# Supplementary material for: Binding mechanism of oseltamivir and influenza neuraminidase suggests perspectives for the design of new anti-influenza drugs
Source: PLoS Comput Biol. 2022 Jul 28;18(7):e1010343. doi: 10.1371/journal.pcbi.1010343 (PMC9401145; doi:10.1371/journal.pcbi.1010343)
Supplement: S1 Data — Input files for oseltamivir-NA monomer simulation, oseltamivir-NA tetramer free binding simulation, oseltamivir-NA tetramer binding state complex simulation, zanamivir-NA tetramer binding state complex simulation, peramivir-NA tetramer binding state complex simulation and meta-eABF simulation. (ZIP) [file pcbi.1010343.s013.zip]

Archive with 32 entries (25 files):
- S1_Data/
- S1_Data/NA monomer-oseltamivir system for free binding simulation/
- S1_Data/NA monomer-oseltamivir system for free binding simulation/NA_monomer_OC.prmtop
- S1_Data/NA monomer-oseltamivir system for free binding simulation/NA_monomer_OC.rst
- S1_Data/NA monomer-oseltamivir system for free binding simulation/RST
- S1_Data/NA monomer-oseltamivir system for free binding simulation/md.in
- S1_Data/NA tetramer-oseltamivir system  for binding state simulation/
- S1_Data/NA tetramer-oseltamivir system  for binding state simulation/md.in
- S1_Data/NA tetramer-oseltamivir system  for binding state simulation/oseltamivir_NA_binding_state_complex.prmtop
- S1_Data/NA tetramer-oseltamivir system  for binding state simulation/oseltamivir_NA_binding_state_complex_MD.rst
- S1_Data/NA tetramer-oseltamivir system  for free binding simulation/
- S1_Data/NA tetramer-oseltamivir system  for free binding simulation/NA_tetramer_OC.prmtop
- S1_Data/NA tetramer-oseltamivir system  for free binding simulation/NA_tetramer_OC.rst
- S1_Data/NA tetramer-oseltamivir system  for free binding simulation/RST
- S1_Data/NA tetramer-oseltamivir system  for free binding simulation/md.in
- S1_Data/NA tetramer-peramivir system   for binding state simulation/
- S1_Data/NA tetramer-peramivir system   for binding state simulation/md.in
- S1_Data/NA tetramer-peramivir system   for binding state simulation/peramivir_NA_binding_state_complex.prmtop
- S1_Data/NA tetramer-peramivir system   for binding state simulation/peramivir_NA_binding_state_complex_MD.rst
- S1_Data/NA tetramer-zanamivir system   for binding state simulation/
- S1_Data/NA tetramer-zanamivir system   for binding state simulation/md.in
- S1_Data/NA tetramer-zanamivir system   for binding state simulation/zanamivir_NA_binding_state_complex.prmtop
- S1_Data/NA tetramer-zanamivir system   for binding state simulation/zanamivir_NA_binding_state_complex_MD.rst
- S1_Data/README
- S1_Data/meta-eABF simulation/
- S1_Data/meta-eABF simulation/NA_OC_metaD.prmtop
- S1_Data/meta-eABF simulation/NA_OC_metaD1.coor
- S1_Data/meta-eABF simulation/NA_OC_metaD1.vel
- S1_Data/meta-eABF simulation/NA_OC_metaD1.xsc
- S1_Data/meta-eABF simulation/metaD.in
- S1_Data/meta-eABF simulation/metaD1.inp
- S1_Data/meta-eABF simulation/ref.ref
