# Supplementary material for: Binding mechanism of oseltamivir and influenza neuraminidase suggests perspectives for the design of new anti-influenza drugs
Source: PLoS Comput Biol. 2022 Jul 28;18(7):e1010343. doi: 10.1371/journal.pcbi.1010343 (PMC9401145; doi:10.1371/journal.pcbi.1010343)
Supplement: S1 Data — Input files for oseltamivir-NA monomer simulation, oseltamivir-NA tetramer free binding simulation, oseltamivir-NA tetramer binding state complex simulation, zanamivir-NA tetramer binding state complex simulation, peramivir-NA tetramer binding state complex simulation and meta-eABF simulation. (ZIP) [file pcbi.1010343.s013.zip › S1_Data/NA monomer-oseltamivir system for free binding simulation/RST]

# input distance restraint file for the production run
# 1st_res#  1st_res_name  1st_atom_name(atom number: iat 1st)  2nd_res#    2nd_res_name    2nd_atom_name(atom number: iat 2nd)  upper_bound(r3)(angstrom)
#  265         ASN            CB(atom number: 4045)             390       MOL(oseltamivir)     C2(atom number: 5973)                    27.00
# use numbering and naming in simulations
# rk2 and rk3 are the force constants (kcal/mol-Å2) for the lower and upper bounds
 &rst
  ixpk= 0, nxpk= 0, iat= 4045,5973, r1= 1.30, r2= 1.80, r3=27.00, r4=27.50, 
      rk2=0, rk3=1.0, ir6=1, ialtd=0,
 /
