# Supplementary material for: Binding mechanism of oseltamivir and influenza neuraminidase suggests perspectives for the design of new anti-influenza drugs
Source: PLoS Comput Biol. 2022 Jul 28;18(7):e1010343. doi: 10.1371/journal.pcbi.1010343 (PMC9401145; doi:10.1371/journal.pcbi.1010343)
Supplement: S1 Data — Input files for oseltamivir-NA monomer simulation, oseltamivir-NA tetramer free binding simulation, oseltamivir-NA tetramer binding state complex simulation, zanamivir-NA tetramer binding state complex simulation, peramivir-NA tetramer binding state complex simulation and meta-eABF simulation. (ZIP) [file pcbi.1010343.s013.zip › S1_Data/NA monomer-oseltamivir system for free binding simulation/md.in]

N9 NA monomer - oseltamivir carboxylate  (disatance restriant) (600 ns)
                                                                               
 &cntrl                                                                        
    imin=0,          
       ntx=5,           
       irest=1,         
       ntc=2,           
       ntf=2,              
       nstlim=300000000, 
       ntt=3,           
       gamma_ln=2.0,    
       temp0=310.0, tempi=310.0    
       ntpr=1000,       
       ntwr=10000,     
       ntwx=1000,       
       dt=0.002,                 
       ntb=2,           
       ntp=1,ioutfm=1, barostat=2,          
       cut=10.0,ig=-1,igb=0,iwrap=1,tautp=2.0
       nmropt=1,   
 /                                                                                                                              
 &wt type='REST', istep1=1,istep2=300000000,value1=1.0,                         
            value2=1.0,  /                                                  
                                                                               
 &wt type='END'  /
LISTOUT=POUT                                                                   
DISANG=RST
