# Supplementary material for: Binding mechanism of oseltamivir and influenza neuraminidase suggests perspectives for the design of new anti-influenza drugs
Source: PLoS Comput Biol. 2022 Jul 28;18(7):e1010343. doi: 10.1371/journal.pcbi.1010343 (PMC9401145; doi:10.1371/journal.pcbi.1010343)
Supplement: S1 Data — Input files for oseltamivir-NA monomer simulation, oseltamivir-NA tetramer free binding simulation, oseltamivir-NA tetramer binding state complex simulation, zanamivir-NA tetramer binding state complex simulation, peramivir-NA tetramer binding state complex simulation and meta-eABF simulation. (ZIP) [file pcbi.1010343.s013.zip › S1_Data/NA tetramer-oseltamivir system for free binding simulation/RST]

#
#     265 ASN CB      1560  MOL C2           27
 &rst
  ixpk= 0, nxpk= 0, iat= 4045,24018, r1= 1.30, r2= 1.80, r3=27.00, r4=27.50, 
      rk2=0, rk3=1.0, ir6=1, ialtd=0,
 /
#
#     654 ASN CB      1559  MOL C2           27
 &rst
  ixpk= 0, nxpk= 0, iat= 10016,23974, r1= 1.30, r2= 1.80, r3=27.00, r4=27.50,  /
#
#    1043 ASN CB      1558  MOL C2           27
 &rst
  ixpk= 0, nxpk= 0, iat= 15987,23930, r1= 1.30, r2= 1.80, r3=27.00, r4=27.50,  /
#
#    1432 ASN CB      1557  MOL C2           27
 &rst
  ixpk= 0, nxpk= 0, iat= 21958,23886, r1= 1.30, r2= 1.80, r3=27.00, r4=27.50,  /
