# Supplementary material for: Binding mechanism of oseltamivir and influenza neuraminidase suggests perspectives for the design of new anti-influenza drugs
Source: PLoS Comput Biol. 2022 Jul 28;18(7):e1010343. doi: 10.1371/journal.pcbi.1010343 (PMC9401145; doi:10.1371/journal.pcbi.1010343)
Supplement: S1 Data — Input files for oseltamivir-NA monomer simulation, oseltamivir-NA tetramer free binding simulation, oseltamivir-NA tetramer binding state complex simulation, zanamivir-NA tetramer binding state complex simulation, peramivir-NA tetramer binding state complex simulation and meta-eABF simulation. (ZIP) [file pcbi.1010343.s013.zip › S1_Data/README]

List of folders and files:

fold [meta-eABF simulation]:
This folder contains the input files of NAMD for meta-eABF simulations.
	- metaD1.inp: The input control file for meta-eABF simulations
	- NA_OC_metaD.prmtop, NA_OC_metaD1.coor, NA_OC_metaD1.vel, NA_OC_metaD1.xsc: The input parameter files for the neuraminidase (monomer)-oseltamivir system.
	- ref.ref: The input position restraint file for the neuraminidase (monomer)-oseltamivir system
	- metaD.in: The collective variables settings file for meta-eABF simulations

fold [NA monomer-oseltamivir system for free binding simulation]:
This folder contains the input files of AMBER for the neuraminidase (monomer)-oseltamivir binding simulations.
	- NA_monomer_OC.prmtop: The input topology file for production runs 
	- NA_monomer_OC.rst: The input equilibrated coordinate file for production runs
	- RST: The input distance restraint file for production runs
	- md.in: The input control file for production runs
	
fold [NA tetramer-oseltamivir system for free binding simulation]:
This folder contains the input files of AMBER for the neuraminidase (tetramer)-oseltamivir binding simulations.
	- NA_tetramer_OC.prmtop: The input topology file for production runs 
	- NA_tetramer_OC.rst: The input equilibrated coordinate file for production runs
	- RST: The input distance restraint file for production runs
	- md.in: The input control file for production runs

fold [NA tetramer-oseltamivir system  for binding state simulation]:
This folder contains the input files of AMBER for the neuraminidase (tetramer)-oseltamivir binding state simulations.
	- oseltamivir_NA_binding_state_complex.prmtop: The input topology file for production runs 
	- oseltamivir_NA_binding_state_complex.rst: The input equilibrated coordinate file for production runs

fold [NA tetramer-peramivir system  for binding state simulation]:
This folder contains the input files of AMBER for the neuraminidase (tetramer)-peramivir binding state simulations.
	- peramivir_NA_binding_state_complex.prmtop: The input topology file for production runs 
	- peramivir_NA_binding_state_complex.rst: The input equilibrated coordinate file for production runs

fold [NA tetramer-zanamivir system  for binding state simulation]:
This folder contains the input files of AMBER for the neuraminidase (tetramer)-zanamivir binding state simulations.
	- zanamivir_NA_binding_state_complex.prmtop: The input topology file for production runs 
	- zanamivir _NA_binding_state_complex.rst: The input equilibrated coordinate file for production runs
