# Supplementary material for: Binding mechanism of oseltamivir and influenza neuraminidase suggests perspectives for the design of new anti-influenza drugs
Source: PLoS Comput Biol. 2022 Jul 28;18(7):e1010343. doi: 10.1371/journal.pcbi.1010343 (PMC9401145; doi:10.1371/journal.pcbi.1010343)
Supplement: S1 Data — Input files for oseltamivir-NA monomer simulation, oseltamivir-NA tetramer free binding simulation, oseltamivir-NA tetramer binding state complex simulation, zanamivir-NA tetramer binding state complex simulation, peramivir-NA tetramer binding state complex simulation and meta-eABF simulation. (ZIP) [file pcbi.1010343.s013.zip › S1_Data/meta-eABF simulation/NA_OC_metaD1.coor]

REMARK  FINAL COORDINATES WRITTEN BY NAMD AT TIMESTEP 5000000
ATOM      1  N   ARG     1      48.591  66.795  27.384  1.00  0.00             
ATOM      2  H1  ARG     1      48.044  67.503  26.914  1.00  0.00             
ATOM      3  H2  ARG     1      48.758  67.186  28.300  1.00  0.00             
ATOM      4  H3  ARG     1      49.381  66.709  26.761  1.00  0.00             
ATOM      5  CA  ARG     1      47.755  65.573  27.307  1.00  0.00             
ATOM      6  HA  ARG     1      47.519  65.425  26.254  1.00  0.00             
ATOM      7  CB  ARG     1      48.522  64.282  27.754  1.00  0.00             
ATOM      8  HB2 ARG     1      47.780  63.559  28.095  1.00  0.00             
ATOM      9  HB3 ARG     1      49.148  63.922  26.938  1.00  0.00             
ATOM     10  CG  ARG     1      49.546  64.531  28.922  1.00  0.00             
ATOM     11  HG2 ARG     1      50.347  65.207  28.623  1.00  0.00             
ATOM     12  HG3 ARG     1      48.961  65.013  29.706  1.00  0.00             
ATOM     13  CD  ARG     1      50.149  63.213  29.479  1.00  0.00             
ATOM     14  HD2 ARG     1      49.393  62.521  29.850  1.00  0.00             
ATOM     15  HD3 ARG     1      50.717  62.761  28.666  1.00  0.00             
ATOM     16  NE  ARG     1      51.086  63.436  30.498  1.00  0.00             
ATOM     17  HE  ARG     1      51.500  64.357  30.495  1.00  0.00             
ATOM     18  CZ  ARG     1      51.539  62.608  31.380  1.00  0.00             
ATOM     19  NH1 ARG     1      51.167  61.358  31.423  1.00  0.00             
ATOM     20 HH11 ARG     1      50.535  60.911  30.773  1.00  0.00             
ATOM     21 HH12 ARG     1      51.586  60.800  32.153  1.00  0.00             
ATOM     22  NH2 ARG     1      52.426  63.045  32.195  1.00  0.00             
ATOM     23 HH21 ARG     1      52.685  64.020  32.148  1.00  0.00             
ATOM     24 HH22 ARG     1      52.770  62.326  32.816  1.00  0.00             
ATOM     25  C   ARG     1      46.447  65.777  28.109  1.00  0.00             
ATOM     26  O   ARG     1      46.379  66.507  29.078  1.00  0.00             
ATOM     27  N   ASP     2      45.454  65.032  27.677  1.00  0.00             
ATOM     28  H   ASP     2      45.654  64.262  27.055  1.00  0.00             
ATOM     29  CA  ASP     2      44.121  64.970  28.207  1.00  0.00             
ATOM     30  HA  ASP     2      43.754  65.996  28.236  1.00  0.00             
ATOM     31  CB  ASP     2      43.264  64.124  27.266  1.00  0.00             
ATOM     32  HB2 ASP     2      43.845  63.223  27.075  1.00  0.00             
ATOM     33  HB3 ASP     2      42.364  63.820  27.800  1.00  0.00             
ATOM     34  CG  ASP     2      42.814  64.702  25.924  1.00  0.00             
ATOM     35  OD1 ASP     2      42.090  64.052  25.160  1.00  0.00             
ATOM     36  OD2 ASP     2      43.163  65.916  25.685  1.00  0.00             
ATOM     37  C   ASP     2      44.125  64.239  29.587  1.00  0.00             
ATOM     38  O   ASP     2      44.847  63.347  29.900  1.00  0.00             
ATOM     39  N   PHE     3      43.113  64.535  30.461  1.00  0.00             
ATOM     40  H   PHE     3      42.400  65.211  30.223  1.00  0.00             
ATOM     41  CA  PHE     3      42.758  63.640  31.559  1.00  0.00             
ATOM     42  HA  PHE     3      43.709  63.489  32.069  1.00  0.00             
ATOM     43  CB  PHE     3      41.637  64.264  32.350  1.00  0.00             
ATOM     44  HB2 PHE     3      40.747  64.330  31.724  1.00  0.00             
ATOM     45  HB3 PHE     3      41.372  63.649  33.210  1.00  0.00             
ATOM     46  CG  PHE     3      42.087  65.610  32.996  1.00  0.00             
ATOM     47  CD1 PHE     3      42.765  65.512  34.237  1.00  0.00             
ATOM     48  HD1 PHE     3      42.945  64.553  34.700  1.00  0.00             
ATOM     49  CE1 PHE     3      42.990  66.644  34.953  1.00  0.00             
ATOM     50  HE1 PHE     3      43.389  66.523  35.949  1.00  0.00             
ATOM     51  CZ  PHE     3      42.724  67.947  34.396  1.00  0.00             
ATOM     52  HZ  PHE     3      43.095  68.813  34.924  1.00  0.00             
ATOM     53  CE2 PHE     3      42.033  68.026  33.210  1.00  0.00             
ATOM     54  HE2 PHE     3      41.705  68.982  32.828  1.00  0.00             
ATOM     55  CD2 PHE     3      41.709  66.856  32.495  1.00  0.00             
ATOM     56  HD2 PHE     3      41.182  66.866  31.552  1.00  0.00             
ATOM     57  C   PHE     3      42.355  62.200  31.121  1.00  0.00             
ATOM     58  O   PHE     3      42.219  61.893  29.942  1.00  0.00             
ATOM     59  N   ASN     4      42.272  61.260  32.060  1.00  0.00             
ATOM     60  H   ASN     4      42.311  61.559  33.024  1.00  0.00             
ATOM     61  CA  ASN     4      42.290  59.811  31.773  1.00  0.00             
ATOM     62  HA  ASN     4      42.845  59.704  30.842  1.00  0.00             
ATOM     63  CB  ASN     4      43.073  59.145  32.911  1.00  0.00             
ATOM     64  HB2 ASN     4      43.518  58.203  32.590  1.00  0.00             
ATOM     65  HB3 ASN     4      43.920  59.798  33.122  1.00  0.00             
ATOM     66  CG  ASN     4      42.267  59.150  34.209  1.00  0.00             
ATOM     67  OD1 ASN     4      41.353  59.954  34.496  1.00  0.00             
ATOM     68  ND2 ASN     4      42.386  58.107  34.993  1.00  0.00             
ATOM     69 HD21 ASN     4      43.025  57.343  34.827  1.00  0.00             
ATOM     70 HD22 ASN     4      41.654  57.884  35.653  1.00  0.00             
ATOM     71  C   ASN     4      40.958  59.211  31.434  1.00  0.00             
ATOM     72  O   ASN     4      39.894  59.702  31.848  1.00  0.00             
ATOM     73  N   ASN     5      40.982  58.167  30.576  1.00  0.00             
ATOM     74  H   ASN     5      41.897  57.824  30.320  1.00  0.00             
ATOM     75  CA  ASN     5      39.846  57.223  30.360  1.00  0.00             
ATOM     76  HA  ASN     5      38.884  57.684  30.585  1.00  0.00             
ATOM     77  CB  ASN     5      39.948  56.874  28.880  1.00  0.00             
ATOM     78  HB2 ASN     5      39.794  57.758  28.262  1.00  0.00             
ATOM     79  HB3 ASN     5      40.989  56.597  28.713  1.00  0.00             
ATOM     80  CG  ASN     5      38.957  55.902  28.336  1.00  0.00             
ATOM     81  OD1 ASN     5      39.182  54.719  28.423  1.00  0.00             
ATOM     82  ND2 ASN     5      37.861  56.292  27.724  1.00  0.00             
ATOM     83 HD21 ASN     5      37.763  57.263  27.460  1.00  0.00             
ATOM     84 HD22 ASN     5      37.234  55.580  27.377  1.00  0.00             
ATOM     85  C   ASN     5      39.917  55.968  31.237  1.00  0.00             
ATOM     86  O   ASN     5      41.051  55.726  31.859  1.00  0.00             
ATOM     87  N   LEU     6      38.870  55.162  31.372  1.00  0.00             
ATOM     88  H   LEU     6      38.087  55.274  30.743  1.00  0.00             
ATOM     89  CA  LEU     6      38.690  53.969  32.233  1.00  0.00             
ATOM     90  HA  LEU     6      39.696  53.551  32.210  1.00  0.00             
ATOM     91  CB  LEU     6      38.200  54.428  33.622  1.00  0.00             
ATOM     92  HB2 LEU     6      38.724  55.375  33.749  1.00  0.00             
ATOM     93  HB3 LEU     6      37.146  54.704  33.586  1.00  0.00             
ATOM     94  CG  LEU     6      38.646  53.480  34.768  1.00  0.00             
ATOM     95  HG  LEU     6      38.433  52.460  34.448  1.00  0.00             
ATOM     96  CD1 LEU     6      40.170  53.715  35.097  1.00  0.00             
ATOM     97 HD11 LEU     6      40.358  54.731  35.444  1.00  0.00             
ATOM     98 HD12 LEU     6      40.845  53.651  34.243  1.00  0.00             
ATOM     99 HD13 LEU     6      40.446  52.973  35.845  1.00  0.00             
ATOM    100  CD2 LEU     6      37.760  53.808  36.020  1.00  0.00             
ATOM    101 HD21 LEU     6      37.949  54.871  36.167  1.00  0.00             
ATOM    102 HD22 LEU     6      36.710  53.543  35.891  1.00  0.00             
ATOM    103 HD23 LEU     6      38.141  53.293  36.902  1.00  0.00             
ATOM    104  C   LEU     6      37.727  52.944  31.646  1.00  0.00             
ATOM    105  O   LEU     6      36.947  52.335  32.380  1.00  0.00             
ATOM    106  N   THR     7      37.631  52.871  30.294  1.00  0.00             
ATOM    107  H   THR     7      38.346  53.308  29.729  1.00  0.00             
ATOM    108  CA  THR     7      36.615  52.053  29.499  1.00  0.00             
ATOM    109  HA  THR     7      35.651  52.286  29.951  1.00  0.00             
ATOM    110  CB  THR     7      36.510  52.598  28.071  1.00  0.00             
ATOM    111  HB  THR     7      36.583  53.680  27.969  1.00  0.00             
ATOM    112  CG2 THR     7      37.561  52.115  27.125  1.00  0.00             
ATOM    113 HG21 THR     7      37.275  51.130  26.757  1.00  0.00             
ATOM    114 HG22 THR     7      38.545  52.179  27.589  1.00  0.00             
ATOM    115 HG23 THR     7      37.703  52.816  26.303  1.00  0.00             
ATOM    116  OG1 THR     7      35.337  52.126  27.466  1.00  0.00             
ATOM    117  HG1 THR     7      35.261  52.776  26.764  1.00  0.00             
ATOM    118  C   THR     7      36.753  50.632  29.558  1.00  0.00             
ATOM    119  O   THR     7      35.818  49.914  29.461  1.00  0.00             
ATOM    120  N   LYS     8      38.010  50.090  29.661  1.00  0.00             
ATOM    121  H   LYS     8      38.796  50.704  29.820  1.00  0.00             
ATOM    122  CA  LYS     8      38.241  48.608  29.530  1.00  0.00             
ATOM    123  HA  LYS     8      37.534  48.133  28.850  1.00  0.00             
ATOM    124  CB  LYS     8      39.603  48.201  29.069  1.00  0.00             
ATOM    125  HB2 LYS     8      40.256  48.312  29.935  1.00  0.00             
ATOM    126  HB3 LYS     8      39.566  47.155  28.763  1.00  0.00             
ATOM    127  CG  LYS     8      40.065  49.106  27.855  1.00  0.00             
ATOM    128  HG2 LYS     8      39.249  49.256  27.148  1.00  0.00             
ATOM    129  HG3 LYS     8      40.464  50.056  28.209  1.00  0.00             
ATOM    130  CD  LYS     8      41.261  48.432  27.149  1.00  0.00             
ATOM    131  HD2 LYS     8      41.871  48.009  27.946  1.00  0.00             
ATOM    132  HD3 LYS     8      40.961  47.730  26.370  1.00  0.00             
ATOM    133  CE  LYS     8      42.198  49.485  26.427  1.00  0.00             
ATOM    134  HE2 LYS     8      41.597  50.039  25.707  1.00  0.00             
ATOM    135  HE3 LYS     8      42.374  50.250  27.185  1.00  0.00             
ATOM    136  NZ  LYS     8      43.539  48.987  25.991  1.00  0.00             
ATOM    137  HZ1 LYS     8      43.466  47.995  25.815  1.00  0.00             
ATOM    138  HZ2 LYS     8      44.193  48.997  26.760  1.00  0.00             
ATOM    139  HZ3 LYS     8      43.937  49.564  25.264  1.00  0.00             
ATOM    140  C   LYS     8      37.753  47.887  30.791  1.00  0.00             
ATOM    141  O   LYS     8      37.621  48.495  31.868  1.00  0.00             
ATOM    142  N   GLY     9      37.562  46.577  30.644  1.00  0.00             
ATOM    143  H   GLY     9      37.677  46.097  29.762  1.00  0.00             
ATOM    144  CA  GLY     9      37.300  45.654  31.729  1.00  0.00             
ATOM    145  HA2 GLY     9      36.754  46.166  32.521  1.00  0.00             
ATOM    146  HA3 GLY     9      36.642  44.856  31.386  1.00  0.00             
ATOM    147  C   GLY     9      38.580  44.998  32.225  1.00  0.00             
ATOM    148  O   GLY     9      39.628  45.239  31.543  1.00  0.00             
ATOM    149  N   LEU    10      38.516  44.374  33.400  1.00  0.00             
ATOM    150  H   LEU    10      37.620  44.220  33.839  1.00  0.00             
ATOM    151  CA  LEU    10      39.571  43.536  33.818  1.00  0.00             
ATOM    152  HA  LEU    10      40.510  44.071  33.957  1.00  0.00             
ATOM    153  CB  LEU    10      39.110  42.969  35.160  1.00  0.00             
ATOM    154  HB2 LEU    10      38.033  42.846  35.272  1.00  0.00             
ATOM    155  HB3 LEU    10      39.543  41.970  35.109  1.00  0.00             
ATOM    156  CG  LEU    10      39.603  43.791  36.368  1.00  0.00             
ATOM    157  HG  LEU    10      40.567  44.246  36.140  1.00  0.00             
ATOM    158  CD1 LEU    10      38.649  44.842  36.781  1.00  0.00             
ATOM    159 HD11 LEU    10      38.472  45.586  36.005  1.00  0.00             
ATOM    160 HD12 LEU    10      39.114  45.392  37.599  1.00  0.00             
ATOM    161 HD13 LEU    10      37.643  44.594  37.121  1.00  0.00             
ATOM    162  CD2 LEU    10      39.653  42.858  37.584  1.00  0.00             
ATOM    163 HD21 LEU    10      40.143  41.974  37.177  1.00  0.00             
ATOM    164 HD22 LEU    10      40.288  43.337  38.330  1.00  0.00             
ATOM    165 HD23 LEU    10      38.659  42.537  37.895  1.00  0.00             
ATOM    166  C   LEU    10      39.764  42.414  32.805  1.00  0.00             
ATOM    167  O   LEU    10      38.907  41.861  32.186  1.00  0.00             
ATOM    168  N   CYX    11      41.012  42.062  32.668  1.00  0.00             
ATOM    169  H   CYX    11      41.737  42.561  33.164  1.00  0.00             
ATOM    170  CA  CYX    11      41.362  40.799  31.993  1.00  0.00             
ATOM    171  HA  CYX    11      40.798  40.795  31.061  1.00  0.00             
ATOM    172  CB  CYX    11      42.913  40.804  31.750  1.00  0.00             
ATOM    173  HB2 CYX    11      43.390  40.826  32.730  1.00  0.00             
ATOM    174  HB3 CYX    11      43.101  39.862  31.235  1.00  0.00             
ATOM    175  SG  CYX    11      43.646  42.030  30.545  1.00  0.00             
ATOM    176  C   CYX    11      40.799  39.562  32.771  1.00  0.00             
ATOM    177  O   CYX    11      40.377  39.589  33.928  1.00  0.00             
ATOM    178  N   THR    12      40.797  38.459  32.051  1.00  0.00             
ATOM    179  H   THR    12      41.180  38.482  31.116  1.00  0.00             
ATOM    180  CA  THR    12      40.578  37.151  32.606  1.00  0.00             
ATOM    181  HA  THR    12      39.544  37.150  32.951  1.00  0.00             
ATOM    182  CB  THR    12      40.521  36.096  31.484  1.00  0.00             
ATOM    183  HB  THR    12      41.400  36.196  30.847  1.00  0.00             
ATOM    184  CG2 THR    12      40.205  34.635  31.876  1.00  0.00             
ATOM    185 HG21 THR    12      39.439  34.589  32.651  1.00  0.00             
ATOM    186 HG22 THR    12      41.087  34.153  32.298  1.00  0.00             
ATOM    187 HG23 THR    12      39.929  34.020  31.019  1.00  0.00             
ATOM    188  OG1 THR    12      39.473  36.395  30.653  1.00  0.00             
ATOM    189  HG1 THR    12      39.628  37.315  30.426  1.00  0.00             
ATOM    190  C   THR    12      41.630  36.725  33.642  1.00  0.00             
ATOM    191  O   THR    12      42.809  36.972  33.420  1.00  0.00             
ATOM    192  N   ILE    13      41.227  36.038  34.758  1.00  0.00             
ATOM    193  H   ILE    13      40.233  35.921  34.896  1.00  0.00             
ATOM    194  CA  ILE    13      42.284  35.595  35.785  1.00  0.00             
ATOM    195  HA  ILE    13      43.252  35.801  35.328  1.00  0.00             
ATOM    196  CB  ILE    13      42.097  36.402  37.064  1.00  0.00             
ATOM    197  HB  ILE    13      41.111  36.089  37.409  1.00  0.00             
ATOM    198  CG2 ILE    13      43.205  35.920  38.055  1.00  0.00             
ATOM    199 HG21 ILE    13      44.069  36.577  37.954  1.00  0.00             
ATOM    200 HG22 ILE    13      43.637  34.925  37.945  1.00  0.00             
ATOM    201 HG23 ILE    13      42.848  35.938  39.085  1.00  0.00             
ATOM    202  CG1 ILE    13      41.895  37.917  36.956  1.00  0.00             
ATOM    203 HG12 ILE    13      42.788  38.522  36.801  1.00  0.00             
ATOM    204 HG13 ILE    13      41.204  38.118  36.138  1.00  0.00             
ATOM    205  CD1 ILE    13      41.092  38.494  38.103  1.00  0.00             
ATOM    206 HD11 ILE    13      41.536  38.042  38.990  1.00  0.00             
ATOM    207 HD12 ILE    13      40.022  38.312  37.999  1.00  0.00             
ATOM    208 HD13 ILE    13      41.098  39.583  38.063  1.00  0.00             
ATOM    209  C   ILE    13      42.037  34.063  35.998  1.00  0.00             
ATOM    210  O   ILE    13      41.163  33.596  36.798  1.00  0.00             
ATOM    211  N   ASN    14      42.898  33.276  35.338  1.00  0.00             
ATOM    212  H   ASN    14      43.653  33.698  34.817  1.00  0.00             
ATOM    213  CA  ASN    14      43.106  31.809  35.471  1.00  0.00             
ATOM    214  HA  ASN    14      42.246  31.380  35.986  1.00  0.00             
ATOM    215  CB  ASN    14      43.193  31.158  34.056  1.00  0.00             
ATOM    216  HB2 ASN    14      43.937  31.751  33.524  1.00  0.00             
ATOM    217  HB3 ASN    14      43.581  30.139  34.087  1.00  0.00             
ATOM    218  CG  ASN    14      41.812  31.141  33.392  1.00  0.00             
ATOM    219  OD1 ASN    14      40.753  30.937  33.942  1.00  0.00             
ATOM    220  ND2 ASN    14      41.860  31.102  32.024  1.00  0.00             
ATOM    221 HD21 ASN    14      42.757  31.053  31.561  1.00  0.00             
ATOM    222 HD22 ASN    14      41.021  30.980  31.476  1.00  0.00             
ATOM    223  C   ASN    14      44.211  31.404  36.387  1.00  0.00             
ATOM    224  O   ASN    14      44.243  30.271  36.853  1.00  0.00             
ATOM    225  N   SER    15      45.198  32.316  36.621  1.00  0.00             
ATOM    226  H   SER    15      45.093  33.194  36.133  1.00  0.00             
ATOM    227  CA  SER    15      46.303  32.329  37.563  1.00  0.00             
ATOM    228  HA  SER    15      45.953  31.932  38.516  1.00  0.00             
ATOM    229  CB  SER    15      47.542  31.409  37.198  1.00  0.00             
ATOM    230  HB2 SER    15      48.332  31.450  37.948  1.00  0.00             
ATOM    231  HB3 SER    15      47.158  30.414  36.978  1.00  0.00             
ATOM    232  OG  SER    15      48.106  31.870  35.951  1.00  0.00             
ATOM    233  HG  SER    15      47.576  31.512  35.235  1.00  0.00             
ATOM    234  C   SER    15      46.782  33.782  37.896  1.00  0.00             
ATOM    235  O   SER    15      46.358  34.703  37.288  1.00  0.00             
ATOM    236  N   TRP    16      47.766  33.849  38.765  1.00  0.00             
ATOM    237  H   TRP    16      47.956  32.995  39.270  1.00  0.00             
ATOM    238  CA  TRP    16      48.627  34.956  39.091  1.00  0.00             
ATOM    239  HA  TRP    16      48.327  35.794  38.461  1.00  0.00             
ATOM    240  CB  TRP    16      48.284  35.392  40.472  1.00  0.00             
ATOM    241  HB2 TRP    16      48.744  34.651  41.126  1.00  0.00             
ATOM    242  HB3 TRP    16      48.834  36.305  40.702  1.00  0.00             
ATOM    243  CG  TRP    16      46.904  35.754  40.828  1.00  0.00             
ATOM    244  CD1 TRP    16      46.147  34.919  41.581  1.00  0.00             
ATOM    245  HD1 TRP    16      46.563  33.982  41.921  1.00  0.00             
ATOM    246  NE1 TRP    16      44.881  35.502  41.806  1.00  0.00             
ATOM    247  HE1 TRP    16      44.090  35.075  42.267  1.00  0.00             
ATOM    248  CE2 TRP    16      44.749  36.620  41.109  1.00  0.00             
ATOM    249  CZ2 TRP    16      43.776  37.657  41.188  1.00  0.00             
ATOM    250  HZ2 TRP    16      42.898  37.475  41.790  1.00  0.00             
ATOM    251  CH2 TRP    16      43.941  38.845  40.397  1.00  0.00             
ATOM    252  HH2 TRP    16      43.184  39.615  40.405  1.00  0.00             
ATOM    253  CZ3 TRP    16      45.081  38.930  39.522  1.00  0.00             
ATOM    254  HZ3 TRP    16      45.237  39.718  38.800  1.00  0.00             
ATOM    255  CE3 TRP    16      46.157  38.067  39.658  1.00  0.00             
ATOM    256  HE3 TRP    16      47.097  38.158  39.134  1.00  0.00             
ATOM    257  CD2 TRP    16      46.011  36.862  40.420  1.00  0.00             
ATOM    258  C   TRP    16      50.096  34.608  38.808  1.00  0.00             
ATOM    259  O   TRP    16      50.576  33.539  39.231  1.00  0.00             
ATOM    260  N   HID    17      50.783  35.475  38.058  1.00  0.00             
ATOM    261  H   HID    17      50.301  36.310  37.754  1.00  0.00             
ATOM    262  CA  HID    17      52.248  35.530  37.792  1.00  0.00             
ATOM    263  HA  HID    17      52.673  34.638  38.252  1.00  0.00             
ATOM    264  CB  HID    17      52.663  35.561  36.318  1.00  0.00             
ATOM    265  HB2 HID    17      53.745  35.647  36.226  1.00  0.00             
ATOM    266  HB3 HID    17      52.263  34.707  35.770  1.00  0.00             
ATOM    267  CG  HID    17      52.107  36.774  35.594  1.00  0.00             
ATOM    268  ND1 HID    17      51.431  36.742  34.361  1.00  0.00             
ATOM    269  HD1 HID    17      50.736  36.035  34.171  1.00  0.00             
ATOM    270  CE1 HID    17      51.441  37.948  33.720  1.00  0.00             
ATOM    271  HE1 HID    17      51.045  38.217  32.752  1.00  0.00             
ATOM    272  NE2 HID    17      52.203  38.799  34.479  1.00  0.00             
ATOM    273  CD2 HID    17      52.667  37.993  35.556  1.00  0.00             
ATOM    274  HD2 HID    17      53.485  38.184  36.235  1.00  0.00             
ATOM    275  C   HID    17      52.888  36.752  38.534  1.00  0.00             
ATOM    276  O   HID    17      52.406  37.860  38.605  1.00  0.00             
ATOM    277  N   ILE    18      54.070  36.431  39.011  1.00  0.00             
ATOM    278  H   ILE    18      54.467  35.524  38.811  1.00  0.00             
ATOM    279  CA  ILE    18      54.917  37.374  39.773  1.00  0.00             
ATOM    280  HA  ILE    18      54.269  37.774  40.553  1.00  0.00             
ATOM    281  CB  ILE    18      56.117  36.590  40.457  1.00  0.00             
ATOM    282  HB  ILE    18      55.673  35.780  41.035  1.00  0.00             
ATOM    283  CG2 ILE    18      57.118  35.831  39.546  1.00  0.00             
ATOM    284 HG21 ILE    18      57.510  35.032  40.175  1.00  0.00             
ATOM    285 HG22 ILE    18      57.979  36.392  39.180  1.00  0.00             
ATOM    286 HG23 ILE    18      56.548  35.495  38.680  1.00  0.00             
ATOM    287  CG1 ILE    18      57.021  37.372  41.492  1.00  0.00             
ATOM    288 HG12 ILE    18      57.892  37.719  40.937  1.00  0.00             
ATOM    289 HG13 ILE    18      56.595  38.260  41.958  1.00  0.00             
ATOM    290  CD1 ILE    18      57.582  36.600  42.650  1.00  0.00             
ATOM    291 HD11 ILE    18      56.777  36.305  43.323  1.00  0.00             
ATOM    292 HD12 ILE    18      58.147  37.236  43.332  1.00  0.00             
ATOM    293 HD13 ILE    18      58.265  35.824  42.306  1.00  0.00             
ATOM    294  C   ILE    18      55.444  38.552  38.937  1.00  0.00             
ATOM    295  O   ILE    18      56.095  38.327  37.903  1.00  0.00             
ATOM    296  N   TYR    19      55.143  39.778  39.450  1.00  0.00             
ATOM    297  H   TYR    19      54.588  39.813  40.294  1.00  0.00             
ATOM    298  CA  TYR    19      55.416  41.035  38.836  1.00  0.00             
ATOM    299  HA  TYR    19      55.633  40.847  37.785  1.00  0.00             
ATOM    300  CB  TYR    19      54.096  41.699  38.760  1.00  0.00             
ATOM    301  HB2 TYR    19      53.431  41.135  38.106  1.00  0.00             
ATOM    302  HB3 TYR    19      53.547  41.790  39.697  1.00  0.00             
ATOM    303  CG  TYR    19      54.169  43.117  38.287  1.00  0.00             
ATOM    304  CD1 TYR    19      53.948  44.130  39.247  1.00  0.00             
ATOM    305  HD1 TYR    19      53.886  44.005  40.318  1.00  0.00             
ATOM    306  CE1 TYR    19      53.861  45.473  38.897  1.00  0.00             
ATOM    307  HE1 TYR    19      53.607  46.145  39.704  1.00  0.00             
ATOM    308  CZ  TYR    19      53.972  45.803  37.523  1.00  0.00             
ATOM    309  OH  TYR    19      53.875  47.091  37.229  1.00  0.00             
ATOM    310  HH  TYR    19      53.623  47.234  36.313  1.00  0.00             
ATOM    311  CE2 TYR    19      54.010  44.781  36.577  1.00  0.00             
ATOM    312  HE2 TYR    19      54.024  45.110  35.548  1.00  0.00             
ATOM    313  CD2 TYR    19      54.127  43.466  36.928  1.00  0.00             
ATOM    314  HD2 TYR    19      54.415  42.746  36.176  1.00  0.00             
ATOM    315  C   TYR    19      56.640  41.789  39.497  1.00  0.00             
ATOM    316  O   TYR    19      57.348  42.421  38.747  1.00  0.00             
ATOM    317  N   GLY    20      56.705  41.753  40.853  1.00  0.00             
ATOM    318  H   GLY    20      55.903  41.419  41.368  1.00  0.00             
ATOM    319  CA  GLY    20      57.783  42.380  41.570  1.00  0.00             
ATOM    320  HA2 GLY    20      58.694  42.043  41.075  1.00  0.00             
ATOM    321  HA3 GLY    20      57.815  43.435  41.295  1.00  0.00             
ATOM    322  C   GLY    20      57.985  42.056  43.037  1.00  0.00             
ATOM    323  O   GLY    20      57.092  42.191  43.831  1.00  0.00             
ATOM    324  N   LYS    21      59.218  41.839  43.484  1.00  0.00             
ATOM    325  H   LYS    21      59.949  41.928  42.793  1.00  0.00             
ATOM    326  CA  LYS    21      59.712  41.714  44.824  1.00  0.00             
ATOM    327  HA  LYS    21      58.951  41.760  45.603  1.00  0.00             
ATOM    328  CB  LYS    21      60.484  40.400  44.875  1.00  0.00             
ATOM    329  HB2 LYS    21      60.866  40.205  45.877  1.00  0.00             
ATOM    330  HB3 LYS    21      59.753  39.599  44.762  1.00  0.00             
ATOM    331  CG  LYS    21      61.519  40.053  43.787  1.00  0.00             
ATOM    332  HG2 LYS    21      61.160  40.215  42.770  1.00  0.00             
ATOM    333  HG3 LYS    21      62.443  40.602  43.970  1.00  0.00             
ATOM    334  CD  LYS    21      61.986  38.622  43.966  1.00  0.00             
ATOM    335  HD2 LYS    21      62.158  38.466  45.031  1.00  0.00             
ATOM    336  HD3 LYS    21      61.265  37.879  43.624  1.00  0.00             
ATOM    337  CE  LYS    21      63.307  38.334  43.207  1.00  0.00             
ATOM    338  HE2 LYS    21      63.088  38.472  42.148  1.00  0.00             
ATOM    339  HE3 LYS    21      64.060  39.065  43.503  1.00  0.00             
ATOM    340  NZ  LYS    21      63.851  37.003  43.387  1.00  0.00             
ATOM    341  HZ1 LYS    21      63.071  36.373  43.511  1.00  0.00             
ATOM    342  HZ2 LYS    21      64.499  37.049  44.160  1.00  0.00             
ATOM    343  HZ3 LYS    21      64.486  36.676  42.673  1.00  0.00             
ATOM    344  C   LYS    21      60.745  42.861  45.235  1.00  0.00             
ATOM    345  O   LYS    21      60.899  43.753  44.438  1.00  0.00             
ATOM    346  N   ASH    22      61.291  42.824  46.404  1.00  0.00             
ATOM    347  H   ASH    22      61.002  42.069  47.009  1.00  0.00             
ATOM    348  CA  ASH    22      62.435  43.659  46.838  1.00  0.00             
ATOM    349  HA  ASH    22      63.128  43.736  46.000  1.00  0.00             
ATOM    350  CB  ASH    22      62.041  45.139  47.240  1.00  0.00             
ATOM    351  HB2 ASH    22      62.971  45.567  47.616  1.00  0.00             
ATOM    352  HB3 ASH    22      61.881  45.626  46.278  1.00  0.00             
ATOM    353  CG  ASH    22      60.956  45.331  48.260  1.00  0.00             
ATOM    354  OD1 ASH    22      60.732  44.555  49.112  1.00  0.00             
ATOM    355  OD2 ASH    22      60.378  46.568  48.210  1.00  0.00             
ATOM    356  HD2 ASH    22      60.693  47.111  47.483  1.00  0.00             
ATOM    357  C   ASH    22      63.251  43.159  47.996  1.00  0.00             
ATOM    358  O   ASH    22      64.456  43.571  48.153  1.00  0.00             
ATOM    359  N   ASN    23      62.677  42.264  48.822  1.00  0.00             
ATOM    360  H   ASN    23      61.707  42.014  48.690  1.00  0.00             
ATOM    361  CA  ASN    23      63.346  41.516  49.826  1.00  0.00             
ATOM    362  HA  ASN    23      62.552  41.036  50.397  1.00  0.00             
ATOM    363  CB  ASN    23      64.182  40.438  49.198  1.00  0.00             
ATOM    364  HB2 ASN    23      65.030  40.911  48.702  1.00  0.00             
ATOM    365  HB3 ASN    23      64.598  39.798  49.975  1.00  0.00             
ATOM    366  CG  ASN    23      63.386  39.512  48.333  1.00  0.00             
ATOM    367  OD1 ASN    23      63.363  39.437  47.131  1.00  0.00             
ATOM    368  ND2 ASN    23      62.411  38.905  48.960  1.00  0.00             
ATOM    369 HD21 ASN    23      62.205  39.089  49.932  1.00  0.00             
ATOM    370 HD22 ASN    23      61.867  38.246  48.422  1.00  0.00             
ATOM    371  C   ASN    23      64.119  42.401  50.932  1.00  0.00             
ATOM    372  O   ASN    23      65.209  42.133  51.433  1.00  0.00             
ATOM    373  N   ALA    24      63.546  43.485  51.203  1.00  0.00             
ATOM    374  H   ALA    24      62.697  43.604  50.669  1.00  0.00             
ATOM    375  CA  ALA    24      64.039  44.605  51.941  1.00  0.00             
ATOM    376  HA  ALA    24      64.936  45.013  51.475  1.00  0.00             
ATOM    377  CB  ALA    24      63.023  45.728  51.842  1.00  0.00             
ATOM    378  HB1 ALA    24      62.943  45.935  50.775  1.00  0.00             
ATOM    379  HB2 ALA    24      63.285  46.599  52.443  1.00  0.00             
ATOM    380  HB3 ALA    24      62.058  45.437  52.256  1.00  0.00             
ATOM    381  C   ALA    24      64.494  44.333  53.301  1.00  0.00             
ATOM    382  O   ALA    24      65.484  44.942  53.787  1.00  0.00             
ATOM    383  N   VAL    25      63.995  43.365  54.058  1.00  0.00             
ATOM    384  H   VAL    25      63.204  42.831  53.729  1.00  0.00             
ATOM    385  CA  VAL    25      64.590  42.892  55.306  1.00  0.00             
ATOM    386  HA  VAL    25      65.584  43.339  55.336  1.00  0.00             
ATOM    387  CB  VAL    25      63.915  43.485  56.547  1.00  0.00             
ATOM    388  HB  VAL    25      62.834  43.368  56.477  1.00  0.00             
ATOM    389  CG1 VAL    25      64.388  42.913  57.894  1.00  0.00             
ATOM    390 HG11 VAL    25      63.749  43.058  58.764  1.00  0.00             
ATOM    391 HG12 VAL    25      64.428  41.825  57.842  1.00  0.00             
ATOM    392 HG13 VAL    25      65.376  43.274  58.181  1.00  0.00             
ATOM    393  CG2 VAL    25      64.289  45.023  56.701  1.00  0.00             
ATOM    394 HG21 VAL    25      65.376  44.969  56.766  1.00  0.00             
ATOM    395 HG22 VAL    25      63.883  45.498  57.594  1.00  0.00             
ATOM    396 HG23 VAL    25      63.867  45.515  55.825  1.00  0.00             
ATOM    397  C   VAL    25      64.525  41.349  55.125  1.00  0.00             
ATOM    398  O   VAL    25      63.452  40.809  54.855  1.00  0.00             
ATOM    399  N   ARG    26      65.702  40.740  55.207  1.00  0.00             
ATOM    400  H   ARG    26      66.500  41.285  55.500  1.00  0.00             
ATOM    401  CA  ARG    26      66.080  39.341  54.653  1.00  0.00             
ATOM    402  HA  ARG    26      65.309  38.620  54.926  1.00  0.00             
ATOM    403  CB  ARG    26      65.986  39.387  53.106  1.00  0.00             
ATOM    404  HB2 ARG    26      65.051  39.881  52.842  1.00  0.00             
ATOM    405  HB3 ARG    26      66.717  40.120  52.764  1.00  0.00             
ATOM    406  CG  ARG    26      66.166  38.102  52.309  1.00  0.00             
ATOM    407  HG2 ARG    26      66.039  38.475  51.293  1.00  0.00             
ATOM    408  HG3 ARG    26      67.169  37.705  52.463  1.00  0.00             
ATOM    409  CD  ARG    26      65.214  37.027  52.652  1.00  0.00             
ATOM    410  HD2 ARG    26      65.123  36.794  53.713  1.00  0.00             
ATOM    411  HD3 ARG    26      64.210  37.426  52.504  1.00  0.00             
ATOM    412  NE  ARG    26      65.431  35.890  51.765  1.00  0.00             
ATOM    413  HE  ARG    26      66.394  35.587  51.780  1.00  0.00             
ATOM    414  CZ  ARG    26      64.568  35.399  50.881  1.00  0.00             
ATOM    415  NH1 ARG    26      63.332  35.754  50.657  1.00  0.00             
ATOM    416 HH11 ARG    26      62.929  36.540  51.147  1.00  0.00             
ATOM    417 HH12 ARG    26      62.801  35.390  49.878  1.00  0.00             
ATOM    418  NH2 ARG    26      64.937  34.439  50.100  1.00  0.00             
ATOM    419 HH21 ARG    26      65.774  33.920  50.326  1.00  0.00             
ATOM    420 HH22 ARG    26      64.280  34.017  49.459  1.00  0.00             
ATOM    421  C   ARG    26      67.417  38.781  55.037  1.00  0.00             
ATOM    422  O   ARG    26      67.415  37.627  55.359  1.00  0.00             
ATOM    423  N   ILE    27      68.507  39.480  54.891  1.00  0.00             
ATOM    424  H   ILE    27      68.416  40.486  54.875  1.00  0.00             
ATOM    425  CA  ILE    27      69.913  38.946  54.803  1.00  0.00             
ATOM    426  HA  ILE    27      69.978  37.974  55.291  1.00  0.00             
ATOM    427  CB  ILE    27      70.216  38.701  53.289  1.00  0.00             
ATOM    428  HB  ILE    27      69.513  37.916  53.011  1.00  0.00             
ATOM    429  CG2 ILE    27      69.864  39.899  52.384  1.00  0.00             
ATOM    430 HG21 ILE    27      70.338  40.819  52.726  1.00  0.00             
ATOM    431 HG22 ILE    27      68.785  40.048  52.339  1.00  0.00             
ATOM    432 HG23 ILE    27      70.183  39.813  51.345  1.00  0.00             
ATOM    433  CG1 ILE    27      71.685  38.239  53.023  1.00  0.00             
ATOM    434 HG12 ILE    27      71.856  38.114  51.954  1.00  0.00             
ATOM    435 HG13 ILE    27      72.351  38.967  53.488  1.00  0.00             
ATOM    436  CD1 ILE    27      72.090  36.842  53.671  1.00  0.00             
ATOM    437 HD11 ILE    27      73.174  36.737  53.653  1.00  0.00             
ATOM    438 HD12 ILE    27      71.614  36.000  53.168  1.00  0.00             
ATOM    439 HD13 ILE    27      71.909  36.755  54.743  1.00  0.00             
ATOM    440  C   ILE    27      70.910  39.929  55.431  1.00  0.00             
ATOM    441  O   ILE    27      71.869  39.517  56.129  1.00  0.00             
ATOM    442  N   GLY    28      70.631  41.234  55.375  1.00  0.00             
ATOM    443  H   GLY    28      69.720  41.448  54.996  1.00  0.00             
ATOM    444  CA  GLY    28      71.360  42.328  56.024  1.00  0.00             
ATOM    445  HA2 GLY    28      72.430  42.246  55.833  1.00  0.00             
ATOM    446  HA3 GLY    28      71.189  43.303  55.567  1.00  0.00             
ATOM    447  C   GLY    28      71.133  42.486  57.496  1.00  0.00             
ATOM    448  O   GLY    28      70.228  41.949  58.143  1.00  0.00             
ATOM    449  N   GLU    29      71.958  43.363  58.059  1.00  0.00             
ATOM    450  H   GLU    29      72.762  43.711  57.557  1.00  0.00             
ATOM    451  CA  GLU    29      71.639  43.947  59.387  1.00  0.00             
ATOM    452  HA  GLU    29      70.587  43.883  59.664  1.00  0.00             
ATOM    453  CB  GLU    29      72.480  43.140  60.373  1.00  0.00             
ATOM    454  HB2 GLU    29      72.214  42.084  60.416  1.00  0.00             
ATOM    455  HB3 GLU    29      73.522  43.097  60.057  1.00  0.00             
ATOM    456  CG  GLU    29      72.424  43.586  61.906  1.00  0.00             
ATOM    457  HG2 GLU    29      73.242  43.083  62.420  1.00  0.00             
ATOM    458  HG3 GLU    29      72.568  44.665  61.970  1.00  0.00             
ATOM    459  CD  GLU    29      71.131  43.120  62.603  1.00  0.00             
ATOM    460  OE1 GLU    29      70.030  43.464  62.149  1.00  0.00             
ATOM    461  OE2 GLU    29      71.247  42.436  63.624  1.00  0.00             
ATOM    462  C   GLU    29      71.988  45.446  59.463  1.00  0.00             
ATOM    463  O   GLU    29      71.426  46.144  60.313  1.00  0.00             
ATOM    464  N   ASP    30      73.048  45.930  58.801  1.00  0.00             
ATOM    465  H   ASP    30      73.666  45.323  58.281  1.00  0.00             
ATOM    466  CA  ASP    30      73.588  47.295  58.786  1.00  0.00             
ATOM    467  HA  ASP    30      73.199  47.750  59.697  1.00  0.00             
ATOM    468  CB  ASP    30      75.144  47.357  58.975  1.00  0.00             
ATOM    469  HB2 ASP    30      75.635  46.975  58.079  1.00  0.00             
ATOM    470  HB3 ASP    30      75.389  48.416  59.060  1.00  0.00             
ATOM    471  CG  ASP    30      75.781  46.671  60.189  1.00  0.00             
ATOM    472  OD1 ASP    30      76.917  46.165  60.038  1.00  0.00             
ATOM    473  OD2 ASP    30      75.137  46.426  61.263  1.00  0.00             
ATOM    474  C   ASP    30      73.069  48.101  57.559  1.00  0.00             
ATOM    475  O   ASP    30      73.585  49.123  57.122  1.00  0.00             
ATOM    476  N   SER    31      71.960  47.621  56.961  1.00  0.00             
ATOM    477  H   SER    31      71.547  46.729  57.192  1.00  0.00             
ATOM    478  CA  SER    31      71.450  48.123  55.739  1.00  0.00             
ATOM    479  HA  SER    31      72.199  47.998  54.957  1.00  0.00             
ATOM    480  CB  SER    31      70.256  47.269  55.432  1.00  0.00             
ATOM    481  HB2 SER    31      69.579  47.427  56.273  1.00  0.00             
ATOM    482  HB3 SER    31      69.696  47.630  54.569  1.00  0.00             
ATOM    483  OG  SER    31      70.540  45.842  55.316  1.00  0.00             
ATOM    484  HG  SER    31      69.720  45.457  54.997  1.00  0.00             
ATOM    485  C   SER    31      71.150  49.541  55.755  1.00  0.00             
ATOM    486  O   SER    31      70.440  50.034  56.688  1.00  0.00             
ATOM    487  N   ASP    32      71.703  50.214  54.707  1.00  0.00             
ATOM    488  H   ASP    32      72.303  49.599  54.176  1.00  0.00             
ATOM    489  CA  ASP    32      71.420  51.606  54.305  1.00  0.00             
ATOM    490  HA  ASP    32      71.320  52.223  55.198  1.00  0.00             
ATOM    491  CB  ASP    32      72.698  52.148  53.565  1.00  0.00             
ATOM    492  HB2 ASP    32      72.381  53.179  53.409  1.00  0.00             
ATOM    493  HB3 ASP    32      73.428  52.217  54.371  1.00  0.00             
ATOM    494  CG  ASP    32      73.148  51.456  52.302  1.00  0.00             
ATOM    495  OD1 ASP    32      74.196  51.866  51.819  1.00  0.00             
ATOM    496  OD2 ASP    32      72.543  50.508  51.676  1.00  0.00             
ATOM    497  C   ASP    32      70.152  51.804  53.503  1.00  0.00             
ATOM    498  O   ASP    32      69.622  52.943  53.218  1.00  0.00             
ATOM    499  N   VAL    33      69.519  50.735  53.116  1.00  0.00             
ATOM    500  H   VAL    33      69.883  49.801  53.244  1.00  0.00             
ATOM    501  CA  VAL    33      68.090  50.604  52.749  1.00  0.00             
ATOM    502  HA  VAL    33      67.842  51.143  51.834  1.00  0.00             
ATOM    503  CB  VAL    33      67.710  49.124  52.378  1.00  0.00             
ATOM    504  HB  VAL    33      68.121  48.537  53.199  1.00  0.00             
ATOM    505  CG1 VAL    33      66.247  48.815  52.341  1.00  0.00             
ATOM    506 HG11 VAL    33      65.754  49.344  51.525  1.00  0.00             
ATOM    507 HG12 VAL    33      66.263  47.729  52.246  1.00  0.00             
ATOM    508 HG13 VAL    33      65.728  49.215  53.212  1.00  0.00             
ATOM    509  CG2 VAL    33      68.371  48.822  51.064  1.00  0.00             
ATOM    510 HG21 VAL    33      67.967  47.936  50.575  1.00  0.00             
ATOM    511 HG22 VAL    33      69.426  48.643  51.272  1.00  0.00             
ATOM    512 HG23 VAL    33      68.165  49.512  50.246  1.00  0.00             
ATOM    513  C   VAL    33      67.236  51.189  53.852  1.00  0.00             
ATOM    514  O   VAL    33      67.613  51.170  55.029  1.00  0.00             
ATOM    515  N   LEU    34      66.115  51.809  53.531  1.00  0.00             
ATOM    516  H   LEU    34      65.857  51.910  52.560  1.00  0.00             
ATOM    517  CA  LEU    34      65.232  52.410  54.551  1.00  0.00             
ATOM    518  HA  LEU    34      65.790  52.820  55.393  1.00  0.00             
ATOM    519  CB  LEU    34      64.616  53.657  53.990  1.00  0.00             
ATOM    520  HB2 LEU    34      63.722  53.394  53.425  1.00  0.00             
ATOM    521  HB3 LEU    34      64.355  54.179  54.911  1.00  0.00             
ATOM    522  CG  LEU    34      65.523  54.507  53.030  1.00  0.00             
ATOM    523  HG  LEU    34      65.702  54.037  52.063  1.00  0.00             
ATOM    524  CD1 LEU    34      64.802  55.850  52.745  1.00  0.00             
ATOM    525 HD11 LEU    34      64.557  56.285  53.715  1.00  0.00             
ATOM    526 HD12 LEU    34      63.983  55.670  52.050  1.00  0.00             
ATOM    527 HD13 LEU    34      65.512  56.596  52.388  1.00  0.00             
ATOM    528  CD2 LEU    34      66.846  54.951  53.766  1.00  0.00             
ATOM    529 HD21 LEU    34      67.513  55.605  53.204  1.00  0.00             
ATOM    530 HD22 LEU    34      66.583  55.499  54.671  1.00  0.00             
ATOM    531 HD23 LEU    34      67.395  54.080  54.123  1.00  0.00             
ATOM    532  C   LEU    34      64.182  51.530  55.253  1.00  0.00             
ATOM    533  O   LEU    34      63.542  50.721  54.540  1.00  0.00             
ATOM    534  N   VAL    35      63.885  51.743  56.532  1.00  0.00             
ATOM    535  H   VAL    35      64.245  52.642  56.816  1.00  0.00             
ATOM    536  CA  VAL    35      62.695  51.233  57.201  1.00  0.00             
ATOM    537  HA  VAL    35      62.631  50.150  57.092  1.00  0.00             
ATOM    538  CB  VAL    35      62.657  51.575  58.705  1.00  0.00             
ATOM    539  HB  VAL    35      63.085  52.571  58.820  1.00  0.00             
ATOM    540  CG1 VAL    35      61.379  51.505  59.423  1.00  0.00             
ATOM    541 HG11 VAL    35      61.466  51.524  60.510  1.00  0.00             
ATOM    542 HG12 VAL    35      60.755  52.295  59.005  1.00  0.00             
ATOM    543 HG13 VAL    35      60.931  50.514  59.362  1.00  0.00             
ATOM    544  CG2 VAL    35      63.671  50.585  59.410  1.00  0.00             
ATOM    545 HG21 VAL    35      64.695  50.822  59.119  1.00  0.00             
ATOM    546 HG22 VAL    35      63.582  49.521  59.191  1.00  0.00             
ATOM    547 HG23 VAL    35      63.455  50.802  60.456  1.00  0.00             
ATOM    548  C   VAL    35      61.464  51.798  56.588  1.00  0.00             
ATOM    549  O   VAL    35      61.408  52.991  56.379  1.00  0.00             
ATOM    550  N   THR    36      60.473  50.874  56.384  1.00  0.00             
ATOM    551  H   THR    36      60.598  49.960  56.796  1.00  0.00             
ATOM    552  CA  THR    36      59.196  51.184  55.725  1.00  0.00             
ATOM    553  HA  THR    36      58.895  52.157  56.113  1.00  0.00             
ATOM    554  CB  THR    36      59.267  51.231  54.199  1.00  0.00             
ATOM    555  HB  THR    36      58.247  51.111  53.834  1.00  0.00             
ATOM    556  CG2 THR    36      59.892  52.509  53.655  1.00  0.00             
ATOM    557 HG21 THR    36      59.413  53.389  54.084  1.00  0.00             
ATOM    558 HG22 THR    36      59.668  52.537  52.589  1.00  0.00             
ATOM    559 HG23 THR    36      60.980  52.518  53.726  1.00  0.00             
ATOM    560  OG1 THR    36      60.092  50.175  53.666  1.00  0.00             
ATOM    561  HG1 THR    36      61.038  50.298  53.773  1.00  0.00             
ATOM    562  C   THR    36      58.101  50.164  56.185  1.00  0.00             
ATOM    563  O   THR    36      58.439  49.011  56.422  1.00  0.00             
ATOM    564  N   ARG    37      56.863  50.671  56.286  1.00  0.00             
ATOM    565  H   ARG    37      56.727  51.602  55.920  1.00  0.00             
ATOM    566  CA  ARG    37      55.657  49.882  56.621  1.00  0.00             
ATOM    567  HA  ARG    37      55.754  48.900  56.158  1.00  0.00             
ATOM    568  CB  ARG    37      55.487  49.822  58.176  1.00  0.00             
ATOM    569  HB2 ARG    37      55.888  50.778  58.515  1.00  0.00             
ATOM    570  HB3 ARG    37      54.453  49.879  58.515  1.00  0.00             
ATOM    571  CG  ARG    37      56.215  48.698  58.964  1.00  0.00             
ATOM    572  HG2 ARG    37      57.289  48.836  58.843  1.00  0.00             
ATOM    573  HG3 ARG    37      56.085  48.779  60.043  1.00  0.00             
ATOM    574  CD  ARG    37      55.763  47.307  58.473  1.00  0.00             
ATOM    575  HD2 ARG    37      55.815  47.259  57.386  1.00  0.00             
ATOM    576  HD3 ARG    37      56.328  46.557  59.026  1.00  0.00             
ATOM    577  NE  ARG    37      54.372  47.113  58.773  1.00  0.00             
ATOM    578  HE  ARG    37      53.789  46.908  57.973  1.00  0.00             
ATOM    579  CZ  ARG    37      53.776  46.743  59.903  1.00  0.00             
ATOM    580  NH1 ARG    37      54.456  46.936  61.010  1.00  0.00             
ATOM    581 HH11 ARG    37      55.463  46.953  60.942  1.00  0.00             
ATOM    582 HH12 ARG    37      53.939  46.898  61.878  1.00  0.00             
ATOM    583  NH2 ARG    37      52.554  46.407  59.950  1.00  0.00             
ATOM    584 HH21 ARG    37      51.939  46.677  59.196  1.00  0.00             
ATOM    585 HH22 ARG    37      52.203  46.138  60.858  1.00  0.00             
ATOM    586  C   ARG    37      54.394  50.452  55.939  1.00  0.00             
ATOM    587  O   ARG    37      54.330  51.560  55.494  1.00  0.00             
ATOM    588  N   GLU    38      53.348  49.607  56.006  1.00  0.00             
ATOM    589  H   GLU    38      53.541  48.666  56.317  1.00  0.00             
ATOM    590  CA  GLU    38      51.995  49.832  55.568  1.00  0.00             
ATOM    591  HA  GLU    38      51.561  48.839  55.685  1.00  0.00             
ATOM    592  CB  GLU    38      51.247  50.732  56.605  1.00  0.00             
ATOM    593  HB2 GLU    38      51.836  51.628  56.799  1.00  0.00             
ATOM    594  HB3 GLU    38      50.287  50.955  56.141  1.00  0.00             
ATOM    595  CG  GLU    38      51.021  49.941  57.885  1.00  0.00             
ATOM    596  HG2 GLU    38      50.072  49.405  57.871  1.00  0.00             
ATOM    597  HG3 GLU    38      51.861  49.255  57.998  1.00  0.00             
ATOM    598  CD  GLU    38      50.851  50.918  59.056  1.00  0.00             
ATOM    599  OE1 GLU    38      50.806  50.403  60.208  1.00  0.00             
ATOM    600  OE2 GLU    38      50.742  52.148  58.890  1.00  0.00             
ATOM    601  C   GLU    38      51.895  50.237  54.076  1.00  0.00             
ATOM    602  O   GLU    38      51.213  51.221  53.801  1.00  0.00             
ATOM    603  N   PRO    39      52.362  49.400  53.185  1.00  0.00             
ATOM    604  CD  PRO    39      52.985  48.084  53.461  1.00  0.00             
ATOM    605  HD2 PRO    39      52.224  47.410  53.857  1.00  0.00             
ATOM    606  HD3 PRO    39      53.944  48.147  53.975  1.00  0.00             
ATOM    607  CG  PRO    39      53.410  47.533  52.106  1.00  0.00             
ATOM    608  HG2 PRO    39      52.536  47.167  51.567  1.00  0.00             
ATOM    609  HG3 PRO    39      54.226  46.811  52.115  1.00  0.00             
ATOM    610  CB  PRO    39      53.685  48.751  51.249  1.00  0.00             
ATOM    611  HB2 PRO    39      53.650  48.579  50.173  1.00  0.00             
ATOM    612  HB3 PRO    39      54.637  49.208  51.520  1.00  0.00             
ATOM    613  CA  PRO    39      52.568  49.755  51.754  1.00  0.00             
ATOM    614  HA  PRO    39      52.940  50.777  51.680  1.00  0.00             
ATOM    615  C   PRO    39      51.393  49.718  50.737  1.00  0.00             
ATOM    616  O   PRO    39      50.333  49.277  51.033  1.00  0.00             
ATOM    617  N   TYR    40      51.599  50.167  49.543  1.00  0.00             
ATOM    618  H   TYR    40      52.552  50.419  49.321  1.00  0.00             
ATOM    619  CA  TYR    40      50.763  49.929  48.375  1.00  0.00             
ATOM    620  HA  TYR    40      50.463  48.881  48.391  1.00  0.00             
ATOM    621  CB  TYR    40      49.508  50.822  48.456  1.00  0.00             
ATOM    622  HB2 TYR    40      48.846  50.577  47.625  1.00  0.00             
ATOM    623  HB3 TYR    40      48.960  50.520  49.349  1.00  0.00             
ATOM    624  CG  TYR    40      49.699  52.330  48.554  1.00  0.00             
ATOM    625  CD1 TYR    40      50.164  52.826  49.763  1.00  0.00             
ATOM    626  HD1 TYR    40      50.178  52.180  50.629  1.00  0.00             
ATOM    627  CE1 TYR    40      50.220  54.229  49.953  1.00  0.00             
ATOM    628  HE1 TYR    40      50.429  54.535  50.968  1.00  0.00             
ATOM    629  CZ  TYR    40      49.827  55.123  48.992  1.00  0.00             
ATOM    630  OH  TYR    40      49.730  56.471  49.233  1.00  0.00             
ATOM    631  HH  TYR    40      49.723  56.578  50.187  1.00  0.00             
ATOM    632  CE2 TYR    40      49.473  54.648  47.718  1.00  0.00             
ATOM    633  HE2 TYR    40      49.199  55.293  46.896  1.00  0.00             
ATOM    634  CD2 TYR    40      49.476  53.263  47.492  1.00  0.00             
ATOM    635  HD2 TYR    40      49.152  52.830  46.557  1.00  0.00             
ATOM    636  C   TYR    40      51.492  50.134  47.024  1.00  0.00             
ATOM    637  O   TYR    40      52.563  50.708  47.000  1.00  0.00             
ATOM    638  N   VAL    41      50.912  49.738  45.871  1.00  0.00             
ATOM    639  H   VAL    41      49.988  49.330  45.902  1.00  0.00             
ATOM    640  CA  VAL    41      51.473  49.979  44.538  1.00  0.00             
ATOM    641  HA  VAL    41      52.471  50.411  44.614  1.00  0.00             
ATOM    642  CB  VAL    41      51.686  48.709  43.810  1.00  0.00             
ATOM    643  HB  VAL    41      50.773  48.122  43.713  1.00  0.00             
ATOM    644  CG1 VAL    41      52.172  48.843  42.326  1.00  0.00             
ATOM    645 HG11 VAL    41      52.321  47.828  41.959  1.00  0.00             
ATOM    646 HG12 VAL    41      51.413  49.440  41.821  1.00  0.00             
ATOM    647 HG13 VAL    41      53.176  49.235  42.166  1.00  0.00             
ATOM    648  CG2 VAL    41      52.856  47.915  44.424  1.00  0.00             
ATOM    649 HG21 VAL    41      53.196  47.078  43.815  1.00  0.00             
ATOM    650 HG22 VAL    41      52.529  47.661  45.433  1.00  0.00             
ATOM    651 HG23 VAL    41      53.804  48.454  44.414  1.00  0.00             
ATOM    652  C   VAL    41      50.592  50.970  43.728  1.00  0.00             
ATOM    653  O   VAL    41      49.393  50.833  43.722  1.00  0.00             
ATOM    654  N   SER    42      51.157  52.015  43.125  1.00  0.00             
ATOM    655  H   SER    42      52.153  52.144  43.237  1.00  0.00             
ATOM    656  CA  SER    42      50.291  52.852  42.255  1.00  0.00             
ATOM    657  HA  SER    42      49.386  52.300  42.004  1.00  0.00             
ATOM    658  CB  SER    42      49.868  54.113  42.922  1.00  0.00             
ATOM    659  HB2 SER    42      49.473  53.918  43.919  1.00  0.00             
ATOM    660  HB3 SER    42      50.803  54.614  43.171  1.00  0.00             
ATOM    661  OG  SER    42      49.113  55.022  42.080  1.00  0.00             
ATOM    662  HG  SER    42      48.337  54.588  41.718  1.00  0.00             
ATOM    663  C   SER    42      51.001  53.065  40.899  1.00  0.00             
ATOM    664  O   SER    42      52.228  52.918  40.855  1.00  0.00             
ATOM    665  N   CYX    43      50.301  53.257  39.785  1.00  0.00             
ATOM    666  H   CYX    43      49.300  53.326  39.903  1.00  0.00             
ATOM    667  CA  CYX    43      50.796  53.438  38.438  1.00  0.00             
ATOM    668  HA  CYX    43      51.884  53.500  38.477  1.00  0.00             
ATOM    669  CB  CYX    43      50.442  52.186  37.556  1.00  0.00             
ATOM    670  HB2 CYX    43      49.368  52.000  37.540  1.00  0.00             
ATOM    671  HB3 CYX    43      50.783  52.456  36.557  1.00  0.00             
ATOM    672  SG  CYX    43      51.006  50.602  38.081  1.00  0.00             
ATOM    673  C   CYX    43      50.371  54.703  37.822  1.00  0.00             
ATOM    674  O   CYX    43      49.334  55.289  38.208  1.00  0.00             
ATOM    675  N   ASP    44      51.087  55.021  36.713  1.00  0.00             
ATOM    676  H   ASP    44      51.931  54.467  36.677  1.00  0.00             
ATOM    677  CA  ASP    44      51.099  56.165  35.833  1.00  0.00             
ATOM    678  HA  ASP    44      50.163  56.716  35.931  1.00  0.00             
ATOM    679  CB  ASP    44      52.298  57.013  36.165  1.00  0.00             
ATOM    680  HB2 ASP    44      53.133  56.329  36.008  1.00  0.00             
ATOM    681  HB3 ASP    44      52.295  57.866  35.487  1.00  0.00             
ATOM    682  CG  ASP    44      52.350  57.426  37.729  1.00  0.00             
ATOM    683  OD1 ASP    44      52.105  58.643  38.022  1.00  0.00             
ATOM    684  OD2 ASP    44      52.443  56.586  38.648  1.00  0.00             
ATOM    685  C   ASP    44      51.150  55.650  34.359  1.00  0.00             
ATOM    686  O   ASP    44      51.625  54.525  34.121  1.00  0.00             
ATOM    687  N   PRO    45      50.685  56.449  33.378  1.00  0.00             
ATOM    688  CD  PRO    45      50.249  57.773  33.503  1.00  0.00             
ATOM    689  HD2 PRO    45      51.026  58.502  33.734  1.00  0.00             
ATOM    690  HD3 PRO    45      49.501  57.807  34.296  1.00  0.00             
ATOM    691  CG  PRO    45      49.609  58.196  32.177  1.00  0.00             
ATOM    692  HG2 PRO    45      49.567  59.268  31.982  1.00  0.00             
ATOM    693  HG3 PRO    45      48.618  57.764  32.041  1.00  0.00             
ATOM    694  CB  PRO    45      50.405  57.439  31.170  1.00  0.00             
ATOM    695  HB2 PRO    45      51.345  57.942  30.944  1.00  0.00             
ATOM    696  HB3 PRO    45      49.918  57.228  30.218  1.00  0.00             
ATOM    697  CA  PRO    45      50.798  56.135  31.943  1.00  0.00             
ATOM    698  HA  PRO    45      50.155  55.261  31.840  1.00  0.00             
ATOM    699  C   PRO    45      52.191  55.618  31.446  1.00  0.00             
ATOM    700  O   PRO    45      52.215  54.958  30.396  1.00  0.00             
ATOM    701  N   ASP    46      53.223  55.982  32.147  1.00  0.00             
ATOM    702  H   ASP    46      53.051  56.662  32.874  1.00  0.00             
ATOM    703  CA  ASP    46      54.611  55.746  31.917  1.00  0.00             
ATOM    704  HA  ASP    46      54.798  54.950  31.196  1.00  0.00             
ATOM    705  CB  ASP    46      55.196  57.017  31.346  1.00  0.00             
ATOM    706  HB2 ASP    46      56.203  56.799  30.991  1.00  0.00             
ATOM    707  HB3 ASP    46      54.648  57.147  30.413  1.00  0.00             
ATOM    708  CG  ASP    46      55.011  58.302  32.225  1.00  0.00             
ATOM    709  OD1 ASP    46      55.520  59.345  31.772  1.00  0.00             
ATOM    710  OD2 ASP    46      54.435  58.239  33.294  1.00  0.00             
ATOM    711  C   ASP    46      55.451  55.160  33.044  1.00  0.00             
ATOM    712  O   ASP    46      56.609  54.890  32.742  1.00  0.00             
ATOM    713  N   GLU    47      54.950  54.869  34.233  1.00  0.00             
ATOM    714  H   GLU    47      53.966  54.976  34.433  1.00  0.00             
ATOM    715  CA  GLU    47      55.655  54.251  35.340  1.00  0.00             
ATOM    716  HA  GLU    47      56.387  53.533  34.972  1.00  0.00             
ATOM    717  CB  GLU    47      56.514  55.339  36.076  1.00  0.00             
ATOM    718  HB2 GLU    47      57.261  54.941  36.762  1.00  0.00             
ATOM    719  HB3 GLU    47      57.080  55.769  35.250  1.00  0.00             
ATOM    720  CG  GLU    47      55.805  56.555  36.620  1.00  0.00             
ATOM    721  HG2 GLU    47      55.198  56.973  35.816  1.00  0.00             
ATOM    722  HG3 GLU    47      55.153  56.149  37.393  1.00  0.00             
ATOM    723  CD  GLU    47      56.672  57.682  37.163  1.00  0.00             
ATOM    724  OE1 GLU    47      56.101  58.764  37.508  1.00  0.00             
ATOM    725  OE2 GLU    47      57.907  57.584  37.282  1.00  0.00             
ATOM    726  C   GLU    47      54.681  53.482  36.343  1.00  0.00             
ATOM    727  O   GLU    47      53.535  53.835  36.467  1.00  0.00             
ATOM    728  N   CYX    48      55.135  52.428  37.042  1.00  0.00             
ATOM    729  H   CYX    48      56.057  52.101  36.789  1.00  0.00             
ATOM    730  CA  CYX    48      54.624  51.882  38.332  1.00  0.00             
ATOM    731  HA  CYX    48      53.802  52.524  38.649  1.00  0.00             
ATOM    732  CB  CYX    48      53.973  50.551  38.052  1.00  0.00             
ATOM    733  HB2 CYX    48      54.720  49.895  37.606  1.00  0.00             
ATOM    734  HB3 CYX    48      53.620  50.136  38.996  1.00  0.00             
ATOM    735  SG  CYX    48      52.684  50.390  36.879  1.00  0.00             
ATOM    736  C   CYX    48      55.668  51.855  39.483  1.00  0.00             
ATOM    737  O   CYX    48      56.901  51.640  39.275  1.00  0.00             
ATOM    738  N   ARG    49      55.186  52.047  40.666  1.00  0.00             
ATOM    739  H   ARG    49      54.189  52.154  40.789  1.00  0.00             
ATOM    740  CA  ARG    49      55.978  52.427  41.844  1.00  0.00             
ATOM    741  HA  ARG    49      57.009  52.073  41.852  1.00  0.00             
ATOM    742  CB  ARG    49      55.986  53.940  42.017  1.00  0.00             
ATOM    743  HB2 ARG    49      54.953  54.277  41.929  1.00  0.00             
ATOM    744  HB3 ARG    49      56.141  54.320  43.027  1.00  0.00             
ATOM    745  CG  ARG    49      56.818  54.697  41.021  1.00  0.00             
ATOM    746  HG2 ARG    49      57.799  54.229  41.099  1.00  0.00             
ATOM    747  HG3 ARG    49      56.530  54.545  39.980  1.00  0.00             
ATOM    748  CD  ARG    49      56.902  56.262  41.252  1.00  0.00             
ATOM    749  HD2 ARG    49      57.241  56.701  40.314  1.00  0.00             
ATOM    750  HD3 ARG    49      55.887  56.578  41.493  1.00  0.00             
ATOM    751  NE  ARG    49      57.837  56.606  42.397  1.00  0.00             
ATOM    752  HE  ARG    49      57.506  56.745  43.341  1.00  0.00             
ATOM    753  CZ  ARG    49      59.106  56.952  42.186  1.00  0.00             
ATOM    754  NH1 ARG    49      59.677  56.728  41.035  1.00  0.00             
ATOM    755 HH11 ARG    49      59.136  56.198  40.367  1.00  0.00             
ATOM    756 HH12 ARG    49      60.613  57.009  40.779  1.00  0.00             
ATOM    757  NH2 ARG    49      59.827  57.608  43.048  1.00  0.00             
ATOM    758 HH21 ARG    49      59.436  57.742  43.970  1.00  0.00             
ATOM    759 HH22 ARG    49      60.705  58.023  42.770  1.00  0.00             
ATOM    760  C   ARG    49      55.463  51.655  43.133  1.00  0.00             
ATOM    761  O   ARG    49      54.247  51.520  43.392  1.00  0.00             
ATOM    762  N   PHE    50      56.411  51.094  43.923  1.00  0.00             
ATOM    763  H   PHE    50      57.322  51.170  43.493  1.00  0.00             
ATOM    764  CA  PHE    50      56.191  50.796  45.368  1.00  0.00             
ATOM    765  HA  PHE    50      55.287  50.189  45.418  1.00  0.00             
ATOM    766  CB  PHE    50      57.405  49.898  45.903  1.00  0.00             
ATOM    767  HB2 PHE    50      58.366  50.401  45.805  1.00  0.00             
ATOM    768  HB3 PHE    50      57.219  49.801  46.973  1.00  0.00             
ATOM    769  CG  PHE    50      57.460  48.398  45.416  1.00  0.00             
ATOM    770  CD1 PHE    50      56.400  47.439  45.458  1.00  0.00             
ATOM    771  HD1 PHE    50      55.389  47.728  45.701  1.00  0.00             
ATOM    772  CE1 PHE    50      56.679  46.084  45.174  1.00  0.00             
ATOM    773  HE1 PHE    50      55.938  45.298  45.169  1.00  0.00             
ATOM    774  CZ  PHE    50      57.987  45.680  44.936  1.00  0.00             
ATOM    775  HZ  PHE    50      58.204  44.622  44.925  1.00  0.00             
ATOM    776  CE2 PHE    50      59.033  46.612  44.873  1.00  0.00             
ATOM    777  HE2 PHE    50      60.041  46.304  44.640  1.00  0.00             
ATOM    778  CD2 PHE    50      58.757  47.976  45.052  1.00  0.00             
ATOM    779  HD2 PHE    50      59.565  48.686  44.953  1.00  0.00             
ATOM    780  C   PHE    50      56.041  52.087  46.208  1.00  0.00             
ATOM    781  O   PHE    50      56.807  52.998  45.983  1.00  0.00             
ATOM    782  N   TYR    51      55.157  52.065  47.197  1.00  0.00             
ATOM    783  H   TYR    51      54.480  51.316  47.161  1.00  0.00             
ATOM    784  CA  TYR    51      54.791  53.155  48.128  1.00  0.00             
ATOM    785  HA  TYR    51      55.465  54.011  48.106  1.00  0.00             
ATOM    786  CB  TYR    51      53.413  53.777  47.908  1.00  0.00             
ATOM    787  HB2 TYR    51      52.599  53.066  48.053  1.00  0.00             
ATOM    788  HB3 TYR    51      53.223  54.505  48.696  1.00  0.00             
ATOM    789  CG  TYR    51      53.273  54.626  46.637  1.00  0.00             
ATOM    790  CD1 TYR    51      53.220  54.018  45.357  1.00  0.00             
ATOM    791  HD1 TYR    51      53.279  52.948  45.222  1.00  0.00             
ATOM    792  CE1 TYR    51      53.263  54.803  44.220  1.00  0.00             
ATOM    793  HE1 TYR    51      53.284  54.365  43.233  1.00  0.00             
ATOM    794  CZ  TYR    51      53.192  56.228  44.212  1.00  0.00             
ATOM    795  OH  TYR    51      53.431  56.935  43.124  1.00  0.00             
ATOM    796  HH  TYR    51      53.332  56.524  42.262  1.00  0.00             
ATOM    797  CE2 TYR    51      53.010  56.802  45.501  1.00  0.00             
ATOM    798  HE2 TYR    51      52.945  57.880  45.529  1.00  0.00             
ATOM    799  CD2 TYR    51      53.109  56.064  46.681  1.00  0.00             
ATOM    800  HD2 TYR    51      52.971  56.566  47.628  1.00  0.00             
ATOM    801  C   TYR    51      54.704  52.525  49.568  1.00  0.00             
ATOM    802  O   TYR    51      54.196  51.354  49.766  1.00  0.00             
ATOM    803  N   ALA    52      55.192  53.322  50.491  1.00  0.00             
ATOM    804  H   ALA    52      55.700  54.150  50.216  1.00  0.00             
ATOM    805  CA  ALA    52      55.067  52.950  51.935  1.00  0.00             
ATOM    806  HA  ALA    52      54.059  52.587  52.138  1.00  0.00             
ATOM    807  CB  ALA    52      56.145  51.897  52.308  1.00  0.00             
ATOM    808  HB1 ALA    52      57.134  52.344  52.413  1.00  0.00             
ATOM    809  HB2 ALA    52      56.227  51.071  51.601  1.00  0.00             
ATOM    810  HB3 ALA    52      56.001  51.479  53.305  1.00  0.00             
ATOM    811  C   ALA    52      55.286  54.226  52.874  1.00  0.00             
ATOM    812  O   ALA    52      55.976  55.161  52.474  1.00  0.00             
ATOM    813  N   LEU    53      54.710  54.157  54.092  1.00  0.00             
ATOM    814  H   LEU    53      54.331  53.273  54.401  1.00  0.00             
ATOM    815  CA  LEU    53      55.074  55.137  55.154  1.00  0.00             
ATOM    816  HA  LEU    53      55.163  56.088  54.628  1.00  0.00             
ATOM    817  CB  LEU    53      53.936  55.208  56.190  1.00  0.00             
ATOM    818  HB2 LEU    53      54.065  54.282  56.750  1.00  0.00             
ATOM    819  HB3 LEU    53      54.001  56.073  56.850  1.00  0.00             
ATOM    820  CG  LEU    53      52.528  55.151  55.584  1.00  0.00             
ATOM    821  HG  LEU    53      52.384  54.278  54.947  1.00  0.00             
ATOM    822  CD1 LEU    53      51.437  55.101  56.650  1.00  0.00             
ATOM    823 HD11 LEU    53      50.452  55.216  56.198  1.00  0.00             
ATOM    824 HD12 LEU    53      51.615  55.792  57.474  1.00  0.00             
ATOM    825 HD13 LEU    53      51.378  54.110  57.099  1.00  0.00             
ATOM    826  CD2 LEU    53      52.272  56.477  54.795  1.00  0.00             
ATOM    827 HD21 LEU    53      53.043  56.537  54.027  1.00  0.00             
ATOM    828 HD22 LEU    53      51.316  56.458  54.273  1.00  0.00             
ATOM    829 HD23 LEU    53      52.208  57.342  55.455  1.00  0.00             
ATOM    830  C   LEU    53      56.377  54.824  55.847  1.00  0.00             
ATOM    831  O   LEU    53      56.874  53.734  55.850  1.00  0.00             
ATOM    832  N   SER    54      56.962  55.860  56.369  1.00  0.00             
ATOM    833  H   SER    54      56.525  56.752  56.187  1.00  0.00             
ATOM    834  CA  SER    54      58.347  55.906  56.695  1.00  0.00             
ATOM    835  HA  SER    54      58.721  54.973  57.116  1.00  0.00             
ATOM    836  CB  SER    54      59.108  56.082  55.332  1.00  0.00             
ATOM    837  HB2 SER    54      58.647  55.355  54.663  1.00  0.00             
ATOM    838  HB3 SER    54      58.936  57.111  55.014  1.00  0.00             
ATOM    839  OG  SER    54      60.502  55.955  55.455  1.00  0.00             
ATOM    840  HG  SER    54      60.768  55.041  55.331  1.00  0.00             
ATOM    841  C   SER    54      58.703  57.009  57.631  1.00  0.00             
ATOM    842  O   SER    54      57.888  57.854  58.064  1.00  0.00             
ATOM    843  N   GLN    55      59.983  57.261  58.062  1.00  0.00             
ATOM    844  H   GLN    55      60.666  56.534  57.902  1.00  0.00             
ATOM    845  CA  GLN    55      60.488  58.561  58.444  1.00  0.00             
ATOM    846  HA  GLN    55      59.793  59.345  58.144  1.00  0.00             
ATOM    847  CB  GLN    55      60.585  58.716  59.979  1.00  0.00             
ATOM    848  HB2 GLN    55      60.909  59.734  60.194  1.00  0.00             
ATOM    849  HB3 GLN    55      59.594  58.608  60.419  1.00  0.00             
ATOM    850  CG  GLN    55      61.526  57.730  60.650  1.00  0.00             
ATOM    851  HG2 GLN    55      62.227  57.329  59.917  1.00  0.00             
ATOM    852  HG3 GLN    55      62.049  58.169  61.500  1.00  0.00             
ATOM    853  CD  GLN    55      60.869  56.590  61.388  1.00  0.00             
ATOM    854  OE1 GLN    55      59.728  56.295  61.148  1.00  0.00             
ATOM    855  NE2 GLN    55      61.652  55.799  62.114  1.00  0.00             
ATOM    856 HE21 GLN    55      61.206  54.966  62.472  1.00  0.00             
ATOM    857 HE22 GLN    55      62.648  55.931  62.013  1.00  0.00             
ATOM    858  C   GLN    55      61.862  58.881  57.779  1.00  0.00             
ATOM    859  O   GLN    55      62.469  59.860  58.159  1.00  0.00             
ATOM    860  N   GLY    56      62.380  58.075  56.845  1.00  0.00             
ATOM    861  H   GLY    56      61.812  57.290  56.562  1.00  0.00             
ATOM    862  CA  GLY    56      63.708  58.173  56.306  1.00  0.00             
ATOM    863  HA2 GLY    56      63.566  57.757  55.308  1.00  0.00             
ATOM    864  HA3 GLY    56      64.015  59.197  56.093  1.00  0.00             
ATOM    865  C   GLY    56      64.897  57.683  57.091  1.00  0.00             
ATOM    866  O   GLY    56      66.029  57.875  56.629  1.00  0.00             
ATOM    867  N   THR    57      64.760  56.918  58.158  1.00  0.00             
ATOM    868  H   THR    57      63.845  56.658  58.498  1.00  0.00             
ATOM    869  CA  THR    57      65.847  56.146  58.788  1.00  0.00             
ATOM    870  HA  THR    57      66.769  56.723  58.722  1.00  0.00             
ATOM    871  CB  THR    57      65.340  55.750  60.171  1.00  0.00             
ATOM    872  HB  THR    57      65.984  54.953  60.544  1.00  0.00             
ATOM    873  CG2 THR    57      65.556  56.875  61.175  1.00  0.00             
ATOM    874 HG21 THR    57      65.109  57.760  60.721  1.00  0.00             
ATOM    875 HG22 THR    57      66.588  57.135  61.409  1.00  0.00             
ATOM    876 HG23 THR    57      64.917  56.612  62.018  1.00  0.00             
ATOM    877  OG1 THR    57      64.043  55.219  60.326  1.00  0.00             
ATOM    878  HG1 THR    57      64.155  54.357  60.734  1.00  0.00             
ATOM    879  C   THR    57      66.112  54.797  58.085  1.00  0.00             
ATOM    880  O   THR    57      65.213  54.174  57.568  1.00  0.00             
ATOM    881  N   THR    58      67.420  54.462  58.150  1.00  0.00             
ATOM    882  H   THR    58      68.117  55.001  58.645  1.00  0.00             
ATOM    883  CA  THR    58      67.965  53.213  57.630  1.00  0.00             
ATOM    884  HA  THR    58      67.610  53.019  56.618  1.00  0.00             
ATOM    885  CB  THR    58      69.473  53.353  57.439  1.00  0.00             
ATOM    886  HB  THR    58      69.943  52.415  57.143  1.00  0.00             
ATOM    887  CG2 THR    58      69.782  54.505  56.473  1.00  0.00             
ATOM    888 HG21 THR    58      69.444  55.458  56.881  1.00  0.00             
ATOM    889 HG22 THR    58      69.345  54.312  55.493  1.00  0.00             
ATOM    890 HG23 THR    58      70.838  54.583  56.216  1.00  0.00             
ATOM    891  OG1 THR    58      70.024  53.761  58.710  1.00  0.00             
ATOM    892  HG1 THR    58      70.961  53.969  58.682  1.00  0.00             
ATOM    893  C   THR    58      67.583  52.129  58.603  1.00  0.00             
ATOM    894  O   THR    58      67.262  52.382  59.781  1.00  0.00             
ATOM    895  N   ILE    59      67.675  50.867  58.198  1.00  0.00             
ATOM    896  H   ILE    59      68.002  50.725  57.253  1.00  0.00             
ATOM    897  CA  ILE    59      67.676  49.594  59.034  1.00  0.00             
ATOM    898  HA  ILE    59      66.849  49.616  59.743  1.00  0.00             
ATOM    899  CB  ILE    59      67.455  48.432  58.022  1.00  0.00             
ATOM    900  HB  ILE    59      67.909  48.763  57.088  1.00  0.00             
ATOM    901  CG2 ILE    59      67.998  47.037  58.478  1.00  0.00             
ATOM    902 HG21 ILE    59      67.688  46.304  57.733  1.00  0.00             
ATOM    903 HG22 ILE    59      67.660  46.783  59.483  1.00  0.00             
ATOM    904 HG23 ILE    59      69.087  47.078  58.482  1.00  0.00             
ATOM    905  CG1 ILE    59      65.943  48.235  57.608  1.00  0.00             
ATOM    906 HG12 ILE    59      65.533  47.444  58.235  1.00  0.00             
ATOM    907 HG13 ILE    59      65.328  49.118  57.780  1.00  0.00             
ATOM    908  CD1 ILE    59      65.719  47.844  56.120  1.00  0.00             
ATOM    909 HD11 ILE    59      66.011  48.725  55.548  1.00  0.00             
ATOM    910 HD12 ILE    59      64.635  47.871  56.012  1.00  0.00             
ATOM    911 HD13 ILE    59      66.248  46.926  55.861  1.00  0.00             
ATOM    912  C   ILE    59      68.938  49.376  59.895  1.00  0.00             
ATOM    913  O   ILE    59      68.968  48.741  60.930  1.00  0.00             
ATOM    914  N   ARG    60      69.929  50.209  59.513  1.00  0.00             
ATOM    915  H   ARG    60      69.999  50.606  58.587  1.00  0.00             
ATOM    916  CA  ARG    60      71.042  50.551  60.429  1.00  0.00             
ATOM    917  HA  ARG    60      71.475  49.618  60.791  1.00  0.00             
ATOM    918  CB  ARG    60      72.265  51.216  59.628  1.00  0.00             
ATOM    919  HB2 ARG    60      72.255  50.691  58.673  1.00  0.00             
ATOM    920  HB3 ARG    60      71.983  52.256  59.462  1.00  0.00             
ATOM    921  CG  ARG    60      73.657  51.076  60.352  1.00  0.00             
ATOM    922  HG2 ARG    60      73.444  51.155  61.418  1.00  0.00             
ATOM    923  HG3 ARG    60      74.146  50.105  60.282  1.00  0.00             
ATOM    924  CD  ARG    60      74.805  52.068  60.000  1.00  0.00             
ATOM    925  HD2 ARG    60      74.663  52.114  58.920  1.00  0.00             
ATOM    926  HD3 ARG    60      74.593  52.999  60.525  1.00  0.00             
ATOM    927  NE  ARG    60      76.095  51.521  60.353  1.00  0.00             
ATOM    928  HE  ARG    60      76.436  51.842  61.248  1.00  0.00             
ATOM    929  CZ  ARG    60      77.033  51.061  59.602  1.00  0.00             
ATOM    930  NH1 ARG    60      76.810  50.920  58.331  1.00  0.00             
ATOM    931 HH11 ARG    60      75.876  51.036  57.967  1.00  0.00             
ATOM    932 HH12 ARG    60      77.473  50.363  57.811  1.00  0.00             
ATOM    933  NH2 ARG    60      78.185  50.735  60.114  1.00  0.00             
ATOM    934 HH21 ARG    60      78.290  50.830  61.114  1.00  0.00             
ATOM    935 HH22 ARG    60      79.025  50.411  59.658  1.00  0.00             
ATOM    936  C   ARG    60      70.590  51.471  61.578  1.00  0.00             
ATOM    937  O   ARG    60      71.169  51.445  62.651  1.00  0.00             
ATOM    938  N   GLY    61      69.623  52.423  61.438  1.00  0.00             
ATOM    939  H   GLY    61      69.208  52.649  60.546  1.00  0.00             
ATOM    940  CA  GLY    61      69.161  53.375  62.444  1.00  0.00             
ATOM    941  HA2 GLY    61      70.029  53.962  62.743  1.00  0.00             
ATOM    942  HA3 GLY    61      68.528  54.139  61.994  1.00  0.00             
ATOM    943  C   GLY    61      68.376  52.842  63.562  1.00  0.00             
ATOM    944  O   GLY    61      67.434  53.450  64.066  1.00  0.00             
ATOM    945  N   LYS    62      68.651  51.620  64.027  1.00  0.00             
ATOM    946  H   LYS    62      69.457  51.139  63.655  1.00  0.00             
ATOM    947  CA  LYS    62      67.707  50.825  64.856  1.00  0.00             
ATOM    948  HA  LYS    62      66.850  50.558  64.238  1.00  0.00             
ATOM    949  CB  LYS    62      68.384  49.497  65.275  1.00  0.00             
ATOM    950  HB2 LYS    62      69.259  49.809  65.845  1.00  0.00             
ATOM    951  HB3 LYS    62      67.612  49.152  65.964  1.00  0.00             
ATOM    952  CG  LYS    62      68.885  48.547  64.214  1.00  0.00             
ATOM    953  HG2 LYS    62      68.114  48.162  63.546  1.00  0.00             
ATOM    954  HG3 LYS    62      69.559  49.077  63.540  1.00  0.00             
ATOM    955  CD  LYS    62      69.579  47.447  64.931  1.00  0.00             
ATOM    956  HD2 LYS    62      70.579  47.740  65.249  1.00  0.00             
ATOM    957  HD3 LYS    62      68.918  47.069  65.711  1.00  0.00             
ATOM    958  CE  LYS    62      69.647  46.260  63.899  1.00  0.00             
ATOM    959  HE2 LYS    62      70.007  45.379  64.431  1.00  0.00             
ATOM    960  HE3 LYS    62      68.648  45.989  63.558  1.00  0.00             
ATOM    961  NZ  LYS    62      70.425  46.635  62.745  1.00  0.00             
ATOM    962  HZ1 LYS    62      70.379  45.874  62.082  1.00  0.00             
ATOM    963  HZ2 LYS    62      71.409  46.752  62.940  1.00  0.00             
ATOM    964  HZ3 LYS    62      70.020  47.464  62.332  1.00  0.00             
ATOM    965  C   LYS    62      67.295  51.486  66.144  1.00  0.00             
ATOM    966  O   LYS    62      66.147  51.259  66.589  1.00  0.00             
ATOM    967  N   HID    63      68.133  52.376  66.733  1.00  0.00             
ATOM    968  H   HID    63      69.060  52.442  66.336  1.00  0.00             
ATOM    969  CA  HID    63      67.667  53.140  67.925  1.00  0.00             
ATOM    970  HA  HID    63      67.261  52.537  68.737  1.00  0.00             
ATOM    971  CB  HID    63      68.900  53.831  68.545  1.00  0.00             
ATOM    972  HB2 HID    63      69.692  53.100  68.706  1.00  0.00             
ATOM    973  HB3 HID    63      69.154  54.667  67.894  1.00  0.00             
ATOM    974  CG  HID    63      68.694  54.398  69.964  1.00  0.00             
ATOM    975  ND1 HID    63      68.570  53.711  71.163  1.00  0.00             
ATOM    976  HD1 HID    63      68.567  52.707  71.266  1.00  0.00             
ATOM    977  CE1 HID    63      68.456  54.616  72.138  1.00  0.00             
ATOM    978  HE1 HID    63      68.132  54.412  73.148  1.00  0.00             
ATOM    979  NE2 HID    63      68.350  55.860  71.649  1.00  0.00             
ATOM    980  CD2 HID    63      68.644  55.743  70.275  1.00  0.00             
ATOM    981  HD2 HID    63      68.804  56.587  69.620  1.00  0.00             
ATOM    982  C   HID    63      66.555  54.150  67.541  1.00  0.00             
ATOM    983  O   HID    63      65.564  54.329  68.248  1.00  0.00             
ATOM    984  N   SER    64      66.768  54.916  66.475  1.00  0.00             
ATOM    985  H   SER    64      67.688  54.895  66.059  1.00  0.00             
ATOM    986  CA  SER    64      65.765  55.841  65.897  1.00  0.00             
ATOM    987  HA  SER    64      65.375  56.516  66.658  1.00  0.00             
ATOM    988  CB  SER    64      66.306  56.804  64.830  1.00  0.00             
ATOM    989  HB2 SER    64      67.270  57.292  64.966  1.00  0.00             
ATOM    990  HB3 SER    64      66.503  56.151  63.980  1.00  0.00             
ATOM    991  OG  SER    64      65.311  57.810  64.437  1.00  0.00             
ATOM    992  HG  SER    64      65.589  58.138  63.578  1.00  0.00             
ATOM    993  C   SER    64      64.540  55.059  65.349  1.00  0.00             
ATOM    994  O   SER    64      63.375  55.409  65.589  1.00  0.00             
ATOM    995  N   ASN    65      64.623  53.826  64.802  1.00  0.00             
ATOM    996  H   ASN    65      65.542  53.457  64.603  1.00  0.00             
ATOM    997  CA  ASN    65      63.483  52.969  64.390  1.00  0.00             
ATOM    998  HA  ASN    65      62.730  53.547  63.855  1.00  0.00             
ATOM    999  CB  ASN    65      63.962  51.773  63.488  1.00  0.00             
ATOM   1000  HB2 ASN    65      64.352  50.928  64.054  1.00  0.00             
ATOM   1001  HB3 ASN    65      63.061  51.300  63.096  1.00  0.00             
ATOM   1002  CG  ASN    65      64.866  52.048  62.342  1.00  0.00             
ATOM   1003  OD1 ASN    65      64.696  53.068  61.687  1.00  0.00             
ATOM   1004  ND2 ASN    65      65.899  51.320  62.062  1.00  0.00             
ATOM   1005 HD21 ASN    65      65.996  50.338  62.280  1.00  0.00             
ATOM   1006 HD22 ASN    65      66.347  51.708  61.244  1.00  0.00             
ATOM   1007  C   ASN    65      62.738  52.385  65.630  1.00  0.00             
ATOM   1008  O   ASN    65      61.572  52.146  65.581  1.00  0.00             
ATOM   1009  N   GLY    66      63.474  52.133  66.668  1.00  0.00             
ATOM   1010  H   GLY    66      64.460  52.326  66.774  1.00  0.00             
ATOM   1011  CA  GLY    66      62.795  51.749  67.980  1.00  0.00             
ATOM   1012  HA2 GLY    66      61.977  51.056  67.786  1.00  0.00             
ATOM   1013  HA3 GLY    66      63.405  51.120  68.627  1.00  0.00             
ATOM   1014  C   GLY    66      62.311  52.956  68.849  1.00  0.00             
ATOM   1015  O   GLY    66      61.296  52.860  69.542  1.00  0.00             
ATOM   1016  N   THR    67      62.853  54.161  68.717  1.00  0.00             
ATOM   1017  H   THR    67      63.610  54.287  68.060  1.00  0.00             
ATOM   1018  CA  THR    67      62.283  55.395  69.301  1.00  0.00             
ATOM   1019  HA  THR    67      62.057  55.145  70.338  1.00  0.00             
ATOM   1020  CB  THR    67      63.378  56.468  69.357  1.00  0.00             
ATOM   1021  HB  THR    67      63.631  56.745  68.334  1.00  0.00             
ATOM   1022  CG2 THR    67      63.053  57.716  70.006  1.00  0.00             
ATOM   1023 HG21 THR    67      62.395  57.409  70.819  1.00  0.00             
ATOM   1024 HG22 THR    67      62.578  58.348  69.254  1.00  0.00             
ATOM   1025 HG23 THR    67      63.962  58.233  70.313  1.00  0.00             
ATOM   1026  OG1 THR    67      64.512  56.025  70.131  1.00  0.00             
ATOM   1027  HG1 THR    67      65.170  55.604  69.572  1.00  0.00             
ATOM   1028  C   THR    67      60.997  55.939  68.667  1.00  0.00             
ATOM   1029  O   THR    67      60.143  56.460  69.390  1.00  0.00             
ATOM   1030  N   ILE    68      61.003  55.975  67.297  1.00  0.00             
ATOM   1031  H   ILE    68      61.739  55.529  66.768  1.00  0.00             
ATOM   1032  CA  ILE    68      59.875  56.497  66.478  1.00  0.00             
ATOM   1033  HA  ILE    68      59.596  57.397  67.025  1.00  0.00             
ATOM   1034  CB  ILE    68      60.214  56.999  65.068  1.00  0.00             
ATOM   1035  HB  ILE    68      60.665  56.198  64.484  1.00  0.00             
ATOM   1036  CG2 ILE    68      58.943  57.400  64.366  1.00  0.00             
ATOM   1037 HG21 ILE    68      58.475  58.157  64.995  1.00  0.00             
ATOM   1038 HG22 ILE    68      58.275  56.621  63.999  1.00  0.00             
ATOM   1039 HG23 ILE    68      59.287  57.863  63.442  1.00  0.00             
ATOM   1040  CG1 ILE    68      61.322  58.102  65.129  1.00  0.00             
ATOM   1041 HG12 ILE    68      62.133  57.683  65.725  1.00  0.00             
ATOM   1042 HG13 ILE    68      61.794  57.980  64.155  1.00  0.00             
ATOM   1043  CD1 ILE    68      61.034  59.473  65.608  1.00  0.00             
ATOM   1044 HD11 ILE    68      60.391  59.873  64.824  1.00  0.00             
ATOM   1045 HD12 ILE    68      61.974  60.006  65.750  1.00  0.00             
ATOM   1046 HD13 ILE    68      60.512  59.221  66.531  1.00  0.00             
ATOM   1047  C   ILE    68      58.734  55.502  66.557  1.00  0.00             
ATOM   1048  O   ILE    68      58.912  54.345  66.524  1.00  0.00             
ATOM   1049  N   HID    69      57.490  55.997  66.738  1.00  0.00             
ATOM   1050  H   HID    69      57.408  57.000  66.818  1.00  0.00             
ATOM   1051  CA  HID    69      56.202  55.277  66.759  1.00  0.00             
ATOM   1052  HA  HID    69      56.419  54.218  66.622  1.00  0.00             
ATOM   1053  CB  HID    69      55.465  55.411  68.049  1.00  0.00             
ATOM   1054  HB2 HID    69      54.621  54.726  68.132  1.00  0.00             
ATOM   1055  HB3 HID    69      56.208  55.150  68.802  1.00  0.00             
ATOM   1056  CG  HID    69      54.994  56.854  68.330  1.00  0.00             
ATOM   1057  ND1 HID    69      55.732  57.811  68.923  1.00  0.00             
ATOM   1058  HD1 HID    69      56.693  57.861  69.229  1.00  0.00             
ATOM   1059  CE1 HID    69      54.944  58.904  68.893  1.00  0.00             
ATOM   1060  HE1 HID    69      55.350  59.894  69.041  1.00  0.00             
ATOM   1061  NE2 HID    69      53.756  58.667  68.319  1.00  0.00             
ATOM   1062  CD2 HID    69      53.689  57.345  68.059  1.00  0.00             
ATOM   1063  HD2 HID    69      52.825  56.806  67.698  1.00  0.00             
ATOM   1064  C   HID    69      55.349  55.590  65.532  1.00  0.00             
ATOM   1065  O   HID    69      55.537  56.657  64.864  1.00  0.00             
ATOM   1066  N   ASP    70      54.288  54.761  65.274  1.00  0.00             
ATOM   1067  H   ASP    70      54.031  54.034  65.927  1.00  0.00             
ATOM   1068  CA  ASP    70      53.595  54.794  63.995  1.00  0.00             
ATOM   1069  HA  ASP    70      54.407  55.094  63.333  1.00  0.00             
ATOM   1070  CB  ASP    70      53.053  53.420  63.636  1.00  0.00             
ATOM   1071  HB2 ASP    70      52.010  53.362  63.946  1.00  0.00             
ATOM   1072  HB3 ASP    70      53.066  53.394  62.546  1.00  0.00             
ATOM   1073  CG  ASP    70      53.784  52.137  64.092  1.00  0.00             
ATOM   1074  OD1 ASP    70      53.114  51.165  64.551  1.00  0.00             
ATOM   1075  OD2 ASP    70      55.018  52.091  64.034  1.00  0.00             
ATOM   1076  C   ASP    70      52.576  55.927  63.660  1.00  0.00             
ATOM   1077  O   ASP    70      52.101  55.893  62.485  1.00  0.00             
ATOM   1078  N   ARG    71      52.183  56.778  64.609  1.00  0.00             
ATOM   1079  H   ARG    71      52.562  56.646  65.536  1.00  0.00             
ATOM   1080  CA  ARG    71      51.489  58.022  64.199  1.00  0.00             
ATOM   1081  HA  ARG    71      51.497  58.078  63.110  1.00  0.00             
ATOM   1082  CB  ARG    71      50.115  58.187  64.898  1.00  0.00             
ATOM   1083  HB2 ARG    71      50.261  58.420  65.953  1.00  0.00             
ATOM   1084  HB3 ARG    71      49.616  59.008  64.382  1.00  0.00             
ATOM   1085  CG  ARG    71      49.264  56.903  64.871  1.00  0.00             
ATOM   1086  HG2 ARG    71      49.365  56.170  64.071  1.00  0.00             
ATOM   1087  HG3 ARG    71      49.570  56.194  65.640  1.00  0.00             
ATOM   1088  CD  ARG    71      47.785  57.268  65.053  1.00  0.00             
ATOM   1089  HD2 ARG    71      47.397  57.834  64.206  1.00  0.00             
ATOM   1090  HD3 ARG    71      47.144  56.416  65.280  1.00  0.00             
ATOM   1091  NE  ARG    71      47.569  58.181  66.195  1.00  0.00             
ATOM   1092  HE  ARG    71      47.654  59.179  66.066  1.00  0.00             
ATOM   1093  CZ  ARG    71      47.247  57.897  67.447  1.00  0.00             
ATOM   1094  NH1 ARG    71      47.033  56.658  67.867  1.00  0.00             
ATOM   1095 HH11 ARG    71      47.137  55.876  67.238  1.00  0.00             
ATOM   1096 HH12 ARG    71      46.773  56.481  68.827  1.00  0.00             
ATOM   1097  NH2 ARG    71      47.045  58.828  68.369  1.00  0.00             
ATOM   1098 HH21 ARG    71      47.306  59.800  68.294  1.00  0.00             
ATOM   1099 HH22 ARG    71      46.704  58.514  69.266  1.00  0.00             
ATOM   1100  C   ARG    71      52.338  59.253  64.629  1.00  0.00             
ATOM   1101  O   ARG    71      51.866  60.384  64.704  1.00  0.00             
ATOM   1102  N   SER    72      53.715  59.094  64.664  1.00  0.00             
ATOM   1103  H   SER    72      54.057  58.144  64.636  1.00  0.00             
ATOM   1104  CA  SER    72      54.569  60.280  64.935  1.00  0.00             
ATOM   1105  HA  SER    72      54.318  60.664  65.924  1.00  0.00             
ATOM   1106  CB  SER    72      55.976  59.822  65.042  1.00  0.00             
ATOM   1107  HB2 SER    72      56.080  59.368  66.027  1.00  0.00             
ATOM   1108  HB3 SER    72      56.177  58.953  64.415  1.00  0.00             
ATOM   1109  OG  SER    72      56.916  60.894  64.934  1.00  0.00             
ATOM   1110  HG  SER    72      57.376  60.934  65.776  1.00  0.00             
ATOM   1111  C   SER    72      54.498  61.405  63.809  1.00  0.00             
ATOM   1112  O   SER    72      54.310  61.013  62.612  1.00  0.00             
ATOM   1113  N   GLN    73      54.563  62.632  64.229  1.00  0.00             
ATOM   1114  H   GLN    73      54.447  62.750  65.225  1.00  0.00             
ATOM   1115  CA  GLN    73      54.470  63.836  63.374  1.00  0.00             
ATOM   1116  HA  GLN    73      53.469  63.872  62.945  1.00  0.00             
ATOM   1117  CB  GLN    73      54.459  65.051  64.299  1.00  0.00             
ATOM   1118  HB2 GLN    73      54.344  65.907  63.634  1.00  0.00             
ATOM   1119  HB3 GLN    73      53.701  65.025  65.082  1.00  0.00             
ATOM   1120  CG  GLN    73      55.838  65.399  64.966  1.00  0.00             
ATOM   1121  HG2 GLN    73      56.147  64.561  65.591  1.00  0.00             
ATOM   1122  HG3 GLN    73      56.663  65.438  64.254  1.00  0.00             
ATOM   1123  CD  GLN    73      55.732  66.503  65.983  1.00  0.00             
ATOM   1124  OE1 GLN    73      56.009  66.350  67.110  1.00  0.00             
ATOM   1125  NE2 GLN    73      55.347  67.708  65.583  1.00  0.00             
ATOM   1126 HE21 GLN    73      55.298  68.358  66.354  1.00  0.00             
ATOM   1127 HE22 GLN    73      55.344  68.011  64.619  1.00  0.00             
ATOM   1128  C   GLN    73      55.606  63.879  62.362  1.00  0.00             
ATOM   1129  O   GLN    73      55.502  64.580  61.416  1.00  0.00             
ATOM   1130  N   TYR    74      56.709  63.159  62.664  1.00  0.00             
ATOM   1131  H   TYR    74      56.654  62.572  63.485  1.00  0.00             
ATOM   1132  CA  TYR    74      57.746  62.954  61.634  1.00  0.00             
ATOM   1133  HA  TYR    74      58.004  63.924  61.208  1.00  0.00             
ATOM   1134  CB  TYR    74      59.038  62.620  62.396  1.00  0.00             
ATOM   1135  HB2 TYR    74      58.786  61.693  62.911  1.00  0.00             
ATOM   1136  HB3 TYR    74      59.887  62.481  61.726  1.00  0.00             
ATOM   1137  CG  TYR    74      59.469  63.690  63.320  1.00  0.00             
ATOM   1138  CD1 TYR    74      59.721  65.001  62.861  1.00  0.00             
ATOM   1139  HD1 TYR    74      59.821  65.173  61.799  1.00  0.00             
ATOM   1140  CE1 TYR    74      59.949  65.966  63.849  1.00  0.00             
ATOM   1141  HE1 TYR    74      59.949  66.988  63.499  1.00  0.00             
ATOM   1142  CZ  TYR    74      59.962  65.769  65.253  1.00  0.00             
ATOM   1143  OH  TYR    74      60.197  66.881  66.049  1.00  0.00             
ATOM   1144  HH  TYR    74      59.885  66.721  66.943  1.00  0.00             
ATOM   1145  CE2 TYR    74      59.573  64.492  65.638  1.00  0.00             
ATOM   1146  HE2 TYR    74      59.508  64.229  66.684  1.00  0.00             
ATOM   1147  CD2 TYR    74      59.294  63.465  64.754  1.00  0.00             
ATOM   1148  HD2 TYR    74      59.102  62.494  65.186  1.00  0.00             
ATOM   1149  C   TYR    74      57.488  61.918  60.532  1.00  0.00             
ATOM   1150  O   TYR    74      58.295  61.718  59.601  1.00  0.00             
ATOM   1151  N   ARG    75      56.434  61.104  60.614  1.00  0.00             
ATOM   1152  H   ARG    75      55.871  61.165  61.450  1.00  0.00             
ATOM   1153  CA  ARG    75      56.174  60.000  59.646  1.00  0.00             
ATOM   1154  HA  ARG    75      57.157  59.529  59.625  1.00  0.00             
ATOM   1155  CB  ARG    75      55.171  58.973  60.212  1.00  0.00             
ATOM   1156  HB2 ARG    75      54.245  59.477  60.489  1.00  0.00             
ATOM   1157  HB3 ARG    75      54.832  58.294  59.428  1.00  0.00             
ATOM   1158  CG  ARG    75      55.702  58.144  61.426  1.00  0.00             
ATOM   1159  HG2 ARG    75      56.321  58.804  62.033  1.00  0.00             
ATOM   1160  HG3 ARG    75      54.829  57.783  61.970  1.00  0.00             
ATOM   1161  CD  ARG    75      56.644  57.001  61.008  1.00  0.00             
ATOM   1162  HD2 ARG    75      57.429  57.412  60.374  1.00  0.00             
ATOM   1163  HD3 ARG    75      56.959  56.476  61.910  1.00  0.00             
ATOM   1164  NE  ARG    75      55.973  56.004  60.247  1.00  0.00             
ATOM   1165  HE  ARG    75      54.984  56.166  60.125  1.00  0.00             
ATOM   1166  CZ  ARG    75      56.463  54.865  59.850  1.00  0.00             
ATOM   1167  NH1 ARG    75      57.728  54.592  60.031  1.00  0.00             
ATOM   1168 HH11 ARG    75      58.238  55.256  60.597  1.00  0.00             
ATOM   1169 HH12 ARG    75      58.102  53.655  59.982  1.00  0.00             
ATOM   1170  NH2 ARG    75      55.789  53.950  59.183  1.00  0.00             
ATOM   1171 HH21 ARG    75      54.807  54.052  58.973  1.00  0.00             
ATOM   1172 HH22 ARG    75      56.202  53.088  58.857  1.00  0.00             
ATOM   1173  C   ARG    75      55.790  60.610  58.303  1.00  0.00             
ATOM   1174  O   ARG    75      55.003  61.517  58.352  1.00  0.00             
ATOM   1175  N   ALA    76      56.328  60.054  57.178  1.00  0.00             
ATOM   1176  H   ALA    76      56.850  59.202  57.321  1.00  0.00             
ATOM   1177  CA  ALA    76      56.345  60.656  55.859  1.00  0.00             
ATOM   1178  HA  ALA    76      55.564  61.417  55.850  1.00  0.00             
ATOM   1179  CB  ALA    76      57.612  61.465  55.685  1.00  0.00             
ATOM   1180  HB1 ALA    76      58.438  60.786  55.896  1.00  0.00             
ATOM   1181  HB2 ALA    76      57.534  62.347  56.322  1.00  0.00             
ATOM   1182  HB3 ALA    76      57.556  61.903  54.689  1.00  0.00             
ATOM   1183  C   ALA    76      55.974  59.545  54.788  1.00  0.00             
ATOM   1184  O   ALA    76      56.551  58.414  54.869  1.00  0.00             
ATOM   1185  N   LEU    77      55.197  59.914  53.749  1.00  0.00             
ATOM   1186  H   LEU    77      54.871  60.866  53.660  1.00  0.00             
ATOM   1187  CA  LEU    77      54.972  58.983  52.675  1.00  0.00             
ATOM   1188  HA  LEU    77      54.842  57.940  52.966  1.00  0.00             
ATOM   1189  CB  LEU    77      53.667  59.283  52.004  1.00  0.00             
ATOM   1190  HB2 LEU    77      52.815  59.150  52.670  1.00  0.00             
ATOM   1191  HB3 LEU    77      53.722  60.350  51.787  1.00  0.00             
ATOM   1192  CG  LEU    77      53.308  58.490  50.717  1.00  0.00             
ATOM   1193  HG  LEU    77      54.243  58.396  50.165  1.00  0.00             
ATOM   1194  CD1 LEU    77      52.991  57.114  51.090  1.00  0.00             
ATOM   1195 HD11 LEU    77      52.789  56.582  50.161  1.00  0.00             
ATOM   1196 HD12 LEU    77      52.143  57.093  51.775  1.00  0.00             
ATOM   1197 HD13 LEU    77      53.869  56.613  51.497  1.00  0.00             
ATOM   1198  CD2 LEU    77      52.151  59.046  49.764  1.00  0.00             
ATOM   1199 HD21 LEU    77      52.274  60.068  49.405  1.00  0.00             
ATOM   1200 HD22 LEU    77      52.139  58.444  48.855  1.00  0.00             
ATOM   1201 HD23 LEU    77      51.249  58.976  50.372  1.00  0.00             
ATOM   1202  C   LEU    77      56.146  59.108  51.627  1.00  0.00             
ATOM   1203  O   LEU    77      56.444  60.123  51.027  1.00  0.00             
ATOM   1204  N   ILE    78      56.684  57.944  51.250  1.00  0.00             
ATOM   1205  H   ILE    78      56.266  57.153  51.719  1.00  0.00             
ATOM   1206  CA  ILE    78      57.677  57.779  50.188  1.00  0.00             
ATOM   1207  HA  ILE    78      57.823  58.749  49.713  1.00  0.00             
ATOM   1208  CB  ILE    78      59.035  57.306  50.796  1.00  0.00             
ATOM   1209  HB  ILE    78      59.746  57.317  49.970  1.00  0.00             
ATOM   1210  CG2 ILE    78      59.580  58.400  51.737  1.00  0.00             
ATOM   1211 HG21 ILE    78      60.522  58.037  52.148  1.00  0.00             
ATOM   1212 HG22 ILE    78      58.856  58.588  52.530  1.00  0.00             
ATOM   1213 HG23 ILE    78      59.826  59.355  51.272  1.00  0.00             
ATOM   1214  CG1 ILE    78      59.166  55.876  51.402  1.00  0.00             
ATOM   1215 HG12 ILE    78      58.694  55.923  52.384  1.00  0.00             
ATOM   1216 HG13 ILE    78      58.557  55.304  50.702  1.00  0.00             
ATOM   1217  CD1 ILE    78      60.645  55.305  51.275  1.00  0.00             
ATOM   1218 HD11 ILE    78      61.113  55.509  50.312  1.00  0.00             
ATOM   1219 HD12 ILE    78      60.449  54.241  51.404  1.00  0.00             
ATOM   1220 HD13 ILE    78      61.184  55.719  52.127  1.00  0.00             
ATOM   1221  C   ILE    78      57.078  56.838  49.169  1.00  0.00             
ATOM   1222  O   ILE    78      56.346  55.895  49.462  1.00  0.00             
ATOM   1223  N   SER    79      57.585  56.952  47.908  1.00  0.00             
ATOM   1224  H   SER    79      58.131  57.794  47.794  1.00  0.00             
ATOM   1225  CA  SER    79      57.408  56.023  46.790  1.00  0.00             
ATOM   1226  HA  SER    79      57.095  55.073  47.224  1.00  0.00             
ATOM   1227  CB  SER    79      56.169  56.453  45.959  1.00  0.00             
ATOM   1228  HB2 SER    79      55.669  55.580  45.539  1.00  0.00             
ATOM   1229  HB3 SER    79      55.437  56.897  46.634  1.00  0.00             
ATOM   1230  OG  SER    79      56.639  57.385  44.971  1.00  0.00             
ATOM   1231  HG  SER    79      55.941  58.041  45.022  1.00  0.00             
ATOM   1232  C   SER    79      58.697  55.780  45.943  1.00  0.00             
ATOM   1233  O   SER    79      59.621  56.600  46.098  1.00  0.00             
ATOM   1234  N   TRP    80      58.795  54.703  45.177  1.00  0.00             
ATOM   1235  H   TRP    80      58.036  54.036  45.191  1.00  0.00             
ATOM   1236  CA  TRP    80      60.049  54.292  44.462  1.00  0.00             
ATOM   1237  HA  TRP    80      60.607  55.184  44.180  1.00  0.00             
ATOM   1238  CB  TRP    80      60.984  53.740  45.616  1.00  0.00             
ATOM   1239  HB2 TRP    80      61.977  53.834  45.175  1.00  0.00             
ATOM   1240  HB3 TRP    80      60.955  54.491  46.406  1.00  0.00             
ATOM   1241  CG  TRP    80      60.773  52.439  46.283  1.00  0.00             
ATOM   1242  CD1 TRP    80      61.303  51.301  45.836  1.00  0.00             
ATOM   1243  HD1 TRP    80      61.981  51.083  45.024  1.00  0.00             
ATOM   1244  NE1 TRP    80      60.761  50.258  46.537  1.00  0.00             
ATOM   1245  HE1 TRP    80      61.119  49.317  46.457  1.00  0.00             
ATOM   1246  CE2 TRP    80      60.106  50.754  47.687  1.00  0.00             
ATOM   1247  CZ2 TRP    80      59.495  50.125  48.796  1.00  0.00             
ATOM   1248  HZ2 TRP    80      59.535  49.056  48.948  1.00  0.00             
ATOM   1249  CH2 TRP    80      58.678  50.874  49.709  1.00  0.00             
ATOM   1250  HH2 TRP    80      58.352  50.406  50.626  1.00  0.00             
ATOM   1251  CZ3 TRP    80      58.565  52.296  49.471  1.00  0.00             
ATOM   1252  HZ3 TRP    80      58.052  52.874  50.226  1.00  0.00             
ATOM   1253  CE3 TRP    80      59.258  52.883  48.368  1.00  0.00             
ATOM   1254  HE3 TRP    80      59.277  53.953  48.222  1.00  0.00             
ATOM   1255  CD2 TRP    80      59.995  52.137  47.461  1.00  0.00             
ATOM   1256  C   TRP    80      59.963  53.229  43.358  1.00  0.00             
ATOM   1257  O   TRP    80      58.909  52.575  43.250  1.00  0.00             
ATOM   1258  N   PRO    81      60.960  53.093  42.438  1.00  0.00             
ATOM   1259  CD  PRO    81      62.222  53.790  42.498  1.00  0.00             
ATOM   1260  HD2 PRO    81      62.899  53.277  43.181  1.00  0.00             
ATOM   1261  HD3 PRO    81      62.004  54.829  42.745  1.00  0.00             
ATOM   1262  CG  PRO    81      62.584  53.865  41.024  1.00  0.00             
ATOM   1263  HG2 PRO    81      63.625  54.130  40.836  1.00  0.00             
ATOM   1264  HG3 PRO    81      62.029  54.658  40.523  1.00  0.00             
ATOM   1265  CB  PRO    81      62.172  52.456  40.441  1.00  0.00             
ATOM   1266  HB2 PRO    81      62.831  51.637  40.727  1.00  0.00             
ATOM   1267  HB3 PRO    81      62.053  52.500  39.359  1.00  0.00             
ATOM   1268  CA  PRO    81      60.907  52.255  41.288  1.00  0.00             
ATOM   1269  HA  PRO    81      60.035  52.554  40.707  1.00  0.00             
ATOM   1270  C   PRO    81      60.789  50.766  41.703  1.00  0.00             
ATOM   1271  O   PRO    81      61.418  50.330  42.742  1.00  0.00             
ATOM   1272  N   LEU    82      59.994  49.981  40.936  1.00  0.00             
ATOM   1273  H   LEU    82      59.543  50.386  40.129  1.00  0.00             
ATOM   1274  CA  LEU    82      59.664  48.586  41.237  1.00  0.00             
ATOM   1275  HA  LEU    82      59.385  48.569  42.291  1.00  0.00             
ATOM   1276  CB  LEU    82      58.437  48.043  40.408  1.00  0.00             
ATOM   1277  HB2 LEU    82      58.421  48.320  39.354  1.00  0.00             
ATOM   1278  HB3 LEU    82      58.363  46.956  40.439  1.00  0.00             
ATOM   1279  CG  LEU    82      57.008  48.591  40.892  1.00  0.00             
ATOM   1280  HG  LEU    82      57.067  49.643  41.169  1.00  0.00             
ATOM   1281  CD1 LEU    82      55.999  48.331  39.800  1.00  0.00             
ATOM   1282 HD11 LEU    82      56.179  47.299  39.501  1.00  0.00             
ATOM   1283 HD12 LEU    82      56.281  49.025  39.008  1.00  0.00             
ATOM   1284 HD13 LEU    82      55.014  48.568  40.201  1.00  0.00             
ATOM   1285  CD2 LEU    82      56.576  47.733  42.078  1.00  0.00             
ATOM   1286 HD21 LEU    82      55.738  48.224  42.572  1.00  0.00             
ATOM   1287 HD22 LEU    82      56.288  46.726  41.777  1.00  0.00             
ATOM   1288 HD23 LEU    82      57.407  47.798  42.781  1.00  0.00             
ATOM   1289  C   LEU    82      60.844  47.639  41.020  1.00  0.00             
ATOM   1290  O   LEU    82      61.898  47.965  40.513  1.00  0.00             
ATOM   1291  N   SER    83      60.651  46.418  41.457  1.00  0.00             
ATOM   1292  H   SER    83      59.712  46.115  41.673  1.00  0.00             
ATOM   1293  CA  SER    83      61.597  45.293  41.655  1.00  0.00             
ATOM   1294  HA  SER    83      61.165  44.445  42.187  1.00  0.00             
ATOM   1295  CB  SER    83      61.916  44.765  40.251  1.00  0.00             
ATOM   1296  HB2 SER    83      62.430  45.477  39.606  1.00  0.00             
ATOM   1297  HB3 SER    83      62.573  43.921  40.459  1.00  0.00             
ATOM   1298  OG  SER    83      60.804  44.277  39.519  1.00  0.00             
ATOM   1299  HG  SER    83      61.040  44.162  38.595  1.00  0.00             
ATOM   1300  C   SER    83      62.844  45.573  42.535  1.00  0.00             
ATOM   1301  O   SER    83      63.652  44.657  42.517  1.00  0.00             
ATOM   1302  N   SER    84      62.865  46.696  43.321  1.00  0.00             
ATOM   1303  H   SER    84      62.029  47.258  43.393  1.00  0.00             
ATOM   1304  CA  SER    84      64.007  47.118  44.024  1.00  0.00             
ATOM   1305  HA  SER    84      64.699  46.275  44.031  1.00  0.00             
ATOM   1306  CB  SER    84      64.681  48.292  43.237  1.00  0.00             
ATOM   1307  HB2 SER    84      65.711  48.516  43.515  1.00  0.00             
ATOM   1308  HB3 SER    84      64.807  47.974  42.202  1.00  0.00             
ATOM   1309  OG  SER    84      63.961  49.498  43.337  1.00  0.00             
ATOM   1310  HG  SER    84      63.061  49.483  43.003  1.00  0.00             
ATOM   1311  C   SER    84      63.741  47.667  45.482  1.00  0.00             
ATOM   1312  O   SER    84      62.600  48.011  45.723  1.00  0.00             
ATOM   1313  N   PRO    85      64.684  47.594  46.410  1.00  0.00             
ATOM   1314  CD  PRO    85      66.018  47.066  46.261  1.00  0.00             
ATOM   1315  HD2 PRO    85      66.422  47.456  45.327  1.00  0.00             
ATOM   1316  HD3 PRO    85      65.843  45.990  46.268  1.00  0.00             
ATOM   1317  CG  PRO    85      66.912  47.426  47.423  1.00  0.00             
ATOM   1318  HG2 PRO    85      67.288  48.449  47.379  1.00  0.00             
ATOM   1319  HG3 PRO    85      67.697  46.685  47.573  1.00  0.00             
ATOM   1320  CB  PRO    85      65.827  47.644  48.525  1.00  0.00             
ATOM   1321  HB2 PRO    85      66.124  48.325  49.323  1.00  0.00             
ATOM   1322  HB3 PRO    85      65.655  46.648  48.932  1.00  0.00             
ATOM   1323  CA  PRO    85      64.553  48.087  47.803  1.00  0.00             
ATOM   1324  HA  PRO    85      63.706  47.593  48.279  1.00  0.00             
ATOM   1325  C   PRO    85      64.454  49.672  47.958  1.00  0.00             
ATOM   1326  O   PRO    85      65.143  50.353  47.174  1.00  0.00             
ATOM   1327  N   PRO    86      63.687  50.262  48.893  1.00  0.00             
ATOM   1328  CD  PRO    86      62.714  49.502  49.740  1.00  0.00             
ATOM   1329  HD2 PRO    86      63.157  48.723  50.360  1.00  0.00             
ATOM   1330  HD3 PRO    86      61.953  49.074  49.087  1.00  0.00             
ATOM   1331  CG  PRO    86      62.125  50.583  50.681  1.00  0.00             
ATOM   1332  HG2 PRO    86      62.673  50.510  51.621  1.00  0.00             
ATOM   1333  HG3 PRO    86      61.051  50.544  50.865  1.00  0.00             
ATOM   1334  CB  PRO    86      62.569  51.970  50.152  1.00  0.00             
ATOM   1335  HB2 PRO    86      62.758  52.696  50.942  1.00  0.00             
ATOM   1336  HB3 PRO    86      61.760  52.404  49.564  1.00  0.00             
ATOM   1337  CA  PRO    86      63.707  51.662  49.174  1.00  0.00             
ATOM   1338  HA  PRO    86      63.574  52.266  48.277  1.00  0.00             
ATOM   1339  C   PRO    86      65.043  52.094  49.713  1.00  0.00             
ATOM   1340  O   PRO    86      65.356  51.772  50.871  1.00  0.00             
ATOM   1341  N   THR    87      65.790  52.831  48.851  1.00  0.00             
ATOM   1342  H   THR    87      65.415  52.926  47.918  1.00  0.00             
ATOM   1343  CA  THR    87      66.921  53.575  49.161  1.00  0.00             
ATOM   1344  HA  THR    87      67.207  53.351  50.189  1.00  0.00             
ATOM   1345  CB  THR    87      68.119  53.196  48.261  1.00  0.00             
ATOM   1346  HB  THR    87      68.997  53.718  48.641  1.00  0.00             
ATOM   1347  CG2 THR    87      68.378  51.728  48.162  1.00  0.00             
ATOM   1348 HG21 THR    87      67.487  51.231  47.779  1.00  0.00             
ATOM   1349 HG22 THR    87      68.682  51.422  49.163  1.00  0.00             
ATOM   1350 HG23 THR    87      69.229  51.574  47.498  1.00  0.00             
ATOM   1351  OG1 THR    87      68.020  53.713  46.939  1.00  0.00             
ATOM   1352  HG1 THR    87      68.277  53.037  46.308  1.00  0.00             
ATOM   1353  C   THR    87      66.619  55.054  49.054  1.00  0.00             
ATOM   1354  O   THR    87      65.850  55.521  48.222  1.00  0.00             
ATOM   1355  N   VAL    88      67.405  55.899  49.785  1.00  0.00             
ATOM   1356  H   VAL    88      68.108  55.538  50.414  1.00  0.00             
ATOM   1357  CA  VAL    88      67.241  57.427  49.660  1.00  0.00             
ATOM   1358  HA  VAL    88      66.226  57.700  49.947  1.00  0.00             
ATOM   1359  CB  VAL    88      68.135  58.145  50.583  1.00  0.00             
ATOM   1360  HB  VAL    88      67.791  57.640  51.486  1.00  0.00             
ATOM   1361  CG1 VAL    88      69.681  57.936  50.363  1.00  0.00             
ATOM   1362 HG11 VAL    88      70.007  58.093  51.390  1.00  0.00             
ATOM   1363 HG12 VAL    88      69.824  56.874  50.160  1.00  0.00             
ATOM   1364 HG13 VAL    88      70.224  58.606  49.697  1.00  0.00             
ATOM   1365  CG2 VAL    88      67.808  59.607  50.715  1.00  0.00             
ATOM   1366 HG21 VAL    88      68.618  60.239  51.080  1.00  0.00             
ATOM   1367 HG22 VAL    88      66.976  59.657  51.417  1.00  0.00             
ATOM   1368 HG23 VAL    88      67.373  60.049  49.819  1.00  0.00             
ATOM   1369  C   VAL    88      67.479  57.977  48.268  1.00  0.00             
ATOM   1370  O   VAL    88      66.705  58.859  47.814  1.00  0.00             
ATOM   1371  N   TYR    89      68.230  57.256  47.466  1.00  0.00             
ATOM   1372  H   TYR    89      68.830  56.568  47.897  1.00  0.00             
ATOM   1373  CA  TYR    89      68.428  57.518  46.046  1.00  0.00             
ATOM   1374  HA  TYR    89      68.907  58.489  45.921  1.00  0.00             
ATOM   1375  CB  TYR    89      69.451  56.581  45.569  1.00  0.00             
ATOM   1376  HB2 TYR    89      69.071  55.562  45.496  1.00  0.00             
ATOM   1377  HB3 TYR    89      69.684  56.903  44.554  1.00  0.00             
ATOM   1378  CG  TYR    89      70.790  56.608  46.335  1.00  0.00             
ATOM   1379  CD1 TYR    89      71.752  57.669  46.164  1.00  0.00             
ATOM   1380  HD1 TYR    89      71.502  58.505  45.527  1.00  0.00             
ATOM   1381  CE1 TYR    89      72.948  57.684  46.978  1.00  0.00             
ATOM   1382  HE1 TYR    89      73.714  58.445  46.956  1.00  0.00             
ATOM   1383  CZ  TYR    89      73.192  56.589  47.817  1.00  0.00             
ATOM   1384  OH  TYR    89      74.346  56.563  48.572  1.00  0.00             
ATOM   1385  HH  TYR    89      74.759  57.413  48.402  1.00  0.00             
ATOM   1386  CE2 TYR    89      72.332  55.448  47.825  1.00  0.00             
ATOM   1387  HE2 TYR    89      72.548  54.520  48.333  1.00  0.00             
ATOM   1388  CD2 TYR    89      71.114  55.491  47.095  1.00  0.00             
ATOM   1389  HD2 TYR    89      70.443  54.645  47.109  1.00  0.00             
ATOM   1390  C   TYR    89      67.253  57.288  45.171  1.00  0.00             
ATOM   1391  O   TYR    89      67.016  58.044  44.269  1.00  0.00             
ATOM   1392  N   ASN    90      66.501  56.233  45.382  1.00  0.00             
ATOM   1393  H   ASN    90      66.573  55.732  46.255  1.00  0.00             
ATOM   1394  CA  ASN    90      65.457  55.877  44.449  1.00  0.00             
ATOM   1395  HA  ASN    90      65.654  56.306  43.466  1.00  0.00             
ATOM   1396  CB  ASN    90      65.475  54.368  44.013  1.00  0.00             
ATOM   1397  HB2 ASN    90      64.772  54.270  43.186  1.00  0.00             
ATOM   1398  HB3 ASN    90      66.437  54.037  43.622  1.00  0.00             
ATOM   1399  CG  ASN    90      65.146  53.433  45.225  1.00  0.00             
ATOM   1400  OD1 ASN    90      64.739  53.802  46.275  1.00  0.00             
ATOM   1401  ND2 ASN    90      65.444  52.108  45.083  1.00  0.00             
ATOM   1402 HD21 ASN    90      65.803  51.604  44.284  1.00  0.00             
ATOM   1403 HD22 ASN    90      65.177  51.526  45.864  1.00  0.00             
ATOM   1404  C   ASN    90      64.121  56.395  45.006  1.00  0.00             
ATOM   1405  O   ASN    90      63.196  56.617  44.203  1.00  0.00             
ATOM   1406  N   SER    91      64.011  56.518  46.327  1.00  0.00             
ATOM   1407  H   SER    91      64.834  56.294  46.868  1.00  0.00             
ATOM   1408  CA  SER    91      62.703  57.040  46.895  1.00  0.00             
ATOM   1409  HA  SER    91      61.955  56.495  46.319  1.00  0.00             
ATOM   1410  CB  SER    91      62.599  56.645  48.378  1.00  0.00             
ATOM   1411  HB2 SER    91      61.638  57.053  48.690  1.00  0.00             
ATOM   1412  HB3 SER    91      62.400  55.577  48.469  1.00  0.00             
ATOM   1413  OG  SER    91      63.683  57.010  49.162  1.00  0.00             
ATOM   1414  HG  SER    91      64.454  56.471  48.969  1.00  0.00             
ATOM   1415  C   SER    91      62.574  58.502  46.625  1.00  0.00             
ATOM   1416  O   SER    91      63.517  59.173  46.222  1.00  0.00             
ATOM   1417  N   ARG    92      61.340  59.039  46.732  1.00  0.00             
ATOM   1418  H   ARG    92      60.556  58.411  46.832  1.00  0.00             
ATOM   1419  CA  ARG    92      61.037  60.420  46.750  1.00  0.00             
ATOM   1420  HA  ARG    92      61.972  60.945  46.943  1.00  0.00             
ATOM   1421  CB  ARG    92      60.620  60.935  45.390  1.00  0.00             
ATOM   1422  HB2 ARG    92      60.606  62.025  45.411  1.00  0.00             
ATOM   1423  HB3 ARG    92      61.364  60.662  44.642  1.00  0.00             
ATOM   1424  CG  ARG    92      59.257  60.474  44.942  1.00  0.00             
ATOM   1425  HG2 ARG    92      59.284  59.385  44.989  1.00  0.00             
ATOM   1426  HG3 ARG    92      58.497  60.721  45.683  1.00  0.00             
ATOM   1427  CD  ARG    92      58.793  60.839  43.570  1.00  0.00             
ATOM   1428  HD2 ARG    92      58.679  61.915  43.445  1.00  0.00             
ATOM   1429  HD3 ARG    92      59.497  60.588  42.776  1.00  0.00             
ATOM   1430  NE  ARG    92      57.425  60.224  43.277  1.00  0.00             
ATOM   1431  HE  ARG    92      56.769  60.311  44.040  1.00  0.00             
ATOM   1432  CZ  ARG    92      56.848  59.795  42.153  1.00  0.00             
ATOM   1433  NH1 ARG    92      57.457  59.697  40.976  1.00  0.00             
ATOM   1434 HH11 ARG    92      58.374  60.101  40.853  1.00  0.00             
ATOM   1435 HH12 ARG    92      56.975  59.309  40.178  1.00  0.00             
ATOM   1436  NH2 ARG    92      55.641  59.300  42.241  1.00  0.00             
ATOM   1437 HH21 ARG    92      55.202  59.337  43.150  1.00  0.00             
ATOM   1438 HH22 ARG    92      55.258  58.829  41.433  1.00  0.00             
ATOM   1439  C   ARG    92      60.053  60.622  47.849  1.00  0.00             
ATOM   1440  O   ARG    92      59.190  59.801  48.019  1.00  0.00             
ATOM   1441  N   VAL    93      60.222  61.684  48.650  1.00  0.00             
ATOM   1442  H   VAL    93      61.073  62.187  48.444  1.00  0.00             
ATOM   1443  CA  VAL    93      59.209  62.160  49.578  1.00  0.00             
ATOM   1444  HA  VAL    93      58.856  61.242  50.047  1.00  0.00             
ATOM   1445  CB  VAL    93      59.814  63.019  50.668  1.00  0.00             
ATOM   1446  HB  VAL    93      60.033  64.004  50.256  1.00  0.00             
ATOM   1447  CG1 VAL    93      58.761  63.227  51.750  1.00  0.00             
ATOM   1448 HG11 VAL    93      57.810  63.603  51.371  1.00  0.00             
ATOM   1449 HG12 VAL    93      58.495  62.274  52.207  1.00  0.00             
ATOM   1450 HG13 VAL    93      59.106  63.977  52.462  1.00  0.00             
ATOM   1451  CG2 VAL    93      61.036  62.321  51.424  1.00  0.00             
ATOM   1452 HG21 VAL    93      61.714  61.890  50.688  1.00  0.00             
ATOM   1453 HG22 VAL    93      60.663  61.546  52.093  1.00  0.00             
ATOM   1454 HG23 VAL    93      61.537  63.164  51.901  1.00  0.00             
ATOM   1455  C   VAL    93      58.034  62.798  48.825  1.00  0.00             
ATOM   1456  O   VAL    93      58.206  63.949  48.313  1.00  0.00             
ATOM   1457  N   GLU    94      56.847  62.143  48.874  1.00  0.00             
ATOM   1458  H   GLU    94      56.835  61.286  49.407  1.00  0.00             
ATOM   1459  CA  GLU    94      55.557  62.584  48.361  1.00  0.00             
ATOM   1460  HA  GLU    94      55.883  63.041  47.427  1.00  0.00             
ATOM   1461  CB  GLU    94      54.664  61.264  48.260  1.00  0.00             
ATOM   1462  HB2 GLU    94      54.585  60.874  49.275  1.00  0.00             
ATOM   1463  HB3 GLU    94      53.685  61.590  47.909  1.00  0.00             
ATOM   1464  CG  GLU    94      55.185  60.136  47.358  1.00  0.00             
ATOM   1465  HG2 GLU    94      56.152  59.752  47.682  1.00  0.00             
ATOM   1466  HG3 GLU    94      54.593  59.233  47.502  1.00  0.00             
ATOM   1467  CD  GLU    94      55.404  60.480  45.846  1.00  0.00             
ATOM   1468  OE1 GLU    94      55.182  59.538  45.076  1.00  0.00             
ATOM   1469  OE2 GLU    94      55.893  61.544  45.429  1.00  0.00             
ATOM   1470  C   GLU    94      54.937  63.556  49.393  1.00  0.00             
ATOM   1471  O   GLU    94      54.750  64.727  49.069  1.00  0.00             
ATOM   1472  N   CYX    95      54.615  63.138  50.666  1.00  0.00             
ATOM   1473  H   CYX    95      54.856  62.188  50.912  1.00  0.00             
ATOM   1474  CA  CYX    95      54.089  64.032  51.721  1.00  0.00             
ATOM   1475  HA  CYX    95      54.469  65.049  51.634  1.00  0.00             
ATOM   1476  CB  CYX    95      52.620  64.214  51.357  1.00  0.00             
ATOM   1477  HB2 CYX    95      52.102  64.886  52.041  1.00  0.00             
ATOM   1478  HB3 CYX    95      52.675  64.734  50.400  1.00  0.00             
ATOM   1479  SG  CYX    95      51.594  62.738  51.063  1.00  0.00             
ATOM   1480  C   CYX    95      54.321  63.621  53.157  1.00  0.00             
ATOM   1481  O   CYX    95      54.870  62.541  53.470  1.00  0.00             
ATOM   1482  N   ILE    96      53.887  64.473  54.063  1.00  0.00             
ATOM   1483  H   ILE    96      53.462  65.353  53.809  1.00  0.00             
ATOM   1484  CA  ILE    96      54.043  64.373  55.489  1.00  0.00             
ATOM   1485  HA  ILE    96      54.850  63.700  55.778  1.00  0.00             
ATOM   1486  CB  ILE    96      54.363  65.747  56.117  1.00  0.00             
ATOM   1487  HB  ILE    96      53.482  66.322  55.832  1.00  0.00             
ATOM   1488  CG2 ILE    96      54.556  65.712  57.699  1.00  0.00             
ATOM   1489 HG21 ILE    96      53.630  65.480  58.224  1.00  0.00             
ATOM   1490 HG22 ILE    96      54.733  66.709  58.102  1.00  0.00             
ATOM   1491 HG23 ILE    96      55.315  65.023  58.072  1.00  0.00             
ATOM   1492  CG1 ILE    96      55.523  66.506  55.469  1.00  0.00             
ATOM   1493 HG12 ILE    96      55.223  66.664  54.433  1.00  0.00             
ATOM   1494 HG13 ILE    96      55.569  67.498  55.918  1.00  0.00             
ATOM   1495  CD1 ILE    96      56.822  65.701  55.392  1.00  0.00             
ATOM   1496 HD11 ILE    96      56.997  65.214  56.352  1.00  0.00             
ATOM   1497 HD12 ILE    96      57.664  66.392  55.360  1.00  0.00             
ATOM   1498 HD13 ILE    96      56.796  65.028  54.535  1.00  0.00             
ATOM   1499  C   ILE    96      52.711  63.812  56.215  1.00  0.00             
ATOM   1500  O   ILE    96      51.778  64.571  56.398  1.00  0.00             
ATOM   1501  N   GLY    97      52.765  62.605  56.786  1.00  0.00             
ATOM   1502  H   GLY    97      53.602  62.042  56.742  1.00  0.00             
ATOM   1503  CA  GLY    97      51.529  61.939  57.294  1.00  0.00             
ATOM   1504  HA2 GLY    97      51.226  62.410  58.229  1.00  0.00             
ATOM   1505  HA3 GLY    97      50.703  61.854  56.588  1.00  0.00             
ATOM   1506  C   GLY    97      51.899  60.537  57.750  1.00  0.00             
ATOM   1507  O   GLY    97      52.876  59.999  57.340  1.00  0.00             
ATOM   1508  N   TRP    98      51.022  60.062  58.611  1.00  0.00             
ATOM   1509  H   TRP    98      50.221  60.653  58.782  1.00  0.00             
ATOM   1510  CA  TRP    98      50.887  58.583  59.011  1.00  0.00             
ATOM   1511  HA  TRP    98      51.753  58.114  58.544  1.00  0.00             
ATOM   1512  CB  TRP    98      50.996  58.531  60.526  1.00  0.00             
ATOM   1513  HB2 TRP    98      50.676  57.544  60.859  1.00  0.00             
ATOM   1514  HB3 TRP    98      52.033  58.702  60.816  1.00  0.00             
ATOM   1515  CG  TRP    98      50.213  59.546  61.353  1.00  0.00             
ATOM   1516  CD1 TRP    98      50.706  60.644  62.003  1.00  0.00             
ATOM   1517  HD1 TRP    98      51.766  60.845  62.049  1.00  0.00             
ATOM   1518  NE1 TRP    98      49.624  61.307  62.550  1.00  0.00             
ATOM   1519  HE1 TRP    98      49.823  62.048  63.207  1.00  0.00             
ATOM   1520  CE2 TRP    98      48.406  60.844  62.146  1.00  0.00             
ATOM   1521  CZ2 TRP    98      47.112  61.295  62.447  1.00  0.00             
ATOM   1522  HZ2 TRP    98      46.991  62.186  63.045  1.00  0.00             
ATOM   1523  CH2 TRP    98      46.084  60.638  61.817  1.00  0.00             
ATOM   1524  HH2 TRP    98      45.038  60.817  62.017  1.00  0.00             
ATOM   1525  CZ3 TRP    98      46.304  59.586  60.918  1.00  0.00             
ATOM   1526  HZ3 TRP    98      45.522  59.125  60.334  1.00  0.00             
ATOM   1527  CE3 TRP    98      47.588  59.098  60.676  1.00  0.00             
ATOM   1528  HE3 TRP    98      47.610  58.271  59.981  1.00  0.00             
ATOM   1529  CD2 TRP    98      48.739  59.752  61.262  1.00  0.00             
ATOM   1530  C   TRP    98      49.683  57.851  58.428  1.00  0.00             
ATOM   1531  O   TRP    98      49.292  56.810  58.890  1.00  0.00             
ATOM   1532  N   SER    99      48.974  58.452  57.449  1.00  0.00             
ATOM   1533  H   SER    99      49.442  59.298  57.156  1.00  0.00             
ATOM   1534  CA  SER    99      47.955  57.882  56.583  1.00  0.00             
ATOM   1535  HA  SER    99      48.322  56.889  56.322  1.00  0.00             
ATOM   1536  CB  SER    99      46.594  57.854  57.246  1.00  0.00             
ATOM   1537  HB2 SER    99      46.691  57.266  58.159  1.00  0.00             
ATOM   1538  HB3 SER    99      46.198  58.845  57.469  1.00  0.00             
ATOM   1539  OG  SER    99      45.599  57.205  56.409  1.00  0.00             
ATOM   1540  HG  SER    99      45.794  56.270  56.506  1.00  0.00             
ATOM   1541  C   SER    99      47.944  58.622  55.283  1.00  0.00             
ATOM   1542  O   SER    99      48.022  59.860  55.233  1.00  0.00             
ATOM   1543  N   SER   100      47.718  57.943  54.106  1.00  0.00             
ATOM   1544  H   SER   100      47.563  56.945  54.093  1.00  0.00             
ATOM   1545  CA  SER   100      47.893  58.601  52.811  1.00  0.00             
ATOM   1546  HA  SER   100      47.729  59.678  52.838  1.00  0.00             
ATOM   1547  CB  SER   100      49.354  58.483  52.362  1.00  0.00             
ATOM   1548  HB2 SER   100      49.531  59.115  51.492  1.00  0.00             
ATOM   1549  HB3 SER   100      50.053  58.724  53.163  1.00  0.00             
ATOM   1550  OG  SER   100      49.623  57.139  52.014  1.00  0.00             
ATOM   1551  HG  SER   100      49.554  56.565  52.780  1.00  0.00             
ATOM   1552  C   SER   100      46.997  57.992  51.717  1.00  0.00             
ATOM   1553  O   SER   100      46.386  56.909  51.845  1.00  0.00             
ATOM   1554  N   THR   101      46.863  58.662  50.529  1.00  0.00             
ATOM   1555  H   THR   101      47.230  59.603  50.529  1.00  0.00             
ATOM   1556  CA  THR   101      46.434  58.000  49.284  1.00  0.00             
ATOM   1557  HA  THR   101      46.923  57.027  49.246  1.00  0.00             
ATOM   1558  CB  THR   101      44.919  57.780  49.189  1.00  0.00             
ATOM   1559  HB  THR   101      44.398  57.354  50.047  1.00  0.00             
ATOM   1560  CG2 THR   101      44.121  59.105  48.924  1.00  0.00             
ATOM   1561 HG21 THR   101      43.059  58.858  48.899  1.00  0.00             
ATOM   1562 HG22 THR   101      44.434  59.549  47.979  1.00  0.00             
ATOM   1563 HG23 THR   101      44.245  59.863  49.698  1.00  0.00             
ATOM   1564  OG1 THR   101      44.610  57.015  48.002  1.00  0.00             
ATOM   1565  HG1 THR   101      44.896  56.118  48.191  1.00  0.00             
ATOM   1566  C   THR   101      46.977  58.714  48.073  1.00  0.00             
ATOM   1567  O   THR   101      47.330  59.896  48.187  1.00  0.00             
ATOM   1568  N   SER   102      47.188  58.084  46.908  1.00  0.00             
ATOM   1569  H   SER   102      46.836  57.146  46.778  1.00  0.00             
ATOM   1570  CA  SER   102      47.865  58.662  45.753  1.00  0.00             
ATOM   1571  HA  SER   102      47.648  59.719  45.596  1.00  0.00             
ATOM   1572  CB  SER   102      49.391  58.533  45.963  1.00  0.00             
ATOM   1573  HB2 SER   102      49.727  58.801  46.965  1.00  0.00             
ATOM   1574  HB3 SER   102      49.682  57.488  45.858  1.00  0.00             
ATOM   1575  OG  SER   102      50.213  59.173  45.006  1.00  0.00             
ATOM   1576  HG  SER   102      50.124  60.127  44.961  1.00  0.00             
ATOM   1577  C   SER   102      47.486  57.958  44.474  1.00  0.00             
ATOM   1578  O   SER   102      47.405  56.724  44.384  1.00  0.00             
ATOM   1579  N   CYX   103      47.161  58.807  43.500  1.00  0.00             
ATOM   1580  H   CYX   103      47.326  59.769  43.760  1.00  0.00             
ATOM   1581  CA  CYX   103      46.831  58.282  42.202  1.00  0.00             
ATOM   1582  HA  CYX   103      47.570  57.499  42.032  1.00  0.00             
ATOM   1583  CB  CYX   103      45.403  57.731  42.138  1.00  0.00             
ATOM   1584  HB2 CYX   103      45.310  57.299  41.141  1.00  0.00             
ATOM   1585  HB3 CYX   103      45.295  56.867  42.793  1.00  0.00             
ATOM   1586  SG  CYX   103      44.085  58.844  42.666  1.00  0.00             
ATOM   1587  C   CYX   103      46.879  59.399  41.061  1.00  0.00             
ATOM   1588  O   CYX   103      47.051  60.622  41.329  1.00  0.00             
ATOM   1589  N   HID   104      47.008  59.030  39.820  1.00  0.00             
ATOM   1590  H   HID   104      47.086  58.040  39.632  1.00  0.00             
ATOM   1591  CA  HID   104      47.289  59.866  38.652  1.00  0.00             
ATOM   1592  HA  HID   104      47.602  60.855  38.988  1.00  0.00             
ATOM   1593  CB  HID   104      48.541  59.197  38.023  1.00  0.00             
ATOM   1594  HB2 HID   104      49.451  59.351  38.602  1.00  0.00             
ATOM   1595  HB3 HID   104      48.507  58.122  37.844  1.00  0.00             
ATOM   1596  CG  HID   104      48.908  59.901  36.693  1.00  0.00             
ATOM   1597  ND1 HID   104      49.847  60.867  36.594  1.00  0.00             
ATOM   1598  HD1 HID   104      50.372  61.198  37.391  1.00  0.00             
ATOM   1599  CE1 HID   104      50.073  61.121  35.276  1.00  0.00             
ATOM   1600  HE1 HID   104      50.807  61.833  34.927  1.00  0.00             
ATOM   1601  NE2 HID   104      49.109  60.553  34.585  1.00  0.00             
ATOM   1602  CD2 HID   104      48.334  59.799  35.506  1.00  0.00             
ATOM   1603  HD2 HID   104      47.573  59.074  35.257  1.00  0.00             
ATOM   1604  C   HID   104      46.045  60.010  37.752  1.00  0.00             
ATOM   1605  O   HID   104      45.254  59.098  37.487  1.00  0.00             
ATOM   1606  N   ASP   105      45.830  61.249  37.213  1.00  0.00             
ATOM   1607  H   ASP   105      46.570  61.902  37.427  1.00  0.00             
ATOM   1608  CA  ASP   105      44.583  61.812  36.668  1.00  0.00             
ATOM   1609  HA  ASP   105      43.743  61.197  36.990  1.00  0.00             
ATOM   1610  CB  ASP   105      44.344  63.209  37.196  1.00  0.00             
ATOM   1611  HB2 ASP   105      43.375  63.471  36.772  1.00  0.00             
ATOM   1612  HB3 ASP   105      44.250  63.284  38.280  1.00  0.00             
ATOM   1613  CG  ASP   105      45.394  64.260  36.758  1.00  0.00             
ATOM   1614  OD1 ASP   105      46.370  63.929  36.070  1.00  0.00             
ATOM   1615  OD2 ASP   105      45.100  65.412  37.082  1.00  0.00             
ATOM   1616  C   ASP   105      44.611  61.725  35.126  1.00  0.00             
ATOM   1617  O   ASP   105      43.612  62.048  34.534  1.00  0.00             
ATOM   1618  N   GLY   106      45.737  61.313  34.537  1.00  0.00             
ATOM   1619  H   GLY   106      46.495  61.134  35.180  1.00  0.00             
ATOM   1620  CA  GLY   106      46.045  61.410  33.144  1.00  0.00             
ATOM   1621  HA2 GLY   106      46.370  60.393  32.921  1.00  0.00             
ATOM   1622  HA3 GLY   106      45.149  61.691  32.592  1.00  0.00             
ATOM   1623  C   GLY   106      47.198  62.391  32.773  1.00  0.00             
ATOM   1624  O   GLY   106      47.827  62.251  31.734  1.00  0.00             
ATOM   1625  N   LYS   107      47.522  63.353  33.572  1.00  0.00             
ATOM   1626  H   LYS   107      46.878  63.448  34.343  1.00  0.00             
ATOM   1627  CA  LYS   107      48.586  64.351  33.297  1.00  0.00             
ATOM   1628  HA  LYS   107      49.275  63.941  32.559  1.00  0.00             
ATOM   1629  CB  LYS   107      48.000  65.655  32.725  1.00  0.00             
ATOM   1630  HB2 LYS   107      48.802  66.230  32.263  1.00  0.00             
ATOM   1631  HB3 LYS   107      47.361  65.427  31.872  1.00  0.00             
ATOM   1632  CG  LYS   107      47.145  66.411  33.745  1.00  0.00             
ATOM   1633  HG2 LYS   107      46.508  65.689  34.256  1.00  0.00             
ATOM   1634  HG3 LYS   107      47.799  66.823  34.514  1.00  0.00             
ATOM   1635  CD  LYS   107      46.298  67.436  33.033  1.00  0.00             
ATOM   1636  HD2 LYS   107      45.823  68.017  33.823  1.00  0.00             
ATOM   1637  HD3 LYS   107      47.081  68.072  32.621  1.00  0.00             
ATOM   1638  CE  LYS   107      45.289  66.921  31.943  1.00  0.00             
ATOM   1639  HE2 LYS   107      45.784  66.211  31.279  1.00  0.00             
ATOM   1640  HE3 LYS   107      44.519  66.262  32.343  1.00  0.00             
ATOM   1641  NZ  LYS   107      44.755  68.087  31.225  1.00  0.00             
ATOM   1642  HZ1 LYS   107      45.493  68.665  30.850  1.00  0.00             
ATOM   1643  HZ2 LYS   107      44.112  68.496  31.888  1.00  0.00             
ATOM   1644  HZ3 LYS   107      44.140  67.743  30.501  1.00  0.00             
ATOM   1645  C   LYS   107      49.560  64.679  34.402  1.00  0.00             
ATOM   1646  O   LYS   107      50.695  65.093  34.086  1.00  0.00             
ATOM   1647  N   THR   108      49.210  64.393  35.652  1.00  0.00             
ATOM   1648  H   THR   108      48.271  64.052  35.798  1.00  0.00             
ATOM   1649  CA  THR   108      50.124  64.566  36.843  1.00  0.00             
ATOM   1650  HA  THR   108      51.153  64.322  36.577  1.00  0.00             
ATOM   1651  CB  THR   108      50.166  66.102  37.154  1.00  0.00             
ATOM   1652  HB  THR   108      49.145  66.478  37.089  1.00  0.00             
ATOM   1653  CG2 THR   108      50.674  66.524  38.499  1.00  0.00             
ATOM   1654 HG21 THR   108      50.578  67.608  38.547  1.00  0.00             
ATOM   1655 HG22 THR   108      51.718  66.351  38.760  1.00  0.00             
ATOM   1656 HG23 THR   108      50.110  65.992  39.266  1.00  0.00             
ATOM   1657  OG1 THR   108      51.103  66.736  36.296  1.00  0.00             
ATOM   1658  HG1 THR   108      51.012  66.321  35.435  1.00  0.00             
ATOM   1659  C   THR   108      49.584  63.703  38.023  1.00  0.00             
ATOM   1660  O   THR   108      48.456  63.319  37.999  1.00  0.00             
ATOM   1661  N   ARG   109      50.462  63.405  38.987  1.00  0.00             
ATOM   1662  H   ARG   109      51.437  63.560  38.777  1.00  0.00             
ATOM   1663  CA  ARG   109      50.132  62.643  40.211  1.00  0.00             
ATOM   1664  HA  ARG   109      49.262  62.042  39.946  1.00  0.00             
ATOM   1665  CB  ARG   109      51.303  61.756  40.535  1.00  0.00             
ATOM   1666  HB2 ARG   109      51.499  61.031  39.746  1.00  0.00             
ATOM   1667  HB3 ARG   109      52.162  62.406  40.709  1.00  0.00             
ATOM   1668  CG  ARG   109      51.033  61.030  41.839  1.00  0.00             
ATOM   1669  HG2 ARG   109      51.076  61.738  42.667  1.00  0.00             
ATOM   1670  HG3 ARG   109      50.069  60.521  41.840  1.00  0.00             
ATOM   1671  CD  ARG   109      52.105  59.886  42.045  1.00  0.00             
ATOM   1672  HD2 ARG   109      53.064  60.231  41.659  1.00  0.00             
ATOM   1673  HD3 ARG   109      52.154  59.612  43.099  1.00  0.00             
ATOM   1674  NE  ARG   109      51.718  58.726  41.204  1.00  0.00             
ATOM   1675  HE  ARG   109      52.041  58.793  40.249  1.00  0.00             
ATOM   1676  CZ  ARG   109      50.879  57.770  41.419  1.00  0.00             
ATOM   1677  NH1 ARG   109      50.320  57.615  42.533  1.00  0.00             
ATOM   1678 HH11 ARG   109      50.674  58.108  43.340  1.00  0.00             
ATOM   1679 HH12 ARG   109      49.734  56.806  42.677  1.00  0.00             
ATOM   1680  NH2 ARG   109      50.555  56.971  40.434  1.00  0.00             
ATOM   1681 HH21 ARG   109      50.912  57.061  39.493  1.00  0.00             
ATOM   1682 HH22 ARG   109      49.906  56.213  40.586  1.00  0.00             
ATOM   1683  C   ARG   109      49.524  63.611  41.264  1.00  0.00             
ATOM   1684  O   ARG   109      50.150  64.589  41.665  1.00  0.00             
ATOM   1685  N   MET   110      48.324  63.276  41.828  1.00  0.00             
ATOM   1686  H   MET   110      47.821  62.510  41.403  1.00  0.00             
ATOM   1687  CA  MET   110      47.870  63.773  43.099  1.00  0.00             
ATOM   1688  HA  MET   110      48.251  64.746  43.408  1.00  0.00             
ATOM   1689  CB  MET   110      46.306  63.956  43.106  1.00  0.00             
ATOM   1690  HB2 MET   110      46.107  64.753  42.389  1.00  0.00             
ATOM   1691  HB3 MET   110      45.865  62.995  42.840  1.00  0.00             
ATOM   1692  CG  MET   110      45.788  64.336  44.518  1.00  0.00             
ATOM   1693  HG2 MET   110      46.094  63.562  45.222  1.00  0.00             
ATOM   1694  HG3 MET   110      46.150  65.328  44.789  1.00  0.00             
ATOM   1695  SD  MET   110      43.967  64.324  44.590  1.00  0.00             
ATOM   1696  CE  MET   110      43.582  62.591  44.265  1.00  0.00             
ATOM   1697  HE1 MET   110      42.543  62.305  44.430  1.00  0.00             
ATOM   1698  HE2 MET   110      43.783  62.369  43.217  1.00  0.00             
ATOM   1699  HE3 MET   110      44.310  62.100  44.911  1.00  0.00             
ATOM   1700  C   MET   110      48.265  62.822  44.263  1.00  0.00             
ATOM   1701  O   MET   110      48.154  61.601  44.180  1.00  0.00             
ATOM   1702  N   SER   111      48.779  63.410  45.353  1.00  0.00             
ATOM   1703  H   SER   111      48.927  64.407  45.305  1.00  0.00             
ATOM   1704  CA  SER   111      49.013  62.740  46.627  1.00  0.00             
ATOM   1705  HA  SER   111      48.740  61.691  46.515  1.00  0.00             
ATOM   1706  CB  SER   111      50.478  62.683  47.125  1.00  0.00             
ATOM   1707  HB2 SER   111      50.805  63.696  47.358  1.00  0.00             
ATOM   1708  HB3 SER   111      50.462  62.069  48.025  1.00  0.00             
ATOM   1709  OG  SER   111      51.346  62.014  46.176  1.00  0.00             
ATOM   1710  HG  SER   111      51.810  62.769  45.806  1.00  0.00             
ATOM   1711  C   SER   111      48.260  63.441  47.726  1.00  0.00             
ATOM   1712  O   SER   111      47.866  64.595  47.680  1.00  0.00             
ATOM   1713  N   ILE   112      48.012  62.701  48.812  1.00  0.00             
ATOM   1714  H   ILE   112      48.251  61.732  48.658  1.00  0.00             
ATOM   1715  CA  ILE   112      47.378  63.172  50.079  1.00  0.00             
ATOM   1716  HA  ILE   112      47.477  64.251  50.201  1.00  0.00             
ATOM   1717  CB  ILE   112      45.907  62.671  50.042  1.00  0.00             
ATOM   1718  HB  ILE   112      46.016  61.647  49.683  1.00  0.00             
ATOM   1719  CG2 ILE   112      45.196  62.620  51.418  1.00  0.00             
ATOM   1720 HG21 ILE   112      45.133  63.624  51.838  1.00  0.00             
ATOM   1721 HG22 ILE   112      45.676  61.835  52.004  1.00  0.00             
ATOM   1722 HG23 ILE   112      44.170  62.317  51.209  1.00  0.00             
ATOM   1723  CG1 ILE   112      45.108  63.531  49.018  1.00  0.00             
ATOM   1724 HG12 ILE   112      44.931  64.515  49.451  1.00  0.00             
ATOM   1725 HG13 ILE   112      45.673  63.629  48.091  1.00  0.00             
ATOM   1726  CD1 ILE   112      43.679  62.999  48.513  1.00  0.00             
ATOM   1727 HD11 ILE   112      42.819  63.149  49.166  1.00  0.00             
ATOM   1728 HD12 ILE   112      43.730  61.928  48.320  1.00  0.00             
ATOM   1729 HD13 ILE   112      43.476  63.527  47.581  1.00  0.00             
ATOM   1730  C   ILE   112      47.967  62.501  51.280  1.00  0.00             
ATOM   1731  O   ILE   112      48.071  61.242  51.245  1.00  0.00             
ATOM   1732  N   CYX   113      48.180  63.267  52.337  1.00  0.00             
ATOM   1733  H   CYX   113      48.116  64.266  52.198  1.00  0.00             
ATOM   1734  CA  CYX   113      48.749  62.763  53.652  1.00  0.00             
ATOM   1735  HA  CYX   113      48.656  61.680  53.739  1.00  0.00             
ATOM   1736  CB  CYX   113      50.258  62.957  53.787  1.00  0.00             
ATOM   1737  HB2 CYX   113      50.524  63.965  53.468  1.00  0.00             
ATOM   1738  HB3 CYX   113      50.404  62.900  54.865  1.00  0.00             
ATOM   1739  SG  CYX   113      51.357  61.857  52.918  1.00  0.00             
ATOM   1740  C   CYX   113      47.944  63.273  54.868  1.00  0.00             
ATOM   1741  O   CYX   113      47.469  64.417  54.848  1.00  0.00             
ATOM   1742  N   ILE   114      47.866  62.489  56.000  1.00  0.00             
ATOM   1743  H   ILE   114      48.278  61.567  55.993  1.00  0.00             
ATOM   1744  CA  ILE   114      47.207  62.922  57.282  1.00  0.00             
ATOM   1745  HA  ILE   114      46.944  63.967  57.120  1.00  0.00             
ATOM   1746  CB  ILE   114      45.873  62.141  57.478  1.00  0.00             
ATOM   1747  HB  ILE   114      46.169  61.216  57.974  1.00  0.00             
ATOM   1748  CG2 ILE   114      44.961  62.896  58.485  1.00  0.00             
ATOM   1749 HG21 ILE   114      45.619  62.963  59.351  1.00  0.00             
ATOM   1750 HG22 ILE   114      44.089  62.313  58.782  1.00  0.00             
ATOM   1751 HG23 ILE   114      44.628  63.882  58.160  1.00  0.00             
ATOM   1752  CG1 ILE   114      45.047  61.916  56.189  1.00  0.00             
ATOM   1753 HG12 ILE   114      44.870  62.877  55.705  1.00  0.00             
ATOM   1754 HG13 ILE   114      45.660  61.341  55.495  1.00  0.00             
ATOM   1755  CD1 ILE   114      43.720  61.177  56.380  1.00  0.00             
ATOM   1756 HD11 ILE   114      44.009  60.190  56.743  1.00  0.00             
ATOM   1757 HD12 ILE   114      43.204  61.081  55.424  1.00  0.00             
ATOM   1758 HD13 ILE   114      42.951  61.686  56.960  1.00  0.00             
ATOM   1759  C   ILE   114      48.217  62.913  58.450  1.00  0.00             
ATOM   1760  O   ILE   114      48.861  61.874  58.538  1.00  0.00             
ATOM   1761  N   SER   115      48.310  64.061  59.213  1.00  0.00             
ATOM   1762  H   SER   115      47.787  64.816  58.792  1.00  0.00             
ATOM   1763  CA  SER   115      49.275  64.305  60.260  1.00  0.00             
ATOM   1764  HA  SER   115      49.767  63.367  60.517  1.00  0.00             
ATOM   1765  CB  SER   115      50.499  65.077  59.626  1.00  0.00             
ATOM   1766  HB2 SER   115      50.846  64.655  58.683  1.00  0.00             
ATOM   1767  HB3 SER   115      50.200  66.101  59.403  1.00  0.00             
ATOM   1768  OG  SER   115      51.596  65.093  60.507  1.00  0.00             
ATOM   1769  HG  SER   115      52.125  64.296  60.423  1.00  0.00             
ATOM   1770  C   SER   115      48.698  64.934  61.454  1.00  0.00             
ATOM   1771  O   SER   115      47.668  65.550  61.361  1.00  0.00             
ATOM   1772  N   GLY   116      49.472  64.971  62.587  1.00  0.00             
ATOM   1773  H   GLY   116      50.301  64.399  62.668  1.00  0.00             
ATOM   1774  CA  GLY   116      49.160  65.662  63.885  1.00  0.00             
ATOM   1775  HA2 GLY   116      50.140  65.874  64.312  1.00  0.00             
ATOM   1776  HA3 GLY   116      48.651  66.600  63.661  1.00  0.00             
ATOM   1777  C   GLY   116      48.215  65.046  64.909  1.00  0.00             
ATOM   1778  O   GLY   116      47.885  63.831  64.717  1.00  0.00             
ATOM   1779  N   PRO   117      47.816  65.791  66.038  1.00  0.00             
ATOM   1780  CD  PRO   117      48.067  67.136  66.404  1.00  0.00             
ATOM   1781  HD2 PRO   117      47.294  67.761  65.956  1.00  0.00             
ATOM   1782  HD3 PRO   117      49.071  67.455  66.127  1.00  0.00             
ATOM   1783  CG  PRO   117      48.187  67.163  67.960  1.00  0.00             
ATOM   1784  HG2 PRO   117      47.930  68.125  68.405  1.00  0.00             
ATOM   1785  HG3 PRO   117      49.195  66.937  68.309  1.00  0.00             
ATOM   1786  CB  PRO   117      47.082  66.140  68.291  1.00  0.00             
ATOM   1787  HB2 PRO   117      46.161  66.723  68.314  1.00  0.00             
ATOM   1788  HB3 PRO   117      47.283  65.616  69.226  1.00  0.00             
ATOM   1789  CA  PRO   117      47.177  65.130  67.099  1.00  0.00             
ATOM   1790  HA  PRO   117      47.893  64.365  67.400  1.00  0.00             
ATOM   1791  C   PRO   117      45.879  64.431  66.827  1.00  0.00             
ATOM   1792  O   PRO   117      45.047  65.008  66.125  1.00  0.00             
ATOM   1793  N   ASN   118      45.469  63.339  67.455  1.00  0.00             
ATOM   1794  H   ASN   118      46.239  62.858  67.898  1.00  0.00             
ATOM   1795  CA  ASN   118      44.330  62.496  67.097  1.00  0.00             
ATOM   1796  HA  ASN   118      44.437  62.200  66.053  1.00  0.00             
ATOM   1797  CB  ASN   118      44.189  61.256  67.943  1.00  0.00             
ATOM   1798  HB2 ASN   118      43.722  60.482  67.333  1.00  0.00             
ATOM   1799  HB3 ASN   118      45.189  60.890  68.175  1.00  0.00             
ATOM   1800  CG  ASN   118      43.356  61.365  69.201  1.00  0.00             
ATOM   1801  OD1 ASN   118      42.159  61.160  69.200  1.00  0.00             
ATOM   1802  ND2 ASN   118      44.034  61.691  70.273  1.00  0.00             
ATOM   1803 HD21 ASN   118      45.037  61.807  70.239  1.00  0.00             
ATOM   1804 HD22 ASN   118      43.527  61.741  71.145  1.00  0.00             
ATOM   1805  C   ASN   118      43.042  63.293  67.012  1.00  0.00             
ATOM   1806  O   ASN   118      42.122  62.747  66.295  1.00  0.00             
ATOM   1807  N   ASN   119      42.841  64.361  67.684  1.00  0.00             
ATOM   1808  H   ASN   119      43.591  64.606  68.315  1.00  0.00             
ATOM   1809  CA  ASN   119      41.612  65.145  67.847  1.00  0.00             
ATOM   1810  HA  ASN   119      40.793  64.676  67.302  1.00  0.00             
ATOM   1811  CB  ASN   119      41.158  65.220  69.310  1.00  0.00             
ATOM   1812  HB2 ASN   119      40.205  65.730  69.457  1.00  0.00             
ATOM   1813  HB3 ASN   119      41.065  64.174  69.601  1.00  0.00             
ATOM   1814  CG  ASN   119      42.202  65.843  70.213  1.00  0.00             
ATOM   1815  OD1 ASN   119      43.320  66.230  69.873  1.00  0.00             
ATOM   1816  ND2 ASN   119      41.880  65.953  71.522  1.00  0.00             
ATOM   1817 HD21 ASN   119      41.157  65.357  71.901  1.00  0.00             
ATOM   1818 HD22 ASN   119      42.376  66.705  71.979  1.00  0.00             
ATOM   1819  C   ASN   119      41.843  66.540  67.270  1.00  0.00             
ATOM   1820  O   ASN   119      41.002  67.395  67.545  1.00  0.00             
ATOM   1821  N   ASN   120      42.874  66.824  66.468  1.00  0.00             
ATOM   1822  H   ASN   120      43.547  66.072  66.430  1.00  0.00             
ATOM   1823  CA  ASN   120      43.197  68.098  65.743  1.00  0.00             
ATOM   1824  HA  ASN   120      42.277  68.682  65.754  1.00  0.00             
ATOM   1825  CB  ASN   120      44.395  68.820  66.516  1.00  0.00             
ATOM   1826  HB2 ASN   120      44.157  68.956  67.571  1.00  0.00             
ATOM   1827  HB3 ASN   120      45.202  68.088  66.549  1.00  0.00             
ATOM   1828  CG  ASN   120      44.892  70.037  65.843  1.00  0.00             
ATOM   1829  OD1 ASN   120      45.980  70.076  65.261  1.00  0.00             
ATOM   1830  ND2 ASN   120      44.035  71.093  65.827  1.00  0.00             
ATOM   1831 HD21 ASN   120      43.153  71.050  66.319  1.00  0.00             
ATOM   1832 HD22 ASN   120      44.227  71.893  65.242  1.00  0.00             
ATOM   1833  C   ASN   120      43.554  67.871  64.292  1.00  0.00             
ATOM   1834  O   ASN   120      43.708  68.764  63.473  1.00  0.00             
ATOM   1835  N   ALA   121      43.765  66.608  63.801  1.00  0.00             
ATOM   1836  H   ALA   121      43.842  65.848  64.462  1.00  0.00             
ATOM   1837  CA  ALA   121      44.454  66.340  62.536  1.00  0.00             
ATOM   1838  HA  ALA   121      45.513  66.600  62.550  1.00  0.00             
ATOM   1839  CB  ALA   121      44.520  64.800  62.424  1.00  0.00             
ATOM   1840  HB1 ALA   121      45.047  64.468  61.530  1.00  0.00             
ATOM   1841  HB2 ALA   121      43.556  64.314  62.275  1.00  0.00             
ATOM   1842  HB3 ALA   121      45.003  64.341  63.287  1.00  0.00             
ATOM   1843  C   ALA   121      43.767  66.965  61.244  1.00  0.00             
ATOM   1844  O   ALA   121      42.576  67.196  61.120  1.00  0.00             
ATOM   1845  N   SER   122      44.592  67.213  60.288  1.00  0.00             
ATOM   1846  H   SER   122      45.591  67.123  60.409  1.00  0.00             
ATOM   1847  CA  SER   122      44.217  67.761  59.028  1.00  0.00             
ATOM   1848  HA  SER   122      43.143  67.740  58.843  1.00  0.00             
ATOM   1849  CB  SER   122      44.600  69.274  58.897  1.00  0.00             
ATOM   1850  HB2 SER   122      45.668  69.470  58.998  1.00  0.00             
ATOM   1851  HB3 SER   122      44.395  69.556  57.864  1.00  0.00             
ATOM   1852  OG  SER   122      43.825  70.102  59.790  1.00  0.00             
ATOM   1853  HG  SER   122      44.324  70.316  60.582  1.00  0.00             
ATOM   1854  C   SER   122      44.820  66.809  57.937  1.00  0.00             
ATOM   1855  O   SER   122      46.002  66.416  57.890  1.00  0.00             
ATOM   1856  N   ALA   123      44.033  66.523  56.940  1.00  0.00             
ATOM   1857  H   ALA   123      43.094  66.894  56.962  1.00  0.00             
ATOM   1858  CA  ALA   123      44.530  66.148  55.620  1.00  0.00             
ATOM   1859  HA  ALA   123      45.293  65.390  55.803  1.00  0.00             
ATOM   1860  CB  ALA   123      43.429  65.494  54.802  1.00  0.00             
ATOM   1861  HB1 ALA   123      42.699  66.260  54.542  1.00  0.00             
ATOM   1862  HB2 ALA   123      42.937  64.671  55.321  1.00  0.00             
ATOM   1863  HB3 ALA   123      43.826  65.083  53.873  1.00  0.00             
ATOM   1864  C   ALA   123      45.149  67.378  54.931  1.00  0.00             
ATOM   1865  O   ALA   123      44.706  68.527  55.084  1.00  0.00             
ATOM   1866  N   VAL   124      46.146  67.107  54.052  1.00  0.00             
ATOM   1867  H   VAL   124      46.534  66.175  54.086  1.00  0.00             
ATOM   1868  CA  VAL   124      46.733  68.111  53.126  1.00  0.00             
ATOM   1869  HA  VAL   124      46.007  68.920  53.045  1.00  0.00             
ATOM   1870  CB  VAL   124      47.998  68.803  53.554  1.00  0.00             
ATOM   1871  HB  VAL   124      48.776  68.042  53.610  1.00  0.00             
ATOM   1872  CG1 VAL   124      48.482  69.930  52.656  1.00  0.00             
ATOM   1873 HG11 VAL   124      49.332  70.482  53.055  1.00  0.00             
ATOM   1874 HG12 VAL   124      48.731  69.482  51.694  1.00  0.00             
ATOM   1875 HG13 VAL   124      47.724  70.697  52.493  1.00  0.00             
ATOM   1876  CG2 VAL   124      47.844  69.418  54.937  1.00  0.00             
ATOM   1877 HG21 VAL   124      48.778  69.834  55.317  1.00  0.00             
ATOM   1878 HG22 VAL   124      47.629  68.563  55.577  1.00  0.00             
ATOM   1879 HG23 VAL   124      47.027  70.140  54.930  1.00  0.00             
ATOM   1880  C   VAL   124      46.994  67.431  51.748  1.00  0.00             
ATOM   1881  O   VAL   124      47.533  66.322  51.600  1.00  0.00             
ATOM   1882  N   ILE   125      46.371  67.997  50.666  1.00  0.00             
ATOM   1883  H   ILE   125      45.920  68.897  50.752  1.00  0.00             
ATOM   1884  CA  ILE   125      46.468  67.541  49.265  1.00  0.00             
ATOM   1885  HA  ILE   125      46.588  66.459  49.321  1.00  0.00             
ATOM   1886  CB  ILE   125      45.099  67.882  48.576  1.00  0.00             
ATOM   1887  HB  ILE   125      44.907  68.925  48.829  1.00  0.00             
ATOM   1888  CG2 ILE   125      45.111  67.873  47.035  1.00  0.00             
ATOM   1889 HG21 ILE   125      44.112  68.203  46.747  1.00  0.00             
ATOM   1890 HG22 ILE   125      45.340  66.865  46.690  1.00  0.00             
ATOM   1891 HG23 ILE   125      45.834  68.568  46.610  1.00  0.00             
ATOM   1892  CG1 ILE   125      43.868  67.128  49.100  1.00  0.00             
ATOM   1893 HG12 ILE   125      43.116  67.394  48.357  1.00  0.00             
ATOM   1894 HG13 ILE   125      43.900  66.039  49.076  1.00  0.00             
ATOM   1895  CD1 ILE   125      43.308  67.706  50.374  1.00  0.00             
ATOM   1896 HD11 ILE   125      42.331  67.305  50.642  1.00  0.00             
ATOM   1897 HD12 ILE   125      43.261  68.790  50.268  1.00  0.00             
ATOM   1898 HD13 ILE   125      43.866  67.309  51.222  1.00  0.00             
ATOM   1899  C   ILE   125      47.551  68.239  48.445  1.00  0.00             
ATOM   1900  O   ILE   125      47.700  69.477  48.524  1.00  0.00             
ATOM   1901  N   TRP   126      48.326  67.385  47.787  1.00  0.00             
ATOM   1902  H   TRP   126      48.247  66.383  47.878  1.00  0.00             
ATOM   1903  CA  TRP   126      49.495  67.727  47.057  1.00  0.00             
ATOM   1904  HA  TRP   126      49.693  68.797  47.121  1.00  0.00             
ATOM   1905  CB  TRP   126      50.763  66.992  47.638  1.00  0.00             
ATOM   1906  HB2 TRP   126      50.592  65.922  47.523  1.00  0.00             
ATOM   1907  HB3 TRP   126      51.594  67.149  46.950  1.00  0.00             
ATOM   1908  CG  TRP   126      51.125  67.212  49.005  1.00  0.00             
ATOM   1909  CD1 TRP   126      50.691  66.574  50.091  1.00  0.00             
ATOM   1910  HD1 TRP   126      50.174  65.631  49.989  1.00  0.00             
ATOM   1911  NE1 TRP   126      51.070  67.148  51.253  1.00  0.00             
ATOM   1912  HE1 TRP   126      50.806  66.766  52.150  1.00  0.00             
ATOM   1913  CE2 TRP   126      51.973  68.156  51.012  1.00  0.00             
ATOM   1914  CZ2 TRP   126      52.674  69.029  51.847  1.00  0.00             
ATOM   1915  HZ2 TRP   126      52.486  69.141  52.904  1.00  0.00             
ATOM   1916  CH2 TRP   126      53.609  69.961  51.371  1.00  0.00             
ATOM   1917  HH2 TRP   126      54.175  70.687  51.936  1.00  0.00             
ATOM   1918  CZ3 TRP   126      53.731  70.022  49.987  1.00  0.00             
ATOM   1919  HZ3 TRP   126      54.464  70.725  49.618  1.00  0.00             
ATOM   1920  CE3 TRP   126      53.093  69.148  49.109  1.00  0.00             
ATOM   1921  HE3 TRP   126      53.337  69.162  48.058  1.00  0.00             
ATOM   1922  CD2 TRP   126      52.118  68.202  49.596  1.00  0.00             
ATOM   1923  C   TRP   126      49.292  67.406  45.568  1.00  0.00             
ATOM   1924  O   TRP   126      48.756  66.340  45.179  1.00  0.00             
ATOM   1925  N   TYR   127      49.606  68.348  44.703  1.00  0.00             
ATOM   1926  H   TYR   127      49.955  69.188  45.142  1.00  0.00             
ATOM   1927  CA  TYR   127      49.489  68.115  43.238  1.00  0.00             
ATOM   1928  HA  TYR   127      49.661  67.100  42.882  1.00  0.00             
ATOM   1929  CB  TYR   127      48.010  68.427  42.778  1.00  0.00             
ATOM   1930  HB2 TYR   127      47.278  67.916  43.404  1.00  0.00             
ATOM   1931  HB3 TYR   127      47.853  69.490  42.965  1.00  0.00             
ATOM   1932  CG  TYR   127      47.758  68.186  41.326  1.00  0.00             
ATOM   1933  CD1 TYR   127      47.548  66.845  40.867  1.00  0.00             
ATOM   1934  HD1 TYR   127      47.739  66.097  41.622  1.00  0.00             
ATOM   1935  CE1 TYR   127      47.179  66.605  39.546  1.00  0.00             
ATOM   1936  HE1 TYR   127      47.100  65.599  39.160  1.00  0.00             
ATOM   1937  CZ  TYR   127      47.190  67.682  38.588  1.00  0.00             
ATOM   1938  OH  TYR   127      47.008  67.333  37.265  1.00  0.00             
ATOM   1939  HH  TYR   127      46.403  66.588  37.225  1.00  0.00             
ATOM   1940  CE2 TYR   127      47.356  69.010  39.040  1.00  0.00             
ATOM   1941  HE2 TYR   127      47.240  69.833  38.351  1.00  0.00             
ATOM   1942  CD2 TYR   127      47.667  69.280  40.403  1.00  0.00             
ATOM   1943  HD2 TYR   127      47.847  70.279  40.774  1.00  0.00             
ATOM   1944  C   TYR   127      50.540  69.020  42.497  1.00  0.00             
ATOM   1945  O   TYR   127      50.866  70.095  43.105  1.00  0.00             
ATOM   1946  N   ASN   128      51.060  68.669  41.279  1.00  0.00             
ATOM   1947  H   ASN   128      50.857  67.766  40.875  1.00  0.00             
ATOM   1948  CA  ASN   128      52.080  69.458  40.687  1.00  0.00             
ATOM   1949  HA  ASN   128      52.438  68.856  39.852  1.00  0.00             
ATOM   1950  CB  ASN   128      51.646  70.889  40.200  1.00  0.00             
ATOM   1951  HB2 ASN   128      51.290  71.482  41.043  1.00  0.00             
ATOM   1952  HB3 ASN   128      52.440  71.487  39.751  1.00  0.00             
ATOM   1953  CG  ASN   128      50.580  70.904  39.149  1.00  0.00             
ATOM   1954  OD1 ASN   128      49.455  71.377  39.243  1.00  0.00             
ATOM   1955  ND2 ASN   128      50.866  70.335  37.994  1.00  0.00             
ATOM   1956 HD21 ASN   128      51.744  69.851  37.869  1.00  0.00             
ATOM   1957 HD22 ASN   128      50.136  70.313  37.297  1.00  0.00             
ATOM   1958  C   ASN   128      53.339  69.577  41.649  1.00  0.00             
ATOM   1959  O   ASN   128      53.915  70.631  41.877  1.00  0.00             
ATOM   1960  N   ARG   129      53.488  68.486  42.471  1.00  0.00             
ATOM   1961  H   ARG   129      52.968  67.708  42.092  1.00  0.00             
ATOM   1962  CA  ARG   129      54.382  68.342  43.671  1.00  0.00             
ATOM   1963  HA  ARG   129      54.279  67.299  43.971  1.00  0.00             
ATOM   1964  CB  ARG   129      55.892  68.441  43.427  1.00  0.00             
ATOM   1965  HB2 ARG   129      56.117  69.455  43.096  1.00  0.00             
ATOM   1966  HB3 ARG   129      56.456  68.242  44.338  1.00  0.00             
ATOM   1967  CG  ARG   129      56.408  67.600  42.273  1.00  0.00             
ATOM   1968  HG2 ARG   129      55.892  67.955  41.381  1.00  0.00             
ATOM   1969  HG3 ARG   129      57.455  67.879  42.158  1.00  0.00             
ATOM   1970  CD  ARG   129      56.262  66.121  42.425  1.00  0.00             
ATOM   1971  HD2 ARG   129      55.189  65.931  42.455  1.00  0.00             
ATOM   1972  HD3 ARG   129      56.701  65.852  41.465  1.00  0.00             
ATOM   1973  NE  ARG   129      57.016  65.627  43.608  1.00  0.00             
ATOM   1974  HE  ARG   129      57.872  66.149  43.727  1.00  0.00             
ATOM   1975  CZ  ARG   129      56.786  64.443  44.226  1.00  0.00             
ATOM   1976  NH1 ARG   129      55.858  63.745  43.803  1.00  0.00             
ATOM   1977 HH11 ARG   129      55.323  63.949  42.971  1.00  0.00             
ATOM   1978 HH12 ARG   129      55.798  62.847  44.261  1.00  0.00             
ATOM   1979  NH2 ARG   129      57.426  63.980  45.265  1.00  0.00             
ATOM   1980 HH21 ARG   129      58.052  64.544  45.822  1.00  0.00             
ATOM   1981 HH22 ARG   129      56.937  63.218  45.714  1.00  0.00             
ATOM   1982  C   ARG   129      53.996  69.178  44.900  1.00  0.00             
ATOM   1983  O   ARG   129      54.550  68.897  45.974  1.00  0.00             
ATOM   1984  N   ARG   130      53.031  70.059  44.782  1.00  0.00             
ATOM   1985  H   ARG   130      52.509  70.170  43.924  1.00  0.00             
ATOM   1986  CA  ARG   130      52.936  71.191  45.815  1.00  0.00             
ATOM   1987  HA  ARG   130      53.728  71.016  46.542  1.00  0.00             
ATOM   1988  CB  ARG   130      53.349  72.536  45.120  1.00  0.00             
ATOM   1989  HB2 ARG   130      53.093  73.360  45.787  1.00  0.00             
ATOM   1990  HB3 ARG   130      54.401  72.474  44.842  1.00  0.00             
ATOM   1991  CG  ARG   130      52.394  72.767  43.869  1.00  0.00             
ATOM   1992  HG2 ARG   130      52.497  72.048  43.056  1.00  0.00             
ATOM   1993  HG3 ARG   130      51.354  72.834  44.189  1.00  0.00             
ATOM   1994  CD  ARG   130      52.770  74.051  43.169  1.00  0.00             
ATOM   1995  HD2 ARG   130      53.205  74.797  43.834  1.00  0.00             
ATOM   1996  HD3 ARG   130      53.447  73.744  42.372  1.00  0.00             
ATOM   1997  NE  ARG   130      51.571  74.549  42.488  1.00  0.00             
ATOM   1998  HE  ARG   130      50.734  74.657  43.043  1.00  0.00             
ATOM   1999  CZ  ARG   130      51.373  74.901  41.230  1.00  0.00             
ATOM   2000  NH1 ARG   130      52.294  74.939  40.317  1.00  0.00             
ATOM   2001 HH11 ARG   130      53.283  74.907  40.520  1.00  0.00             
ATOM   2002 HH12 ARG   130      51.995  75.230  39.397  1.00  0.00             
ATOM   2003  NH2 ARG   130      50.163  75.094  40.807  1.00  0.00             
ATOM   2004 HH21 ARG   130      49.402  74.872  41.434  1.00  0.00             
ATOM   2005 HH22 ARG   130      49.926  75.213  39.832  1.00  0.00             
ATOM   2006  C   ARG   130      51.574  71.312  46.526  1.00  0.00             
ATOM   2007  O   ARG   130      50.666  70.732  45.981  1.00  0.00             
ATOM   2008  N   PRO   131      51.357  71.909  47.740  1.00  0.00             
ATOM   2009  CD  PRO   131      52.298  72.708  48.477  1.00  0.00             
ATOM   2010  HD2 PRO   131      52.632  73.540  47.858  1.00  0.00             
ATOM   2011  HD3 PRO   131      53.142  72.067  48.736  1.00  0.00             
ATOM   2012  CG  PRO   131      51.609  73.295  49.671  1.00  0.00             
ATOM   2013  HG2 PRO   131      51.344  74.349  49.593  1.00  0.00             
ATOM   2014  HG3 PRO   131      52.250  73.148  50.541  1.00  0.00             
ATOM   2015  CB  PRO   131      50.398  72.379  49.792  1.00  0.00             
ATOM   2016  HB2 PRO   131      49.619  72.925  50.324  1.00  0.00             
ATOM   2017  HB3 PRO   131      50.687  71.507  50.380  1.00  0.00             
ATOM   2018  CA  PRO   131      50.068  71.754  48.457  1.00  0.00             
ATOM   2019  HA  PRO   131      49.823  70.692  48.471  1.00  0.00             
ATOM   2020  C   PRO   131      49.012  72.604  47.766  1.00  0.00             
ATOM   2021  O   PRO   131      49.360  73.629  47.106  1.00  0.00             
ATOM   2022  N   VAL   132      47.746  72.250  47.823  1.00  0.00             
ATOM   2023  H   VAL   132      47.574  71.365  48.278  1.00  0.00             
ATOM   2024  CA  VAL   132      46.612  72.938  47.157  1.00  0.00             
ATOM   2025  HA  VAL   132      46.863  73.953  46.849  1.00  0.00             
ATOM   2026  CB  VAL   132      46.058  72.115  45.941  1.00  0.00             
ATOM   2027  HB  VAL   132      45.408  71.309  46.281  1.00  0.00             
ATOM   2028  CG1 VAL   132      45.180  72.907  44.918  1.00  0.00             
ATOM   2029 HG11 VAL   132      45.751  73.731  44.491  1.00  0.00             
ATOM   2030 HG12 VAL   132      44.905  72.284  44.067  1.00  0.00             
ATOM   2031 HG13 VAL   132      44.363  73.326  45.505  1.00  0.00             
ATOM   2032  CG2 VAL   132      47.094  71.270  45.169  1.00  0.00             
ATOM   2033 HG21 VAL   132      47.942  71.904  44.909  1.00  0.00             
ATOM   2034 HG22 VAL   132      46.611  70.879  44.274  1.00  0.00             
ATOM   2035 HG23 VAL   132      47.502  70.514  45.841  1.00  0.00             
ATOM   2036  C   VAL   132      45.496  73.150  48.207  1.00  0.00             
ATOM   2037  O   VAL   132      44.879  74.231  48.190  1.00  0.00             
ATOM   2038  N   THR   133      45.195  72.203  49.014  1.00  0.00             
ATOM   2039  H   THR   133      45.860  71.451  49.127  1.00  0.00             
ATOM   2040  CA  THR   133      43.952  72.162  49.666  1.00  0.00             
ATOM   2041  HA  THR   133      43.608  73.170  49.898  1.00  0.00             
ATOM   2042  CB  THR   133      42.930  71.364  48.765  1.00  0.00             
ATOM   2043  HB  THR   133      43.276  70.344  48.593  1.00  0.00             
ATOM   2044  CG2 THR   133      41.568  71.118  49.304  1.00  0.00             
ATOM   2045 HG21 THR   133      40.965  72.016  49.440  1.00  0.00             
ATOM   2046 HG22 THR   133      41.682  70.504  50.197  1.00  0.00             
ATOM   2047 HG23 THR   133      40.977  70.491  48.636  1.00  0.00             
ATOM   2048  OG1 THR   133      42.782  71.918  47.452  1.00  0.00             
ATOM   2049  HG1 THR   133      43.069  71.303  46.774  1.00  0.00             
ATOM   2050  C   THR   133      44.184  71.450  51.013  1.00  0.00             
ATOM   2051  O   THR   133      44.987  70.518  51.032  1.00  0.00             
ATOM   2052  N   GLU   134      43.462  71.886  52.006  1.00  0.00             
ATOM   2053  H   GLU   134      42.963  72.742  51.809  1.00  0.00             
ATOM   2054  CA  GLU   134      43.391  71.276  53.382  1.00  0.00             
ATOM   2055  HA  GLU   134      44.023  70.391  53.305  1.00  0.00             
ATOM   2056  CB  GLU   134      44.118  72.254  54.413  1.00  0.00             
ATOM   2057  HB2 GLU   134      43.457  73.118  54.478  1.00  0.00             
ATOM   2058  HB3 GLU   134      44.316  71.719  55.342  1.00  0.00             
ATOM   2059  CG  GLU   134      45.523  72.814  54.048  1.00  0.00             
ATOM   2060  HG2 GLU   134      45.881  73.388  54.903  1.00  0.00             
ATOM   2061  HG3 GLU   134      46.165  71.947  53.892  1.00  0.00             
ATOM   2062  CD  GLU   134      45.682  73.889  52.918  1.00  0.00             
ATOM   2063  OE1 GLU   134      44.686  74.671  52.627  1.00  0.00             
ATOM   2064  OE2 GLU   134      46.788  74.168  52.392  1.00  0.00             
ATOM   2065  C   GLU   134      41.995  70.926  54.036  1.00  0.00             
ATOM   2066  O   GLU   134      41.092  71.739  54.003  1.00  0.00             
ATOM   2067  N   ILE   135      41.811  69.738  54.615  1.00  0.00             
ATOM   2068  H   ILE   135      42.607  69.134  54.762  1.00  0.00             
ATOM   2069  CA  ILE   135      40.526  69.449  55.297  1.00  0.00             
ATOM   2070  HA  ILE   135      40.044  70.399  55.527  1.00  0.00             
ATOM   2071  CB  ILE   135      39.496  68.584  54.440  1.00  0.00             
ATOM   2072  HB  ILE   135      38.572  68.362  54.973  1.00  0.00             
ATOM   2073  CG2 ILE   135      39.028  69.220  53.153  1.00  0.00             
ATOM   2074 HG21 ILE   135      38.137  68.742  52.746  1.00  0.00             
ATOM   2075 HG22 ILE   135      39.922  69.320  52.538  1.00  0.00             
ATOM   2076 HG23 ILE   135      38.718  70.248  53.338  1.00  0.00             
ATOM   2077  CG1 ILE   135      39.945  67.118  54.115  1.00  0.00             
ATOM   2078 HG12 ILE   135      40.685  67.088  53.316  1.00  0.00             
ATOM   2079 HG13 ILE   135      40.475  66.672  54.957  1.00  0.00             
ATOM   2080  CD1 ILE   135      38.862  66.073  53.709  1.00  0.00             
ATOM   2081 HD11 ILE   135      38.245  65.984  54.603  1.00  0.00             
ATOM   2082 HD12 ILE   135      39.396  65.139  53.538  1.00  0.00             
ATOM   2083 HD13 ILE   135      38.467  66.371  52.738  1.00  0.00             
ATOM   2084  C   ILE   135      40.810  68.834  56.686  1.00  0.00             
ATOM   2085  O   ILE   135      41.780  68.099  56.880  1.00  0.00             
ATOM   2086  N   ASN   136      39.957  69.160  57.625  1.00  0.00             
ATOM   2087  H   ASN   136      39.186  69.761  57.371  1.00  0.00             
ATOM   2088  CA  ASN   136      40.154  68.799  59.028  1.00  0.00             
ATOM   2089  HA  ASN   136      41.171  68.504  59.285  1.00  0.00             
ATOM   2090  CB  ASN   136      39.714  70.031  59.894  1.00  0.00             
ATOM   2091  HB2 ASN   136      38.680  70.300  59.681  1.00  0.00             
ATOM   2092  HB3 ASN   136      39.844  69.856  60.962  1.00  0.00             
ATOM   2093  CG  ASN   136      40.405  71.345  59.617  1.00  0.00             
ATOM   2094  OD1 ASN   136      40.268  71.900  58.524  1.00  0.00             
ATOM   2095  ND2 ASN   136      41.165  71.879  60.556  1.00  0.00             
ATOM   2096 HD21 ASN   136      41.256  71.310  61.386  1.00  0.00             
ATOM   2097 HD22 ASN   136      41.915  72.493  60.270  1.00  0.00             
ATOM   2098  C   ASN   136      39.354  67.578  59.458  1.00  0.00             
ATOM   2099  O   ASN   136      38.316  67.233  58.900  1.00  0.00             
ATOM   2100  N   THR   137      39.765  67.021  60.592  1.00  0.00             
ATOM   2101  H   THR   137      40.545  67.539  60.971  1.00  0.00             
ATOM   2102  CA  THR   137      39.083  66.092  61.439  1.00  0.00             
ATOM   2103  HA  THR   137      38.874  65.191  60.862  1.00  0.00             
ATOM   2104  CB  THR   137      40.013  65.760  62.619  1.00  0.00             
ATOM   2105  HB  THR   137      40.893  65.273  62.198  1.00  0.00             
ATOM   2106  CG2 THR   137      40.357  67.021  63.324  1.00  0.00             
ATOM   2107 HG21 THR   137      40.780  67.837  62.738  1.00  0.00             
ATOM   2108 HG22 THR   137      41.117  66.833  64.082  1.00  0.00             
ATOM   2109 HG23 THR   137      39.528  67.458  63.881  1.00  0.00             
ATOM   2110  OG1 THR   137      39.470  64.927  63.647  1.00  0.00             
ATOM   2111  HG1 THR   137      39.053  64.171  63.227  1.00  0.00             
ATOM   2112  C   THR   137      37.699  66.673  61.882  1.00  0.00             
ATOM   2113  O   THR   137      37.520  67.867  62.221  1.00  0.00             
ATOM   2114  N   TRP   138      36.637  65.770  61.891  1.00  0.00             
ATOM   2115  H   TRP   138      36.869  64.788  61.843  1.00  0.00             
ATOM   2116  CA  TRP   138      35.259  66.059  62.241  1.00  0.00             
ATOM   2117  HA  TRP   138      35.069  67.091  62.537  1.00  0.00             
ATOM   2118  CB  TRP   138      34.381  65.760  60.945  1.00  0.00             
ATOM   2119  HB2 TRP   138      33.337  65.798  61.256  1.00  0.00             
ATOM   2120  HB3 TRP   138      34.487  66.602  60.260  1.00  0.00             
ATOM   2121  CG  TRP   138      34.500  64.507  60.106  1.00  0.00             
ATOM   2122  CD1 TRP   138      34.068  63.246  60.319  1.00  0.00             
ATOM   2123  HD1 TRP   138      33.513  62.919  61.185  1.00  0.00             
ATOM   2124  NE1 TRP   138      34.507  62.296  59.415  1.00  0.00             
ATOM   2125  HE1 TRP   138      34.250  61.320  59.422  1.00  0.00             
ATOM   2126  CE2 TRP   138      35.201  62.946  58.442  1.00  0.00             
ATOM   2127  CZ2 TRP   138      35.942  62.511  57.257  1.00  0.00             
ATOM   2128  HZ2 TRP   138      35.991  61.484  56.926  1.00  0.00             
ATOM   2129  CH2 TRP   138      36.772  63.439  56.626  1.00  0.00             
ATOM   2130  HH2 TRP   138      37.461  63.135  55.852  1.00  0.00             
ATOM   2131  CZ3 TRP   138      36.924  64.768  57.078  1.00  0.00             
ATOM   2132  HZ3 TRP   138      37.722  65.320  56.603  1.00  0.00             
ATOM   2133  CE3 TRP   138      36.164  65.228  58.176  1.00  0.00             
ATOM   2134  HE3 TRP   138      36.323  66.253  58.475  1.00  0.00             
ATOM   2135  CD2 TRP   138      35.284  64.358  58.894  1.00  0.00             
ATOM   2136  C   TRP   138      34.813  65.187  63.427  1.00  0.00             
ATOM   2137  O   TRP   138      34.156  65.702  64.311  1.00  0.00             
ATOM   2138  N   ALA   139      35.162  63.904  63.534  1.00  0.00             
ATOM   2139  H   ALA   139      35.645  63.403  62.802  1.00  0.00             
ATOM   2140  CA  ALA   139      34.738  63.050  64.671  1.00  0.00             
ATOM   2141  HA  ALA   139      33.787  63.344  65.115  1.00  0.00             
ATOM   2142  CB  ALA   139      34.592  61.670  64.085  1.00  0.00             
ATOM   2143  HB1 ALA   139      35.546  61.170  63.916  1.00  0.00             
ATOM   2144  HB2 ALA   139      33.931  61.676  63.218  1.00  0.00             
ATOM   2145  HB3 ALA   139      33.956  61.035  64.702  1.00  0.00             
ATOM   2146  C   ALA   139      35.824  63.049  65.810  1.00  0.00             
ATOM   2147  O   ALA   139      35.496  62.753  67.012  1.00  0.00             
ATOM   2148  N   ARG   140      37.052  63.450  65.580  1.00  0.00             
ATOM   2149  H   ARG   140      37.168  63.801  64.640  1.00  0.00             
ATOM   2150  CA  ARG   140      38.180  63.828  66.499  1.00  0.00             
ATOM   2151  HA  ARG   140      39.022  64.133  65.878  1.00  0.00             
ATOM   2152  CB  ARG   140      37.695  65.066  67.274  1.00  0.00             
ATOM   2153  HB2 ARG   140      36.668  64.828  67.549  1.00  0.00             
ATOM   2154  HB3 ARG   140      38.287  65.198  68.180  1.00  0.00             
ATOM   2155  CG  ARG   140      37.831  66.284  66.371  1.00  0.00             
ATOM   2156  HG2 ARG   140      38.808  66.709  66.144  1.00  0.00             
ATOM   2157  HG3 ARG   140      37.458  66.002  65.387  1.00  0.00             
ATOM   2158  CD  ARG   140      37.019  67.446  67.011  1.00  0.00             
ATOM   2159  HD2 ARG   140      37.324  67.563  68.050  1.00  0.00             
ATOM   2160  HD3 ARG   140      37.230  68.429  66.589  1.00  0.00             
ATOM   2161  NE  ARG   140      35.606  67.141  66.789  1.00  0.00             
ATOM   2162  HE  ARG   140      35.406  66.316  66.241  1.00  0.00             
ATOM   2163  CZ  ARG   140      34.653  67.852  67.363  1.00  0.00             
ATOM   2164  NH1 ARG   140      34.836  68.939  68.133  1.00  0.00             
ATOM   2165 HH11 ARG   140      35.790  69.191  68.347  1.00  0.00             
ATOM   2166 HH12 ARG   140      34.061  69.528  68.400  1.00  0.00             
ATOM   2167  NH2 ARG   140      33.408  67.484  67.105  1.00  0.00             
ATOM   2168 HH21 ARG   140      33.154  66.701  66.520  1.00  0.00             
ATOM   2169 HH22 ARG   140      32.674  67.816  67.714  1.00  0.00             
ATOM   2170  C   ARG   140      38.656  62.604  67.281  1.00  0.00             
ATOM   2171  O   ARG   140      38.604  62.525  68.535  1.00  0.00             
ATOM   2172  N   ASN   141      39.043  61.612  66.495  1.00  0.00             
ATOM   2173  H   ASN   141      38.857  61.633  65.503  1.00  0.00             
ATOM   2174  CA  ASN   141      39.361  60.324  67.066  1.00  0.00             
ATOM   2175  HA  ASN   141      40.128  60.409  67.835  1.00  0.00             
ATOM   2176  CB  ASN   141      38.129  59.560  67.671  1.00  0.00             
ATOM   2177  HB2 ASN   141      37.695  60.164  68.468  1.00  0.00             
ATOM   2178  HB3 ASN   141      37.327  59.373  66.957  1.00  0.00             
ATOM   2179  CG  ASN   141      38.498  58.303  68.362  1.00  0.00             
ATOM   2180  OD1 ASN   141      39.677  57.929  68.567  1.00  0.00             
ATOM   2181  ND2 ASN   141      37.590  57.472  68.856  1.00  0.00             
ATOM   2182 HD21 ASN   141      36.587  57.506  68.972  1.00  0.00             
ATOM   2183 HD22 ASN   141      38.015  56.616  69.183  1.00  0.00             
ATOM   2184  C   ASN   141      39.963  59.487  65.927  1.00  0.00             
ATOM   2185  O   ASN   141      39.435  58.507  65.383  1.00  0.00             
ATOM   2186  N   ILE   142      41.177  60.013  65.531  1.00  0.00             
ATOM   2187  H   ILE   142      41.395  60.882  65.998  1.00  0.00             
ATOM   2188  CA  ILE   142      42.175  59.470  64.483  1.00  0.00             
ATOM   2189  HA  ILE   142      43.015  60.156  64.593  1.00  0.00             
ATOM   2190  CB  ILE   142      42.857  58.083  64.856  1.00  0.00             
ATOM   2191  HB  ILE   142      42.054  57.347  64.810  1.00  0.00             
ATOM   2192  CG2 ILE   142      44.024  57.707  63.918  1.00  0.00             
ATOM   2193 HG21 ILE   142      44.773  58.497  63.854  1.00  0.00             
ATOM   2194 HG22 ILE   142      43.668  57.533  62.903  1.00  0.00             
ATOM   2195 HG23 ILE   142      44.502  56.777  64.227  1.00  0.00             
ATOM   2196  CG1 ILE   142      43.299  57.996  66.348  1.00  0.00             
ATOM   2197 HG12 ILE   142      44.136  58.680  66.484  1.00  0.00             
ATOM   2198 HG13 ILE   142      42.516  58.281  67.051  1.00  0.00             
ATOM   2199  CD1 ILE   142      43.705  56.583  66.879  1.00  0.00             
ATOM   2200 HD11 ILE   142      43.996  56.526  67.928  1.00  0.00             
ATOM   2201 HD12 ILE   142      44.539  56.209  66.284  1.00  0.00             
ATOM   2202 HD13 ILE   142      42.899  55.866  66.725  1.00  0.00             
ATOM   2203  C   ILE   142      41.655  59.471  63.024  1.00  0.00             
ATOM   2204  O   ILE   142      41.196  58.479  62.467  1.00  0.00             
ATOM   2205  N   LEU   143      41.563  60.706  62.486  1.00  0.00             
ATOM   2206  H   LEU   143      41.386  61.464  63.129  1.00  0.00             
ATOM   2207  CA  LEU   143      41.236  60.936  61.087  1.00  0.00             
ATOM   2208  HA  LEU   143      40.217  60.552  61.031  1.00  0.00             
ATOM   2209  CB  LEU   143      41.101  62.466  60.758  1.00  0.00             
ATOM   2210  HB2 LEU   143      40.336  62.898  61.403  1.00  0.00             
ATOM   2211  HB3 LEU   143      42.069  62.865  61.062  1.00  0.00             
ATOM   2212  CG  LEU   143      40.878  62.813  59.309  1.00  0.00             
ATOM   2213  HG  LEU   143      41.505  62.121  58.746  1.00  0.00             
ATOM   2214  CD1 LEU   143      39.488  62.598  58.814  1.00  0.00             
ATOM   2215 HD11 LEU   143      39.403  62.976  57.795  1.00  0.00             
ATOM   2216 HD12 LEU   143      38.853  63.120  59.530  1.00  0.00             
ATOM   2217 HD13 LEU   143      39.219  61.546  58.906  1.00  0.00             
ATOM   2218  CD2 LEU   143      41.295  64.194  59.045  1.00  0.00             
ATOM   2219 HD21 LEU   143      41.428  64.303  57.968  1.00  0.00             
ATOM   2220 HD22 LEU   143      40.627  64.946  59.465  1.00  0.00             
ATOM   2221 HD23 LEU   143      42.247  64.564  59.425  1.00  0.00             
ATOM   2222  C   LEU   143      42.222  60.108  60.172  1.00  0.00             
ATOM   2223  O   LEU   143      43.413  60.417  60.215  1.00  0.00             
ATOM   2224  N   ARG   144      41.751  59.106  59.439  1.00  0.00             
ATOM   2225  H   ARG   144      40.752  58.954  59.461  1.00  0.00             
ATOM   2226  CA  ARG   144      42.453  58.255  58.546  1.00  0.00             
ATOM   2227  HA  ARG   144      43.397  58.773  58.379  1.00  0.00             
ATOM   2228  CB  ARG   144      42.633  56.939  59.302  1.00  0.00             
ATOM   2229  HB2 ARG   144      43.355  56.351  58.735  1.00  0.00             
ATOM   2230  HB3 ARG   144      43.180  57.153  60.220  1.00  0.00             
ATOM   2231  CG  ARG   144      41.382  56.131  59.584  1.00  0.00             
ATOM   2232  HG2 ARG   144      40.644  56.889  59.848  1.00  0.00             
ATOM   2233  HG3 ARG   144      41.101  55.505  58.737  1.00  0.00             
ATOM   2234  CD  ARG   144      41.586  55.304  60.898  1.00  0.00             
ATOM   2235  HD2 ARG   144      42.299  54.543  60.579  1.00  0.00             
ATOM   2236  HD3 ARG   144      41.986  56.004  61.632  1.00  0.00             
ATOM   2237  NE  ARG   144      40.288  54.726  61.350  1.00  0.00             
ATOM   2238  HE  ARG   144      40.016  53.883  60.865  1.00  0.00             
ATOM   2239  CZ  ARG   144      39.554  55.108  62.388  1.00  0.00             
ATOM   2240  NH1 ARG   144      39.705  56.259  62.996  1.00  0.00             
ATOM   2241 HH11 ARG   144      40.487  56.873  62.814  1.00  0.00             
ATOM   2242 HH12 ARG   144      38.984  56.597  63.618  1.00  0.00             
ATOM   2243  NH2 ARG   144      38.649  54.344  62.847  1.00  0.00             
ATOM   2244 HH21 ARG   144      38.562  53.438  62.410  1.00  0.00             
ATOM   2245 HH22 ARG   144      37.969  54.604  63.547  1.00  0.00             
ATOM   2246  C   ARG   144      41.961  58.244  57.127  1.00  0.00             
ATOM   2247  O   ARG   144      40.990  58.942  56.796  1.00  0.00             
ATOM   2248  N   THR   145      42.661  57.521  56.260  1.00  0.00             
ATOM   2249  H   THR   145      43.559  57.202  56.597  1.00  0.00             
ATOM   2250  CA  THR   145      42.307  57.287  54.854  1.00  0.00             
ATOM   2251  HA  THR   145      41.227  57.190  54.746  1.00  0.00             
ATOM   2252  CB  THR   145      42.674  58.438  53.868  1.00  0.00             
ATOM   2253  HB  THR   145      42.277  59.395  54.208  1.00  0.00             
ATOM   2254  CG2 THR   145      44.188  58.609  53.709  1.00  0.00             
ATOM   2255 HG21 THR   145      44.413  59.186  52.812  1.00  0.00             
ATOM   2256 HG22 THR   145      44.742  57.671  53.710  1.00  0.00             
ATOM   2257 HG23 THR   145      44.620  59.159  54.545  1.00  0.00             
ATOM   2258  OG1 THR   145      42.135  58.211  52.575  1.00  0.00             
ATOM   2259  HG1 THR   145      41.181  58.139  52.658  1.00  0.00             
ATOM   2260  C   THR   145      42.748  55.923  54.385  1.00  0.00             
ATOM   2261  O   THR   145      43.175  55.108  55.185  1.00  0.00             
ATOM   2262  N   GLN   146      42.480  55.518  53.127  1.00  0.00             
ATOM   2263  H   GLN   146      42.096  56.251  52.549  1.00  0.00             
ATOM   2264  CA  GLN   146      42.445  54.142  52.695  1.00  0.00             
ATOM   2265  HA  GLN   146      41.783  53.596  53.367  1.00  0.00             
ATOM   2266  CB  GLN   146      41.770  54.033  51.336  1.00  0.00             
ATOM   2267  HB2 GLN   146      41.864  52.995  51.019  1.00  0.00             
ATOM   2268  HB3 GLN   146      40.702  54.194  51.483  1.00  0.00             
ATOM   2269  CG  GLN   146      42.356  54.996  50.261  1.00  0.00             
ATOM   2270  HG2 GLN   146      42.938  55.867  50.564  1.00  0.00             
ATOM   2271  HG3 GLN   146      43.043  54.430  49.633  1.00  0.00             
ATOM   2272  CD  GLN   146      41.291  55.561  49.370  1.00  0.00             
ATOM   2273  OE1 GLN   146      40.311  56.152  49.708  1.00  0.00             
ATOM   2274  NE2 GLN   146      41.544  55.614  48.097  1.00  0.00             
ATOM   2275 HE21 GLN   146      40.803  56.025  47.548  1.00  0.00             
ATOM   2276 HE22 GLN   146      42.467  55.431  47.730  1.00  0.00             
ATOM   2277  C   GLN   146      43.836  53.417  52.600  1.00  0.00             
ATOM   2278  O   GLN   146      43.964  52.235  52.419  1.00  0.00             
ATOM   2279  N   GLH   147      44.848  54.184  52.717  1.00  0.00             
ATOM   2280  H   GLH   147      44.581  55.147  52.862  1.00  0.00             
ATOM   2281  CA  GLH   147      46.231  53.757  52.694  1.00  0.00             
ATOM   2282  HA  GLH   147      46.761  54.706  52.612  1.00  0.00             
ATOM   2283  CB  GLH   147      46.712  53.301  54.030  1.00  0.00             
ATOM   2284  HB2 GLH   147      46.476  54.027  54.807  1.00  0.00             
ATOM   2285  HB3 GLH   147      46.230  52.343  54.228  1.00  0.00             
ATOM   2286  CG  GLH   147      48.244  53.005  54.136  1.00  0.00             
ATOM   2287  HG2 GLH   147      48.414  52.768  55.186  1.00  0.00             
ATOM   2288  HG3 GLH   147      48.541  52.131  53.556  1.00  0.00             
ATOM   2289  CD  GLH   147      49.126  54.171  53.733  1.00  0.00             
ATOM   2290  OE1 GLH   147      48.857  55.393  53.663  1.00  0.00             
ATOM   2291  OE2 GLH   147      50.358  53.744  53.393  1.00  0.00             
ATOM   2292  HE2 GLH   147      50.644  52.930  53.814  1.00  0.00             
ATOM   2293  C   GLH   147      46.547  52.730  51.501  1.00  0.00             
ATOM   2294  O   GLH   147      46.808  51.590  51.652  1.00  0.00             
ATOM   2295  N   SER   148      46.268  53.124  50.220  1.00  0.00             
ATOM   2296  H   SER   148      46.039  54.105  50.158  1.00  0.00             
ATOM   2297  CA  SER   148      45.869  52.339  48.999  1.00  0.00             
ATOM   2298  HA  SER   148      46.576  51.599  48.623  1.00  0.00             
ATOM   2299  CB  SER   148      44.650  51.519  49.325  1.00  0.00             
ATOM   2300  HB2 SER   148      44.946  50.836  50.121  1.00  0.00             
ATOM   2301  HB3 SER   148      43.786  52.143  49.554  1.00  0.00             
ATOM   2302  OG  SER   148      44.421  50.545  48.296  1.00  0.00             
ATOM   2303  HG  SER   148      43.869  49.879  48.712  1.00  0.00             
ATOM   2304  C   SER   148      45.696  53.330  47.883  1.00  0.00             
ATOM   2305  O   SER   148      45.706  54.549  48.076  1.00  0.00             
ATOM   2306  N   GLH   149      45.727  52.862  46.603  1.00  0.00             
ATOM   2307  H   GLH   149      45.680  51.858  46.503  1.00  0.00             
ATOM   2308  CA  GLH   149      45.635  53.698  45.433  1.00  0.00             
ATOM   2309  HA  GLH   149      46.331  54.537  45.452  1.00  0.00             
ATOM   2310  CB  GLH   149      46.016  52.873  44.205  1.00  0.00             
ATOM   2311  HB2 GLH   149      45.749  53.449  43.319  1.00  0.00             
ATOM   2312  HB3 GLH   149      47.105  52.849  44.181  1.00  0.00             
ATOM   2313  CG  GLH   149      45.306  51.505  44.096  1.00  0.00             
ATOM   2314  HG2 GLH   149      45.966  50.668  44.327  1.00  0.00             
ATOM   2315  HG3 GLH   149      44.347  51.489  44.615  1.00  0.00             
ATOM   2316  CD  GLH   149      44.903  51.191  42.631  1.00  0.00             
ATOM   2317  OE1 GLH   149      45.519  51.406  41.647  1.00  0.00             
ATOM   2318  OE2 GLH   149      43.688  50.641  42.529  1.00  0.00             
ATOM   2319  HE2 GLH   149      43.305  50.360  43.363  1.00  0.00             
ATOM   2320  C   GLH   149      44.205  54.222  45.281  1.00  0.00             
ATOM   2321  O   GLH   149      43.221  53.501  45.379  1.00  0.00             
ATOM   2322  N   CYX   150      44.081  55.524  45.082  1.00  0.00             
ATOM   2323  H   CYX   150      44.926  55.988  44.779  1.00  0.00             
ATOM   2324  CA  CYX   150      42.781  56.122  44.573  1.00  0.00             
ATOM   2325  HA  CYX   150      41.876  55.750  45.053  1.00  0.00             
ATOM   2326  CB  CYX   150      42.847  57.632  45.024  1.00  0.00             
ATOM   2327  HB2 CYX   150      41.979  58.098  44.557  1.00  0.00             
ATOM   2328  HB3 CYX   150      42.710  57.741  46.100  1.00  0.00             
ATOM   2329  SG  CYX   150      44.216  58.750  44.702  1.00  0.00             
ATOM   2330  C   CYX   150      42.793  55.906  43.019  1.00  0.00             
ATOM   2331  O   CYX   150      43.727  55.263  42.489  1.00  0.00             
ATOM   2332  N   VAL   151      41.712  56.169  42.388  1.00  0.00             
ATOM   2333  H   VAL   151      41.045  56.755  42.870  1.00  0.00             
ATOM   2334  CA  VAL   151      41.404  55.865  40.921  1.00  0.00             
ATOM   2335  HA  VAL   151      42.298  55.876  40.297  1.00  0.00             
ATOM   2336  CB  VAL   151      40.679  54.595  40.752  1.00  0.00             
ATOM   2337  HB  VAL   151      39.695  54.635  41.219  1.00  0.00             
ATOM   2338  CG1 VAL   151      40.398  54.111  39.307  1.00  0.00             
ATOM   2339 HG11 VAL   151      41.297  53.966  38.707  1.00  0.00             
ATOM   2340 HG12 VAL   151      39.791  53.206  39.281  1.00  0.00             
ATOM   2341 HG13 VAL   151      39.743  54.796  38.769  1.00  0.00             
ATOM   2342  CG2 VAL   151      41.319  53.359  41.505  1.00  0.00             
ATOM   2343 HG21 VAL   151      42.316  53.241  41.080  1.00  0.00             
ATOM   2344 HG22 VAL   151      40.733  52.516  41.140  1.00  0.00             
ATOM   2345 HG23 VAL   151      41.341  53.401  42.594  1.00  0.00             
ATOM   2346  C   VAL   151      40.618  56.944  40.230  1.00  0.00             
ATOM   2347  O   VAL   151      39.524  57.281  40.629  1.00  0.00             
ATOM   2348  N   CYX   152      41.141  57.510  39.172  1.00  0.00             
ATOM   2349  H   CYX   152      42.076  57.263  38.882  1.00  0.00             
ATOM   2350  CA  CYX   152      40.534  58.610  38.528  1.00  0.00             
ATOM   2351  HA  CYX   152      39.810  59.189  39.101  1.00  0.00             
ATOM   2352  CB  CYX   152      41.757  59.558  38.234  1.00  0.00             
ATOM   2353  HB2 CYX   152      42.396  58.946  37.597  1.00  0.00             
ATOM   2354  HB3 CYX   152      41.317  60.365  37.648  1.00  0.00             
ATOM   2355  SG  CYX   152      42.822  60.119  39.621  1.00  0.00             
ATOM   2356  C   CYX   152      39.815  58.172  37.229  1.00  0.00             
ATOM   2357  O   CYX   152      40.233  57.207  36.575  1.00  0.00             
ATOM   2358  N   HID   153      38.730  58.808  36.855  1.00  0.00             
ATOM   2359  H   HID   153      38.325  59.506  37.462  1.00  0.00             
ATOM   2360  CA  HID   153      38.120  58.802  35.527  1.00  0.00             
ATOM   2361  HA  HID   153      38.901  58.410  34.875  1.00  0.00             
ATOM   2362  CB  HID   153      36.801  57.966  35.523  1.00  0.00             
ATOM   2363  HB2 HID   153      37.022  56.899  35.494  1.00  0.00             
ATOM   2364  HB3 HID   153      36.155  58.280  36.342  1.00  0.00             
ATOM   2365  CG  HID   153      36.064  58.079  34.159  1.00  0.00             
ATOM   2366  ND1 HID   153      35.118  59.019  33.938  1.00  0.00             
ATOM   2367  HD1 HID   153      34.746  59.686  34.598  1.00  0.00             
ATOM   2368  CE1 HID   153      34.765  58.984  32.602  1.00  0.00             
ATOM   2369  HE1 HID   153      34.033  59.593  32.091  1.00  0.00             
ATOM   2370  NE2 HID   153      35.489  58.018  31.984  1.00  0.00             
ATOM   2371  CD2 HID   153      36.350  57.489  32.971  1.00  0.00             
ATOM   2372  HD2 HID   153      37.058  56.685  32.833  1.00  0.00             
ATOM   2373  C   HID   153      37.841  60.257  35.083  1.00  0.00             
ATOM   2374  O   HID   153      37.301  61.117  35.863  1.00  0.00             
ATOM   2375  N   ASN   154      38.171  60.691  33.854  1.00  0.00             
ATOM   2376  H   ASN   154      38.693  60.008  33.322  1.00  0.00             
ATOM   2377  CA  ASN   154      38.111  62.074  33.382  1.00  0.00             
ATOM   2378  HA  ASN   154      38.520  62.063  32.371  1.00  0.00             
ATOM   2379  CB  ASN   154      36.631  62.566  33.090  1.00  0.00             
ATOM   2380  HB2 ASN   154      35.977  61.846  32.598  1.00  0.00             
ATOM   2381  HB3 ASN   154      36.153  62.923  34.003  1.00  0.00             
ATOM   2382  CG  ASN   154      36.516  63.910  32.352  1.00  0.00             
ATOM   2383  OD1 ASN   154      37.416  64.386  31.642  1.00  0.00             
ATOM   2384  ND2 ASN   154      35.317  64.537  32.401  1.00  0.00             
ATOM   2385 HD21 ASN   154      34.605  64.107  32.974  1.00  0.00             
ATOM   2386 HD22 ASN   154      35.122  65.208  31.672  1.00  0.00             
ATOM   2387  C   ASN   154      38.901  63.043  34.306  1.00  0.00             
ATOM   2388  O   ASN   154      38.448  64.146  34.566  1.00  0.00             
ATOM   2389  N   GLY   155      39.888  62.549  35.000  1.00  0.00             
ATOM   2390  H   GLY   155      40.250  61.654  34.703  1.00  0.00             
ATOM   2391  CA  GLY   155      40.686  63.179  36.075  1.00  0.00             
ATOM   2392  HA2 GLY   155      41.553  62.580  36.354  1.00  0.00             
ATOM   2393  HA3 GLY   155      40.936  64.207  35.814  1.00  0.00             
ATOM   2394  C   GLY   155      39.957  63.307  37.433  1.00  0.00             
ATOM   2395  O   GLY   155      40.514  63.791  38.344  1.00  0.00             
ATOM   2396  N   VAL   156      38.702  62.868  37.557  1.00  0.00             
ATOM   2397  H   VAL   156      38.353  62.289  36.807  1.00  0.00             
ATOM   2398  CA  VAL   156      37.793  62.973  38.760  1.00  0.00             
ATOM   2399  HA  VAL   156      37.973  63.938  39.233  1.00  0.00             
ATOM   2400  CB  VAL   156      36.345  62.796  38.457  1.00  0.00             
ATOM   2401  HB  VAL   156      36.029  61.896  37.930  1.00  0.00             
ATOM   2402  CG1 VAL   156      35.528  63.087  39.754  1.00  0.00             
ATOM   2403 HG11 VAL   156      35.865  62.536  40.633  1.00  0.00             
ATOM   2404 HG12 VAL   156      35.440  64.164  39.901  1.00  0.00             
ATOM   2405 HG13 VAL   156      34.520  62.816  39.441  1.00  0.00             
ATOM   2406  CG2 VAL   156      35.900  63.893  37.461  1.00  0.00             
ATOM   2407 HG21 VAL   156      36.367  63.638  36.510  1.00  0.00             
ATOM   2408 HG22 VAL   156      36.076  64.900  37.838  1.00  0.00             
ATOM   2409 HG23 VAL   156      34.823  63.766  37.346  1.00  0.00             
ATOM   2410  C   VAL   156      38.298  61.790  39.598  1.00  0.00             
ATOM   2411  O   VAL   156      38.033  60.682  39.150  1.00  0.00             
ATOM   2412  N   CYX   157      38.877  62.075  40.785  1.00  0.00             
ATOM   2413  H   CYX   157      39.022  63.060  40.955  1.00  0.00             
ATOM   2414  CA  CYX   157      39.480  61.050  41.675  1.00  0.00             
ATOM   2415  HA  CYX   157      39.421  60.089  41.165  1.00  0.00             
ATOM   2416  CB  CYX   157      41.090  61.296  41.795  1.00  0.00             
ATOM   2417  HB2 CYX   157      41.252  61.997  42.614  1.00  0.00             
ATOM   2418  HB3 CYX   157      41.479  60.348  42.168  1.00  0.00             
ATOM   2419  SG  CYX   157      42.011  61.837  40.393  1.00  0.00             
ATOM   2420  C   CYX   157      38.837  60.942  43.073  1.00  0.00             
ATOM   2421  O   CYX   157      39.024  61.799  43.951  1.00  0.00             
ATOM   2422  N   PRO   158      38.026  59.859  43.257  1.00  0.00             
ATOM   2423  CD  PRO   158      37.452  58.921  42.291  1.00  0.00             
ATOM   2424  HD2 PRO   158      37.907  57.941  42.433  1.00  0.00             
ATOM   2425  HD3 PRO   158      37.467  59.293  41.267  1.00  0.00             
ATOM   2426  CG  PRO   158      35.986  58.723  42.693  1.00  0.00             
ATOM   2427  HG2 PRO   158      35.606  57.800  42.255  1.00  0.00             
ATOM   2428  HG3 PRO   158      35.378  59.568  42.369  1.00  0.00             
ATOM   2429  CB  PRO   158      36.112  58.658  44.209  1.00  0.00             
ATOM   2430  HB2 PRO   158      36.373  57.655  44.546  1.00  0.00             
ATOM   2431  HB3 PRO   158      35.176  58.884  44.721  1.00  0.00             
ATOM   2432  CA  PRO   158      37.305  59.626  44.445  1.00  0.00             
ATOM   2433  HA  PRO   158      36.921  60.584  44.795  1.00  0.00             
ATOM   2434  C   PRO   158      38.158  59.081  45.589  1.00  0.00             
ATOM   2435  O   PRO   158      38.953  58.156  45.394  1.00  0.00             
ATOM   2436  N   VAL   159      37.931  59.500  46.851  1.00  0.00             
ATOM   2437  H   VAL   159      37.217  60.175  47.084  1.00  0.00             
ATOM   2438  CA  VAL   159      38.705  59.151  48.005  1.00  0.00             
ATOM   2439  HA  VAL   159      39.260  58.212  47.996  1.00  0.00             
ATOM   2440  CB  VAL   159      39.830  60.210  48.323  1.00  0.00             
ATOM   2441  HB  VAL   159      39.286  61.149  48.433  1.00  0.00             
ATOM   2442  CG1 VAL   159      40.684  60.047  49.625  1.00  0.00             
ATOM   2443 HG11 VAL   159      41.593  60.627  49.784  1.00  0.00             
ATOM   2444 HG12 VAL   159      40.026  60.292  50.459  1.00  0.00             
ATOM   2445 HG13 VAL   159      40.909  58.981  49.585  1.00  0.00             
ATOM   2446  CG2 VAL   159      40.906  60.430  47.146  1.00  0.00             
ATOM   2447 HG21 VAL   159      41.516  61.288  47.427  1.00  0.00             
ATOM   2448 HG22 VAL   159      40.395  60.679  46.216  1.00  0.00             
ATOM   2449 HG23 VAL   159      41.422  59.522  46.833  1.00  0.00             
ATOM   2450  C   VAL   159      37.905  58.985  49.259  1.00  0.00             
ATOM   2451  O   VAL   159      37.081  59.819  49.564  1.00  0.00             
ATOM   2452  N   VAL   160      38.104  57.889  49.968  1.00  0.00             
ATOM   2453  H   VAL   160      38.833  57.280  49.627  1.00  0.00             
ATOM   2454  CA  VAL   160      37.571  57.599  51.305  1.00  0.00             
ATOM   2455  HA  VAL   160      36.545  57.926  51.474  1.00  0.00             
ATOM   2456  CB  VAL   160      37.595  56.032  51.467  1.00  0.00             
ATOM   2457  HB  VAL   160      38.641  55.743  51.569  1.00  0.00             
ATOM   2458  CG1 VAL   160      36.939  55.649  52.745  1.00  0.00             
ATOM   2459 HG11 VAL   160      35.853  55.649  52.656  1.00  0.00             
ATOM   2460 HG12 VAL   160      37.180  54.607  52.956  1.00  0.00             
ATOM   2461 HG13 VAL   160      37.349  56.208  53.587  1.00  0.00             
ATOM   2462  CG2 VAL   160      37.124  55.219  50.309  1.00  0.00             
ATOM   2463 HG21 VAL   160      36.106  55.435  49.986  1.00  0.00             
ATOM   2464 HG22 VAL   160      37.178  54.162  50.570  1.00  0.00             
ATOM   2465 HG23 VAL   160      37.823  55.309  49.477  1.00  0.00             
ATOM   2466  C   VAL   160      38.361  58.210  52.446  1.00  0.00             
ATOM   2467  O   VAL   160      39.563  57.899  52.537  1.00  0.00             
ATOM   2468  N   PHE   161      37.691  58.859  53.384  1.00  0.00             
ATOM   2469  H   PHE   161      36.691  58.947  53.274  1.00  0.00             
ATOM   2470  CA  PHE   161      38.262  59.348  54.620  1.00  0.00             
ATOM   2471  HA  PHE   161      39.280  58.968  54.710  1.00  0.00             
ATOM   2472  CB  PHE   161      38.322  60.877  54.636  1.00  0.00             
ATOM   2473  HB2 PHE   161      37.301  61.260  54.623  1.00  0.00             
ATOM   2474  HB3 PHE   161      38.670  61.129  55.638  1.00  0.00             
ATOM   2475  CG  PHE   161      39.291  61.483  53.626  1.00  0.00             
ATOM   2476  CD1 PHE   161      40.635  61.604  53.999  1.00  0.00             
ATOM   2477  HD1 PHE   161      41.053  61.214  54.916  1.00  0.00             
ATOM   2478  CE1 PHE   161      41.537  62.284  53.221  1.00  0.00             
ATOM   2479  HE1 PHE   161      42.593  62.295  53.445  1.00  0.00             
ATOM   2480  CZ  PHE   161      41.043  63.036  52.091  1.00  0.00             
ATOM   2481  HZ  PHE   161      41.747  63.682  51.588  1.00  0.00             
ATOM   2482  CE2 PHE   161      39.676  62.902  51.731  1.00  0.00             
ATOM   2483  HE2 PHE   161      39.325  63.618  51.002  1.00  0.00             
ATOM   2484  CD2 PHE   161      38.844  62.076  52.489  1.00  0.00             
ATOM   2485  HD2 PHE   161      37.859  61.971  52.060  1.00  0.00             
ATOM   2486  C   PHE   161      37.455  58.871  55.794  1.00  0.00             
ATOM   2487  O   PHE   161      36.224  58.843  55.625  1.00  0.00             
ATOM   2488  N   THR   162      38.059  58.525  56.937  1.00  0.00             
ATOM   2489  H   THR   162      39.063  58.560  57.034  1.00  0.00             
ATOM   2490  CA  THR   162      37.261  58.082  58.149  1.00  0.00             
ATOM   2491  HA  THR   162      36.209  58.332  58.015  1.00  0.00             
ATOM   2492  CB  THR   162      37.404  56.556  58.217  1.00  0.00             
ATOM   2493  HB  THR   162      38.463  56.463  58.460  1.00  0.00             
ATOM   2494  CG2 THR   162      36.566  55.983  59.372  1.00  0.00             
ATOM   2495 HG21 THR   162      37.113  56.056  60.312  1.00  0.00             
ATOM   2496 HG22 THR   162      36.316  54.930  59.243  1.00  0.00             
ATOM   2497 HG23 THR   162      35.682  56.621  59.349  1.00  0.00             
ATOM   2498  OG1 THR   162      37.004  55.874  57.032  1.00  0.00             
ATOM   2499  HG1 THR   162      36.065  55.729  57.164  1.00  0.00             
ATOM   2500  C   THR   162      37.792  58.799  59.347  1.00  0.00             
ATOM   2501  O   THR   162      38.963  59.139  59.422  1.00  0.00             
ATOM   2502  N   ASP   163      37.057  58.965  60.429  1.00  0.00             
ATOM   2503  H   ASP   163      36.147  58.527  60.405  1.00  0.00             
ATOM   2504  CA  ASP   163      37.429  59.474  61.736  1.00  0.00             
ATOM   2505  HA  ASP   163      38.432  59.136  61.996  1.00  0.00             
ATOM   2506  CB  ASP   163      37.472  61.038  61.534  1.00  0.00             
ATOM   2507  HB2 ASP   163      38.190  61.399  60.798  1.00  0.00             
ATOM   2508  HB3 ASP   163      36.536  61.408  61.116  1.00  0.00             
ATOM   2509  CG  ASP   163      37.849  61.870  62.776  1.00  0.00             
ATOM   2510  OD1 ASP   163      38.195  61.263  63.829  1.00  0.00             
ATOM   2511  OD2 ASP   163      37.791  63.132  62.670  1.00  0.00             
ATOM   2512  C   ASP   163      36.439  58.937  62.751  1.00  0.00             
ATOM   2513  O   ASP   163      35.280  58.714  62.365  1.00  0.00             
ATOM   2514  N   GLY   164      36.761  58.607  64.022  1.00  0.00             
ATOM   2515  H   GLY   164      37.619  58.951  64.429  1.00  0.00             
ATOM   2516  CA  GLY   164      35.974  57.834  65.032  1.00  0.00             
ATOM   2517  HA2 GLY   164      35.850  58.463  65.914  1.00  0.00             
ATOM   2518  HA3 GLY   164      34.988  57.709  64.586  1.00  0.00             
ATOM   2519  C   GLY   164      36.573  56.549  65.526  1.00  0.00             
ATOM   2520  O   GLY   164      37.682  56.185  65.197  1.00  0.00             
ATOM   2521  N   SER   165      35.869  55.883  66.448  1.00  0.00             
ATOM   2522  H   SER   165      35.066  56.238  66.948  1.00  0.00             
ATOM   2523  CA  SER   165      36.319  54.626  66.976  1.00  0.00             
ATOM   2524  HA  SER   165      36.987  54.801  67.820  1.00  0.00             
ATOM   2525  CB  SER   165      35.118  53.914  67.574  1.00  0.00             
ATOM   2526  HB2 SER   165      34.744  54.664  68.270  1.00  0.00             
ATOM   2527  HB3 SER   165      34.445  53.624  66.767  1.00  0.00             
ATOM   2528  OG  SER   165      35.550  52.722  68.303  1.00  0.00             
ATOM   2529  HG  SER   165      35.008  52.494  69.062  1.00  0.00             
ATOM   2530  C   SER   165      36.860  53.657  65.955  1.00  0.00             
ATOM   2531  O   SER   165      36.260  53.301  64.914  1.00  0.00             
ATOM   2532  N   ALA   166      38.038  53.093  66.261  1.00  0.00             
ATOM   2533  H   ALA   166      38.497  53.452  67.086  1.00  0.00             
ATOM   2534  CA  ALA   166      38.692  51.960  65.544  1.00  0.00             
ATOM   2535  HA  ALA   166      38.804  52.174  64.481  1.00  0.00             
ATOM   2536  CB  ALA   166      40.137  51.842  66.024  1.00  0.00             
ATOM   2537  HB1 ALA   166      40.202  51.851  67.112  1.00  0.00             
ATOM   2538  HB2 ALA   166      40.736  52.622  65.554  1.00  0.00             
ATOM   2539  HB3 ALA   166      40.540  50.882  65.701  1.00  0.00             
ATOM   2540  C   ALA   166      37.970  50.647  65.642  1.00  0.00             
ATOM   2541  O   ALA   166      38.141  49.780  64.755  1.00  0.00             
ATOM   2542  N   THR   167      37.151  50.476  66.586  1.00  0.00             
ATOM   2543  H   THR   167      37.047  51.248  67.230  1.00  0.00             
ATOM   2544  CA  THR   167      36.516  49.179  66.987  1.00  0.00             
ATOM   2545  HA  THR   167      36.748  48.416  66.244  1.00  0.00             
ATOM   2546  CB  THR   167      37.148  48.598  68.272  1.00  0.00             
ATOM   2547  HB  THR   167      36.628  47.654  68.437  1.00  0.00             
ATOM   2548  CG2 THR   167      38.612  48.226  68.138  1.00  0.00             
ATOM   2549 HG21 THR   167      38.740  47.522  67.316  1.00  0.00             
ATOM   2550 HG22 THR   167      38.784  47.714  69.085  1.00  0.00             
ATOM   2551 HG23 THR   167      39.153  49.153  67.947  1.00  0.00             
ATOM   2552  OG1 THR   167      37.070  49.542  69.335  1.00  0.00             
ATOM   2553  HG1 THR   167      36.258  49.255  69.759  1.00  0.00             
ATOM   2554  C   THR   167      35.023  49.348  67.025  1.00  0.00             
ATOM   2555  O   THR   167      34.435  48.471  67.676  1.00  0.00             
ATOM   2556  N   GLY   168      34.410  50.343  66.378  1.00  0.00             
ATOM   2557  H   GLY   168      34.907  50.948  65.740  1.00  0.00             
ATOM   2558  CA  GLY   168      33.112  50.971  66.815  1.00  0.00             
ATOM   2559  HA2 GLY   168      32.429  50.149  67.032  1.00  0.00             
ATOM   2560  HA3 GLY   168      33.109  51.524  67.755  1.00  0.00             
ATOM   2561  C   GLY   168      32.423  51.942  65.816  1.00  0.00             
ATOM   2562  O   GLY   168      32.890  52.105  64.713  1.00  0.00             
ATOM   2563  N   PRO   169      31.387  52.646  66.170  1.00  0.00             
ATOM   2564  CD  PRO   169      30.592  52.412  67.371  1.00  0.00             
ATOM   2565  HD2 PRO   169      31.216  52.516  68.259  1.00  0.00             
ATOM   2566  HD3 PRO   169      30.166  51.417  67.244  1.00  0.00             
ATOM   2567  CG  PRO   169      29.598  53.505  67.470  1.00  0.00             
ATOM   2568  HG2 PRO   169      29.954  54.402  67.977  1.00  0.00             
ATOM   2569  HG3 PRO   169      28.672  53.277  67.997  1.00  0.00             
ATOM   2570  CB  PRO   169      29.410  53.998  66.054  1.00  0.00             
ATOM   2571  HB2 PRO   169      29.208  55.065  65.953  1.00  0.00             
ATOM   2572  HB3 PRO   169      28.603  53.389  65.645  1.00  0.00             
ATOM   2573  CA  PRO   169      30.662  53.546  65.278  1.00  0.00             
ATOM   2574  HA  PRO   169      30.426  52.948  64.398  1.00  0.00             
ATOM   2575  C   PRO   169      31.503  54.761  64.925  1.00  0.00             
ATOM   2576  O   PRO   169      32.074  55.343  65.828  1.00  0.00             
ATOM   2577  N   ALA   170      31.488  55.281  63.674  1.00  0.00             
ATOM   2578  H   ALA   170      30.859  54.879  62.994  1.00  0.00             
ATOM   2579  CA  ALA   170      32.368  56.365  63.263  1.00  0.00             
ATOM   2580  HA  ALA   170      32.517  57.027  64.116  1.00  0.00             
ATOM   2581  CB  ALA   170      33.775  55.697  62.946  1.00  0.00             
ATOM   2582  HB1 ALA   170      34.282  56.386  62.270  1.00  0.00             
ATOM   2583  HB2 ALA   170      33.552  54.693  62.587  1.00  0.00             
ATOM   2584  HB3 ALA   170      34.406  55.654  63.833  1.00  0.00             
ATOM   2585  C   ALA   170      31.819  57.035  61.966  1.00  0.00             
ATOM   2586  O   ALA   170      30.991  56.377  61.310  1.00  0.00             
ATOM   2587  N   GLU   171      32.321  58.209  61.479  1.00  0.00             
ATOM   2588  H   GLU   171      33.157  58.546  61.935  1.00  0.00             
ATOM   2589  CA  GLU   171      31.871  58.842  60.238  1.00  0.00             
ATOM   2590  HA  GLU   171      30.969  58.360  59.860  1.00  0.00             
ATOM   2591  CB  GLU   171      31.586  60.297  60.516  1.00  0.00             
ATOM   2592  HB2 GLU   171      30.874  60.329  61.342  1.00  0.00             
ATOM   2593  HB3 GLU   171      32.515  60.745  60.868  1.00  0.00             
ATOM   2594  CG  GLU   171      31.090  61.135  59.361  1.00  0.00             
ATOM   2595  HG2 GLU   171      31.854  61.297  58.601  1.00  0.00             
ATOM   2596  HG3 GLU   171      30.331  60.442  58.996  1.00  0.00             
ATOM   2597  CD  GLU   171      30.438  62.369  59.836  1.00  0.00             
ATOM   2598  OE1 GLU   171      29.865  62.445  60.936  1.00  0.00             
ATOM   2599  OE2 GLU   171      30.573  63.402  59.135  1.00  0.00             
ATOM   2600  C   GLU   171      32.911  58.754  59.191  1.00  0.00             
ATOM   2601  O   GLU   171      34.074  59.203  59.264  1.00  0.00             
ATOM   2602  N   THR   172      32.486  58.158  58.081  1.00  0.00             
ATOM   2603  H   THR   172      31.577  57.722  58.145  1.00  0.00             
ATOM   2604  CA  THR   172      33.264  57.852  56.832  1.00  0.00             
ATOM   2605  HA  THR   172      34.301  58.154  56.979  1.00  0.00             
ATOM   2606  CB  THR   172      33.270  56.402  56.467  1.00  0.00             
ATOM   2607  HB  THR   172      32.253  56.049  56.294  1.00  0.00             
ATOM   2608  CG2 THR   172      34.042  55.936  55.219  1.00  0.00             
ATOM   2609 HG21 THR   172      34.942  56.550  55.193  1.00  0.00             
ATOM   2610 HG22 THR   172      33.506  56.130  54.290  1.00  0.00             
ATOM   2611 HG23 THR   172      34.331  54.894  55.356  1.00  0.00             
ATOM   2612  OG1 THR   172      33.588  55.586  57.557  1.00  0.00             
ATOM   2613  HG1 THR   172      32.809  55.417  58.092  1.00  0.00             
ATOM   2614  C   THR   172      32.602  58.575  55.649  1.00  0.00             
ATOM   2615  O   THR   172      31.418  58.566  55.522  1.00  0.00             
ATOM   2616  N   ARG   173      33.483  59.373  54.973  1.00  0.00             
ATOM   2617  H   ARG   173      34.483  59.445  55.090  1.00  0.00             
ATOM   2618  CA  ARG   173      33.026  60.394  54.030  1.00  0.00             
ATOM   2619  HA  ARG   173      31.971  60.334  53.761  1.00  0.00             
ATOM   2620  CB  ARG   173      33.381  61.780  54.554  1.00  0.00             
ATOM   2621  HB2 ARG   173      34.459  61.830  54.703  1.00  0.00             
ATOM   2622  HB3 ARG   173      32.983  62.369  53.728  1.00  0.00             
ATOM   2623  CG  ARG   173      32.611  62.246  55.774  1.00  0.00             
ATOM   2624  HG2 ARG   173      31.534  62.258  55.606  1.00  0.00             
ATOM   2625  HG3 ARG   173      32.863  61.677  56.668  1.00  0.00             
ATOM   2626  CD  ARG   173      33.125  63.721  56.005  1.00  0.00             
ATOM   2627  HD2 ARG   173      34.211  63.650  56.069  1.00  0.00             
ATOM   2628  HD3 ARG   173      32.803  64.290  55.133  1.00  0.00             
ATOM   2629  NE  ARG   173      32.590  64.312  57.244  1.00  0.00             
ATOM   2630  HE  ARG   173      31.837  63.781  57.657  1.00  0.00             
ATOM   2631  CZ  ARG   173      32.714  65.577  57.599  1.00  0.00             
ATOM   2632  NH1 ARG   173      33.562  66.423  57.025  1.00  0.00             
ATOM   2633 HH11 ARG   173      34.266  65.897  56.527  1.00  0.00             
ATOM   2634 HH12 ARG   173      33.736  67.323  57.450  1.00  0.00             
ATOM   2635  NH2 ARG   173      32.056  66.044  58.589  1.00  0.00             
ATOM   2636 HH21 ARG   173      31.415  65.390  59.014  1.00  0.00             
ATOM   2637 HH22 ARG   173      32.189  66.958  58.997  1.00  0.00             
ATOM   2638  C   ARG   173      33.686  60.056  52.627  1.00  0.00             
ATOM   2639  O   ARG   173      34.868  59.623  52.608  1.00  0.00             
ATOM   2640  N   ILE   174      33.044  60.304  51.544  1.00  0.00             
ATOM   2641  H   ILE   174      32.119  60.699  51.636  1.00  0.00             
ATOM   2642  CA  ILE   174      33.629  60.117  50.190  1.00  0.00             
ATOM   2643  HA  ILE   174      34.592  59.615  50.284  1.00  0.00             
ATOM   2644  CB  ILE   174      32.715  59.132  49.366  1.00  0.00             
ATOM   2645  HB  ILE   174      31.746  59.528  49.062  1.00  0.00             
ATOM   2646  CG2 ILE   174      33.478  58.979  48.027  1.00  0.00             
ATOM   2647 HG21 ILE   174      33.478  59.942  47.516  1.00  0.00             
ATOM   2648 HG22 ILE   174      33.007  58.248  47.369  1.00  0.00             
ATOM   2649 HG23 ILE   174      34.543  58.764  48.113  1.00  0.00             
ATOM   2650  CG1 ILE   174      32.554  57.739  50.023  1.00  0.00             
ATOM   2651 HG12 ILE   174      31.979  57.836  50.943  1.00  0.00             
ATOM   2652 HG13 ILE   174      31.992  57.124  49.321  1.00  0.00             
ATOM   2653  CD1 ILE   174      33.881  57.006  50.340  1.00  0.00             
ATOM   2654 HD11 ILE   174      34.330  57.465  51.221  1.00  0.00             
ATOM   2655 HD12 ILE   174      34.590  56.902  49.519  1.00  0.00             
ATOM   2656 HD13 ILE   174      33.547  56.028  50.685  1.00  0.00             
ATOM   2657  C   ILE   174      33.716  61.485  49.465  1.00  0.00             
ATOM   2658  O   ILE   174      32.726  62.264  49.372  1.00  0.00             
ATOM   2659  N   TYR   175      34.888  61.842  48.949  1.00  0.00             
ATOM   2660  H   TYR   175      35.614  61.146  49.041  1.00  0.00             
ATOM   2661  CA  TYR   175      35.347  63.101  48.390  1.00  0.00             
ATOM   2662  HA  TYR   175      34.454  63.725  48.432  1.00  0.00             
ATOM   2663  CB  TYR   175      36.482  63.723  49.176  1.00  0.00             
ATOM   2664  HB2 TYR   175      37.134  62.894  49.450  1.00  0.00             
ATOM   2665  HB3 TYR   175      37.125  64.413  48.630  1.00  0.00             
ATOM   2666  CG  TYR   175      36.109  64.452  50.450  1.00  0.00             
ATOM   2667  CD1 TYR   175      35.763  63.683  51.627  1.00  0.00             
ATOM   2668  HD1 TYR   175      35.582  62.619  51.610  1.00  0.00             
ATOM   2669  CE1 TYR   175      35.502  64.421  52.789  1.00  0.00             
ATOM   2670  HE1 TYR   175      35.180  63.945  53.703  1.00  0.00             
ATOM   2671  CZ  TYR   175      35.688  65.831  52.812  1.00  0.00             
ATOM   2672  OH  TYR   175      35.395  66.547  53.920  1.00  0.00             
ATOM   2673  HH  TYR   175      35.747  67.437  53.989  1.00  0.00             
ATOM   2674  CE2 TYR   175      36.038  66.558  51.662  1.00  0.00             
ATOM   2675  HE2 TYR   175      36.117  67.632  51.743  1.00  0.00             
ATOM   2676  CD2 TYR   175      36.292  65.868  50.500  1.00  0.00             
ATOM   2677  HD2 TYR   175      36.605  66.359  49.591  1.00  0.00             
ATOM   2678  C   TYR   175      35.769  63.025  46.927  1.00  0.00             
ATOM   2679  O   TYR   175      36.311  61.942  46.495  1.00  0.00             
ATOM   2680  N   TYR   176      35.548  64.147  46.145  1.00  0.00             
ATOM   2681  H   TYR   176      35.055  64.973  46.452  1.00  0.00             
ATOM   2682  CA  TYR   176      35.800  64.210  44.700  1.00  0.00             
ATOM   2683  HA  TYR   176      36.286  63.291  44.372  1.00  0.00             
ATOM   2684  CB  TYR   176      34.505  64.267  43.874  1.00  0.00             
ATOM   2685  HB2 TYR   176      33.965  65.206  43.992  1.00  0.00             
ATOM   2686  HB3 TYR   176      34.790  64.234  42.822  1.00  0.00             
ATOM   2687  CG  TYR   176      33.599  63.082  44.082  1.00  0.00             
ATOM   2688  CD1 TYR   176      32.670  63.174  45.159  1.00  0.00             
ATOM   2689  HD1 TYR   176      32.612  64.100  45.712  1.00  0.00             
ATOM   2690  CE1 TYR   176      31.741  62.122  45.337  1.00  0.00             
ATOM   2691  HE1 TYR   176      30.917  62.225  46.027  1.00  0.00             
ATOM   2692  CZ  TYR   176      31.791  60.953  44.519  1.00  0.00             
ATOM   2693  OH  TYR   176      30.895  59.984  44.592  1.00  0.00             
ATOM   2694  HH  TYR   176      30.088  60.050  45.107  1.00  0.00             
ATOM   2695  CE2 TYR   176      32.719  60.824  43.515  1.00  0.00             
ATOM   2696  HE2 TYR   176      32.788  59.953  42.881  1.00  0.00             
ATOM   2697  CD2 TYR   176      33.627  61.900  43.298  1.00  0.00             
ATOM   2698  HD2 TYR   176      34.368  61.749  42.527  1.00  0.00             
ATOM   2699  C   TYR   176      36.776  65.271  44.230  1.00  0.00             
ATOM   2700  O   TYR   176      36.396  66.470  44.243  1.00  0.00             
ATOM   2701  N   PHE   177      37.906  64.810  43.704  1.00  0.00             
ATOM   2702  H   PHE   177      38.147  63.832  43.768  1.00  0.00             
ATOM   2703  CA  PHE   177      39.063  65.700  43.399  1.00  0.00             
ATOM   2704  HA  PHE   177      38.848  66.691  43.800  1.00  0.00             
ATOM   2705  CB  PHE   177      40.268  65.155  44.130  1.00  0.00             
ATOM   2706  HB2 PHE   177      40.237  64.111  43.818  1.00  0.00             
ATOM   2707  HB3 PHE   177      41.090  65.645  43.609  1.00  0.00             
ATOM   2708  CG  PHE   177      40.230  65.254  45.644  1.00  0.00             
ATOM   2709  CD1 PHE   177      40.573  66.437  46.299  1.00  0.00             
ATOM   2710  HD1 PHE   177      40.874  67.320  45.755  1.00  0.00             
ATOM   2711  CE1 PHE   177      40.356  66.598  47.643  1.00  0.00             
ATOM   2712  HE1 PHE   177      40.560  67.565  48.079  1.00  0.00             
ATOM   2713  CZ  PHE   177      39.907  65.560  48.419  1.00  0.00             
ATOM   2714  HZ  PHE   177      39.849  65.774  49.476  1.00  0.00             
ATOM   2715  CE2 PHE   177      39.674  64.302  47.801  1.00  0.00             
ATOM   2716  HE2 PHE   177      39.326  63.466  48.390  1.00  0.00             
ATOM   2717  CD2 PHE   177      39.851  64.133  46.408  1.00  0.00             
ATOM   2718  HD2 PHE   177      39.666  63.248  45.817  1.00  0.00             
ATOM   2719  C   PHE   177      39.347  65.784  41.833  1.00  0.00             
ATOM   2720  O   PHE   177      39.192  64.868  41.013  1.00  0.00             
ATOM   2721  N   LYS   178      39.901  66.928  41.320  1.00  0.00             
ATOM   2722  H   LYS   178      40.133  67.601  42.035  1.00  0.00             
ATOM   2723  CA  LYS   178      40.720  67.170  40.108  1.00  0.00             
ATOM   2724  HA  LYS   178      41.327  66.293  39.880  1.00  0.00             
ATOM   2725  CB  LYS   178      39.752  67.318  38.913  1.00  0.00             
ATOM   2726  HB2 LYS   178      39.070  66.476  39.030  1.00  0.00             
ATOM   2727  HB3 LYS   178      39.226  68.248  39.131  1.00  0.00             
ATOM   2728  CG  LYS   178      40.352  67.347  37.467  1.00  0.00             
ATOM   2729  HG2 LYS   178      41.073  68.148  37.301  1.00  0.00             
ATOM   2730  HG3 LYS   178      40.823  66.414  37.157  1.00  0.00             
ATOM   2731  CD  LYS   178      39.124  67.473  36.536  1.00  0.00             
ATOM   2732  HD2 LYS   178      38.404  66.696  36.793  1.00  0.00             
ATOM   2733  HD3 LYS   178      38.658  68.454  36.632  1.00  0.00             
ATOM   2734  CE  LYS   178      39.639  67.262  35.136  1.00  0.00             
ATOM   2735  HE2 LYS   178      40.041  68.182  34.711  1.00  0.00             
ATOM   2736  HE3 LYS   178      40.427  66.510  35.125  1.00  0.00             
ATOM   2737  NZ  LYS   178      38.601  66.784  34.203  1.00  0.00             
ATOM   2738  HZ1 LYS   178      37.775  67.314  34.439  1.00  0.00             
ATOM   2739  HZ2 LYS   178      38.524  65.789  34.358  1.00  0.00             
ATOM   2740  HZ3 LYS   178      38.792  66.937  33.223  1.00  0.00             
ATOM   2741  C   LYS   178      41.756  68.323  40.225  1.00  0.00             
ATOM   2742  O   LYS   178      41.426  69.379  40.800  1.00  0.00             
ATOM   2743  N   GLU   179      42.991  68.174  39.782  1.00  0.00             
ATOM   2744  H   GLU   179      43.233  67.229  39.522  1.00  0.00             
ATOM   2745  CA  GLU   179      44.075  69.157  40.058  1.00  0.00             
ATOM   2746  HA  GLU   179      45.002  68.776  39.628  1.00  0.00             
ATOM   2747  CB  GLU   179      43.826  70.404  39.223  1.00  0.00             
ATOM   2748  HB2 GLU   179      42.806  70.768  39.349  1.00  0.00             
ATOM   2749  HB3 GLU   179      44.484  71.226  39.504  1.00  0.00             
ATOM   2750  CG  GLU   179      44.062  70.102  37.780  1.00  0.00             
ATOM   2751  HG2 GLU   179      44.984  69.522  37.790  1.00  0.00             
ATOM   2752  HG3 GLU   179      43.301  69.392  37.458  1.00  0.00             
ATOM   2753  CD  GLU   179      44.183  71.237  36.771  1.00  0.00             
ATOM   2754  OE1 GLU   179      43.502  71.218  35.699  1.00  0.00             
ATOM   2755  OE2 GLU   179      45.038  72.099  37.025  1.00  0.00             
ATOM   2756  C   GLU   179      44.252  69.404  41.544  1.00  0.00             
ATOM   2757  O   GLU   179      44.882  70.395  41.926  1.00  0.00             
ATOM   2758  N   GLY   180      43.716  68.549  42.471  1.00  0.00             
ATOM   2759  H   GLY   180      42.970  67.978  42.100  1.00  0.00             
ATOM   2760  CA  GLY   180      43.885  68.727  43.877  1.00  0.00             
ATOM   2761  HA2 GLY   180      43.854  67.731  44.319  1.00  0.00             
ATOM   2762  HA3 GLY   180      44.867  69.175  44.028  1.00  0.00             
ATOM   2763  C   GLY   180      42.832  69.672  44.453  1.00  0.00             
ATOM   2764  O   GLY   180      43.015  70.069  45.560  1.00  0.00             
ATOM   2765  N   LYS   181      41.856  70.187  43.714  1.00  0.00             
ATOM   2766  H   LYS   181      42.035  70.083  42.726  1.00  0.00             
ATOM   2767  CA  LYS   181      40.656  70.903  44.135  1.00  0.00             
ATOM   2768  HA  LYS   181      40.793  71.371  45.110  1.00  0.00             
ATOM   2769  CB  LYS   181      40.263  72.024  43.185  1.00  0.00             
ATOM   2770  HB2 LYS   181      39.930  71.603  42.236  1.00  0.00             
ATOM   2771  HB3 LYS   181      39.355  72.507  43.545  1.00  0.00             
ATOM   2772  CG  LYS   181      41.453  72.925  42.813  1.00  0.00             
ATOM   2773  HG2 LYS   181      41.859  73.482  43.658  1.00  0.00             
ATOM   2774  HG3 LYS   181      42.273  72.341  42.395  1.00  0.00             
ATOM   2775  CD  LYS   181      41.030  73.999  41.694  1.00  0.00             
ATOM   2776  HD2 LYS   181      40.742  73.487  40.776  1.00  0.00             
ATOM   2777  HD3 LYS   181      40.221  74.619  42.080  1.00  0.00             
ATOM   2778  CE  LYS   181      42.240  74.927  41.314  1.00  0.00             
ATOM   2779  HE2 LYS   181      42.755  75.309  42.196  1.00  0.00             
ATOM   2780  HE3 LYS   181      43.007  74.396  40.751  1.00  0.00             
ATOM   2781  NZ  LYS   181      41.850  76.106  40.452  1.00  0.00             
ATOM   2782  HZ1 LYS   181      41.575  75.829  39.520  1.00  0.00             
ATOM   2783  HZ2 LYS   181      42.694  76.642  40.310  1.00  0.00             
ATOM   2784  HZ3 LYS   181      41.250  76.753  40.943  1.00  0.00             
ATOM   2785  C   LYS   181      39.500  69.934  44.338  1.00  0.00             
ATOM   2786  O   LYS   181      39.239  69.004  43.560  1.00  0.00             
ATOM   2787  N   ILE   182      38.643  70.294  45.302  1.00  0.00             
ATOM   2788  H   ILE   182      38.902  71.034  45.939  1.00  0.00             
ATOM   2789  CA  ILE   182      37.377  69.588  45.576  1.00  0.00             
ATOM   2790  HA  ILE   182      37.566  68.531  45.386  1.00  0.00             
ATOM   2791  CB  ILE   182      36.921  69.953  46.990  1.00  0.00             
ATOM   2792  HB  ILE   182      37.066  71.000  47.259  1.00  0.00             
ATOM   2793  CG2 ILE   182      35.460  69.545  47.302  1.00  0.00             
ATOM   2794 HG21 ILE   182      35.286  69.673  48.371  1.00  0.00             
ATOM   2795 HG22 ILE   182      35.435  68.484  47.055  1.00  0.00             
ATOM   2796 HG23 ILE   182      34.756  70.101  46.683  1.00  0.00             
ATOM   2797  CG1 ILE   182      37.853  69.178  48.037  1.00  0.00             
ATOM   2798 HG12 ILE   182      37.815  68.094  47.932  1.00  0.00             
ATOM   2799 HG13 ILE   182      38.874  69.549  47.943  1.00  0.00             
ATOM   2800  CD1 ILE   182      37.620  69.460  49.583  1.00  0.00             
ATOM   2801 HD11 ILE   182      38.521  69.171  50.123  1.00  0.00             
ATOM   2802 HD12 ILE   182      36.700  69.045  49.995  1.00  0.00             
ATOM   2803 HD13 ILE   182      37.577  70.545  49.680  1.00  0.00             
ATOM   2804  C   ILE   182      36.269  70.111  44.573  1.00  0.00             
ATOM   2805  O   ILE   182      36.173  71.299  44.300  1.00  0.00             
ATOM   2806  N   LEU   183      35.567  69.144  43.999  1.00  0.00             
ATOM   2807  H   LEU   183      35.763  68.235  44.393  1.00  0.00             
ATOM   2808  CA  LEU   183      34.306  69.190  43.199  1.00  0.00             
ATOM   2809  HA  LEU   183      34.105  70.129  42.684  1.00  0.00             
ATOM   2810  CB  LEU   183      34.248  67.994  42.102  1.00  0.00             
ATOM   2811  HB2 LEU   183      34.745  67.126  42.535  1.00  0.00             
ATOM   2812  HB3 LEU   183      33.191  67.834  41.887  1.00  0.00             
ATOM   2813  CG  LEU   183      35.100  68.152  40.780  1.00  0.00             
ATOM   2814  HG  LEU   183      34.783  69.128  40.411  1.00  0.00             
ATOM   2815  CD1 LEU   183      36.583  67.992  41.112  1.00  0.00             
ATOM   2816 HD11 LEU   183      37.021  68.775  41.731  1.00  0.00             
ATOM   2817 HD12 LEU   183      37.219  67.963  40.227  1.00  0.00             
ATOM   2818 HD13 LEU   183      36.739  67.008  41.553  1.00  0.00             
ATOM   2819  CD2 LEU   183      34.680  67.044  39.851  1.00  0.00             
ATOM   2820 HD21 LEU   183      33.648  67.071  39.501  1.00  0.00             
ATOM   2821 HD22 LEU   183      35.198  66.960  38.896  1.00  0.00             
ATOM   2822 HD23 LEU   183      34.659  66.143  40.464  1.00  0.00             
ATOM   2823  C   LEU   183      33.141  69.033  44.230  1.00  0.00             
ATOM   2824  O   LEU   183      32.180  69.822  44.260  1.00  0.00             
ATOM   2825  N   LYS   184      32.998  67.734  44.676  1.00  0.00             
ATOM   2826  H   LYS   184      33.878  67.238  44.682  1.00  0.00             
ATOM   2827  CA  LYS   184      31.938  67.322  45.620  1.00  0.00             
ATOM   2828  HA  LYS   184      31.431  68.235  45.931  1.00  0.00             
ATOM   2829  CB  LYS   184      30.922  66.600  44.708  1.00  0.00             
ATOM   2830  HB2 LYS   184      30.597  67.302  43.940  1.00  0.00             
ATOM   2831  HB3 LYS   184      31.205  65.634  44.290  1.00  0.00             
ATOM   2832  CG  LYS   184      29.508  66.382  45.336  1.00  0.00             
ATOM   2833  HG2 LYS   184      29.568  65.551  46.039  1.00  0.00             
ATOM   2834  HG3 LYS   184      29.331  67.270  45.944  1.00  0.00             
ATOM   2835  CD  LYS   184      28.303  66.032  44.344  1.00  0.00             
ATOM   2836  HD2 LYS   184      28.128  66.863  43.660  1.00  0.00             
ATOM   2837  HD3 LYS   184      28.491  65.135  43.754  1.00  0.00             
ATOM   2838  CE  LYS   184      27.045  65.775  45.191  1.00  0.00             
ATOM   2839  HE2 LYS   184      27.156  64.798  45.661  1.00  0.00             
ATOM   2840  HE3 LYS   184      26.934  66.589  45.907  1.00  0.00             
ATOM   2841  NZ  LYS   184      25.808  65.747  44.325  1.00  0.00             
ATOM   2842  HZ1 LYS   184      25.833  64.908  43.763  1.00  0.00             
ATOM   2843  HZ2 LYS   184      25.664  66.570  43.758  1.00  0.00             
ATOM   2844  HZ3 LYS   184      24.999  65.633  44.918  1.00  0.00             
ATOM   2845  C   LYS   184      32.452  66.498  46.842  1.00  0.00             
ATOM   2846  O   LYS   184      33.530  65.953  46.713  1.00  0.00             
ATOM   2847  N   TRP   185      31.669  66.264  47.851  1.00  0.00             
ATOM   2848  H   TRP   185      30.765  66.711  47.910  1.00  0.00             
ATOM   2849  CA  TRP   185      31.745  65.130  48.851  1.00  0.00             
ATOM   2850  HA  TRP   185      32.024  64.269  48.245  1.00  0.00             
ATOM   2851  CB  TRP   185      32.838  65.352  49.930  1.00  0.00             
ATOM   2852  HB2 TRP   185      33.135  64.419  50.409  1.00  0.00             
ATOM   2853  HB3 TRP   185      33.694  65.798  49.423  1.00  0.00             
ATOM   2854  CG  TRP   185      32.423  66.387  50.986  1.00  0.00             
ATOM   2855  CD1 TRP   185      32.833  67.654  50.945  1.00  0.00             
ATOM   2856  HD1 TRP   185      33.590  67.960  50.238  1.00  0.00             
ATOM   2857  NE1 TRP   185      32.260  68.352  52.026  1.00  0.00             
ATOM   2858  HE1 TRP   185      32.373  69.344  52.182  1.00  0.00             
ATOM   2859  CE2 TRP   185      31.692  67.544  52.876  1.00  0.00             
ATOM   2860  CZ2 TRP   185      30.983  67.842  54.074  1.00  0.00             
ATOM   2861  HZ2 TRP   185      30.908  68.815  54.536  1.00  0.00             
ATOM   2862  CH2 TRP   185      30.338  66.794  54.751  1.00  0.00             
ATOM   2863  HH2 TRP   185      29.767  66.927  55.658  1.00  0.00             
ATOM   2864  CZ3 TRP   185      30.483  65.475  54.361  1.00  0.00             
ATOM   2865  HZ3 TRP   185      30.094  64.671  54.968  1.00  0.00             
ATOM   2866  CE3 TRP   185      31.139  65.158  53.120  1.00  0.00             
ATOM   2867  HE3 TRP   185      31.192  64.144  52.752  1.00  0.00             
ATOM   2868  CD2 TRP   185      31.689  66.243  52.311  1.00  0.00             
ATOM   2869  C   TRP   185      30.363  64.818  49.551  1.00  0.00             
ATOM   2870  O   TRP   185      29.480  65.698  49.657  1.00  0.00             
ATOM   2871  N   GLU   186      30.204  63.644  50.089  1.00  0.00             
ATOM   2872  H   GLU   186      31.030  63.086  49.923  1.00  0.00             
ATOM   2873  CA  GLU   186      29.063  63.122  50.791  1.00  0.00             
ATOM   2874  HA  GLU   186      28.480  63.960  51.172  1.00  0.00             
ATOM   2875  CB  GLU   186      28.130  62.199  49.930  1.00  0.00             
ATOM   2876  HB2 GLU   186      28.785  61.667  49.240  1.00  0.00             
ATOM   2877  HB3 GLU   186      27.686  61.405  50.529  1.00  0.00             
ATOM   2878  CG  GLU   186      27.015  63.060  49.312  1.00  0.00             
ATOM   2879  HG2 GLU   186      26.445  63.360  50.192  1.00  0.00             
ATOM   2880  HG3 GLU   186      27.462  63.877  48.747  1.00  0.00             
ATOM   2881  CD  GLU   186      26.061  62.260  48.423  1.00  0.00             
ATOM   2882  OE1 GLU   186      24.856  62.507  48.594  1.00  0.00             
ATOM   2883  OE2 GLU   186      26.454  61.405  47.646  1.00  0.00             
ATOM   2884  C   GLU   186      29.548  62.296  51.973  1.00  0.00             
ATOM   2885  O   GLU   186      30.574  61.667  51.850  1.00  0.00             
ATOM   2886  N   PRO   187      28.839  62.174  53.089  1.00  0.00             
ATOM   2887  CD  PRO   187      27.542  62.850  53.365  1.00  0.00             
ATOM   2888  HD2 PRO   187      26.829  62.653  52.564  1.00  0.00             
ATOM   2889  HD3 PRO   187      27.761  63.917  53.390  1.00  0.00             
ATOM   2890  CG  PRO   187      27.010  62.307  54.723  1.00  0.00             
ATOM   2891  HG2 PRO   187      26.127  61.712  54.489  1.00  0.00             
ATOM   2892  HG3 PRO   187      26.672  63.141  55.338  1.00  0.00             
ATOM   2893  CB  PRO   187      28.093  61.363  55.225  1.00  0.00             
ATOM   2894  HB2 PRO   187      27.565  60.489  55.605  1.00  0.00             
ATOM   2895  HB3 PRO   187      28.690  61.942  55.929  1.00  0.00             
ATOM   2896  CA  PRO   187      29.000  61.015  54.023  1.00  0.00             
ATOM   2897  HA  PRO   187      30.044  60.877  54.304  1.00  0.00             
ATOM   2898  C   PRO   187      28.513  59.744  53.422  1.00  0.00             
ATOM   2899  O   PRO   187      27.720  59.831  52.473  1.00  0.00             
ATOM   2900  N   LEU   188      29.072  58.593  53.735  1.00  0.00             
ATOM   2901  H   LEU   188      29.766  58.745  54.453  1.00  0.00             
ATOM   2902  CA  LEU   188      28.971  57.328  52.973  1.00  0.00             
ATOM   2903  HA  LEU   188      29.062  57.664  51.941  1.00  0.00             
ATOM   2904  CB  LEU   188      30.191  56.400  53.305  1.00  0.00             
ATOM   2905  HB2 LEU   188      31.101  56.954  53.076  1.00  0.00             
ATOM   2906  HB3 LEU   188      30.207  56.187  54.373  1.00  0.00             
ATOM   2907  CG  LEU   188      30.045  55.038  52.597  1.00  0.00             
ATOM   2908  HG  LEU   188      29.108  54.549  52.863  1.00  0.00             
ATOM   2909  CD1 LEU   188      30.041  55.119  51.047  1.00  0.00             
ATOM   2910 HD11 LEU   188      30.967  55.605  50.739  1.00  0.00             
ATOM   2911 HD12 LEU   188      29.150  55.645  50.703  1.00  0.00             
ATOM   2912 HD13 LEU   188      30.091  54.136  50.579  1.00  0.00             
ATOM   2913  CD2 LEU   188      31.190  53.968  52.948  1.00  0.00             
ATOM   2914 HD21 LEU   188      32.157  54.334  52.603  1.00  0.00             
ATOM   2915 HD22 LEU   188      31.217  53.876  54.034  1.00  0.00             
ATOM   2916 HD23 LEU   188      30.967  53.008  52.482  1.00  0.00             
ATOM   2917  C   LEU   188      27.625  56.629  53.040  1.00  0.00             
ATOM   2918  O   LEU   188      27.107  56.291  54.091  1.00  0.00             
ATOM   2919  N   ALA   189      27.038  56.300  51.879  1.00  0.00             
ATOM   2920  H   ALA   189      27.473  56.525  50.996  1.00  0.00             
ATOM   2921  CA  ALA   189      25.674  55.667  51.780  1.00  0.00             
ATOM   2922  HA  ALA   189      25.136  56.024  52.658  1.00  0.00             
ATOM   2923  CB  ALA   189      25.133  56.086  50.412  1.00  0.00             
ATOM   2924  HB1 ALA   189      25.293  57.146  50.214  1.00  0.00             
ATOM   2925  HB2 ALA   189      24.094  55.857  50.176  1.00  0.00             
ATOM   2926  HB3 ALA   189      25.680  55.597  49.606  1.00  0.00             
ATOM   2927  C   ALA   189      25.859  54.121  51.901  1.00  0.00             
ATOM   2928  O   ALA   189      26.915  53.589  51.532  1.00  0.00             
ATOM   2929  N   GLY   190      24.803  53.356  52.289  1.00  0.00             
ATOM   2930  H   GLY   190      23.888  53.760  52.426  1.00  0.00             
ATOM   2931  CA  GLY   190      24.842  51.928  52.247  1.00  0.00             
ATOM   2932  HA2 GLY   190      24.080  51.570  51.555  1.00  0.00             
ATOM   2933  HA3 GLY   190      25.783  51.569  51.830  1.00  0.00             
ATOM   2934  C   GLY   190      24.717  51.217  53.583  1.00  0.00             
ATOM   2935  O   GLY   190      24.510  51.952  54.579  1.00  0.00             
ATOM   2936  N   THR   191      24.688  49.895  53.619  1.00  0.00             
ATOM   2937  H   THR   191      24.859  49.327  52.802  1.00  0.00             
ATOM   2938  CA  THR   191      24.500  49.244  54.930  1.00  0.00             
ATOM   2939  HA  THR   191      24.062  49.896  55.686  1.00  0.00             
ATOM   2940  CB  THR   191      23.471  48.086  54.900  1.00  0.00             
ATOM   2941  HB  THR   191      23.243  47.754  55.913  1.00  0.00             
ATOM   2942  CG2 THR   191      22.184  48.361  54.105  1.00  0.00             
ATOM   2943 HG21 THR   191      21.804  49.298  54.512  1.00  0.00             
ATOM   2944 HG22 THR   191      21.461  47.547  54.151  1.00  0.00             
ATOM   2945 HG23 THR   191      22.313  48.432  53.025  1.00  0.00             
ATOM   2946  OG1 THR   191      23.978  47.052  54.146  1.00  0.00             
ATOM   2947  HG1 THR   191      24.317  46.396  54.759  1.00  0.00             
ATOM   2948  C   THR   191      25.826  48.674  55.463  1.00  0.00             
ATOM   2949  O   THR   191      25.785  47.802  56.306  1.00  0.00             
ATOM   2950  N   ALA   192      26.986  49.179  55.038  1.00  0.00             
ATOM   2951  H   ALA   192      26.949  49.903  54.335  1.00  0.00             
ATOM   2952  CA  ALA   192      28.282  49.030  55.702  1.00  0.00             
ATOM   2953  HA  ALA   192      28.439  47.961  55.842  1.00  0.00             
ATOM   2954  CB  ALA   192      29.393  49.487  54.729  1.00  0.00             
ATOM   2955  HB1 ALA   192      30.399  49.180  55.014  1.00  0.00             
ATOM   2956  HB2 ALA   192      29.306  50.573  54.695  1.00  0.00             
ATOM   2957  HB3 ALA   192      29.166  49.077  53.745  1.00  0.00             
ATOM   2958  C   ALA   192      28.364  49.753  57.133  1.00  0.00             
ATOM   2959  O   ALA   192      28.594  50.939  57.205  1.00  0.00             
ATOM   2960  N   LYS   193      28.118  49.002  58.214  1.00  0.00             
ATOM   2961  H   LYS   193      28.009  48.015  58.032  1.00  0.00             
ATOM   2962  CA  LYS   193      27.906  49.524  59.573  1.00  0.00             
ATOM   2963  HA  LYS   193      27.217  50.364  59.482  1.00  0.00             
ATOM   2964  CB  LYS   193      27.218  48.428  60.395  1.00  0.00             
ATOM   2965  HB2 LYS   193      26.325  48.055  59.894  1.00  0.00             
ATOM   2966  HB3 LYS   193      27.832  47.530  60.466  1.00  0.00             
ATOM   2967  CG  LYS   193      26.765  48.853  61.760  1.00  0.00             
ATOM   2968  HG2 LYS   193      27.595  49.233  62.357  1.00  0.00             
ATOM   2969  HG3 LYS   193      26.024  49.652  61.736  1.00  0.00             
ATOM   2970  CD  LYS   193      26.004  47.755  62.445  1.00  0.00             
ATOM   2971  HD2 LYS   193      26.515  46.808  62.615  1.00  0.00             
ATOM   2972  HD3 LYS   193      25.827  48.094  63.465  1.00  0.00             
ATOM   2973  CE  LYS   193      24.624  47.524  61.868  1.00  0.00             
ATOM   2974  HE2 LYS   193      24.041  48.439  61.762  1.00  0.00             
ATOM   2975  HE3 LYS   193      24.741  46.954  60.947  1.00  0.00             
ATOM   2976  NZ  LYS   193      23.881  46.591  62.730  1.00  0.00             
ATOM   2977  HZ1 LYS   193      24.360  45.732  62.958  1.00  0.00             
ATOM   2978  HZ2 LYS   193      23.014  46.257  62.335  1.00  0.00             
ATOM   2979  HZ3 LYS   193      23.614  46.949  63.636  1.00  0.00             
ATOM   2980  C   LYS   193      29.288  50.039  60.058  1.00  0.00             
ATOM   2981  O   LYS   193      29.274  50.964  60.873  1.00  0.00             
ATOM   2982  N   HIE   194      30.418  49.467  59.598  1.00  0.00             
ATOM   2983  H   HIE   194      30.330  48.643  59.021  1.00  0.00             
ATOM   2984  CA  HIE   194      31.836  49.863  59.851  1.00  0.00             
ATOM   2985  HA  HIE   194      31.818  50.905  60.168  1.00  0.00             
ATOM   2986  CB  HIE   194      32.370  49.084  61.003  1.00  0.00             
ATOM   2987  HB2 HIE   194      31.575  48.916  61.730  1.00  0.00             
ATOM   2988  HB3 HIE   194      32.673  48.060  60.790  1.00  0.00             
ATOM   2989  CG  HIE   194      33.605  49.599  61.706  1.00  0.00             
ATOM   2990  ND1 HIE   194      34.764  48.826  62.007  1.00  0.00             
ATOM   2991  CE1 HIE   194      35.551  49.655  62.625  1.00  0.00             
ATOM   2992  HE1 HIE   194      36.525  49.464  63.052  1.00  0.00             
ATOM   2993  NE2 HIE   194      34.987  50.830  62.777  1.00  0.00             
ATOM   2994  HE2 HIE   194      35.382  51.563  63.348  1.00  0.00             
ATOM   2995  CD2 HIE   194      33.750  50.832  62.198  1.00  0.00             
ATOM   2996  HD2 HIE   194      32.978  51.584  62.123  1.00  0.00             
ATOM   2997  C   HIE   194      32.775  49.739  58.637  1.00  0.00             
ATOM   2998  O   HIE   194      32.486  48.832  57.840  1.00  0.00             
ATOM   2999  N   ILE   195      33.754  50.644  58.471  1.00  0.00             
ATOM   3000  H   ILE   195      33.855  51.267  59.259  1.00  0.00             
ATOM   3001  CA  ILE   195      34.707  50.767  57.359  1.00  0.00             
ATOM   3002  HA  ILE   195      34.766  49.851  56.771  1.00  0.00             
ATOM   3003  CB  ILE   195      34.331  51.913  56.368  1.00  0.00             
ATOM   3004  HB  ILE   195      34.223  52.908  56.801  1.00  0.00             
ATOM   3005  CG2 ILE   195      35.411  52.102  55.284  1.00  0.00             
ATOM   3006 HG21 ILE   195      35.852  51.230  54.802  1.00  0.00             
ATOM   3007 HG22 ILE   195      36.275  52.630  55.686  1.00  0.00             
ATOM   3008 HG23 ILE   195      34.974  52.798  54.568  1.00  0.00             
ATOM   3009  CG1 ILE   195      32.957  51.502  55.669  1.00  0.00             
ATOM   3010 HG12 ILE   195      32.929  51.846  54.635  1.00  0.00             
ATOM   3011 HG13 ILE   195      32.711  50.443  55.737  1.00  0.00             
ATOM   3012  CD1 ILE   195      31.763  52.182  56.250  1.00  0.00             
ATOM   3013 HD11 ILE   195      31.747  51.952  57.315  1.00  0.00             
ATOM   3014 HD12 ILE   195      30.880  51.879  55.687  1.00  0.00             
ATOM   3015 HD13 ILE   195      31.893  53.258  56.135  1.00  0.00             
ATOM   3016  C   ILE   195      36.129  51.025  57.923  1.00  0.00             
ATOM   3017  O   ILE   195      36.285  52.024  58.610  1.00  0.00             
ATOM   3018  N   GLU   196      37.034  50.186  57.510  1.00  0.00             
ATOM   3019  H   GLU   196      36.737  49.328  57.067  1.00  0.00             
ATOM   3020  CA  GLU   196      38.509  50.400  57.793  1.00  0.00             
ATOM   3021  HA  GLU   196      38.769  51.456  57.864  1.00  0.00             
ATOM   3022  CB  GLU   196      39.087  49.745  59.066  1.00  0.00             
ATOM   3023  HB2 GLU   196      38.884  48.677  58.984  1.00  0.00             
ATOM   3024  HB3 GLU   196      40.168  49.858  59.148  1.00  0.00             
ATOM   3025  CG  GLU   196      38.576  50.130  60.490  1.00  0.00             
ATOM   3026  HG2 GLU   196      37.553  49.761  60.564  1.00  0.00             
ATOM   3027  HG3 GLU   196      39.032  49.601  61.327  1.00  0.00             
ATOM   3028  CD  GLU   196      38.758  51.598  60.761  1.00  0.00             
ATOM   3029  OE1 GLU   196      39.675  52.208  60.202  1.00  0.00             
ATOM   3030  OE2 GLU   196      38.018  52.078  61.594  1.00  0.00             
ATOM   3031  C   GLU   196      39.280  49.810  56.595  1.00  0.00             
ATOM   3032  O   GLU   196      38.704  48.840  55.963  1.00  0.00             
ATOM   3033  N   GLU   197      40.354  50.453  56.251  1.00  0.00             
ATOM   3034  H   GLU   197      40.505  51.379  56.625  1.00  0.00             
ATOM   3035  CA  GLU   197      41.397  49.908  55.493  1.00  0.00             
ATOM   3036  HA  GLU   197      42.007  50.782  55.266  1.00  0.00             
ATOM   3037  CB  GLU   197      42.194  48.856  56.309  1.00  0.00             
ATOM   3038  HB2 GLU   197      41.449  48.108  56.581  1.00  0.00             
ATOM   3039  HB3 GLU   197      42.968  48.432  55.669  1.00  0.00             
ATOM   3040  CG  GLU   197      42.950  49.443  57.507  1.00  0.00             
ATOM   3041  HG2 GLU   197      42.424  50.325  57.869  1.00  0.00             
ATOM   3042  HG3 GLU   197      42.882  48.723  58.322  1.00  0.00             
ATOM   3043  CD  GLU   197      44.414  49.845  57.139  1.00  0.00             
ATOM   3044  OE1 GLU   197      44.658  49.921  55.942  1.00  0.00             
ATOM   3045  OE2 GLU   197      45.346  50.033  57.942  1.00  0.00             
ATOM   3046  C   GLU   197      40.884  49.360  54.111  1.00  0.00             
ATOM   3047  O   GLU   197      41.072  48.200  53.791  1.00  0.00             
ATOM   3048  N   CYX   198      40.146  50.174  53.379  1.00  0.00             
ATOM   3049  H   CYX   198      40.101  51.157  53.606  1.00  0.00             
ATOM   3050  CA  CYX   198      39.732  49.711  52.042  1.00  0.00             
ATOM   3051  HA  CYX   198      39.364  48.685  52.052  1.00  0.00             
ATOM   3052  CB  CYX   198      38.552  50.534  51.576  1.00  0.00             
ATOM   3053  HB2 CYX   198      38.794  51.539  51.230  1.00  0.00             
ATOM   3054  HB3 CYX   198      38.173  50.136  50.635  1.00  0.00             
ATOM   3055  SG  CYX   198      37.157  50.613  52.666  1.00  0.00             
ATOM   3056  C   CYX   198      40.818  49.716  50.922  1.00  0.00             
ATOM   3057  O   CYX   198      41.681  50.518  51.003  1.00  0.00             
ATOM   3058  N   SER   199      40.758  48.797  49.927  1.00  0.00             
ATOM   3059  H   SER   199      40.029  48.098  49.949  1.00  0.00             
ATOM   3060  CA  SER   199      41.412  49.001  48.646  1.00  0.00             
ATOM   3061  HA  SER   199      42.018  49.906  48.677  1.00  0.00             
ATOM   3062  CB  SER   199      42.295  47.913  48.232  1.00  0.00             
ATOM   3063  HB2 SER   199      41.742  46.975  48.181  1.00  0.00             
ATOM   3064  HB3 SER   199      42.720  48.163  47.260  1.00  0.00             
ATOM   3065  OG  SER   199      43.303  47.920  49.257  1.00  0.00             
ATOM   3066  HG  SER   199      43.206  47.122  49.782  1.00  0.00             
ATOM   3067  C   SER   199      40.339  49.130  47.537  1.00  0.00             
ATOM   3068  O   SER   199      39.335  48.399  47.568  1.00  0.00             
ATOM   3069  N   CYX   200      40.535  50.072  46.637  1.00  0.00             
ATOM   3070  H   CYX   200      41.434  50.532  46.650  1.00  0.00             
ATOM   3071  CA  CYX   200      39.785  50.370  45.441  1.00  0.00             
ATOM   3072  HA  CYX   200      38.836  49.845  45.555  1.00  0.00             
ATOM   3073  CB  CYX   200      39.391  51.866  45.550  1.00  0.00             
ATOM   3074  HB2 CYX   200      40.225  52.526  45.313  1.00  0.00             
ATOM   3075  HB3 CYX   200      38.624  52.130  44.822  1.00  0.00             
ATOM   3076  SG  CYX   200      38.739  52.346  47.208  1.00  0.00             
ATOM   3077  C   CYX   200      40.460  50.064  44.142  1.00  0.00             
ATOM   3078  O   CYX   200      41.697  50.186  44.072  1.00  0.00             
ATOM   3079  N   TYR   201      39.619  49.773  43.214  1.00  0.00             
ATOM   3080  H   TYR   201      38.652  49.910  43.471  1.00  0.00             
ATOM   3081  CA  TYR   201      39.934  49.563  41.840  1.00  0.00             
ATOM   3082  HA  TYR   201      40.872  50.100  41.701  1.00  0.00             
ATOM   3083  CB  TYR   201      40.251  48.103  41.551  1.00  0.00             
ATOM   3084  HB2 TYR   201      40.795  47.990  40.613  1.00  0.00             
ATOM   3085  HB3 TYR   201      40.971  47.777  42.302  1.00  0.00             
ATOM   3086  CG  TYR   201      39.008  47.214  41.580  1.00  0.00             
ATOM   3087  CD1 TYR   201      38.241  47.041  40.395  1.00  0.00             
ATOM   3088  HD1 TYR   201      38.429  47.579  39.478  1.00  0.00             
ATOM   3089  CE1 TYR   201      37.162  46.147  40.465  1.00  0.00             
ATOM   3090  HE1 TYR   201      36.666  45.844  39.555  1.00  0.00             
ATOM   3091  CZ  TYR   201      36.723  45.533  41.634  1.00  0.00             
ATOM   3092  OH  TYR   201      35.715  44.658  41.644  1.00  0.00             
ATOM   3093  HH  TYR   201      35.022  44.999  41.074  1.00  0.00             
ATOM   3094  CE2 TYR   201      37.379  45.801  42.866  1.00  0.00             
ATOM   3095  HE2 TYR   201      37.071  45.306  43.775  1.00  0.00             
ATOM   3096  CD2 TYR   201      38.572  46.610  42.794  1.00  0.00             
ATOM   3097  HD2 TYR   201      39.199  46.730  43.665  1.00  0.00             
ATOM   3098  C   TYR   201      38.822  50.100  40.943  1.00  0.00             
ATOM   3099  O   TYR   201      37.748  50.406  41.500  1.00  0.00             
ATOM   3100  N   GLY   202      39.058  50.267  39.660  1.00  0.00             
ATOM   3101  H   GLY   202      39.970  50.169  39.239  1.00  0.00             
ATOM   3102  CA  GLY   202      37.920  50.604  38.699  1.00  0.00             
ATOM   3103  HA2 GLY   202      36.973  50.229  39.086  1.00  0.00             
ATOM   3104  HA3 GLY   202      37.691  51.661  38.839  1.00  0.00             
ATOM   3105  C   GLY   202      38.068  50.270  37.233  1.00  0.00             
ATOM   3106  O   GLY   202      39.172  50.265  36.712  1.00  0.00             
ATOM   3107  N   GLH   203      36.891  50.002  36.638  1.00  0.00             
ATOM   3108  H   GLH   203      36.019  50.249  37.084  1.00  0.00             
ATOM   3109  CA  GLH   203      36.689  49.569  35.216  1.00  0.00             
ATOM   3110  HA  GLH   203      37.416  50.026  34.544  1.00  0.00             
ATOM   3111  CB  GLH   203      36.930  48.040  35.221  1.00  0.00             
ATOM   3112  HB2 GLH   203      36.879  47.723  34.180  1.00  0.00             
ATOM   3113  HB3 GLH   203      37.928  47.804  35.591  1.00  0.00             
ATOM   3114  CG  GLH   203      35.904  47.231  36.112  1.00  0.00             
ATOM   3115  HG2 GLH   203      36.275  47.293  37.135  1.00  0.00             
ATOM   3116  HG3 GLH   203      34.929  47.707  36.009  1.00  0.00             
ATOM   3117  CD  GLH   203      35.696  45.750  35.713  1.00  0.00             
ATOM   3118  OE1 GLH   203      36.080  45.330  34.630  1.00  0.00             
ATOM   3119  OE2 GLH   203      35.124  45.048  36.693  1.00  0.00             
ATOM   3120  HE2 GLH   203      35.009  44.167  36.331  1.00  0.00             
ATOM   3121  C   GLH   203      35.218  49.905  34.668  1.00  0.00             
ATOM   3122  O   GLH   203      34.249  50.087  35.459  1.00  0.00             
ATOM   3123  N   ARG   204      35.053  50.049  33.357  1.00  0.00             
ATOM   3124  H   ARG   204      35.792  49.744  32.739  1.00  0.00             
ATOM   3125  CA  ARG   204      33.839  50.456  32.739  1.00  0.00             
ATOM   3126  HA  ARG   204      34.039  50.751  31.708  1.00  0.00             
ATOM   3127  CB  ARG   204      32.814  49.339  32.745  1.00  0.00             
ATOM   3128  HB2 ARG   204      32.585  49.078  33.778  1.00  0.00             
ATOM   3129  HB3 ARG   204      31.835  49.646  32.376  1.00  0.00             
ATOM   3130  CG  ARG   204      33.212  48.035  32.055  1.00  0.00             
ATOM   3131  HG2 ARG   204      34.156  47.645  32.437  1.00  0.00             
ATOM   3132  HG3 ARG   204      32.398  47.331  32.225  1.00  0.00             
ATOM   3133  CD  ARG   204      33.437  48.153  30.577  1.00  0.00             
ATOM   3134  HD2 ARG   204      32.597  48.691  30.137  1.00  0.00             
ATOM   3135  HD3 ARG   204      34.349  48.744  30.491  1.00  0.00             
ATOM   3136  NE  ARG   204      33.475  46.873  29.927  1.00  0.00             
ATOM   3137  HE  ARG   204      32.943  46.103  30.308  1.00  0.00             
ATOM   3138  CZ  ARG   204      34.176  46.468  28.863  1.00  0.00             
ATOM   3139  NH1 ARG   204      34.921  47.285  28.164  1.00  0.00             
ATOM   3140 HH11 ARG   204      34.981  48.276  28.352  1.00  0.00             
ATOM   3141 HH12 ARG   204      35.654  46.932  27.566  1.00  0.00             
ATOM   3142  NH2 ARG   204      34.249  45.208  28.565  1.00  0.00             
ATOM   3143 HH21 ARG   204      33.845  44.518  29.182  1.00  0.00             
ATOM   3144 HH22 ARG   204      34.748  44.951  27.725  1.00  0.00             
ATOM   3145  C   ARG   204      33.317  51.808  33.360  1.00  0.00             
ATOM   3146  O   ARG   204      32.107  52.026  33.475  1.00  0.00             
ATOM   3147  N   ALA   205      34.246  52.736  33.661  1.00  0.00             
ATOM   3148  H   ALA   205      35.192  52.400  33.548  1.00  0.00             
ATOM   3149  CA  ALA   205      33.945  54.029  34.415  1.00  0.00             
ATOM   3150  HA  ALA   205      34.902  54.482  34.675  1.00  0.00             
ATOM   3151  CB  ALA   205      33.251  54.959  33.438  1.00  0.00             
ATOM   3152  HB1 ALA   205      33.045  55.948  33.850  1.00  0.00             
ATOM   3153  HB2 ALA   205      32.350  54.517  33.013  1.00  0.00             
ATOM   3154  HB3 ALA   205      33.918  55.213  32.615  1.00  0.00             
ATOM   3155  C   ALA   205      33.236  53.836  35.717  1.00  0.00             
ATOM   3156  O   ALA   205      32.843  54.840  36.315  1.00  0.00             
ATOM   3157  N   GLU   206      33.216  52.646  36.330  1.00  0.00             
ATOM   3158  H   GLU   206      33.628  51.807  35.946  1.00  0.00             
ATOM   3159  CA  GLU   206      32.666  52.462  37.677  1.00  0.00             
ATOM   3160  HA  GLU   206      32.401  53.407  38.152  1.00  0.00             
ATOM   3161  CB  GLU   206      31.490  51.475  37.796  1.00  0.00             
ATOM   3162  HB2 GLU   206      30.619  51.781  37.217  1.00  0.00             
ATOM   3163  HB3 GLU   206      31.762  50.485  37.428  1.00  0.00             
ATOM   3164  CG  GLU   206      31.027  51.164  39.209  1.00  0.00             
ATOM   3165  HG2 GLU   206      31.768  50.557  39.730  1.00  0.00             
ATOM   3166  HG3 GLU   206      30.916  52.124  39.713  1.00  0.00             
ATOM   3167  CD  GLU   206      29.682  50.451  39.123  1.00  0.00             
ATOM   3168  OE1 GLU   206      29.317  49.775  38.157  1.00  0.00             
ATOM   3169  OE2 GLU   206      28.854  50.791  40.000  1.00  0.00             
ATOM   3170  C   GLU   206      33.854  52.049  38.507  1.00  0.00             
ATOM   3171  O   GLU   206      34.765  51.341  38.084  1.00  0.00             
ATOM   3172  N   ILE   207      33.810  52.487  39.787  1.00  0.00             
ATOM   3173  H   ILE   207      33.016  52.991  40.155  1.00  0.00             
ATOM   3174  CA  ILE   207      34.805  52.207  40.870  1.00  0.00             
ATOM   3175  HA  ILE   207      35.620  51.702  40.350  1.00  0.00             
ATOM   3176  CB  ILE   207      35.330  53.511  41.553  1.00  0.00             
ATOM   3177  HB  ILE   207      34.573  54.249  41.818  1.00  0.00             
ATOM   3178  CG2 ILE   207      36.176  53.518  42.874  1.00  0.00             
ATOM   3179 HG21 ILE   207      37.016  52.829  42.779  1.00  0.00             
ATOM   3180 HG22 ILE   207      35.639  53.037  43.690  1.00  0.00             
ATOM   3181 HG23 ILE   207      36.537  54.471  43.262  1.00  0.00             
ATOM   3182  CG1 ILE   207      36.226  54.112  40.506  1.00  0.00             
ATOM   3183 HG12 ILE   207      37.213  53.655  40.586  1.00  0.00             
ATOM   3184 HG13 ILE   207      35.922  53.802  39.506  1.00  0.00             
ATOM   3185  CD1 ILE   207      36.491  55.574  40.567  1.00  0.00             
ATOM   3186 HD11 ILE   207      37.192  55.848  41.356  1.00  0.00             
ATOM   3187 HD12 ILE   207      35.555  56.054  40.854  1.00  0.00             
ATOM   3188 HD13 ILE   207      36.752  56.015  39.605  1.00  0.00             
ATOM   3189  C   ILE   207      34.177  51.267  41.897  1.00  0.00             
ATOM   3190  O   ILE   207      32.996  51.356  42.183  1.00  0.00             
ATOM   3191  N   THR   208      34.976  50.358  42.517  1.00  0.00             
ATOM   3192  H   THR   208      35.912  50.251  42.153  1.00  0.00             
ATOM   3193  CA  THR   208      34.638  49.384  43.551  1.00  0.00             
ATOM   3194  HA  THR   208      33.669  49.415  44.049  1.00  0.00             
ATOM   3195  CB  THR   208      34.595  47.979  42.969  1.00  0.00             
ATOM   3196  HB  THR   208      35.576  47.797  42.531  1.00  0.00             
ATOM   3197  CG2 THR   208      34.479  46.913  44.072  1.00  0.00             
ATOM   3198 HG21 THR   208      35.492  46.662  44.386  1.00  0.00             
ATOM   3199 HG22 THR   208      34.068  45.985  43.675  1.00  0.00             
ATOM   3200 HG23 THR   208      33.947  47.318  44.933  1.00  0.00             
ATOM   3201  OG1 THR   208      33.637  47.740  41.968  1.00  0.00             
ATOM   3202  HG1 THR   208      33.958  48.152  41.162  1.00  0.00             
ATOM   3203  C   THR   208      35.743  49.404  44.670  1.00  0.00             
ATOM   3204  O   THR   208      36.869  49.354  44.330  1.00  0.00             
ATOM   3205  N   CYX   209      35.393  49.473  45.942  1.00  0.00             
ATOM   3206  H   CYX   209      34.424  49.431  46.223  1.00  0.00             
ATOM   3207  CA  CYX   209      36.337  49.268  47.006  1.00  0.00             
ATOM   3208  HA  CYX   209      37.329  48.941  46.697  1.00  0.00             
ATOM   3209  CB  CYX   209      36.409  50.643  47.742  1.00  0.00             
ATOM   3210  HB2 CYX   209      35.512  50.783  48.346  1.00  0.00             
ATOM   3211  HB3 CYX   209      37.257  50.569  48.423  1.00  0.00             
ATOM   3212  SG  CYX   209      36.751  52.080  46.815  1.00  0.00             
ATOM   3213  C   CYX   209      35.787  48.177  47.914  1.00  0.00             
ATOM   3214  O   CYX   209      34.589  47.848  47.873  1.00  0.00             
ATOM   3215  N   THR   210      36.666  47.535  48.692  1.00  0.00             
ATOM   3216  H   THR   210      37.650  47.752  48.625  1.00  0.00             
ATOM   3217  CA  THR   210      36.325  46.514  49.627  1.00  0.00             
ATOM   3218  HA  THR   210      35.358  46.708  50.092  1.00  0.00             
ATOM   3219  CB  THR   210      36.325  45.146  49.026  1.00  0.00             
ATOM   3220  HB  THR   210      35.704  45.136  48.131  1.00  0.00             
ATOM   3221  CG2 THR   210      37.687  44.637  48.524  1.00  0.00             
ATOM   3222 HG21 THR   210      38.139  45.464  47.977  1.00  0.00             
ATOM   3223 HG22 THR   210      37.506  43.811  47.836  1.00  0.00             
ATOM   3224 HG23 THR   210      38.226  44.282  49.402  1.00  0.00             
ATOM   3225  OG1 THR   210      35.861  44.177  49.986  1.00  0.00             
ATOM   3226  HG1 THR   210      34.938  44.375  50.161  1.00  0.00             
ATOM   3227  C   THR   210      37.338  46.479  50.749  1.00  0.00             
ATOM   3228  O   THR   210      38.405  47.017  50.545  1.00  0.00             
ATOM   3229  N   CYX   211      37.072  46.077  51.979  1.00  0.00             
ATOM   3230  H   CYX   211      36.179  45.623  52.112  1.00  0.00             
ATOM   3231  CA  CYX   211      37.599  46.604  53.161  1.00  0.00             
ATOM   3232  HA  CYX   211      38.525  47.082  52.843  1.00  0.00             
ATOM   3233  CB  CYX   211      36.673  47.656  53.678  1.00  0.00             
ATOM   3234  HB2 CYX   211      35.759  47.145  53.980  1.00  0.00             
ATOM   3235  HB3 CYX   211      37.000  48.156  54.589  1.00  0.00             
ATOM   3236  SG  CYX   211      36.160  48.814  52.370  1.00  0.00             
ATOM   3237  C   CYX   211      38.001  45.584  54.271  1.00  0.00             
ATOM   3238  O   CYX   211      37.751  44.396  54.195  1.00  0.00             
ATOM   3239  N   ARG   212      38.447  46.107  55.401  1.00  0.00             
ATOM   3240  H   ARG   212      38.503  47.110  55.502  1.00  0.00             
ATOM   3241  CA  ARG   212      38.522  45.434  56.715  1.00  0.00             
ATOM   3242  HA  ARG   212      38.549  44.351  56.594  1.00  0.00             
ATOM   3243  CB  ARG   212      39.778  45.983  57.328  1.00  0.00             
ATOM   3244  HB2 ARG   212      40.511  45.441  56.732  1.00  0.00             
ATOM   3245  HB3 ARG   212      39.979  47.054  57.345  1.00  0.00             
ATOM   3246  CG  ARG   212      39.953  45.647  58.854  1.00  0.00             
ATOM   3247  HG2 ARG   212      39.319  46.296  59.458  1.00  0.00             
ATOM   3248  HG3 ARG   212      39.796  44.573  58.959  1.00  0.00             
ATOM   3249  CD  ARG   212      41.436  45.964  59.203  1.00  0.00             
ATOM   3250  HD2 ARG   212      42.134  45.339  58.646  1.00  0.00             
ATOM   3251  HD3 ARG   212      41.500  47.023  58.953  1.00  0.00             
ATOM   3252  NE  ARG   212      41.680  45.839  60.666  1.00  0.00             
ATOM   3253  HE  ARG   212      40.900  45.611  61.266  1.00  0.00             
ATOM   3254  CZ  ARG   212      42.801  46.188  61.317  1.00  0.00             
ATOM   3255  NH1 ARG   212      43.845  46.526  60.710  1.00  0.00             
ATOM   3256 HH11 ARG   212      43.902  46.402  59.709  1.00  0.00             
ATOM   3257 HH12 ARG   212      44.674  46.874  61.171  1.00  0.00             
ATOM   3258  NH2 ARG   212      42.877  46.137  62.610  1.00  0.00             
ATOM   3259 HH21 ARG   212      42.048  45.764  63.051  1.00  0.00             
ATOM   3260 HH22 ARG   212      43.753  46.318  63.078  1.00  0.00             
ATOM   3261  C   ARG   212      37.265  45.832  57.478  1.00  0.00             
ATOM   3262  O   ARG   212      36.709  46.879  57.334  1.00  0.00             
ATOM   3263  N   AP1   213      36.873  45.032  58.497  1.00  0.00             
ATOM   3264  H   AP1   213      37.359  44.153  58.605  1.00  0.00             
ATOM   3265  CA  AP1   213      35.990  45.365  59.552  1.00  0.00             
ATOM   3266  HA  AP1   213      35.988  46.448  59.673  1.00  0.00             
ATOM   3267  CB  AP1   213      34.551  44.919  59.193  1.00  0.00             
ATOM   3268  HB2 AP1   213      34.174  45.231  58.219  1.00  0.00             
ATOM   3269  HB3 AP1   213      34.486  43.832  59.154  1.00  0.00             
ATOM   3270  CG  AP1   213      33.431  45.323  60.087  1.00  0.00             
ATOM   3271  OD1 AP1   213      32.410  45.654  59.478  1.00  0.00             
ATOM   3272  OD2 AP1   213      33.502  45.241  61.363  1.00  0.00             
ATOM   3273  C   AP1   213      36.513  44.743  60.874  1.00  0.00             
ATOM   3274  O   AP1   213      37.492  44.011  60.871  1.00  0.00             
ATOM   3275  N   ASN   214      36.175  45.489  61.896  1.00  0.00             
ATOM   3276  H   ASN   214      35.499  46.230  61.776  1.00  0.00             
ATOM   3277  CA  ASN   214      36.910  45.465  63.144  1.00  0.00             
ATOM   3278  HA  ASN   214      37.108  44.422  63.391  1.00  0.00             
ATOM   3279  CB  ASN   214      38.181  46.411  62.975  1.00  0.00             
ATOM   3280  HB2 ASN   214      38.615  46.387  61.975  1.00  0.00             
ATOM   3281  HB3 ASN   214      37.891  47.453  63.115  1.00  0.00             
ATOM   3282  CG  ASN   214      39.370  46.210  63.889  1.00  0.00             
ATOM   3283  OD1 ASN   214      40.153  45.334  63.646  1.00  0.00             
ATOM   3284  ND2 ASN   214      39.553  47.013  64.909  1.00  0.00             
ATOM   3285 HD21 ASN   214      38.965  47.834  64.925  1.00  0.00             
ATOM   3286 HD22 ASN   214      40.334  46.725  65.480  1.00  0.00             
ATOM   3287  C   ASN   214      36.004  46.005  64.238  1.00  0.00             
ATOM   3288  O   ASN   214      36.436  45.944  65.400  1.00  0.00             
ATOM   3289  N   TRP   215      34.822  46.562  63.954  1.00  0.00             
ATOM   3290  H   TRP   215      34.579  46.826  63.010  1.00  0.00             
ATOM   3291  CA  TRP   215      33.811  46.599  64.940  1.00  0.00             
ATOM   3292  HA  TRP   215      34.253  46.996  65.854  1.00  0.00             
ATOM   3293  CB  TRP   215      32.732  47.639  64.561  1.00  0.00             
ATOM   3294  HB2 TRP   215      33.254  48.596  64.541  1.00  0.00             
ATOM   3295  HB3 TRP   215      32.439  47.354  63.551  1.00  0.00             
ATOM   3296  CG  TRP   215      31.514  47.920  65.449  1.00  0.00             
ATOM   3297  CD1 TRP   215      31.274  47.386  66.641  1.00  0.00             
ATOM   3298  HD1 TRP   215      31.973  46.732  67.141  1.00  0.00             
ATOM   3299  NE1 TRP   215      30.082  47.807  67.172  1.00  0.00             
ATOM   3300  HE1 TRP   215      29.809  47.570  68.115  1.00  0.00             
ATOM   3301  CE2 TRP   215      29.458  48.584  66.179  1.00  0.00             
ATOM   3302  CZ2 TRP   215      28.168  49.188  66.247  1.00  0.00             
ATOM   3303  HZ2 TRP   215      27.471  48.980  67.045  1.00  0.00             
ATOM   3304  CH2 TRP   215      27.862  50.064  65.188  1.00  0.00             
ATOM   3305  HH2 TRP   215      26.991  50.694  65.291  1.00  0.00             
ATOM   3306  CZ3 TRP   215      28.784  50.444  64.173  1.00  0.00             
ATOM   3307  HZ3 TRP   215      28.450  51.268  63.560  1.00  0.00             
ATOM   3308  CE3 TRP   215      30.042  49.771  64.166  1.00  0.00             
ATOM   3309  HE3 TRP   215      30.840  50.041  63.490  1.00  0.00             
ATOM   3310  CD2 TRP   215      30.405  48.804  65.153  1.00  0.00             
ATOM   3311  C   TRP   215      33.314  45.226  65.238  1.00  0.00             
ATOM   3312  O   TRP   215      33.104  44.792  66.396  1.00  0.00             
ATOM   3313  N   GLN   216      33.085  44.426  64.166  1.00  0.00             
ATOM   3314  H   GLN   216      33.331  44.816  63.268  1.00  0.00             
ATOM   3315  CA  GLN   216      32.465  43.141  64.249  1.00  0.00             
ATOM   3316  HA  GLN   216      32.632  42.654  65.210  1.00  0.00             
ATOM   3317  CB  GLN   216      30.901  43.319  64.202  1.00  0.00             
ATOM   3318  HB2 GLN   216      30.593  43.836  63.293  1.00  0.00             
ATOM   3319  HB3 GLN   216      30.457  42.329  64.094  1.00  0.00             
ATOM   3320  CG  GLN   216      30.213  44.114  65.349  1.00  0.00             
ATOM   3321  HG2 GLN   216      30.538  43.745  66.322  1.00  0.00             
ATOM   3322  HG3 GLN   216      30.513  45.159  65.264  1.00  0.00             
ATOM   3323  CD  GLN   216      28.684  44.013  65.418  1.00  0.00             
ATOM   3324  OE1 GLN   216      27.969  43.578  64.486  1.00  0.00             
ATOM   3325  NE2 GLN   216      28.117  44.639  66.467  1.00  0.00             
ATOM   3326 HE21 GLN   216      27.130  44.486  66.620  1.00  0.00             
ATOM   3327 HE22 GLN   216      28.648  45.080  67.204  1.00  0.00             
ATOM   3328  C   GLN   216      32.840  42.156  63.158  1.00  0.00             
ATOM   3329  O   GLN   216      32.469  40.993  63.182  1.00  0.00             
ATOM   3330  N   GY1   217      33.426  42.563  62.040  1.00  0.00             
ATOM   3331  H   GY1   217      33.623  43.553  62.002  1.00  0.00             
ATOM   3332  CA  GY1   217      33.211  41.764  60.733  1.00  0.00             
ATOM   3333  HA2 GY1   217      32.595  40.889  60.943  1.00  0.00             
ATOM   3334  HA3 GY1   217      32.652  42.277  59.950  1.00  0.00             
ATOM   3335  C   GY1   217      34.412  41.115  60.095  1.00  0.00             
ATOM   3336  O   GY1   217      35.457  41.746  60.135  1.00  0.00             
ATOM   3337  N   SER   218      34.162  39.956  59.552  1.00  0.00             
ATOM   3338  H   SER   218      33.292  39.544  59.856  1.00  0.00             
ATOM   3339  CA  SER   218      35.049  39.047  58.895  1.00  0.00             
ATOM   3340  HA  SER   218      36.072  39.422  58.945  1.00  0.00             
ATOM   3341  CB  SER   218      35.190  37.754  59.727  1.00  0.00             
ATOM   3342  HB2 SER   218      35.835  37.044  59.210  1.00  0.00             
ATOM   3343  HB3 SER   218      35.561  37.885  60.743  1.00  0.00             
ATOM   3344  OG  SER   218      33.871  37.189  59.801  1.00  0.00             
ATOM   3345  HG  SER   218      33.719  36.831  60.679  1.00  0.00             
ATOM   3346  C   SER   218      34.642  38.773  57.436  1.00  0.00             
ATOM   3347  O   SER   218      35.509  38.377  56.635  1.00  0.00             
ATOM   3348  N   ASN   219      33.426  39.014  57.056  1.00  0.00             
ATOM   3349  H   ASN   219      32.712  39.089  57.766  1.00  0.00             
ATOM   3350  CA  ASN   219      33.015  39.411  55.702  1.00  0.00             
ATOM   3351  HA  ASN   219      33.529  38.655  55.108  1.00  0.00             
ATOM   3352  CB  ASN   219      31.481  39.250  55.507  1.00  0.00             
ATOM   3353  HB2 ASN   219      31.186  39.514  54.491  1.00  0.00             
ATOM   3354  HB3 ASN   219      31.337  38.181  55.664  1.00  0.00             
ATOM   3355  CG  ASN   219      30.637  39.991  56.526  1.00  0.00             
ATOM   3356  OD1 ASN   219      30.927  40.391  57.631  1.00  0.00             
ATOM   3357  ND2 ASN   219      29.380  40.173  56.265  1.00  0.00             
ATOM   3358 HD21 ASN   219      29.012  39.734  55.433  1.00  0.00             
ATOM   3359 HD22 ASN   219      28.764  40.562  56.964  1.00  0.00             
ATOM   3360  C   ASN   219      33.505  40.846  55.420  1.00  0.00             
ATOM   3361  O   ASN   219      33.144  41.728  56.187  1.00  0.00             
ATOM   3362  N   ARG   220      34.266  41.137  54.347  1.00  0.00             
ATOM   3363  H   ARG   220      34.586  40.358  53.791  1.00  0.00             
ATOM   3364  CA  ARG   220      34.643  42.507  53.987  1.00  0.00             
ATOM   3365  HA  ARG   220      35.173  42.893  54.857  1.00  0.00             
ATOM   3366  CB  ARG   220      35.612  42.541  52.839  1.00  0.00             
ATOM   3367  HB2 ARG   220      35.061  42.308  51.928  1.00  0.00             
ATOM   3368  HB3 ARG   220      35.918  43.586  52.783  1.00  0.00             
ATOM   3369  CG  ARG   220      36.760  41.634  53.024  1.00  0.00             
ATOM   3370  HG2 ARG   220      37.252  41.875  53.967  1.00  0.00             
ATOM   3371  HG3 ARG   220      36.444  40.591  53.008  1.00  0.00             
ATOM   3372  CD  ARG   220      37.881  41.756  51.887  1.00  0.00             
ATOM   3373  HD2 ARG   220      37.441  41.338  50.982  1.00  0.00             
ATOM   3374  HD3 ARG   220      38.182  42.767  51.613  1.00  0.00             
ATOM   3375  NE  ARG   220      39.070  40.891  52.224  1.00  0.00             
ATOM   3376  HE  ARG   220      39.231  40.060  51.672  1.00  0.00             
ATOM   3377  CZ  ARG   220      40.037  41.237  52.993  1.00  0.00             
ATOM   3378  NH1 ARG   220      39.909  42.147  53.895  1.00  0.00             
ATOM   3379 HH11 ARG   220      39.109  42.763  53.900  1.00  0.00             
ATOM   3380 HH12 ARG   220      40.736  42.392  54.421  1.00  0.00             
ATOM   3381  NH2 ARG   220      41.214  40.663  52.800  1.00  0.00             
ATOM   3382 HH21 ARG   220      41.351  39.810  52.277  1.00  0.00             
ATOM   3383 HH22 ARG   220      42.044  41.004  53.263  1.00  0.00             
ATOM   3384  C   ARG   220      33.395  43.460  53.630  1.00  0.00             
ATOM   3385  O   ARG   220      32.489  43.083  52.911  1.00  0.00             
ATOM   3386  N   PRO   221      33.457  44.724  54.193  1.00  0.00             
ATOM   3387  CD  PRO   221      34.201  45.181  55.382  1.00  0.00             
ATOM   3388  HD2 PRO   221      35.259  45.274  55.137  1.00  0.00             
ATOM   3389  HD3 PRO   221      34.062  44.531  56.246  1.00  0.00             
ATOM   3390  CG  PRO   221      33.733  46.614  55.713  1.00  0.00             
ATOM   3391  HG2 PRO   221      34.642  47.201  55.852  1.00  0.00             
ATOM   3392  HG3 PRO   221      33.106  46.593  56.604  1.00  0.00             
ATOM   3393  CB  PRO   221      32.818  47.017  54.545  1.00  0.00             
ATOM   3394  HB2 PRO   221      33.372  47.727  53.930  1.00  0.00             
ATOM   3395  HB3 PRO   221      31.867  47.362  54.950  1.00  0.00             
ATOM   3396  CA  PRO   221      32.586  45.757  53.697  1.00  0.00             
ATOM   3397  HA  PRO   221      31.544  45.446  53.777  1.00  0.00             
ATOM   3398  C   PRO   221      32.878  46.018  52.207  1.00  0.00             
ATOM   3399  O   PRO   221      33.968  45.690  51.745  1.00  0.00             
ATOM   3400  N   VAL   222      31.958  46.571  51.427  1.00  0.00             
ATOM   3401  H   VAL   222      31.063  46.696  51.877  1.00  0.00             
ATOM   3402  CA  VAL   222      32.169  46.756  49.992  1.00  0.00             
ATOM   3403  HA  VAL   222      33.214  46.951  49.752  1.00  0.00             
ATOM   3404  CB  VAL   222      31.504  45.653  49.117  1.00  0.00             
ATOM   3405  HB  VAL   222      30.445  45.623  49.372  1.00  0.00             
ATOM   3406  CG1 VAL   222      31.658  45.923  47.627  1.00  0.00             
ATOM   3407 HG11 VAL   222      31.001  45.303  47.017  1.00  0.00             
ATOM   3408 HG12 VAL   222      31.404  46.947  47.352  1.00  0.00             
ATOM   3409 HG13 VAL   222      32.658  45.713  47.249  1.00  0.00             
ATOM   3410  CG2 VAL   222      32.149  44.266  49.398  1.00  0.00             
ATOM   3411 HG21 VAL   222      33.236  44.254  49.478  1.00  0.00             
ATOM   3412 HG22 VAL   222      31.812  43.580  48.621  1.00  0.00             
ATOM   3413 HG23 VAL   222      31.786  43.947  50.375  1.00  0.00             
ATOM   3414  C   VAL   222      31.541  48.087  49.608  1.00  0.00             
ATOM   3415  O   VAL   222      30.493  48.441  50.093  1.00  0.00             
ATOM   3416  N   ILE   223      32.135  48.870  48.737  1.00  0.00             
ATOM   3417  H   ILE   223      32.991  48.540  48.316  1.00  0.00             
ATOM   3418  CA  ILE   223      31.650  50.101  48.187  1.00  0.00             
ATOM   3419  HA  ILE   223      30.622  50.209  48.531  1.00  0.00             
ATOM   3420  CB  ILE   223      32.494  51.266  48.652  1.00  0.00             
ATOM   3421  HB  ILE   223      33.525  51.169  48.312  1.00  0.00             
ATOM   3422  CG2 ILE   223      32.060  52.586  48.021  1.00  0.00             
ATOM   3423 HG21 ILE   223      32.436  53.381  48.665  1.00  0.00             
ATOM   3424 HG22 ILE   223      30.982  52.698  48.131  1.00  0.00             
ATOM   3425 HG23 ILE   223      32.534  52.704  47.046  1.00  0.00             
ATOM   3426  CG1 ILE   223      32.484  51.479  50.228  1.00  0.00             
ATOM   3427 HG12 ILE   223      31.715  52.220  50.448  1.00  0.00             
ATOM   3428 HG13 ILE   223      32.251  50.517  50.684  1.00  0.00             
ATOM   3429  CD1 ILE   223      33.823  51.957  50.734  1.00  0.00             
ATOM   3430 HD11 ILE   223      33.720  52.251  51.779  1.00  0.00             
ATOM   3431 HD12 ILE   223      34.104  52.901  50.267  1.00  0.00             
ATOM   3432 HD13 ILE   223      34.643  51.242  50.683  1.00  0.00             
ATOM   3433  C   ILE   223      31.671  50.090  46.656  1.00  0.00             
ATOM   3434  O   ILE   223      32.701  49.765  46.109  1.00  0.00             
ATOM   3435  N   ARG   224      30.668  50.562  45.944  1.00  0.00             
ATOM   3436  H   ARG   224      29.840  50.933  46.387  1.00  0.00             
ATOM   3437  CA  ARG   224      30.711  51.097  44.586  1.00  0.00             
ATOM   3438  HA  ARG   224      31.693  50.972  44.129  1.00  0.00             
ATOM   3439  CB  ARG   224      29.631  50.330  43.788  1.00  0.00             
ATOM   3440  HB2 ARG   224      28.615  50.530  44.128  1.00  0.00             
ATOM   3441  HB3 ARG   224      29.516  50.782  42.803  1.00  0.00             
ATOM   3442  CG  ARG   224      29.981  48.839  43.585  1.00  0.00             
ATOM   3443  HG2 ARG   224      31.012  48.764  43.242  1.00  0.00             
ATOM   3444  HG3 ARG   224      30.100  48.322  44.537  1.00  0.00             
ATOM   3445  CD  ARG   224      28.912  48.054  42.897  1.00  0.00             
ATOM   3446  HD2 ARG   224      29.147  46.992  42.967  1.00  0.00             
ATOM   3447  HD3 ARG   224      27.995  48.277  43.442  1.00  0.00             
ATOM   3448  NE  ARG   224      28.601  48.378  41.479  1.00  0.00             
ATOM   3449  HE  ARG   224      29.078  49.137  41.014  1.00  0.00             
ATOM   3450  CZ  ARG   224      27.583  47.824  40.907  1.00  0.00             
ATOM   3451  NH1 ARG   224      26.828  46.829  41.274  1.00  0.00             
ATOM   3452 HH11 ARG   224      27.008  46.436  42.187  1.00  0.00             
ATOM   3453 HH12 ARG   224      26.081  46.549  40.653  1.00  0.00             
ATOM   3454  NH2 ARG   224      27.263  48.354  39.755  1.00  0.00             
ATOM   3455 HH21 ARG   224      27.763  49.156  39.399  1.00  0.00             
ATOM   3456 HH22 ARG   224      26.312  48.252  39.431  1.00  0.00             
ATOM   3457  C   ARG   224      30.360  52.501  44.527  1.00  0.00             
ATOM   3458  O   ARG   224      29.472  52.968  45.198  1.00  0.00             
ATOM   3459  N   ILE   225      31.053  53.155  43.600  1.00  0.00             
ATOM   3460  H   ILE   225      31.729  52.672  43.024  1.00  0.00             
ATOM   3461  CA  ILE   225      31.104  54.663  43.353  1.00  0.00             
ATOM   3462  HA  ILE   225      30.317  55.248  43.828  1.00  0.00             
ATOM   3463  CB  ILE   225      32.439  55.248  43.994  1.00  0.00             
ATOM   3464  HB  ILE   225      33.229  54.555  43.705  1.00  0.00             
ATOM   3465  CG2 ILE   225      32.736  56.709  43.398  1.00  0.00             
ATOM   3466 HG21 ILE   225      31.857  57.353  43.353  1.00  0.00             
ATOM   3467 HG22 ILE   225      33.145  56.595  42.394  1.00  0.00             
ATOM   3468 HG23 ILE   225      33.454  57.250  44.015  1.00  0.00             
ATOM   3469  CG1 ILE   225      32.291  55.246  45.517  1.00  0.00             
ATOM   3470 HG12 ILE   225      31.831  56.222  45.674  1.00  0.00             
ATOM   3471 HG13 ILE   225      31.746  54.379  45.890  1.00  0.00             
ATOM   3472  CD1 ILE   225      33.727  55.202  46.047  1.00  0.00             
ATOM   3473 HD11 ILE   225      33.665  55.236  47.134  1.00  0.00             
ATOM   3474 HD12 ILE   225      34.292  55.996  45.558  1.00  0.00             
ATOM   3475 HD13 ILE   225      34.312  54.350  45.700  1.00  0.00             
ATOM   3476  C   ILE   225      31.181  54.894  41.857  1.00  0.00             
ATOM   3477  O   ILE   225      31.957  54.202  41.225  1.00  0.00             
ATOM   3478  N   ASP   226      30.448  55.866  41.330  1.00  0.00             
ATOM   3479  H   ASP   226      29.821  56.281  42.005  1.00  0.00             
ATOM   3480  CA  ASP   226      30.401  56.504  40.019  1.00  0.00             
ATOM   3481  HA  ASP   226      30.903  55.809  39.346  1.00  0.00             
ATOM   3482  CB  ASP   226      28.911  56.573  39.791  1.00  0.00             
ATOM   3483  HB2 ASP   226      28.540  55.549  39.740  1.00  0.00             
ATOM   3484  HB3 ASP   226      28.442  57.191  40.557  1.00  0.00             
ATOM   3485  CG  ASP   226      28.664  57.172  38.401  1.00  0.00             
ATOM   3486  OD1 ASP   226      29.606  57.476  37.626  1.00  0.00             
ATOM   3487  OD2 ASP   226      27.466  57.189  38.036  1.00  0.00             
ATOM   3488  C   ASP   226      31.126  57.905  39.959  1.00  0.00             
ATOM   3489  O   ASP   226      30.478  58.896  40.249  1.00  0.00             
ATOM   3490  N   PRO   227      32.388  58.027  39.491  1.00  0.00             
ATOM   3491  CD  PRO   227      33.250  56.980  39.001  1.00  0.00             
ATOM   3492  HD2 PRO   227      32.672  56.339  38.335  1.00  0.00             
ATOM   3493  HD3 PRO   227      33.582  56.392  39.857  1.00  0.00             
ATOM   3494  CG  PRO   227      34.466  57.592  38.243  1.00  0.00             
ATOM   3495  HG2 PRO   227      34.208  57.702  37.190  1.00  0.00             
ATOM   3496  HG3 PRO   227      35.329  56.932  38.323  1.00  0.00             
ATOM   3497  CB  PRO   227      34.515  58.945  38.944  1.00  0.00             
ATOM   3498  HB2 PRO   227      34.967  59.700  38.300  1.00  0.00             
ATOM   3499  HB3 PRO   227      35.066  58.961  39.884  1.00  0.00             
ATOM   3500  CA  PRO   227      33.065  59.263  39.299  1.00  0.00             
ATOM   3501  HA  PRO   227      32.920  59.885  40.182  1.00  0.00             
ATOM   3502  C   PRO   227      32.448  60.077  38.173  1.00  0.00             
ATOM   3503  O   PRO   227      32.934  61.221  37.980  1.00  0.00             
ATOM   3504  N   VAL   228      31.470  59.537  37.396  1.00  0.00             
ATOM   3505  H   VAL   228      31.125  58.606  37.587  1.00  0.00             
ATOM   3506  CA  VAL   228      30.738  60.297  36.395  1.00  0.00             
ATOM   3507  HA  VAL   228      31.386  61.039  35.929  1.00  0.00             
ATOM   3508  CB  VAL   228      30.203  59.378  35.293  1.00  0.00             
ATOM   3509  HB  VAL   228      29.684  58.475  35.614  1.00  0.00             
ATOM   3510  CG1 VAL   228      29.378  60.140  34.294  1.00  0.00             
ATOM   3511 HG11 VAL   228      28.959  59.426  33.585  1.00  0.00             
ATOM   3512 HG12 VAL   228      28.591  60.725  34.771  1.00  0.00             
ATOM   3513 HG13 VAL   228      29.885  60.874  33.668  1.00  0.00             
ATOM   3514  CG2 VAL   228      31.528  58.876  34.547  1.00  0.00             
ATOM   3515 HG21 VAL   228      32.294  58.525  35.239  1.00  0.00             
ATOM   3516 HG22 VAL   228      31.898  59.738  33.992  1.00  0.00             
ATOM   3517 HG23 VAL   228      31.289  58.135  33.785  1.00  0.00             
ATOM   3518  C   VAL   228      29.687  61.179  37.040  1.00  0.00             
ATOM   3519  O   VAL   228      29.788  62.403  37.006  1.00  0.00             
ATOM   3520  N   ALA   229      28.701  60.548  37.693  1.00  0.00             
ATOM   3521  H   ALA   229      28.796  59.544  37.642  1.00  0.00             
ATOM   3522  CA  ALA   229      27.567  61.191  38.468  1.00  0.00             
ATOM   3523  HA  ALA   229      27.086  62.038  37.978  1.00  0.00             
ATOM   3524  CB  ALA   229      26.398  60.216  38.804  1.00  0.00             
ATOM   3525  HB1 ALA   229      26.853  59.278  39.123  1.00  0.00             
ATOM   3526  HB2 ALA   229      25.732  59.988  37.972  1.00  0.00             
ATOM   3527  HB3 ALA   229      25.622  60.641  39.441  1.00  0.00             
ATOM   3528  C   ALA   229      27.953  61.693  39.856  1.00  0.00             
ATOM   3529  O   ALA   229      27.203  62.469  40.415  1.00  0.00             
ATOM   3530  N   MET   230      29.123  61.330  40.330  1.00  0.00             
ATOM   3531  H   MET   230      29.656  60.616  39.853  1.00  0.00             
ATOM   3532  CA  MET   230      29.550  61.690  41.685  1.00  0.00             
ATOM   3533  HA  MET   230      30.446  61.075  41.769  1.00  0.00             
ATOM   3534  CB  MET   230      29.898  63.115  41.806  1.00  0.00             
ATOM   3535  HB2 MET   230      28.991  63.675  41.581  1.00  0.00             
ATOM   3536  HB3 MET   230      30.160  63.357  42.836  1.00  0.00             
ATOM   3537  CG  MET   230      31.010  63.621  40.987  1.00  0.00             
ATOM   3538  HG2 MET   230      31.938  63.355  41.493  1.00  0.00             
ATOM   3539  HG3 MET   230      31.006  63.212  39.977  1.00  0.00             
ATOM   3540  SD  MET   230      30.920  65.513  40.740  1.00  0.00             
ATOM   3541  CE  MET   230      29.336  65.428  39.736  1.00  0.00             
ATOM   3542  HE1 MET   230      28.516  65.202  40.417  1.00  0.00             
ATOM   3543  HE2 MET   230      29.031  66.376  39.294  1.00  0.00             
ATOM   3544  HE3 MET   230      29.532  64.607  39.046  1.00  0.00             
ATOM   3545  C   MET   230      28.732  61.082  42.871  1.00  0.00             
ATOM   3546  O   MET   230      28.472  61.718  43.886  1.00  0.00             
ATOM   3547  N   THR   231      28.228  59.820  42.694  1.00  0.00             
ATOM   3548  H   THR   231      28.371  59.330  41.822  1.00  0.00             
ATOM   3549  CA  THR   231      27.307  59.134  43.683  1.00  0.00             
ATOM   3550  HA  THR   231      27.209  59.728  44.592  1.00  0.00             
ATOM   3551  CB  THR   231      25.891  58.786  43.053  1.00  0.00             
ATOM   3552  HB  THR   231      25.256  58.253  43.761  1.00  0.00             
ATOM   3553  CG2 THR   231      25.183  59.909  42.419  1.00  0.00             
ATOM   3554 HG21 THR   231      25.776  60.505  41.726  1.00  0.00             
ATOM   3555 HG22 THR   231      24.827  60.600  43.183  1.00  0.00             
ATOM   3556 HG23 THR   231      24.292  59.579  41.885  1.00  0.00             
ATOM   3557  OG1 THR   231      26.035  57.834  41.985  1.00  0.00             
ATOM   3558  HG1 THR   231      25.935  56.936  42.310  1.00  0.00             
ATOM   3559  C   THR   231      27.810  57.733  44.092  1.00  0.00             
ATOM   3560  O   THR   231      28.605  57.108  43.446  1.00  0.00             
ATOM   3561  N   HIE   232      27.201  57.173  45.157  1.00  0.00             
ATOM   3562  H   HIE   232      26.397  57.689  45.486  1.00  0.00             
ATOM   3563  CA  HIE   232      27.778  56.089  45.948  1.00  0.00             
ATOM   3564  HA  HIE   232      28.264  55.462  45.201  1.00  0.00             
ATOM   3565  CB  HIE   232      28.960  56.542  46.815  1.00  0.00             
ATOM   3566  HB2 HIE   232      29.539  55.684  47.159  1.00  0.00             
ATOM   3567  HB3 HIE   232      29.614  57.080  46.130  1.00  0.00             
ATOM   3568  CG  HIE   232      28.668  57.452  48.015  1.00  0.00             
ATOM   3569  ND1 HIE   232      29.642  58.027  48.840  1.00  0.00             
ATOM   3570  CE1 HIE   232      28.875  58.757  49.708  1.00  0.00             
ATOM   3571  HE1 HIE   232      29.256  59.409  50.481  1.00  0.00             
ATOM   3572  NE2 HIE   232      27.590  58.780  49.401  1.00  0.00             
ATOM   3573  HE2 HIE   232      26.809  59.267  49.818  1.00  0.00             
ATOM   3574  CD2 HIE   232      27.469  57.895  48.371  1.00  0.00             
ATOM   3575  HD2 HIE   232      26.506  57.543  48.031  1.00  0.00             
ATOM   3576  C   HIE   232      26.783  55.163  46.721  1.00  0.00             
ATOM   3577  O   HIE   232      25.613  55.493  46.935  1.00  0.00             
ATOM   3578  N   THR   233      27.258  53.968  47.059  1.00  0.00             
ATOM   3579  H   THR   233      28.183  53.695  46.760  1.00  0.00             
ATOM   3580  CA  THR   233      26.547  52.941  47.951  1.00  0.00             
ATOM   3581  HA  THR   233      25.998  53.472  48.729  1.00  0.00             
ATOM   3582  CB  THR   233      25.537  52.119  47.117  1.00  0.00             
ATOM   3583  HB  THR   233      25.015  52.795  46.439  1.00  0.00             
ATOM   3584  CG2 THR   233      26.077  50.946  46.342  1.00  0.00             
ATOM   3585 HG21 THR   233      25.321  50.322  45.866  1.00  0.00             
ATOM   3586 HG22 THR   233      26.723  50.297  46.933  1.00  0.00             
ATOM   3587 HG23 THR   233      26.683  51.220  45.478  1.00  0.00             
ATOM   3588  OG1 THR   233      24.569  51.628  47.989  1.00  0.00             
ATOM   3589  HG1 THR   233      23.927  52.292  48.249  1.00  0.00             
ATOM   3590  C   THR   233      27.543  51.970  48.593  1.00  0.00             
ATOM   3591  O   THR   233      28.663  51.673  48.128  1.00  0.00             
ATOM   3592  N   SER   234      27.165  51.324  49.722  1.00  0.00             
ATOM   3593  H   SER   234      26.203  51.445  50.003  1.00  0.00             
ATOM   3594  CA  SER   234      27.957  50.255  50.397  1.00  0.00             
ATOM   3595  HA  SER   234      28.649  49.913  49.629  1.00  0.00             
ATOM   3596  CB  SER   234      28.820  50.851  51.559  1.00  0.00             
ATOM   3597  HB2 SER   234      29.527  50.063  51.819  1.00  0.00             
ATOM   3598  HB3 SER   234      29.309  51.676  51.040  1.00  0.00             
ATOM   3599  OG  SER   234      27.969  51.316  52.544  1.00  0.00             
ATOM   3600  HG  SER   234      27.595  52.146  52.241  1.00  0.00             
ATOM   3601  C   SER   234      27.089  49.034  50.811  1.00  0.00             
ATOM   3602  O   SER   234      25.884  49.228  51.004  1.00  0.00             
ATOM   3603  N   GLN   235      27.681  47.919  51.018  1.00  0.00             
ATOM   3604  H   GLN   235      28.671  47.773  50.884  1.00  0.00             
ATOM   3605  CA  GLN   235      27.199  46.704  51.517  1.00  0.00             
ATOM   3606  HA  GLN   235      26.538  46.788  52.379  1.00  0.00             
ATOM   3607  CB  GLN   235      26.291  46.096  50.401  1.00  0.00             
ATOM   3608  HB2 GLN   235      25.730  45.200  50.667  1.00  0.00             
ATOM   3609  HB3 GLN   235      25.624  46.886  50.058  1.00  0.00             
ATOM   3610  CG  GLN   235      27.152  45.747  49.154  1.00  0.00             
ATOM   3611  HG2 GLN   235      27.999  46.412  48.987  1.00  0.00             
ATOM   3612  HG3 GLN   235      27.622  44.798  49.409  1.00  0.00             
ATOM   3613  CD  GLN   235      26.331  45.571  47.892  1.00  0.00             
ATOM   3614  OE1 GLN   235      26.151  46.534  47.145  1.00  0.00             
ATOM   3615  NE2 GLN   235      25.748  44.460  47.612  1.00  0.00             
ATOM   3616 HE21 GLN   235      25.059  44.472  46.873  1.00  0.00             
ATOM   3617 HE22 GLN   235      25.962  43.595  48.086  1.00  0.00             
ATOM   3618  C   GLN   235      28.309  45.728  52.094  1.00  0.00             
ATOM   3619  O   GLN   235      29.325  46.159  52.663  1.00  0.00             
ATOM   3620  N   TYR   236      28.106  44.393  52.003  1.00  0.00             
ATOM   3621  H   TYR   236      27.274  43.991  51.596  1.00  0.00             
ATOM   3622  CA  TYR   236      29.065  43.395  52.433  1.00  0.00             
ATOM   3623  HA  TYR   236      30.070  43.802  52.550  1.00  0.00             
ATOM   3624  CB  TYR   236      28.778  42.790  53.787  1.00  0.00             
ATOM   3625  HB2 TYR   236      27.721  42.547  53.893  1.00  0.00             
ATOM   3626  HB3 TYR   236      29.411  41.922  53.974  1.00  0.00             
ATOM   3627  CG  TYR   236      29.018  43.740  55.020  1.00  0.00             
ATOM   3628  CD1 TYR   236      27.995  44.565  55.536  1.00  0.00             
ATOM   3629  HD1 TYR   236      27.083  44.694  54.971  1.00  0.00             
ATOM   3630  CE1 TYR   236      28.342  45.461  56.576  1.00  0.00             
ATOM   3631  HE1 TYR   236      27.671  46.198  56.992  1.00  0.00             
ATOM   3632  CZ  TYR   236      29.653  45.452  57.142  1.00  0.00             
ATOM   3633  OH  TYR   236      29.947  46.381  58.054  1.00  0.00             
ATOM   3634  HH  TYR   236      30.815  46.232  58.436  1.00  0.00             
ATOM   3635  CE2 TYR   236      30.600  44.483  56.761  1.00  0.00             
ATOM   3636  HE2 TYR   236      31.576  44.484  57.225  1.00  0.00             
ATOM   3637  CD2 TYR   236      30.272  43.667  55.691  1.00  0.00             
ATOM   3638  HD2 TYR   236      30.993  42.923  55.387  1.00  0.00             
ATOM   3639  C   TYR   236      29.131  42.278  51.393  1.00  0.00             
ATOM   3640  O   TYR   236      28.259  42.098  50.562  1.00  0.00             
ATOM   3641  N   ILE   237      30.255  41.555  51.442  1.00  0.00             
ATOM   3642  H   ILE   237      30.955  41.755  52.142  1.00  0.00             
ATOM   3643  CA  ILE   237      30.374  40.287  50.664  1.00  0.00             
ATOM   3644  HA  ILE   237      30.042  40.537  49.656  1.00  0.00             
ATOM   3645  CB  ILE   237      31.812  39.770  50.623  1.00  0.00             
ATOM   3646  HB  ILE   237      32.207  39.498  51.601  1.00  0.00             
ATOM   3647  CG2 ILE   237      31.961  38.594  49.640  1.00  0.00             
ATOM   3648 HG21 ILE   237      31.462  37.763  50.140  1.00  0.00             
ATOM   3649 HG22 ILE   237      32.976  38.219  49.506  1.00  0.00             
ATOM   3650 HG23 ILE   237      31.451  38.774  48.694  1.00  0.00             
ATOM   3651  CG1 ILE   237      32.725  40.859  50.064  1.00  0.00             
ATOM   3652 HG12 ILE   237      32.316  41.223  49.122  1.00  0.00             
ATOM   3653 HG13 ILE   237      32.758  41.644  50.819  1.00  0.00             
ATOM   3654  CD1 ILE   237      34.222  40.408  49.860  1.00  0.00             
ATOM   3655 HD11 ILE   237      34.803  41.311  49.672  1.00  0.00             
ATOM   3656 HD12 ILE   237      34.305  39.848  48.929  1.00  0.00             
ATOM   3657 HD13 ILE   237      34.675  39.861  50.687  1.00  0.00             
ATOM   3658  C   ILE   237      29.395  39.252  51.199  1.00  0.00             
ATOM   3659  O   ILE   237      29.598  38.670  52.255  1.00  0.00             
ATOM   3660  N   CYX   238      28.404  38.906  50.325  1.00  0.00             
ATOM   3661  H   CYX   238      28.236  39.628  49.638  1.00  0.00             
ATOM   3662  CA  CYX   238      27.473  37.825  50.607  1.00  0.00             
ATOM   3663  HA  CYX   238      26.741  37.872  51.413  1.00  0.00             
ATOM   3664  CB  CYX   238      26.619  37.538  49.370  1.00  0.00             
ATOM   3665  HB2 CYX   238      27.229  37.446  48.471  1.00  0.00             
ATOM   3666  HB3 CYX   238      26.206  36.547  49.557  1.00  0.00             
ATOM   3667  SG  CYX   238      25.213  38.595  49.172  1.00  0.00             
ATOM   3668  C   CYX   238      28.176  36.526  50.949  1.00  0.00             
ATOM   3669  O   CYX   238      27.684  35.721  51.759  1.00  0.00             
ATOM   3670  N   SER   239      29.295  36.144  50.249  1.00  0.00             
ATOM   3671  H   SER   239      29.773  36.804  49.652  1.00  0.00             
ATOM   3672  CA  SER   239      29.950  34.840  50.217  1.00  0.00             
ATOM   3673  HA  SER   239      29.308  34.098  49.743  1.00  0.00             
ATOM   3674  CB  SER   239      31.299  34.871  49.452  1.00  0.00             
ATOM   3675  HB2 SER   239      31.184  35.346  48.477  1.00  0.00             
ATOM   3676  HB3 SER   239      31.956  35.489  50.064  1.00  0.00             
ATOM   3677  OG  SER   239      31.861  33.539  49.401  1.00  0.00             
ATOM   3678  HG  SER   239      31.396  33.070  48.705  1.00  0.00             
ATOM   3679  C   SER   239      30.246  34.375  51.654  1.00  0.00             
ATOM   3680  O   SER   239      30.794  35.162  52.452  1.00  0.00             
ATOM   3681  N   PRO   240      29.883  33.139  52.075  1.00  0.00             
ATOM   3682  CD  PRO   240      29.263  32.098  51.294  1.00  0.00             
ATOM   3683  HD2 PRO   240      29.702  32.196  50.301  1.00  0.00             
ATOM   3684  HD3 PRO   240      28.187  32.273  51.301  1.00  0.00             
ATOM   3685  CG  PRO   240      29.554  30.802  52.050  1.00  0.00             
ATOM   3686  HG2 PRO   240      30.567  30.441  51.870  1.00  0.00             
ATOM   3687  HG3 PRO   240      28.871  30.000  51.769  1.00  0.00             
ATOM   3688  CB  PRO   240      29.569  31.285  53.452  1.00  0.00             
ATOM   3689  HB2 PRO   240      29.975  30.592  54.189  1.00  0.00             
ATOM   3690  HB3 PRO   240      28.540  31.557  53.688  1.00  0.00             
ATOM   3691  CA  PRO   240      30.289  32.620  53.388  1.00  0.00             
ATOM   3692  HA  PRO   240      29.967  33.363  54.118  1.00  0.00             
ATOM   3693  C   PRO   240      31.820  32.319  53.603  1.00  0.00             
ATOM   3694  O   PRO   240      32.259  31.908  54.643  1.00  0.00             
ATOM   3695  N   VAL   241      32.638  32.438  52.551  1.00  0.00             
ATOM   3696  H   VAL   241      32.164  32.642  51.682  1.00  0.00             
ATOM   3697  CA  VAL   241      34.115  32.512  52.568  1.00  0.00             
ATOM   3698  HA  VAL   241      34.493  31.711  53.203  1.00  0.00             
ATOM   3699  CB  VAL   241      34.621  32.351  51.186  1.00  0.00             
ATOM   3700  HB  VAL   241      34.151  33.081  50.527  1.00  0.00             
ATOM   3701  CG1 VAL   241      36.150  32.577  51.080  1.00  0.00             
ATOM   3702 HG11 VAL   241      36.447  32.733  50.043  1.00  0.00             
ATOM   3703 HG12 VAL   241      36.435  33.513  51.560  1.00  0.00             
ATOM   3704 HG13 VAL   241      36.748  31.717  51.381  1.00  0.00             
ATOM   3705  CG2 VAL   241      34.282  30.932  50.643  1.00  0.00             
ATOM   3706 HG21 VAL   241      34.749  30.160  51.254  1.00  0.00             
ATOM   3707 HG22 VAL   241      34.702  30.999  49.639  1.00  0.00             
ATOM   3708 HG23 VAL   241      33.225  30.810  50.405  1.00  0.00             
ATOM   3709  C   VAL   241      34.585  33.833  53.239  1.00  0.00             
ATOM   3710  O   VAL   241      34.771  34.923  52.608  1.00  0.00             
ATOM   3711  N   LEU   242      34.931  33.638  54.512  1.00  0.00             
ATOM   3712  H   LEU   242      35.033  32.691  54.849  1.00  0.00             
ATOM   3713  CA  LEU   242      35.428  34.724  55.319  1.00  0.00             
ATOM   3714  HA  LEU   242      34.798  35.571  55.048  1.00  0.00             
ATOM   3715  CB  LEU   242      35.330  34.337  56.777  1.00  0.00             
ATOM   3716  HB2 LEU   242      35.894  33.407  56.844  1.00  0.00             
ATOM   3717  HB3 LEU   242      35.706  35.106  57.453  1.00  0.00             
ATOM   3718  CG  LEU   242      33.848  34.002  57.205  1.00  0.00             
ATOM   3719  HG  LEU   242      33.522  33.113  56.667  1.00  0.00             
ATOM   3720  CD1 LEU   242      33.741  33.724  58.699  1.00  0.00             
ATOM   3721 HD11 LEU   242      32.683  33.652  58.951  1.00  0.00             
ATOM   3722 HD12 LEU   242      34.142  34.619  59.175  1.00  0.00             
ATOM   3723 HD13 LEU   242      34.400  32.868  58.844  1.00  0.00             
ATOM   3724  CD2 LEU   242      32.800  35.107  56.896  1.00  0.00             
ATOM   3725 HD21 LEU   242      32.739  35.197  55.811  1.00  0.00             
ATOM   3726 HD22 LEU   242      31.763  34.835  57.091  1.00  0.00             
ATOM   3727 HD23 LEU   242      33.068  36.021  57.426  1.00  0.00             
ATOM   3728  C   LEU   242      36.892  35.177  54.995  1.00  0.00             
ATOM   3729  O   LEU   242      37.829  34.361  54.816  1.00  0.00             
ATOM   3730  N   THR   243      37.020  36.480  54.922  1.00  0.00             
ATOM   3731  H   THR   243      36.206  37.046  55.117  1.00  0.00             
ATOM   3732  CA  THR   243      38.234  37.123  54.307  1.00  0.00             
ATOM   3733  HA  THR   243      39.042  36.393  54.253  1.00  0.00             
ATOM   3734  CB  THR   243      37.996  37.476  52.827  1.00  0.00             
ATOM   3735  HB  THR   243      38.808  38.054  52.386  1.00  0.00             
ATOM   3736  CG2 THR   243      37.855  36.231  51.926  1.00  0.00             
ATOM   3737 HG21 THR   243      37.801  36.638  50.916  1.00  0.00             
ATOM   3738 HG22 THR   243      36.926  35.675  52.048  1.00  0.00             
ATOM   3739 HG23 THR   243      38.713  35.565  52.019  1.00  0.00             
ATOM   3740  OG1 THR   243      36.787  38.178  52.524  1.00  0.00             
ATOM   3741  HG1 THR   243      36.177  37.460  52.337  1.00  0.00             
ATOM   3742  C   THR   243      38.778  38.338  55.036  1.00  0.00             
ATOM   3743  O   THR   243      39.992  38.577  54.898  1.00  0.00             
ATOM   3744  N   AP2   244      38.059  39.031  55.876  1.00  0.00             
ATOM   3745  H   AP2   244      37.062  38.870  55.868  1.00  0.00             
ATOM   3746  CA  AP2   244      38.506  39.955  56.840  1.00  0.00             
ATOM   3747  HA  AP2   244      39.471  40.331  56.502  1.00  0.00             
ATOM   3748  CB  AP2   244      37.538  41.105  57.008  1.00  0.00             
ATOM   3749  HB2 AP2   244      37.771  41.676  56.109  1.00  0.00             
ATOM   3750  HB3 AP2   244      36.524  40.770  56.791  1.00  0.00             
ATOM   3751  CG  AP2   244      37.681  41.983  58.234  1.00  0.00             
ATOM   3752  OD1 AP2   244      38.781  42.410  58.490  1.00  0.00             
ATOM   3753  OD2 AP2   244      36.649  42.266  58.819  1.00  0.00             
ATOM   3754  C   AP2   244      38.953  39.204  58.176  1.00  0.00             
ATOM   3755  O   AP2   244      38.549  39.696  59.205  1.00  0.00             
ATOM   3756  N   ASN   245      39.638  38.112  58.083  1.00  0.00             
ATOM   3757  H   ASN   245      39.956  37.907  57.146  1.00  0.00             
ATOM   3758  CA  ASN   245      40.225  37.353  59.243  1.00  0.00             
ATOM   3759  HA  ASN   245      39.329  37.096  59.807  1.00  0.00             
ATOM   3760  CB  ASN   245      40.778  35.986  58.686  1.00  0.00             
ATOM   3761  HB2 ASN   245      41.574  36.117  57.953  1.00  0.00             
ATOM   3762  HB3 ASN   245      41.145  35.370  59.507  1.00  0.00             
ATOM   3763  CG  ASN   245      39.684  35.256  58.009  1.00  0.00             
ATOM   3764  OD1 ASN   245      38.482  35.530  58.169  1.00  0.00             
ATOM   3765  ND2 ASN   245      40.059  34.391  57.112  1.00  0.00             
ATOM   3766 HD21 ASN   245      41.039  34.168  57.021  1.00  0.00             
ATOM   3767 HD22 ASN   245      39.369  33.997  56.488  1.00  0.00             
ATOM   3768  C   ASN   245      41.236  38.158  60.100  1.00  0.00             
ATOM   3769  O   ASN   245      41.676  39.197  59.635  1.00  0.00             
ATOM   3770  N   PRO   246      41.711  37.709  61.287  1.00  0.00             
ATOM   3771  CD  PRO   246      42.520  38.560  62.154  1.00  0.00             
ATOM   3772  HD2 PRO   246      41.861  39.352  62.511  1.00  0.00             
ATOM   3773  HD3 PRO   246      43.425  38.964  61.701  1.00  0.00             
ATOM   3774  CG  PRO   246      43.025  37.680  63.281  1.00  0.00             
ATOM   3775  HG2 PRO   246      43.132  38.211  64.226  1.00  0.00             
ATOM   3776  HG3 PRO   246      43.983  37.189  63.112  1.00  0.00             
ATOM   3777  CB  PRO   246      41.890  36.612  63.415  1.00  0.00             
ATOM   3778  HB2 PRO   246      41.124  37.046  64.059  1.00  0.00             
ATOM   3779  HB3 PRO   246      42.287  35.709  63.878  1.00  0.00             
ATOM   3780  CA  PRO   246      41.474  36.434  61.983  1.00  0.00             
ATOM   3781  HA  PRO   246      42.196  35.761  61.520  1.00  0.00             
ATOM   3782  C   PRO   246      40.097  35.688  61.893  1.00  0.00             
ATOM   3783  O   PRO   246      39.039  36.233  62.033  1.00  0.00             
ATOM   3784  N   ARG   247      40.181  34.324  61.665  1.00  0.00             
ATOM   3785  H   ARG   247      41.060  33.853  61.823  1.00  0.00             
ATOM   3786  CA  ARG   247      39.062  33.510  61.008  1.00  0.00             
ATOM   3787  HA  ARG   247      38.525  34.202  60.360  1.00  0.00             
ATOM   3788  CB  ARG   247      39.681  32.492  60.082  1.00  0.00             
ATOM   3789  HB2 ARG   247      40.266  33.108  59.399  1.00  0.00             
ATOM   3790  HB3 ARG   247      40.340  31.759  60.549  1.00  0.00             
ATOM   3791  CG  ARG   247      38.741  31.624  59.264  1.00  0.00             
ATOM   3792  HG2 ARG   247      38.267  30.844  59.859  1.00  0.00             
ATOM   3793  HG3 ARG   247      37.959  32.248  58.832  1.00  0.00             
ATOM   3794  CD  ARG   247      39.462  31.040  58.080  1.00  0.00             
ATOM   3795  HD2 ARG   247      39.645  31.922  57.467  1.00  0.00             
ATOM   3796  HD3 ARG   247      40.504  30.891  58.364  1.00  0.00             
ATOM   3797  NE  ARG   247      38.709  30.009  57.407  1.00  0.00             
ATOM   3798  HE  ARG   247      37.705  30.079  57.487  1.00  0.00             
ATOM   3799  CZ  ARG   247      39.193  28.968  56.714  1.00  0.00             
ATOM   3800  NH1 ARG   247      40.435  28.780  56.392  1.00  0.00             
ATOM   3801 HH11 ARG   247      41.175  29.353  56.772  1.00  0.00             
ATOM   3802 HH12 ARG   247      40.639  28.061  55.713  1.00  0.00             
ATOM   3803  NH2 ARG   247      38.377  27.935  56.545  1.00  0.00             
ATOM   3804 HH21 ARG   247      37.419  27.969  56.862  1.00  0.00             
ATOM   3805 HH22 ARG   247      38.663  27.193  55.921  1.00  0.00             
ATOM   3806  C   ARG   247      38.122  32.807  61.964  1.00  0.00             
ATOM   3807  O   ARG   247      38.538  31.849  62.689  1.00  0.00             
ATOM   3808  N   PRO   248      36.809  33.032  61.883  1.00  0.00             
ATOM   3809  CD  PRO   248      36.161  34.200  61.237  1.00  0.00             
ATOM   3810  HD2 PRO   248      35.916  33.872  60.227  1.00  0.00             
ATOM   3811  HD3 PRO   248      36.803  35.076  61.148  1.00  0.00             
ATOM   3812  CG  PRO   248      34.868  34.494  62.037  1.00  0.00             
ATOM   3813  HG2 PRO   248      34.171  35.070  61.428  1.00  0.00             
ATOM   3814  HG3 PRO   248      35.063  35.039  62.961  1.00  0.00             
ATOM   3815  CB  PRO   248      34.478  33.024  62.316  1.00  0.00             
ATOM   3816  HB2 PRO   248      34.004  32.547  61.458  1.00  0.00             
ATOM   3817  HB3 PRO   248      33.884  32.919  63.224  1.00  0.00             
ATOM   3818  CA  PRO   248      35.765  32.199  62.450  1.00  0.00             
ATOM   3819  HA  PRO   248      35.987  32.003  63.499  1.00  0.00             
ATOM   3820  C   PRO   248      35.552  30.819  61.833  1.00  0.00             
ATOM   3821  O   PRO   248      35.959  30.534  60.754  1.00  0.00             
ATOM   3822  N   ASN   249      34.746  29.978  62.571  1.00  0.00             
ATOM   3823  H   ASN   249      34.497  30.226  63.518  1.00  0.00             
ATOM   3824  CA  ASN   249      34.109  28.837  61.982  1.00  0.00             
ATOM   3825  HA  ASN   249      34.936  28.164  61.755  1.00  0.00             
ATOM   3826  CB  ASN   249      33.175  28.083  62.946  1.00  0.00             
ATOM   3827  HB2 ASN   249      33.664  27.365  63.605  1.00  0.00             
ATOM   3828  HB3 ASN   249      32.641  28.708  63.662  1.00  0.00             
ATOM   3829  CG  ASN   249      32.086  27.287  62.366  1.00  0.00             
ATOM   3830  OD1 ASN   249      30.976  27.693  62.634  1.00  0.00             
ATOM   3831  ND2 ASN   249      32.422  26.240  61.723  1.00  0.00             
ATOM   3832 HD21 ASN   249      33.349  25.842  61.767  1.00  0.00             
ATOM   3833 HD22 ASN   249      31.702  25.647  61.334  1.00  0.00             
ATOM   3834  C   ASN   249      33.382  29.221  60.710  1.00  0.00             
ATOM   3835  O   ASN   249      32.844  30.301  60.532  1.00  0.00             
ATOM   3836  N   ASP   250      33.530  28.339  59.726  1.00  0.00             
ATOM   3837  H   ASP   250      33.856  27.412  59.960  1.00  0.00             
ATOM   3838  CA  ASP   250      33.045  28.608  58.364  1.00  0.00             
ATOM   3839  HA  ASP   250      33.463  29.573  58.075  1.00  0.00             
ATOM   3840  CB  ASP   250      33.559  27.532  57.408  1.00  0.00             
ATOM   3841  HB2 ASP   250      33.211  26.640  57.929  1.00  0.00             
ATOM   3842  HB3 ASP   250      33.105  27.589  56.419  1.00  0.00             
ATOM   3843  CG  ASP   250      35.081  27.370  57.293  1.00  0.00             
ATOM   3844  OD1 ASP   250      35.536  26.295  56.844  1.00  0.00             
ATOM   3845  OD2 ASP   250      35.798  28.325  57.631  1.00  0.00             
ATOM   3846  C   ASP   250      31.486  28.623  58.385  1.00  0.00             
ATOM   3847  O   ASP   250      30.774  27.620  58.622  1.00  0.00             
ATOM   3848  N   PRO   251      30.795  29.738  58.040  1.00  0.00             
ATOM   3849  CD  PRO   251      31.433  30.971  57.708  1.00  0.00             
ATOM   3850  HD2 PRO   251      32.156  30.859  56.899  1.00  0.00             
ATOM   3851  HD3 PRO   251      31.942  31.418  58.561  1.00  0.00             
ATOM   3852  CG  PRO   251      30.257  31.838  57.191  1.00  0.00             
ATOM   3853  HG2 PRO   251      30.140  31.710  56.115  1.00  0.00             
ATOM   3854  HG3 PRO   251      30.473  32.858  57.507  1.00  0.00             
ATOM   3855  CB  PRO   251      29.001  31.372  57.813  1.00  0.00             
ATOM   3856  HB2 PRO   251      28.125  31.575  57.195  1.00  0.00             
ATOM   3857  HB3 PRO   251      28.856  31.918  58.745  1.00  0.00             
ATOM   3858  CA  PRO   251      29.345  29.936  58.047  1.00  0.00             
ATOM   3859  HA  PRO   251      29.024  29.706  59.063  1.00  0.00             
ATOM   3860  C   PRO   251      28.590  29.067  57.023  1.00  0.00             
ATOM   3861  O   PRO   251      29.124  28.538  56.038  1.00  0.00             
ATOM   3862  N   THR   252      27.307  28.828  57.367  1.00  0.00             
ATOM   3863  H   THR   252      27.043  29.195  58.270  1.00  0.00             
ATOM   3864  CA  THR   252      26.465  28.051  56.642  1.00  0.00             
ATOM   3865  HA  THR   252      27.045  27.227  56.227  1.00  0.00             
ATOM   3866  CB  THR   252      25.481  27.376  57.659  1.00  0.00             
ATOM   3867  HB  THR   252      24.885  28.189  58.073  1.00  0.00             
ATOM   3868  CG2 THR   252      24.448  26.404  57.056  1.00  0.00             
ATOM   3869 HG21 THR   252      23.540  26.243  57.637  1.00  0.00             
ATOM   3870 HG22 THR   252      24.960  25.442  57.055  1.00  0.00             
ATOM   3871 HG23 THR   252      24.147  26.735  56.062  1.00  0.00             
ATOM   3872  OG1 THR   252      26.031  26.638  58.694  1.00  0.00             
ATOM   3873  HG1 THR   252      26.038  27.268  59.419  1.00  0.00             
ATOM   3874  C   THR   252      25.740  28.890  55.599  1.00  0.00             
ATOM   3875  O   THR   252      25.679  28.487  54.462  1.00  0.00             
ATOM   3876  N   VAL   253      25.451  30.084  55.977  1.00  0.00             
ATOM   3877  H   VAL   253      25.517  30.311  56.959  1.00  0.00             
ATOM   3878  CA  VAL   253      24.913  31.137  55.132  1.00  0.00             
ATOM   3879  HA  VAL   253      25.182  30.920  54.098  1.00  0.00             
ATOM   3880  CB  VAL   253      23.397  31.246  55.278  1.00  0.00             
ATOM   3881  HB  VAL   253      23.235  30.998  56.327  1.00  0.00             
ATOM   3882  CG1 VAL   253      22.761  32.558  54.934  1.00  0.00             
ATOM   3883 HG11 VAL   253      21.697  32.424  55.128  1.00  0.00             
ATOM   3884 HG12 VAL   253      23.032  33.390  55.584  1.00  0.00             
ATOM   3885 HG13 VAL   253      22.872  32.824  53.882  1.00  0.00             
ATOM   3886  CG2 VAL   253      22.666  30.094  54.543  1.00  0.00             
ATOM   3887 HG21 VAL   253      21.727  29.823  55.028  1.00  0.00             
ATOM   3888 HG22 VAL   253      23.341  29.255  54.376  1.00  0.00             
ATOM   3889 HG23 VAL   253      22.333  30.503  53.589  1.00  0.00             
ATOM   3890  C   VAL   253      25.651  32.435  55.581  1.00  0.00             
ATOM   3891  O   VAL   253      25.738  32.711  56.811  1.00  0.00             
ATOM   3892  N   GLY   254      26.238  33.136  54.602  1.00  0.00             
ATOM   3893  H   GLY   254      26.076  32.777  53.672  1.00  0.00             
ATOM   3894  CA  GLY   254      26.988  34.468  54.836  1.00  0.00             
ATOM   3895  HA2 GLY   254      27.621  34.436  55.723  1.00  0.00             
ATOM   3896  HA3 GLY   254      27.674  34.644  54.007  1.00  0.00             
ATOM   3897  C   GLY   254      26.042  35.630  54.972  1.00  0.00             
ATOM   3898  O   GLY   254      24.832  35.437  54.978  1.00  0.00             
ATOM   3899  N   LYS   255      26.613  36.827  55.077  1.00  0.00             
ATOM   3900  H   LYS   255      27.619  36.906  55.132  1.00  0.00             
ATOM   3901  CA  LYS   255      25.848  38.074  55.295  1.00  0.00             
ATOM   3902  HA  LYS   255      24.819  37.760  55.120  1.00  0.00             
ATOM   3903  CB  LYS   255      26.036  38.728  56.691  1.00  0.00             
ATOM   3904  HB2 LYS   255      27.122  38.800  56.752  1.00  0.00             
ATOM   3905  HB3 LYS   255      25.573  39.706  56.828  1.00  0.00             
ATOM   3906  CG  LYS   255      25.448  37.803  57.829  1.00  0.00             
ATOM   3907  HG2 LYS   255      25.859  36.794  57.860  1.00  0.00             
ATOM   3908  HG3 LYS   255      25.697  38.269  58.782  1.00  0.00             
ATOM   3909  CD  LYS   255      23.925  37.722  57.512  1.00  0.00             
ATOM   3910  HD2 LYS   255      23.380  38.650  57.343  1.00  0.00             
ATOM   3911  HD3 LYS   255      23.848  36.985  56.712  1.00  0.00             
ATOM   3912  CE  LYS   255      23.310  36.969  58.708  1.00  0.00             
ATOM   3913  HE2 LYS   255      22.377  36.464  58.455  1.00  0.00             
ATOM   3914  HE3 LYS   255      24.038  36.173  58.862  1.00  0.00             
ATOM   3915  NZ  LYS   255      23.223  37.709  59.943  1.00  0.00             
ATOM   3916  HZ1 LYS   255      23.195  37.069  60.724  1.00  0.00             
ATOM   3917  HZ2 LYS   255      22.398  38.287  60.011  1.00  0.00             
ATOM   3918  HZ3 LYS   255      24.002  38.347  60.033  1.00  0.00             
ATOM   3919  C   LYS   255      26.047  39.205  54.254  1.00  0.00             
ATOM   3920  O   LYS   255      27.172  39.771  54.233  1.00  0.00             
ATOM   3921  N   CYX   256      25.090  39.462  53.376  1.00  0.00             
ATOM   3922  H   CYX   256      24.207  38.979  53.465  1.00  0.00             
ATOM   3923  CA  CYX   256      25.128  40.494  52.280  1.00  0.00             
ATOM   3924  HA  CYX   256      26.095  40.304  51.814  1.00  0.00             
ATOM   3925  CB  CYX   256      23.982  40.149  51.421  1.00  0.00             
ATOM   3926  HB2 CYX   256      23.139  40.332  52.086  1.00  0.00             
ATOM   3927  HB3 CYX   256      23.907  40.889  50.624  1.00  0.00             
ATOM   3928  SG  CYX   256      24.023  38.436  50.854  1.00  0.00             
ATOM   3929  C   CYX   256      25.117  41.914  52.719  1.00  0.00             
ATOM   3930  O   CYX   256      25.599  42.789  51.985  1.00  0.00             
ATOM   3931  N   ASN   257      24.563  42.272  53.896  1.00  0.00             
ATOM   3932  H   ASN   257      24.280  41.542  54.534  1.00  0.00             
ATOM   3933  CA  ASN   257      24.331  43.629  54.306  1.00  0.00             
ATOM   3934  HA  ASN   257      25.059  44.265  53.802  1.00  0.00             
ATOM   3935  CB  ASN   257      22.861  43.881  53.751  1.00  0.00             
ATOM   3936  HB2 ASN   257      22.318  42.939  53.822  1.00  0.00             
ATOM   3937  HB3 ASN   257      22.418  44.726  54.280  1.00  0.00             
ATOM   3938  CG  ASN   257      22.730  44.228  52.288  1.00  0.00             
ATOM   3939  OD1 ASN   257      22.338  43.468  51.425  1.00  0.00             
ATOM   3940  ND2 ASN   257      23.006  45.470  51.851  1.00  0.00             
ATOM   3941 HD21 ASN   257      23.302  46.171  52.515  1.00  0.00             
ATOM   3942 HD22 ASN   257      22.943  45.728  50.877  1.00  0.00             
ATOM   3943  C   ASN   257      24.382  43.856  55.820  1.00  0.00             
ATOM   3944  O   ASN   257      23.828  44.831  56.373  1.00  0.00             
ATOM   3945  N   ASP   258      25.052  42.958  56.533  1.00  0.00             
ATOM   3946  H   ASP   258      25.539  42.236  56.022  1.00  0.00             
ATOM   3947  CA  ASP   258      25.392  43.108  58.003  1.00  0.00             
ATOM   3948  HA  ASP   258      25.315  44.188  58.132  1.00  0.00             
ATOM   3949  CB  ASP   258      24.430  42.327  58.874  1.00  0.00             
ATOM   3950  HB2 ASP   258      24.363  41.283  58.569  1.00  0.00             
ATOM   3951  HB3 ASP   258      24.871  42.411  59.868  1.00  0.00             
ATOM   3952  CG  ASP   258      22.981  42.858  58.763  1.00  0.00             
ATOM   3953  OD1 ASP   258      22.669  44.000  59.142  1.00  0.00             
ATOM   3954  OD2 ASP   258      22.127  42.060  58.310  1.00  0.00             
ATOM   3955  C   ASP   258      26.800  42.471  58.282  1.00  0.00             
ATOM   3956  O   ASP   258      27.142  41.542  57.577  1.00  0.00             
ATOM   3957  N   PRO   259      27.657  43.097  59.141  1.00  0.00             
ATOM   3958  CD  PRO   259      27.533  44.348  59.852  1.00  0.00             
ATOM   3959  HD2 PRO   259      26.576  44.676  60.260  1.00  0.00             
ATOM   3960  HD3 PRO   259      27.909  45.200  59.285  1.00  0.00             
ATOM   3961  CG  PRO   259      28.439  44.185  61.086  1.00  0.00             
ATOM   3962  HG2 PRO   259      27.779  43.858  61.889  1.00  0.00             
ATOM   3963  HG3 PRO   259      28.761  45.205  61.295  1.00  0.00             
ATOM   3964  CB  PRO   259      29.603  43.260  60.580  1.00  0.00             
ATOM   3965  HB2 PRO   259      30.061  42.875  61.492  1.00  0.00             
ATOM   3966  HB3 PRO   259      30.341  43.848  60.034  1.00  0.00             
ATOM   3967  CA  PRO   259      28.859  42.349  59.607  1.00  0.00             
ATOM   3968  HA  PRO   259      29.573  42.157  58.806  1.00  0.00             
ATOM   3969  C   PRO   259      28.455  41.038  60.247  1.00  0.00             
ATOM   3970  O   PRO   259      27.539  41.082  61.056  1.00  0.00             
ATOM   3971  N   TYR   260      28.991  39.885  59.892  1.00  0.00             
ATOM   3972  H   TYR   260      29.713  39.872  59.186  1.00  0.00             
ATOM   3973  CA  TYR   260      28.835  38.649  60.595  1.00  0.00             
ATOM   3974  HA  TYR   260      27.754  38.531  60.670  1.00  0.00             
ATOM   3975  CB  TYR   260      29.429  37.542  59.702  1.00  0.00             
ATOM   3976  HB2 TYR   260      28.833  37.554  58.789  1.00  0.00             
ATOM   3977  HB3 TYR   260      30.400  37.913  59.375  1.00  0.00             
ATOM   3978  CG  TYR   260      29.360  36.129  60.244  1.00  0.00             
ATOM   3979  CD1 TYR   260      30.529  35.338  60.307  1.00  0.00             
ATOM   3980  HD1 TYR   260      31.490  35.811  60.165  1.00  0.00             
ATOM   3981  CE1 TYR   260      30.355  34.004  60.589  1.00  0.00             
ATOM   3982  HE1 TYR   260      31.186  33.316  60.638  1.00  0.00             
ATOM   3983  CZ  TYR   260      29.090  33.402  60.999  1.00  0.00             
ATOM   3984  OH  TYR   260      28.905  32.091  61.309  1.00  0.00             
ATOM   3985  HH  TYR   260      29.789  31.743  61.445  1.00  0.00             
ATOM   3986  CE2 TYR   260      28.008  34.284  61.078  1.00  0.00             
ATOM   3987  HE2 TYR   260      27.018  33.917  61.307  1.00  0.00             
ATOM   3988  CD2 TYR   260      28.109  35.591  60.594  1.00  0.00             
ATOM   3989  HD2 TYR   260      27.267  36.245  60.418  1.00  0.00             
ATOM   3990  C   TYR   260      29.482  38.738  61.998  1.00  0.00             
ATOM   3991  O   TYR   260      30.652  38.993  61.893  1.00  0.00             
ATOM   3992  N   PRO   261      28.775  38.725  63.177  1.00  0.00             
ATOM   3993  CD  PRO   261      27.401  38.508  63.291  1.00  0.00             
ATOM   3994  HD2 PRO   261      27.124  37.596  62.762  1.00  0.00             
ATOM   3995  HD3 PRO   261      26.839  39.388  62.979  1.00  0.00             
ATOM   3996  CG  PRO   261      27.059  38.220  64.744  1.00  0.00             
ATOM   3997  HG2 PRO   261      27.091  37.139  64.873  1.00  0.00             
ATOM   3998  HG3 PRO   261      26.096  38.487  65.179  1.00  0.00             
ATOM   3999  CB  PRO   261      28.258  38.926  65.510  1.00  0.00             
ATOM   4000  HB2 PRO   261      28.408  38.465  66.486  1.00  0.00             
ATOM   4001  HB3 PRO   261      27.956  39.970  65.590  1.00  0.00             
ATOM   4002  CA  PRO   261      29.419  38.833  64.545  1.00  0.00             
ATOM   4003  HA  PRO   261      30.011  39.748  64.565  1.00  0.00             
ATOM   4004  C   PRO   261      30.500  37.712  64.733  1.00  0.00             
ATOM   4005  O   PRO   261      30.472  36.648  64.139  1.00  0.00             
ATOM   4006  N   GLY   262      31.348  37.955  65.733  1.00  0.00             
ATOM   4007  H   GLY   262      31.222  38.803  66.266  1.00  0.00             
ATOM   4008  CA  GLY   262      32.487  37.032  65.956  1.00  0.00             
ATOM   4009  HA2 GLY   262      32.470  36.779  67.016  1.00  0.00             
ATOM   4010  HA3 GLY   262      32.326  36.088  65.436  1.00  0.00             
ATOM   4011  C   GLY   262      33.846  37.657  65.659  1.00  0.00             
ATOM   4012  O   GLY   262      34.828  36.952  65.572  1.00  0.00             
ATOM   4013  N   ASN   263      33.918  39.007  65.415  1.00  0.00             
ATOM   4014  H   ASN   263      33.027  39.463  65.545  1.00  0.00             
ATOM   4015  CA  ASN   263      35.115  39.750  64.960  1.00  0.00             
ATOM   4016  HA  ASN   263      36.032  39.268  65.300  1.00  0.00             
ATOM   4017  CB  ASN   263      35.128  39.744  63.381  1.00  0.00             
ATOM   4018  HB2 ASN   263      34.211  39.254  63.053  1.00  0.00             
ATOM   4019  HB3 ASN   263      34.983  40.732  62.943  1.00  0.00             
ATOM   4020  CG  ASN   263      36.329  39.051  62.746  1.00  0.00             
ATOM   4021  OD1 ASN   263      37.019  39.676  62.012  1.00  0.00             
ATOM   4022  ND2 ASN   263      36.574  37.786  62.885  1.00  0.00             
ATOM   4023 HD21 ASN   263      35.974  37.230  63.477  1.00  0.00             
ATOM   4024 HD22 ASN   263      37.452  37.496  62.477  1.00  0.00             
ATOM   4025  C   ASN   263      35.344  41.234  65.474  1.00  0.00             
ATOM   4026  O   ASN   263      35.924  42.006  64.775  1.00  0.00             
ATOM   4027  N   ASN   264      34.998  41.566  66.739  1.00  0.00             
ATOM   4028  H   ASN   264      34.461  40.876  67.244  1.00  0.00             
ATOM   4029  CA  ASN   264      35.497  42.740  67.394  1.00  0.00             
ATOM   4030  HA  ASN   264      35.335  43.610  66.756  1.00  0.00             
ATOM   4031  CB  ASN   264      34.671  42.928  68.661  1.00  0.00             
ATOM   4032  HB2 ASN   264      33.589  42.866  68.545  1.00  0.00             
ATOM   4033  HB3 ASN   264      34.921  42.102  69.326  1.00  0.00             
ATOM   4034  CG  ASN   264      35.069  44.262  69.269  1.00  0.00             
ATOM   4035  OD1 ASN   264      35.693  44.363  70.348  1.00  0.00             
ATOM   4036  ND2 ASN   264      34.705  45.358  68.689  1.00  0.00             
ATOM   4037 HD21 ASN   264      34.144  45.312  67.850  1.00  0.00             
ATOM   4038 HD22 ASN   264      34.853  46.226  69.183  1.00  0.00             
ATOM   4039  C   ASN   264      37.017  42.682  67.621  1.00  0.00             
ATOM   4040  O   ASN   264      37.529  41.625  68.072  1.00  0.00             
ATOM   4041  N   ASN   265      37.654  43.739  67.175  1.00  0.00             
ATOM   4042  H   ASN   265      37.191  44.511  66.716  1.00  0.00             
ATOM   4043  CA  ASN   265      39.107  43.980  67.270  1.00  0.00             
ATOM   4044  HA  ASN   265      39.336  44.937  66.801  1.00  0.00             
ATOM   4045  CB  ASN   265      39.500  44.179  68.720  1.00  0.00             
ATOM   4046  HB2 ASN   265      38.879  44.973  69.136  1.00  0.00             
ATOM   4047  HB3 ASN   265      39.171  43.270  69.224  1.00  0.00             
ATOM   4048  CG  ASN   265      40.995  44.494  69.113  1.00  0.00             
ATOM   4049  OD1 ASN   265      41.671  45.396  68.624  1.00  0.00             
ATOM   4050  ND2 ASN   265      41.432  43.792  70.169  1.00  0.00             
ATOM   4051 HD21 ASN   265      40.887  43.008  70.499  1.00  0.00             
ATOM   4052 HD22 ASN   265      42.365  43.974  70.510  1.00  0.00             
ATOM   4053  C   ASN   265      39.958  42.948  66.358  1.00  0.00             
ATOM   4054  O   ASN   265      41.072  42.635  66.682  1.00  0.00             
ATOM   4055  N   AN1   266      39.328  42.655  65.197  1.00  0.00             
ATOM   4056  H   AN1   266      38.457  43.119  64.982  1.00  0.00             
ATOM   4057  CA  AN1   266      39.887  41.713  64.193  1.00  0.00             
ATOM   4058  HA  AN1   266      40.962  41.621  64.347  1.00  0.00             
ATOM   4059  CB  AN1   266      39.371  40.248  64.371  1.00  0.00             
ATOM   4060  HB2 AN1   266      38.308  40.314  64.139  1.00  0.00             
ATOM   4061  HB3 AN1   266      40.026  39.679  63.711  1.00  0.00             
ATOM   4062  CG  AN1   266      39.539  39.647  65.813  1.00  0.00             
ATOM   4063  OD1 AN1   266      38.585  39.101  66.391  1.00  0.00             
ATOM   4064  ND2 AN1   266      40.732  39.534  66.292  1.00  0.00             
ATOM   4065 HD21 AN1   266      41.481  39.955  65.761  1.00  0.00             
ATOM   4066 HD22 AN1   266      40.808  39.082  67.192  1.00  0.00             
ATOM   4067  C   AN1   266      39.616  42.204  62.767  1.00  0.00             
ATOM   4068  O   AN1   266      38.526  42.266  62.263  1.00  0.00             
ATOM   4069  N   GLY   267      40.783  42.029  62.053  1.00  0.00             
ATOM   4070  H   GLY   267      41.650  41.895  62.554  1.00  0.00             
ATOM   4071  CA  GLY   267      40.759  42.075  60.601  1.00  0.00             
ATOM   4072  HA2 GLY   267      40.467  41.092  60.230  1.00  0.00             
ATOM   4073  HA3 GLY   267      39.960  42.667  60.154  1.00  0.00             
ATOM   4074  C   GLY   267      42.173  42.276  59.965  1.00  0.00             
ATOM   4075  O   GLY   267      43.057  42.758  60.626  1.00  0.00             
ATOM   4076  N   VAL   268      42.238  42.033  58.675  1.00  0.00             
ATOM   4077  H   VAL   268      41.374  41.657  58.310  1.00  0.00             
ATOM   4078  CA  VAL   268      43.397  42.154  57.786  1.00  0.00             
ATOM   4079  HA  VAL   268      44.229  42.672  58.264  1.00  0.00             
ATOM   4080  CB  VAL   268      43.847  40.727  57.409  1.00  0.00             
ATOM   4081  HB  VAL   268      43.984  40.173  58.337  1.00  0.00             
ATOM   4082  CG1 VAL   268      42.819  40.005  56.561  1.00  0.00             
ATOM   4083 HG11 VAL   268      43.101  38.952  56.588  1.00  0.00             
ATOM   4084 HG12 VAL   268      41.788  40.173  56.872  1.00  0.00             
ATOM   4085 HG13 VAL   268      42.875  40.366  55.535  1.00  0.00             
ATOM   4086  CG2 VAL   268      45.219  40.687  56.760  1.00  0.00             
ATOM   4087 HG21 VAL   268      45.364  41.562  56.126  1.00  0.00             
ATOM   4088 HG22 VAL   268      45.340  39.861  56.060  1.00  0.00             
ATOM   4089 HG23 VAL   268      46.006  40.525  57.496  1.00  0.00             
ATOM   4090  C   VAL   268      42.915  42.971  56.573  1.00  0.00             
ATOM   4091  O   VAL   268      41.772  42.826  56.149  1.00  0.00             
ATOM   4092  N   LYS   269      43.821  43.787  55.984  1.00  0.00             
ATOM   4093  H   LYS   269      44.757  43.571  56.295  1.00  0.00             
ATOM   4094  CA  LYS   269      43.579  44.830  54.924  1.00  0.00             
ATOM   4095  HA  LYS   269      43.071  45.621  55.475  1.00  0.00             
ATOM   4096  CB  LYS   269      44.858  45.440  54.329  1.00  0.00             
ATOM   4097  HB2 LYS   269      45.640  45.648  55.060  1.00  0.00             
ATOM   4098  HB3 LYS   269      45.183  44.607  53.707  1.00  0.00             
ATOM   4099  CG  LYS   269      44.488  46.675  53.453  1.00  0.00             
ATOM   4100  HG2 LYS   269      44.121  46.411  52.461  1.00  0.00             
ATOM   4101  HG3 LYS   269      43.797  47.279  54.040  1.00  0.00             
ATOM   4102  CD  LYS   269      45.761  47.493  53.089  1.00  0.00             
ATOM   4103  HD2 LYS   269      46.351  47.673  53.988  1.00  0.00             
ATOM   4104  HD3 LYS   269      46.335  47.002  52.303  1.00  0.00             
ATOM   4105  CE  LYS   269      45.379  48.769  52.401  1.00  0.00             
ATOM   4106  HE2 LYS   269      46.067  48.940  51.573  1.00  0.00             
ATOM   4107  HE3 LYS   269      44.372  48.593  52.023  1.00  0.00             
ATOM   4108  NZ  LYS   269      45.486  49.925  53.300  1.00  0.00             
ATOM   4109  HZ1 LYS   269      44.859  50.659  53.001  1.00  0.00             
ATOM   4110  HZ2 LYS   269      46.453  50.216  53.323  1.00  0.00             
ATOM   4111  HZ3 LYS   269      45.236  49.712  54.256  1.00  0.00             
ATOM   4112  C   LYS   269      42.673  44.340  53.742  1.00  0.00             
ATOM   4113  O   LYS   269      42.745  43.211  53.213  1.00  0.00             
ATOM   4114  N   GLY   270      41.787  45.207  53.312  1.00  0.00             
ATOM   4115  H   GLY   270      41.846  46.106  53.769  1.00  0.00             
ATOM   4116  CA  GLY   270      40.822  44.945  52.132  1.00  0.00             
ATOM   4117  HA2 GLY   270      40.047  44.228  52.404  1.00  0.00             
ATOM   4118  HA3 GLY   270      40.377  45.938  52.068  1.00  0.00             
ATOM   4119  C   GLY   270      41.546  44.714  50.841  1.00  0.00             
ATOM   4120  O   GLY   270      41.860  45.683  50.129  1.00  0.00             
ATOM   4121  N   PHE   271      41.594  43.508  50.417  1.00  0.00             
ATOM   4122  H   PHE   271      41.462  42.737  51.056  1.00  0.00             
ATOM   4123  CA  PHE   271      41.738  43.172  48.975  1.00  0.00             
ATOM   4124  HA  PHE   271      41.462  44.021  48.350  1.00  0.00             
ATOM   4125  CB  PHE   271      43.175  42.714  48.673  1.00  0.00             
ATOM   4126  HB2 PHE   271      43.864  43.548  48.806  1.00  0.00             
ATOM   4127  HB3 PHE   271      43.465  42.020  49.462  1.00  0.00             
ATOM   4128  CG  PHE   271      43.306  42.220  47.337  1.00  0.00             
ATOM   4129  CD1 PHE   271      44.005  41.010  47.104  1.00  0.00             
ATOM   4130  HD1 PHE   271      44.372  40.450  47.951  1.00  0.00             
ATOM   4131  CE1 PHE   271      44.218  40.576  45.813  1.00  0.00             
ATOM   4132  HE1 PHE   271      44.856  39.717  45.666  1.00  0.00             
ATOM   4133  CZ  PHE   271      43.650  41.248  44.722  1.00  0.00             
ATOM   4134  HZ  PHE   271      43.646  40.865  43.712  1.00  0.00             
ATOM   4135  CE2 PHE   271      43.084  42.536  44.912  1.00  0.00             
ATOM   4136  HE2 PHE   271      42.833  43.195  44.094  1.00  0.00             
ATOM   4137  CD2 PHE   271      42.854  42.997  46.257  1.00  0.00             
ATOM   4138  HD2 PHE   271      42.415  43.974  46.394  1.00  0.00             
ATOM   4139  C   PHE   271      40.639  42.173  48.566  1.00  0.00             
ATOM   4140  O   PHE   271      40.415  41.212  49.352  1.00  0.00             
ATOM   4141  N   SER   272      40.025  42.317  47.431  1.00  0.00             
ATOM   4142  H   SER   272      40.041  43.254  47.053  1.00  0.00             
ATOM   4143  CA  SER   272      39.400  41.402  46.448  1.00  0.00             
ATOM   4144  HA  SER   272      40.080  40.588  46.194  1.00  0.00             
ATOM   4145  CB  SER   272      37.983  40.909  46.969  1.00  0.00             
ATOM   4146  HB2 SER   272      37.262  41.726  47.001  1.00  0.00             
ATOM   4147  HB3 SER   272      37.595  40.185  46.252  1.00  0.00             
ATOM   4148  OG  SER   272      38.066  40.246  48.205  1.00  0.00             
ATOM   4149  HG  SER   272      38.622  40.808  48.749  1.00  0.00             
ATOM   4150  C   SER   272      39.131  42.098  45.125  1.00  0.00             
ATOM   4151  O   SER   272      38.978  43.282  45.158  1.00  0.00             
ATOM   4152  N   TYR   273      38.919  41.351  44.044  1.00  0.00             
ATOM   4153  H   TYR   273      39.130  40.367  44.133  1.00  0.00             
ATOM   4154  CA  TYR   273      38.258  41.741  42.788  1.00  0.00             
ATOM   4155  HA  TYR   273      38.315  42.829  42.761  1.00  0.00             
ATOM   4156  CB  TYR   273      39.179  41.263  41.628  1.00  0.00             
ATOM   4157  HB2 TYR   273      39.494  40.242  41.844  1.00  0.00             
ATOM   4158  HB3 TYR   273      38.598  41.337  40.709  1.00  0.00             
ATOM   4159  CG  TYR   273      40.449  42.157  41.500  1.00  0.00             
ATOM   4160  CD1 TYR   273      41.732  41.676  41.706  1.00  0.00             
ATOM   4161  HD1 TYR   273      41.891  40.731  42.205  1.00  0.00             
ATOM   4162  CE1 TYR   273      42.835  42.571  41.603  1.00  0.00             
ATOM   4163  HE1 TYR   273      43.792  42.231  41.971  1.00  0.00             
ATOM   4164  CZ  TYR   273      42.633  43.943  41.351  1.00  0.00             
ATOM   4165  OH  TYR   273      43.603  44.843  41.281  1.00  0.00             
ATOM   4166  HH  TYR   273      44.446  44.393  41.182  1.00  0.00             
ATOM   4167  CE2 TYR   273      41.333  44.387  41.004  1.00  0.00             
ATOM   4168  HE2 TYR   273      41.201  45.433  40.771  1.00  0.00             
ATOM   4169  CD2 TYR   273      40.273  43.520  41.084  1.00  0.00             
ATOM   4170  HD2 TYR   273      39.254  43.809  40.872  1.00  0.00             
ATOM   4171  C   TYR   273      36.875  41.058  42.634  1.00  0.00             
ATOM   4172  O   TYR   273      36.797  39.804  42.438  1.00  0.00             
ATOM   4173  N   LEU   274      35.868  41.845  42.383  1.00  0.00             
ATOM   4174  H   LEU   274      36.086  42.824  42.265  1.00  0.00             
ATOM   4175  CA  LEU   274      34.429  41.435  42.366  1.00  0.00             
ATOM   4176  HA  LEU   274      34.337  40.407  42.716  1.00  0.00             
ATOM   4177  CB  LEU   274      33.702  42.306  43.382  1.00  0.00             
ATOM   4178  HB2 LEU   274      33.819  43.280  42.907  1.00  0.00             
ATOM   4179  HB3 LEU   274      32.644  42.044  43.425  1.00  0.00             
ATOM   4180  CG  LEU   274      34.371  42.432  44.840  1.00  0.00             
ATOM   4181  HG  LEU   274      35.410  42.761  44.843  1.00  0.00             
ATOM   4182  CD1 LEU   274      33.597  43.458  45.677  1.00  0.00             
ATOM   4183 HD11 LEU   274      32.569  43.126  45.827  1.00  0.00             
ATOM   4184 HD12 LEU   274      33.580  44.376  45.090  1.00  0.00             
ATOM   4185 HD13 LEU   274      33.959  43.632  46.690  1.00  0.00             
ATOM   4186  CD2 LEU   274      34.203  41.025  45.518  1.00  0.00             
ATOM   4187 HD21 LEU   274      34.385  41.222  46.575  1.00  0.00             
ATOM   4188 HD22 LEU   274      33.183  40.668  45.378  1.00  0.00             
ATOM   4189 HD23 LEU   274      34.967  40.371  45.098  1.00  0.00             
ATOM   4190  C   LEU   274      33.980  41.464  40.944  1.00  0.00             
ATOM   4191  O   LEU   274      32.792  41.798  40.785  1.00  0.00             
ATOM   4192  N   ASP   275      34.727  41.196  39.930  1.00  0.00             
ATOM   4193  H   ASP   275      35.675  40.902  40.115  1.00  0.00             
ATOM   4194  CA  ASP   275      34.342  41.237  38.534  1.00  0.00             
ATOM   4195  HA  ASP   275      33.770  42.148  38.358  1.00  0.00             
ATOM   4196  CB  ASP   275      35.669  41.310  37.730  1.00  0.00             
ATOM   4197  HB2 ASP   275      36.238  42.141  38.146  1.00  0.00             
ATOM   4198  HB3 ASP   275      36.216  40.379  37.879  1.00  0.00             
ATOM   4199  CG  ASP   275      35.472  41.550  36.206  1.00  0.00             
ATOM   4200  OD1 ASP   275      35.955  40.802  35.368  1.00  0.00             
ATOM   4201  OD2 ASP   275      34.818  42.545  35.820  1.00  0.00             
ATOM   4202  C   ASP   275      33.416  40.099  38.031  1.00  0.00             
ATOM   4203  O   ASP   275      33.659  39.353  37.091  1.00  0.00             
ATOM   4204  N   GLY   276      32.281  39.823  38.769  1.00  0.00             
ATOM   4205  H   GLY   276      32.031  40.501  39.475  1.00  0.00             
ATOM   4206  CA  GLY   276      31.208  39.009  38.251  1.00  0.00             
ATOM   4207  HA2 GLY   276      30.234  39.340  38.609  1.00  0.00             
ATOM   4208  HA3 GLY   276      31.140  39.101  37.167  1.00  0.00             
ATOM   4209  C   GLY   276      31.494  37.536  38.415  1.00  0.00             
ATOM   4210  O   GLY   276      31.763  37.063  39.529  1.00  0.00             
ATOM   4211  N   VAL   277      31.489  36.761  37.311  1.00  0.00             
ATOM   4212  H   VAL   277      31.480  37.296  36.454  1.00  0.00             
ATOM   4213  CA  VAL   277      31.875  35.353  37.289  1.00  0.00             
ATOM   4214  HA  VAL   277      31.425  34.925  38.185  1.00  0.00             
ATOM   4215  CB  VAL   277      31.331  34.529  35.992  1.00  0.00             
ATOM   4216  HB  VAL   277      31.821  34.998  35.139  1.00  0.00             
ATOM   4217  CG1 VAL   277      31.794  33.017  35.956  1.00  0.00             
ATOM   4218 HG11 VAL   277      31.336  32.371  35.208  1.00  0.00             
ATOM   4219 HG12 VAL   277      32.868  32.905  36.103  1.00  0.00             
ATOM   4220 HG13 VAL   277      31.349  32.543  36.831  1.00  0.00             
ATOM   4221  CG2 VAL   277      29.819  34.480  36.026  1.00  0.00             
ATOM   4222 HG21 VAL   277      29.452  33.824  35.237  1.00  0.00             
ATOM   4223 HG22 VAL   277      29.385  35.436  35.732  1.00  0.00             
ATOM   4224 HG23 VAL   277      29.510  34.030  36.969  1.00  0.00             
ATOM   4225  C   VAL   277      33.377  35.094  37.494  1.00  0.00             
ATOM   4226  O   VAL   277      33.846  34.274  38.217  1.00  0.00             
ATOM   4227  N   ASN   278      34.160  35.962  36.883  1.00  0.00             
ATOM   4228  H   ASN   278      33.682  36.623  36.289  1.00  0.00             
ATOM   4229  CA  ASN   278      35.643  36.104  36.933  1.00  0.00             
ATOM   4230  HA  ASN   278      36.084  35.112  36.828  1.00  0.00             
ATOM   4231  CB  ASN   278      36.153  37.002  35.783  1.00  0.00             
ATOM   4232  HB2 ASN   278      35.972  36.390  34.900  1.00  0.00             
ATOM   4233  HB3 ASN   278      35.542  37.871  35.536  1.00  0.00             
ATOM   4234  CG  ASN   278      37.609  37.344  35.870  1.00  0.00             
ATOM   4235  OD1 ASN   278      38.456  36.456  35.870  1.00  0.00             
ATOM   4236  ND2 ASN   278      38.010  38.556  35.795  1.00  0.00             
ATOM   4237 HD21 ASN   278      37.254  39.223  35.735  1.00  0.00             
ATOM   4238 HD22 ASN   278      38.921  38.785  35.424  1.00  0.00             
ATOM   4239  C   ASN   278      36.038  36.755  38.365  1.00  0.00             
ATOM   4240  O   ASN   278      37.177  37.213  38.575  1.00  0.00             
ATOM   4241  N   THR   279      35.213  36.755  39.447  1.00  0.00             
ATOM   4242  H   THR   279      34.281  36.376  39.353  1.00  0.00             
ATOM   4243  CA  THR   279      35.574  37.271  40.814  1.00  0.00             
ATOM   4244  HA  THR   279      36.019  38.243  40.602  1.00  0.00             
ATOM   4245  CB  THR   279      34.342  37.350  41.686  1.00  0.00             
ATOM   4246  HB  THR   279      33.753  36.433  41.653  1.00  0.00             
ATOM   4247  CG2 THR   279      34.534  37.595  43.200  1.00  0.00             
ATOM   4248 HG21 THR   279      35.147  38.475  43.391  1.00  0.00             
ATOM   4249 HG22 THR   279      34.994  36.690  43.597  1.00  0.00             
ATOM   4250 HG23 THR   279      33.545  37.749  43.631  1.00  0.00             
ATOM   4251  OG1 THR   279      33.501  38.467  41.201  1.00  0.00             
ATOM   4252  HG1 THR   279      33.169  38.296  40.316  1.00  0.00             
ATOM   4253  C   THR   279      36.638  36.518  41.541  1.00  0.00             
ATOM   4254  O   THR   279      36.557  35.251  41.521  1.00  0.00             
ATOM   4255  N   TRP   280      37.574  37.149  42.298  1.00  0.00             
ATOM   4256  H   TRP   280      37.416  38.139  42.421  1.00  0.00             
ATOM   4257  CA  TRP   280      38.713  36.473  43.052  1.00  0.00             
ATOM   4258  HA  TRP   280      38.466  35.430  43.253  1.00  0.00             
ATOM   4259  CB  TRP   280      40.099  36.457  42.394  1.00  0.00             
ATOM   4260  HB2 TRP   280      40.124  37.355  41.777  1.00  0.00             
ATOM   4261  HB3 TRP   280      40.979  36.466  43.037  1.00  0.00             
ATOM   4262  CG  TRP   280      40.424  35.359  41.399  1.00  0.00             
ATOM   4263  CD1 TRP   280      39.934  35.211  40.096  1.00  0.00             
ATOM   4264  HD1 TRP   280      39.147  35.800  39.649  1.00  0.00             
ATOM   4265  NE1 TRP   280      40.449  34.018  39.546  1.00  0.00             
ATOM   4266  HE1 TRP   280      40.194  33.746  38.607  1.00  0.00             
ATOM   4267  CE2 TRP   280      41.347  33.473  40.390  1.00  0.00             
ATOM   4268  CZ2 TRP   280      42.086  32.258  40.319  1.00  0.00             
ATOM   4269  HZ2 TRP   280      41.914  31.564  39.510  1.00  0.00             
ATOM   4270  CH2 TRP   280      42.923  31.792  41.379  1.00  0.00             
ATOM   4271  HH2 TRP   280      43.272  30.777  41.259  1.00  0.00             
ATOM   4272  CZ3 TRP   280      43.029  32.572  42.523  1.00  0.00             
ATOM   4273  HZ3 TRP   280      43.591  32.260  43.391  1.00  0.00             
ATOM   4274  CE3 TRP   280      42.273  33.777  42.596  1.00  0.00             
ATOM   4275  HE3 TRP   280      42.262  34.364  43.502  1.00  0.00             
ATOM   4276  CD2 TRP   280      41.394  34.222  41.562  1.00  0.00             
ATOM   4277  C   TRP   280      38.949  37.226  44.455  1.00  0.00             
ATOM   4278  O   TRP   280      39.139  38.460  44.444  1.00  0.00             
ATOM   4279  N   LEU   281      38.935  36.536  45.592  1.00  0.00             
ATOM   4280  H   LEU   281      38.944  35.528  45.530  1.00  0.00             
ATOM   4281  CA  LEU   281      39.024  37.044  47.013  1.00  0.00             
ATOM   4282  HA  LEU   281      38.925  38.129  47.035  1.00  0.00             
ATOM   4283  CB  LEU   281      37.968  36.347  47.821  1.00  0.00             
ATOM   4284  HB2 LEU   281      38.122  35.289  47.610  1.00  0.00             
ATOM   4285  HB3 LEU   281      38.156  36.698  48.836  1.00  0.00             
ATOM   4286  CG  LEU   281      36.450  36.627  47.536  1.00  0.00             
ATOM   4287  HG  LEU   281      36.362  37.675  47.821  1.00  0.00             
ATOM   4288  CD1 LEU   281      35.963  36.400  46.184  1.00  0.00             
ATOM   4289 HD11 LEU   281      34.876  36.321  46.196  1.00  0.00             
ATOM   4290 HD12 LEU   281      36.320  35.507  45.670  1.00  0.00             
ATOM   4291 HD13 LEU   281      36.295  37.192  45.512  1.00  0.00             
ATOM   4292  CD2 LEU   281      35.532  35.784  48.540  1.00  0.00             
ATOM   4293 HD21 LEU   281      35.706  34.718  48.397  1.00  0.00             
ATOM   4294 HD22 LEU   281      35.843  36.094  49.537  1.00  0.00             
ATOM   4295 HD23 LEU   281      34.490  36.077  48.407  1.00  0.00             
ATOM   4296  C   LEU   281      40.399  36.766  47.563  1.00  0.00             
ATOM   4297  O   LEU   281      41.093  35.896  47.057  1.00  0.00             
ATOM   4298  N   GLY   282      40.823  37.355  48.698  1.00  0.00             
ATOM   4299  H   GLY   282      40.086  37.894  49.130  1.00  0.00             
ATOM   4300  CA  GLY   282      42.135  37.135  49.351  1.00  0.00             
ATOM   4301  HA2 GLY   282      42.341  36.075  49.198  1.00  0.00             
ATOM   4302  HA3 GLY   282      42.909  37.720  48.853  1.00  0.00             
ATOM   4303  C   GLY   282      42.203  37.316  50.842  1.00  0.00             
ATOM   4304  O   GLY   282      41.393  38.074  51.349  1.00  0.00             
ATOM   4305  N   ARG   283      43.085  36.556  51.489  1.00  0.00             
ATOM   4306  H   ARG   283      43.615  35.983  50.848  1.00  0.00             
ATOM   4307  CA  ARG   283      43.197  36.491  52.974  1.00  0.00             
ATOM   4308  HA  ARG   283      43.108  37.447  53.490  1.00  0.00             
ATOM   4309  CB  ARG   283      41.975  35.671  53.569  1.00  0.00             
ATOM   4310  HB2 ARG   283      41.984  35.527  54.650  1.00  0.00             
ATOM   4311  HB3 ARG   283      41.043  36.215  53.416  1.00  0.00             
ATOM   4312  CG  ARG   283      41.915  34.173  53.064  1.00  0.00             
ATOM   4313  HG2 ARG   283      41.743  34.214  51.989  1.00  0.00             
ATOM   4314  HG3 ARG   283      42.844  33.638  53.259  1.00  0.00             
ATOM   4315  CD  ARG   283      40.624  33.544  53.653  1.00  0.00             
ATOM   4316  HD2 ARG   283      40.566  33.595  54.740  1.00  0.00             
ATOM   4317  HD3 ARG   283      39.789  34.117  53.249  1.00  0.00             
ATOM   4318  NE  ARG   283      40.493  32.133  53.159  1.00  0.00             
ATOM   4319  HE  ARG   283      41.323  31.695  52.787  1.00  0.00             
ATOM   4320  CZ  ARG   283      39.489  31.285  53.441  1.00  0.00             
ATOM   4321  NH1 ARG   283      38.473  31.593  54.183  1.00  0.00             
ATOM   4322 HH11 ARG   283      38.423  32.519  54.583  1.00  0.00             
ATOM   4323 HH12 ARG   283      37.713  30.937  54.296  1.00  0.00             
ATOM   4324  NH2 ARG   283      39.525  30.079  53.020  1.00  0.00             
ATOM   4325 HH21 ARG   283      40.399  29.784  52.608  1.00  0.00             
ATOM   4326 HH22 ARG   283      38.776  29.413  53.146  1.00  0.00             
ATOM   4327  C   ARG   283      44.475  35.815  53.391  1.00  0.00             
ATOM   4328  O   ARG   283      45.225  35.221  52.594  1.00  0.00             
ATOM   4329  N   THR   284      44.792  35.823  54.699  1.00  0.00             
ATOM   4330  H   THR   284      44.209  36.270  55.392  1.00  0.00             
ATOM   4331  CA  THR   284      45.873  35.133  55.415  1.00  0.00             
ATOM   4332  HA  THR   284      46.762  35.257  54.797  1.00  0.00             
ATOM   4333  CB  THR   284      46.160  35.835  56.734  1.00  0.00             
ATOM   4334  HB  THR   284      46.767  35.275  57.445  1.00  0.00             
ATOM   4335  CG2 THR   284      46.731  37.252  56.573  1.00  0.00             
ATOM   4336 HG21 THR   284      46.188  37.794  55.799  1.00  0.00             
ATOM   4337 HG22 THR   284      47.739  37.081  56.194  1.00  0.00             
ATOM   4338 HG23 THR   284      46.587  37.784  57.514  1.00  0.00             
ATOM   4339  OG1 THR   284      44.935  36.130  57.400  1.00  0.00             
ATOM   4340  HG1 THR   284      45.089  36.338  58.324  1.00  0.00             
ATOM   4341  C   THR   284      45.714  33.682  55.434  1.00  0.00             
ATOM   4342  O   THR   284      44.573  33.197  55.553  1.00  0.00             
ATOM   4343  N   ILE   285      46.774  32.796  55.348  1.00  0.00             
ATOM   4344  H   ILE   285      47.678  33.221  55.498  1.00  0.00             
ATOM   4345  CA  ILE   285      46.588  31.318  55.406  1.00  0.00             
ATOM   4346  HA  ILE   285      45.912  30.855  54.688  1.00  0.00             
ATOM   4347  CB  ILE   285      47.911  30.553  55.190  1.00  0.00             
ATOM   4348  HB  ILE   285      48.615  31.062  55.848  1.00  0.00             
ATOM   4349  CG2 ILE   285      48.015  29.017  55.498  1.00  0.00             
ATOM   4350 HG21 ILE   285      47.959  28.853  56.574  1.00  0.00             
ATOM   4351 HG22 ILE   285      48.936  28.532  55.173  1.00  0.00             
ATOM   4352 HG23 ILE   285      47.232  28.462  54.983  1.00  0.00             
ATOM   4353  CG1 ILE   285      48.253  30.703  53.729  1.00  0.00             
ATOM   4354 HG12 ILE   285      47.489  30.354  53.035  1.00  0.00             
ATOM   4355 HG13 ILE   285      48.377  31.776  53.586  1.00  0.00             
ATOM   4356  CD1 ILE   285      49.588  30.236  53.249  1.00  0.00             
ATOM   4357 HD11 ILE   285      49.605  29.150  53.162  1.00  0.00             
ATOM   4358 HD12 ILE   285      50.287  30.507  54.040  1.00  0.00             
ATOM   4359 HD13 ILE   285      49.866  30.644  52.277  1.00  0.00             
ATOM   4360  C   ILE   285      46.137  30.954  56.878  1.00  0.00             
ATOM   4361  O   ILE   285      45.197  30.188  56.962  1.00  0.00             
ATOM   4362  N   SER   286      46.602  31.652  57.933  1.00  0.00             
ATOM   4363  H   SER   286      47.447  32.156  57.704  1.00  0.00             
ATOM   4364  CA  SER   286      46.410  31.225  59.288  1.00  0.00             
ATOM   4365  HA  SER   286      46.407  30.140  59.182  1.00  0.00             
ATOM   4366  CB  SER   286      47.629  31.650  60.148  1.00  0.00             
ATOM   4367  HB2 SER   286      48.572  31.240  59.786  1.00  0.00             
ATOM   4368  HB3 SER   286      47.813  32.722  60.078  1.00  0.00             
ATOM   4369  OG  SER   286      47.452  31.321  61.523  1.00  0.00             
ATOM   4370  HG  SER   286      47.914  30.491  61.662  1.00  0.00             
ATOM   4371  C   SER   286      45.073  31.653  59.837  1.00  0.00             
ATOM   4372  O   SER   286      44.388  32.604  59.360  1.00  0.00             
ATOM   4373  N   ILE   287      44.587  30.911  60.779  1.00  0.00             
ATOM   4374  H   ILE   287      45.202  30.215  61.175  1.00  0.00             
ATOM   4375  CA  ILE   287      43.320  31.100  61.429  1.00  0.00             
ATOM   4376  HA  ILE   287      42.624  31.558  60.726  1.00  0.00             
ATOM   4377  CB  ILE   287      42.676  29.773  61.972  1.00  0.00             
ATOM   4378  HB  ILE   287      43.447  29.088  62.324  1.00  0.00             
ATOM   4379  CG2 ILE   287      41.678  29.840  63.106  1.00  0.00             
ATOM   4380 HG21 ILE   287      41.970  30.504  63.919  1.00  0.00             
ATOM   4381 HG22 ILE   287      41.529  28.870  63.581  1.00  0.00             
ATOM   4382 HG23 ILE   287      40.712  30.224  62.776  1.00  0.00             
ATOM   4383  CG1 ILE   287      41.989  28.915  60.868  1.00  0.00             
ATOM   4384 HG12 ILE   287      41.644  27.958  61.261  1.00  0.00             
ATOM   4385 HG13 ILE   287      41.125  29.546  60.663  1.00  0.00             
ATOM   4386  CD1 ILE   287      42.697  28.700  59.494  1.00  0.00             
ATOM   4387 HD11 ILE   287      43.548  28.065  59.740  1.00  0.00             
ATOM   4388 HD12 ILE   287      42.985  29.644  59.032  1.00  0.00             
ATOM   4389 HD13 ILE   287      41.929  28.236  58.874  1.00  0.00             
ATOM   4390  C   ILE   287      43.413  32.233  62.569  1.00  0.00             
ATOM   4391  O   ILE   287      42.577  33.183  62.633  1.00  0.00             
ATOM   4392  N   ALA   288      44.376  32.151  63.459  1.00  0.00             
ATOM   4393  H   ALA   288      45.032  31.386  63.388  1.00  0.00             
ATOM   4394  CA  ALA   288      44.522  33.127  64.590  1.00  0.00             
ATOM   4395  HA  ALA   288      43.705  33.848  64.568  1.00  0.00             
ATOM   4396  CB  ALA   288      44.563  32.412  65.903  1.00  0.00             
ATOM   4397  HB1 ALA   288      43.606  31.957  66.160  1.00  0.00             
ATOM   4398  HB2 ALA   288      44.815  33.072  66.734  1.00  0.00             
ATOM   4399  HB3 ALA   288      45.277  31.592  65.833  1.00  0.00             
ATOM   4400  C   ALA   288      45.692  34.118  64.466  1.00  0.00             
ATOM   4401  O   ALA   288      45.991  34.912  65.329  1.00  0.00             
ATOM   4402  N   SER   289      46.448  34.085  63.334  1.00  0.00             
ATOM   4403  H   SER   289      46.322  33.342  62.661  1.00  0.00             
ATOM   4404  CA  SER   289      47.587  34.932  63.123  1.00  0.00             
ATOM   4405  HA  SER   289      47.652  35.667  63.926  1.00  0.00             
ATOM   4406  CB  SER   289      48.834  34.113  63.275  1.00  0.00             
ATOM   4407  HB2 SER   289      48.721  33.719  64.285  1.00  0.00             
ATOM   4408  HB3 SER   289      48.818  33.340  62.507  1.00  0.00             
ATOM   4409  OG  SER   289      50.031  34.935  63.127  1.00  0.00             
ATOM   4410  HG  SER   289      50.860  34.451  63.102  1.00  0.00             
ATOM   4411  C   SER   289      47.470  35.680  61.803  1.00  0.00             
ATOM   4412  O   SER   289      46.782  35.094  60.874  1.00  0.00             
ATOM   4413  N   ARG   290      48.131  36.844  61.620  1.00  0.00             
ATOM   4414  H   ARG   290      48.702  37.044  62.428  1.00  0.00             
ATOM   4415  CA  ARG   290      48.350  37.435  60.291  1.00  0.00             
ATOM   4416  HA  ARG   290      47.602  37.186  59.538  1.00  0.00             
ATOM   4417  CB  ARG   290      48.489  38.943  60.530  1.00  0.00             
ATOM   4418  HB2 ARG   290      49.110  38.990  61.424  1.00  0.00             
ATOM   4419  HB3 ARG   290      49.089  39.314  59.699  1.00  0.00             
ATOM   4420  CG  ARG   290      47.182  39.731  60.590  1.00  0.00             
ATOM   4421  HG2 ARG   290      46.934  40.023  59.569  1.00  0.00             
ATOM   4422  HG3 ARG   290      46.382  39.219  61.125  1.00  0.00             
ATOM   4423  CD  ARG   290      47.481  41.144  61.244  1.00  0.00             
ATOM   4424  HD2 ARG   290      47.803  41.036  62.280  1.00  0.00             
ATOM   4425  HD3 ARG   290      48.271  41.658  60.697  1.00  0.00             
ATOM   4426  NE  ARG   290      46.313  42.008  61.417  1.00  0.00             
ATOM   4427  HE  ARG   290      45.555  41.791  60.786  1.00  0.00             
ATOM   4428  CZ  ARG   290      46.307  43.181  62.048  1.00  0.00             
ATOM   4429  NH1 ARG   290      47.338  43.722  62.625  1.00  0.00             
ATOM   4430 HH11 ARG   290      48.137  43.208  62.968  1.00  0.00             
ATOM   4431 HH12 ARG   290      47.238  44.597  63.121  1.00  0.00             
ATOM   4432  NH2 ARG   290      45.228  43.897  61.859  1.00  0.00             
ATOM   4433 HH21 ARG   290      44.420  43.435  61.467  1.00  0.00             
ATOM   4434 HH22 ARG   290      45.190  44.785  62.339  1.00  0.00             
ATOM   4435  C   ARG   290      49.625  36.753  59.853  1.00  0.00             
ATOM   4436  O   ARG   290      50.707  37.134  60.209  1.00  0.00             
ATOM   4437  N   SER   291      49.396  35.604  59.220  1.00  0.00             
ATOM   4438  H   SER   291      48.514  35.117  59.286  1.00  0.00             
ATOM   4439  CA  SER   291      50.568  34.739  58.739  1.00  0.00             
ATOM   4440  HA  SER   291      51.350  35.455  58.486  1.00  0.00             
ATOM   4441  CB  SER   291      51.122  33.913  59.883  1.00  0.00             
ATOM   4442  HB2 SER   291      51.105  34.583  60.743  1.00  0.00             
ATOM   4443  HB3 SER   291      50.454  33.062  60.015  1.00  0.00             
ATOM   4444  OG  SER   291      52.397  33.427  59.726  1.00  0.00             
ATOM   4445  HG  SER   291      52.359  32.740  59.057  1.00  0.00             
ATOM   4446  C   SER   291      50.144  33.908  57.453  1.00  0.00             
ATOM   4447  O   SER   291      48.985  33.406  57.352  1.00  0.00             
ATOM   4448  N   GLY   292      50.973  33.968  56.449  1.00  0.00             
ATOM   4449  H   GLY   292      51.936  34.189  56.655  1.00  0.00             
ATOM   4450  CA  GLY   292      50.766  33.486  55.076  1.00  0.00             
ATOM   4451  HA2 GLY   292      51.659  33.462  54.451  1.00  0.00             
ATOM   4452  HA3 GLY   292      50.361  32.481  55.200  1.00  0.00             
ATOM   4453  C   GLY   292      49.766  34.391  54.332  1.00  0.00             
ATOM   4454  O   GLY   292      48.930  35.156  54.942  1.00  0.00             
ATOM   4455  N   TYR   293      49.850  34.300  52.982  1.00  0.00             
ATOM   4456  H   TYR   293      50.527  33.781  52.440  1.00  0.00             
ATOM   4457  CA  TYR   293      48.817  34.875  52.026  1.00  0.00             
ATOM   4458  HA  TYR   293      47.954  35.138  52.638  1.00  0.00             
ATOM   4459  CB  TYR   293      49.395  36.240  51.429  1.00  0.00             
ATOM   4460  HB2 TYR   293      50.155  36.508  52.163  1.00  0.00             
ATOM   4461  HB3 TYR   293      49.962  36.013  50.526  1.00  0.00             
ATOM   4462  CG  TYR   293      48.287  37.233  51.091  1.00  0.00             
ATOM   4463  CD1 TYR   293      47.937  37.700  49.819  1.00  0.00             
ATOM   4464  HD1 TYR   293      48.693  37.464  49.084  1.00  0.00             
ATOM   4465  CE1 TYR   293      46.849  38.583  49.623  1.00  0.00             
ATOM   4466  HE1 TYR   293      46.541  38.896  48.636  1.00  0.00             
ATOM   4467  CZ  TYR   293      46.099  38.854  50.796  1.00  0.00             
ATOM   4468  OH  TYR   293      44.987  39.648  50.666  1.00  0.00             
ATOM   4469  HH  TYR   293      45.186  40.217  49.918  1.00  0.00             
ATOM   4470  CE2 TYR   293      46.447  38.475  52.074  1.00  0.00             
ATOM   4471  HE2 TYR   293      45.930  38.838  52.949  1.00  0.00             
ATOM   4472  CD2 TYR   293      47.608  37.680  52.218  1.00  0.00             
ATOM   4473  HD2 TYR   293      47.907  37.356  53.204  1.00  0.00             
ATOM   4474  C   TYR   293      48.289  33.948  50.944  1.00  0.00             
ATOM   4475  O   TYR   293      49.015  33.059  50.507  1.00  0.00             
ATOM   4476  N   GLU   294      47.034  34.119  50.482  1.00  0.00             
ATOM   4477  H   GLU   294      46.422  34.668  51.069  1.00  0.00             
ATOM   4478  CA  GLU   294      46.444  33.265  49.480  1.00  0.00             
ATOM   4479  HA  GLU   294      47.198  33.076  48.716  1.00  0.00             
ATOM   4480  CB  GLU   294      45.992  31.953  50.236  1.00  0.00             
ATOM   4481  HB2 GLU   294      45.361  31.371  49.564  1.00  0.00             
ATOM   4482  HB3 GLU   294      46.872  31.347  50.456  1.00  0.00             
ATOM   4483  CG  GLU   294      45.231  32.115  51.554  1.00  0.00             
ATOM   4484  HG2 GLU   294      45.902  32.498  52.323  1.00  0.00             
ATOM   4485  HG3 GLU   294      44.471  32.885  51.418  1.00  0.00             
ATOM   4486  CD  GLU   294      44.567  30.826  52.144  1.00  0.00             
ATOM   4487  OE1 GLU   294      43.581  30.937  52.923  1.00  0.00             
ATOM   4488  OE2 GLU   294      44.813  29.695  51.593  1.00  0.00             
ATOM   4489  C   GLU   294      45.251  33.898  48.837  1.00  0.00             
ATOM   4490  O   GLU   294      44.746  34.933  49.323  1.00  0.00             
ATOM   4491  N   MET   295      44.763  33.307  47.802  1.00  0.00             
ATOM   4492  H   MET   295      45.127  32.403  47.538  1.00  0.00             
ATOM   4493  CA  MET   295      43.884  33.847  46.831  1.00  0.00             
ATOM   4494  HA  MET   295      43.303  34.618  47.339  1.00  0.00             
ATOM   4495  CB  MET   295      44.608  34.555  45.668  1.00  0.00             
ATOM   4496  HB2 MET   295      45.329  33.831  45.288  1.00  0.00             
ATOM   4497  HB3 MET   295      44.049  34.759  44.754  1.00  0.00             
ATOM   4498  CG  MET   295      45.237  35.905  45.978  1.00  0.00             
ATOM   4499  HG2 MET   295      45.990  35.770  46.754  1.00  0.00             
ATOM   4500  HG3 MET   295      45.816  36.188  45.098  1.00  0.00             
ATOM   4501  SD  MET   295      43.961  37.182  46.335  1.00  0.00             
ATOM   4502  CE  MET   295      42.955  37.333  44.837  1.00  0.00             
ATOM   4503  HE1 MET   295      42.388  36.423  44.638  1.00  0.00             
ATOM   4504  HE2 MET   295      42.197  38.103  44.979  1.00  0.00             
ATOM   4505  HE3 MET   295      43.581  37.530  43.966  1.00  0.00             
ATOM   4506  C   MET   295      42.872  32.843  46.309  1.00  0.00             
ATOM   4507  O   MET   295      43.318  31.747  45.902  1.00  0.00             
ATOM   4508  N   LEU   296      41.573  33.184  46.150  1.00  0.00             
ATOM   4509  H   LEU   296      41.270  34.114  46.399  1.00  0.00             
ATOM   4510  CA  LEU   296      40.538  32.215  45.787  1.00  0.00             
ATOM   4511  HA  LEU   296      40.970  31.270  45.458  1.00  0.00             
ATOM   4512  CB  LEU   296      39.783  31.928  47.092  1.00  0.00             
ATOM   4513  HB2 LEU   296      39.410  32.883  47.461  1.00  0.00             
ATOM   4514  HB3 LEU   296      38.905  31.320  46.874  1.00  0.00             
ATOM   4515  CG  LEU   296      40.306  31.123  48.236  1.00  0.00             
ATOM   4516  HG  LEU   296      41.138  31.709  48.628  1.00  0.00             
ATOM   4517  CD1 LEU   296      39.260  30.969  49.359  1.00  0.00             
ATOM   4518 HD11 LEU   296      38.350  30.514  48.967  1.00  0.00             
ATOM   4519 HD12 LEU   296      39.047  31.917  49.854  1.00  0.00             
ATOM   4520 HD13 LEU   296      39.622  30.370  50.194  1.00  0.00             
ATOM   4521  CD2 LEU   296      40.803  29.724  47.924  1.00  0.00             
ATOM   4522 HD21 LEU   296      41.690  29.797  47.295  1.00  0.00             
ATOM   4523 HD22 LEU   296      41.014  29.097  48.790  1.00  0.00             
ATOM   4524 HD23 LEU   296      40.043  29.230  47.319  1.00  0.00             
ATOM   4525  C   LEU   296      39.521  32.743  44.777  1.00  0.00             
ATOM   4526  O   LEU   296      38.989  33.862  44.978  1.00  0.00             
ATOM   4527  N   LYS   297      39.281  32.056  43.647  1.00  0.00             
ATOM   4528  H   LYS   297      39.654  31.121  43.567  1.00  0.00             
ATOM   4529  CA  LYS   297      38.185  32.373  42.745  1.00  0.00             
ATOM   4530  HA  LYS   297      38.242  33.449  42.584  1.00  0.00             
ATOM   4531  CB  LYS   297      38.479  31.726  41.355  1.00  0.00             
ATOM   4532  HB2 LYS   297      39.533  31.795  41.086  1.00  0.00             
ATOM   4533  HB3 LYS   297      38.307  30.657  41.486  1.00  0.00             
ATOM   4534  CG  LYS   297      37.567  32.319  40.303  1.00  0.00             
ATOM   4535  HG2 LYS   297      36.526  32.336  40.627  1.00  0.00             
ATOM   4536  HG3 LYS   297      37.817  33.366  40.133  1.00  0.00             
ATOM   4537  CD  LYS   297      37.498  31.506  39.071  1.00  0.00             
ATOM   4538  HD2 LYS   297      38.471  31.494  38.580  1.00  0.00             
ATOM   4539  HD3 LYS   297      37.085  30.512  39.243  1.00  0.00             
ATOM   4540  CE  LYS   297      36.499  32.247  38.220  1.00  0.00             
ATOM   4541  HE2 LYS   297      35.576  32.340  38.792  1.00  0.00             
ATOM   4542  HE3 LYS   297      36.881  33.251  38.037  1.00  0.00             
ATOM   4543  NZ  LYS   297      36.198  31.554  36.991  1.00  0.00             
ATOM   4544  HZ1 LYS   297      35.695  30.685  37.100  1.00  0.00             
ATOM   4545  HZ2 LYS   297      37.051  31.267  36.531  1.00  0.00             
ATOM   4546  HZ3 LYS   297      35.710  32.187  36.374  1.00  0.00             
ATOM   4547  C   LYS   297      36.830  32.001  43.253  1.00  0.00             
ATOM   4548  O   LYS   297      36.761  30.901  43.793  1.00  0.00             
ATOM   4549  N   VAL   298      35.831  32.813  43.190  1.00  0.00             
ATOM   4550  H   VAL   298      35.927  33.688  42.696  1.00  0.00             
ATOM   4551  CA  VAL   298      34.550  32.555  43.877  1.00  0.00             
ATOM   4552  HA  VAL   298      34.196  31.531  43.756  1.00  0.00             
ATOM   4553  CB  VAL   298      34.552  32.967  45.365  1.00  0.00             
ATOM   4554  HB  VAL   298      34.584  34.054  45.435  1.00  0.00             
ATOM   4555  CG1 VAL   298      33.245  32.411  45.903  1.00  0.00             
ATOM   4556 HG11 VAL   298      32.415  32.759  45.288  1.00  0.00             
ATOM   4557 HG12 VAL   298      33.138  31.331  45.799  1.00  0.00             
ATOM   4558 HG13 VAL   298      32.984  32.737  46.910  1.00  0.00             
ATOM   4559  CG2 VAL   298      35.673  32.375  46.182  1.00  0.00             
ATOM   4560 HG21 VAL   298      36.587  32.919  45.946  1.00  0.00             
ATOM   4561 HG22 VAL   298      35.805  31.304  46.030  1.00  0.00             
ATOM   4562 HG23 VAL   298      35.562  32.646  47.232  1.00  0.00             
ATOM   4563  C   VAL   298      33.542  33.373  43.027  1.00  0.00             
ATOM   4564  O   VAL   298      33.330  34.529  43.372  1.00  0.00             
ATOM   4565  N   PRO   299      32.950  32.846  41.907  1.00  0.00             
ATOM   4566  CD  PRO   299      33.106  31.497  41.453  1.00  0.00             
ATOM   4567  HD2 PRO   299      32.610  30.913  42.228  1.00  0.00             
ATOM   4568  HD3 PRO   299      34.139  31.181  41.302  1.00  0.00             
ATOM   4569  CG  PRO   299      32.349  31.270  40.205  1.00  0.00             
ATOM   4570  HG2 PRO   299      31.802  30.328  40.161  1.00  0.00             
ATOM   4571  HG3 PRO   299      32.960  31.471  39.324  1.00  0.00             
ATOM   4572  CB  PRO   299      31.365  32.467  40.290  1.00  0.00             
ATOM   4573  HB2 PRO   299      30.362  32.284  40.675  1.00  0.00             
ATOM   4574  HB3 PRO   299      31.248  32.872  39.285  1.00  0.00             
ATOM   4575  CA  PRO   299      32.015  33.543  41.110  1.00  0.00             
ATOM   4576  HA  PRO   299      32.504  34.324  40.528  1.00  0.00             
ATOM   4577  C   PRO   299      30.916  34.187  41.948  1.00  0.00             
ATOM   4578  O   PRO   299      30.480  33.552  42.927  1.00  0.00             
ATOM   4579  N   ASN   300      30.362  35.302  41.488  1.00  0.00             
ATOM   4580  H   ASN   300      30.809  35.764  40.709  1.00  0.00             
ATOM   4581  CA  ASN   300      29.247  36.037  42.147  1.00  0.00             
ATOM   4582  HA  ASN   300      29.285  37.036  41.711  1.00  0.00             
ATOM   4583  CB  ASN   300      27.895  35.419  41.696  1.00  0.00             
ATOM   4584  HB2 ASN   300      27.936  34.411  42.109  1.00  0.00             
ATOM   4585  HB3 ASN   300      27.037  36.009  42.016  1.00  0.00             
ATOM   4586  CG  ASN   300      27.785  35.202  40.238  1.00  0.00             
ATOM   4587  OD1 ASN   300      28.486  35.776  39.429  1.00  0.00             
ATOM   4588  ND2 ASN   300      26.957  34.311  39.844  1.00  0.00             
ATOM   4589 HD21 ASN   300      26.417  33.892  40.587  1.00  0.00             
ATOM   4590 HD22 ASN   300      26.908  34.086  38.860  1.00  0.00             
ATOM   4591  C   ASN   300      29.312  36.246  43.671  1.00  0.00             
ATOM   4592  O   ASN   300      28.286  36.276  44.331  1.00  0.00             
ATOM   4593  N   ALA   301      30.532  36.289  44.195  1.00  0.00             
ATOM   4594  H   ALA   301      31.314  36.151  43.571  1.00  0.00             
ATOM   4595  CA  ALA   301      30.685  36.375  45.576  1.00  0.00             
ATOM   4596  HA  ALA   301      30.158  35.473  45.885  1.00  0.00             
ATOM   4597  CB  ALA   301      32.103  36.142  45.848  1.00  0.00             
ATOM   4598  HB1 ALA   301      32.813  36.787  45.330  1.00  0.00             
ATOM   4599  HB2 ALA   301      32.359  35.092  45.708  1.00  0.00             
ATOM   4600  HB3 ALA   301      32.211  36.326  46.916  1.00  0.00             
ATOM   4601  C   ALA   301      30.155  37.577  46.352  1.00  0.00             
ATOM   4602  O   ALA   301      29.900  37.459  47.565  1.00  0.00             
ATOM   4603  N   LEU   302      29.974  38.683  45.616  1.00  0.00             
ATOM   4604  H   LEU   302      30.523  38.932  44.806  1.00  0.00             
ATOM   4605  CA  LEU   302      29.202  39.809  46.169  1.00  0.00             
ATOM   4606  HA  LEU   302      29.530  39.993  47.192  1.00  0.00             
ATOM   4607  CB  LEU   302      29.461  41.064  45.227  1.00  0.00             
ATOM   4608  HB2 LEU   302      30.522  41.311  45.192  1.00  0.00             
ATOM   4609  HB3 LEU   302      29.204  40.867  44.186  1.00  0.00             
ATOM   4610  CG  LEU   302      28.743  42.297  45.715  1.00  0.00             
ATOM   4611  HG  LEU   302      27.676  42.179  45.526  1.00  0.00             
ATOM   4612  CD1 LEU   302      29.169  42.751  47.086  1.00  0.00             
ATOM   4613 HD11 LEU   302      28.649  43.663  47.379  1.00  0.00             
ATOM   4614 HD12 LEU   302      30.247  42.842  47.222  1.00  0.00             
ATOM   4615 HD13 LEU   302      28.724  42.067  47.809  1.00  0.00             
ATOM   4616  CD2 LEU   302      29.100  43.459  44.795  1.00  0.00             
ATOM   4617 HD21 LEU   302      28.585  44.340  45.178  1.00  0.00             
ATOM   4618 HD22 LEU   302      30.180  43.587  44.731  1.00  0.00             
ATOM   4619 HD23 LEU   302      28.662  43.392  43.799  1.00  0.00             
ATOM   4620  C   LEU   302      27.690  39.501  46.372  1.00  0.00             
ATOM   4621  O   LEU   302      27.196  40.092  47.306  1.00  0.00             
ATOM   4622  N   THR   303      27.020  38.678  45.556  1.00  0.00             
ATOM   4623  H   THR   303      27.500  38.188  44.814  1.00  0.00             
ATOM   4624  CA  THR   303      25.534  38.536  45.596  1.00  0.00             
ATOM   4625  HA  THR   303      25.140  39.175  46.386  1.00  0.00             
ATOM   4626  CB  THR   303      24.963  38.772  44.148  1.00  0.00             
ATOM   4627  HB  THR   303      23.900  38.552  44.249  1.00  0.00             
ATOM   4628  CG2 THR   303      25.285  40.173  43.546  1.00  0.00             
ATOM   4629 HG21 THR   303      24.959  40.877  44.311  1.00  0.00             
ATOM   4630 HG22 THR   303      24.675  40.276  42.648  1.00  0.00             
ATOM   4631 HG23 THR   303      26.326  40.326  43.263  1.00  0.00             
ATOM   4632  OG1 THR   303      25.535  37.861  43.167  1.00  0.00             
ATOM   4633  HG1 THR   303      25.027  37.048  43.130  1.00  0.00             
ATOM   4634  C   THR   303      25.097  37.127  46.071  1.00  0.00             
ATOM   4635  O   THR   303      23.886  36.931  46.279  1.00  0.00             
ATOM   4636  N   ASP   304      26.007  36.155  46.020  1.00  0.00             
ATOM   4637  H   ASP   304      26.860  36.322  45.507  1.00  0.00             
ATOM   4638  CA  ASP   304      25.681  34.754  46.277  1.00  0.00             
ATOM   4639  HA  ASP   304      24.607  34.612  46.148  1.00  0.00             
ATOM   4640  CB  ASP   304      26.285  33.815  45.274  1.00  0.00             
ATOM   4641  HB2 ASP   304      26.064  34.232  44.292  1.00  0.00             
ATOM   4642  HB3 ASP   304      27.370  33.784  45.370  1.00  0.00             
ATOM   4643  CG  ASP   304      25.767  32.383  45.254  1.00  0.00             
ATOM   4644  OD1 ASP   304      25.027  31.894  46.146  1.00  0.00             
ATOM   4645  OD2 ASP   304      26.083  31.832  44.192  1.00  0.00             
ATOM   4646  C   ASP   304      25.979  34.350  47.710  1.00  0.00             
ATOM   4647  O   ASP   304      27.117  34.060  48.047  1.00  0.00             
ATOM   4648  N   ASP   305      24.976  34.325  48.548  1.00  0.00             
ATOM   4649  H   ASP   305      24.072  34.441  48.114  1.00  0.00             
ATOM   4650  CA  ASP   305      24.989  34.043  50.033  1.00  0.00             
ATOM   4651  HA  ASP   305      25.702  34.759  50.441  1.00  0.00             
ATOM   4652  CB  ASP   305      23.645  34.456  50.685  1.00  0.00             
ATOM   4653  HB2 ASP   305      23.856  34.496  51.754  1.00  0.00             
ATOM   4654  HB3 ASP   305      23.350  35.454  50.361  1.00  0.00             
ATOM   4655  CG  ASP   305      22.470  33.618  50.285  1.00  0.00             
ATOM   4656  OD1 ASP   305      22.597  32.734  49.429  1.00  0.00             
ATOM   4657  OD2 ASP   305      21.409  33.836  50.854  1.00  0.00             
ATOM   4658  C   ASP   305      25.479  32.670  50.531  1.00  0.00             
ATOM   4659  O   ASP   305      25.654  32.509  51.694  1.00  0.00             
ATOM   4660  N   LYS   306      25.640  31.674  49.643  1.00  0.00             
ATOM   4661  H   LYS   306      25.138  31.839  48.783  1.00  0.00             
ATOM   4662  CA  LYS   306      26.144  30.251  49.908  1.00  0.00             
ATOM   4663  HA  LYS   306      26.400  30.200  50.966  1.00  0.00             
ATOM   4664  CB  LYS   306      25.043  29.223  49.733  1.00  0.00             
ATOM   4665  HB2 LYS   306      24.700  29.224  48.699  1.00  0.00             
ATOM   4666  HB3 LYS   306      25.442  28.226  49.924  1.00  0.00             
ATOM   4667  CG  LYS   306      23.917  29.295  50.817  1.00  0.00             
ATOM   4668  HG2 LYS   306      24.447  29.252  51.769  1.00  0.00             
ATOM   4669  HG3 LYS   306      23.451  30.281  50.827  1.00  0.00             
ATOM   4670  CD  LYS   306      22.870  28.161  50.692  1.00  0.00             
ATOM   4671  HD2 LYS   306      23.364  27.243  51.012  1.00  0.00             
ATOM   4672  HD3 LYS   306      22.049  28.375  51.376  1.00  0.00             
ATOM   4673  CE  LYS   306      22.273  27.911  49.264  1.00  0.00             
ATOM   4674  HE2 LYS   306      23.155  27.798  48.634  1.00  0.00             
ATOM   4675  HE3 LYS   306      21.816  26.922  49.302  1.00  0.00             
ATOM   4676  NZ  LYS   306      21.347  28.880  48.662  1.00  0.00             
ATOM   4677  HZ1 LYS   306      20.869  28.431  47.894  1.00  0.00             
ATOM   4678  HZ2 LYS   306      21.937  29.596  48.263  1.00  0.00             
ATOM   4679  HZ3 LYS   306      20.689  29.241  49.338  1.00  0.00             
ATOM   4680  C   LYS   306      27.416  29.884  49.068  1.00  0.00             
ATOM   4681  O   LYS   306      27.911  28.792  49.109  1.00  0.00             
ATOM   4682  N   SER   307      28.074  30.827  48.444  1.00  0.00             
ATOM   4683  H   SER   307      27.656  31.743  48.522  1.00  0.00             
ATOM   4684  CA  SER   307      29.208  30.608  47.522  1.00  0.00             
ATOM   4685  HA  SER   307      28.755  29.878  46.852  1.00  0.00             
ATOM   4686  CB  SER   307      29.530  31.821  46.659  1.00  0.00             
ATOM   4687  HB2 SER   307      30.419  31.510  46.111  1.00  0.00             
ATOM   4688  HB3 SER   307      28.682  32.039  46.010  1.00  0.00             
ATOM   4689  OG  SER   307      29.761  32.988  47.414  1.00  0.00             
ATOM   4690  HG  SER   307      28.921  33.414  47.597  1.00  0.00             
ATOM   4691  C   SER   307      30.533  30.082  48.044  1.00  0.00             
ATOM   4692  O   SER   307      31.011  30.442  49.059  1.00  0.00             
ATOM   4693  N   LYS   308      31.261  29.297  47.234  1.00  0.00             
ATOM   4694  H   LYS   308      30.922  29.254  46.284  1.00  0.00             
ATOM   4695  CA  LYS   308      32.395  28.408  47.554  1.00  0.00             
ATOM   4696  HA  LYS   308      32.925  28.730  48.450  1.00  0.00             
ATOM   4697  CB  LYS   308      31.786  26.968  47.937  1.00  0.00             
ATOM   4698  HB2 LYS   308      31.116  26.535  47.193  1.00  0.00             
ATOM   4699  HB3 LYS   308      32.571  26.215  48.003  1.00  0.00             
ATOM   4700  CG  LYS   308      31.009  27.075  49.252  1.00  0.00             
ATOM   4701  HG2 LYS   308      31.560  27.554  50.062  1.00  0.00             
ATOM   4702  HG3 LYS   308      30.089  27.641  49.109  1.00  0.00             
ATOM   4703  CD  LYS   308      30.456  25.657  49.635  1.00  0.00             
ATOM   4704  HD2 LYS   308      30.053  24.961  48.900  1.00  0.00             
ATOM   4705  HD3 LYS   308      31.226  24.991  50.025  1.00  0.00             
ATOM   4706  CE  LYS   308      29.444  25.801  50.774  1.00  0.00             
ATOM   4707  HE2 LYS   308      29.427  24.819  51.247  1.00  0.00             
ATOM   4708  HE3 LYS   308      29.838  26.481  51.529  1.00  0.00             
ATOM   4709  NZ  LYS   308      28.113  26.365  50.401  1.00  0.00             
ATOM   4710  HZ1 LYS   308      27.585  26.509  51.250  1.00  0.00             
ATOM   4711  HZ2 LYS   308      27.546  25.827  49.761  1.00  0.00             
ATOM   4712  HZ3 LYS   308      28.172  27.215  49.858  1.00  0.00             
ATOM   4713  C   LYS   308      33.354  28.264  46.372  1.00  0.00             
ATOM   4714  O   LYS   308      32.840  28.270  45.289  1.00  0.00             
ATOM   4715  N   PRO   309      34.635  28.116  46.615  1.00  0.00             
ATOM   4716  CD  PRO   309      35.284  28.015  47.906  1.00  0.00             
ATOM   4717  HD2 PRO   309      34.979  27.118  48.445  1.00  0.00             
ATOM   4718  HD3 PRO   309      35.218  28.963  48.439  1.00  0.00             
ATOM   4719  CG  PRO   309      36.721  27.846  47.625  1.00  0.00             
ATOM   4720  HG2 PRO   309      37.020  26.798  47.580  1.00  0.00             
ATOM   4721  HG3 PRO   309      37.318  28.420  48.334  1.00  0.00             
ATOM   4722  CB  PRO   309      36.972  28.514  46.206  1.00  0.00             
ATOM   4723  HB2 PRO   309      37.799  27.962  45.759  1.00  0.00             
ATOM   4724  HB3 PRO   309      37.270  29.530  46.462  1.00  0.00             
ATOM   4725  CA  PRO   309      35.634  28.342  45.510  1.00  0.00             
ATOM   4726  HA  PRO   309      35.303  29.240  44.990  1.00  0.00             
ATOM   4727  C   PRO   309      35.716  27.277  44.453  1.00  0.00             
ATOM   4728  O   PRO   309      35.647  26.119  44.768  1.00  0.00             
ATOM   4729  N   THR   310      35.841  27.666  43.258  1.00  0.00             
ATOM   4730  H   THR   310      35.852  28.663  43.093  1.00  0.00             
ATOM   4731  CA  THR   310      36.107  26.812  42.091  1.00  0.00             
ATOM   4732  HA  THR   310      35.780  25.784  42.242  1.00  0.00             
ATOM   4733  CB  THR   310      35.291  27.405  40.888  1.00  0.00             
ATOM   4734  HB  THR   310      35.441  26.802  39.993  1.00  0.00             
ATOM   4735  CG2 THR   310      33.766  27.676  41.130  1.00  0.00             
ATOM   4736 HG21 THR   310      33.596  28.361  41.960  1.00  0.00             
ATOM   4737 HG22 THR   310      33.278  26.707  41.237  1.00  0.00             
ATOM   4738 HG23 THR   310      33.315  28.150  40.258  1.00  0.00             
ATOM   4739  OG1 THR   310      35.833  28.708  40.569  1.00  0.00             
ATOM   4740  HG1 THR   310      35.483  28.855  39.687  1.00  0.00             
ATOM   4741  C   THR   310      37.550  26.685  41.672  1.00  0.00             
ATOM   4742  O   THR   310      37.928  25.684  41.004  1.00  0.00             
ATOM   4743  N   GLN   311      38.434  27.527  42.182  1.00  0.00             
ATOM   4744  H   GLN   311      38.081  28.338  42.669  1.00  0.00             
ATOM   4745  CA  GLN   311      39.872  27.367  42.078  1.00  0.00             
ATOM   4746  HA  GLN   311      40.067  26.320  42.310  1.00  0.00             
ATOM   4747  CB  GLN   311      40.398  27.601  40.641  1.00  0.00             
ATOM   4748  HB2 GLN   311      41.470  27.452  40.774  1.00  0.00             
ATOM   4749  HB3 GLN   311      40.172  26.642  40.174  1.00  0.00             
ATOM   4750  CG  GLN   311      40.014  28.894  39.899  1.00  0.00             
ATOM   4751  HG2 GLN   311      38.933  29.023  39.840  1.00  0.00             
ATOM   4752  HG3 GLN   311      40.339  29.688  40.571  1.00  0.00             
ATOM   4753  CD  GLN   311      40.599  28.922  38.507  1.00  0.00             
ATOM   4754  OE1 GLN   311      39.966  29.078  37.519  1.00  0.00             
ATOM   4755  NE2 GLN   311      41.910  28.941  38.394  1.00  0.00             
ATOM   4756 HE21 GLN   311      42.319  29.021  37.474  1.00  0.00             
ATOM   4757 HE22 GLN   311      42.513  28.816  39.194  1.00  0.00             
ATOM   4758  C   GLN   311      40.551  28.400  43.022  1.00  0.00             
ATOM   4759  O   GLN   311      39.964  29.341  43.514  1.00  0.00             
ATOM   4760  N   GLY   312      41.817  28.134  43.239  1.00  0.00             
ATOM   4761  H   GLY   312      42.261  27.296  42.891  1.00  0.00             
ATOM   4762  CA  GLY   312      42.588  29.052  44.095  1.00  0.00             
ATOM   4763  HA2 GLY   312      42.202  30.042  43.852  1.00  0.00             
ATOM   4764  HA3 GLY   312      42.322  28.902  45.142  1.00  0.00             
ATOM   4765  C   GLY   312      44.128  28.975  43.816  1.00  0.00             
ATOM   4766  O   GLY   312      44.603  28.320  42.935  1.00  0.00             
ATOM   4767  N   GLN   313      44.912  29.758  44.564  1.00  0.00             
ATOM   4768  H   GLN   313      44.527  30.415  45.228  1.00  0.00             
ATOM   4769  CA  GLN   313      46.355  29.804  44.383  1.00  0.00             
ATOM   4770  HA  GLN   313      46.753  28.816  44.151  1.00  0.00             
ATOM   4771  CB  GLN   313      46.650  30.729  43.267  1.00  0.00             
ATOM   4772  HB2 GLN   313      46.140  30.394  42.364  1.00  0.00             
ATOM   4773  HB3 GLN   313      46.308  31.760  43.359  1.00  0.00             
ATOM   4774  CG  GLN   313      48.149  30.606  42.833  1.00  0.00             
ATOM   4775  HG2 GLN   313      48.792  30.842  43.681  1.00  0.00             
ATOM   4776  HG3 GLN   313      48.443  29.577  42.626  1.00  0.00             
ATOM   4777  CD  GLN   313      48.504  31.454  41.575  1.00  0.00             
ATOM   4778  OE1 GLN   313      47.686  31.668  40.663  1.00  0.00             
ATOM   4779  NE2 GLN   313      49.708  32.039  41.546  1.00  0.00             
ATOM   4780 HE21 GLN   313      50.079  32.458  40.706  1.00  0.00             
ATOM   4781 HE22 GLN   313      50.376  31.790  42.262  1.00  0.00             
ATOM   4782  C   GLN   313      46.902  30.332  45.745  1.00  0.00             
ATOM   4783  O   GLN   313      46.452  31.394  46.152  1.00  0.00             
ATOM   4784  N   THR   314      47.948  29.712  46.306  1.00  0.00             
ATOM   4785  H   THR   314      48.239  28.790  46.015  1.00  0.00             
ATOM   4786  CA  THR   314      48.678  30.234  47.489  1.00  0.00             
ATOM   4787  HA  THR   314      47.995  30.733  48.177  1.00  0.00             
ATOM   4788  CB  THR   314      49.244  29.075  48.335  1.00  0.00             
ATOM   4789  HB  THR   314      49.705  28.324  47.694  1.00  0.00             
ATOM   4790  CG2 THR   314      50.145  29.403  49.456  1.00  0.00             
ATOM   4791 HG21 THR   314      50.596  28.450  49.732  1.00  0.00             
ATOM   4792 HG22 THR   314      49.626  29.805  50.326  1.00  0.00             
ATOM   4793 HG23 THR   314      50.896  30.108  49.098  1.00  0.00             
ATOM   4794  OG1 THR   314      48.103  28.435  48.942  1.00  0.00             
ATOM   4795  HG1 THR   314      47.696  27.936  48.230  1.00  0.00             
ATOM   4796  C   THR   314      49.709  31.205  47.032  1.00  0.00             
ATOM   4797  O   THR   314      50.382  30.912  46.027  1.00  0.00             
ATOM   4798  N   ILE   315      50.032  32.238  47.823  1.00  0.00             
ATOM   4799  H   ILE   315      49.575  32.334  48.719  1.00  0.00             
ATOM   4800  CA  ILE   315      50.955  33.350  47.408  1.00  0.00             
ATOM   4801  HA  ILE   315      51.437  33.163  46.448  1.00  0.00             
ATOM   4802  CB  ILE   315      50.142  34.644  47.164  1.00  0.00             
ATOM   4803  HB  ILE   315      49.850  34.963  48.165  1.00  0.00             
ATOM   4804  CG2 ILE   315      50.966  35.824  46.649  1.00  0.00             
ATOM   4805 HG21 ILE   315      50.304  36.662  46.433  1.00  0.00             
ATOM   4806 HG22 ILE   315      51.482  35.444  45.766  1.00  0.00             
ATOM   4807 HG23 ILE   315      51.608  36.185  47.452  1.00  0.00             
ATOM   4808  CG1 ILE   315      48.859  34.476  46.312  1.00  0.00             
ATOM   4809 HG12 ILE   315      48.339  33.698  46.870  1.00  0.00             
ATOM   4810 HG13 ILE   315      48.260  35.373  46.472  1.00  0.00             
ATOM   4811  CD1 ILE   315      49.082  34.092  44.821  1.00  0.00             
ATOM   4812 HD11 ILE   315      48.093  33.800  44.469  1.00  0.00             
ATOM   4813 HD12 ILE   315      49.571  33.131  44.660  1.00  0.00             
ATOM   4814 HD13 ILE   315      49.534  34.887  44.229  1.00  0.00             
ATOM   4815  C   ILE   315      52.151  33.580  48.402  1.00  0.00             
ATOM   4816  O   ILE   315      53.251  33.709  47.853  1.00  0.00             
ATOM   4817  N   VAL   316      51.963  33.405  49.690  1.00  0.00             
ATOM   4818  H   VAL   316      51.074  33.001  49.949  1.00  0.00             
ATOM   4819  CA  VAL   316      53.018  33.502  50.662  1.00  0.00             
ATOM   4820  HA  VAL   316      53.950  33.367  50.113  1.00  0.00             
ATOM   4821  CB  VAL   316      53.097  34.834  51.374  1.00  0.00             
ATOM   4822  HB  VAL   316      52.225  34.951  52.018  1.00  0.00             
ATOM   4823  CG1 VAL   316      54.241  34.903  52.372  1.00  0.00             
ATOM   4824 HG11 VAL   316      55.212  34.871  51.878  1.00  0.00             
ATOM   4825 HG12 VAL   316      54.315  35.867  52.876  1.00  0.00             
ATOM   4826 HG13 VAL   316      54.229  34.149  53.159  1.00  0.00             
ATOM   4827  CG2 VAL   316      53.301  36.113  50.604  1.00  0.00             
ATOM   4828 HG21 VAL   316      53.203  36.980  51.258  1.00  0.00             
ATOM   4829 HG22 VAL   316      52.414  36.197  49.976  1.00  0.00             
ATOM   4830 HG23 VAL   316      54.156  36.056  49.930  1.00  0.00             
ATOM   4831  C   VAL   316      52.878  32.360  51.700  1.00  0.00             
ATOM   4832  O   VAL   316      51.778  32.197  52.161  1.00  0.00             
ATOM   4833  N   LEU   317      53.952  31.552  51.883  1.00  0.00             
ATOM   4834  H   LEU   317      54.842  31.749  51.447  1.00  0.00             
ATOM   4835  CA  LEU   317      53.797  30.385  52.697  1.00  0.00             
ATOM   4836  HA  LEU   317      52.854  29.890  52.466  1.00  0.00             
ATOM   4837  CB  LEU   317      54.982  29.358  52.539  1.00  0.00             
ATOM   4838  HB2 LEU   317      55.814  29.830  53.062  1.00  0.00             
ATOM   4839  HB3 LEU   317      54.632  28.473  53.070  1.00  0.00             
ATOM   4840  CG  LEU   317      55.324  29.002  51.082  1.00  0.00             
ATOM   4841  HG  LEU   317      55.295  29.934  50.517  1.00  0.00             
ATOM   4842  CD1 LEU   317      56.707  28.330  51.037  1.00  0.00             
ATOM   4843 HD11 LEU   317      56.895  27.986  50.020  1.00  0.00             
ATOM   4844 HD12 LEU   317      56.688  27.396  51.599  1.00  0.00             
ATOM   4845 HD13 LEU   317      57.495  29.023  51.332  1.00  0.00             
ATOM   4846  CD2 LEU   317      54.309  28.022  50.561  1.00  0.00             
ATOM   4847 HD21 LEU   317      53.382  28.594  50.605  1.00  0.00             
ATOM   4848 HD22 LEU   317      54.598  27.742  49.548  1.00  0.00             
ATOM   4849 HD23 LEU   317      54.279  27.100  51.140  1.00  0.00             
ATOM   4850  C   LEU   317      53.581  30.728  54.247  1.00  0.00             
ATOM   4851  O   LEU   317      53.899  31.791  54.694  1.00  0.00             
ATOM   4852  N   ASN   318      52.916  29.839  54.941  1.00  0.00             
ATOM   4853  H   ASN   318      52.695  28.942  54.533  1.00  0.00             
ATOM   4854  CA  ASN   318      52.231  30.101  56.267  1.00  0.00             
ATOM   4855  HA  ASN   318      51.453  30.832  56.044  1.00  0.00             
ATOM   4856  CB  ASN   318      51.648  28.855  56.791  1.00  0.00             
ATOM   4857  HB2 ASN   318      51.141  28.551  55.876  1.00  0.00             
ATOM   4858  HB3 ASN   318      52.354  28.025  56.820  1.00  0.00             
ATOM   4859  CG  ASN   318      50.760  28.965  58.052  1.00  0.00             
ATOM   4860  OD1 ASN   318      49.995  29.902  58.155  1.00  0.00             
ATOM   4861  ND2 ASN   318      50.855  28.013  58.987  1.00  0.00             
ATOM   4862 HD21 ASN   318      51.347  27.148  58.812  1.00  0.00             
ATOM   4863 HD22 ASN   318      50.484  28.150  59.917  1.00  0.00             
ATOM   4864  C   ASN   318      53.094  30.608  57.339  1.00  0.00             
ATOM   4865  O   ASN   318      52.843  31.510  58.091  1.00  0.00             
ATOM   4866  N   THR   319      54.322  30.070  57.305  1.00  0.00             
ATOM   4867  H   THR   319      54.504  29.401  56.570  1.00  0.00             
ATOM   4868  CA  THR   319      55.376  30.323  58.248  1.00  0.00             
ATOM   4869  HA  THR   319      55.083  30.027  59.256  1.00  0.00             
ATOM   4870  CB  THR   319      56.487  29.305  57.889  1.00  0.00             
ATOM   4871  HB  THR   319      57.411  29.517  58.427  1.00  0.00             
ATOM   4872  CG2 THR   319      56.132  27.873  58.253  1.00  0.00             
ATOM   4873 HG21 THR   319      55.796  27.765  59.285  1.00  0.00             
ATOM   4874 HG22 THR   319      57.061  27.355  58.016  1.00  0.00             
ATOM   4875 HG23 THR   319      55.316  27.464  57.657  1.00  0.00             
ATOM   4876  OG1 THR   319      56.771  29.289  56.507  1.00  0.00             
ATOM   4877  HG1 THR   319      57.626  29.703  56.369  1.00  0.00             
ATOM   4878  C   THR   319      55.992  31.763  58.221  1.00  0.00             
ATOM   4879  O   THR   319      56.992  32.036  58.872  1.00  0.00             
ATOM   4880  N   ASP   320      55.441  32.724  57.482  1.00  0.00             
ATOM   4881  H   ASP   320      54.665  32.384  56.931  1.00  0.00             
ATOM   4882  CA  ASP   320      55.833  34.139  57.557  1.00  0.00             
ATOM   4883  HA  ASP   320      56.530  34.327  58.373  1.00  0.00             
ATOM   4884  CB  ASP   320      56.585  34.525  56.316  1.00  0.00             
ATOM   4885  HB2 ASP   320      57.204  33.703  55.956  1.00  0.00             
ATOM   4886  HB3 ASP   320      55.965  34.588  55.421  1.00  0.00             
ATOM   4887  CG  ASP   320      57.429  35.719  56.518  1.00  0.00             
ATOM   4888  OD1 ASP   320      57.985  36.309  55.534  1.00  0.00             
ATOM   4889  OD2 ASP   320      57.761  36.175  57.638  1.00  0.00             
ATOM   4890  C   ASP   320      54.692  35.149  57.741  1.00  0.00             
ATOM   4891  O   ASP   320      53.521  34.921  57.317  1.00  0.00             
ATOM   4892  N   TRP   321      55.097  36.193  58.462  1.00  0.00             
ATOM   4893  H   TRP   321      56.076  36.226  58.707  1.00  0.00             
ATOM   4894  CA  TRP   321      54.159  37.161  59.028  1.00  0.00             
ATOM   4895  HA  TRP   321      53.313  36.634  59.471  1.00  0.00             
ATOM   4896  CB  TRP   321      54.914  38.039  60.094  1.00  0.00             
ATOM   4897  HB2 TRP   321      55.963  38.201  59.846  1.00  0.00             
ATOM   4898  HB3 TRP   321      54.292  38.926  60.220  1.00  0.00             
ATOM   4899  CG  TRP   321      54.794  37.387  61.505  1.00  0.00             
ATOM   4900  CD1 TRP   321      54.356  38.042  62.620  1.00  0.00             
ATOM   4901  HD1 TRP   321      54.068  39.080  62.696  1.00  0.00             
ATOM   4902  NE1 TRP   321      54.453  37.236  63.744  1.00  0.00             
ATOM   4903  HE1 TRP   321      54.480  37.638  64.670  1.00  0.00             
ATOM   4904  CE2 TRP   321      54.835  35.964  63.400  1.00  0.00             
ATOM   4905  CZ2 TRP   321      55.060  34.814  64.178  1.00  0.00             
ATOM   4906  HZ2 TRP   321      54.759  34.787  65.215  1.00  0.00             
ATOM   4907  CH2 TRP   321      55.756  33.709  63.603  1.00  0.00             
ATOM   4908  HH2 TRP   321      56.088  32.932  64.275  1.00  0.00             
ATOM   4909  CZ3 TRP   321      56.154  33.756  62.243  1.00  0.00             
ATOM   4910  HZ3 TRP   321      56.766  32.951  61.863  1.00  0.00             
ATOM   4911  CE3 TRP   321      55.746  34.862  61.498  1.00  0.00             
ATOM   4912  HE3 TRP   321      55.923  34.847  60.433  1.00  0.00             
ATOM   4913  CD2 TRP   321      55.158  36.036  62.035  1.00  0.00             
ATOM   4914  C   TRP   321      53.683  38.135  57.928  1.00  0.00             
ATOM   4915  O   TRP   321      54.531  38.866  57.422  1.00  0.00             
ATOM   4916  N   SER   322      52.456  37.989  57.429  1.00  0.00             
ATOM   4917  H   SER   322      51.802  37.504  58.028  1.00  0.00             
ATOM   4918  CA  SER   322      51.978  38.579  56.229  1.00  0.00             
ATOM   4919  HA  SER   322      52.539  39.488  56.015  1.00  0.00             
ATOM   4920  CB  SER   322      52.322  37.599  55.030  1.00  0.00             
ATOM   4921  HB2 SER   322      53.399  37.470  55.134  1.00  0.00             
ATOM   4922  HB3 SER   322      51.839  36.626  55.121  1.00  0.00             
ATOM   4923  OG  SER   322      52.012  38.040  53.743  1.00  0.00             
ATOM   4924  HG  SER   322      52.423  38.906  53.775  1.00  0.00             
ATOM   4925  C   SER   322      50.465  38.866  56.292  1.00  0.00             
ATOM   4926  O   SER   322      49.910  38.665  57.387  1.00  0.00             
ATOM   4927  N   GLY   323      49.945  39.517  55.225  1.00  0.00             
ATOM   4928  H   GLY   323      50.581  39.749  54.475  1.00  0.00             
ATOM   4929  CA  GLY   323      48.530  39.863  55.116  1.00  0.00             
ATOM   4930  HA2 GLY   323      48.011  39.128  54.502  1.00  0.00             
ATOM   4931  HA3 GLY   323      48.142  39.652  56.113  1.00  0.00             
ATOM   4932  C   GLY   323      48.061  41.214  54.677  1.00  0.00             
ATOM   4933  O   GLY   323      47.052  41.319  54.062  1.00  0.00             
ATOM   4934  N   TYR   324      48.899  42.233  54.825  1.00  0.00             
ATOM   4935  H   TYR   324      49.719  42.054  55.386  1.00  0.00             
ATOM   4936  CA  TYR   324      48.557  43.556  54.394  1.00  0.00             
ATOM   4937  HA  TYR   324      47.494  43.736  54.554  1.00  0.00             
ATOM   4938  CB  TYR   324      49.317  44.610  55.249  1.00  0.00             
ATOM   4939  HB2 TYR   324      49.162  44.382  56.304  1.00  0.00             
ATOM   4940  HB3 TYR   324      50.361  44.643  54.938  1.00  0.00             
ATOM   4941  CG  TYR   324      48.864  46.067  55.148  1.00  0.00             
ATOM   4942  CD1 TYR   324      48.222  46.695  56.340  1.00  0.00             
ATOM   4943  HD1 TYR   324      47.912  46.110  57.193  1.00  0.00             
ATOM   4944  CE1 TYR   324      47.985  48.078  56.286  1.00  0.00             
ATOM   4945  HE1 TYR   324      47.536  48.571  57.136  1.00  0.00             
ATOM   4946  CZ  TYR   324      48.293  48.855  55.216  1.00  0.00             
ATOM   4947  OH  TYR   324      47.754  50.113  55.140  1.00  0.00             
ATOM   4948  HH  TYR   324      47.823  50.668  55.920  1.00  0.00             
ATOM   4949  CE2 TYR   324      48.956  48.323  54.136  1.00  0.00             
ATOM   4950  HE2 TYR   324      48.980  48.824  53.179  1.00  0.00             
ATOM   4951  CD2 TYR   324      49.275  46.945  54.125  1.00  0.00             
ATOM   4952  HD2 TYR   324      49.777  46.490  53.284  1.00  0.00             
ATOM   4953  C   TYR   324      48.677  43.753  52.917  1.00  0.00             
ATOM   4954  O   TYR   324      49.695  44.017  52.399  1.00  0.00             
ATOM   4955  N   SER   325      47.541  43.665  52.175  1.00  0.00             
ATOM   4956  H   SER   325      46.757  43.254  52.661  1.00  0.00             
ATOM   4957  CA  SER   325      47.422  43.569  50.694  1.00  0.00             
ATOM   4958  HA  SER   325      48.336  43.861  50.176  1.00  0.00             
ATOM   4959  CB  SER   325      47.048  42.103  50.377  1.00  0.00             
ATOM   4960  HB2 SER   325      47.938  41.506  50.573  1.00  0.00             
ATOM   4961  HB3 SER   325      46.231  41.785  51.025  1.00  0.00             
ATOM   4962  OG  SER   325      46.709  41.843  49.028  1.00  0.00             
ATOM   4963  HG  SER   325      47.614  41.974  48.737  1.00  0.00             
ATOM   4964  C   SER   325      46.409  44.507  50.112  1.00  0.00             
ATOM   4965  O   SER   325      45.449  44.890  50.795  1.00  0.00             
ATOM   4966  N   GLY   326      46.624  44.874  48.868  1.00  0.00             
ATOM   4967  H   GLY   326      47.530  44.698  48.457  1.00  0.00             
ATOM   4968  CA  GLY   326      45.686  45.734  48.086  1.00  0.00             
ATOM   4969  HA2 GLY   326      44.723  45.478  48.528  1.00  0.00             
ATOM   4970  HA3 GLY   326      45.964  46.783  48.190  1.00  0.00             
ATOM   4971  C   GLY   326      45.679  45.551  46.562  1.00  0.00             
ATOM   4972  O   GLY   326      46.740  45.184  46.050  1.00  0.00             
ATOM   4973  N   SER   327      44.583  45.991  45.906  1.00  0.00             
ATOM   4974  H   SER   327      43.747  46.332  46.356  1.00  0.00             
ATOM   4975  CA  SER   327      44.259  45.985  44.422  1.00  0.00             
ATOM   4976  HA  SER   327      44.700  45.105  43.955  1.00  0.00             
ATOM   4977  CB  SER   327      42.743  46.157  44.338  1.00  0.00             
ATOM   4978  HB2 SER   327      42.430  46.228  43.296  1.00  0.00             
ATOM   4979  HB3 SER   327      42.296  45.307  44.854  1.00  0.00             
ATOM   4980  OG  SER   327      42.407  47.277  45.094  1.00  0.00             
ATOM   4981  HG  SER   327      42.864  48.047  44.748  1.00  0.00             
ATOM   4982  C   SER   327      44.966  47.179  43.703  1.00  0.00             
ATOM   4983  O   SER   327      44.860  48.309  44.258  1.00  0.00             
ATOM   4984  N   PHE   328      45.655  46.893  42.586  1.00  0.00             
ATOM   4985  H   PHE   328      45.762  45.900  42.433  1.00  0.00             
ATOM   4986  CA  PHE   328      46.171  47.822  41.669  1.00  0.00             
ATOM   4987  HA  PHE   328      45.529  48.701  41.724  1.00  0.00             
ATOM   4988  CB  PHE   328      47.662  48.169  42.054  1.00  0.00             
ATOM   4989  HB2 PHE   328      47.894  49.161  41.669  1.00  0.00             
ATOM   4990  HB3 PHE   328      47.914  48.216  43.114  1.00  0.00             
ATOM   4991  CG  PHE   328      48.735  47.235  41.588  1.00  0.00             
ATOM   4992  CD1 PHE   328      49.207  46.268  42.472  1.00  0.00             
ATOM   4993  HD1 PHE   328      48.778  46.224  43.462  1.00  0.00             
ATOM   4994  CE1 PHE   328      50.305  45.561  42.168  1.00  0.00             
ATOM   4995  HE1 PHE   328      50.739  44.847  42.852  1.00  0.00             
ATOM   4996  CZ  PHE   328      50.995  45.843  40.981  1.00  0.00             
ATOM   4997  HZ  PHE   328      51.968  45.413  40.794  1.00  0.00             
ATOM   4998  CE2 PHE   328      50.513  46.782  40.071  1.00  0.00             
ATOM   4999  HE2 PHE   328      51.011  46.876  39.118  1.00  0.00
[truncated: 5,852,325 more chars]
