# Supplementary material for: Binding mechanism of oseltamivir and influenza neuraminidase suggests perspectives for the design of new anti-influenza drugs
Source: PLoS Comput Biol. 2022 Jul 28;18(7):e1010343. doi: 10.1371/journal.pcbi.1010343 (PMC9401145; doi:10.1371/journal.pcbi.1010343)
Supplement: S1 Data — Input files for oseltamivir-NA monomer simulation, oseltamivir-NA tetramer free binding simulation, oseltamivir-NA tetramer binding state complex simulation, zanamivir-NA tetramer binding state complex simulation, peramivir-NA tetramer binding state complex simulation and meta-eABF simulation. (ZIP) [file pcbi.1010343.s013.zip › S1_Data/meta-eABF simulation/NA_OC_metaD1.vel]

REMARK  FINAL VELOCITIES WRITTEN BY NAMD AT TIMESTEP 5000000
ATOM      1  N   ARG     1       0.422  -9.055  -4.757  1.00  0.00             
ATOM      2  H1  ARG     1      12.370  -0.596  -5.170  1.00  0.00             
ATOM      3  H2  ARG     1      12.397  23.827 -20.133  1.00  0.00             
ATOM      4  H3  ARG     1      14.280   2.328  12.032  1.00  0.00             
ATOM      5  CA  ARG     1       0.257   0.987  -2.219  1.00  0.00             
ATOM      6  HA  ARG     1       4.811 -17.435  -0.758  1.00  0.00             
ATOM      7  CB  ARG     1      -2.281  -1.351  -8.403  1.00  0.00             
ATOM      8  HB2 ARG     1      -8.700   2.939 -13.552  1.00  0.00             
ATOM      9  HB3 ARG     1      -5.996   1.333 -12.107  1.00  0.00             
ATOM     10  CG  ARG     1       0.781   3.172   2.029  1.00  0.00             
ATOM     11  HG2 ARG     1       8.623  -9.179  -4.414  1.00  0.00             
ATOM     12  HG3 ARG     1      34.907   3.598  26.449  1.00  0.00             
ATOM     13  CD  ARG     1     -11.144  -0.825   0.641  1.00  0.00             
ATOM     14  HD2 ARG     1      14.426 -23.460  12.482  1.00  0.00             
ATOM     15  HD3 ARG     1      -4.927  12.518  -2.855  1.00  0.00             
ATOM     16  NE  ARG     1       1.707  -6.523   1.275  1.00  0.00             
ATOM     17  HE  ARG     1      -3.730  -3.875   0.466  1.00  0.00             
ATOM     18  CZ  ARG     1      -0.284   1.464  -7.995  1.00  0.00             
ATOM     19  NH1 ARG     1      -3.021  -2.409  -2.003  1.00  0.00             
ATOM     20 HH11 ARG     1     -21.994  29.449  -4.334  1.00  0.00             
ATOM     21 HH12 ARG     1     -23.359 -18.988  -2.896  1.00  0.00             
ATOM     22  NH2 ARG     1      -2.089  -2.535   1.739  1.00  0.00             
ATOM     23 HH21 ARG     1     -20.999   2.139  -7.611  1.00  0.00             
ATOM     24 HH22 ARG     1      24.124  -4.469 -15.085  1.00  0.00             
ATOM     25  C   ARG     1       2.743   4.512  -2.821  1.00  0.00             
ATOM     26  O   ARG     1      -5.495   0.761  -3.940  1.00  0.00             
ATOM     27  N   ASP     2       3.373   0.996  -5.619  1.00  0.00             
ATOM     28  H   ASP     2      21.207 -12.187  15.971  1.00  0.00             
ATOM     29  CA  ASP     2       1.167  -0.398  -0.296  1.00  0.00             
ATOM     30  HA  ASP     2      12.143   4.502  -7.658  1.00  0.00             
ATOM     31  CB  ASP     2       0.336   3.325   6.415  1.00  0.00             
ATOM     32  HB2 ASP     2     -22.817 -10.301   0.616  1.00  0.00             
ATOM     33  HB3 ASP     2     -10.983  15.991  -5.970  1.00  0.00             
ATOM     34  CG  ASP     2       6.085  -6.264  -1.741  1.00  0.00             
ATOM     35  OD1 ASP     2       1.489  -1.363   6.666  1.00  0.00             
ATOM     36  OD2 ASP     2      -0.447  -3.836   3.993  1.00  0.00             
ATOM     37  C   ASP     2     -11.960   2.847   0.541  1.00  0.00             
ATOM     38  O   ASP     2      -1.891   3.596  -5.060  1.00  0.00             
ATOM     39  N   PHE     3      -7.867   1.798   2.751  1.00  0.00             
ATOM     40  H   PHE     3     -10.512  -7.207 -13.870  1.00  0.00             
ATOM     41  CA  PHE     3      -0.991   3.744  -4.903  1.00  0.00             
ATOM     42  HA  PHE     3      -1.034  22.113   1.358  1.00  0.00             
ATOM     43  CB  PHE     3       2.356  -3.329  -4.228  1.00  0.00             
ATOM     44  HB2 PHE     3     -11.949  13.078  18.549  1.00  0.00             
ATOM     45  HB3 PHE     3     -38.159  30.845   8.982  1.00  0.00             
ATOM     46  CG  PHE     3      -1.856  -4.104   3.819  1.00  0.00             
ATOM     47  CD1 PHE     3       0.929   0.304  -2.775  1.00  0.00             
ATOM     48  HD1 PHE     3      26.429  -0.216 -13.360  1.00  0.00             
ATOM     49  CE1 PHE     3      -2.598   0.943  -1.287  1.00  0.00             
ATOM     50  HE1 PHE     3      29.491  -2.657 -14.458  1.00  0.00             
ATOM     51  CZ  PHE     3      -4.047   1.080   0.869  1.00  0.00             
ATOM     52  HZ  PHE     3     -20.727   4.219   6.869  1.00  0.00             
ATOM     53  CE2 PHE     3      -0.356  -2.910  -4.087  1.00  0.00             
ATOM     54  HE2 PHE     3      16.144   4.153  -0.795  1.00  0.00             
ATOM     55  CD2 PHE     3      -2.564   3.059  -0.627  1.00  0.00             
ATOM     56  HD2 PHE     3      41.824 -13.641 -26.434  1.00  0.00             
ATOM     57  C   PHE     3       7.149   0.068  -1.774  1.00  0.00             
ATOM     58  O   PHE     3       2.081  -4.403   1.223  1.00  0.00             
ATOM     59  N   ASN     4       2.662  -6.848  -0.780  1.00  0.00             
ATOM     60  H   ASN     4       2.805  20.241  -9.363  1.00  0.00             
ATOM     61  CA  ASN     4       3.764  -4.689  11.989  1.00  0.00             
ATOM     62  HA  ASN     4       7.139   9.785  12.120  1.00  0.00             
ATOM     63  CB  ASN     4       1.663  -4.111  -8.137  1.00  0.00             
ATOM     64  HB2 ASN     4      -0.954  -7.276   1.107  1.00  0.00             
ATOM     65  HB3 ASN     4       2.855 -12.874  18.917  1.00  0.00             
ATOM     66  CG  ASN     4      -0.489  -2.671  -1.750  1.00  0.00             
ATOM     67  OD1 ASN     4       1.579  -0.668  -4.034  1.00  0.00             
ATOM     68  ND2 ASN     4       4.143   2.409  -1.507  1.00  0.00             
ATOM     69 HD21 ASN     4       4.635   4.261  -6.344  1.00  0.00             
ATOM     70 HD22 ASN     4      -3.636  16.942  -4.435  1.00  0.00             
ATOM     71  C   ASN     4      -1.283  -5.232  -4.214  1.00  0.00             
ATOM     72  O   ASN     4       4.702   2.918   4.448  1.00  0.00             
ATOM     73  N   ASN     5      -7.232   0.656  -3.080  1.00  0.00             
ATOM     74  H   ASN     5       1.251   0.125  27.759  1.00  0.00             
ATOM     75  CA  ASN     5      -2.362   2.405  -6.683  1.00  0.00             
ATOM     76  HA  ASN     5      11.752  20.170  16.931  1.00  0.00             
ATOM     77  CB  ASN     5       2.693  -5.766  -0.078  1.00  0.00             
ATOM     78  HB2 ASN     5       0.720  -1.494   6.123  1.00  0.00             
ATOM     79  HB3 ASN     5       5.187   8.062  -6.728  1.00  0.00             
ATOM     80  CG  ASN     5       1.615   8.733   6.088  1.00  0.00             
ATOM     81  OD1 ASN     5      -9.927  -0.273  -1.327  1.00  0.00             
ATOM     82  ND2 ASN     5      -7.079  -6.868  -4.056  1.00  0.00             
ATOM     83 HD21 ASN     5      13.015   5.515  34.441  1.00  0.00             
ATOM     84 HD22 ASN     5     -20.302   7.640  -8.810  1.00  0.00             
ATOM     85  C   ASN     5      12.665   8.858   2.519  1.00  0.00             
ATOM     86  O   ASN     5      -3.622  -1.049   0.465  1.00  0.00             
ATOM     87  N   LEU     6       5.810   0.947   2.757  1.00  0.00             
ATOM     88  H   LEU     6       6.889  12.870   4.271  1.00  0.00             
ATOM     89  CA  LEU     6      -1.329  15.381   0.148  1.00  0.00             
ATOM     90  HA  LEU     6      -2.541  12.291  -8.837  1.00  0.00             
ATOM     91  CB  LEU     6       5.088  10.243  -0.642  1.00  0.00             
ATOM     92  HB2 LEU     6      20.161   3.498 -17.105  1.00  0.00             
ATOM     93  HB3 LEU     6       3.461   3.606  -6.532  1.00  0.00             
ATOM     94  CG  LEU     6      -3.658   4.204   3.673  1.00  0.00             
ATOM     95  HG  LEU     6     -32.488   5.723  19.504  1.00  0.00             
ATOM     96  CD1 LEU     6      -0.085   0.984  -1.507  1.00  0.00             
ATOM     97 HD11 LEU     6      23.863  -3.604  -2.689  1.00  0.00             
ATOM     98 HD12 LEU     6      38.898   4.432  27.710  1.00  0.00             
ATOM     99 HD13 LEU     6      -9.989  12.893  13.129  1.00  0.00             
ATOM    100  CD2 LEU     6      -4.539  -0.761  -2.754  1.00  0.00             
ATOM    101 HD21 LEU     6     -13.709   2.292 -10.595  1.00  0.00             
ATOM    102 HD22 LEU     6      -6.944  10.919  -5.922  1.00  0.00             
ATOM    103 HD23 LEU     6       3.422   5.322  -3.236  1.00  0.00             
ATOM    104  C   LEU     6       7.094   1.240   2.781  1.00  0.00             
ATOM    105  O   LEU     6      -1.794  -3.990   5.610  1.00  0.00             
ATOM    106  N   THR     7      -0.576   0.190  -0.332  1.00  0.00             
ATOM    107  H   THR     7     -14.485 -14.222 -30.529  1.00  0.00             
ATOM    108  CA  THR     7       2.184   4.542   7.578  1.00  0.00             
ATOM    109  HA  THR     7       8.802   8.084  19.392  1.00  0.00             
ATOM    110  CB  THR     7       4.044   1.911  -3.347  1.00  0.00             
ATOM    111  HB  THR     7       6.836   3.262  15.176  1.00  0.00             
ATOM    112  CG2 THR     7       2.257  -3.742  -0.712  1.00  0.00             
ATOM    113 HG21 THR     7     -10.785 -12.895  32.859  1.00  0.00             
ATOM    114 HG22 THR     7     -12.342  23.827  26.949  1.00  0.00             
ATOM    115 HG23 THR     7       0.897   3.757   5.256  1.00  0.00             
ATOM    116  OG1 THR     7       2.420  -3.041  -4.573  1.00  0.00             
ATOM    117  HG1 THR     7      12.235 -17.281 -19.014  1.00  0.00             
ATOM    118  C   THR     7       2.982   1.893   5.217  1.00  0.00             
ATOM    119  O   THR     7      -3.376  -8.223  -0.531  1.00  0.00             
ATOM    120  N   LYS     8      -0.825   1.242   4.565  1.00  0.00             
ATOM    121  H   LYS     8      -0.434   6.401 -15.751  1.00  0.00             
ATOM    122  CA  LYS     8       7.729  -8.617   0.102  1.00  0.00             
ATOM    123  HA  LYS     8     -17.716   1.565  18.936  1.00  0.00             
ATOM    124  CB  LYS     8       8.963   3.957  -1.505  1.00  0.00             
ATOM    125  HB2 LYS     8       9.385  -8.639   0.102  1.00  0.00             
ATOM    126  HB3 LYS     8     -17.478  -2.418  23.848  1.00  0.00             
ATOM    127  CG  LYS     8       1.590   0.999   3.550  1.00  0.00             
ATOM    128  HG2 LYS     8      28.420 -10.379 -30.064  1.00  0.00             
ATOM    129  HG3 LYS     8     -14.772   8.764   0.394  1.00  0.00             
ATOM    130  CD  LYS     8       2.161  -1.177  -1.070  1.00  0.00             
ATOM    131  HD2 LYS     8      -3.563   3.911   6.498  1.00  0.00             
ATOM    132  HD3 LYS     8      -2.566   2.806  -2.772  1.00  0.00             
ATOM    133  CE  LYS     8       0.640  -8.873  -6.197  1.00  0.00             
ATOM    134  HE2 LYS     8      -5.024 -17.245  -7.927  1.00  0.00             
ATOM    135  HE3 LYS     8       9.341 -22.490   5.554  1.00  0.00             
ATOM    136  NZ  LYS     8      -3.254  -3.532  -4.199  1.00  0.00             
ATOM    137  HZ1 LYS     8      -7.589  -5.907   7.024  1.00  0.00             
ATOM    138  HZ2 LYS     8      22.119 -11.074 -26.676  1.00  0.00             
ATOM    139  HZ3 LYS     8      -7.819  -1.891  -4.936  1.00  0.00             
ATOM    140  C   LYS     8      -2.143   0.735   2.449  1.00  0.00             
ATOM    141  O   LYS     8       0.821  -1.043   3.274  1.00  0.00             
ATOM    142  N   GLY     9      -0.341   2.445   0.986  1.00  0.00             
ATOM    143  H   GLY     9       1.727   8.701  -2.057  1.00  0.00             
ATOM    144  CA  GLY     9      -2.518   4.061  -1.720  1.00  0.00             
ATOM    145  HA2 GLY     9      16.100  12.909   5.940  1.00  0.00             
ATOM    146  HA3 GLY     9       4.856  -4.943   5.018  1.00  0.00             
ATOM    147  C   GLY     9      -3.250  -3.244  -4.292  1.00  0.00             
ATOM    148  O   GLY     9      -6.123   3.438  -4.183  1.00  0.00             
ATOM    149  N   LEU    10       6.313   7.154   4.297  1.00  0.00             
ATOM    150  H   LEU    10       8.718 -14.921   1.920  1.00  0.00             
ATOM    151  CA  LEU    10       2.017  -6.293  -1.079  1.00  0.00             
ATOM    152  HA  LEU    10      10.158 -16.835  -8.050  1.00  0.00             
ATOM    153  CB  LEU    10      -1.501  -6.822  -2.633  1.00  0.00             
ATOM    154  HB2 LEU    10      -2.568   2.083  -1.116  1.00  0.00             
ATOM    155  HB3 LEU    10       4.147  -4.036 -11.018  1.00  0.00             
ATOM    156  CG  LEU    10       1.523   1.435  -1.858  1.00  0.00             
ATOM    157  HG  LEU    10     -10.578  22.447 -12.616  1.00  0.00             
ATOM    158  CD1 LEU    10      -3.567   6.416  -4.032  1.00  0.00             
ATOM    159 HD11 LEU    10      26.368  20.186   2.092  1.00  0.00             
ATOM    160 HD12 LEU    10       0.343 -14.903   8.058  1.00  0.00             
ATOM    161 HD13 LEU    10      -2.961   9.110   0.498  1.00  0.00             
ATOM    162  CD2 LEU    10       0.386   3.941   2.015  1.00  0.00             
ATOM    163 HD21 LEU    10      -6.059   5.335  -8.696  1.00  0.00             
ATOM    164 HD22 LEU    10      -1.044   6.494   2.124  1.00  0.00             
ATOM    165 HD23 LEU    10       0.581  -4.458  -6.466  1.00  0.00             
ATOM    166  C   LEU    10       0.335   0.269  -0.116  1.00  0.00             
ATOM    167  O   LEU    10      -1.013   6.145  -1.856  1.00  0.00             
ATOM    168  N   CYX    11      -3.662  -3.063   1.833  1.00  0.00             
ATOM    169  H   CYX    11      -0.030  -7.774   1.579  1.00  0.00             
ATOM    170  CA  CYX    11      -0.082   2.651  -0.496  1.00  0.00             
ATOM    171  HA  CYX    11      -7.941   4.834   4.450  1.00  0.00             
ATOM    172  CB  CYX    11       3.207   3.256  -1.911  1.00  0.00             
ATOM    173  HB2 CYX    11     -10.513  22.247   4.675  1.00  0.00             
ATOM    174  HB3 CYX    11       6.512  10.127 -13.328  1.00  0.00             
ATOM    175  SG  CYX    11       2.290  -1.519  -3.103  1.00  0.00             
ATOM    176  C   CYX    11      -8.563  -1.491  -4.206  1.00  0.00             
ATOM    177  O   CYX    11       0.830  -6.669  -2.245  1.00  0.00             
ATOM    178  N   THR    12      -1.064   3.356  -1.839  1.00  0.00             
ATOM    179  H   THR    12      -7.287 -15.726  -4.495  1.00  0.00             
ATOM    180  CA  THR    12      -1.962   3.194  -0.496  1.00  0.00             
ATOM    181  HA  THR    12     -10.836   4.794 -24.156  1.00  0.00             
ATOM    182  CB  THR    12      -0.480  -3.269   3.134  1.00  0.00             
ATOM    183  HB  THR    12      -6.550  19.742  -1.621  1.00  0.00             
ATOM    184  CG2 THR    12       5.197  -5.979  -1.914  1.00  0.00             
ATOM    185 HG21 THR    12       4.795  -5.921  -2.846  1.00  0.00             
ATOM    186 HG22 THR    12       8.825   3.095  -0.161  1.00  0.00             
ATOM    187 HG23 THR    12      -4.410 -11.991   4.641  1.00  0.00             
ATOM    188  OG1 THR    12      -1.401   2.477   1.507  1.00  0.00             
ATOM    189  HG1 THR    12     -15.693   5.758   6.607  1.00  0.00             
ATOM    190  C   THR    12      -8.313   1.231  -1.680  1.00  0.00             
ATOM    191  O   THR    12       0.206  -1.100   2.715  1.00  0.00             
ATOM    192  N   ILE    13       2.068  -3.377   0.829  1.00  0.00             
ATOM    193  H   ILE    13       4.337   1.131  22.012  1.00  0.00             
ATOM    194  CA  ILE    13       2.458  -0.923   5.941  1.00  0.00             
ATOM    195  HA  ILE    13     -10.225  30.726  -7.623  1.00  0.00             
ATOM    196  CB  ILE    13       4.918   8.298  -4.802  1.00  0.00             
ATOM    197  HB  ILE    13       2.648  13.722  -6.068  1.00  0.00             
ATOM    198  CG2 ILE    13       7.986   0.418   0.255  1.00  0.00             
ATOM    199 HG21 ILE    13      14.591 -14.339 -34.775  1.00  0.00             
ATOM    200 HG22 ILE    13       3.065  -1.478  -7.213  1.00  0.00             
ATOM    201 HG23 ILE    13      -9.128  10.500  -6.123  1.00  0.00             
ATOM    202  CG1 ILE    13      -6.594  -6.324  -0.753  1.00  0.00             
ATOM    203 HG12 ILE    13      -1.514 -18.246 -22.261  1.00  0.00             
ATOM    204 HG13 ILE    13      12.044   5.596 -13.046  1.00  0.00             
ATOM    205  CD1 ILE    13       4.564   9.765  -0.651  1.00  0.00             
ATOM    206 HD11 ILE    13     -16.270  17.189  12.637  1.00  0.00             
ATOM    207 HD12 ILE    13       3.322  19.255  -3.833  1.00  0.00             
ATOM    208 HD13 ILE    13     -10.432  11.052  16.368  1.00  0.00             
ATOM    209  C   ILE    13      -0.448  -8.389  -5.548  1.00  0.00             
ATOM    210  O   ILE    13      -2.287   5.054  -4.463  1.00  0.00             
ATOM    211  N   ASN    14       2.016  -1.846  -5.774  1.00  0.00             
ATOM    212  H   ASN    14      -1.924  18.927   6.117  1.00  0.00             
ATOM    213  CA  ASN    14      -6.747   2.170  -4.834  1.00  0.00             
ATOM    214  HA  ASN    14     -10.960  11.684  -3.291  1.00  0.00             
ATOM    215  CB  ASN    14       2.974  -2.661  -6.908  1.00  0.00             
ATOM    216  HB2 ASN    14      -7.170  15.005  -1.499  1.00  0.00             
ATOM    217  HB3 ASN    14      -0.024  -3.679   4.019  1.00  0.00             
ATOM    218  CG  ASN    14       0.512   5.019  -3.033  1.00  0.00             
ATOM    219  OD1 ASN    14      -7.132   2.656   5.101  1.00  0.00             
ATOM    220  ND2 ASN    14       1.515   0.053   1.341  1.00  0.00             
ATOM    221 HD21 ASN    14      10.079 -12.996  19.481  1.00  0.00             
ATOM    222 HD22 ASN    14      -4.172  -8.386  12.505  1.00  0.00             
ATOM    223  C   ASN    14      -3.774  -4.148  -1.987  1.00  0.00             
ATOM    224  O   ASN    14       3.146  -1.292   0.532  1.00  0.00             
ATOM    225  N   SER    15      -2.259  -1.692   5.408  1.00  0.00             
ATOM    226  H   SER    15       3.913  -2.674   2.734  1.00  0.00             
ATOM    227  CA  SER    15      -0.421  -5.644  -0.295  1.00  0.00             
ATOM    228  HA  SER    15     -10.301 -23.255 -11.500  1.00  0.00             
ATOM    229  CB  SER    15       3.457   6.598  -0.373  1.00  0.00             
ATOM    230  HB2 SER    15      -9.728   5.562  13.557  1.00  0.00             
ATOM    231  HB3 SER    15      11.709   3.160   1.192  1.00  0.00             
ATOM    232  OG  SER    15      -4.916   0.894   4.372  1.00  0.00             
ATOM    233  HG  SER    15     -11.157  22.213  -2.135  1.00  0.00             
ATOM    234  C   SER    15      -5.358   2.007   3.085  1.00  0.00             
ATOM    235  O   SER    15      -4.165  -3.293   1.404  1.00  0.00             
ATOM    236  N   TRP    16      -2.202  -1.575  -2.377  1.00  0.00             
ATOM    237  H   TRP    16      28.596  14.107  13.401  1.00  0.00             
ATOM    238  CA  TRP    16      -1.594   0.194   6.741  1.00  0.00             
ATOM    239  HA  TRP    16      21.416  -2.558  -8.658  1.00  0.00             
ATOM    240  CB  TRP    16      -2.068   5.010  -1.375  1.00  0.00             
ATOM    241  HB2 TRP    16      17.672  16.271  -2.703  1.00  0.00             
ATOM    242  HB3 TRP    16     -10.342   4.694  21.966  1.00  0.00             
ATOM    243  CG  TRP    16       2.463  -2.153  -2.297  1.00  0.00             
ATOM    244  CD1 TRP    16      -6.614  -0.689   2.951  1.00  0.00             
ATOM    245  HD1 TRP    16     -10.874  -4.546  -1.636  1.00  0.00             
ATOM    246  NE1 TRP    16      -1.284   2.671  -5.477  1.00  0.00             
ATOM    247  HE1 TRP    16       6.498 -18.172 -11.294  1.00  0.00             
ATOM    248  CE2 TRP    16      -0.859   2.336  -2.436  1.00  0.00             
ATOM    249  CZ2 TRP    16      -0.238   0.225   0.062  1.00  0.00             
ATOM    250  HZ2 TRP    16      -4.410   3.682  -4.758  1.00  0.00             
ATOM    251  CH2 TRP    16      -3.881  -4.244  -2.533  1.00  0.00             
ATOM    252  HH2 TRP    16      -7.521  -7.497  14.247  1.00  0.00             
ATOM    253  CZ3 TRP    16      -8.407  -5.770   7.406  1.00  0.00             
ATOM    254  HZ3 TRP    16       9.665  17.040  36.778  1.00  0.00             
ATOM    255  CE3 TRP    16       4.148   1.793   7.347  1.00  0.00             
ATOM    256  HE3 TRP    16       0.150  -4.060  -0.452  1.00  0.00             
ATOM    257  CD2 TRP    16       4.116   2.444   3.191  1.00  0.00             
ATOM    258  C   TRP    16      -1.194   7.986  -5.352  1.00  0.00             
ATOM    259  O   TRP    16      -2.067  -0.821   4.419  1.00  0.00             
ATOM    260  N   HID    17      -0.078  11.332  -4.085  1.00  0.00             
ATOM    261  H   HID    17     -14.336   5.746   4.142  1.00  0.00             
ATOM    262  CA  HID    17       6.280  -0.456  -6.269  1.00  0.00             
ATOM    263  HA  HID    17       4.779  -1.787  -5.924  1.00  0.00             
ATOM    264  CB  HID    17       0.757  12.462   4.950  1.00  0.00             
ATOM    265  HB2 HID    17       0.671  -1.468  -5.222  1.00  0.00             
ATOM    266  HB3 HID    17      32.802   2.652  -1.886  1.00  0.00             
ATOM    267  CG  HID    17       3.811   1.965  -7.453  1.00  0.00             
ATOM    268  ND1 HID    17      -0.987  -3.533   6.279  1.00  0.00             
ATOM    269  HD1 HID    17     -10.003   2.600  16.803  1.00  0.00             
ATOM    270  CE1 HID    17      -2.584   0.343   0.122  1.00  0.00             
ATOM    271  HE1 HID    17      -1.218  -8.431  -2.656  1.00  0.00             
ATOM    272  NE2 HID    17       4.070  -4.459  -0.748  1.00  0.00             
ATOM    273  CD2 HID    17      -2.211  -2.999  -5.251  1.00  0.00             
ATOM    274  HD2 HID    17      -3.518 -34.855   5.979  1.00  0.00             
ATOM    275  C   HID    17       3.000  -8.535   0.013  1.00  0.00             
ATOM    276  O   HID    17      -0.796   3.587   1.979  1.00  0.00             
ATOM    277  N   ILE    18      -0.716  -2.310   0.954  1.00  0.00             
ATOM    278  H   ILE    18      14.865  10.017 -25.141  1.00  0.00             
ATOM    279  CA  ILE    18      -1.908   1.124   1.811  1.00  0.00             
ATOM    280  HA  ILE    18      -7.741 -10.944   2.713  1.00  0.00             
ATOM    281  CB  ILE    18       0.226   3.892  -7.858  1.00  0.00             
ATOM    282  HB  ILE    18      16.363   2.846   3.427  1.00  0.00             
ATOM    283  CG2 ILE    18       1.135   4.501   0.033  1.00  0.00             
ATOM    284 HG21 ILE    18      14.367  -3.491 -18.593  1.00  0.00             
ATOM    285 HG22 ILE    18       9.262  -9.663  -4.139  1.00  0.00             
ATOM    286 HG23 ILE    18      -8.342  -3.774   9.724  1.00  0.00             
ATOM    287  CG1 ILE    18       5.831   4.379   4.362  1.00  0.00             
ATOM    288 HG12 ILE    18      16.632  11.124  25.038  1.00  0.00             
ATOM    289 HG13 ILE    18      -9.684 -12.768  20.391  1.00  0.00             
ATOM    290  CD1 ILE    18      -7.399   4.509   3.196  1.00  0.00             
ATOM    291 HD11 ILE    18     -14.986   8.855  -3.898  1.00  0.00             
ATOM    292 HD12 ILE    18       6.460 -11.580   6.751  1.00  0.00             
ATOM    293 HD13 ILE    18      -8.808  11.108 -13.389  1.00  0.00             
ATOM    294  C   ILE    18       8.317   4.448   0.106  1.00  0.00             
ATOM    295  O   ILE    18       0.648  -1.144  -2.860  1.00  0.00             
ATOM    296  N   TYR    19       4.157   6.604   0.991  1.00  0.00             
ATOM    297  H   TYR    19     -15.250  -8.893 -10.953  1.00  0.00             
ATOM    298  CA  TYR    19      -8.503   4.058  -8.251  1.00  0.00             
ATOM    299  HA  TYR    19      12.324  15.935  -5.416  1.00  0.00             
ATOM    300  CB  TYR    19       0.558  -1.101   0.177  1.00  0.00             
ATOM    301  HB2 TYR    19      -8.666  -9.388  16.577  1.00  0.00             
ATOM    302  HB3 TYR    19       4.370  28.258  -0.330  1.00  0.00             
ATOM    303  CG  TYR    19       8.007   3.002  -3.549  1.00  0.00             
ATOM    304  CD1 TYR    19       5.957   4.610  -2.445  1.00  0.00             
ATOM    305  HD1 TYR    19       2.539  12.313  -1.695  1.00  0.00             
ATOM    306  CE1 TYR    19       2.457   6.009  -8.211  1.00  0.00             
ATOM    307  HE1 TYR    19     -20.436  -5.223  -5.359  1.00  0.00             
ATOM    308  CZ  TYR    19      -7.328  -5.076  -4.730  1.00  0.00             
ATOM    309  OH  TYR    19       4.684  -2.473  -5.641  1.00  0.00             
ATOM    310  HH  TYR    19     -10.174  -5.805  -1.717  1.00  0.00             
ATOM    311  CE2 TYR    19       6.131  -1.225   0.435  1.00  0.00             
ATOM    312  HE2 TYR    19     -13.725   6.833   3.113  1.00  0.00             
ATOM    313  CD2 TYR    19       0.779  -4.460  -1.507  1.00  0.00             
ATOM    314  HD2 TYR    19     -37.386 -21.780   1.362  1.00  0.00             
ATOM    315  C   TYR    19       1.607   3.557  -5.004  1.00  0.00             
ATOM    316  O   TYR    19       3.923   0.884  -6.440  1.00  0.00             
ATOM    317  N   GLY    20       1.587   3.125  -4.683  1.00  0.00             
ATOM    318  H   GLY    20      -4.315 -10.134 -21.765  1.00  0.00             
ATOM    319  CA  GLY    20      -4.269  -3.697  -5.174  1.00  0.00             
ATOM    320  HA2 GLY    20      -4.871   1.276 -11.084  1.00  0.00             
ATOM    321  HA3 GLY    20       4.610  -0.013   9.455  1.00  0.00             
ATOM    322  C   GLY    20       2.919  -0.576  -2.438  1.00  0.00             
ATOM    323  O   GLY    20      -3.487   4.096   2.841  1.00  0.00             
ATOM    324  N   LYS    21      -0.139   4.423  -0.737  1.00  0.00             
ATOM    325  H   LYS    21      -6.191 -29.486 -11.781  1.00  0.00             
ATOM    326  CA  LYS    21      -4.487   3.792   5.110  1.00  0.00             
ATOM    327  HA  LYS    21     -13.083  -8.243  -2.123  1.00  0.00             
ATOM    328  CB  LYS    21       1.393   5.024  -3.528  1.00  0.00             
ATOM    329  HB2 LYS    21       9.205  22.573  -3.647  1.00  0.00             
ATOM    330  HB3 LYS    21     -14.635  18.784   8.702  1.00  0.00             
ATOM    331  CG  LYS    21       1.665   4.117  -2.861  1.00  0.00             
ATOM    332  HG2 LYS    21      -8.363  16.908   2.564  1.00  0.00             
ATOM    333  HG3 LYS    21       3.502   7.883 -24.245  1.00  0.00             
ATOM    334  CD  LYS    21       1.723  -2.719  -1.878  1.00  0.00             
ATOM    335  HD2 LYS    21      17.299 -20.297  -7.499  1.00  0.00             
ATOM    336  HD3 LYS    21     -17.458   9.074  14.609  1.00  0.00             
ATOM    337  CE  LYS    21      -2.125  -4.325   8.239  1.00  0.00             
ATOM    338  HE2 LYS    21      -7.834  -0.607  10.247  1.00  0.00             
ATOM    339  HE3 LYS    21       7.674 -16.948  14.323  1.00  0.00             
ATOM    340  NZ  LYS    21       3.272   4.181   1.086  1.00  0.00             
ATOM    341  HZ1 LYS    21      -6.748  15.644  -5.947  1.00  0.00             
ATOM    342  HZ2 LYS    21       8.407  21.103  -3.963  1.00  0.00             
ATOM    343  HZ3 LYS    21      -4.576   9.328  -7.948  1.00  0.00             
ATOM    344  C   LYS    21      -5.452  -0.187  -1.449  1.00  0.00             
ATOM    345  O   LYS    21       4.502   2.392   1.241  1.00  0.00             
ATOM    346  N   ASH    22      -3.033  -4.218   8.060  1.00  0.00             
ATOM    347  H   ASH    22      -4.891   8.161  22.664  1.00  0.00             
ATOM    348  CA  ASH    22      -2.054   0.904   5.279  1.00  0.00             
ATOM    349  HA  ASH    22     -20.396   1.433 -10.371  1.00  0.00             
ATOM    350  CB  ASH    22       5.005   3.846  -4.639  1.00  0.00             
ATOM    351  HB2 ASH    22     -18.751  35.444  16.867  1.00  0.00             
ATOM    352  HB3 ASH    22     -10.913  -5.460  -6.803  1.00  0.00             
ATOM    353  CG  ASH    22      -0.169   0.059   6.399  1.00  0.00             
ATOM    354  OD1 ASH    22       4.761  -4.843  -0.397  1.00  0.00             
ATOM    355  OD2 ASH    22      -1.495   1.386  -1.093  1.00  0.00             
ATOM    356  HD2 ASH    22     -11.249   7.794  -0.262  1.00  0.00             
ATOM    357  C   ASH    22      -4.101  -0.937   4.408  1.00  0.00             
ATOM    358  O   ASH    22      -0.117  -2.044  -5.040  1.00  0.00             
ATOM    359  N   ASN    23       6.071   4.082   2.103  1.00  0.00             
ATOM    360  H   ASN    23      -1.287  20.607  17.025  1.00  0.00             
ATOM    361  CA  ASN    23       7.841   7.059   6.713  1.00  0.00             
ATOM    362  HA  ASN    23       6.070   9.381   6.420  1.00  0.00             
ATOM    363  CB  ASN    23       4.971  -0.138   2.522  1.00  0.00             
ATOM    364  HB2 ASN    23       8.085  11.369  17.859  1.00  0.00             
ATOM    365  HB3 ASN    23      -3.233  -2.243   4.882  1.00  0.00             
ATOM    366  CG  ASN    23       1.092   0.637  -1.590  1.00  0.00             
ATOM    367  OD1 ASN    23      -0.795   2.337  -7.289  1.00  0.00             
ATOM    368  ND2 ASN    23      -4.208  -5.099  -6.065  1.00  0.00             
ATOM    369 HD21 ASN    23     -15.772 -48.459  -0.755  1.00  0.00             
ATOM    370 HD22 ASN    23     -27.151  13.134  -4.307  1.00  0.00             
ATOM    371  C   ASN    23      -6.173  -6.622  -0.818  1.00  0.00             
ATOM    372  O   ASN    23       3.603   4.810   0.311  1.00  0.00             
ATOM    373  N   ALA    24      -0.520   9.352  -4.338  1.00  0.00             
ATOM    374  H   ALA    24       3.391  20.305  -8.648  1.00  0.00             
ATOM    375  CA  ALA    24       1.630  -4.514  -3.965  1.00  0.00             
ATOM    376  HA  ALA    24      -1.872  14.885   6.099  1.00  0.00             
ATOM    377  CB  ALA    24       2.003  -3.608  -5.503  1.00  0.00             
ATOM    378  HB1 ALA    24       7.710 -12.464  -7.583  1.00  0.00             
ATOM    379  HB2 ALA    24       3.816  -9.861   3.679  1.00  0.00             
ATOM    380  HB3 ALA    24       0.606  22.779   9.798  1.00  0.00             
ATOM    381  C   ALA    24      -5.182  -1.023   6.074  1.00  0.00             
ATOM    382  O   ALA    24       1.903  -2.929   0.235  1.00  0.00             
ATOM    383  N   VAL    25       0.715   6.398  -0.562  1.00  0.00             
ATOM    384  H   VAL    25      -6.320  15.867   1.674  1.00  0.00             
ATOM    385  CA  VAL    25       2.080  -3.988   3.822  1.00  0.00             
ATOM    386  HA  VAL    25       7.667 -19.203  -2.113  1.00  0.00             
ATOM    387  CB  VAL    25       9.077  -9.264  -7.831  1.00  0.00             
ATOM    388  HB  VAL    25      10.541 -12.823 -17.285  1.00  0.00             
ATOM    389  CG1 VAL    25      -3.071  -2.540   1.497  1.00  0.00             
ATOM    390 HG11 VAL    25       6.270   6.066   7.233  1.00  0.00             
ATOM    391 HG12 VAL    25     -10.628  -1.847 -13.370  1.00  0.00             
ATOM    392 HG13 VAL    25       2.436 -13.847  -4.433  1.00  0.00             
ATOM    393  CG2 VAL    25       1.616   1.788  -3.469  1.00  0.00             
ATOM    394 HG21 VAL    25       1.293  16.134  18.265  1.00  0.00             
ATOM    395 HG22 VAL    25       8.988  -7.165   4.385  1.00  0.00             
ATOM    396 HG23 VAL    25      -3.438  18.583   9.363  1.00  0.00             
ATOM    397  C   VAL    25       5.388  -0.039   0.217  1.00  0.00             
ATOM    398  O   VAL    25      -3.863   0.850  -0.749  1.00  0.00             
ATOM    399  N   ARG    26       2.001  -0.920   4.786  1.00  0.00             
ATOM    400  H   ARG    26     -13.331  17.304  13.389  1.00  0.00             
ATOM    401  CA  ARG    26       2.015  -0.202  -9.337  1.00  0.00             
ATOM    402  HA  ARG    26      -8.142  10.618 -10.756  1.00  0.00             
ATOM    403  CB  ARG    26       7.257   0.869   4.491  1.00  0.00             
ATOM    404  HB2 ARG    26       3.354  -0.667  16.062  1.00  0.00             
ATOM    405  HB3 ARG    26      16.109  -4.456  12.183  1.00  0.00             
ATOM    406  CG  ARG    26       0.056   5.707  -1.327  1.00  0.00             
ATOM    407  HG2 ARG    26      17.862  -8.724  -8.916  1.00  0.00             
ATOM    408  HG3 ARG    26     -11.087 -15.708  17.493  1.00  0.00             
ATOM    409  CD  ARG    26      -1.543   1.081  -7.092  1.00  0.00             
ATOM    410  HD2 ARG    26      18.022  18.469  -1.676  1.00  0.00             
ATOM    411  HD3 ARG    26       4.558  17.636  -1.646  1.00  0.00             
ATOM    412  NE  ARG    26      -4.231   5.941  -0.822  1.00  0.00             
ATOM    413  HE  ARG    26      -9.854 -11.550   0.150  1.00  0.00             
ATOM    414  CZ  ARG    26      -2.198   0.556  -6.706  1.00  0.00             
ATOM    415  NH1 ARG    26      -1.692   0.447  -1.822  1.00  0.00             
ATOM    416 HH11 ARG    26      16.433   6.834   3.229  1.00  0.00             
ATOM    417 HH12 ARG    26       7.925  -2.685  -7.170  1.00  0.00             
ATOM    418  NH2 ARG    26      -1.585   0.126   0.292  1.00  0.00             
ATOM    419 HH21 ARG    26       3.751   0.566 -17.844  1.00  0.00             
ATOM    420 HH22 ARG    26      -5.800  10.348  -1.858  1.00  0.00             
ATOM    421  C   ARG    26       0.439  -6.200   1.298  1.00  0.00             
ATOM    422  O   ARG    26      -7.161   5.676  -0.593  1.00  0.00             
ATOM    423  N   ILE    27      -0.135  -0.598  -1.620  1.00  0.00             
ATOM    424  H   ILE    27      -0.356  -0.298   7.265  1.00  0.00             
ATOM    425  CA  ILE    27      -5.963  -2.289  -3.064  1.00  0.00             
ATOM    426  HA  ILE    27      -5.905   2.741   6.206  1.00  0.00             
ATOM    427  CB  ILE    27       4.578   2.064   6.410  1.00  0.00             
ATOM    428  HB  ILE    27      17.798  -7.010  -2.628  1.00  0.00             
ATOM    429  CG2 ILE    27      -3.805   0.001  -4.246  1.00  0.00             
ATOM    430 HG21 ILE    27     -25.558  10.030  -1.093  1.00  0.00             
ATOM    431 HG22 ILE    27      -2.673   6.502 -13.540  1.00  0.00             
ATOM    432 HG23 ILE    27      -5.483  33.454  -7.426  1.00  0.00             
ATOM    433  CG1 ILE    27       7.656  -0.693   1.036  1.00  0.00             
ATOM    434 HG12 ILE    27      -0.293  -8.821   0.467  1.00  0.00             
ATOM    435 HG13 ILE    27      22.559 -23.249  15.083  1.00  0.00             
ATOM    436  CD1 ILE    27      -5.234  -4.541   4.359  1.00  0.00             
ATOM    437 HD11 ILE    27      -7.405 -19.627 -21.517  1.00  0.00             
ATOM    438 HD12 ILE    27     -15.433   1.103   4.151  1.00  0.00             
ATOM    439 HD13 ILE    27      -8.031   8.111   4.670  1.00  0.00             
ATOM    440  C   ILE    27      -3.031  -4.112   1.404  1.00  0.00             
ATOM    441  O   ILE    27       3.200   1.920  -0.231  1.00  0.00             
ATOM    442  N   GLY    28       3.584  -4.085   9.593  1.00  0.00             
ATOM    443  H   GLY    28       7.415  16.446  12.647  1.00  0.00             
ATOM    444  CA  GLY    28       8.642   0.468  10.369  1.00  0.00             
ATOM    445  HA2 GLY    28       5.739  -9.576   1.253  1.00  0.00             
ATOM    446  HA3 GLY    28      12.752  -2.947   1.261  1.00  0.00             
ATOM    447  C   GLY    28       4.728  -0.602  -4.818  1.00  0.00             
ATOM    448  O   GLY    28       5.221  -0.568   4.334  1.00  0.00             
ATOM    449  N   GLU    29      -5.752  -9.550  -4.420  1.00  0.00             
ATOM    450  H   GLU    29       1.315  -5.356  10.351  1.00  0.00             
ATOM    451  CA  GLU    29      -4.622  -2.469   5.891  1.00  0.00             
ATOM    452  HA  GLU    29      -8.673   7.160  -5.181  1.00  0.00             
ATOM    453  CB  GLU    29      -2.685   0.032  -5.704  1.00  0.00             
ATOM    454  HB2 GLU    29     -11.220   2.283  -2.041  1.00  0.00             
ATOM    455  HB3 GLU    29       4.526  -8.228  18.230  1.00  0.00             
ATOM    456  CG  GLU    29       3.619  -0.794   1.630  1.00  0.00             
ATOM    457  HG2 GLU    29      13.892  -8.302 -21.639  1.00  0.00             
ATOM    458  HG3 GLU    29       5.225  -1.290   2.115  1.00  0.00             
ATOM    459  CD  GLU    29       3.713  -2.894   3.495  1.00  0.00             
ATOM    460  OE1 GLU    29       1.217  -1.698  -5.518  1.00  0.00             
ATOM    461  OE2 GLU    29      -0.277   0.398   4.996  1.00  0.00             
ATOM    462  C   GLU    29       3.405   6.707  -5.097  1.00  0.00             
ATOM    463  O   GLU    29      -4.099  -1.650  -3.286  1.00  0.00             
ATOM    464  N   ASP    30       6.141   5.830   8.300  1.00  0.00             
ATOM    465  H   ASP    30     -16.179   8.132 -20.197  1.00  0.00             
ATOM    466  CA  ASP    30      -2.051  -5.809  -3.222  1.00  0.00             
ATOM    467  HA  ASP    30      -1.752  -4.297  -3.287  1.00  0.00             
ATOM    468  CB  ASP    30       1.236  -9.502   1.616  1.00  0.00             
ATOM    469  HB2 ASP    30       6.480 -35.833  15.891  1.00  0.00             
ATOM    470  HB3 ASP    30      11.285 -12.242  -1.627  1.00  0.00             
ATOM    471  CG  ASP    30      -0.771  -0.071   1.530  1.00  0.00             
ATOM    472  OD1 ASP    30       3.029   1.360   5.750  1.00  0.00             
ATOM    473  OD2 ASP    30      -0.401   4.032   1.350  1.00  0.00             
ATOM    474  C   ASP    30     -11.325  11.642   0.013  1.00  0.00             
ATOM    475  O   ASP    30      -5.592   3.915  -5.459  1.00  0.00             
ATOM    476  N   SER    31       5.960   1.118   1.377  1.00  0.00             
ATOM    477  H   SER    31     -13.252  10.718   4.079  1.00  0.00             
ATOM    478  CA  SER    31      -6.106  -5.226   2.604  1.00  0.00             
ATOM    479  HA  SER    31      -0.596   9.539   5.505  1.00  0.00             
ATOM    480  CB  SER    31       4.490   3.673   5.280  1.00  0.00             
ATOM    481  HB2 SER    31     -18.302  12.303 -14.860  1.00  0.00             
ATOM    482  HB3 SER    31      29.170 -13.706 -18.092  1.00  0.00             
ATOM    483  OG  SER    31       3.347   3.677  -3.064  1.00  0.00             
ATOM    484  HG  SER    31     -15.523  40.574   1.388  1.00  0.00             
ATOM    485  C   SER    31      -1.001  -1.954   5.746  1.00  0.00             
ATOM    486  O   SER    31      -0.855   2.379  -3.167  1.00  0.00             
ATOM    487  N   ASP    32       0.580   3.344   2.163  1.00  0.00             
ATOM    488  H   ASP    32      10.799  10.493   6.027  1.00  0.00             
ATOM    489  CA  ASP    32       0.130   7.654  -0.754  1.00  0.00             
ATOM    490  HA  ASP    32      10.304 -14.957  15.426  1.00  0.00             
ATOM    491  CB  ASP    32      -3.134  -2.770   6.266  1.00  0.00             
ATOM    492  HB2 ASP    32       4.652  -4.499 -15.231  1.00  0.00             
ATOM    493  HB3 ASP    32      -5.059   5.567   7.346  1.00  0.00             
ATOM    494  CG  ASP    32      -3.163   2.943  -2.274  1.00  0.00             
ATOM    495  OD1 ASP    32      -0.493   1.188   0.627  1.00  0.00             
ATOM    496  OD2 ASP    32       3.288   5.052   3.263  1.00  0.00             
ATOM    497  C   ASP    32       4.567  -0.541  -5.809  1.00  0.00             
ATOM    498  O   ASP    32      -3.230   4.763   4.021  1.00  0.00             
ATOM    499  N   VAL    33      -8.077  -2.074   6.477  1.00  0.00             
ATOM    500  H   VAL    33     -12.660  -6.334  -8.276  1.00  0.00             
ATOM    501  CA  VAL    33      -0.847  -2.684  -2.905  1.00  0.00             
ATOM    502  HA  VAL    33      -7.248 -11.356  -5.914  1.00  0.00             
ATOM    503  CB  VAL    33       2.522   6.403   2.489  1.00  0.00             
ATOM    504  HB  VAL    33       9.399  -4.741  -8.979  1.00  0.00             
ATOM    505  CG1 VAL    33      -2.511  -2.570   1.090  1.00  0.00             
ATOM    506 HG11 VAL    33       9.440  11.327   2.362  1.00  0.00             
ATOM    507 HG12 VAL    33     -14.881  -2.619  -3.894  1.00  0.00             
ATOM    508 HG13 VAL    33       0.506 -18.652   9.564  1.00  0.00             
ATOM    509  CG2 VAL    33       4.412   2.502   1.876  1.00  0.00             
ATOM    510 HG21 VAL    33      -5.191  20.023 -22.479  1.00  0.00             
ATOM    511 HG22 VAL    33      10.185  20.835 -14.336  1.00  0.00             
ATOM    512 HG23 VAL    33     -19.483 -11.508  -4.574  1.00  0.00             
ATOM    513  C   VAL    33      -1.003   4.489   3.735  1.00  0.00             
ATOM    514  O   VAL    33       2.322   1.384  -2.663  1.00  0.00             
ATOM    515  N   LEU    34      -1.028  -8.800   5.096  1.00  0.00             
ATOM    516  H   LEU    34       4.789  20.019   5.996  1.00  0.00             
ATOM    517  CA  LEU    34       6.021   0.299  -0.195  1.00  0.00             
ATOM    518  HA  LEU    34       0.800  32.083 -11.864  1.00  0.00             
ATOM    519  CB  LEU    34      -6.554  -5.048  -7.426  1.00  0.00             
ATOM    520  HB2 LEU    34     -10.855   3.242  -4.578  1.00  0.00             
ATOM    521  HB3 LEU    34      11.513 -11.377   1.935  1.00  0.00             
ATOM    522  CG  LEU    34       0.003  -5.209  -8.152  1.00  0.00             
ATOM    523  HG  LEU    34      -1.877  18.778 -20.614  1.00  0.00             
ATOM    524  CD1 LEU    34       1.223  -3.888  -0.440  1.00  0.00             
ATOM    525 HD11 LEU    34     -16.286  19.043 -15.639  1.00  0.00             
ATOM    526 HD12 LEU    34       0.683 -15.057   2.942  1.00  0.00             
ATOM    527 HD13 LEU    34      -5.438  -8.435 -21.843  1.00  0.00             
ATOM    528  CD2 LEU    34       1.229 -10.564   2.680  1.00  0.00             
ATOM    529 HD21 LEU    34       4.804 -15.852   1.460  1.00  0.00             
ATOM    530 HD22 LEU    34     -10.708  -7.472  -2.567  1.00  0.00             
ATOM    531 HD23 LEU    34      49.057   6.239 -31.445  1.00  0.00             
ATOM    532  C   LEU    34      -3.891  -8.577  -0.660  1.00  0.00             
ATOM    533  O   LEU    34      -3.033  -6.054  -2.136  1.00  0.00             
ATOM    534  N   VAL    35      -2.788   0.091  -1.155  1.00  0.00             
ATOM    535  H   VAL    35      -6.837  -3.364  16.081  1.00  0.00             
ATOM    536  CA  VAL    35      -0.114  -1.886   3.376  1.00  0.00             
ATOM    537  HA  VAL    35      32.242  -3.353  -0.685  1.00  0.00             
ATOM    538  CB  VAL    35      -1.453   0.320  -3.797  1.00  0.00             
ATOM    539  HB  VAL    35      33.089 -11.934 -16.573  1.00  0.00             
ATOM    540  CG1 VAL    35      -1.119  -1.983  -2.145  1.00  0.00             
ATOM    541 HG11 VAL    35       4.977  29.823  -3.672  1.00  0.00             
ATOM    542 HG12 VAL    35       5.735 -11.034 -29.735  1.00  0.00             
ATOM    543 HG13 VAL    35      -2.155  -3.176  15.192  1.00  0.00             
ATOM    544  CG2 VAL    35      -0.715  -3.985  -5.510  1.00  0.00             
ATOM    545 HG21 VAL    35       3.011  -4.161   8.005  1.00  0.00             
ATOM    546 HG22 VAL    35      -2.329  -7.849  12.394  1.00  0.00             
ATOM    547 HG23 VAL    35       2.782   3.708  -6.458  1.00  0.00             
ATOM    548  C   VAL    35      -6.256  -9.295   0.932  1.00  0.00             
ATOM    549  O   VAL    35       5.139  -0.777  -4.034  1.00  0.00             
ATOM    550  N   THR    36       5.546   0.421  -7.191  1.00  0.00             
ATOM    551  H   THR    36      38.781   7.963  -1.007  1.00  0.00             
ATOM    552  CA  THR    36       6.868   0.536  -6.422  1.00  0.00             
ATOM    553  HA  THR    36      -8.313  -7.702   3.962  1.00  0.00             
ATOM    554  CB  THR    36       1.925  -1.774  -1.053  1.00  0.00             
ATOM    555  HB  THR    36      -0.883  -3.067   7.094  1.00  0.00             
ATOM    556  CG2 THR    36       2.096   1.825   2.489  1.00  0.00             
ATOM    557 HG21 THR    36     -12.662 -12.409  16.029  1.00  0.00             
ATOM    558 HG22 THR    36      14.251  15.343   0.145  1.00  0.00             
ATOM    559 HG23 THR    36      -0.323  -5.177  31.842  1.00  0.00             
ATOM    560  OG1 THR    36       1.544   0.652  -0.956  1.00  0.00             
ATOM    561  HG1 THR    36       2.159  -2.910  -2.047  1.00  0.00             
ATOM    562  C   THR    36      -0.249   1.391  -0.779  1.00  0.00             
ATOM    563  O   THR    36      -1.239  -0.064  -1.246  1.00  0.00             
ATOM    564  N   ARG    37      -2.503   1.221   2.883  1.00  0.00             
ATOM    565  H   ARG    37      10.720   4.715   6.958  1.00  0.00             
ATOM    566  CA  ARG    37      10.292  11.041   0.003  1.00  0.00             
ATOM    567  HA  ARG    37     -27.493   5.828   3.150  1.00  0.00             
ATOM    568  CB  ARG    37      -1.698  -0.448  -2.411  1.00  0.00             
ATOM    569  HB2 ARG    37      -3.299  -0.348  -1.508  1.00  0.00             
ATOM    570  HB3 ARG    37      -2.701  -2.663  -4.909  1.00  0.00             
ATOM    571  CG  ARG    37      -3.669   0.500   3.560  1.00  0.00             
ATOM    572  HG2 ARG    37      -5.256  12.669   3.997  1.00  0.00             
ATOM    573  HG3 ARG    37      -3.933   4.029   3.465  1.00  0.00             
ATOM    574  CD  ARG    37       3.018  -1.025  -4.186  1.00  0.00             
ATOM    575  HD2 ARG    37      -4.770  16.973  -5.646  1.00  0.00             
ATOM    576  HD3 ARG    37     -22.675  -7.528  14.391  1.00  0.00             
ATOM    577  NE  ARG    37      -3.668   2.153   4.249  1.00  0.00             
ATOM    578  HE  ARG    37       5.864   8.613  -3.619  1.00  0.00             
ATOM    579  CZ  ARG    37      -4.592  -3.475  -3.150  1.00  0.00             
ATOM    580  NH1 ARG    37       3.633  -5.710   0.958  1.00  0.00             
ATOM    581 HH11 ARG    37       3.435  -5.652 -13.193  1.00  0.00             
ATOM    582 HH12 ARG    37     -15.491  17.166  -9.976  1.00  0.00             
ATOM    583  NH2 ARG    37       3.310   2.901   4.096  1.00  0.00             
ATOM    584 HH21 ARG    37      -0.609  16.347  12.854  1.00  0.00             
ATOM    585 HH22 ARG    37     -11.931  13.539   1.693  1.00  0.00             
ATOM    586  C   ARG    37      -6.968  -6.582   2.640  1.00  0.00             
ATOM    587  O   ARG    37       3.474   0.601   3.140  1.00  0.00             
ATOM    588  N   GLU    38      -8.830  -1.042  -6.002  1.00  0.00             
ATOM    589  H   GLU    38      -9.211  -6.231 -21.852  1.00  0.00             
ATOM    590  CA  GLU    38       0.823   5.908  -2.991  1.00  0.00             
ATOM    591  HA  GLU    38      -7.831   9.568  -7.508  1.00  0.00             
ATOM    592  CB  GLU    38       1.888  -2.105  -4.682  1.00  0.00             
ATOM    593  HB2 GLU    38      -1.729   2.071 -11.090  1.00  0.00             
ATOM    594  HB3 GLU    38       3.401 -23.549 -17.700  1.00  0.00             
ATOM    595  CG  GLU    38       4.609   2.115   0.950  1.00  0.00             
ATOM    596  HG2 GLU    38      15.535 -15.276 -21.845  1.00  0.00             
ATOM    597  HG3 GLU    38       6.970   4.290  -1.701  1.00  0.00             
ATOM    598  CD  GLU    38      -1.615   5.862   4.772  1.00  0.00             
ATOM    599  OE1 GLU    38      -4.192   4.364  -1.490  1.00  0.00             
ATOM    600  OE2 GLU    38       0.580  -6.674  -0.432  1.00  0.00             
ATOM    601  C   GLU    38      15.761  -1.368   2.893  1.00  0.00             
ATOM    602  O   GLU    38      -0.372  -1.356   2.919  1.00  0.00             
ATOM    603  N   PRO    39       0.899  -1.955   0.736  1.00  0.00             
ATOM    604  CD  PRO    39      -3.361   5.602   1.752  1.00  0.00             
ATOM    605  HD2 PRO    39      10.271  -4.807  10.069  1.00  0.00             
ATOM    606  HD3 PRO    39      12.604 -21.625 -24.241  1.00  0.00             
ATOM    607  CG  PRO    39       9.345  -2.026  -1.396  1.00  0.00             
ATOM    608  HG2 PRO    39      -0.346   3.423  10.423  1.00  0.00             
ATOM    609  HG3 PRO    39       0.407 -11.484   7.607  1.00  0.00             
ATOM    610  CB  PRO    39       0.854  -1.885   2.181  1.00  0.00             
ATOM    611  HB2 PRO    39       0.179   9.882   0.827  1.00  0.00             
ATOM    612  HB3 PRO    39       3.451   1.196 -10.429  1.00  0.00             
ATOM    613  CA  PRO    39      -1.920   0.245  -0.688  1.00  0.00             
ATOM    614  HA  PRO    39       4.073  -1.775  -2.984  1.00  0.00             
ATOM    615  C   PRO    39      -0.393  -8.513  -8.456  1.00  0.00             
ATOM    616  O   PRO    39      -5.767   2.870  -4.859  1.00  0.00             
ATOM    617  N   TYR    40      -2.975   0.548  -1.806  1.00  0.00             
ATOM    618  H   TYR    40      -5.005  20.056  11.807  1.00  0.00             
ATOM    619  CA  TYR    40      -2.960   0.400   3.038  1.00  0.00             
ATOM    620  HA  TYR    40      26.417  -8.691 -39.502  1.00  0.00             
ATOM    621  CB  TYR    40       2.157  -1.032  -2.070  1.00  0.00             
ATOM    622  HB2 TYR    40       3.865  -7.258  -1.137  1.00  0.00             
ATOM    623  HB3 TYR    40      24.785   3.715  14.480  1.00  0.00             
ATOM    624  CG  TYR    40       4.307  -8.696   1.966  1.00  0.00             
ATOM    625  CD1 TYR    40      -4.575   1.353  -1.534  1.00  0.00             
ATOM    626  HD1 TYR    40     -21.534 -18.528 -15.233  1.00  0.00             
ATOM    627  CE1 TYR    40      -1.844   1.357  -0.207  1.00  0.00             
ATOM    628  HE1 TYR    40       7.382  -0.336  -1.321  1.00  0.00             
ATOM    629  CZ  TYR    40      -5.047   4.400   0.913  1.00  0.00             
ATOM    630  OH  TYR    40      -9.946   0.599  -4.932  1.00  0.00             
ATOM    631  HH  TYR    40       1.695 -38.087  -0.540  1.00  0.00             
ATOM    632  CE2 TYR    40       8.044  -0.098   1.272  1.00  0.00             
ATOM    633  HE2 TYR    40      18.125 -14.895 -13.934  1.00  0.00             
ATOM    634  CD2 TYR    40      -2.184   0.286  -3.825  1.00  0.00             
ATOM    635  HD2 TYR    40     -13.397  16.753  -7.609  1.00  0.00             
ATOM    636  C   TYR    40     -11.479   3.015   5.786  1.00  0.00             
ATOM    637  O   TYR    40      -0.570   1.227   3.954  1.00  0.00             
ATOM    638  N   VAL    41      -1.021  -0.200   0.921  1.00  0.00             
ATOM    639  H   VAL    41       2.400  -7.336   1.593  1.00  0.00             
ATOM    640  CA  VAL    41      -3.435  -3.025   3.698  1.00  0.00             
ATOM    641  HA  VAL    41      -0.965  -3.713 -16.046  1.00  0.00             
ATOM    642  CB  VAL    41      -4.978  -1.361   9.096  1.00  0.00             
ATOM    643  HB  VAL    41     -15.481  12.550  30.816  1.00  0.00             
ATOM    644  CG1 VAL    41       0.896  -3.063  -6.880  1.00  0.00             
ATOM    645 HG11 VAL    41      25.093  -0.662  -4.865  1.00  0.00             
ATOM    646 HG12 VAL    41      13.038  19.313   1.598  1.00  0.00             
ATOM    647 HG13 VAL    41      -1.162   6.408   5.015  1.00  0.00             
ATOM    648  CG2 VAL    41       7.136   0.334   3.951  1.00  0.00             
ATOM    649 HG21 VAL    41     -11.996  -7.619   4.135  1.00  0.00             
ATOM    650 HG22 VAL    41      21.037   3.465   8.546  1.00  0.00             
ATOM    651 HG23 VAL    41       7.285   1.390  28.712  1.00  0.00             
ATOM    652  C   VAL    41      -5.766  -2.223  -7.865  1.00  0.00             
ATOM    653  O   VAL    41       4.807  -0.477   0.771  1.00  0.00             
ATOM    654  N   SER    42      -1.241  -0.642  -0.431  1.00  0.00             
ATOM    655  H   SER    42      -2.223  19.724 -16.268  1.00  0.00             
ATOM    656  CA  SER    42      -1.221   2.400  -7.209  1.00  0.00             
ATOM    657  HA  SER    42      -5.512  -1.554  15.159  1.00  0.00             
ATOM    658  CB  SER    42      -3.745   8.045   1.637  1.00  0.00             
ATOM    659  HB2 SER    42     -14.695  -1.739  -5.417  1.00  0.00             
ATOM    660  HB3 SER    42       8.580 -20.201  13.084  1.00  0.00             
ATOM    661  OG  SER    42       0.188   1.313   2.084  1.00  0.00             
ATOM    662  HG  SER    42       0.036   8.788  -5.925  1.00  0.00             
ATOM    663  C   SER    42       3.453   6.673  -4.730  1.00  0.00             
ATOM    664  O   SER    42      -1.807  -2.292  -3.428  1.00  0.00             
ATOM    665  N   CYX    43       5.493   1.434 -13.384  1.00  0.00             
ATOM    666  H   CYX    43       6.304   6.463  -9.117  1.00  0.00             
ATOM    667  CA  CYX    43      -7.431  -0.501  -2.445  1.00  0.00             
ATOM    668  HA  CYX    43      -9.397  15.849  21.418  1.00  0.00             
ATOM    669  CB  CYX    43       0.542  -3.538  -4.747  1.00  0.00             
ATOM    670  HB2 CYX    43       4.779 -28.115   3.549  1.00  0.00             
ATOM    671  HB3 CYX    43      17.627  26.338   8.828  1.00  0.00             
ATOM    672  SG  CYX    43       1.622   0.877   1.151  1.00  0.00             
ATOM    673  C   CYX    43      -2.177   2.809   0.815  1.00  0.00             
ATOM    674  O   CYX    43       1.202  -2.942  -3.322  1.00  0.00             
ATOM    675  N   ASP    44       3.880  -6.892   2.205  1.00  0.00             
ATOM    676  H   ASP    44       8.944   2.271 -14.281  1.00  0.00             
ATOM    677  CA  ASP    44       1.133   2.805  -3.640  1.00  0.00             
ATOM    678  HA  ASP    44       5.628   8.639   6.719  1.00  0.00             
ATOM    679  CB  ASP    44      -8.246   0.570   4.102  1.00  0.00             
ATOM    680  HB2 ASP    44      -7.185  12.545 -35.928  1.00  0.00             
ATOM    681  HB3 ASP    44     -17.741   2.210   5.466  1.00  0.00             
ATOM    682  CG  ASP    44       0.020  -1.496   5.006  1.00  0.00             
ATOM    683  OD1 ASP    44       5.525   6.890   1.746  1.00  0.00             
ATOM    684  OD2 ASP    44       2.670   0.799   0.852  1.00  0.00             
ATOM    685  C   ASP    44      -2.483   5.447   0.528  1.00  0.00             
ATOM    686  O   ASP    44      -5.590   3.346   1.324  1.00  0.00             
ATOM    687  N   PRO    45      -7.214  -0.419  -1.354  1.00  0.00             
ATOM    688  CD  PRO    45       4.445   5.762  -5.282  1.00  0.00             
ATOM    689  HD2 PRO    45       8.623  -2.278   7.025  1.00  0.00             
ATOM    690  HD3 PRO    45      -5.400  10.475 -14.677  1.00  0.00             
ATOM    691  CG  PRO    45      -0.162  -4.423  -2.829  1.00  0.00             
ATOM    692  HG2 PRO    45       9.862  -0.763  18.589  1.00  0.00             
ATOM    693  HG3 PRO    45       3.612 -14.856  -0.185  1.00  0.00             
ATOM    694  CB  PRO    45       2.914  -4.162  -5.619  1.00  0.00             
ATOM    695  HB2 PRO    45      -9.586  20.095  -1.958  1.00  0.00             
ATOM    696  HB3 PRO    45      -9.322  -1.555  -0.062  1.00  0.00             
ATOM    697  CA  PRO    45      -6.570  -5.100   6.440  1.00  0.00             
ATOM    698  HA  PRO    45       2.772 -10.724  -0.798  1.00  0.00             
ATOM    699  C   PRO    45       1.368  -1.997   1.710  1.00  0.00             
ATOM    700  O   PRO    45       3.820  -2.545   0.557  1.00  0.00             
ATOM    701  N   ASP    46      -0.930  -5.225  -5.356  1.00  0.00             
ATOM    702  H   ASP    46       7.010  -5.931  -3.533  1.00  0.00             
ATOM    703  CA  ASP    46      -2.805   0.038  -3.884  1.00  0.00             
ATOM    704  HA  ASP    46     -26.387  -4.956  -4.261  1.00  0.00             
ATOM    705  CB  ASP    46      -4.258   6.249  -1.965  1.00  0.00             
ATOM    706  HB2 ASP    46       4.839  10.696  21.754  1.00  0.00             
ATOM    707  HB3 ASP    46     -15.370   7.103   4.500  1.00  0.00             
ATOM    708  CG  ASP    46       2.164  -3.189   2.225  1.00  0.00             
ATOM    709  OD1 ASP    46      -8.398   4.434  -4.050  1.00  0.00             
ATOM    710  OD2 ASP    46      -1.210   7.595   0.810  1.00  0.00             
ATOM    711  C   ASP    46      -2.496   3.931  -4.708  1.00  0.00             
ATOM    712  O   ASP    46      -2.438  -5.429   4.059  1.00  0.00             
ATOM    713  N   GLU    47      -0.436 -12.108  -2.149  1.00  0.00             
ATOM    714  H   GLU    47       2.013  11.772  -3.098  1.00  0.00             
ATOM    715  CA  GLU    47       3.291   3.765  -0.047  1.00  0.00             
ATOM    716  HA  GLU    47      -6.184  -1.616  -7.050  1.00  0.00             
ATOM    717  CB  GLU    47       0.865  -0.635   3.213  1.00  0.00             
ATOM    718  HB2 GLU    47     -20.451  -1.500  25.369  1.00  0.00             
ATOM    719  HB3 GLU    47      10.837  18.586  20.332  1.00  0.00             
ATOM    720  CG  GLU    47       5.376   4.347   4.938  1.00  0.00             
ATOM    721  HG2 GLU    47       7.461   4.964   3.734  1.00  0.00             
ATOM    722  HG3 GLU    47      -5.687  -9.780 -11.932  1.00  0.00             
ATOM    723  CD  GLU    47      -5.250  -5.623   3.852  1.00  0.00             
ATOM    724  OE1 GLU    47      -6.737   5.476   4.013  1.00  0.00             
ATOM    725  OE2 GLU    47      -1.180  -3.041  -2.995  1.00  0.00             
ATOM    726  C   GLU    47      -9.251  -2.487   2.432  1.00  0.00             
ATOM    727  O   GLU    47      -6.622  -2.223  -1.358  1.00  0.00             
ATOM    728  N   CYX    48      -3.775 -10.315  -1.236  1.00  0.00             
ATOM    729  H   CYX    48       0.169   1.859  -3.219  1.00  0.00             
ATOM    730  CA  CYX    48       1.934  -2.460  -4.890  1.00  0.00             
ATOM    731  HA  CYX    48      -4.419  -9.126  -7.643  1.00  0.00             
ATOM    732  CB  CYX    48      -4.152   5.472  -1.269  1.00  0.00             
ATOM    733  HB2 CYX    48     -17.938  -9.399  -2.921  1.00  0.00             
ATOM    734  HB3 CYX    48     -17.666  26.747   3.711  1.00  0.00             
ATOM    735  SG  CYX    48       1.390  -2.414   1.072  1.00  0.00             
ATOM    736  C   CYX    48       0.238  -1.004  -6.046  1.00  0.00             
ATOM    737  O   CYX    48       2.808  -0.296   7.716  1.00  0.00             
ATOM    738  N   ARG    49      -1.181   2.187   0.378  1.00  0.00             
ATOM    739  H   ARG    49       2.225  13.975  22.111  1.00  0.00             
ATOM    740  CA  ARG    49       0.713   5.698  -3.155  1.00  0.00             
ATOM    741  HA  ARG    49      -6.275 -15.127 -20.234  1.00  0.00             
ATOM    742  CB  ARG    49      -0.200   4.016   4.247  1.00  0.00             
ATOM    743  HB2 ARG    49      -5.648 -10.532  11.846  1.00  0.00             
ATOM    744  HB3 ARG    49      24.826   7.603  -0.956  1.00  0.00             
ATOM    745  CG  ARG    49      -3.778   4.789   5.315  1.00  0.00             
ATOM    746  HG2 ARG    49      10.148  31.031 -12.591  1.00  0.00             
ATOM    747  HG3 ARG    49      -2.441 -26.950   9.656  1.00  0.00             
ATOM    748  CD  ARG    49      -1.456  -2.838  -1.165  1.00  0.00             
ATOM    749  HD2 ARG    49     -26.170  18.295   0.213  1.00  0.00             
ATOM    750  HD3 ARG    49       4.655   7.882  10.179  1.00  0.00             
ATOM    751  NE  ARG    49       5.457  -5.779  -4.293  1.00  0.00             
ATOM    752  HE  ARG    49       7.044  13.280  -6.728  1.00  0.00             
ATOM    753  CZ  ARG    49      -6.053  -6.985   0.595  1.00  0.00             
ATOM    754  NH1 ARG    49       1.430   3.332  -0.727  1.00  0.00             
ATOM    755 HH11 ARG    49      -3.967 -21.644  22.731  1.00  0.00             
ATOM    756 HH12 ARG    49      -8.348  18.178 -20.049  1.00  0.00             
ATOM    757  NH2 ARG    49       3.376  -2.207  -2.826  1.00  0.00             
ATOM    758 HH21 ARG    49      -6.376  24.066 -11.257  1.00  0.00             
ATOM    759 HH22 ARG    49       4.911 -13.223 -15.481  1.00  0.00             
ATOM    760  C   ARG    49       4.205  -4.496   1.271  1.00  0.00             
ATOM    761  O   ARG    49      -0.130   6.737  -5.224  1.00  0.00             
ATOM    762  N   PHE    50       0.110   0.646   1.717  1.00  0.00             
ATOM    763  H   PHE    50      -3.775   4.014  -6.733  1.00  0.00             
ATOM    764  CA  PHE    50       1.014  -7.104   3.772  1.00  0.00             
ATOM    765  HA  PHE    50      -1.505  -7.000 -32.089  1.00  0.00             
ATOM    766  CB  PHE    50      -3.439   8.663   0.119  1.00  0.00             
ATOM    767  HB2 PHE    50       1.225  -1.863  -5.682  1.00  0.00             
ATOM    768  HB3 PHE    50     -25.121 -19.760  -5.920  1.00  0.00             
ATOM    769  CG  PHE    50       4.603   1.756   3.539  1.00  0.00             
ATOM    770  CD1 PHE    50      -4.989 -14.960  -2.604  1.00  0.00             
ATOM    771  HD1 PHE    50      11.501  32.214   8.943  1.00  0.00             
ATOM    772  CE1 PHE    50      10.373   2.603 -10.680  1.00  0.00             
ATOM    773  HE1 PHE    50      15.162  -1.592   0.251  1.00  0.00             
ATOM    774  CZ  PHE    50      -0.249   4.009  -1.301  1.00  0.00             
ATOM    775  HZ  PHE    50      18.295   7.474  -9.959  1.00  0.00             
ATOM    776  CE2 PHE    50       1.586  -3.040  -5.721  1.00  0.00             
ATOM    777  HE2 PHE    50      -1.450 -20.997   5.735  1.00  0.00             
ATOM    778  CD2 PHE    50       2.353   5.554  -0.275  1.00  0.00             
ATOM    779  HD2 PHE    50       8.287  -2.415 -12.041  1.00  0.00             
ATOM    780  C   PHE    50       2.453  -0.623   1.319  1.00  0.00             
ATOM    781  O   PHE    50       1.822   4.969   9.239  1.00  0.00             
ATOM    782  N   TYR    51       9.092  -1.475   3.840  1.00  0.00             
ATOM    783  H   TYR    51      19.472  -8.762 -25.867  1.00  0.00             
ATOM    784  CA  TYR    51      -3.113  -8.216  -4.504  1.00  0.00             
ATOM    785  HA  TYR    51       4.863 -14.421  15.181  1.00  0.00             
ATOM    786  CB  TYR    51      -3.642  -2.277  -3.382  1.00  0.00             
ATOM    787  HB2 TYR    51      22.552 -29.156   9.953  1.00  0.00             
ATOM    788  HB3 TYR    51     -14.096   9.586 -16.388  1.00  0.00             
ATOM    789  CG  TYR    51       3.057   4.962   3.208  1.00  0.00             
ATOM    790  CD1 TYR    51      -4.522   1.206   2.327  1.00  0.00             
ATOM    791  HD1 TYR    51       5.077   2.947  -9.647  1.00  0.00             
ATOM    792  CE1 TYR    51      -4.945   3.990  -4.340  1.00  0.00             
ATOM    793  HE1 TYR    51     -23.286 -33.650  11.974  1.00  0.00             
ATOM    794  CZ  TYR    51      -4.165   0.037   0.276  1.00  0.00             
ATOM    795  OH  TYR    51       0.098   3.640   7.415  1.00  0.00             
ATOM    796  HH  TYR    51       2.499  12.794   2.509  1.00  0.00             
ATOM    797  CE2 TYR    51       2.978   1.431  -5.722  1.00  0.00             
ATOM    798  HE2 TYR    51     -34.513   0.027 -32.567  1.00  0.00             
ATOM    799  CD2 TYR    51      -4.987  -8.335  -6.529  1.00  0.00             
ATOM    800  HD2 TYR    51     -30.772 -11.513  -8.581  1.00  0.00             
ATOM    801  C   TYR    51       9.166  -4.104  -2.345  1.00  0.00             
ATOM    802  O   TYR    51      -4.132  -3.972  -1.305  1.00  0.00             
ATOM    803  N   ALA    52       7.685   4.374   2.647  1.00  0.00             
ATOM    804  H   ALA    52      14.080  -5.114 -14.022  1.00  0.00             
ATOM    805  CA  ALA    52       8.007   3.586   2.578  1.00  0.00             
ATOM    806  HA  ALA    52      10.436  -0.006   6.998  1.00  0.00             
ATOM    807  CB  ALA    52      -0.627 -10.483   6.918  1.00  0.00             
ATOM    808  HB1 ALA    52       0.221 -11.133   2.127  1.00  0.00             
ATOM    809  HB2 ALA    52     -17.128  -1.095  -5.965  1.00  0.00             
ATOM    810  HB3 ALA    52       2.403  17.600  18.872  1.00  0.00             
ATOM    811  C   ALA    52       1.569  -1.917  -2.354  1.00  0.00             
ATOM    812  O   ALA    52       0.858  12.453   1.673  1.00  0.00             
ATOM    813  N   LEU    53       4.592  -1.276  -6.507  1.00  0.00             
ATOM    814  H   LEU    53      22.082  -6.504  -0.482  1.00  0.00             
ATOM    815  CA  LEU    53      -0.928   1.179   0.139  1.00  0.00             
ATOM    816  HA  LEU    53     -21.936  11.395  15.059  1.00  0.00             
ATOM    817  CB  LEU    53       1.866  -3.577  -0.836  1.00  0.00             
ATOM    818  HB2 LEU    53     -12.973   3.453  14.544  1.00  0.00             
ATOM    819  HB3 LEU    53      25.133   7.423 -17.937  1.00  0.00             
ATOM    820  CG  LEU    53      -2.389   1.015   3.943  1.00  0.00             
ATOM    821  HG  LEU    53     -14.233  18.620 -17.264  1.00  0.00             
ATOM    822  CD1 LEU    53       5.042  -6.738  -3.308  1.00  0.00             
ATOM    823 HD11 LEU    53       8.617  -5.776 -12.324  1.00  0.00             
ATOM    824 HD12 LEU    53      17.286  -8.260  -5.067  1.00  0.00             
ATOM    825 HD13 LEU    53       1.609  -5.979  -2.759  1.00  0.00             
ATOM    826  CD2 LEU    53      -0.565   3.404  -1.197  1.00  0.00             
ATOM    827 HD21 LEU    53      -2.445   5.903  -3.848  1.00  0.00             
ATOM    828 HD22 LEU    53      -1.258  29.924   0.112  1.00  0.00             
ATOM    829 HD23 LEU    53     -21.249  -8.035  11.471  1.00  0.00             
ATOM    830  C   LEU    53      -1.258  -3.475  -8.118  1.00  0.00             
ATOM    831  O   LEU    53      -2.444   0.246  -0.954  1.00  0.00             
ATOM    832  N   SER    54      -9.658  -1.094   1.241  1.00  0.00             
ATOM    833  H   SER    54      14.031   9.221  -2.650  1.00  0.00             
ATOM    834  CA  SER    54      -3.547   2.674 -10.504  1.00  0.00             
ATOM    835  HA  SER    54      -9.650  14.778  20.698  1.00  0.00             
ATOM    836  CB  SER    54       7.782   7.226 -11.637  1.00  0.00             
ATOM    837  HB2 SER    54       0.442   1.663  -0.207  1.00  0.00             
ATOM    838  HB3 SER    54       4.323   0.507 -28.729  1.00  0.00             
ATOM    839  OG  SER    54       7.121   0.382   5.339  1.00  0.00             
ATOM    840  HG  SER    54     -28.431  -5.270 -27.936  1.00  0.00             
ATOM    841  C   SER    54       1.842   0.456  -7.743  1.00  0.00             
ATOM    842  O   SER    54     -13.236   6.006  -2.943  1.00  0.00             
ATOM    843  N   GLN    55      -3.397  -3.219  -0.757  1.00  0.00             
ATOM    844  H   GLN    55      -3.834   0.559 -19.114  1.00  0.00             
ATOM    845  CA  GLN    55      -3.538   6.958   2.775  1.00  0.00             
ATOM    846  HA  GLN    55      -5.429  -0.673 -11.523  1.00  0.00             
ATOM    847  CB  GLN    55      -1.273   0.485   0.692  1.00  0.00             
ATOM    848  HB2 GLN    55       9.646  -7.401  22.454  1.00  0.00             
ATOM    849  HB3 GLN    55       5.226  19.597  18.691  1.00  0.00             
ATOM    850  CG  GLN    55       4.237  -6.501  -3.823  1.00  0.00             
ATOM    851  HG2 GLN    55      -4.853   0.900 -16.838  1.00  0.00             
ATOM    852  HG3 GLN    55      -3.846  15.743 -10.528  1.00  0.00             
ATOM    853  CD  GLN    55      -1.303  -8.437 -11.155  1.00  0.00             
ATOM    854  OE1 GLN    55       4.869  -1.307  -2.413  1.00  0.00             
ATOM    855  NE2 GLN    55      -5.605  -1.403   1.561  1.00  0.00             
ATOM    856 HE21 GLN    55      -4.752   6.237  20.428  1.00  0.00             
ATOM    857 HE22 GLN    55      -1.246 -29.882  10.251  1.00  0.00             
ATOM    858  C   GLN    55       1.520  -2.140   7.646  1.00  0.00             
ATOM    859  O   GLN    55       6.890  -5.587  -2.697  1.00  0.00             
ATOM    860  N   GLY    56      -0.455   9.050   1.174  1.00  0.00             
ATOM    861  H   GLY    56       0.394  11.237  -6.080  1.00  0.00             
ATOM    862  CA  GLY    56       1.340  -5.424   2.532  1.00  0.00             
ATOM    863  HA2 GLY    56     -18.677  24.010  -6.818  1.00  0.00             
ATOM    864  HA3 GLY    56      18.715 -11.403  -4.265  1.00  0.00             
ATOM    865  C   GLY    56       1.293  -0.803   5.332  1.00  0.00             
ATOM    866  O   GLY    56      -6.332  -4.969  -8.009  1.00  0.00             
ATOM    867  N   THR    57       1.156   5.079  -1.633  1.00  0.00             
ATOM    868  H   THR    57       4.906  -1.475   4.436  1.00  0.00             
ATOM    869  CA  THR    57       3.988   2.767   4.644  1.00  0.00             
ATOM    870  HA  THR    57       1.217   7.012  -2.882  1.00  0.00             
ATOM    871  CB  THR    57      -0.679  -8.547   4.571  1.00  0.00             
ATOM    872  HB  THR    57      18.545  -6.324 -23.239  1.00  0.00             
ATOM    873  CG2 THR    57       0.232   1.426  -3.400  1.00  0.00             
ATOM    874 HG21 THR    57       7.121  14.887  15.855  1.00  0.00             
ATOM    875 HG22 THR    57       7.739 -20.479 -12.759  1.00  0.00             
ATOM    876 HG23 THR    57      23.545  21.565  19.203  1.00  0.00             
ATOM    877  OG1 THR    57      -1.621   2.319  -6.760  1.00  0.00             
ATOM    878  HG1 THR    57      12.204   8.465   1.659  1.00  0.00             
ATOM    879  C   THR    57       4.207  -3.168   0.931  1.00  0.00             
ATOM    880  O   THR    57      -8.603   1.434  -1.358  1.00  0.00             
ATOM    881  N   THR    58       2.143   0.740  -6.549  1.00  0.00             
ATOM    882  H   THR    58     -17.883  24.807  -5.653  1.00  0.00             
ATOM    883  CA  THR    58       0.252   2.358   3.272  1.00  0.00             
ATOM    884  HA  THR    58     -27.589  15.589  11.037  1.00  0.00             
ATOM    885  CB  THR    58       0.458  -4.609  -4.225  1.00  0.00             
ATOM    886  HB  THR    58     -21.180 -14.001  -8.860  1.00  0.00             
ATOM    887  CG2 THR    58       0.134  -4.045   6.751  1.00  0.00             
ATOM    888 HG21 THR    58      14.832  -9.397  30.855  1.00  0.00             
ATOM    889 HG22 THR    58      23.983  -5.511  -4.151  1.00  0.00             
ATOM    890 HG23 THR    58      -5.283  -5.601 -19.276  1.00  0.00             
ATOM    891  OG1 THR    58      -2.022  -1.253   0.282  1.00  0.00             
ATOM    892  HG1 THR    58      -4.570  14.381  20.429  1.00  0.00             
ATOM    893  C   THR    58       4.276  -0.089  -8.240  1.00  0.00             
ATOM    894  O   THR    58      -1.497  -2.581  -6.922  1.00  0.00             
ATOM    895  N   ILE    59       0.485  -1.836   1.838  1.00  0.00             
ATOM    896  H   ILE    59       2.125 -12.907   4.045  1.00  0.00             
ATOM    897  CA  ILE    59      -3.002  -3.451  -0.546  1.00  0.00             
ATOM    898  HA  ILE    59      11.267  -1.981  15.489  1.00  0.00             
ATOM    899  CB  ILE    59      -1.684   2.341   3.680  1.00  0.00             
ATOM    900  HB  ILE    59      14.119   0.473  11.753  1.00  0.00             
ATOM    901  CG2 ILE    59      -0.648   4.193  -4.143  1.00  0.00             
ATOM    902 HG21 ILE    59     -12.226  -7.870  12.496  1.00  0.00             
ATOM    903 HG22 ILE    59      15.197  -4.040  -0.987  1.00  0.00             
ATOM    904 HG23 ILE    59       0.197 -24.801  -7.777  1.00  0.00             
ATOM    905  CG1 ILE    59       7.889  -1.398  -3.391  1.00  0.00             
ATOM    906 HG12 ILE    59     -15.804  11.196  -2.913  1.00  0.00             
ATOM    907 HG13 ILE    59      24.611   1.321  39.492  1.00  0.00             
ATOM    908  CD1 ILE    59       0.612   1.190  -3.306  1.00  0.00             
ATOM    909 HD11 ILE    59     -10.175  14.662  11.773  1.00  0.00             
ATOM    910 HD12 ILE    59       0.932  -2.300  -5.331  1.00  0.00             
ATOM    911 HD13 ILE    59      -4.560  -3.448   1.408  1.00  0.00             
ATOM    912  C   ILE    59      -2.745   3.813  -9.335  1.00  0.00             
ATOM    913  O   ILE    59       1.495  -7.117  -0.556  1.00  0.00             
ATOM    914  N   ARG    60       5.155   3.270   6.653  1.00  0.00             
ATOM    915  H   ARG    60      -1.189   6.415   7.792  1.00  0.00             
ATOM    916  CA  ARG    60       0.712   1.690   6.307  1.00  0.00             
ATOM    917  HA  ARG    60      11.968  -2.273 -15.619  1.00  0.00             
ATOM    918  CB  ARG    60       4.464  -2.458   5.042  1.00  0.00             
ATOM    919  HB2 ARG    60     -14.251 -21.944  15.411  1.00  0.00             
ATOM    920  HB3 ARG    60      -2.818  -5.544  -2.041  1.00  0.00             
ATOM    921  CG  ARG    60       3.726   5.255   0.593  1.00  0.00             
ATOM    922  HG2 ARG    60      -9.203 -16.806   0.263  1.00  0.00             
ATOM    923  HG3 ARG    60     -10.955  -1.358  -9.032  1.00  0.00             
ATOM    924  CD  ARG    60      -4.236  -6.970  -2.866  1.00  0.00             
ATOM    925  HD2 ARG    60      -1.047 -15.230  -3.800  1.00  0.00             
ATOM    926  HD3 ARG    60     -23.182 -17.832   8.501  1.00  0.00             
ATOM    927  NE  ARG    60      -2.734   0.560  -1.133  1.00  0.00             
ATOM    928  HE  ARG    60      -7.792   1.063   0.744  1.00  0.00             
ATOM    929  CZ  ARG    60      -3.006   4.524   6.599  1.00  0.00             
ATOM    930  NH1 ARG    60      -0.772  -6.405  -1.376  1.00  0.00             
ATOM    931 HH11 ARG    60       2.643  16.468  -3.207  1.00  0.00             
ATOM    932 HH12 ARG    60     -10.388 -17.414  -2.044  1.00  0.00             
ATOM    933  NH2 ARG    60       4.246  -0.774  -4.909  1.00  0.00             
ATOM    934 HH21 ARG    60       5.457 -33.333  -2.019  1.00  0.00             
ATOM    935 HH22 ARG    60       1.218  -6.546  -6.385  1.00  0.00             
ATOM    936  C   ARG    60      -0.152  -0.782  -7.260  1.00  0.00             
ATOM    937  O   ARG    60       6.885  -1.110   4.844  1.00  0.00             
ATOM    938  N   GLY    61      -5.123   0.077   4.278  1.00  0.00             
ATOM    939  H   GLY    61      11.786  10.254  -0.692  1.00  0.00             
ATOM    940  CA  GLY    61       8.636  -8.343  -1.896  1.00  0.00             
ATOM    941  HA2 GLY    61       4.169  19.390 -39.969  1.00  0.00             
ATOM    942  HA3 GLY    61       4.516  -6.194   7.039  1.00  0.00             
ATOM    943  C   GLY    61       5.161  -4.257  -5.386  1.00  0.00             
ATOM    944  O   GLY    61       2.208  -0.304   1.907  1.00  0.00             
ATOM    945  N   LYS    62       0.573  -1.399  -4.482  1.00  0.00             
ATOM    946  H   LYS    62      10.274  16.841  -6.107  1.00  0.00             
ATOM    947  CA  LYS    62       5.326   4.997   0.230  1.00  0.00             
ATOM    948  HA  LYS    62      14.218 -22.549  -1.429  1.00  0.00             
ATOM    949  CB  LYS    62       5.611  -9.462  -6.081  1.00  0.00             
ATOM    950  HB2 LYS    62      -4.985   5.070   1.974  1.00  0.00             
ATOM    951  HB3 LYS    62      22.050  -8.126  13.955  1.00  0.00             
ATOM    952  CG  LYS    62       1.660   4.639   8.263  1.00  0.00             
ATOM    953  HG2 LYS    62      -6.645  20.073   8.763  1.00  0.00             
ATOM    954  HG3 LYS    62      -0.640   6.658   7.312  1.00  0.00             
ATOM    955  CD  LYS    62      -2.210  -0.342  -0.701  1.00  0.00             
ATOM    956  HD2 LYS    62      10.488 -45.019   1.762  1.00  0.00             
ATOM    957  HD3 LYS    62       9.320  -8.646   4.927  1.00  0.00             
ATOM    958  CE  LYS    62      -1.806  -1.445  -3.788  1.00  0.00             
ATOM    959  HE2 LYS    62      10.069  -2.450 -13.337  1.00  0.00             
ATOM    960  HE3 LYS    62      -5.311  22.281 -12.171  1.00  0.00             
ATOM    961  NZ  LYS    62       0.328  10.361  -2.289  1.00  0.00             
ATOM    962  HZ1 LYS    62      15.294   2.294   5.724  1.00  0.00             
ATOM    963  HZ2 LYS    62       5.563 -13.665 -12.410  1.00  0.00             
ATOM    964  HZ3 LYS    62     -14.306   4.085   0.201  1.00  0.00             
ATOM    965  C   LYS    62      -0.052  -1.056   3.639  1.00  0.00             
ATOM    966  O   LYS    62       3.118   4.770  -5.631  1.00  0.00             
ATOM    967  N   HID    63       3.022   1.124   3.761  1.00  0.00             
ATOM    968  H   HID    63      -6.194  10.910 -18.148  1.00  0.00             
ATOM    969  CA  HID    63      -5.819   0.078   8.122  1.00  0.00             
ATOM    970  HA  HID    63      18.888  13.958  31.125  1.00  0.00             
ATOM    971  CB  HID    63       1.310  -0.526  -0.170  1.00  0.00             
ATOM    972  HB2 HID    63      -8.927 -11.349   5.234  1.00  0.00             
ATOM    973  HB3 HID    63      11.467  -1.858   2.868  1.00  0.00             
ATOM    974  CG  HID    63       5.466  -0.428   4.762  1.00  0.00             
ATOM    975  ND1 HID    63      -0.684   0.346  12.926  1.00  0.00             
ATOM    976  HD1 HID    63       7.004  -2.264  -7.041  1.00  0.00             
ATOM    977  CE1 HID    63      -8.981  -1.223   0.945  1.00  0.00             
ATOM    978  HE1 HID    63      -4.307   6.666   3.752  1.00  0.00             
ATOM    979  NE2 HID    63      -1.178   6.614  -3.829  1.00  0.00             
ATOM    980  CD2 HID    63       4.231  -0.904   4.615  1.00  0.00             
ATOM    981  HD2 HID    63      -4.108  -1.182   2.065  1.00  0.00             
ATOM    982  C   HID    63       4.728   2.074  -2.503  1.00  0.00             
ATOM    983  O   HID    63       3.581   3.763  -1.633  1.00  0.00             
ATOM    984  N   SER    64      -0.152  -3.966  -1.806  1.00  0.00             
ATOM    985  H   SER    64       2.678  13.798   3.405  1.00  0.00             
ATOM    986  CA  SER    64      -2.532  -1.647   2.559  1.00  0.00             
ATOM    987  HA  SER    64       1.472 -17.517  18.235  1.00  0.00             
ATOM    988  CB  SER    64       6.785  -4.762   0.580  1.00  0.00             
ATOM    989  HB2 SER    64      -5.669  16.928  10.361  1.00  0.00             
ATOM    990  HB3 SER    64       3.019  11.161 -12.552  1.00  0.00             
ATOM    991  OG  SER    64       5.169  -2.708   2.238  1.00  0.00             
ATOM    992  HG  SER    64      -0.592  10.433   5.732  1.00  0.00             
ATOM    993  C   SER    64       4.397  -3.206  -3.713  1.00  0.00             
ATOM    994  O   SER    64      -3.082   4.727   7.981  1.00  0.00             
ATOM    995  N   ASN    65      -1.161  -2.162   0.938  1.00  0.00             
ATOM    996  H   ASN    65       0.574  -1.450   6.891  1.00  0.00             
ATOM    997  CA  ASN    65       1.150  -5.576 -11.179  1.00  0.00             
ATOM    998  HA  ASN    65       8.119  20.598   8.250  1.00  0.00             
ATOM    999  CB  ASN    65      -7.030   0.201  -2.184  1.00  0.00             
ATOM   1000  HB2 ASN    65     -26.084 -12.352  -8.341  1.00  0.00             
ATOM   1001  HB3 ASN    65      -1.026  -1.174 -14.823  1.00  0.00             
ATOM   1002  CG  ASN    65      -9.869   1.533  -2.796  1.00  0.00             
ATOM   1003  OD1 ASN    65      -0.574   5.528   2.549  1.00  0.00             
ATOM   1004  ND2 ASN    65       0.847   4.112  -5.758  1.00  0.00             
ATOM   1005 HD21 ASN    65      15.502   7.354   0.935  1.00  0.00             
ATOM   1006 HD22 ASN    65      -5.469   5.164  -8.882  1.00  0.00             
ATOM   1007  C   ASN    65      -0.399  -0.938   4.616  1.00  0.00             
ATOM   1008  O   ASN    65      -1.288   5.664   0.280  1.00  0.00             
ATOM   1009  N   GLY    66       1.473  -5.042  -1.282  1.00  0.00             
ATOM   1010  H   GLY    66      -2.053  15.666 -12.856  1.00  0.00             
ATOM   1011  CA  GLY    66      -1.174  -0.480  -8.696  1.00  0.00             
ATOM   1012  HA2 GLY    66       3.013  -5.105 -10.911  1.00  0.00             
ATOM   1013  HA3 GLY    66     -19.464 -20.428  -9.487  1.00  0.00             
ATOM   1014  C   GLY    66      -8.109  -0.989   1.041  1.00  0.00             
ATOM   1015  O   GLY    66      -6.161 -12.015  -1.141  1.00  0.00             
ATOM   1016  N   THR    67       3.150   1.198   6.527  1.00  0.00             
ATOM   1017  H   THR    67     -11.316 -27.795 -15.829  1.00  0.00             
ATOM   1018  CA  THR    67       5.165   2.682   1.460  1.00  0.00             
ATOM   1019  HA  THR    67     -23.666  -4.426  -6.911  1.00  0.00             
ATOM   1020  CB  THR    67      -2.159   4.439  11.272  1.00  0.00             
ATOM   1021  HB  THR    67      17.993 -23.779   8.737  1.00  0.00             
ATOM   1022  CG2 THR    67      -4.795  -3.048  -1.574  1.00  0.00             
ATOM   1023 HG21 THR    67      24.947 -20.505  14.840  1.00  0.00             
ATOM   1024 HG22 THR    67       2.982  -5.439  -9.061  1.00  0.00             
ATOM   1025 HG23 THR    67      -3.766   8.164 -20.959  1.00  0.00             
ATOM   1026  OG1 THR    67       4.236  -1.485   5.165  1.00  0.00             
ATOM   1027  HG1 THR    67      -8.553 -16.625   1.533  1.00  0.00             
ATOM   1028  C   THR    67       6.632  -3.252  -6.153  1.00  0.00             
ATOM   1029  O   THR    67       7.120   3.601  -8.131  1.00  0.00             
ATOM   1030  N   ILE    68      -3.418   3.681   6.476  1.00  0.00             
ATOM   1031  H   ILE    68     -15.945 -11.060   0.946  1.00  0.00             
ATOM   1032  CA  ILE    68       1.393  -0.383 -10.264  1.00  0.00             
ATOM   1033  HA  ILE    68      12.905  -2.613  -0.832  1.00  0.00             
ATOM   1034  CB  ILE    68      -2.201   2.779   5.509  1.00  0.00             
ATOM   1035  HB  ILE    68       6.697  10.205   2.595  1.00  0.00             
ATOM   1036  CG2 ILE    68       3.428   8.412   0.703  1.00  0.00             
ATOM   1037 HG21 ILE    68      -8.285 -11.204  15.785  1.00  0.00             
ATOM   1038 HG22 ILE    68       4.543   4.018   8.213  1.00  0.00             
ATOM   1039 HG23 ILE    68      12.675  10.718   5.304  1.00  0.00             
ATOM   1040  CG1 ILE    68       0.840  -1.111  -4.738  1.00  0.00             
ATOM   1041 HG12 ILE    68      -9.012  -3.325   7.443  1.00  0.00             
ATOM   1042 HG13 ILE    68     -22.747  -3.302 -15.907  1.00  0.00             
ATOM   1043  CD1 ILE    68      -5.507  -3.821   3.167  1.00  0.00             
ATOM   1044 HD11 ILE    68      -3.519  -1.190   2.954  1.00  0.00             
ATOM   1045 HD12 ILE    68      -8.534   5.967 -13.511  1.00  0.00             
ATOM   1046 HD13 ILE    68       2.398  15.111  11.887  1.00  0.00             
ATOM   1047  C   ILE    68       4.002  -7.134  -0.241  1.00  0.00             
ATOM   1048  O   ILE    68      -3.457  -2.394   2.993  1.00  0.00             
ATOM   1049  N   HID    69      -1.658   0.763  -1.330  1.00  0.00             
ATOM   1050  H   HID    69     -31.756  -4.125  26.124  1.00  0.00             
ATOM   1051  CA  HID    69       2.522  -9.794  -2.085  1.00  0.00             
ATOM   1052  HA  HID    69      22.607  -7.317  10.854  1.00  0.00             
ATOM   1053  CB  HID    69      -2.502   2.524   3.673  1.00  0.00             
ATOM   1054  HB2 HID    69      -1.856   3.141  21.790  1.00  0.00             
ATOM   1055  HB3 HID    69     -17.468  -8.179  13.977  1.00  0.00             
ATOM   1056  CG  HID    69      -0.224   3.769   3.342  1.00  0.00             
ATOM   1057  ND1 HID    69       3.769   4.965  -2.217  1.00  0.00             
ATOM   1058  HD1 HID    69       6.696   4.334 -13.822  1.00  0.00             
ATOM   1059  CE1 HID    69       2.780  -1.407   1.635  1.00  0.00             
ATOM   1060  HE1 HID    69      15.330  -7.938  10.032  1.00  0.00             
ATOM   1061  NE2 HID    69       1.407   0.622  -5.110  1.00  0.00             
ATOM   1062  CD2 HID    69       0.762   2.623   4.479  1.00  0.00             
ATOM   1063  HD2 HID    69     -20.812  40.449   1.476  1.00  0.00             
ATOM   1064  C   HID    69       0.581  -0.536   0.864  1.00  0.00             
ATOM   1065  O   HID    69      -2.175  -2.295  -1.374  1.00  0.00             
ATOM   1066  N   ASP    70       1.924   5.815   0.728  1.00  0.00             
ATOM   1067  H   ASP    70     -13.029   2.761  -8.916  1.00  0.00             
ATOM   1068  CA  ASP    70       6.014   0.072   7.957  1.00  0.00             
ATOM   1069  HA  ASP    70     -17.560   4.707 -18.918  1.00  0.00             
ATOM   1070  CB  ASP    70      -5.743  -0.911  -2.614  1.00  0.00             
ATOM   1071  HB2 ASP    70      -1.270   3.091  12.740  1.00  0.00             
ATOM   1072  HB3 ASP    70       1.243  -4.134  -2.982  1.00  0.00             
ATOM   1073  CG  ASP    70      -5.860   7.333   3.136  1.00  0.00             
ATOM   1074  OD1 ASP    70      -0.948  -7.058  -9.478  1.00  0.00             
ATOM   1075  OD2 ASP    70      -1.054   0.503   9.266  1.00  0.00             
ATOM   1076  C   ASP    70      -7.275  -3.645   0.119  1.00  0.00             
ATOM   1077  O   ASP    70      -1.220  -1.674 -11.808  1.00  0.00             
ATOM   1078  N   ARG    71       0.330   9.714   6.541  1.00  0.00             
ATOM   1079  H   ARG    71       0.014 -13.417   2.716  1.00  0.00             
ATOM   1080  CA  ARG    71       2.852  -6.626  -0.422  1.00  0.00             
ATOM   1081  HA  ARG    71     -16.978   0.461  -0.102  1.00  0.00             
ATOM   1082  CB  ARG    71       0.963   4.687  10.015  1.00  0.00             
ATOM   1083  HB2 ARG    71      12.176  29.658   2.857  1.00  0.00             
ATOM   1084  HB3 ARG    71      -2.974 -10.948 -11.124  1.00  0.00             
ATOM   1085  CG  ARG    71      -2.090  -3.683  -6.117  1.00  0.00             
ATOM   1086  HG2 ARG    71      -6.501 -19.376   7.163  1.00  0.00             
ATOM   1087  HG3 ARG    71      -2.897  12.714   9.501  1.00  0.00             
ATOM   1088  CD  ARG    71       2.870  -5.286  -3.012  1.00  0.00             
ATOM   1089  HD2 ARG    71      -2.166  -4.351  -0.476  1.00  0.00             
ATOM   1090  HD3 ARG    71      16.599 -15.685  -2.585  1.00  0.00             
ATOM   1091  NE  ARG    71      -0.436  -1.114  -6.290  1.00  0.00             
ATOM   1092  HE  ARG    71       5.247  -0.565  -1.207  1.00  0.00             
ATOM   1093  CZ  ARG    71       1.412   5.047   0.011  1.00  0.00             
ATOM   1094  NH1 ARG    71       7.979   2.679  -5.149  1.00  0.00             
ATOM   1095 HH11 ARG    71      -9.399   3.795  -9.952  1.00  0.00             
ATOM   1096 HH12 ARG    71      12.126  13.664  -2.115  1.00  0.00             
ATOM   1097  NH2 ARG    71      -3.959  -0.637   6.839  1.00  0.00             
ATOM   1098 HH21 ARG    71     -10.927  -0.767 -15.241  1.00  0.00             
ATOM   1099 HH22 ARG    71      -6.032  19.258  13.407  1.00  0.00             
ATOM   1100  C   ARG    71      -5.603   6.559   7.242  1.00  0.00             
ATOM   1101  O   ARG    71      -3.461  -7.123  -2.574  1.00  0.00             
ATOM   1102  N   SER    72       5.320  -5.095  -1.624  1.00  0.00             
ATOM   1103  H   SER    72       8.970  -4.994  36.264  1.00  0.00             
ATOM   1104  CA  SER    72      -4.021   8.379  -5.336  1.00  0.00             
ATOM   1105  HA  SER    72      -8.553  -5.145  -0.663  1.00  0.00             
ATOM   1106  CB  SER    72       7.461   1.292   3.148  1.00  0.00             
ATOM   1107  HB2 SER    72       2.893   4.433   5.155  1.00  0.00             
ATOM   1108  HB3 SER    72       5.346 -10.925  18.889  1.00  0.00             
ATOM   1109  OG  SER    72      -2.856  -1.598  -1.322  1.00  0.00             
ATOM   1110  HG  SER    72      -3.889 -20.638   0.444  1.00  0.00             
ATOM   1111  C   SER    72      -6.526  -5.259   4.497  1.00  0.00             
ATOM   1112  O   SER    72      -2.182  -6.756   2.696  1.00  0.00             
ATOM   1113  N   GLN    73      -0.490   3.616   9.642  1.00  0.00             
ATOM   1114  H   GLN    73       8.651   2.053  10.965  1.00  0.00             
ATOM   1115  CA  GLN    73       5.901   5.002   1.079  1.00  0.00             
ATOM   1116  HA  GLN    73       4.186  17.118   7.050  1.00  0.00             
ATOM   1117  CB  GLN    73       2.170  -5.588   6.793  1.00  0.00             
ATOM   1118  HB2 GLN    73      -3.631 -13.169  -2.489  1.00  0.00             
ATOM   1119  HB3 GLN    73     -18.748  14.522 -13.209  1.00  0.00             
ATOM   1120  CG  GLN    73       0.039  -0.993   1.020  1.00  0.00             
ATOM   1121  HG2 GLN    73      -4.386  19.226  30.950  1.00  0.00             
ATOM   1122  HG3 GLN    73      26.704 -14.958  29.887  1.00  0.00             
ATOM   1123  CD  GLN    73      -4.831   0.746   3.867  1.00  0.00             
ATOM   1124  OE1 GLN    73      -3.046   2.598  -5.790  1.00  0.00             
ATOM   1125  NE2 GLN    73      -3.787   0.033  -9.661  1.00  0.00             
ATOM   1126 HE21 GLN    73     -18.389  -1.981  -9.060  1.00  0.00             
ATOM   1127 HE22 GLN    73      18.942  -9.097 -12.605  1.00  0.00             
ATOM   1128  C   GLN    73       1.578  -1.244  -3.510  1.00  0.00             
ATOM   1129  O   GLN    73      -0.477  -2.196  -5.628  1.00  0.00             
ATOM   1130  N   TYR    74       1.011  -2.380   3.391  1.00  0.00             
ATOM   1131  H   TYR    74     -15.251   0.805   4.931  1.00  0.00             
ATOM   1132  CA  TYR    74      -0.695   3.282  -3.221  1.00  0.00             
ATOM   1133  HA  TYR    74      11.898  -3.724 -10.860  1.00  0.00             
ATOM   1134  CB  TYR    74      -7.797   1.810   2.235  1.00  0.00             
ATOM   1135  HB2 TYR    74      13.675 -10.988  -9.994  1.00  0.00             
ATOM   1136  HB3 TYR    74     -15.536 -20.809  -2.185  1.00  0.00             
ATOM   1137  CG  TYR    74       1.260 -12.008  -7.030  1.00  0.00             
ATOM   1138  CD1 TYR    74      -2.336   2.824  -2.517  1.00  0.00             
ATOM   1139  HD1 TYR    74       4.545   5.066  -2.013  1.00  0.00             
ATOM   1140  CE1 TYR    74       6.140  -0.023   4.018  1.00  0.00             
ATOM   1141  HE1 TYR    74       7.252  11.579  38.499  1.00  0.00             
ATOM   1142  CZ  TYR    74      -4.023   0.419   8.939  1.00  0.00             
ATOM   1143  OH  TYR    74       2.351   6.296  -0.248  1.00  0.00             
ATOM   1144  HH  TYR    74     -31.207 -34.094 -19.328  1.00  0.00             
ATOM   1145  CE2 TYR    74       1.509  -1.579  -1.420  1.00  0.00             
ATOM   1146  HE2 TYR    74      -6.171  -2.474  -2.168  1.00  0.00             
ATOM   1147  CD2 TYR    74       0.535   6.017   5.725  1.00  0.00             
ATOM   1148  HD2 TYR    74      -8.084  -1.335 -16.225  1.00  0.00             
ATOM   1149  C   TYR    74      -0.977   4.767   4.304  1.00  0.00             
ATOM   1150  O   TYR    74      -1.133   4.149   1.688  1.00  0.00             
ATOM   1151  N   ARG    75       5.689  -4.503  -4.437  1.00  0.00             
ATOM   1152  H   ARG    75     -17.557  16.550 -21.706  1.00  0.00             
ATOM   1153  CA  ARG    75       8.645  -2.817  -2.383  1.00  0.00             
ATOM   1154  HA  ARG    75      10.067  -2.170  20.713  1.00  0.00             
ATOM   1155  CB  ARG    75      -5.277   0.838   2.976  1.00  0.00             
ATOM   1156  HB2 ARG    75       3.350   9.263  16.737  1.00  0.00             
ATOM   1157  HB3 ARG    75       5.438  -9.353   6.178  1.00  0.00             
ATOM   1158  CG  ARG    75       8.049   0.180  -7.862  1.00  0.00             
ATOM   1159  HG2 ARG    75      -2.376   6.579  -4.384  1.00  0.00             
ATOM   1160  HG3 ARG    75      21.066  16.094  24.429  1.00  0.00             
ATOM   1161  CD  ARG    75      -1.879  -1.718  -2.098  1.00  0.00             
ATOM   1162  HD2 ARG    75      -5.799 -22.704 -22.151  1.00  0.00             
ATOM   1163  HD3 ARG    75     -18.873   3.754   6.687  1.00  0.00             
ATOM   1164  NE  ARG    75       2.854  -2.699  -6.050  1.00  0.00             
ATOM   1165  HE  ARG    75       0.126  -0.407  15.700  1.00  0.00             
ATOM   1166  CZ  ARG    75      -1.146  -1.775   1.839  1.00  0.00             
ATOM   1167  NH1 ARG    75       4.402  -0.741  -5.743  1.00  0.00             
ATOM   1168 HH11 ARG    75      24.892   1.800 -28.340  1.00  0.00             
ATOM   1169 HH12 ARG    75       7.036   0.797 -14.856  1.00  0.00             
ATOM   1170  NH2 ARG    75       0.170  -3.760   3.947  1.00  0.00             
ATOM   1171 HH21 ARG    75      -5.720 -25.352  21.232  1.00  0.00             
ATOM   1172 HH22 ARG    75      19.704  -2.691  26.538  1.00  0.00             
ATOM   1173  C   ARG    75       4.671   4.071  -1.211  1.00  0.00             
ATOM   1174  O   ARG    75      -1.945   6.452   4.571  1.00  0.00             
ATOM   1175  N   ALA    76      -0.211  -2.322  -1.371  1.00  0.00             
ATOM   1176  H   ALA    76       5.194   0.926  -2.523  1.00  0.00             
ATOM   1177  CA  ALA    76       5.398  -4.233  -0.724  1.00  0.00             
ATOM   1178  HA  ALA    76      26.366  17.191 -11.921  1.00  0.00             
ATOM   1179  CB  ALA    76       7.653   0.524   0.860  1.00  0.00             
ATOM   1180  HB1 ALA    76       9.802   0.582  -8.661  1.00  0.00             
ATOM   1181  HB2 ALA    76     -10.203  -8.900  11.877  1.00  0.00             
ATOM   1182  HB3 ALA    76      10.300   7.069   3.509  1.00  0.00             
ATOM   1183  C   ALA    76      -0.092   1.891   0.099  1.00  0.00             
ATOM   1184  O   ALA    76       3.457   5.535   3.834  1.00  0.00             
ATOM   1185  N   LEU    77      -3.742   1.902   0.611  1.00  0.00             
ATOM   1186  H   LEU    77      -4.354   4.519  26.076  1.00  0.00             
ATOM   1187  CA  LEU    77       8.463   6.376   7.342  1.00  0.00             
ATOM   1188  HA  LEU    77      17.114  -4.379 -23.846  1.00  0.00             
ATOM   1189  CB  LEU    77       3.122   4.642   7.994  1.00  0.00             
ATOM   1190  HB2 LEU    77      12.441  -6.523  18.313  1.00  0.00             
ATOM   1191  HB3 LEU    77       8.110   9.189  31.962  1.00  0.00             
ATOM   1192  CG  LEU    77       0.666  -6.243   2.881  1.00  0.00             
ATOM   1193  HG  LEU    77      -0.946   0.513  -0.361  1.00  0.00             
ATOM   1194  CD1 LEU    77      -1.373   2.483   1.109  1.00  0.00             
ATOM   1195 HD11 LEU    77       5.911   8.992  -4.529  1.00  0.00             
ATOM   1196 HD12 LEU    77      15.772   7.185  21.341  1.00  0.00             
ATOM   1197 HD13 LEU    77      -4.040 -16.694 -15.229  1.00  0.00             
ATOM   1198  CD2 LEU    77      -8.011   2.947   3.874  1.00  0.00             
ATOM   1199 HD21 LEU    77     -20.394   0.997  -6.339  1.00  0.00             
ATOM   1200 HD22 LEU    77     -12.933   4.633   3.192  1.00  0.00             
ATOM   1201 HD23 LEU    77      -9.115  -2.933   0.812  1.00  0.00             
ATOM   1202  C   LEU    77       1.511  -3.419  -1.280  1.00  0.00             
ATOM   1203  O   LEU    77       2.214  -3.421   3.109  1.00  0.00             
ATOM   1204  N   ILE    78       2.670  -3.187  -1.791  1.00  0.00             
ATOM   1205  H   ILE    78      -9.607   4.481   1.489  1.00  0.00             
ATOM   1206  CA  ILE    78       6.703  -6.921   5.512  1.00  0.00             
ATOM   1207  HA  ILE    78       9.694  -3.569  12.987  1.00  0.00             
ATOM   1208  CB  ILE    78      -2.223   0.585  -2.598  1.00  0.00             
ATOM   1209  HB  ILE    78     -10.409  10.672  -8.927  1.00  0.00             
ATOM   1210  CG2 ILE    78      -0.227  -3.246   0.101  1.00  0.00             
ATOM   1211 HG21 ILE    78      -8.287   8.181  27.946  1.00  0.00             
ATOM   1212 HG22 ILE    78      -7.064 -28.492   0.277  1.00  0.00             
ATOM   1213 HG23 ILE    78      -2.491   4.679  14.605  1.00  0.00             
ATOM   1214  CG1 ILE    78      -2.925  -3.785  -6.602  1.00  0.00             
ATOM   1215 HG12 ILE    78      -4.496  -6.762  -6.849  1.00  0.00             
ATOM   1216 HG13 ILE    78      -1.895   1.726 -11.645  1.00  0.00             
ATOM   1217  CD1 ILE    78       7.235  -0.619   4.140  1.00  0.00             
ATOM   1218 HD11 ILE    78      29.822  11.679  17.576  1.00  0.00             
ATOM   1219 HD12 ILE    78      13.525   0.517  21.145  1.00  0.00             
ATOM   1220 HD13 ILE    78       5.817  18.009  -3.129  1.00  0.00             
ATOM   1221  C   ILE    78       3.208  -3.166  -5.636  1.00  0.00             
ATOM   1222  O   ILE    78      -2.093   0.602   1.884  1.00  0.00             
ATOM   1223  N   SER    79      -0.603   5.647   0.691  1.00  0.00             
ATOM   1224  H   SER    79     -10.133  14.228  18.156  1.00  0.00             
ATOM   1225  CA  SER    79      -1.926  -0.893   2.327  1.00  0.00             
ATOM   1226  HA  SER    79     -11.700  -2.836  -9.692  1.00  0.00             
ATOM   1227  CB  SER    79       0.935  -1.637  -8.164  1.00  0.00             
ATOM   1228  HB2 SER    79     -16.034   7.525  -7.714  1.00  0.00             
ATOM   1229  HB3 SER    79       4.366  -4.164  -2.406  1.00  0.00             
ATOM   1230  OG  SER    79      -2.919   4.572   6.466  1.00  0.00             
ATOM   1231  HG  SER    79     -25.646 -18.813   5.827  1.00  0.00             
ATOM   1232  C   SER    79      -0.521   1.353   1.304  1.00  0.00             
ATOM   1233  O   SER    79      -0.862  -3.287  -1.564  1.00  0.00             
ATOM   1234  N   TRP    80       3.834  -1.373   4.083  1.00  0.00             
ATOM   1235  H   TRP    80      -9.750  13.675 -23.049  1.00  0.00             
ATOM   1236  CA  TRP    80      -4.457  -0.275   0.482  1.00  0.00             
ATOM   1237  HA  TRP    80     -16.797   6.238  -1.570  1.00  0.00             
ATOM   1238  CB  TRP    80       0.794   0.425   6.852  1.00  0.00             
ATOM   1239  HB2 TRP    80       8.171 -17.995  20.975  1.00  0.00             
ATOM   1240  HB3 TRP    80       1.621   1.000   5.415  1.00  0.00             
ATOM   1241  CG  TRP    80      -3.812  -1.378  -6.087  1.00  0.00             
ATOM   1242  CD1 TRP    80       6.274   0.965  -5.026  1.00  0.00             
ATOM   1243  HD1 TRP    80       7.488  11.901  -7.304  1.00  0.00             
ATOM   1244  NE1 TRP    80      -6.703  -0.383   4.169  1.00  0.00             
ATOM   1245  HE1 TRP    80     -23.509  -7.140   8.773  1.00  0.00             
ATOM   1246  CE2 TRP    80      -6.979  -4.496  -2.854  1.00  0.00             
ATOM   1247  CZ2 TRP    80      -5.124   5.659   4.842  1.00  0.00             
ATOM   1248  HZ2 TRP    80       4.458   2.894 -19.469  1.00  0.00             
ATOM   1249  CH2 TRP    80       4.952  -2.272 -12.543  1.00  0.00             
ATOM   1250  HH2 TRP    80     -22.173  22.097  -9.905  1.00  0.00             
ATOM   1251  CZ3 TRP    80      -1.911  -1.056   8.709  1.00  0.00             
ATOM   1252  HZ3 TRP    80      13.255   0.871  17.024  1.00  0.00             
ATOM   1253  CE3 TRP    80       1.583  -2.876 -11.936  1.00  0.00             
ATOM   1254  HE3 TRP    80      21.957   0.558  17.114  1.00  0.00             
ATOM   1255  CD2 TRP    80       6.379   3.455  12.136  1.00  0.00             
ATOM   1256  C   TRP    80      -0.070  -0.118  -0.602  1.00  0.00             
ATOM   1257  O   TRP    80       1.332  -2.710  -3.497  1.00  0.00             
ATOM   1258  N   PRO    81       1.384   1.277  -1.044  1.00  0.00             
ATOM   1259  CD  PRO    81       4.540  -1.547   0.506  1.00  0.00             
ATOM   1260  HD2 PRO    81      16.118  -9.711 -17.446  1.00  0.00             
ATOM   1261  HD3 PRO    81       7.513  -3.681  10.436  1.00  0.00             
ATOM   1262  CG  PRO    81      -1.428   4.231  -0.261  1.00  0.00             
ATOM   1263  HG2 PRO    81      -2.770  11.953   5.521  1.00  0.00             
ATOM   1264  HG3 PRO    81     -12.841   4.322  12.302  1.00  0.00             
ATOM   1265  CB  PRO    81      -1.639   2.331   5.124  1.00  0.00             
ATOM   1266  HB2 PRO    81      -6.377  -6.074  -7.671  1.00  0.00             
ATOM   1267  HB3 PRO    81      -1.114  -8.718   4.398  1.00  0.00             
ATOM   1268  CA  PRO    81      -2.837  -2.656  -3.731  1.00  0.00             
ATOM   1269  HA  PRO    81      -0.753 -16.745 -13.734  1.00  0.00             
ATOM   1270  C   PRO    81       7.152   7.427   6.833  1.00  0.00             
ATOM   1271  O   PRO    81      -4.538  -0.027   6.463  1.00  0.00             
ATOM   1272  N   LEU    82      -3.574   7.631  -5.709  1.00  0.00             
ATOM   1273  H   LEU    82      -8.384  20.299   3.046  1.00  0.00             
ATOM   1274  CA  LEU    82      -6.241   8.828  -1.718  1.00  0.00             
ATOM   1275  HA  LEU    82       5.657  32.886   1.761  1.00  0.00             
ATOM   1276  CB  LEU    82       1.466   0.059  -0.386  1.00  0.00             
ATOM   1277  HB2 LEU    82       3.742 -14.961  -4.022  1.00  0.00             
ATOM   1278  HB3 LEU    82      19.073  -0.852  20.840  1.00  0.00             
ATOM   1279  CG  LEU    82      -1.406   4.618  -2.559  1.00  0.00             
ATOM   1280  HG  LEU    82       4.993   4.452  -1.188  1.00  0.00             
ATOM   1281  CD1 LEU    82      -7.692   1.505  -1.967  1.00  0.00             
ATOM   1282 HD11 LEU    82      11.265  -0.482  14.922  1.00  0.00             
ATOM   1283 HD12 LEU    82     -11.796 -11.889 -14.705  1.00  0.00             
ATOM   1284 HD13 LEU    82      -6.501  17.378  -8.606  1.00  0.00             
ATOM   1285  CD2 LEU    82      -1.510  -2.287  -3.118  1.00  0.00             
ATOM   1286 HD21 LEU    82       1.893  -5.303   5.172  1.00  0.00             
ATOM   1287 HD22 LEU    82     -12.299  -2.085   5.705  1.00  0.00             
ATOM   1288 HD23 LEU    82      15.968   1.439 -23.654  1.00  0.00             
ATOM   1289  C   LEU    82     -13.903 -11.501   2.375  1.00  0.00             
ATOM   1290  O   LEU    82      -2.450  -0.392   0.130  1.00  0.00             
ATOM   1291  N   SER    83       4.050  -8.323   2.785  1.00  0.00             
ATOM   1292  H   SER    83       2.596  -0.232   5.787  1.00  0.00             
ATOM   1293  CA  SER    83      -3.197  -4.020   1.826  1.00  0.00             
ATOM   1294  HA  SER    83      15.004  -1.618  20.709  1.00  0.00             
ATOM   1295  CB  SER    83       0.274   2.423 -10.417  1.00  0.00             
ATOM   1296  HB2 SER    83       8.618   3.644  -2.179  1.00  0.00             
ATOM   1297  HB3 SER    83       0.288  10.846  22.560  1.00  0.00             
ATOM   1298  OG  SER    83       2.337   0.654  -1.878  1.00  0.00             
ATOM   1299  HG  SER    83      -2.023  16.848  -4.902  1.00  0.00             
ATOM   1300  C   SER    83       4.078   2.097  -0.300  1.00  0.00             
ATOM   1301  O   SER    83       4.825  -7.541  -3.479  1.00  0.00             
ATOM   1302  N   SER    84      -0.150  -3.148   0.161  1.00  0.00             
ATOM   1303  H   SER    84       1.987   0.735  -3.898  1.00  0.00             
ATOM   1304  CA  SER    84      -6.493  -0.658   2.569  1.00  0.00             
ATOM   1305  HA  SER    84      11.089  13.043  -5.203  1.00  0.00             
ATOM   1306  CB  SER    84       3.645  -0.471   3.145  1.00  0.00             
ATOM   1307  HB2 SER    84      -2.370   4.491  20.125  1.00  0.00             
ATOM   1308  HB3 SER    84      21.648  -8.960   7.875  1.00  0.00             
ATOM   1309  OG  SER    84       9.180   2.006  -6.514  1.00  0.00             
ATOM   1310  HG  SER    84       9.567 -12.181  -6.223  1.00  0.00             
ATOM   1311  C   SER    84       0.205 -11.390  -1.596  1.00  0.00             
ATOM   1312  O   SER    84      -4.239  -1.457   1.694  1.00  0.00             
ATOM   1313  N   PRO    85       3.524  -7.164  -6.616  1.00  0.00             
ATOM   1314  CD  PRO    85      -2.605  -6.405  -3.691  1.00  0.00             
ATOM   1315  HD2 PRO    85       3.182  25.436  12.233  1.00  0.00             
ATOM   1316  HD3 PRO    85      -7.473  -5.422  18.869  1.00  0.00             
ATOM   1317  CG  PRO    85       1.939   3.688  -1.594  1.00  0.00             
ATOM   1318  HG2 PRO    85      15.036  -1.173   6.761  1.00  0.00             
ATOM   1319  HG3 PRO    85      -4.088  -3.571  -4.214  1.00  0.00             
ATOM   1320  CB  PRO    85      -7.486   1.400   1.374  1.00  0.00             
ATOM   1321  HB2 PRO    85       8.935   5.169  -8.150  1.00  0.00             
ATOM   1322  HB3 PRO    85       3.327  -5.192 -11.171  1.00  0.00             
ATOM   1323  CA  PRO    85      -4.230  -8.442  -7.379  1.00  0.00             
ATOM   1324  HA  PRO    85       9.928 -24.126   1.916  1.00  0.00             
ATOM   1325  C   PRO    85      -0.113   8.027  -5.909  1.00  0.00             
ATOM   1326  O   PRO    85       3.339   1.233   3.639  1.00  0.00             
ATOM   1327  N   PRO    86      -3.605   0.709   1.495  1.00  0.00             
ATOM   1328  CD  PRO    86       0.621   1.026   3.632  1.00  0.00             
ATOM   1329  HD2 PRO    86      22.611   3.477  -9.475  1.00  0.00             
ATOM   1330  HD3 PRO    86       0.212  18.057  -7.457  1.00  0.00             
ATOM   1331  CG  PRO    86      -5.360   0.152   3.941  1.00  0.00             
ATOM   1332  HG2 PRO    86      -3.339  -4.116   2.247  1.00  0.00             
ATOM   1333  HG3 PRO    86      -2.694   7.196  22.088  1.00  0.00             
ATOM   1334  CB  PRO    86      -0.443  -2.887  -3.411  1.00  0.00             
ATOM   1335  HB2 PRO    86      10.878 -19.175   8.295  1.00  0.00             
ATOM   1336  HB3 PRO    86     -15.510  -1.916  18.625  1.00  0.00             
ATOM   1337  CA  PRO    86      13.122   6.677   2.436  1.00  0.00             
ATOM   1338  HA  PRO    86     -33.426 -24.903 -11.919  1.00  0.00             
ATOM   1339  C   PRO    86      -6.628   1.867   0.672  1.00  0.00             
ATOM   1340  O   PRO    86      -3.198  -5.330  -3.410  1.00  0.00             
ATOM   1341  N   THR    87       0.671   3.806   4.440  1.00  0.00             
ATOM   1342  H   THR    87      -4.876   6.588   7.011  1.00  0.00             
ATOM   1343  CA  THR    87       5.290   4.869   0.669  1.00  0.00             
ATOM   1344  HA  THR    87      19.449   2.437  -3.412  1.00  0.00             
ATOM   1345  CB  THR    87       8.131   8.321   0.572  1.00  0.00             
ATOM   1346  HB  THR    87      31.360 -38.633   8.439  1.00  0.00             
ATOM   1347  CG2 THR    87      -3.704  -5.965   0.901  1.00  0.00             
ATOM   1348 HG21 THR    87      -5.557   4.768  -9.861  1.00  0.00             
ATOM   1349 HG22 THR    87      -8.247  11.187   7.556  1.00  0.00             
ATOM   1350 HG23 THR    87       1.562   2.440   5.967  1.00  0.00             
ATOM   1351  OG1 THR    87       4.776   1.452  -1.273  1.00  0.00             
ATOM   1352  HG1 THR    87      -1.891   2.592  -5.636  1.00  0.00             
ATOM   1353  C   THR    87      -6.039   2.137   2.916  1.00  0.00             
ATOM   1354  O   THR    87       5.265   2.446  -5.291  1.00  0.00             
ATOM   1355  N   VAL    88       5.756   1.629  -7.491  1.00  0.00             
ATOM   1356  H   VAL    88     -24.394 -27.393   9.767  1.00  0.00             
ATOM   1357  CA  VAL    88      -2.029   3.795  -2.777  1.00  0.00             
ATOM   1358  HA  VAL    88       5.942  11.601  18.690  1.00  0.00             
ATOM   1359  CB  VAL    88      -2.669   4.525   2.434  1.00  0.00             
ATOM   1360  HB  VAL    88      -2.463 -10.034  -5.296  1.00  0.00             
ATOM   1361  CG1 VAL    88      11.873  -0.493   1.388  1.00  0.00             
ATOM   1362 HG11 VAL    88      32.962  15.798  -8.475  1.00  0.00             
ATOM   1363 HG12 VAL    88      -6.159  -8.517  27.704  1.00  0.00             
ATOM   1364 HG13 VAL    88       6.092  14.043  11.343  1.00  0.00             
ATOM   1365  CG2 VAL    88       0.134  -1.569  -1.841  1.00  0.00             
ATOM   1366 HG21 VAL    88      12.825  -5.878 -21.678  1.00  0.00             
ATOM   1367 HG22 VAL    88       5.955 -15.904   6.068  1.00  0.00             
ATOM   1368 HG23 VAL    88      -9.292  -3.033   1.811  1.00  0.00             
ATOM   1369  C   VAL    88       4.046   2.086   2.097  1.00  0.00             
ATOM   1370  O   VAL    88       6.204  -7.437  -0.789  1.00  0.00             
ATOM   1371  N   TYR    89      -2.388   8.043   0.155  1.00  0.00             
ATOM   1372  H   TYR    89      13.168  18.665  -4.269  1.00  0.00             
ATOM   1373  CA  TYR    89       3.289  -5.108  -1.009  1.00  0.00             
ATOM   1374  HA  TYR    89     -15.080   0.764 -24.926  1.00  0.00             
ATOM   1375  CB  TYR    89      -3.192   3.151   9.065  1.00  0.00             
ATOM   1376  HB2 TYR    89      -4.892   7.789 -44.313  1.00  0.00             
ATOM   1377  HB3 TYR    89      -4.942 -24.425  -0.014  1.00  0.00             
ATOM   1378  CG  TYR    89       3.946   2.932  -2.250  1.00  0.00             
ATOM   1379  CD1 TYR    89      -0.580   0.032   5.478  1.00  0.00             
ATOM   1380  HD1 TYR    89       9.747   0.535   1.760  1.00  0.00             
ATOM   1381  CE1 TYR    89      11.491  -7.222  -1.953  1.00  0.00             
ATOM   1382  HE1 TYR    89     -14.135  17.711  -0.503  1.00  0.00             
ATOM   1383  CZ  TYR    89      -0.956  -2.184   4.689  1.00  0.00             
ATOM   1384  OH  TYR    89      -2.941   8.825   4.748  1.00  0.00             
ATOM   1385  HH  TYR    89      10.700  -2.960 -21.494  1.00  0.00             
ATOM   1386  CE2 TYR    89       0.890   2.429   9.987  1.00  0.00             
ATOM   1387  HE2 TYR    89      -3.587 -14.934 -17.980  1.00  0.00             
ATOM   1388  CD2 TYR    89       3.069  -2.273 -12.590  1.00  0.00             
ATOM   1389  HD2 TYR    89     -11.530   9.350 -15.162  1.00  0.00             
ATOM   1390  C   TYR    89       2.888   1.097   3.381  1.00  0.00             
ATOM   1391  O   TYR    89       4.510   2.291  -2.860  1.00  0.00             
ATOM   1392  N   ASN    90       0.576  -3.039   0.542  1.00  0.00             
ATOM   1393  H   ASN    90      14.551  -6.620  -2.325  1.00  0.00             
ATOM   1394  CA  ASN    90       4.039   3.008  -0.534  1.00  0.00             
ATOM   1395  HA  ASN    90      19.368  -2.756   0.267  1.00  0.00             
ATOM   1396  CB  ASN    90       5.995   1.840   3.601  1.00  0.00             
ATOM   1397  HB2 ASN    90      -5.479  -0.453  12.765  1.00  0.00             
ATOM   1398  HB3 ASN    90       7.780  -3.355  12.450  1.00  0.00             
ATOM   1399  CG  ASN    90       2.067  -1.267 -15.887  1.00  0.00             
ATOM   1400  OD1 ASN    90      -1.906   1.062   7.539  1.00  0.00             
ATOM   1401  ND2 ASN    90      -1.554  -4.272  -0.612  1.00  0.00             
ATOM   1402 HD21 ASN    90      -5.697 -10.368   2.161  1.00  0.00             
ATOM   1403 HD22 ASN    90     -24.714   5.387  -0.834  1.00  0.00             
ATOM   1404  C   ASN    90       4.253   3.499  -3.882  1.00  0.00             
ATOM   1405  O   ASN    90       3.680  -1.230  -3.917  1.00  0.00             
ATOM   1406  N   SER    91       0.830  -3.052   2.247  1.00  0.00             
ATOM   1407  H   SER    91      10.182  -1.488 -12.001  1.00  0.00             
ATOM   1408  CA  SER    91       1.336   4.241   1.319  1.00  0.00             
ATOM   1409  HA  SER    91      -6.003   1.034  14.305  1.00  0.00             
ATOM   1410  CB  SER    91      -1.361  -3.437   4.912  1.00  0.00             
ATOM   1411  HB2 SER    91      -4.067  -3.386  -2.005  1.00  0.00             
ATOM   1412  HB3 SER    91       5.126  -3.536  13.621  1.00  0.00             
ATOM   1413  OG  SER    91       3.549   3.085  -0.291  1.00  0.00             
ATOM   1414  HG  SER    91      -0.793   2.125 -13.529  1.00  0.00             
ATOM   1415  C   SER    91       3.537  -4.197  -1.511  1.00  0.00             
ATOM   1416  O   SER    91      -0.497   0.364   6.509  1.00  0.00             
ATOM   1417  N   ARG    92      -7.421   4.172   1.977  1.00  0.00             
ATOM   1418  H   ARG    92       5.193 -16.155 -33.280  1.00  0.00             
ATOM   1419  CA  ARG    92       4.492  -6.512  -1.048  1.00  0.00             
ATOM   1420  HA  ARG    92      -8.916  15.661   5.279  1.00  0.00             
ATOM   1421  CB  ARG    92      -5.160  -2.482  -3.973  1.00  0.00             
ATOM   1422  HB2 ARG    92       0.411  -2.494  11.384  1.00  0.00             
ATOM   1423  HB3 ARG    92      -8.577 -12.976  -3.891  1.00  0.00             
ATOM   1424  CG  ARG    92      -1.059   3.236  -6.813  1.00  0.00             
ATOM   1425  HG2 ARG    92      -7.378   3.311 -12.488  1.00  0.00             
ATOM   1426  HG3 ARG    92      -5.369  -7.459  -7.452  1.00  0.00             
ATOM   1427  CD  ARG    92      -0.323  -3.892   5.941  1.00  0.00             
ATOM   1428  HD2 ARG    92       8.952  -3.249   3.895  1.00  0.00             
ATOM   1429  HD3 ARG    92       6.936  12.090   6.953  1.00  0.00             
ATOM   1430  NE  ARG    92       0.802  -0.384   0.785  1.00  0.00             
ATOM   1431  HE  ARG    92     -10.279  -6.785  -7.797  1.00  0.00             
ATOM   1432  CZ  ARG    92      -2.531  -3.071  12.004  1.00  0.00             
ATOM   1433  NH1 ARG    92      -9.918  -3.805  -2.197  1.00  0.00             
ATOM   1434 HH11 ARG    92       4.597 -29.374  19.757  1.00  0.00             
ATOM   1435 HH12 ARG    92     -20.926 -20.539  12.829  1.00  0.00             
ATOM   1436  NH2 ARG    92       3.213  -5.783   5.372  1.00  0.00             
ATOM   1437 HH21 ARG    92      -4.085  -7.650   1.340  1.00  0.00             
ATOM   1438 HH22 ARG    92     -12.693  27.134  -5.553  1.00  0.00             
ATOM   1439  C   ARG    92      -0.991  -4.122  -5.052  1.00  0.00             
ATOM   1440  O   ARG    92      -0.088  -8.525   5.984  1.00  0.00             
ATOM   1441  N   VAL    93      -9.417   4.086  -2.144  1.00  0.00             
ATOM   1442  H   VAL    93     -14.938   3.377 -29.505  1.00  0.00             
ATOM   1443  CA  VAL    93      -4.431  -2.197   3.216  1.00  0.00             
ATOM   1444  HA  VAL    93      19.543  -4.149  18.134  1.00  0.00             
ATOM   1445  CB  VAL    93       1.609  -1.393   1.373  1.00  0.00             
ATOM   1446  HB  VAL    93       5.174  16.036  45.301  1.00  0.00             
ATOM   1447  CG1 VAL    93      -6.857   3.799  -2.415  1.00  0.00             
ATOM   1448 HG11 VAL    93      -5.787  -9.095 -17.008  1.00  0.00             
ATOM   1449 HG12 VAL    93     -15.760  20.498  27.614  1.00  0.00             
ATOM   1450 HG13 VAL    93       5.950   0.900  -5.267  1.00  0.00             
ATOM   1451  CG2 VAL    93       1.011  10.196   1.488  1.00  0.00             
ATOM   1452 HG21 VAL    93      -1.764  -2.611   6.850  1.00  0.00             
ATOM   1453 HG22 VAL    93      16.140   4.265   3.143  1.00  0.00             
ATOM   1454 HG23 VAL    93      14.194 -14.817  30.594  1.00  0.00             
ATOM   1455  C   VAL    93      -6.140  -4.258  -6.583  1.00  0.00             
ATOM   1456  O   VAL    93      -3.965  -2.827  -6.853  1.00  0.00             
ATOM   1457  N   GLU    94      -1.381  -3.442   0.571  1.00  0.00             
ATOM   1458  H   GLU    94      17.158 -10.870 -10.658  1.00  0.00             
ATOM   1459  CA  GLU    94      -3.519  -8.115   3.218  1.00  0.00             
ATOM   1460  HA  GLU    94     -26.807 -10.680  -5.552  1.00  0.00             
ATOM   1461  CB  GLU    94       1.230   2.797  -3.245  1.00  0.00             
ATOM   1462  HB2 GLU    94      -7.614  22.605   4.233  1.00  0.00             
ATOM   1463  HB3 GLU    94      -4.398  -4.917   6.835  1.00  0.00             
ATOM   1464  CG  GLU    94       0.114   4.985  -1.930  1.00  0.00             
ATOM   1465  HG2 GLU    94      -3.099  -0.523   0.143  1.00  0.00             
ATOM   1466  HG3 GLU    94      -0.130   5.656   4.337  1.00  0.00             
ATOM   1467  CD  GLU    94       9.631   4.588   8.582  1.00  0.00             
ATOM   1468  OE1 GLU    94       5.288  -1.704   1.726  1.00  0.00             
ATOM   1469  OE2 GLU    94       0.862   7.421  -5.763  1.00  0.00             
ATOM   1470  C   GLU    94       2.095   4.452  -6.832  1.00  0.00             
ATOM   1471  O   GLU    94       0.600   1.277   6.728  1.00  0.00             
ATOM   1472  N   CYX    95      -1.909   2.099  -0.527  1.00  0.00             
ATOM   1473  H   CYX    95      -0.029   0.053 -10.693  1.00  0.00             
ATOM   1474  CA  CYX    95       0.415   3.071  -3.714  1.00  0.00             
ATOM   1475  HA  CYX    95     -10.225   6.629 -15.632  1.00  0.00             
ATOM   1476  CB  CYX    95      -8.539   1.493   8.782  1.00  0.00             
ATOM   1477  HB2 CYX    95       4.152  22.274  -1.772  1.00  0.00             
ATOM   1478  HB3 CYX    95     -14.193   2.304   9.153  1.00  0.00             
ATOM   1479  SG  CYX    95      -2.216  -1.746   3.538  1.00  0.00             
ATOM   1480  C   CYX    95      -5.396   1.459  -1.191  1.00  0.00             
ATOM   1481  O   CYX    95       4.432   0.463   7.231  1.00  0.00             
ATOM   1482  N   ILE    96      -3.580  -2.007  -5.790  1.00  0.00             
ATOM   1483  H   ILE    96       0.592  -0.261  -7.091  1.00  0.00             
ATOM   1484  CA  ILE    96      -8.548  -4.875  -2.174  1.00  0.00             
ATOM   1485  HA  ILE    96     -10.211 -10.099  -9.957  1.00  0.00             
ATOM   1486  CB  ILE    96       3.515   2.494   0.860  1.00  0.00             
ATOM   1487  HB  ILE    96       1.441   5.802  14.607  1.00  0.00             
ATOM   1488  CG2 ILE    96      -3.887  -0.864   2.833  1.00  0.00             
ATOM   1489 HG21 ILE    96       1.390  -9.203   8.706  1.00  0.00             
ATOM   1490 HG22 ILE    96       7.910   4.158 -14.859  1.00  0.00             
ATOM   1491 HG23 ILE    96       0.664   0.357  -4.512  1.00  0.00             
ATOM   1492  CG1 ILE    96      -2.289  -1.689   4.368  1.00  0.00             
ATOM   1493 HG12 ILE    96       3.556   8.920   4.458  1.00  0.00             
ATOM   1494 HG13 ILE    96       7.998  12.621 -27.917  1.00  0.00             
ATOM   1495  CD1 ILE    96       0.986   4.362   7.052  1.00  0.00             
ATOM   1496 HD11 ILE    96       0.931   0.054   4.829  1.00  0.00             
ATOM   1497 HD12 ILE    96      -7.726  16.042  23.452  1.00  0.00             
ATOM   1498 HD13 ILE    96      -0.407 -22.485  28.517  1.00  0.00             
ATOM   1499  C   ILE    96       1.584   4.639  -4.421  1.00  0.00             
ATOM   1500  O   ILE    96       3.390   8.287  -2.261  1.00  0.00             
ATOM   1501  N   GLY    97      -6.504 -16.043  -2.674  1.00  0.00             
ATOM   1502  H   GLY    97      14.661  15.358  -1.678  1.00  0.00             
ATOM   1503  CA  GLY    97      -4.635   3.872  -1.502  1.00  0.00             
ATOM   1504  HA2 GLY    97       4.131 -16.993  12.525  1.00  0.00             
ATOM   1505  HA3 GLY    97     -14.799  23.566   8.480  1.00  0.00             
ATOM   1506  C   GLY    97       0.381  -2.219 -10.192  1.00  0.00             
ATOM   1507  O   GLY    97      -2.956  -0.347  -2.337  1.00  0.00             
ATOM   1508  N   TRP    98       2.272   0.618  -2.385  1.00  0.00             
ATOM   1509  H   TRP    98      -5.813  -7.733 -11.353  1.00  0.00             
ATOM   1510  CA  TRP    98       1.979  -4.772   6.950  1.00  0.00             
ATOM   1511  HA  TRP    98       6.158  -9.492  19.753  1.00  0.00             
ATOM   1512  CB  TRP    98       4.993   4.602  -1.365  1.00  0.00             
ATOM   1513  HB2 TRP    98     -21.267  16.954   9.237  1.00  0.00             
ATOM   1514  HB3 TRP    98       5.906  -8.852   3.666  1.00  0.00             
ATOM   1515  CG  TRP    98      -0.177   2.305  -3.161  1.00  0.00             
ATOM   1516  CD1 TRP    98       1.232  -7.961   3.179  1.00  0.00             
ATOM   1517  HD1 TRP    98       0.239  -5.559  12.468  1.00  0.00             
ATOM   1518  NE1 TRP    98      -2.448  -6.052   5.898  1.00  0.00             
ATOM   1519  HE1 TRP    98     -13.817   3.374  -1.766  1.00  0.00             
ATOM   1520  CE2 TRP    98       7.121   3.135   7.032  1.00  0.00             
ATOM   1521  CZ2 TRP    98      -6.878   2.805   0.632  1.00  0.00             
ATOM   1522  HZ2 TRP    98      -9.115  -7.027  15.160  1.00  0.00             
ATOM   1523  CH2 TRP    98       7.293  -1.065   4.424  1.00  0.00             
ATOM   1524  HH2 TRP    98      12.798  -3.313  35.546  1.00  0.00             
ATOM   1525  CZ3 TRP    98      -8.698  -1.797   0.420  1.00  0.00             
ATOM   1526  HZ3 TRP    98     -12.971  -4.664   8.646  1.00  0.00             
ATOM   1527  CE3 TRP    98       4.169  -4.096   5.454  1.00  0.00             
ATOM   1528  HE3 TRP    98      -6.535 -18.764  21.807  1.00  0.00             
ATOM   1529  CD2 TRP    98       8.200   7.004   5.375  1.00  0.00             
ATOM   1530  C   TRP    98       3.207   4.520  -9.337  1.00  0.00             
ATOM   1531  O   TRP    98      -2.689  -1.057  -1.666  1.00  0.00             
ATOM   1532  N   SER    99       7.011   1.474  -0.216  1.00  0.00             
ATOM   1533  H   SER    99      13.899  -1.980   0.476  1.00  0.00             
ATOM   1534  CA  SER    99       9.601  -8.642  -9.043  1.00  0.00             
ATOM   1535  HA  SER    99      12.207  -1.745 -30.629  1.00  0.00             
ATOM   1536  CB  SER    99      -4.299  -1.647  -4.059  1.00  0.00             
ATOM   1537  HB2 SER    99      -0.972   1.805  -1.436  1.00  0.00             
ATOM   1538  HB3 SER    99      -1.871   1.896 -16.068  1.00  0.00             
ATOM   1539  OG  SER    99       3.777  -1.236   3.968  1.00  0.00             
ATOM   1540  HG  SER    99      -3.365  -1.625  11.921  1.00  0.00             
ATOM   1541  C   SER    99       7.875   1.725  -3.404  1.00  0.00             
ATOM   1542  O   SER    99       2.637  -3.454  -6.060  1.00  0.00             
ATOM   1543  N   SER   100      -6.464   0.746  -2.707  1.00  0.00             
ATOM   1544  H   SER   100     -21.539   2.976  25.004  1.00  0.00             
ATOM   1545  CA  SER   100       1.025  -5.523   0.023  1.00  0.00             
ATOM   1546  HA  SER   100       2.978  -6.295  22.304  1.00  0.00             
ATOM   1547  CB  SER   100      -1.448  -4.438   2.119  1.00  0.00             
ATOM   1548  HB2 SER   100      10.642 -23.907  -9.185  1.00  0.00             
ATOM   1549  HB3 SER   100      -3.761  34.648  -7.184  1.00  0.00             
ATOM   1550  OG  SER   100       3.452  -2.860  -1.479  1.00  0.00             
ATOM   1551  HG  SER   100     -57.323   7.262   0.089  1.00  0.00             
ATOM   1552  C   SER   100      -5.135  -0.039   5.554  1.00  0.00             
ATOM   1553  O   SER   100      -1.336   0.182   2.974  1.00  0.00             
ATOM   1554  N   THR   101      -3.137   3.150   2.737  1.00  0.00             
ATOM   1555  H   THR   101       1.694   1.769  14.315  1.00  0.00             
ATOM   1556  CA  THR   101      -3.906  -3.328  -0.001  1.00  0.00             
ATOM   1557  HA  THR   101      -0.207  -1.847   6.049  1.00  0.00             
ATOM   1558  CB  THR   101      -2.394  -2.177  -4.602  1.00  0.00             
ATOM   1559  HB  THR   101       5.604  -6.212  -2.670  1.00  0.00             
ATOM   1560  CG2 THR   101      -0.269   4.894   0.727  1.00  0.00             
ATOM   1561 HG21 THR   101       3.869 -14.636  14.337  1.00  0.00             
ATOM   1562 HG22 THR   101      -6.360  29.213   9.735  1.00  0.00             
ATOM   1563 HG23 THR   101      13.115  13.433  -9.676  1.00  0.00             
ATOM   1564  OG1 THR   101      -2.100  -4.119  -0.893  1.00  0.00             
ATOM   1565  HG1 THR   101     -10.397  -3.819  14.295  1.00  0.00             
ATOM   1566  C   THR   101       5.469  -3.579   1.845  1.00  0.00             
ATOM   1567  O   THR   101       0.954  -0.145   0.290  1.00  0.00             
ATOM   1568  N   SER   102      -0.330   3.633   1.237  1.00  0.00             
ATOM   1569  H   SER   102     -29.710  15.820  -8.760  1.00  0.00             
ATOM   1570  CA  SER   102     -12.384  -0.551   4.574  1.00  0.00             
ATOM   1571  HA  SER   102      -8.947  -1.014  -1.955  1.00  0.00             
ATOM   1572  CB  SER   102      -4.887   1.933   7.349  1.00  0.00             
ATOM   1573  HB2 SER   102       3.414  -1.327   6.105  1.00  0.00             
ATOM   1574  HB3 SER   102      15.233   8.943 -11.688  1.00  0.00             
ATOM   1575  OG  SER   102      -0.391   2.712  -3.143  1.00  0.00             
ATOM   1576  HG  SER   102      15.149   3.958  -5.413  1.00  0.00             
ATOM   1577  C   SER   102      -3.419   9.550  -1.623  1.00  0.00             
ATOM   1578  O   SER   102       4.340   0.968  -2.312  1.00  0.00             
ATOM   1579  N   CYX   103       2.004  -0.667   9.393  1.00  0.00             
ATOM   1580  H   CYX   103      23.058   1.869 -17.412  1.00  0.00             
ATOM   1581  CA  CYX   103      -4.496   4.463   0.891  1.00  0.00             
ATOM   1582  HA  CYX   103     -12.068  -6.364  18.376  1.00  0.00             
ATOM   1583  CB  CYX   103       2.602   4.206  -1.322  1.00  0.00             
ATOM   1584  HB2 CYX   103      21.430 -28.797  10.999  1.00  0.00             
ATOM   1585  HB3 CYX   103     -13.867 -10.928 -22.680  1.00  0.00             
ATOM   1586  SG  CYX   103      -3.256   3.010   2.371  1.00  0.00             
ATOM   1587  C   CYX   103       3.335  -6.552  -4.370  1.00  0.00             
ATOM   1588  O   CYX   103      -1.362  -1.570   9.084  1.00  0.00             
ATOM   1589  N   HID   104      -2.685   1.092  -3.214  1.00  0.00             
ATOM   1590  H   HID   104     -20.972  -3.112  12.764  1.00  0.00             
ATOM   1591  CA  HID   104      -2.809  -9.125  -5.133  1.00  0.00             
ATOM   1592  HA  HID   104       4.979 -13.291  -0.514  1.00  0.00             
ATOM   1593  CB  HID   104      -1.053   1.185   1.143  1.00  0.00             
ATOM   1594  HB2 HID   104      -5.870  -0.204   8.409  1.00  0.00             
ATOM   1595  HB3 HID   104      15.870  -3.037  22.098  1.00  0.00             
ATOM   1596  CG  HID   104       1.616  -5.219   5.409  1.00  0.00             
ATOM   1597  ND1 HID   104      -1.994   0.646  -1.763  1.00  0.00             
ATOM   1598  HD1 HID   104      12.577  13.936 -16.700  1.00  0.00             
ATOM   1599  CE1 HID   104      -5.004   3.920   4.628  1.00  0.00             
ATOM   1600  HE1 HID   104     -20.117   6.043 -23.024  1.00  0.00             
ATOM   1601  NE2 HID   104       7.918  -0.750  -3.137  1.00  0.00             
ATOM   1602  CD2 HID   104      -2.846  -0.325  -0.528  1.00  0.00             
ATOM   1603  HD2 HID   104       2.386 -16.910  32.485  1.00  0.00             
ATOM   1604  C   HID   104      -6.887  -3.808   0.101  1.00  0.00             
ATOM   1605  O   HID   104      -6.896   3.632  -4.085  1.00  0.00             
ATOM   1606  N   ASP   105       3.012   9.260  -4.135  1.00  0.00             
ATOM   1607  H   ASP   105      11.142   0.183  -1.591  1.00  0.00             
ATOM   1608  CA  ASP   105      -4.701  11.062   1.170  1.00  0.00             
ATOM   1609  HA  ASP   105      -3.128   7.991  -1.355  1.00  0.00             
ATOM   1610  CB  ASP   105      -0.023   8.756   2.553  1.00  0.00             
ATOM   1611  HB2 ASP   105       3.992  15.526  -2.944  1.00  0.00             
ATOM   1612  HB3 ASP   105       7.429 -14.600   4.725  1.00  0.00             
ATOM   1613  CG  ASP   105       3.582  -6.291   2.455  1.00  0.00             
ATOM   1614  OD1 ASP   105       8.427  -9.487   5.403  1.00  0.00             
ATOM   1615  OD2 ASP   105      -9.158   7.724  -1.735  1.00  0.00             
ATOM   1616  C   ASP   105      -5.759  -0.856   3.276  1.00  0.00             
ATOM   1617  O   ASP   105      -1.968  -3.096   1.921  1.00  0.00             
ATOM   1618  N   GLY   106       3.115  -8.098  -3.932  1.00  0.00             
ATOM   1619  H   GLY   106     -26.379   7.340  37.035  1.00  0.00             
ATOM   1620  CA  GLY   106      -7.806   1.075  -8.163  1.00  0.00             
ATOM   1621  HA2 GLY   106     -18.278 -12.195  34.691  1.00  0.00             
ATOM   1622  HA3 GLY   106     -14.254  29.079  16.277  1.00  0.00             
ATOM   1623  C   GLY   106      -0.378  -3.337  -5.910  1.00  0.00             
ATOM   1624  O   GLY   106      -4.315   1.987   2.105  1.00  0.00             
ATOM   1625  N   LYS   107       0.646  -4.466  -5.382  1.00  0.00             
ATOM   1626  H   LYS   107      -8.663 -33.859  -8.862  1.00  0.00             
ATOM   1627  CA  LYS   107       4.411   2.186   3.354  1.00  0.00             
ATOM   1628  HA  LYS   107     -22.231   8.500 -24.785  1.00  0.00             
ATOM   1629  CB  LYS   107      -0.857   5.205   0.493  1.00  0.00             
ATOM   1630  HB2 LYS   107      -0.447 -18.567 -29.795  1.00  0.00             
ATOM   1631  HB3 LYS   107     -21.171  13.541  13.077  1.00  0.00             
ATOM   1632  CG  LYS   107       6.084   0.242   1.782  1.00  0.00             
ATOM   1633  HG2 LYS   107       0.801  -5.637 -14.160  1.00  0.00             
ATOM   1634  HG3 LYS   107      16.631  -3.012  -5.372  1.00  0.00             
ATOM   1635  CD  LYS   107      -0.537  -7.374  -2.280  1.00  0.00             
ATOM   1636  HD2 LYS   107       8.063  -3.869   0.847  1.00  0.00             
ATOM   1637  HD3 LYS   107       7.036 -16.158  -1.639  1.00  0.00             
ATOM   1638  CE  LYS   107       5.958  -1.015  -3.866  1.00  0.00             
ATOM   1639  HE2 LYS   107      27.885   5.942   4.617  1.00  0.00             
ATOM   1640  HE3 LYS   107       8.339   5.277  11.491  1.00  0.00             
ATOM   1641  NZ  LYS   107      -2.758   1.278   1.410  1.00  0.00             
ATOM   1642  HZ1 LYS   107      -6.946  -8.420 -21.955  1.00  0.00             
ATOM   1643  HZ2 LYS   107       2.232 -18.989  19.767  1.00  0.00             
ATOM   1644  HZ3 LYS   107      -2.929  -7.879   5.632  1.00  0.00             
ATOM   1645  C   LYS   107      -4.117   3.537  -3.613  1.00  0.00             
ATOM   1646  O   LYS   107       2.757  -1.310   4.086  1.00  0.00             
ATOM   1647  N   THR   108       1.563  -0.070   1.635  1.00  0.00             
ATOM   1648  H   THR   108      12.532 -30.353  -0.189  1.00  0.00             
ATOM   1649  CA  THR   108       6.162   0.987   5.717  1.00  0.00             
ATOM   1650  HA  THR   108       8.663  14.438   2.158  1.00  0.00             
ATOM   1651  CB  THR   108       1.105  -2.835  -8.735  1.00  0.00             
ATOM   1652  HB  THR   108       3.879   4.168  -8.132  1.00  0.00             
ATOM   1653  CG2 THR   108      -2.105  -0.752   2.286  1.00  0.00             
ATOM   1654 HG21 THR   108      27.844   1.844  -0.368  1.00  0.00             
ATOM   1655 HG22 THR   108       0.622  35.186  15.052  1.00  0.00             
ATOM   1656 HG23 THR   108       0.445 -10.099  -1.321  1.00  0.00             
ATOM   1657  OG1 THR   108       0.874   8.127  -1.296  1.00  0.00             
ATOM   1658  HG1 THR   108      -5.162  12.891  -2.622  1.00  0.00             
ATOM   1659  C   THR   108      -2.110  -0.166  -5.041  1.00  0.00             
ATOM   1660  O   THR   108      -0.040  -6.924  11.238  1.00  0.00             
ATOM   1661  N   ARG   109       1.778   0.584  -4.773  1.00  0.00             
ATOM   1662  H   ARG   109       4.688  -5.368   4.512  1.00  0.00             
ATOM   1663  CA  ARG   109      -0.413  -5.205  -6.944  1.00  0.00             
ATOM   1664  HA  ARG   109       5.748 -16.248  -0.440  1.00  0.00             
ATOM   1665  CB  ARG   109      -2.313  -3.481   0.277  1.00  0.00             
ATOM   1666  HB2 ARG   109     -11.497  -2.433  -2.930  1.00  0.00             
ATOM   1667  HB3 ARG   109      -6.065  -5.301  29.750  1.00  0.00             
ATOM   1668  CG  ARG   109      -1.702   2.350   4.256  1.00  0.00             
ATOM   1669  HG2 ARG   109      23.552  -9.950  13.375  1.00  0.00             
ATOM   1670  HG3 ARG   109       0.515  -2.404 -21.686  1.00  0.00             
ATOM   1671  CD  ARG   109      -5.928  -1.243  -2.055  1.00  0.00             
ATOM   1672  HD2 ARG   109      -3.967   8.908  12.716  1.00  0.00             
ATOM   1673  HD3 ARG   109     -17.482  25.167   5.403  1.00  0.00             
ATOM   1674  NE  ARG   109      -0.318  -4.003   1.850  1.00  0.00             
ATOM   1675  HE  ARG   109      19.770   6.480   9.493  1.00  0.00             
ATOM   1676  CZ  ARG   109       1.824   6.267   5.511  1.00  0.00             
ATOM   1677  NH1 ARG   109       1.502   3.476  -1.624  1.00  0.00             
ATOM   1678 HH11 ARG   109      21.328 -12.824  -0.291  1.00  0.00             
ATOM   1679 HH12 ARG   109      -5.178  10.605  12.148  1.00  0.00             
ATOM   1680  NH2 ARG   109      -0.880  -4.064  -4.371  1.00  0.00             
ATOM   1681 HH21 ARG   109      -7.256 -25.995  -9.275  1.00  0.00             
ATOM   1682 HH22 ARG   109       9.619  -8.385  16.644  1.00  0.00             
ATOM   1683  C   ARG   109       3.281   5.750   2.171  1.00  0.00             
ATOM   1684  O   ARG   109       0.835   1.765  -7.910  1.00  0.00             
ATOM   1685  N   MET   110      -5.698   0.546   1.629  1.00  0.00             
ATOM   1686  H   MET   110      -0.867 -17.720  29.605  1.00  0.00             
ATOM   1687  CA  MET   110      -5.456   5.863  -1.658  1.00  0.00             
ATOM   1688  HA  MET   110      -1.957   3.557   1.981  1.00  0.00             
ATOM   1689  CB  MET   110      -3.143  -1.915  -7.124  1.00  0.00             
ATOM   1690  HB2 MET   110      13.308   2.010  -7.563  1.00  0.00             
ATOM   1691  HB3 MET   110      17.236  -9.540 -12.892  1.00  0.00             
ATOM   1692  CG  MET   110       5.743   1.736  -3.296  1.00  0.00             
ATOM   1693  HG2 MET   110     -30.925 -12.410  -2.402  1.00  0.00             
ATOM   1694  HG3 MET   110      17.978  -5.035   4.249  1.00  0.00             
ATOM   1695  SD  MET   110       2.219  -3.842   4.618  1.00  0.00             
ATOM   1696  CE  MET   110      -1.061  -5.167   1.108  1.00  0.00             
ATOM   1697  HE1 MET   110       0.570 -12.149   3.437  1.00  0.00             
ATOM   1698  HE2 MET   110     -31.515  -1.391  -6.038  1.00  0.00             
ATOM   1699  HE3 MET   110      -0.830  -2.667   2.481  1.00  0.00             
ATOM   1700  C   MET   110     -10.085   4.403   0.284  1.00  0.00             
ATOM   1701  O   MET   110       3.704  -0.536  -3.913  1.00  0.00             
ATOM   1702  N   SER   111       2.459  -4.674  -5.687  1.00  0.00             
ATOM   1703  H   SER   111     -11.272  -1.239  15.032  1.00  0.00             
ATOM   1704  CA  SER   111      -0.077  -1.435   3.399  1.00  0.00             
ATOM   1705  HA  SER   111     -19.196   3.738   3.753  1.00  0.00             
ATOM   1706  CB  SER   111       3.626 -10.841  -3.017  1.00  0.00             
ATOM   1707  HB2 SER   111      33.520 -26.900  23.186  1.00  0.00             
ATOM   1708  HB3 SER   111       2.069  -3.252   1.842  1.00  0.00             
ATOM   1709  OG  SER   111       5.866   4.218  -3.102  1.00  0.00             
ATOM   1710  HG  SER   111      27.663 -14.738 -14.260  1.00  0.00             
ATOM   1711  C   SER   111       0.326  -2.837  -2.630  1.00  0.00             
ATOM   1712  O   SER   111       2.031 -11.270  -3.712  1.00  0.00             
ATOM   1713  N   ILE   112       6.022   1.051   0.199  1.00  0.00             
ATOM   1714  H   ILE   112      -4.122  -1.778   1.200  1.00  0.00             
ATOM   1715  CA  ILE   112       0.415   2.935  -5.289  1.00  0.00             
ATOM   1716  HA  ILE   112      17.659   2.885 -17.344  1.00  0.00             
ATOM   1717  CB  ILE   112      -2.752   0.884  -5.916  1.00  0.00             
ATOM   1718  HB  ILE   112       8.749  -1.685   3.018  1.00  0.00             
ATOM   1719  CG2 ILE   112       0.530   0.152   2.255  1.00  0.00             
ATOM   1720 HG21 ILE   112     -25.520  -8.565  18.148  1.00  0.00             
ATOM   1721 HG22 ILE   112      -1.593  -5.198  -2.252  1.00  0.00             
ATOM   1722 HG23 ILE   112       0.620  -9.742  17.328  1.00  0.00             
ATOM   1723  CG1 ILE   112       1.111  -6.113  -1.702  1.00  0.00             
ATOM   1724 HG12 ILE   112      16.070   4.580 -20.115  1.00  0.00             
ATOM   1725 HG13 ILE   112      -0.883   0.439  -2.411  1.00  0.00             
ATOM   1726  CD1 ILE   112       5.220  -0.463 -14.578  1.00  0.00             
ATOM   1727 HD11 ILE   112       9.488  18.996 -13.973  1.00  0.00             
ATOM   1728 HD12 ILE   112     -40.076  -4.262  -5.705  1.00  0.00             
ATOM   1729 HD13 ILE   112       3.256  -3.153 -15.882  1.00  0.00             
ATOM   1730  C   ILE   112       4.877  -6.853   3.779  1.00  0.00             
ATOM   1731  O   ILE   112       2.026  -3.275   4.616  1.00  0.00             
ATOM   1732  N   CYX   113       8.422   2.107   4.495  1.00  0.00             
ATOM   1733  H   CYX   113      -8.483  -3.799 -29.018  1.00  0.00             
ATOM   1734  CA  CYX   113      -2.109  -6.050   0.359  1.00  0.00             
ATOM   1735  HA  CYX   113      -8.496  -6.507  -9.671  1.00  0.00             
ATOM   1736  CB  CYX   113      11.985  -0.446  -9.569  1.00  0.00             
ATOM   1737  HB2 CYX   113     -10.996  11.022   8.922  1.00  0.00             
ATOM   1738  HB3 CYX   113      -8.938  -3.937  -6.313  1.00  0.00             
ATOM   1739  SG  CYX   113      -0.126  -1.623   0.639  1.00  0.00             
ATOM   1740  C   CYX   113       7.650   1.487  -0.335  1.00  0.00             
ATOM   1741  O   CYX   113      -2.665   3.123  -0.157  1.00  0.00             
ATOM   1742  N   ILE   114       2.854  -8.445   5.564  1.00  0.00             
ATOM   1743  H   ILE   114      29.648   3.428  12.705  1.00  0.00             
ATOM   1744  CA  ILE   114       0.071  -4.363   2.381  1.00  0.00             
ATOM   1745  HA  ILE   114      -1.588  -7.942 -18.529  1.00  0.00             
ATOM   1746  CB  ILE   114      -2.277   4.229  -2.310  1.00  0.00             
ATOM   1747  HB  ILE   114      34.167  17.092   1.062  1.00  0.00             
ATOM   1748  CG2 ILE   114       2.847   6.153   4.214  1.00  0.00             
ATOM   1749 HG21 ILE   114       5.288 -15.689   4.324  1.00  0.00             
ATOM   1750 HG22 ILE   114      14.534 -15.313  -4.075  1.00  0.00             
ATOM   1751 HG23 ILE   114      -7.745   4.727  10.334  1.00  0.00             
ATOM   1752  CG1 ILE   114      -2.840  -4.113  -3.877  1.00  0.00             
ATOM   1753 HG12 ILE   114      -7.309  -5.755  -5.498  1.00  0.00             
ATOM   1754 HG13 ILE   114       2.864   6.243  -7.723  1.00  0.00             
ATOM   1755  CD1 ILE   114       4.130   3.185  -4.058  1.00  0.00             
ATOM   1756 HD11 ILE   114     -33.622   3.180  24.094  1.00  0.00             
ATOM   1757 HD12 ILE   114       4.126  26.336  -6.187  1.00  0.00             
ATOM   1758 HD13 ILE   114     -21.204  -6.036 -28.862  1.00  0.00             
ATOM   1759  C   ILE   114      -6.777   5.928  -2.076  1.00  0.00             
ATOM   1760  O   ILE   114       9.646   6.447   2.385  1.00  0.00             
ATOM   1761  N   SER   115      -2.158  -1.148  -5.264  1.00  0.00             
ATOM   1762  H   SER   115      12.728  15.171   6.308  1.00  0.00             
ATOM   1763  CA  SER   115      -2.961  -5.826   0.746  1.00  0.00             
ATOM   1764  HA  SER   115      18.539  10.595  18.138  1.00  0.00             
ATOM   1765  CB  SER   115       2.224  -2.445   5.228  1.00  0.00             
ATOM   1766  HB2 SER   115     -22.404  18.661 -13.500  1.00  0.00             
ATOM   1767  HB3 SER   115      18.518   2.745   7.702  1.00  0.00             
ATOM   1768  OG  SER   115       3.274   4.892   2.962  1.00  0.00             
ATOM   1769  HG  SER   115       3.509   5.301  -1.610  1.00  0.00             
ATOM   1770  C   SER   115       2.001   4.866  11.717  1.00  0.00             
ATOM   1771  O   SER   115       2.726  -4.042  -3.791  1.00  0.00             
ATOM   1772  N   GLY   116       5.858  -2.880  -3.417  1.00  0.00             
ATOM   1773  H   GLY   116       1.073  -6.310  14.648  1.00  0.00             
ATOM   1774  CA  GLY   116       1.089  -1.474  -9.786  1.00  0.00             
ATOM   1775  HA2 GLY   116       1.116 -23.994   2.288  1.00  0.00             
ATOM   1776  HA3 GLY   116      11.403  10.614  17.686  1.00  0.00             
ATOM   1777  C   GLY   116       6.908   1.320  -5.915  1.00  0.00             
ATOM   1778  O   GLY   116      -1.833   6.971   2.059  1.00  0.00             
ATOM   1779  N   PRO   117       1.248   3.850  -0.024  1.00  0.00             
ATOM   1780  CD  PRO   117      -1.294   0.490  -5.296  1.00  0.00             
ATOM   1781  HD2 PRO   117       0.043 -15.904 -30.131  1.00  0.00             
ATOM   1782  HD3 PRO   117      -1.924  11.731   3.145  1.00  0.00             
ATOM   1783  CG  PRO   117      -5.040   1.212  -5.020  1.00  0.00             
ATOM   1784  HG2 PRO   117       9.382   4.628  -3.501  1.00  0.00             
ATOM   1785  HG3 PRO   117      -7.313   1.843   0.896  1.00  0.00             
ATOM   1786  CB  PRO   117      -4.058  -4.063  -4.443  1.00  0.00             
ATOM   1787  HB2 PRO   117       2.595   6.047   7.139  1.00  0.00             
ATOM   1788  HB3 PRO   117      17.650   4.885  -3.699  1.00  0.00             
ATOM   1789  CA  PRO   117      -3.889  -6.254   3.380  1.00  0.00             
ATOM   1790  HA  PRO   117      -7.138  -8.778   3.549  1.00  0.00             
ATOM   1791  C   PRO   117       5.272   3.279   2.316  1.00  0.00             
ATOM   1792  O   PRO   117      -3.143   6.170   2.126  1.00  0.00             
ATOM   1793  N   ASN   118      -1.617   5.947   7.649  1.00  0.00             
ATOM   1794  H   ASN   118      -8.499   1.359  12.032  1.00  0.00             
ATOM   1795  CA  ASN   118       1.644   4.734   3.187  1.00  0.00             
ATOM   1796  HA  ASN   118       3.345  -9.212   7.412  1.00  0.00             
ATOM   1797  CB  ASN   118      -3.954   1.533  12.207  1.00  0.00             
ATOM   1798  HB2 ASN   118      -5.191   6.022   7.378  1.00  0.00             
ATOM   1799  HB3 ASN   118      -6.831 -21.228 -10.165  1.00  0.00             
ATOM   1800  CG  ASN   118       1.963  -0.703  -1.307  1.00  0.00             
ATOM   1801  OD1 ASN   118      -4.417   1.550   3.242  1.00  0.00             
ATOM   1802  ND2 ASN   118      -1.864   5.911  -3.830  1.00  0.00             
ATOM   1803 HD21 ASN   118       1.429 -28.130 -27.706  1.00  0.00             
ATOM   1804 HD22 ASN   118      -6.933  -9.644  -5.341  1.00  0.00             
ATOM   1805  C   ASN   118      -7.094  -0.114 -13.922  1.00  0.00             
ATOM   1806  O   ASN   118      -2.903  -1.833   4.094  1.00  0.00             
ATOM   1807  N   ASN   119      -7.524  -2.526  -1.784  1.00  0.00             
ATOM   1808  H   ASN   119      14.508 -10.640 -25.564  1.00  0.00             
ATOM   1809  CA  ASN   119      -0.159  -1.910   2.012  1.00  0.00             
ATOM   1810  HA  ASN   119      20.983 -17.886 -16.328  1.00  0.00             
ATOM   1811  CB  ASN   119      -6.123  -6.907   8.076  1.00  0.00             
ATOM   1812  HB2 ASN   119       6.069  13.094  18.006  1.00  0.00             
ATOM   1813  HB3 ASN   119     -19.648  -0.694  25.915  1.00  0.00             
ATOM   1814  CG  ASN   119       1.661  -1.059  -5.087  1.00  0.00             
ATOM   1815  OD1 ASN   119      -1.314   7.886  14.766  1.00  0.00             
ATOM   1816  ND2 ASN   119       2.655   8.235  -5.537  1.00  0.00             
ATOM   1817 HD21 ASN   119       5.213   1.609  -9.937  1.00  0.00             
ATOM   1818 HD22 ASN   119       5.059   1.200   3.111  1.00  0.00             
ATOM   1819  C   ASN   119      -1.932  -1.820  -7.600  1.00  0.00             
ATOM   1820  O   ASN   119       3.419   2.881  -1.009  1.00  0.00             
ATOM   1821  N   ASN   120      -0.482   0.008  -3.171  1.00  0.00             
ATOM   1822  H   ASN   120     -21.469 -18.801  -2.067  1.00  0.00             
ATOM   1823  CA  ASN   120       0.550   6.315  -0.646  1.00  0.00             
ATOM   1824  HA  ASN   120      -1.321   3.105 -10.218  1.00  0.00             
ATOM   1825  CB  ASN   120       4.589   1.809  -6.442  1.00  0.00             
ATOM   1826  HB2 ASN   120     -57.583  -7.926 -19.143  1.00  0.00             
ATOM   1827  HB3 ASN   120     -10.951 -15.725 -23.288  1.00  0.00             
ATOM   1828  CG  ASN   120       1.725  -7.239 -10.545  1.00  0.00             
ATOM   1829  OD1 ASN   120       0.720  10.574   3.204  1.00  0.00             
ATOM   1830  ND2 ASN   120       4.219   3.088  -3.734  1.00  0.00             
ATOM   1831 HD21 ASN   120      -3.970 -19.928 -19.930  1.00  0.00             
ATOM   1832 HD22 ASN   120       2.866   6.611   1.727  1.00  0.00             
ATOM   1833  C   ASN   120       6.337   3.286   7.301  1.00  0.00             
ATOM   1834  O   ASN   120       3.826   7.415   3.384  1.00  0.00             
ATOM   1835  N   ALA   121       2.538  -1.128   1.458  1.00  0.00             
ATOM   1836  H   ALA   121      25.249   6.546   7.244  1.00  0.00             
ATOM   1837  CA  ALA   121       0.928  -5.829   2.202  1.00  0.00             
ATOM   1838  HA  ALA   121       3.093 -11.826   1.341  1.00  0.00             
ATOM   1839  CB  ALA   121      -2.445  -4.318  -1.625  1.00  0.00             
ATOM   1840  HB1 ALA   121       8.802  -8.910   7.091  1.00  0.00             
ATOM   1841  HB2 ALA   121      -4.578  -2.030   6.791  1.00  0.00             
ATOM   1842  HB3 ALA   121      10.545  13.280   0.695  1.00  0.00             
ATOM   1843  C   ALA   121      -2.225   5.845  -9.058  1.00  0.00             
ATOM   1844  O   ALA   121       2.715  -2.368   3.956  1.00  0.00             
ATOM   1845  N   SER   122      -5.747  -0.273  -2.976  1.00  0.00             
ATOM   1846  H   SER   122      -4.794   0.058  -9.556  1.00  0.00             
ATOM   1847  CA  SER   122      -0.406  -2.985  -0.263  1.00  0.00             
ATOM   1848  HA  SER   122       0.084  -3.848  -6.594  1.00  0.00             
ATOM   1849  CB  SER   122      -4.585  -3.157  -1.826  1.00  0.00             
ATOM   1850  HB2 SER   122      -4.266 -16.465  15.253  1.00  0.00             
ATOM   1851  HB3 SER   122       9.383   1.942  -3.822  1.00  0.00             
ATOM   1852  OG  SER   122       0.348  -3.836   0.539  1.00  0.00             
ATOM   1853  HG  SER   122       4.708 -13.319   0.983  1.00  0.00             
ATOM   1854  C   SER   122      -2.647  -2.073   8.916  1.00  0.00             
ATOM   1855  O   SER   122       2.240  -5.126  -2.081  1.00  0.00             
ATOM   1856  N   ALA   123       0.399  -2.584   0.487  1.00  0.00             
ATOM   1857  H   ALA   123       0.775  -1.392  -5.127  1.00  0.00             
ATOM   1858  CA  ALA   123      -4.366   2.077  10.774  1.00  0.00             
ATOM   1859  HA  ALA   123      20.309  24.091   1.598  1.00  0.00             
ATOM   1860  CB  ALA   123      -0.493  -5.098   1.513  1.00  0.00             
ATOM   1861  HB1 ALA   123       3.215  -2.317   1.502  1.00  0.00             
ATOM   1862  HB2 ALA   123      15.579 -10.920   7.620  1.00  0.00             
ATOM   1863  HB3 ALA   123     -13.341 -10.844  -2.100  1.00  0.00             
ATOM   1864  C   ALA   123      -2.373  -4.054  -3.994  1.00  0.00             
ATOM   1865  O   ALA   123      -1.671   2.648   3.906  1.00  0.00             
ATOM   1866  N   VAL   124       3.643  -5.423  -1.015  1.00  0.00             
ATOM   1867  H   VAL   124     -15.328 -13.228  -5.943  1.00  0.00             
ATOM   1868  CA  VAL   124      -6.362   1.179   6.647  1.00  0.00             
ATOM   1869  HA  VAL   124      -5.226   2.451  12.070  1.00  0.00             
ATOM   1870  CB  VAL   124      -5.102  -1.345  -5.832  1.00  0.00             
ATOM   1871  HB  VAL   124       3.109   7.361 -11.695  1.00  0.00             
ATOM   1872  CG1 VAL   124       0.232  -2.648  -2.897  1.00  0.00             
ATOM   1873 HG11 VAL   124      -2.512 -10.270  13.842  1.00  0.00             
ATOM   1874 HG12 VAL   124       4.834  -6.127  -0.002  1.00  0.00             
ATOM   1875 HG13 VAL   124     -10.168 -10.223  14.088  1.00  0.00             
ATOM   1876  CG2 VAL   124      -2.143  -0.991  -5.301  1.00  0.00             
ATOM   1877 HG21 VAL   124       3.593   5.182 -25.804  1.00  0.00             
ATOM   1878 HG22 VAL   124      -0.543  21.328  24.145  1.00  0.00             
ATOM   1879 HG23 VAL   124      -3.095  -1.565  11.877  1.00  0.00             
ATOM   1880  C   VAL   124      -6.509  -4.333   6.654  1.00  0.00             
ATOM   1881  O   VAL   124      -0.452  -8.549  -0.527  1.00  0.00             
ATOM   1882  N   ILE   125      -2.384  -2.118  -4.766  1.00  0.00             
ATOM   1883  H   ILE   125     -22.976 -11.152 -18.320  1.00  0.00             
ATOM   1884  CA  ILE   125       0.071   8.308  -0.269  1.00  0.00             
ATOM   1885  HA  ILE   125       2.955   8.881   8.542  1.00  0.00             
ATOM   1886  CB  ILE   125       0.713   1.758   0.876  1.00  0.00             
ATOM   1887  HB  ILE   125     -19.330  -8.513  27.564  1.00  0.00             
ATOM   1888  CG2 ILE   125      -0.096   0.224   0.590  1.00  0.00             
ATOM   1889 HG21 ILE   125       3.339   6.531  -4.190  1.00  0.00             
ATOM   1890 HG22 ILE   125       9.485   0.758   5.283  1.00  0.00             
ATOM   1891 HG23 ILE   125      13.910 -15.165  -1.387  1.00  0.00             
ATOM   1892  CG1 ILE   125       1.573  -1.019  -0.056  1.00  0.00             
ATOM   1893 HG12 ILE   125      12.803  12.947  -6.651  1.00  0.00             
ATOM   1894 HG13 ILE   125      25.173  -0.491  19.932  1.00  0.00             
ATOM   1895  CD1 ILE   125      -0.522  -3.679   2.737  1.00  0.00             
ATOM   1896 HD11 ILE   125      -9.152   5.337 -17.824  1.00  0.00             
ATOM   1897 HD12 ILE   125     -10.748  -2.860  11.157  1.00  0.00             
ATOM   1898 HD13 ILE   125      -0.580 -38.743 -12.840  1.00  0.00             
ATOM   1899  C   ILE   125      -2.562  11.377  -3.777  1.00  0.00             
ATOM   1900  O   ILE   125      -5.692  -3.012   0.865  1.00  0.00             
ATOM   1901  N   TRP   126       2.421   1.743   3.558  1.00  0.00             
ATOM   1902  H   TRP   126      -6.586   1.766  -3.326  1.00  0.00             
ATOM   1903  CA  TRP   126      -8.297  -2.736  -0.202  1.00  0.00             
ATOM   1904  HA  TRP   126      13.838  -5.413 -20.601  1.00  0.00             
ATOM   1905  CB  TRP   126       3.163   0.130   1.006  1.00  0.00             
ATOM   1906  HB2 TRP   126      -3.816   2.150  -2.507  1.00  0.00             
ATOM   1907  HB3 TRP   126       2.235 -19.664  -4.759  1.00  0.00             
ATOM   1908  CG  TRP   126      -5.804   7.536   2.520  1.00  0.00             
ATOM   1909  CD1 TRP   126       4.927  -9.601   7.192  1.00  0.00             
ATOM   1910  HD1 TRP   126      24.350 -20.102   0.506  1.00  0.00             
ATOM   1911  NE1 TRP   126       3.398   1.567  -3.274  1.00  0.00             
ATOM   1912  HE1 TRP   126       2.681  20.122   4.333  1.00  0.00             
ATOM   1913  CE2 TRP   126      -4.597  -2.391  -3.713  1.00  0.00             
ATOM   1914  CZ2 TRP   126       1.495  -0.562   2.403  1.00  0.00             
ATOM   1915  HZ2 TRP   126     -14.862   3.396  -1.217  1.00  0.00             
ATOM   1916  CH2 TRP   126       5.151   0.782  -3.894  1.00  0.00             
ATOM   1917  HH2 TRP   126     -11.799   5.112   7.925  1.00  0.00             
ATOM   1918  CZ3 TRP   126       2.928  -2.326   0.752  1.00  0.00             
ATOM   1919  HZ3 TRP   126       7.097   4.131  21.414  1.00  0.00             
ATOM   1920  CE3 TRP   126      -9.293   2.832   6.185  1.00  0.00             
ATOM   1921  HE3 TRP   126     -17.146  -6.237   4.734  1.00  0.00             
ATOM   1922  CD2 TRP   126       5.374  -2.695  -1.848  1.00  0.00             
ATOM   1923  C   TRP   126       4.308  -3.307  -1.656  1.00  0.00             
ATOM   1924  O   TRP   126       1.538   6.230   1.236  1.00  0.00             
ATOM   1925  N   TYR   127       4.702  -0.249   0.070  1.00  0.00             
ATOM   1926  H   TYR   127      21.448 -10.788   8.129  1.00  0.00             
ATOM   1927  CA  TYR   127      -1.992  -1.262   2.398  1.00  0.00             
ATOM   1928  HA  TYR   127      -6.991   3.456 -13.615  1.00  0.00             
ATOM   1929  CB  TYR   127       2.801   2.791  -1.357  1.00  0.00             
ATOM   1930  HB2 TYR   127     -14.996  21.319  -7.720  1.00  0.00             
ATOM   1931  HB3 TYR   127       6.452   4.697  -8.554  1.00  0.00             
ATOM   1932  CG  TYR   127      -0.401   4.120 -11.056  1.00  0.00             
ATOM   1933  CD1 TYR   127       2.937   0.582   1.826  1.00  0.00             
ATOM   1934  HD1 TYR   127       6.609   7.442   8.034  1.00  0.00             
ATOM   1935  CE1 TYR   127       3.044   5.082   5.341  1.00  0.00             
ATOM   1936  HE1 TYR   127      -0.116   6.014   3.957  1.00  0.00             
ATOM   1937  CZ  TYR   127      -1.901   5.421  -5.162  1.00  0.00             
ATOM   1938  OH  TYR   127       5.729  -2.492   2.160  1.00  0.00             
ATOM   1939  HH  TYR   127      -2.255   4.432  -6.047  1.00  0.00             
ATOM   1940  CE2 TYR   127      -2.718   1.699  -7.402  1.00  0.00             
ATOM   1941  HE2 TYR   127      -1.020 -22.206 -36.009  1.00  0.00             
ATOM   1942  CD2 TYR   127       0.609  -4.307  -0.546  1.00  0.00             
ATOM   1943  HD2 TYR   127      21.905   5.089 -37.161  1.00  0.00             
ATOM   1944  C   TYR   127      -4.442  -0.303   3.402  1.00  0.00             
ATOM   1945  O   TYR   127       4.312   0.729   0.418  1.00  0.00             
ATOM   1946  N   ASN   128      -1.177   0.388  -2.294  1.00  0.00             
ATOM   1947  H   ASN   128       5.543   0.140  -4.825  1.00  0.00             
ATOM   1948  CA  ASN   128       2.394  -1.379   0.052  1.00  0.00             
ATOM   1949  HA  ASN   128      24.743  -4.713  11.932  1.00  0.00             
ATOM   1950  CB  ASN   128       1.058   1.936  -1.506  1.00  0.00             
ATOM   1951  HB2 ASN   128      29.043   2.603   9.734  1.00  0.00             
ATOM   1952  HB3 ASN   128      -9.674  -1.908 -25.171  1.00  0.00             
ATOM   1953  CG  ASN   128      -3.005  -3.967   0.964  1.00  0.00             
ATOM   1954  OD1 ASN   128      -4.117  -3.528  -4.058  1.00  0.00             
ATOM   1955  ND2 ASN   128      -4.250   0.919   5.664  1.00  0.00             
ATOM   1956 HD21 ASN   128       9.609  28.509  -2.658  1.00  0.00             
ATOM   1957 HD22 ASN   128       3.775   7.592  -3.083  1.00  0.00             
ATOM   1958  C   ASN   128      -0.372 -10.895   1.332  1.00  0.00             
ATOM   1959  O   ASN   128      -0.514  -8.113   3.630  1.00  0.00             
ATOM   1960  N   ARG   129      -2.118   3.962   2.636  1.00  0.00             
ATOM   1961  H   ARG   129       8.954   1.026  -5.433  1.00  0.00             
ATOM   1962  CA  ARG   129       0.732   0.307   0.023  1.00  0.00             
ATOM   1963  HA  ARG   129      -4.794   0.625  -2.084  1.00  0.00             
ATOM   1964  CB  ARG   129      -1.070   2.828   5.902  1.00  0.00             
ATOM   1965  HB2 ARG   129       6.881  -0.050   2.375  1.00  0.00             
ATOM   1966  HB3 ARG   129       4.688   6.278   2.394  1.00  0.00             
ATOM   1967  CG  ARG   129       0.291   8.202   4.693  1.00  0.00             
ATOM   1968  HG2 ARG   129      16.987   2.842  -7.164  1.00  0.00             
ATOM   1969  HG3 ARG   129       8.482 -25.389  -3.694  1.00  0.00             
ATOM   1970  CD  ARG   129      -4.478  -3.929  -2.791  1.00  0.00             
ATOM   1971  HD2 ARG   129      -7.225  12.983  15.397  1.00  0.00             
ATOM   1972  HD3 ARG   129     -19.489 -19.741  -4.783  1.00  0.00             
ATOM   1973  NE  ARG   129       3.394   2.689   4.527  1.00  0.00             
ATOM   1974  HE  ARG   129      -1.404  10.241   3.973  1.00  0.00             
ATOM   1975  CZ  ARG   129       4.058   1.059  -0.267  1.00  0.00             
ATOM   1976  NH1 ARG   129      -1.016  -4.652   2.346  1.00  0.00             
ATOM   1977 HH11 ARG   129      -2.326  -6.837   2.345  1.00  0.00             
ATOM   1978 HH12 ARG   129     -16.225 -16.210 -22.971  1.00  0.00             
ATOM   1979  NH2 ARG   129       4.233  -0.491   4.951  1.00  0.00             
ATOM   1980 HH21 ARG   129      14.483  -1.869  -5.909  1.00  0.00             
ATOM   1981 HH22 ARG   129       3.826  -7.975  -7.923  1.00  0.00             
ATOM   1982  C   ARG   129       6.444   3.657   1.533  1.00  0.00             
ATOM   1983  O   ARG   129      -4.615  -0.619   7.621  1.00  0.00             
ATOM   1984  N   ARG   130      -6.316   6.049   2.749  1.00  0.00             
ATOM   1985  H   ARG   130     -28.873 -14.351  13.798  1.00  0.00             
ATOM   1986  CA  ARG   130       1.574   3.073   0.488  1.00  0.00             
ATOM   1987  HA  ARG   130     -15.045  19.279  21.570  1.00  0.00             
ATOM   1988  CB  ARG   130       4.603  -0.447   1.787  1.00  0.00             
ATOM   1989  HB2 ARG   130     -29.444   5.836 -17.083  1.00  0.00             
ATOM   1990  HB3 ARG   130       9.378  22.351  17.091  1.00  0.00             
ATOM   1991  CG  ARG   130       1.577  -1.082  -1.509  1.00  0.00             
ATOM   1992  HG2 ARG   130     -19.943  16.079 -20.326  1.00  0.00             
ATOM   1993  HG3 ARG   130       1.557   0.969  -0.824  1.00  0.00             
ATOM   1994  CD  ARG   130       4.832   2.913  -5.616  1.00  0.00             
ATOM   1995  HD2 ARG   130      -9.742   3.143   4.156  1.00  0.00             
ATOM   1996  HD3 ARG   130      23.885   0.212  11.891  1.00  0.00             
ATOM   1997  NE  ARG   130       1.134   0.386   0.783  1.00  0.00             
ATOM   1998  HE  ARG   130      -6.470  20.484 -13.933  1.00  0.00             
ATOM   1999  CZ  ARG   130      -1.388   4.951   2.667  1.00  0.00             
ATOM   2000  NH1 ARG   130       1.434   1.099  -0.155  1.00  0.00             
ATOM   2001 HH11 ARG   130      -1.949  -7.866  12.923  1.00  0.00             
ATOM   2002 HH12 ARG   130     -17.077  -5.492   3.789  1.00  0.00             
ATOM   2003  NH2 ARG   130       5.806   2.103  -9.761  1.00  0.00             
ATOM   2004 HH21 ARG   130       9.352  19.021   1.053  1.00  0.00             
ATOM   2005 HH22 ARG   130     -19.033   3.730  -3.423  1.00  0.00             
ATOM   2006  C   ARG   130       6.847   8.502   4.903  1.00  0.00             
ATOM   2007  O   ARG   130      -2.902  -2.269   2.270  1.00  0.00             
ATOM   2008  N   PRO   131       3.855   4.925  -3.395  1.00  0.00             
ATOM   2009  CD  PRO   131      -1.262  -3.164  -0.820  1.00  0.00             
ATOM   2010  HD2 PRO   131      -4.163   1.399   3.252  1.00  0.00             
ATOM   2011  HD3 PRO   131      -6.901  -4.483  13.016  1.00  0.00             
ATOM   2012  CG  PRO   131      -2.642   7.029  -3.958  1.00  0.00             
ATOM   2013  HG2 PRO   131       7.486  11.007   9.816  1.00  0.00             
ATOM   2014  HG3 PRO   131       3.480  12.002  -8.075  1.00  0.00             
ATOM   2015  CB  PRO   131       1.486  -9.428  -1.307  1.00  0.00             
ATOM   2016  HB2 PRO   131      18.347  10.718   3.157  1.00  0.00             
ATOM   2017  HB3 PRO   131     -32.283  -6.389  20.775  1.00  0.00             
ATOM   2018  CA  PRO   131     -12.911   1.300  -0.169  1.00  0.00             
ATOM   2019  HA  PRO   131     -14.566   1.464  -6.129  1.00  0.00             
ATOM   2020  C   PRO   131      -2.090  -2.478   2.950  1.00  0.00             
ATOM   2021  O   PRO   131       3.218   0.275   0.140  1.00  0.00             
ATOM   2022  N   VAL   132      -7.862   7.158  -8.375  1.00  0.00             
ATOM   2023  H   VAL   132       2.606   5.441  -7.117  1.00  0.00             
ATOM   2024  CA  VAL   132       0.273  -6.356  -3.424  1.00  0.00             
ATOM   2025  HA  VAL   132      20.419   0.033  33.551  1.00  0.00             
ATOM   2026  CB  VAL   132       0.755   6.085   1.826  1.00  0.00             
ATOM   2027  HB  VAL   132     -11.105  18.055   7.582  1.00  0.00             
ATOM   2028  CG1 VAL   132       5.996   7.670  -0.306  1.00  0.00             
ATOM   2029 HG11 VAL   132      10.703   7.118   3.843  1.00  0.00             
ATOM   2030 HG12 VAL   132      10.340  19.459 -10.478  1.00  0.00             
ATOM   2031 HG13 VAL   132      14.351  30.982  -5.314  1.00  0.00             
ATOM   2032  CG2 VAL   132       3.995  -1.515  -1.648  1.00  0.00             
ATOM   2033 HG21 VAL   132       0.511   7.267   8.547  1.00  0.00             
ATOM   2034 HG22 VAL   132     -16.880  15.923   2.184  1.00  0.00             
ATOM   2035 HG23 VAL   132      -4.126 -29.721 -28.824  1.00  0.00             
ATOM   2036  C   VAL   132       0.184   1.535   8.171  1.00  0.00             
ATOM   2037  O   VAL   132      -3.066  -0.290  -3.263  1.00  0.00             
ATOM   2038  N   THR   133       4.624  -1.943  -4.729  1.00  0.00             
ATOM   2039  H   THR   133       9.538   2.518  -8.418  1.00  0.00             
ATOM   2040  CA  THR   133     -14.350  -1.725   1.809  1.00  0.00             
ATOM   2041  HA  THR   133     -10.480  -5.553  21.504  1.00  0.00             
ATOM   2042  CB  THR   133       0.029  -2.142  -0.541  1.00  0.00             
ATOM   2043  HB  THR   133      32.783   8.674   3.335  1.00  0.00             
ATOM   2044  CG2 THR   133      -0.637  -0.575   4.513  1.00  0.00             
ATOM   2045 HG21 THR   133      25.348  17.427  -0.450  1.00  0.00             
ATOM   2046 HG22 THR   133     -50.393 -17.979  -1.575  1.00  0.00             
ATOM   2047 HG23 THR   133       4.797   4.600  -5.938  1.00  0.00             
ATOM   2048  OG1 THR   133       3.563   0.773   3.455  1.00  0.00             
ATOM   2049  HG1 THR   133     -30.260 -14.031   3.294  1.00  0.00             
ATOM   2050  C   THR   133      -4.228   1.629   4.225  1.00  0.00             
ATOM   2051  O   THR   133       2.323  -0.707  -0.435  1.00  0.00             
ATOM   2052  N   GLU   134       5.922   3.123   2.951  1.00  0.00             
ATOM   2053  H   GLU   134      -1.019  -0.298   5.958  1.00  0.00             
ATOM   2054  CA  GLU   134      -4.545   1.640   2.449  1.00  0.00             
ATOM   2055  HA  GLU   134      17.164  17.679 -13.240  1.00  0.00             
ATOM   2056  CB  GLU   134       1.802  -7.203   1.420  1.00  0.00             
ATOM   2057  HB2 GLU   134       6.155  -2.931  -9.177  1.00  0.00             
ATOM   2058  HB3 GLU   134      29.135 -13.731  -7.714  1.00  0.00             
ATOM   2059  CG  GLU   134      -1.786   8.209   3.183  1.00  0.00             
ATOM   2060  HG2 GLU   134      24.593  10.354  -8.790  1.00  0.00             
ATOM   2061  HG3 GLU   134     -21.725  -9.343  20.213  1.00  0.00             
ATOM   2062  CD  GLU   134       1.668   5.793   1.501  1.00  0.00             
ATOM   2063  OE1 GLU   134       5.029  -3.892   0.533  1.00  0.00             
ATOM   2064  OE2 GLU   134       2.766   6.933   3.236  1.00  0.00             
ATOM   2065  C   GLU   134     -10.458   2.377   0.797  1.00  0.00             
ATOM   2066  O   GLU   134       1.276  -0.413  -1.979  1.00  0.00             
ATOM   2067  N   ILE   135       4.246  -1.007   3.106  1.00  0.00             
ATOM   2068  H   ILE   135       5.197   2.706  15.167  1.00  0.00             
ATOM   2069  CA  ILE   135       3.448  -1.301  -0.489  1.00  0.00             
ATOM   2070  HA  ILE   135     -13.231 -14.324  17.193  1.00  0.00             
ATOM   2071  CB  ILE   135      -3.356  -1.129  -2.494  1.00  0.00             
ATOM   2072  HB  ILE   135      -1.064 -33.687  -9.701  1.00  0.00             
ATOM   2073  CG2 ILE   135      -4.575  -4.086  -1.777  1.00  0.00             
ATOM   2074 HG21 ILE   135       1.168 -24.028   8.639  1.00  0.00             
ATOM   2075 HG22 ILE   135       2.978 -22.982   6.369  1.00  0.00             
ATOM   2076 HG23 ILE   135      -0.252  -1.987  -7.241  1.00  0.00             
ATOM   2077  CG1 ILE   135       4.134  -4.787   1.203  1.00  0.00             
ATOM   2078 HG12 ILE   135      18.333 -10.433  13.981  1.00  0.00             
ATOM   2079 HG13 ILE   135      23.475  -9.808 -13.033  1.00  0.00             
ATOM   2080  CD1 ILE   135      -2.771  -1.486  -0.020  1.00  0.00             
ATOM   2081 HD11 ILE   135     -20.668 -30.014 -15.503  1.00  0.00             
ATOM   2082 HD12 ILE   135      31.302  19.793 -13.665  1.00  0.00             
ATOM   2083 HD13 ILE   135     -21.509  13.491  12.769  1.00  0.00             
ATOM   2084  C   ILE   135      -0.475   3.444  -0.948  1.00  0.00             
ATOM   2085  O   ILE   135       4.527   6.364   2.506  1.00  0.00             
ATOM   2086  N   ASN   136       3.250  -0.574  -5.374  1.00  0.00             
ATOM   2087  H   ASN   136      15.741  11.705 -15.988  1.00  0.00             
ATOM   2088  CA  ASN   136       3.056  -4.276   3.262  1.00  0.00             
ATOM   2089  HA  ASN   136      -5.243 -29.388   6.349  1.00  0.00             
ATOM   2090  CB  ASN   136       2.188   3.711   2.930  1.00  0.00             
ATOM   2091  HB2 ASN   136      10.121  13.323 -24.618  1.00  0.00             
ATOM   2092  HB3 ASN   136      -5.351 -32.741  -3.168  1.00  0.00             
ATOM   2093  CG  ASN   136      -2.826  -0.730  12.324  1.00  0.00             
ATOM   2094  OD1 ASN   136      -0.114  -2.866   1.238  1.00  0.00             
ATOM   2095  ND2 ASN   136       2.019   3.351   4.961  1.00  0.00             
ATOM   2096 HD21 ASN   136       1.068  25.990  20.224  1.00  0.00             
ATOM   2097 HD22 ASN   136      -1.887   6.531   1.433  1.00  0.00             
ATOM   2098  C   ASN   136      -5.220   0.038  -5.163  1.00  0.00             
ATOM   2099  O   ASN   136      -2.686   1.389   1.671  1.00  0.00             
ATOM   2100  N   THR   137       2.590   2.717  -1.782  1.00  0.00             
ATOM   2101  H   THR   137       0.390  11.860  -9.497  1.00  0.00             
ATOM   2102  CA  THR   137       2.625   2.923   2.379  1.00  0.00             
ATOM   2103  HA  THR   137      17.834 -10.509  18.565  1.00  0.00             
ATOM   2104  CB  THR   137      -0.955   5.151  -3.363  1.00  0.00             
ATOM   2105  HB  THR   137       0.603   0.242   4.650  1.00  0.00             
ATOM   2106  CG2 THR   137      -1.006   0.953  11.806  1.00  0.00             
ATOM   2107 HG21 THR   137     -10.331 -10.040  -9.583  1.00  0.00             
ATOM   2108 HG22 THR   137       9.191  11.081   4.124  1.00  0.00             
ATOM   2109 HG23 THR   137       1.786  22.694  -0.935  1.00  0.00             
ATOM   2110  OG1 THR   137       4.608   0.305  -0.466  1.00  0.00             
ATOM   2111  HG1 THR   137      10.473  -0.736  -5.424  1.00  0.00             
ATOM   2112  C   THR   137       2.111  -3.474   0.964  1.00  0.00             
ATOM   2113  O   THR   137       3.644  -3.359  -6.323  1.00  0.00             
ATOM   2114  N   TRP   138       0.517  -3.092   0.598  1.00  0.00             
ATOM   2115  H   TRP   138      -9.081  -4.088 -12.861  1.00  0.00             
ATOM   2116  CA  TRP   138      -2.044  -5.616   5.789  1.00  0.00             
ATOM   2117  HA  TRP   138       3.143  -5.439   9.978  1.00  0.00             
ATOM   2118  CB  TRP   138       2.012   1.159  -3.244  1.00  0.00             
ATOM   2119  HB2 TRP   138       8.984  -3.391  20.643  1.00  0.00             
ATOM   2120  HB3 TRP   138       5.764   1.816  -1.332  1.00  0.00             
ATOM   2121  CG  TRP   138      -0.176   3.100  -9.277  1.00  0.00             
ATOM   2122  CD1 TRP   138       5.776  -2.885  -1.434  1.00  0.00             
ATOM   2123  HD1 TRP   138       1.365  -7.054  -5.883  1.00  0.00             
ATOM   2124  NE1 TRP   138     -11.831   5.585   0.617  1.00  0.00             
ATOM   2125  HE1 TRP   138      12.628  -1.688 -11.568  1.00  0.00             
ATOM   2126  CE2 TRP   138      -2.114   1.523  -3.837  1.00  0.00             
ATOM   2127  CZ2 TRP   138      -5.343  -5.479  -5.463  1.00  0.00             
ATOM   2128  HZ2 TRP   138      23.890  -6.078   0.223  1.00  0.00             
ATOM   2129  CH2 TRP   138      -3.492   9.671   1.880  1.00  0.00             
ATOM   2130  HH2 TRP   138      -9.036  30.015 -10.936  1.00  0.00             
ATOM   2131  CZ3 TRP   138       4.267   1.203   3.471  1.00  0.00             
ATOM   2132  HZ3 TRP   138      19.505 -18.594   5.802  1.00  0.00             
ATOM   2133  CE3 TRP   138      -5.778  -5.106  -0.666  1.00  0.00             
ATOM   2134  HE3 TRP   138      20.055  -7.802  -3.479  1.00  0.00             
ATOM   2135  CD2 TRP   138      -3.952  -0.085   0.215  1.00  0.00             
ATOM   2136  C   TRP   138       5.207   6.298   6.701  1.00  0.00             
ATOM   2137  O   TRP   138      -0.247   2.438   2.526  1.00  0.00             
ATOM   2138  N   ALA   139       4.350   4.669   3.313  1.00  0.00             
ATOM   2139  H   ALA   139       3.135  18.270  -6.071  1.00  0.00             
ATOM   2140  CA  ALA   139       6.085   2.253  -2.796  1.00  0.00             
ATOM   2141  HA  ALA   139       3.464  -6.539  -2.871  1.00  0.00             
ATOM   2142  CB  ALA   139       4.257   4.105   0.334  1.00  0.00             
ATOM   2143  HB1 ALA   139       1.044  -5.376  11.018  1.00  0.00             
ATOM   2144  HB2 ALA   139       6.463 -11.320  -1.769  1.00  0.00             
ATOM   2145  HB3 ALA   139      20.282   1.962  14.889  1.00  0.00             
ATOM   2146  C   ALA   139       2.279  -7.942   3.466  1.00  0.00             
ATOM   2147  O   ALA   139       4.554   0.514   1.815  1.00  0.00             
ATOM   2148  N   ARG   140      -1.926  -3.400  -0.420  1.00  0.00             
ATOM   2149  H   ARG   140     -23.572   1.627  -1.071  1.00  0.00             
ATOM   2150  CA  ARG   140       1.371  -0.531   1.092  1.00  0.00             
ATOM   2151  HA  ARG   140      -8.890  -2.924 -13.889  1.00  0.00             
ATOM   2152  CB  ARG   140       2.386  -5.691  -2.456  1.00  0.00             
ATOM   2153  HB2 ARG   140       0.850 -14.661 -15.612  1.00  0.00             
ATOM   2154  HB3 ARG   140     -15.968 -16.505  10.905  1.00  0.00             
ATOM   2155  CG  ARG   140      -2.583  -1.625  -5.813  1.00  0.00             
ATOM   2156  HG2 ARG   140      -8.996  13.571  -6.165  1.00  0.00             
ATOM   2157  HG3 ARG   140      12.100 -29.792  -3.529  1.00  0.00             
ATOM   2158  CD  ARG   140       2.388  -5.100  11.591  1.00  0.00             
ATOM   2159  HD2 ARG   140      -3.112  -7.691  13.250  1.00  0.00             
ATOM   2160  HD3 ARG   140      19.014 -20.549 -15.907  1.00  0.00             
ATOM   2161  NE  ARG   140       5.226  -1.440  -1.711  1.00  0.00             
ATOM   2162  HE  ARG   140       5.142   1.001  -5.665  1.00  0.00             
ATOM   2163  CZ  ARG   140      -3.567   6.469  -2.679  1.00  0.00             
ATOM   2164  NH1 ARG   140      -4.399   1.210   2.496  1.00  0.00             
ATOM   2165 HH11 ARG   140       3.649 -20.512  -5.329  1.00  0.00             
ATOM   2166 HH12 ARG   140       2.515  15.079  -8.714  1.00  0.00             
ATOM   2167  NH2 ARG   140       2.322   4.442  -1.676  1.00  0.00             
ATOM   2168 HH21 ARG   140      15.147 -10.830  13.680  1.00  0.00             
ATOM   2169 HH22 ARG   140      13.092  11.606   7.519  1.00  0.00             
ATOM   2170  C   ARG   140       7.002   2.879  -1.307  1.00  0.00             
ATOM   2171  O   ARG   140      -2.232   0.125  -0.812  1.00  0.00             
ATOM   2172  N   ASN   141       5.179  -1.758   3.003  1.00  0.00             
ATOM   2173  H   ASN   141     -27.154  -2.061   8.874  1.00  0.00             
ATOM   2174  CA  ASN   141       6.500  -3.116  -1.274  1.00  0.00             
ATOM   2175  HA  ASN   141     -15.753  -0.284  20.407  1.00  0.00             
ATOM   2176  CB  ASN   141       4.771   2.375  -1.867  1.00  0.00             
ATOM   2177  HB2 ASN   141     -19.548  -8.908  -6.553  1.00  0.00             
ATOM   2178  HB3 ASN   141      20.263  -2.514 -17.700  1.00  0.00             
ATOM   2179  CG  ASN   141       1.640  -2.858  -2.115  1.00  0.00             
ATOM   2180  OD1 ASN   141      -2.885  -1.529   2.190  1.00  0.00             
ATOM   2181  ND2 ASN   141       0.358   8.262  -0.565  1.00  0.00             
ATOM   2182 HD21 ASN   141      -1.477  -7.386  -5.896  1.00  0.00             
ATOM   2183 HD22 ASN   141     -12.930   1.255  -1.805  1.00  0.00             
ATOM   2184  C   ASN   141       0.609   4.807   0.778  1.00  0.00             
ATOM   2185  O   ASN   141      -5.187   2.699  -1.383  1.00  0.00             
ATOM   2186  N   ILE   142      12.789  -3.347   3.893  1.00  0.00             
ATOM   2187  H   ILE   142      11.662 -14.765  25.662  1.00  0.00             
ATOM   2188  CA  ILE   142       3.458   1.967   4.394  1.00  0.00             
ATOM   2189  HA  ILE   142       8.992  -8.069  26.985  1.00  0.00             
ATOM   2190  CB  ILE   142       7.793  -1.655   7.151  1.00  0.00             
ATOM   2191  HB  ILE   142      -1.487   9.184  -7.492  1.00  0.00             
ATOM   2192  CG2 ILE   142      -1.459  -2.792   5.191  1.00  0.00             
ATOM   2193 HG21 ILE   142      -4.621  -0.614  -7.128  1.00  0.00             
ATOM   2194 HG22 ILE   142      -6.000  -1.330   6.900  1.00  0.00             
ATOM   2195 HG23 ILE   142      -3.196  -9.576 -12.012  1.00  0.00             
ATOM   2196  CG1 ILE   142      -3.686   2.614   0.887  1.00  0.00             
ATOM   2197 HG12 ILE   142     -21.399  24.307  -1.178  1.00  0.00             
ATOM   2198 HG13 ILE   142      -5.658  -6.711   3.118  1.00  0.00             
ATOM   2199  CD1 ILE   142       5.350  -2.704   0.068  1.00  0.00             
ATOM   2200 HD11 ILE   142       3.427 -12.762   0.770  1.00  0.00             
ATOM   2201 HD12 ILE   142      -0.373   1.966 -11.681  1.00  0.00             
ATOM   2202 HD13 ILE   142      -3.260  13.472 -28.346  1.00  0.00             
ATOM   2203  C   ILE   142       9.432   1.770  -3.960  1.00  0.00             
ATOM   2204  O   ILE   142       0.193   0.853  -3.864  1.00  0.00             
ATOM   2205  N   LEU   143      -1.310   1.416  -2.203  1.00  0.00             
ATOM   2206  H   LEU   143     -21.961  -0.378  -5.239  1.00  0.00             
ATOM   2207  CA  LEU   143       2.488   3.574  11.184  1.00  0.00             
ATOM   2208  HA  LEU   143       2.370   3.825   9.259  1.00  0.00             
ATOM   2209  CB  LEU   143      -5.246  -4.018   6.223  1.00  0.00             
ATOM   2210  HB2 LEU   143      -5.153  -1.010   3.948  1.00  0.00             
ATOM   2211  HB3 LEU   143      -9.545   4.030   7.982  1.00  0.00             
ATOM   2212  CG  LEU   143      -0.768  -2.641  -0.418  1.00  0.00             
ATOM   2213  HG  LEU   143      11.330  18.539 -12.801  1.00  0.00             
ATOM   2214  CD1 LEU   143       4.288   4.316   3.929  1.00  0.00             
ATOM   2215 HD11 LEU   143      20.910 -23.322  -7.698  1.00  0.00             
ATOM   2216 HD12 LEU   143      -1.663  12.580  -7.890  1.00  0.00             
ATOM   2217 HD13 LEU   143       4.655   3.372   0.331  1.00  0.00             
ATOM   2218  CD2 LEU   143      -1.463  -2.931  -3.242  1.00  0.00             
ATOM   2219 HD21 LEU   143      18.894 -16.544  -2.197  1.00  0.00             
ATOM   2220 HD22 LEU   143      11.994  10.594  -5.090  1.00  0.00             
ATOM   2221 HD23 LEU   143       2.750  -3.478 -14.039  1.00  0.00             
ATOM   2222  C   LEU   143      -8.574  -4.333  -1.421  1.00  0.00             
ATOM   2223  O   LEU   143      -2.103  -0.353   3.035  1.00  0.00             
ATOM   2224  N   ARG   144     -10.325   0.147   1.556  1.00  0.00             
ATOM   2225  H   ARG   144      -8.426 -13.451   7.735  1.00  0.00             
ATOM   2226  CA  ARG   144      -0.241  -2.682  -1.181  1.00  0.00             
ATOM   2227  HA  ARG   144      -1.728   4.171  13.533  1.00  0.00             
ATOM   2228  CB  ARG   144      -6.214  -6.006   3.358  1.00  0.00             
ATOM   2229  HB2 ARG   144     -16.928  -3.711 -13.714  1.00  0.00             
ATOM   2230  HB3 ARG   144     -12.422  -7.555   7.947  1.00  0.00             
ATOM   2231  CG  ARG   144       6.165   3.417   3.478  1.00  0.00             
ATOM   2232  HG2 ARG   144      -3.009  -2.972  -5.981  1.00  0.00             
ATOM   2233  HG3 ARG   144     -20.761  -3.198  17.910  1.00  0.00             
ATOM   2234  CD  ARG   144       4.412   3.655  -0.821  1.00  0.00             
ATOM   2235  HD2 ARG   144     -19.500 -14.023 -13.143  1.00  0.00             
ATOM   2236  HD3 ARG   144     -21.345   9.745   6.801  1.00  0.00             
ATOM   2237  NE  ARG   144      -3.861   3.414  -2.908  1.00  0.00             
ATOM   2238  HE  ARG   144       0.374   6.567 -11.689  1.00  0.00             
ATOM   2239  CZ  ARG   144      -1.298  -2.741   0.606  1.00  0.00             
ATOM   2240  NH1 ARG   144       2.982   3.346  -8.122  1.00  0.00             
ATOM   2241 HH11 ARG   144      14.314  -0.419  25.149  1.00  0.00             
ATOM   2242 HH12 ARG   144      -3.621  -7.126 -10.429  1.00  0.00             
ATOM   2243  NH2 ARG   144      -3.120   0.842   1.390  1.00  0.00             
ATOM   2244 HH21 ARG   144      15.005   0.579  -2.073  1.00  0.00             
ATOM   2245 HH22 ARG   144      12.090  12.416  11.335  1.00  0.00             
ATOM   2246  C   ARG   144      -3.794  -2.704   3.273  1.00  0.00             
ATOM   2247  O   ARG   144      -6.859  -1.790  -3.167  1.00  0.00             
ATOM   2248  N   THR   145      -3.120   1.971   4.855  1.00  0.00             
ATOM   2249  H   THR   145       7.762  40.844  15.158  1.00  0.00             
ATOM   2250  CA  THR   145       3.762  -4.576  -6.503  1.00  0.00             
ATOM   2251  HA  THR   145       2.896  -3.936  -0.381  1.00  0.00             
ATOM   2252  CB  THR   145      -6.111   0.481   0.978  1.00  0.00             
ATOM   2253  HB  THR   145      -3.696   6.324 -10.898  1.00  0.00             
ATOM   2254  CG2 THR   145      -5.174   0.705   0.934  1.00  0.00             
ATOM   2255 HG21 THR   145     -17.016  15.034   6.964  1.00  0.00             
ATOM   2256 HG22 THR   145      17.411  14.181 -24.307  1.00  0.00             
ATOM   2257 HG23 THR   145      -2.799 -12.451   8.315  1.00  0.00             
ATOM   2258  OG1 THR   145      -7.425  -4.395 -11.745  1.00  0.00             
ATOM   2259  HG1 THR   145      -7.701  11.774  -8.414  1.00  0.00             
ATOM   2260  C   THR   145      -7.385  -5.312  -1.710  1.00  0.00             
ATOM   2261  O   THR   145      -4.683   7.615   1.395  1.00  0.00             
ATOM   2262  N   GLN   146       9.333  -2.356  -3.907  1.00  0.00             
ATOM   2263  H   GLN   146      -5.785  -7.961  -1.207  1.00  0.00             
ATOM   2264  CA  GLN   146       2.273   2.741   4.444  1.00  0.00             
ATOM   2265  HA  GLN   146      -8.780   7.917  -2.223  1.00  0.00             
ATOM   2266  CB  GLN   146      -4.151   5.100   6.235  1.00  0.00             
ATOM   2267  HB2 GLN   146       4.386   3.890  11.566  1.00  0.00             
ATOM   2268  HB3 GLN   146      -9.765  -9.265 -18.248  1.00  0.00             
ATOM   2269  CG  GLN   146       7.323   1.873   1.154  1.00  0.00             
ATOM   2270  HG2 GLN   146      20.623  -7.903   3.962  1.00  0.00             
ATOM   2271  HG3 GLN   146       0.429   0.669  -5.986  1.00  0.00             
ATOM   2272  CD  GLN   146       5.755   1.911  -5.371  1.00  0.00             
ATOM   2273  OE1 GLN   146       0.822   0.593   3.563  1.00  0.00             
ATOM   2274  NE2 GLN   146      -0.955   0.801  -6.874  1.00  0.00             
ATOM   2275 HE21 GLN   146       7.877  10.343 -11.605  1.00  0.00             
ATOM   2276 HE22 GLN   146     -14.502 -13.101 -32.892  1.00  0.00             
ATOM   2277  C   GLN   146      -3.650  -3.147  -0.140  1.00  0.00             
ATOM   2278  O   GLN   146      -3.108  -0.131  -0.620  1.00  0.00             
ATOM   2279  N   GLH   147      -3.847  -1.213  -0.518  1.00  0.00             
ATOM   2280  H   GLH   147       7.716   6.553 -29.111  1.00  0.00             
ATOM   2281  CA  GLH   147      -1.293  -2.946  -2.813  1.00  0.00             
ATOM   2282  HA  GLH   147       9.125  -8.515  -1.029  1.00  0.00             
ATOM   2283  CB  GLH   147       0.491  -4.084  -0.356  1.00  0.00             
ATOM   2284  HB2 GLH   147       9.051   6.965  -8.053  1.00  0.00             
ATOM   2285  HB3 GLH   147      12.381 -12.045  -7.122  1.00  0.00             
ATOM   2286  CG  GLH   147       0.842   1.723   2.242  1.00  0.00             
ATOM   2287  HG2 GLH   147      -5.138 -14.333  -0.762  1.00  0.00             
ATOM   2288  HG3 GLH   147      16.429   9.661  -2.139  1.00  0.00             
ATOM   2289  CD  GLH   147      -1.070  -1.047  -2.306  1.00  0.00             
ATOM   2290  OE1 GLH   147       2.099  -0.515   7.029  1.00  0.00             
ATOM   2291  OE2 GLH   147       6.501   0.997  -2.047  1.00  0.00             
ATOM   2292  HE2 GLH   147      21.395  12.570  10.573  1.00  0.00             
ATOM   2293  C   GLH   147      -4.813  -9.862   3.103  1.00  0.00             
ATOM   2294  O   GLH   147      -6.796  -0.810  -3.084  1.00  0.00             
ATOM   2295  N   SER   148       2.545   3.683  -3.057  1.00  0.00             
ATOM   2296  H   SER   148       5.360   5.387  16.525  1.00  0.00             
ATOM   2297  CA  SER   148       3.579   2.209   2.079  1.00  0.00             
ATOM   2298  HA  SER   148      30.568  25.253   8.037  1.00  0.00             
ATOM   2299  CB  SER   148       6.310   4.564  -0.031  1.00  0.00             
ATOM   2300  HB2 SER   148     -17.482  -0.478   4.635  1.00  0.00             
ATOM   2301  HB3 SER   148       4.718  -3.841  14.650  1.00  0.00             
ATOM   2302  OG  SER   148      -2.640  -1.911   4.847  1.00  0.00             
ATOM   2303  HG  SER   148     -40.424  16.897 -13.773  1.00  0.00             
ATOM   2304  C   SER   148      -1.129  -0.205   3.971  1.00  0.00             
ATOM   2305  O   SER   148      -3.577  -1.225  -0.039  1.00  0.00             
ATOM   2306  N   GLH   149       8.083  -5.896   3.127  1.00  0.00             
ATOM   2307  H   GLH   149     -24.883  -3.694  -2.281  1.00  0.00             
ATOM   2308  CA  GLH   149      -1.223  -2.389  -2.047  1.00  0.00             
ATOM   2309  HA  GLH   149      -8.049   3.572   7.745  1.00  0.00             
ATOM   2310  CB  GLH   149      13.361  -1.917   5.797  1.00  0.00             
ATOM   2311  HB2 GLH   149      12.000 -22.158  -7.710  1.00  0.00             
ATOM   2312  HB3 GLH   149      12.655 -20.050  16.785  1.00  0.00             
ATOM   2313  CG  GLH   149      -0.173  -8.616  -2.720  1.00  0.00             
ATOM   2314  HG2 GLH   149      -5.235  -8.909   9.001  1.00  0.00             
ATOM   2315  HG3 GLH   149      12.318   7.126  19.686  1.00  0.00             
ATOM   2316  CD  GLH   149      -3.999  -6.625   2.140  1.00  0.00             
ATOM   2317  OE1 GLH   149      -0.031   2.277  -2.767  1.00  0.00             
ATOM   2318  OE2 GLH   149       9.480  -0.597  -2.026  1.00  0.00             
ATOM   2319  HE2 GLH   149       7.838  -2.679  -3.584  1.00  0.00             
ATOM   2320  C   GLH   149       3.002  -4.140   1.304  1.00  0.00             
ATOM   2321  O   GLH   149      -2.348   3.658   2.004  1.00  0.00             
ATOM   2322  N   CYX   150      -6.017   4.579   6.088  1.00  0.00             
ATOM   2323  H   CYX   150     -10.947   4.074 -10.144  1.00  0.00             
ATOM   2324  CA  CYX   150      -3.253  -1.972   0.893  1.00  0.00             
ATOM   2325  HA  CYX   150       9.623  -5.408  21.634  1.00  0.00             
ATOM   2326  CB  CYX   150       4.625   1.912  -5.820  1.00  0.00             
ATOM   2327  HB2 CYX   150      -7.998   4.772  20.245  1.00  0.00             
ATOM   2328  HB3 CYX   150      -3.010  -6.418  -5.670  1.00  0.00             
ATOM   2329  SG  CYX   150       0.799   4.639  -2.132  1.00  0.00             
ATOM   2330  C   CYX   150       0.792  -0.530   0.634  1.00  0.00             
ATOM   2331  O   CYX   150       2.298  -6.030   0.252  1.00  0.00             
ATOM   2332  N   VAL   151      -4.386   2.873   3.743  1.00  0.00             
ATOM   2333  H   VAL   151     -14.524  11.723 -21.640  1.00  0.00             
ATOM   2334  CA  VAL   151       3.514  -0.062   2.266  1.00  0.00             
ATOM   2335  HA  VAL   151       2.141   6.633  -0.737  1.00  0.00             
ATOM   2336  CB  VAL   151      -7.536  -4.131   0.279  1.00  0.00             
ATOM   2337  HB  VAL   151     -11.609 -21.193  -6.196  1.00  0.00             
ATOM   2338  CG1 VAL   151      -1.686  -1.536  -3.194  1.00  0.00             
ATOM   2339 HG11 VAL   151      18.038  -9.671  28.402  1.00  0.00             
ATOM   2340 HG12 VAL   151     -21.881  12.088   5.527  1.00  0.00             
ATOM   2341 HG13 VAL   151      13.849  13.503  -2.142  1.00  0.00             
ATOM   2342  CG2 VAL   151      -8.397  -3.017   3.568  1.00  0.00             
ATOM   2343 HG21 VAL   151     -10.262  17.291  -5.767  1.00  0.00             
ATOM   2344 HG22 VAL   151      -9.702  -6.202  14.739  1.00  0.00             
ATOM   2345 HG23 VAL   151      -8.514 -31.277   5.048  1.00  0.00             
ATOM   2346  C   VAL   151       1.378   1.971  -4.341  1.00  0.00             
ATOM   2347  O   VAL   151      -7.048   1.099   4.703  1.00  0.00             
ATOM   2348  N   CYX   152       1.475  -8.194   3.135  1.00  0.00             
ATOM   2349  H   CYX   152      -8.988 -22.027 -20.181  1.00  0.00             
ATOM   2350  CA  CYX   152      -2.082   6.659   6.585  1.00  0.00             
ATOM   2351  HA  CYX   152     -31.969  -9.606 -13.474  1.00  0.00             
ATOM   2352  CB  CYX   152       1.230  -1.043  -4.714  1.00  0.00             
ATOM   2353  HB2 CYX   152      12.118   7.010  -0.858  1.00  0.00             
ATOM   2354  HB3 CYX   152     -14.455   0.138   7.895  1.00  0.00             
ATOM   2355  SG  CYX   152       1.382  -0.224   5.069  1.00  0.00             
ATOM   2356  C   CYX   152      -2.649   1.091  -0.466  1.00  0.00             
ATOM   2357  O   CYX   152      -7.376  -5.966   0.023  1.00  0.00             
ATOM   2358  N   HID   153      -1.856  -0.041   2.692  1.00  0.00             
ATOM   2359  H   HID   153      13.738  11.038   0.026  1.00  0.00             
ATOM   2360  CA  HID   153      -0.553  -4.752  -0.748  1.00  0.00             
ATOM   2361  HA  HID   153      -0.011  -5.224   0.582  1.00  0.00             
ATOM   2362  CB  HID   153       4.673  -0.561   2.514  1.00  0.00             
ATOM   2363  HB2 HID   153      45.840   8.618  12.799  1.00  0.00             
ATOM   2364  HB3 HID   153      -9.533 -30.900   2.895  1.00  0.00             
ATOM   2365  CG  HID   153      -0.344   0.861  -1.242  1.00  0.00             
ATOM   2366  ND1 HID   153       3.157   0.138   1.401  1.00  0.00             
ATOM   2367  HD1 HID   153       0.815 -21.013  20.896  1.00  0.00             
ATOM   2368  CE1 HID   153       1.097   4.611   1.363  1.00  0.00             
ATOM   2369  HE1 HID   153     -22.624 -32.351  -8.346  1.00  0.00             
ATOM   2370  NE2 HID   153      -0.263  -5.359  -2.289  1.00  0.00             
ATOM   2371  CD2 HID   153      14.975   1.942   3.199  1.00  0.00             
ATOM   2372  HD2 HID   153       6.973  -4.739   2.422  1.00  0.00             
ATOM   2373  C   HID   153       4.145   0.465  -4.402  1.00  0.00             
ATOM   2374  O   HID   153       2.898  -0.934  -2.828  1.00  0.00             
ATOM   2375  N   ASN   154       1.304   1.871  -1.417  1.00  0.00             
ATOM   2376  H   ASN   154     -17.975 -11.296  -3.272  1.00  0.00             
ATOM   2377  CA  ASN   154      -3.528  -7.680   1.564  1.00  0.00             
ATOM   2378  HA  ASN   154       8.163  19.662   6.374  1.00  0.00             
ATOM   2379  CB  ASN   154       5.681  -5.046   5.295  1.00  0.00             
ATOM   2380  HB2 ASN   154       4.281   6.437 -11.431  1.00  0.00             
ATOM   2381  HB3 ASN   154     -19.820  13.496 -15.049  1.00  0.00             
ATOM   2382  CG  ASN   154      -6.487   2.888  -4.950  1.00  0.00             
ATOM   2383  OD1 ASN   154       4.344   2.698   2.744  1.00  0.00             
ATOM   2384  ND2 ASN   154      -2.438   6.797   7.489  1.00  0.00             
ATOM   2385 HD21 ASN   154     -20.375   6.355 -15.475  1.00  0.00             
ATOM   2386 HD22 ASN   154     -18.916   6.935  12.281  1.00  0.00             
ATOM   2387  C   ASN   154       9.737  -0.761   4.851  1.00  0.00             
ATOM   2388  O   ASN   154       2.897   7.455   5.948  1.00  0.00             
ATOM   2389  N   GLY   155       2.920   4.946   5.442  1.00  0.00             
ATOM   2390  H   GLY   155      -2.066   1.459   9.785  1.00  0.00             
ATOM   2391  CA  GLY   155      -7.884   2.847   3.321  1.00  0.00             
ATOM   2392  HA2 GLY   155      -6.041  -2.022 -13.925  1.00  0.00             
ATOM   2393  HA3 GLY   155      12.797  -3.356  -0.548  1.00  0.00             
ATOM   2394  C   GLY   155       5.507  -1.354  -1.891  1.00  0.00             
ATOM   2395  O   GLY   155     -10.992   1.348  -4.111  1.00  0.00             
ATOM   2396  N   VAL   156      -1.027   5.870   3.000  1.00  0.00             
ATOM   2397  H   VAL   156      -4.435  -8.958  15.170  1.00  0.00             
ATOM   2398  CA  VAL   156      -2.553   5.533  -0.487  1.00  0.00             
ATOM   2399  HA  VAL   156       0.181   1.748   6.076  1.00  0.00             
ATOM   2400  CB  VAL   156      -1.558  -0.150  -9.669  1.00  0.00             
ATOM   2401  HB  VAL   156       7.753   1.087 -16.688  1.00  0.00             
ATOM   2402  CG1 VAL   156      -1.692  -4.973   4.752  1.00  0.00             
ATOM   2403 HG11 VAL   156       0.219  -3.002   5.489  1.00  0.00             
ATOM   2404 HG12 VAL   156     -12.905  -3.193 -12.956  1.00  0.00             
ATOM   2405 HG13 VAL   156     -10.455   0.003  30.617  1.00  0.00             
ATOM   2406  CG2 VAL   156       4.390   8.625   5.012  1.00  0.00             
ATOM   2407 HG21 VAL   156     -30.184  12.004 -13.183  1.00  0.00             
ATOM   2408 HG22 VAL   156      -4.096   5.449  15.521  1.00  0.00             
ATOM   2409 HG23 VAL   156       9.805 -23.540 -16.630  1.00  0.00             
ATOM   2410  C   VAL   156       0.153  -0.782   1.374  1.00  0.00             
ATOM   2411  O   VAL   156       3.665  -0.065  -3.111  1.00  0.00             
ATOM   2412  N   CYX   157       3.262   9.340  -6.816  1.00  0.00             
ATOM   2413  H   CYX   157       3.737   9.258  -7.266  1.00  0.00             
ATOM   2414  CA  CYX   157       5.116  -6.429   0.391  1.00  0.00             
ATOM   2415  HA  CYX   157       9.083  -0.137 -11.552  1.00  0.00             
ATOM   2416  CB  CYX   157      -1.759  -3.469   0.031  1.00  0.00             
ATOM   2417  HB2 CYX   157       5.462 -10.538   4.410  1.00  0.00             
ATOM   2418  HB3 CYX   157     -26.225 -15.600  -5.278  1.00  0.00             
ATOM   2419  SG  CYX   157       2.871  -4.112  -7.393  1.00  0.00             
ATOM   2420  C   CYX   157      -2.398   3.502   0.650  1.00  0.00             
ATOM   2421  O   CYX   157      -2.457  -9.335   4.608  1.00  0.00             
ATOM   2422  N   PRO   158       1.439  -1.450  -2.380  1.00  0.00             
ATOM   2423  CD  PRO   158       5.424   2.691   4.348  1.00  0.00             
ATOM   2424  HD2 PRO   158      -4.415   2.005  32.976  1.00  0.00             
ATOM   2425  HD3 PRO   158     -29.223  13.236   7.503  1.00  0.00             
ATOM   2426  CG  PRO   158       0.952   0.277   0.045  1.00  0.00             
ATOM   2427  HG2 PRO   158      -8.748  20.034 -34.618  1.00  0.00             
ATOM   2428  HG3 PRO   158     -13.610  -3.419  21.578  1.00  0.00             
ATOM   2429  CB  PRO   158       5.100   2.500  -9.863  1.00  0.00             
ATOM   2430  HB2 PRO   158      18.677   6.924  -7.257  1.00  0.00             
ATOM   2431  HB3 PRO   158      22.993   7.340  19.881  1.00  0.00             
ATOM   2432  CA  PRO   158      -4.650  -0.748  -0.405  1.00  0.00             
ATOM   2433  HA  PRO   158     -10.086  11.127 -41.735  1.00  0.00             
ATOM   2434  C   PRO   158      -0.186   3.832  -1.442  1.00  0.00             
ATOM   2435  O   PRO   158      -0.107   4.826   5.528  1.00  0.00             
ATOM   2436  N   VAL   159       1.899   2.109   3.450  1.00  0.00             
ATOM   2437  H   VAL   159     -15.416 -13.711  -6.360  1.00  0.00             
ATOM   2438  CA  VAL   159      -9.577  -9.750   4.521  1.00  0.00             
ATOM   2439  HA  VAL   159       4.204  -1.347   9.276  1.00  0.00             
ATOM   2440  CB  VAL   159      -5.954  -1.396   3.661  1.00  0.00             
ATOM   2441  HB  VAL   159      -1.535   2.228  -5.887  1.00  0.00             
ATOM   2442  CG1 VAL   159      -3.636  -2.659  -5.089  1.00  0.00             
ATOM   2443 HG11 VAL   159       6.683 -18.570  -7.808  1.00  0.00             
ATOM   2444 HG12 VAL   159      -5.267   4.438  -8.830  1.00  0.00             
ATOM   2445 HG13 VAL   159       0.637  -2.525  27.215  1.00  0.00             
ATOM   2446  CG2 VAL   159       4.368   0.479   3.208  1.00  0.00             
ATOM   2447 HG21 VAL   159      15.179  -7.810   3.088  1.00  0.00             
ATOM   2448 HG22 VAL   159     -38.431   4.030  27.346  1.00  0.00             
ATOM   2449 HG23 VAL   159      17.352   5.388  11.768  1.00  0.00             
ATOM   2450  C   VAL   159      -1.559  -0.625  -5.975  1.00  0.00             
ATOM   2451  O   VAL   159       4.124   0.104   6.238  1.00  0.00             
ATOM   2452  N   VAL   160      -5.839  -5.852  -3.350  1.00  0.00             
ATOM   2453  H   VAL   160     -13.660 -22.124   8.274  1.00  0.00             
ATOM   2454  CA  VAL   160       2.544  -4.569   2.462  1.00  0.00             
ATOM   2455  HA  VAL   160       0.419  -5.025 -11.160  1.00  0.00             
ATOM   2456  CB  VAL   160      -1.511  -6.558  -7.463  1.00  0.00             
ATOM   2457  HB  VAL   160       2.161   3.018 -16.312  1.00  0.00             
ATOM   2458  CG1 VAL   160       3.350   4.876  -2.453  1.00  0.00             
ATOM   2459 HG11 VAL   160       2.758  -1.162   0.136  1.00  0.00             
ATOM   2460 HG12 VAL   160      13.907   3.938 -19.067  1.00  0.00             
ATOM   2461 HG13 VAL   160      -5.007   5.721   0.465  1.00  0.00             
ATOM   2462  CG2 VAL   160       1.112   0.527   1.436  1.00  0.00             
ATOM   2463 HG21 VAL   160      -1.973   3.562  12.028  1.00  0.00             
ATOM   2464 HG22 VAL   160      35.058   1.731  -0.246  1.00  0.00             
ATOM   2465 HG23 VAL   160     -11.865  12.137  -7.886  1.00  0.00             
ATOM   2466  C   VAL   160       3.405   4.842   4.392  1.00  0.00             
ATOM   2467  O   VAL   160      -5.948   7.689  -9.141  1.00  0.00             
ATOM   2468  N   PHE   161      -1.054   2.077  -8.096  1.00  0.00             
ATOM   2469  H   PHE   161      -4.333  -0.134  16.491  1.00  0.00             
ATOM   2470  CA  PHE   161      -2.678  -1.986  -1.725  1.00  0.00             
ATOM   2471  HA  PHE   161      -6.759 -13.715  -7.915  1.00  0.00             
ATOM   2472  CB  PHE   161      -5.614  -3.076   2.692  1.00  0.00             
ATOM   2473  HB2 PHE   161      -1.954   4.788 -20.453  1.00  0.00             
ATOM   2474  HB3 PHE   161     -13.960   0.025   5.106  1.00  0.00             
ATOM   2475  CG  PHE   161       2.199  -7.443   7.713  1.00  0.00             
ATOM   2476  CD1 PHE   161      -4.959  -0.000   1.758  1.00  0.00             
ATOM   2477  HD1 PHE   161      -6.382   6.379   5.094  1.00  0.00             
ATOM   2478  CE1 PHE   161      -4.468  -0.091  -8.158  1.00  0.00             
ATOM   2479  HE1 PHE   161      -8.555  24.530   6.074  1.00  0.00             
ATOM   2480  CZ  PHE   161      -4.623  -9.487  -5.157  1.00  0.00             
ATOM   2481  HZ  PHE   161       1.676  -6.734   8.100  1.00  0.00             
ATOM   2482  CE2 PHE   161       0.849   0.104   6.694  1.00  0.00             
ATOM   2483  HE2 PHE   161      23.524  -8.459 -13.349  1.00  0.00             
ATOM   2484  CD2 PHE   161       2.063   3.255  -4.735  1.00  0.00             
ATOM   2485  HD2 PHE   161      -3.916   4.236   9.503  1.00  0.00             
ATOM   2486  C   PHE   161       8.093  -2.294  -0.272  1.00  0.00             
ATOM   2487  O   PHE   161      -0.043  -3.915   7.170  1.00  0.00             
ATOM   2488  N   THR   162       3.343  -3.837   2.082  1.00  0.00             
ATOM   2489  H   THR   162       3.602 -14.593   3.798  1.00  0.00             
ATOM   2490  CA  THR   162      -1.349   0.943  10.017  1.00  0.00             
ATOM   2491  HA  THR   162      -0.708  -6.030  -9.093  1.00  0.00             
ATOM   2492  CB  THR   162       4.875   2.189   5.758  1.00  0.00             
ATOM   2493  HB  THR   162       8.501   0.229 -11.318  1.00  0.00             
ATOM   2494  CG2 THR   162      -1.589   4.940  -2.576  1.00  0.00             
ATOM   2495 HG21 THR   162      17.787  31.728 -16.225  1.00  0.00             
ATOM   2496 HG22 THR   162       8.227  -1.131  25.571  1.00  0.00             
ATOM   2497 HG23 THR   162      -5.990  -0.663  -3.826  1.00  0.00             
ATOM   2498  OG1 THR   162       0.155   5.866  -0.300  1.00  0.00             
ATOM   2499  HG1 THR   162      -2.407  16.574  -4.917  1.00  0.00             
ATOM   2500  C   THR   162      -1.708  -3.236   1.133  1.00  0.00             
ATOM   2501  O   THR   162      -3.800   4.133  -7.866  1.00  0.00             
ATOM   2502  N   ASP   163       6.087  -0.695   4.099  1.00  0.00             
ATOM   2503  H   ASP   163      16.039 -20.901   6.940  1.00  0.00             
ATOM   2504  CA  ASP   163       0.988   0.237  -6.089  1.00  0.00             
ATOM   2505  HA  ASP   163      -0.159  -4.918  -7.046  1.00  0.00             
ATOM   2506  CB  ASP   163       0.077  -2.066  -2.145  1.00  0.00             
ATOM   2507  HB2 ASP   163      -8.603 -19.961 -18.678  1.00  0.00             
ATOM   2508  HB3 ASP   163      22.083  33.493 -21.474  1.00  0.00             
ATOM   2509  CG  ASP   163      -8.462  -4.969   6.852  1.00  0.00             
ATOM   2510  OD1 ASP   163       3.386  -1.616  -0.098  1.00  0.00             
ATOM   2511  OD2 ASP   163       0.610   7.299   7.471  1.00  0.00             
ATOM   2512  C   ASP   163      -1.909   2.446   0.301  1.00  0.00             
ATOM   2513  O   ASP   163       5.727   0.720   1.007  1.00  0.00             
ATOM   2514  N   GLY   164       1.164  -4.525  -4.781  1.00  0.00             
ATOM   2515  H   GLY   164      11.921 -26.960  -8.869  1.00  0.00             
ATOM   2516  CA  GLY   164      -5.826   9.760   6.360  1.00  0.00             
ATOM   2517  HA2 GLY   164       4.373  -6.696  19.231  1.00  0.00             
ATOM   2518  HA3 GLY   164       0.625  -3.809  -2.708  1.00  0.00             
ATOM   2519  C   GLY   164      -4.291  -5.622  -0.115  1.00  0.00             
ATOM   2520  O   GLY   164       1.365  -3.212  -3.764  1.00  0.00             
ATOM   2521  N   SER   165      -0.353  -5.881   0.734  1.00  0.00             
ATOM   2522  H   SER   165     -13.585 -16.053 -12.159  1.00  0.00             
ATOM   2523  CA  SER   165       5.693   3.897  -2.988  1.00  0.00             
ATOM   2524  HA  SER   165      14.179 -29.331  -3.350  1.00  0.00             
ATOM   2525  CB  SER   165       0.833  -5.886   0.325  1.00  0.00             
ATOM   2526  HB2 SER   165     -25.585  -5.674 -13.983  1.00  0.00             
ATOM   2527  HB3 SER   165     -28.004  -2.487  23.580  1.00  0.00             
ATOM   2528  OG  SER   165       2.353   1.868   4.970  1.00  0.00             
ATOM   2529  HG  SER   165       0.342  -1.624   2.472  1.00  0.00             
ATOM   2530  C   SER   165       5.073  -2.038   8.837  1.00  0.00             
ATOM   2531  O   SER   165      -1.448   1.909  -6.806  1.00  0.00             
ATOM   2532  N   ALA   166      -0.905   1.939  -6.396  1.00  0.00             
ATOM   2533  H   ALA   166      -5.353  -5.599  -0.424  1.00  0.00             
ATOM   2534  CA  ALA   166      -1.344  -3.125  -3.626  1.00  0.00             
ATOM   2535  HA  ALA   166      17.429  14.601   1.851  1.00  0.00             
ATOM   2536  CB  ALA   166       5.925   1.532  -0.527  1.00  0.00             
ATOM   2537  HB1 ALA   166      16.165   3.292  -1.524  1.00  0.00             
ATOM   2538  HB2 ALA   166       4.438  -1.963  -9.557  1.00  0.00             
ATOM   2539  HB3 ALA   166     -12.481  -8.527   6.613  1.00  0.00             
ATOM   2540  C   ALA   166      -4.853  -4.740  -4.106  1.00  0.00             
ATOM   2541  O   ALA   166       5.168   4.795  -1.002  1.00  0.00             
ATOM   2542  N   THR   167       2.568  -7.238   0.568  1.00  0.00             
ATOM   2543  H   THR   167      32.042 -16.679  17.064  1.00  0.00             
ATOM   2544  CA  THR   167      -3.497  -5.141   4.758  1.00  0.00             
ATOM   2545  HA  THR   167      -0.031 -14.414  15.121  1.00  0.00             
ATOM   2546  CB  THR   167       1.008  -4.212  -1.405  1.00  0.00             
ATOM   2547  HB  THR   167     -20.043   0.642 -35.469  1.00  0.00             
ATOM   2548  CG2 THR   167      -4.917   6.193  -9.571  1.00  0.00             
ATOM   2549 HG21 THR   167      28.799   0.062   0.721  1.00  0.00             
ATOM   2550 HG22 THR   167      -7.803   1.753 -11.455  1.00  0.00             
ATOM   2551 HG23 THR   167       9.394  -0.370  -0.395  1.00  0.00             
ATOM   2552  OG1 THR   167       0.506   2.761   1.785  1.00  0.00             
ATOM   2553  HG1 THR   167      11.255  -7.590  14.848  1.00  0.00             
ATOM   2554  C   THR   167       2.606  -5.097  -0.281  1.00  0.00             
ATOM   2555  O   THR   167      -4.602  -0.419  -5.180  1.00  0.00             
ATOM   2556  N   GLY   168       4.139   0.896  -2.055  1.00  0.00             
ATOM   2557  H   GLY   168       1.071  -3.993  -9.114  1.00  0.00             
ATOM   2558  CA  GLY   168      -9.406   8.583   1.948  1.00  0.00             
ATOM   2559  HA2 GLY   168      -8.786  -0.321 -31.926  1.00  0.00             
ATOM   2560  HA3 GLY   168      -2.133  -3.204   8.823  1.00  0.00             
ATOM   2561  C   GLY   168      -1.684 -10.138   3.749  1.00  0.00             
ATOM   2562  O   GLY   168      -2.583  -0.267  -5.944  1.00  0.00             
ATOM   2563  N   PRO   169       3.593   2.765   6.207  1.00  0.00             
ATOM   2564  CD  PRO   169      -1.541  -0.017  -1.018  1.00  0.00             
ATOM   2565  HD2 PRO   169       7.378   0.675  -7.153  1.00  0.00             
ATOM   2566  HD3 PRO   169      22.650 -12.821  16.524  1.00  0.00             
ATOM   2567  CG  PRO   169       1.984  -6.574   4.763  1.00  0.00             
ATOM   2568  HG2 PRO   169       6.143  -4.795  -0.804  1.00  0.00             
ATOM   2569  HG3 PRO   169       1.760   9.905  11.212  1.00  0.00             
ATOM   2570  CB  PRO   169       1.821   2.446  -1.547  1.00  0.00             
ATOM   2571  HB2 PRO   169     -14.056   0.129   5.090  1.00  0.00             
ATOM   2572  HB3 PRO   169       2.166   2.833  -2.833  1.00  0.00             
ATOM   2573  CA  PRO   169       1.975  -1.545  -4.783  1.00  0.00             
ATOM   2574  HA  PRO   169      -1.459 -10.876   2.071  1.00  0.00             
ATOM   2575  C   PRO   169       8.744   5.603  -7.458  1.00  0.00             
ATOM   2576  O   PRO   169       5.972   4.761   6.030  1.00  0.00             
ATOM   2577  N   ALA   170      -3.682   3.927  -4.260  1.00  0.00             
ATOM   2578  H   ALA   170     -12.409   2.044   4.438  1.00  0.00             
ATOM   2579  CA  ALA   170      -6.598  -1.432  -2.802  1.00  0.00             
ATOM   2580  HA  ALA   170      11.816   4.985 -11.544  1.00  0.00             
ATOM   2581  CB  ALA   170       5.307   2.257   1.316  1.00  0.00             
ATOM   2582  HB1 ALA   170       6.019  32.965  32.154  1.00  0.00             
ATOM   2583  HB2 ALA   170      16.773   2.093  -5.934  1.00  0.00             
ATOM   2584  HB3 ALA   170      -3.083  -4.999   6.077  1.00  0.00             
ATOM   2585  C   ALA   170      -3.389  10.593   3.145  1.00  0.00             
ATOM   2586  O   ALA   170      -8.851   0.225   2.640  1.00  0.00             
ATOM   2587  N   GLU   171      -0.773  -1.580   7.947  1.00  0.00             
ATOM   2588  H   GLU   171     -16.111  17.131  21.910  1.00  0.00             
ATOM   2589  CA  GLU   171      -3.099  -0.830  -9.567  1.00  0.00             
ATOM   2590  HA  GLU   171      10.353 -21.327 -14.812  1.00  0.00             
ATOM   2591  CB  GLU   171       1.154  -2.893  -1.092  1.00  0.00             
ATOM   2592  HB2 GLU   171       1.689 -15.762  -0.461  1.00  0.00             
ATOM   2593  HB3 GLU   171      -4.536   0.430   9.469  1.00  0.00             
ATOM   2594  CG  GLU   171      -1.417   0.626  -1.705  1.00  0.00             
ATOM   2595  HG2 GLU   171      -1.095 -24.080  -6.015  1.00  0.00             
ATOM   2596  HG3 GLU   171     -14.550  25.651 -21.366  1.00  0.00             
ATOM   2597  CD  GLU   171       0.469   6.227  -4.101  1.00  0.00             
ATOM   2598  OE1 GLU   171       0.967  -1.514   2.466  1.00  0.00             
ATOM   2599  OE2 GLU   171      -4.177  -5.380  -1.246  1.00  0.00             
ATOM   2600  C   GLU   171       3.718   6.720   3.090  1.00  0.00             
ATOM   2601  O   GLU   171      -0.087   2.607  -1.703  1.00  0.00             
ATOM   2602  N   THR   172       5.301  -1.989   5.161  1.00  0.00             
ATOM   2603  H   THR   172       8.302  -8.481  -6.699  1.00  0.00             
ATOM   2604  CA  THR   172      -1.481   5.287  -4.922  1.00  0.00             
ATOM   2605  HA  THR   172     -15.975  48.638   5.735  1.00  0.00             
ATOM   2606  CB  THR   172       0.784  -5.851   2.962  1.00  0.00             
ATOM   2607  HB  THR   172       9.396 -21.481 -17.470  1.00  0.00             
ATOM   2608  CG2 THR   172       6.551  -4.962  -1.031  1.00  0.00             
ATOM   2609 HG21 THR   172       8.306  -8.346 -11.043  1.00  0.00             
ATOM   2610 HG22 THR   172       2.612   5.856   3.953  1.00  0.00             
ATOM   2611 HG23 THR   172      -3.441  -8.887  -4.858  1.00  0.00             
ATOM   2612  OG1 THR   172      -4.623   3.297  -1.203  1.00  0.00             
ATOM   2613  HG1 THR   172     -11.887   5.196 -11.335  1.00  0.00             
ATOM   2614  C   THR   172      -0.149   0.823  -3.767  1.00  0.00             
ATOM   2615  O   THR   172       3.970  -5.816  -5.269  1.00  0.00             
ATOM   2616  N   ARG   173       0.909   0.363  -4.281  1.00  0.00             
ATOM   2617  H   ARG   173       3.440   2.046 -21.341  1.00  0.00             
ATOM   2618  CA  ARG   173       3.739  -5.822   1.848  1.00  0.00             
ATOM   2619  HA  ARG   173       2.762 -19.004  10.006  1.00  0.00             
ATOM   2620  CB  ARG   173       0.552  -5.413  -2.241  1.00  0.00             
ATOM   2621  HB2 ARG   173      -1.444   6.230   5.036  1.00  0.00             
ATOM   2622  HB3 ARG   173     -10.094 -17.908  -6.867  1.00  0.00             
ATOM   2623  CG  ARG   173      -3.269  -4.620  -9.051  1.00  0.00             
ATOM   2624  HG2 ARG   173      -6.156  31.933   8.096  1.00  0.00             
ATOM   2625  HG3 ARG   173      26.161  15.620  -4.264  1.00  0.00             
ATOM   2626  CD  ARG   173       4.706   2.708   5.021  1.00  0.00             
ATOM   2627  HD2 ARG   173       3.893   0.822  19.361  1.00  0.00             
ATOM   2628  HD3 ARG   173      12.453  31.621  21.429  1.00  0.00             
ATOM   2629  NE  ARG   173      -8.015   1.732  -0.222  1.00  0.00             
ATOM   2630  HE  ARG   173     -11.540  -2.047 -12.390  1.00  0.00             
ATOM   2631  CZ  ARG   173      -2.528  -3.847  -2.068  1.00  0.00             
ATOM   2632  NH1 ARG   173      -1.874   2.531  -4.306  1.00  0.00             
ATOM   2633 HH11 ARG   173       4.176  -9.198  17.080  1.00  0.00             
ATOM   2634 HH12 ARG   173       8.179  -1.391   0.303  1.00  0.00             
ATOM   2635  NH2 ARG   173      -2.114  -3.609   1.451  1.00  0.00             
ATOM   2636 HH21 ARG   173       4.304  -8.709   3.280  1.00  0.00             
ATOM   2637 HH22 ARG   173     -15.877  -0.538  -1.260  1.00  0.00             
ATOM   2638  C   ARG   173       7.241  -0.631   0.767  1.00  0.00             
ATOM   2639  O   ARG   173      -1.561   3.051   2.264  1.00  0.00             
ATOM   2640  N   ILE   174       4.691  -1.965  -7.728  1.00  0.00             
ATOM   2641  H   ILE   174       9.844  11.400 -13.310  1.00  0.00             
ATOM   2642  CA  ILE   174       5.446  -6.293  -4.409  1.00  0.00             
ATOM   2643  HA  ILE   174       3.340  -4.633  23.495  1.00  0.00             
ATOM   2644  CB  ILE   174       0.875  -1.743   0.331  1.00  0.00             
ATOM   2645  HB  ILE   174     -13.911 -20.304  26.484  1.00  0.00             
ATOM   2646  CG2 ILE   174      -0.110  -5.154  -4.218  1.00  0.00             
ATOM   2647 HG21 ILE   174     -14.708  -0.039   5.923  1.00  0.00             
ATOM   2648 HG22 ILE   174     -17.836  -3.506   6.653  1.00  0.00             
ATOM   2649 HG23 ILE   174       1.615   6.692   3.713  1.00  0.00             
ATOM   2650  CG1 ILE   174      -1.291  -4.599   1.037  1.00  0.00             
ATOM   2651 HG12 ILE   174      -8.750 -13.686  -2.708  1.00  0.00             
ATOM   2652 HG13 ILE   174      -7.049  -0.814   2.707  1.00  0.00             
ATOM   2653  CD1 ILE   174     -12.013  -0.089  -1.513  1.00  0.00             
ATOM   2654 HD11 ILE   174     -12.024  21.416 -12.456  1.00  0.00             
ATOM   2655 HD12 ILE   174     -22.911  13.951 -11.992  1.00  0.00             
ATOM   2656 HD13 ILE   174       2.784 -10.351 -15.567  1.00  0.00             
ATOM   2657  C   ILE   174       9.204  -2.780  -0.479  1.00  0.00             
ATOM   2658  O   ILE   174       1.004  -1.757   3.231  1.00  0.00             
ATOM   2659  N   TYR   175      -4.917   2.024  -5.907  1.00  0.00             
ATOM   2660  H   TYR   175       7.020  12.380 -24.526  1.00  0.00             
ATOM   2661  CA  TYR   175       6.246  -2.794   1.099  1.00  0.00             
ATOM   2662  HA  TYR   175      19.070  14.660  10.979  1.00  0.00             
ATOM   2663  CB  TYR   175       2.129  -3.424  -0.088  1.00  0.00             
ATOM   2664  HB2 TYR   175      -6.849 -10.117   2.452  1.00  0.00             
ATOM   2665  HB3 TYR   175      -4.275 -11.564 -17.162  1.00  0.00             
ATOM   2666  CG  TYR   175       0.490   9.674  -1.083  1.00  0.00             
ATOM   2667  CD1 TYR   175       2.877   3.402   6.965  1.00  0.00             
ATOM   2668  HD1 TYR   175      17.516   1.189   0.685  1.00  0.00             
ATOM   2669  CE1 TYR   175       5.668  -6.689   3.183  1.00  0.00             
ATOM   2670  HE1 TYR   175       2.955 -16.117  -2.537  1.00  0.00             
ATOM   2671  CZ  TYR   175      -8.992   5.557  -0.650  1.00  0.00             
ATOM   2672  OH  TYR   175       6.448  -4.781  -4.857  1.00  0.00             
ATOM   2673  HH  TYR   175      -5.705   2.481 -43.663  1.00  0.00             
ATOM   2674  CE2 TYR   175       9.915   1.390  -3.371  1.00  0.00             
ATOM   2675  HE2 TYR   175      -7.210   1.867   3.090  1.00  0.00             
ATOM   2676  CD2 TYR   175       0.487  -4.838  -2.976  1.00  0.00             
ATOM   2677  HD2 TYR   175     -29.955  -1.958 -12.248  1.00  0.00             
ATOM   2678  C   TYR   175      -0.133   3.154  -3.543  1.00  0.00             
ATOM   2679  O   TYR   175      -2.890   3.900   7.805  1.00  0.00             
ATOM   2680  N   TYR   176      -4.535  -0.758   6.677  1.00  0.00             
ATOM   2681  H   TYR   176      -9.913   6.588 -21.393  1.00  0.00             
ATOM   2682  CA  TYR   176      -0.005  -5.761  -2.685  1.00  0.00             
ATOM   2683  HA  TYR   176      -3.579 -12.771  12.472  1.00  0.00             
ATOM   2684  CB  TYR   176       1.973  -7.839   7.859  1.00  0.00             
ATOM   2685  HB2 TYR   176       7.987  -5.399  14.681  1.00  0.00             
ATOM   2686  HB3 TYR   176     -13.869   5.469   3.102  1.00  0.00             
ATOM   2687  CG  TYR   176       3.791   0.472   1.527  1.00  0.00             
ATOM   2688  CD1 TYR   176      -2.741   0.366   2.888  1.00  0.00             
ATOM   2689  HD1 TYR   176       6.733  10.999 -12.357  1.00  0.00             
ATOM   2690  CE1 TYR   176       0.646  -3.802  -7.878  1.00  0.00             
ATOM   2691  HE1 TYR   176      -7.837 -15.130 -17.270  1.00  0.00             
ATOM   2692  CZ  TYR   176      -0.178   3.042  -1.281  1.00  0.00             
ATOM   2693  OH  TYR   176       5.275   0.290   2.459  1.00  0.00             
ATOM   2694  HH  TYR   176     -13.595   2.632 -27.212  1.00  0.00             
ATOM   2695  CE2 TYR   176       3.369   0.582  -3.978  1.00  0.00             
ATOM   2696  HE2 TYR   176      19.533 -15.014  18.654  1.00  0.00             
ATOM   2697  CD2 TYR   176      -0.267  -0.000  -0.183  1.00  0.00             
ATOM   2698  HD2 TYR   176      -2.433 -24.063   1.862  1.00  0.00             
ATOM   2699  C   TYR   176      -7.202  -6.196   2.530  1.00  0.00             
ATOM   2700  O   TYR   176      -2.482   0.249   3.888  1.00  0.00             
ATOM   2701  N   PHE   177      -4.069  -2.738  -6.282  1.00  0.00             
ATOM   2702  H   PHE   177      14.514   3.420  20.901  1.00  0.00             
ATOM   2703  CA  PHE   177      -2.553   9.252  10.849  1.00  0.00             
ATOM   2704  HA  PHE   177     -17.344  11.362  -1.046  1.00  0.00             
ATOM   2705  CB  PHE   177      -2.070   0.288   6.612  1.00  0.00             
ATOM   2706  HB2 PHE   177      25.154  -1.263  11.247  1.00  0.00             
ATOM   2707  HB3 PHE   177     -15.016  -6.005 -20.795  1.00  0.00             
ATOM   2708  CG  PHE   177       2.057  -2.695   1.716  1.00  0.00             
ATOM   2709  CD1 PHE   177       0.479   2.554 -12.514  1.00  0.00             
ATOM   2710  HD1 PHE   177      22.822   6.970   6.378  1.00  0.00             
ATOM   2711  CE1 PHE   177       2.752  -5.285   2.265  1.00  0.00             
ATOM   2712  HE1 PHE   177     -11.009   1.039  -5.570  1.00  0.00             
ATOM   2713  CZ  PHE   177       1.944  -0.811  -2.194  1.00  0.00             
ATOM   2714  HZ  PHE   177       1.285   6.351  -4.018  1.00  0.00             
ATOM   2715  CE2 PHE   177      -4.653  -0.836   0.660  1.00  0.00             
ATOM   2716  HE2 PHE   177     -14.174   1.999  -1.162  1.00  0.00             
ATOM   2717  CD2 PHE   177       7.337  -4.129   6.813  1.00  0.00             
ATOM   2718  HD2 PHE   177     -12.842   2.033   4.517  1.00  0.00             
ATOM   2719  C   PHE   177       4.754  -2.027   5.232  1.00  0.00             
ATOM   2720  O   PHE   177       0.012   0.706   0.934  1.00  0.00             
ATOM   2721  N   LYS   178      -8.274   5.221  -0.011  1.00  0.00             
ATOM   2722  H   LYS   178      13.474  11.563 -12.929  1.00  0.00             
ATOM   2723  CA  LYS   178      -5.336  10.425  -1.385  1.00  0.00             
ATOM   2724  HA  LYS   178       3.234   9.775  25.808  1.00  0.00             
ATOM   2725  CB  LYS   178       2.290  -1.944  -0.791  1.00  0.00             
ATOM   2726  HB2 LYS   178     -23.475  19.463   3.022  1.00  0.00             
ATOM   2727  HB3 LYS   178      12.856   9.133 -22.014  1.00  0.00             
ATOM   2728  CG  LYS   178      -1.652   5.946  10.080  1.00  0.00             
ATOM   2729  HG2 LYS   178     -14.699  16.394   5.187  1.00  0.00             
ATOM   2730  HG3 LYS   178      -5.349   7.729  -3.348  1.00  0.00             
ATOM   2731  CD  LYS   178       3.609   7.225  -1.336  1.00  0.00             
ATOM   2732  HD2 LYS   178       4.839   6.457   0.509  1.00  0.00             
ATOM   2733  HD3 LYS   178       5.177   9.289 -11.321  1.00  0.00             
ATOM   2734  CE  LYS   178       6.813   1.642   4.188  1.00  0.00             
ATOM   2735  HE2 LYS   178       9.923  10.740  27.346  1.00  0.00             
ATOM   2736  HE3 LYS   178       0.671  -5.390  -0.261  1.00  0.00             
ATOM   2737  NZ  LYS   178       1.927   0.955  -1.924  1.00  0.00             
ATOM   2738  HZ1 LYS   178      -4.551  -3.618 -14.154  1.00  0.00             
ATOM   2739  HZ2 LYS   178       4.498   0.728  -3.417  1.00  0.00             
ATOM   2740  HZ3 LYS   178       2.962  -8.011  -2.867  1.00  0.00             
ATOM   2741  C   LYS   178       0.327   3.479   8.579  1.00  0.00             
ATOM   2742  O   LYS   178       2.187   2.759  -6.505  1.00  0.00             
ATOM   2743  N   GLU   179       4.112  -1.591  -6.435  1.00  0.00             
ATOM   2744  H   GLU   179      14.876   2.504 -10.554  1.00  0.00             
ATOM   2745  CA  GLU   179       2.485  -3.279  -5.260  1.00  0.00             
ATOM   2746  HA  GLU   179       5.878   4.631  -5.344  1.00  0.00             
ATOM   2747  CB  GLU   179      10.755  -9.880  -0.138  1.00  0.00             
ATOM   2748  HB2 GLU   179      11.007 -10.556   9.414  1.00  0.00             
ATOM   2749  HB3 GLU   179      -5.154   4.118  -3.287  1.00  0.00             
ATOM   2750  CG  GLU   179       7.415   1.137  -1.181  1.00  0.00             
ATOM   2751  HG2 GLU   179       3.296  -6.774   0.968  1.00  0.00             
ATOM   2752  HG3 GLU   179      12.356  -6.024   3.571  1.00  0.00             
ATOM   2753  CD  GLU   179      14.854  -6.338  -8.598  1.00  0.00             
ATOM   2754  OE1 GLU   179      -0.132   4.151  -9.720  1.00  0.00             
ATOM   2755  OE2 GLU   179      -6.648   1.295   0.241  1.00  0.00             
ATOM   2756  C   GLU   179      -0.273   3.837   5.513  1.00  0.00             
ATOM   2757  O   GLU   179      -4.055   2.330  -1.980  1.00  0.00             
ATOM   2758  N   GLY   180      -3.580  -0.416  -7.914  1.00  0.00             
ATOM   2759  H   GLY   180      -0.868  -7.122  -2.978  1.00  0.00             
ATOM   2760  CA  GLY   180      -3.708   4.126   6.214  1.00  0.00             
ATOM   2761  HA2 GLY   180      -5.400  -0.755  -3.887  1.00  0.00             
ATOM   2762  HA3 GLY   180       4.275  -7.037 -10.614  1.00  0.00             
ATOM   2763  C   GLY   180       3.197   2.150   0.499  1.00  0.00             
ATOM   2764  O   GLY   180      -4.886  -3.704  -3.691  1.00  0.00             
ATOM   2765  N   LYS   181       3.987   3.729   1.859  1.00  0.00             
ATOM   2766  H   LYS   181     -13.039 -19.058   1.167  1.00  0.00             
ATOM   2767  CA  LYS   181      11.314   2.019  -3.552  1.00  0.00             
ATOM   2768  HA  LYS   181       0.794  29.777 -15.630  1.00  0.00             
ATOM   2769  CB  LYS   181       1.049   4.660  -2.677  1.00  0.00             
ATOM   2770  HB2 LYS   181       1.331  11.047  -5.887  1.00  0.00             
ATOM   2771  HB3 LYS   181      -3.860 -14.108  10.277  1.00  0.00             
ATOM   2772  CG  LYS   181       3.575   0.988  -2.438  1.00  0.00             
ATOM   2773  HG2 LYS   181      32.806  -3.473 -13.435  1.00  0.00             
ATOM   2774  HG3 LYS   181     -21.600 -12.913 -31.502  1.00  0.00             
ATOM   2775  CD  LYS   181       1.338  -4.345   1.667  1.00  0.00             
ATOM   2776  HD2 LYS   181       6.980  -8.260   1.543  1.00  0.00             
ATOM   2777  HD3 LYS   181       4.591  12.156 -18.786  1.00  0.00             
ATOM   2778  CE  LYS   181       1.737  -3.743   1.160  1.00  0.00             
ATOM   2779  HE2 LYS   181      -1.997  18.579  -5.597  1.00  0.00             
ATOM   2780  HE3 LYS   181       8.376  17.388  -9.807  1.00  0.00             
ATOM   2781  NZ  LYS   181       2.171  -4.750   3.478  1.00  0.00             
ATOM   2782  HZ1 LYS   181      -1.561  10.022   0.250  1.00  0.00             
ATOM   2783  HZ2 LYS   181       3.742  -9.653  -3.442  1.00  0.00             
ATOM   2784  HZ3 LYS   181     -12.816 -23.164   8.490  1.00  0.00             
ATOM   2785  C   LYS   181      -1.348   4.900   5.535  1.00  0.00             
ATOM   2786  O   LYS   181       1.343  -4.054   4.702  1.00  0.00             
ATOM   2787  N   ILE   182      -6.355   7.647  -2.806  1.00  0.00             
ATOM   2788  H   ILE   182      16.550   0.692  -3.802  1.00  0.00             
ATOM   2789  CA  ILE   182      -2.140  -3.443   2.751  1.00  0.00             
ATOM   2790  HA  ILE   182       8.433  -2.925   7.433  1.00  0.00             
ATOM   2791  CB  ILE   182       4.292  -5.074   6.512  1.00  0.00             
ATOM   2792  HB  ILE   182      -0.919  -2.391  -1.808  1.00  0.00             
ATOM   2793  CG2 ILE   182       0.894   8.053   2.915  1.00  0.00             
ATOM   2794 HG21 ILE   182      18.451 -28.018  10.180  1.00  0.00             
ATOM   2795 HG22 ILE   182      10.454   8.337   1.826  1.00  0.00             
ATOM   2796 HG23 ILE   182     -16.275  -7.781   7.574  1.00  0.00             
ATOM   2797  CG1 ILE   182       8.395  -3.458  -6.889  1.00  0.00             
ATOM   2798 HG12 ILE   182      -5.271  -6.012  15.671  1.00  0.00             
ATOM   2799 HG13 ILE   182      -0.397  23.034  -6.684  1.00  0.00             
ATOM   2800  CD1 ILE   182       1.822   5.074  -3.047  1.00  0.00             
ATOM   2801 HD11 ILE   182      -8.519 -14.348   4.342  1.00  0.00             
ATOM   2802 HD12 ILE   182       3.802   5.598   0.043  1.00  0.00             
ATOM   2803 HD13 ILE   182      -0.910   3.940   8.981  1.00  0.00             
ATOM   2804  C   ILE   182      -2.785  -2.260  -4.201  1.00  0.00             
ATOM   2805  O   ILE   182      -2.419   3.066   0.944  1.00  0.00             
ATOM   2806  N   LEU   183       6.273   1.435  -2.782  1.00  0.00             
ATOM   2807  H   LEU   183       2.213   9.400  17.426  1.00  0.00             
ATOM   2808  CA  LEU   183       0.521  -7.386  -2.276  1.00  0.00             
ATOM   2809  HA  LEU   183       8.606  -1.625   6.654  1.00  0.00             
ATOM   2810  CB  LEU   183       4.764  -5.799  -3.610  1.00  0.00             
ATOM   2811  HB2 LEU   183     -16.626  -9.307  12.754  1.00  0.00             
ATOM   2812  HB3 LEU   183       1.333   2.675   8.416  1.00  0.00             
ATOM   2813  CG  LEU   183       5.998 -11.708   5.548  1.00  0.00             
ATOM   2814  HG  LEU   183       0.922 -13.554   3.528  1.00  0.00             
ATOM   2815  CD1 LEU   183     -11.487  -1.276   3.966  1.00  0.00             
ATOM   2816 HD11 LEU   183      -4.045  -2.082   0.034  1.00  0.00             
ATOM   2817 HD12 LEU   183     -17.318  -0.090  -1.158  1.00  0.00             
ATOM   2818 HD13 LEU   183       2.092  -1.101  -0.913  1.00  0.00             
ATOM   2819  CD2 LEU   183       5.825  -3.423   7.384  1.00  0.00             
ATOM   2820 HD21 LEU   183       0.888  -2.074  22.467  1.00  0.00             
ATOM   2821 HD22 LEU   183     -10.933  -9.835  -1.558  1.00  0.00             
ATOM   2822 HD23 LEU   183     -20.195 -22.103 -20.157  1.00  0.00             
ATOM   2823  C   LEU   183      -9.163   4.231   4.304  1.00  0.00             
ATOM   2824  O   LEU   183       2.611  -2.441   0.625  1.00  0.00             
ATOM   2825  N   LYS   184      -1.279   1.839  -5.181  1.00  0.00             
ATOM   2826  H   LYS   184     -16.178 -24.083 -12.674  1.00  0.00             
ATOM   2827  CA  LYS   184       5.282  -3.215  -1.657  1.00  0.00             
ATOM   2828  HA  LYS   184       2.475  -6.094   1.977  1.00  0.00             
ATOM   2829  CB  LYS   184      -0.992   2.269   1.545  1.00  0.00             
ATOM   2830  HB2 LYS   184      -1.471   0.079   0.280  1.00  0.00             
ATOM   2831  HB3 LYS   184      -0.690  -0.847   9.020  1.00  0.00             
ATOM   2832  CG  LYS   184       3.567  -7.648   1.426  1.00  0.00             
ATOM   2833  HG2 LYS   184     -22.988 -18.766  -8.100  1.00  0.00             
ATOM   2834  HG3 LYS   184      21.251  -4.132   1.788  1.00  0.00             
ATOM   2835  CD  LYS   184      -6.030   2.602   5.394  1.00  0.00             
ATOM   2836  HD2 LYS   184      11.609  13.211  13.663  1.00  0.00             
ATOM   2837  HD3 LYS   184       7.207   4.240   6.490  1.00  0.00             
ATOM   2838  CE  LYS   184       1.151  -5.067  -9.870  1.00  0.00             
ATOM   2839  HE2 LYS   184     -23.620 -11.613 -18.054  1.00  0.00             
ATOM   2840  HE3 LYS   184      -8.477 -16.446   1.676  1.00  0.00             
ATOM   2841  NZ  LYS   184      -0.811   1.531  -3.070  1.00  0.00             
ATOM   2842  HZ1 LYS   184     -18.201 -21.793  30.253  1.00  0.00             
ATOM   2843  HZ2 LYS   184     -16.228   9.775  12.204  1.00  0.00             
ATOM   2844  HZ3 LYS   184      -0.935   4.617  -2.799  1.00  0.00             
ATOM   2845  C   LYS   184       2.431   8.052  -2.217  1.00  0.00             
ATOM   2846  O   LYS   184       4.990   0.283  -1.336  1.00  0.00             
ATOM   2847  N   TRP   185      -9.070  -1.473   5.450  1.00  0.00             
ATOM   2848  H   TRP   185      -2.225  10.998   7.174  1.00  0.00             
ATOM   2849  CA  TRP   185       5.497   4.721   6.444  1.00  0.00             
ATOM   2850  HA  TRP   185      -5.554  12.390  -9.426  1.00  0.00             
ATOM   2851  CB  TRP   185      -1.923   7.179  -6.164  1.00  0.00             
ATOM   2852  HB2 TRP   185      23.309  20.740   4.597  1.00  0.00             
ATOM   2853  HB3 TRP   185      17.053  16.421  33.519  1.00  0.00             
ATOM   2854  CG  TRP   185      -0.666   1.575  -2.829  1.00  0.00             
ATOM   2855  CD1 TRP   185       7.459  -1.292   7.637  1.00  0.00             
ATOM   2856  HD1 TRP   185     -18.955  10.250 -14.387  1.00  0.00             
ATOM   2857  NE1 TRP   185      -2.823  -4.224  -6.739  1.00  0.00             
ATOM   2858  HE1 TRP   185     -25.162  -1.976  -5.039  1.00  0.00             
ATOM   2859  CE2 TRP   185       0.255  -4.501   0.600  1.00  0.00             
ATOM   2860  CZ2 TRP   185      -3.742   3.617   1.510  1.00  0.00             
ATOM   2861  HZ2 TRP   185      -3.486   6.851  -5.098  1.00  0.00             
ATOM   2862  CH2 TRP   185       6.248   4.043  -0.088  1.00  0.00             
ATOM   2863  HH2 TRP   185       8.839  20.452  -1.546  1.00  0.00             
ATOM   2864  CZ3 TRP   185      -5.092  -4.794   3.032  1.00  0.00             
ATOM   2865  HZ3 TRP   185     -11.382  -5.360  -1.933  1.00  0.00             
ATOM   2866  CE3 TRP   185      10.026  -6.513  -5.345  1.00  0.00             
ATOM   2867  HE3 TRP   185      -2.311 -19.620  30.171  1.00  0.00             
ATOM   2868  CD2 TRP   185      -6.608  -0.417  -0.309  1.00  0.00             
ATOM   2869  C   TRP   185       3.728  -3.198   5.304  1.00  0.00             
ATOM   2870  O   TRP   185      -1.244   0.459   0.286  1.00  0.00             
ATOM   2871  N   GLU   186      -3.092   2.374  11.247  1.00  0.00             
ATOM   2872  H   GLU   186      -4.122   4.245   0.396  1.00  0.00             
ATOM   2873  CA  GLU   186       4.640  -1.314   4.222  1.00  0.00             
ATOM   2874  HA  GLU   186     -19.636 -25.779  20.520  1.00  0.00             
ATOM   2875  CB  GLU   186       9.942   8.828   1.564  1.00  0.00             
ATOM   2876  HB2 GLU   186     -18.156  14.208 -28.281  1.00  0.00             
ATOM   2877  HB3 GLU   186      -2.577  27.862  16.618  1.00  0.00             
ATOM   2878  CG  GLU   186       2.978   2.141  -5.521  1.00  0.00             
ATOM   2879  HG2 GLU   186     -33.462  -1.583 -27.954  1.00  0.00             
ATOM   2880  HG3 GLU   186       5.435  14.926  14.862  1.00  0.00             
ATOM   2881  CD  GLU   186       0.615   3.733  13.225  1.00  0.00             
ATOM   2882  OE1 GLU   186      -1.457   5.283   3.857  1.00  0.00             
ATOM   2883  OE2 GLU   186       1.143   1.459  -0.177  1.00  0.00             
ATOM   2884  C   GLU   186       3.266   2.178 -10.765  1.00  0.00             
ATOM   2885  O   GLU   186       1.017  -9.346  -1.846  1.00  0.00             
ATOM   2886  N   PRO   187       1.001  -6.106  -3.322  1.00  0.00             
ATOM   2887  CD  PRO   187       6.480   5.402   1.994  1.00  0.00             
ATOM   2888  HD2 PRO   187      13.557   8.334  -4.563  1.00  0.00             
ATOM   2889  HD3 PRO   187       4.579   6.071  -6.994  1.00  0.00             
ATOM   2890  CG  PRO   187      -0.083   2.494  -6.763  1.00  0.00             
ATOM   2891  HG2 PRO   187     -17.725  21.001  12.712  1.00  0.00             
ATOM   2892  HG3 PRO   187     -19.303 -16.696   8.258  1.00  0.00             
ATOM   2893  CB  PRO   187      -1.200  -4.398  -6.680  1.00  0.00             
ATOM   2894  HB2 PRO   187     -12.497   4.866  -1.227  1.00  0.00             
ATOM   2895  HB3 PRO   187       5.787 -15.636  -3.577  1.00  0.00             
ATOM   2896  CA  PRO   187       1.322  10.863   4.177  1.00  0.00             
ATOM   2897  HA  PRO   187       5.230  16.092  -8.264  1.00  0.00             
ATOM   2898  C   PRO   187       2.882  -4.349   4.903  1.00  0.00             
ATOM   2899  O   PRO   187       5.788  -4.665   0.307  1.00  0.00             
ATOM   2900  N   LEU   188      -3.673   1.519  -0.080  1.00  0.00             
ATOM   2901  H   LEU   188      -9.676   2.077   5.694  1.00  0.00             
ATOM   2902  CA  LEU   188       1.210   3.531   3.369  1.00  0.00             
ATOM   2903  HA  LEU   188     -21.535  -4.323  -1.613  1.00  0.00             
ATOM   2904  CB  LEU   188      -7.209  -4.762   2.889  1.00  0.00             
ATOM   2905  HB2 LEU   188     -19.725   5.051 -20.805  1.00  0.00             
ATOM   2906  HB3 LEU   188      13.581   5.709   5.076  1.00  0.00             
ATOM   2907  CG  LEU   188      -1.555  -6.535   1.355  1.00  0.00             
ATOM   2908  HG  LEU   188      10.115 -12.843  29.410  1.00  0.00             
ATOM   2909  CD1 LEU   188       0.962  -4.991  -2.034  1.00  0.00             
ATOM   2910 HD11 LEU   188      -9.825  20.983   6.224  1.00  0.00             
ATOM   2911 HD12 LEU   188       4.182  -7.792 -12.389  1.00  0.00             
ATOM   2912 HD13 LEU   188       1.904  -5.470  -1.297  1.00  0.00             
ATOM   2913  CD2 LEU   188      -1.960   0.207   3.215  1.00  0.00             
ATOM   2914 HD21 LEU   188      11.205 -16.147  22.729  1.00  0.00             
ATOM   2915 HD22 LEU   188      17.428   4.004   3.131  1.00  0.00             
ATOM   2916 HD23 LEU   188      13.799  -1.305  -2.245  1.00  0.00             
ATOM   2917  C   LEU   188       4.405  -2.698   0.943  1.00  0.00             
ATOM   2918  O   LEU   188      -4.860   1.544  -3.142  1.00  0.00             
ATOM   2919  N   ALA   189       9.852  -3.522  -3.420  1.00  0.00             
ATOM   2920  H   ALA   189      -5.899  15.939  -5.870  1.00  0.00             
ATOM   2921  CA  ALA   189       3.646  -2.878  -3.812  1.00  0.00             
ATOM   2922  HA  ALA   189       9.653 -17.393   5.724  1.00  0.00             
ATOM   2923  CB  ALA   189      -1.304  -2.009 -11.175  1.00  0.00             
ATOM   2924  HB1 ALA   189      37.138  -4.195   9.361  1.00  0.00             
ATOM   2925  HB2 ALA   189      10.091 -34.336 -29.603  1.00  0.00             
ATOM   2926  HB3 ALA   189      19.225  12.996  -6.178  1.00  0.00             
ATOM   2927  C   ALA   189      -9.662   0.810  -9.549  1.00  0.00             
ATOM   2928  O   ALA   189      -1.347  -6.340   1.963  1.00  0.00             
ATOM   2929  N   GLY   190       1.371   2.653   5.165  1.00  0.00             
ATOM   2930  H   GLY   190       5.769  16.036  -3.298  1.00  0.00             
ATOM   2931  CA  GLY   190      -5.862   2.287  -2.448  1.00  0.00             
ATOM   2932  HA2 GLY   190      -8.472  -2.133   2.481  1.00  0.00             
ATOM   2933  HA3 GLY   190       7.551   9.985  20.529  1.00  0.00             
ATOM   2934  C   GLY   190      -3.435   1.460   0.434  1.00  0.00             
ATOM   2935  O   GLY   190       2.312  -1.922   5.426  1.00  0.00             
ATOM   2936  N   THR   191       5.369   0.597   1.625  1.00  0.00             
ATOM   2937  H   THR   191       2.093  -7.908   6.860  1.00  0.00             
ATOM   2938  CA  THR   191       3.622   1.457   0.784  1.00  0.00             
ATOM   2939  HA  THR   191      10.338  14.425  -6.321  1.00  0.00             
ATOM   2940  CB  THR   191      -4.952   2.794   7.259  1.00  0.00             
ATOM   2941  HB  THR   191       0.820  21.496  14.338  1.00  0.00             
ATOM   2942  CG2 THR   191      -3.803   9.533  -0.788  1.00  0.00             
ATOM   2943 HG21 THR   191      -4.487   9.552  -3.207  1.00  0.00             
ATOM   2944 HG22 THR   191      13.052  -6.857 -14.401  1.00  0.00             
ATOM   2945 HG23 THR   191      21.270  15.165   3.009  1.00  0.00             
ATOM   2946  OG1 THR   191      -1.405  -1.808  -7.523  1.00  0.00             
ATOM   2947  HG1 THR   191     -14.610   0.159   1.861  1.00  0.00             
ATOM   2948  C   THR   191       6.048  -1.470   1.795  1.00  0.00             
ATOM   2949  O   THR   191       1.478   3.058   1.130  1.00  0.00             
ATOM   2950  N   ALA   192       0.407  -4.055  -1.046  1.00  0.00             
ATOM   2951  H   ALA   192     -13.313   0.520   4.049  1.00  0.00             
ATOM   2952  CA  ALA   192      -1.733   6.268  -2.107  1.00  0.00             
ATOM   2953  HA  ALA   192       6.711   7.305  -3.612  1.00  0.00             
ATOM   2954  CB  ALA   192       3.612   3.092   5.859  1.00  0.00             
ATOM   2955  HB1 ALA   192      -2.228 -10.816  13.052  1.00  0.00             
ATOM   2956  HB2 ALA   192       9.002   3.418   6.799  1.00  0.00             
ATOM   2957  HB3 ALA   192       5.882  10.290   3.257  1.00  0.00             
ATOM   2958  C   ALA   192      -2.027   4.596  -6.440  1.00  0.00             
ATOM   2959  O   ALA   192       3.965   0.579   2.565  1.00  0.00             
ATOM   2960  N   LYS   193      -1.591   0.886  -2.450  1.00  0.00             
ATOM   2961  H   LYS   193     -39.232   1.428  18.524  1.00  0.00             
ATOM   2962  CA  LYS   193       2.614  -7.955  -9.069  1.00  0.00             
ATOM   2963  HA  LYS   193      21.533  10.820  23.723  1.00  0.00             
ATOM   2964  CB  LYS   193      -2.424   4.599   6.523  1.00  0.00             
ATOM   2965  HB2 LYS   193      12.403 -28.781   3.671  1.00  0.00             
ATOM   2966  HB3 LYS   193      -5.618   0.251 -10.013  1.00  0.00             
ATOM   2967  CG  LYS   193       7.442 -10.855  -6.753  1.00  0.00             
ATOM   2968  HG2 LYS   193      16.765 -27.554  -9.792  1.00  0.00             
ATOM   2969  HG3 LYS   193      10.888  -7.136  17.985  1.00  0.00             
ATOM   2970  CD  LYS   193      -1.567   2.158   9.431  1.00  0.00             
ATOM   2971  HD2 LYS   193       0.083  -0.981 -14.207  1.00  0.00             
ATOM   2972  HD3 LYS   193      20.547  28.072   4.324  1.00  0.00             
ATOM   2973  CE  LYS   193       0.306 -10.877   1.043  1.00  0.00             
ATOM   2974  HE2 LYS   193      -0.772 -12.397  -5.885  1.00  0.00             
ATOM   2975  HE3 LYS   193       0.340  -1.618  -4.141  1.00  0.00             
ATOM   2976  NZ  LYS   193      -1.575   3.755   3.081  1.00  0.00             
ATOM   2977  HZ1 LYS   193      -6.859   1.224   5.102  1.00  0.00             
ATOM   2978  HZ2 LYS   193       1.290  -3.104   2.787  1.00  0.00             
ATOM   2979  HZ3 LYS   193      -7.996 -10.099   6.690  1.00  0.00             
ATOM   2980  C   LYS   193       1.466   1.380  -5.027  1.00  0.00             
ATOM   2981  O   LYS   193       3.384   0.510   0.593  1.00  0.00             
ATOM   2982  N   HIE   194       0.098   1.709   4.386  1.00  0.00             
ATOM   2983  H   HIE   194      18.712  -3.550   9.501  1.00  0.00             
ATOM   2984  CA  HIE   194      -1.374   3.769   7.712  1.00  0.00             
ATOM   2985  HA  HIE   194      14.875   5.682   1.977  1.00  0.00             
ATOM   2986  CB  HIE   194      -0.008  -3.297  -7.281  1.00  0.00             
ATOM   2987  HB2 HIE   194      16.267   3.848  11.396  1.00  0.00             
ATOM   2988  HB3 HIE   194      12.711  -3.803  11.001  1.00  0.00             
ATOM   2989  CG  HIE   194       3.961   3.998  -1.027  1.00  0.00             
ATOM   2990  ND1 HIE   194       5.001  -5.611   2.065  1.00  0.00             
ATOM   2991  CE1 HIE   194      -4.363  -2.659   3.463  1.00  0.00             
ATOM   2992  HE1 HIE   194      10.116  16.473 -19.946  1.00  0.00             
ATOM   2993  NE2 HIE   194       2.969   1.623  -2.098  1.00  0.00             
ATOM   2994  HE2 HIE   194      37.896  -4.946 -17.278  1.00  0.00             
ATOM   2995  CD2 HIE   194       8.319  -4.922   1.730  1.00  0.00             
ATOM   2996  HD2 HIE   194      18.055   5.191  -2.387  1.00  0.00             
ATOM   2997  C   HIE   194      -1.959   3.378  10.008  1.00  0.00             
ATOM   2998  O   HIE   194      -1.956  -2.339   7.024  1.00  0.00             
ATOM   2999  N   ILE   195       3.071  -7.445  -3.363  1.00  0.00             
ATOM   3000  H   ILE   195      20.285  -2.623  -9.579  1.00  0.00             
ATOM   3001  CA  ILE   195       0.902   3.650   3.027  1.00  0.00             
ATOM   3002  HA  ILE   195      37.583   3.586   5.554  1.00  0.00             
ATOM   3003  CB  ILE   195      -0.825  -4.951   8.213  1.00  0.00             
ATOM   3004  HB  ILE   195     -12.723  -5.668   8.159  1.00  0.00             
ATOM   3005  CG2 ILE   195      -0.457  -5.016   1.733  1.00  0.00             
ATOM   3006 HG21 ILE   195     -10.628   0.984 -19.306  1.00  0.00             
ATOM   3007 HG22 ILE   195     -11.114   3.845  12.682  1.00  0.00             
ATOM   3008 HG23 ILE   195       6.189 -11.550  -8.293  1.00  0.00             
ATOM   3009  CG1 ILE   195       2.742  -1.373  -5.204  1.00  0.00             
ATOM   3010 HG12 ILE   195     -17.588  11.050  -1.009  1.00  0.00             
ATOM   3011 HG13 ILE   195      11.894  -2.407   2.309  1.00  0.00             
ATOM   3012  CD1 ILE   195       1.024  -0.246   1.543  1.00  0.00             
ATOM   3013 HD11 ILE   195     -35.786 -17.891  -3.233  1.00  0.00             
ATOM   3014 HD12 ILE   195      -4.434  -5.154  13.578  1.00  0.00             
ATOM   3015 HD13 ILE   195      21.399  -1.410  10.335  1.00  0.00             
ATOM   3016  C   ILE   195       1.969   1.537  -3.547  1.00  0.00             
ATOM   3017  O   ILE   195       3.073   6.298   1.437  1.00  0.00             
ATOM   3018  N   GLU   196       6.809   7.496  -0.362  1.00  0.00             
ATOM   3019  H   GLU   196      15.990  -1.967  10.256  1.00  0.00             
ATOM   3020  CA  GLU   196       2.364   0.351   3.958  1.00  0.00             
ATOM   3021  HA  GLU   196     -14.222   4.240  13.576  1.00  0.00             
ATOM   3022  CB  GLU   196       0.932  -8.526   2.827  1.00  0.00             
ATOM   3023  HB2 GLU   196      -4.849  -6.011 -15.171  1.00  0.00             
ATOM   3024  HB3 GLU   196       3.566 -24.498 -11.070  1.00  0.00             
ATOM   3025  CG  GLU   196      -3.059   0.827   8.762  1.00  0.00             
ATOM   3026  HG2 GLU   196      -2.688  -0.834  -1.335  1.00  0.00             
ATOM   3027  HG3 GLU   196      -8.861  -5.106   7.618  1.00  0.00             
ATOM   3028  CD  GLU   196       3.094   5.037  -7.161  1.00  0.00             
ATOM   3029  OE1 GLU   196       0.063   8.869  -7.466  1.00  0.00             
ATOM   3030  OE2 GLU   196       1.239  -0.571   1.913  1.00  0.00             
ATOM   3031  C   GLU   196      -2.551  -1.735  -4.088  1.00  0.00             
ATOM   3032  O   GLU   196       3.506   2.185  -0.305  1.00  0.00             
ATOM   3033  N   GLU   197       0.513   0.297  -2.463  1.00  0.00             
ATOM   3034  H   GLU   197      16.254  -3.812  -0.210  1.00  0.00             
ATOM   3035  CA  GLU   197       6.644   4.098   1.663  1.00  0.00             
ATOM   3036  HA  GLU   197      12.073  -1.434  -3.972  1.00  0.00             
ATOM   3037  CB  GLU   197      -0.998   0.911   2.428  1.00  0.00             
ATOM   3038  HB2 GLU   197     -12.830   6.640 -12.270  1.00  0.00             
ATOM   3039  HB3 GLU   197      -0.445   6.540  -0.967  1.00  0.00             
ATOM   3040  CG  GLU   197       2.841  -5.548   0.156  1.00  0.00             
ATOM   3041  HG2 GLU   197      10.632  -7.720  15.871  1.00  0.00             
ATOM   3042  HG3 GLU   197       4.990  -5.919  -0.519  1.00  0.00             
ATOM   3043  CD  GLU   197       2.188  -6.522  -4.644  1.00  0.00             
ATOM   3044  OE1 GLU   197       0.567   3.446  -0.176  1.00  0.00             
ATOM   3045  OE2 GLU   197       1.877   8.331  -3.505  1.00  0.00             
ATOM   3046  C   GLU   197       1.981   4.055   8.535  1.00  0.00             
ATOM   3047  O   GLU   197       3.837  -3.640  -2.406  1.00  0.00             
ATOM   3048  N   CYX   198      -1.339   0.079   3.965  1.00  0.00             
ATOM   3049  H   CYX   198       8.377   0.086   9.601  1.00  0.00             
ATOM   3050  CA  CYX   198       3.801  -2.450  -1.695  1.00  0.00             
ATOM   3051  HA  CYX   198      16.664  -6.590  17.103  1.00  0.00             
ATOM   3052  CB  CYX   198       0.442  -7.784  -1.449  1.00  0.00             
ATOM   3053  HB2 CYX   198     -32.199   1.813   2.476  1.00  0.00             
ATOM   3054  HB3 CYX   198     -29.516   9.309   3.432  1.00  0.00             
ATOM   3055  SG  CYX   198      -2.177  -2.892  -0.467  1.00  0.00             
ATOM   3056  C   CYX   198       2.869  -1.046   2.588  1.00  0.00             
ATOM   3057  O   CYX   198       2.077  -7.638  -1.277  1.00  0.00             
ATOM   3058  N   SER   199       0.150  -1.830  -7.220  1.00  0.00             
ATOM   3059  H   SER   199       1.969  -1.729  16.833  1.00  0.00             
ATOM   3060  CA  SER   199       2.239  -0.845  -1.064  1.00  0.00             
ATOM   3061  HA  SER   199     -24.325  16.176   4.953  1.00  0.00             
ATOM   3062  CB  SER   199      -5.648  -1.324  -1.069  1.00  0.00             
ATOM   3063  HB2 SER   199       5.331  -7.217 -11.873  1.00  0.00             
ATOM   3064  HB3 SER   199       7.643 -30.309  -2.773  1.00  0.00             
ATOM   3065  OG  SER   199      -0.353   2.931  -7.752  1.00  0.00             
ATOM   3066  HG  SER   199     -26.882  -2.675 -21.706  1.00  0.00             
ATOM   3067  C   SER   199      -1.045   3.708  -1.537  1.00  0.00             
ATOM   3068  O   SER   199       0.269   6.329  -3.916  1.00  0.00             
ATOM   3069  N   CYX   200       2.489  -5.507 -10.983  1.00  0.00             
ATOM   3070  H   CYX   200      -9.024  17.155 -21.011  1.00  0.00             
ATOM   3071  CA  CYX   200       2.695   8.565  -4.404  1.00  0.00             
ATOM   3072  HA  CYX   200      20.150 -21.110   5.113  1.00  0.00             
ATOM   3073  CB  CYX   200       2.862  -0.045   0.608  1.00  0.00             
ATOM   3074  HB2 CYX   200       3.590  -9.172 -23.119  1.00  0.00             
ATOM   3075  HB3 CYX   200      20.656   1.202 -18.288  1.00  0.00             
ATOM   3076  SG  CYX   200      -3.945   0.274  -5.551  1.00  0.00             
ATOM   3077  C   CYX   200      -4.113  -2.733   1.348  1.00  0.00             
ATOM   3078  O   CYX   200      -5.233   3.628   7.384  1.00  0.00             
ATOM   3079  N   TYR   201      -4.670  -0.365   4.526  1.00  0.00             
ATOM   3080  H   TYR   201      -9.370 -16.381  -3.105  1.00  0.00             
ATOM   3081  CA  TYR   201       6.094  -3.737  -8.267  1.00  0.00             
ATOM   3082  HA  TYR   201      -9.363  24.152  -7.162  1.00  0.00             
ATOM   3083  CB  TYR   201       1.522  -0.204  -0.577  1.00  0.00             
ATOM   3084  HB2 TYR   201       4.197  -2.374   0.872  1.00  0.00             
ATOM   3085  HB3 TYR   201     -14.560  -9.605  10.628  1.00  0.00             
ATOM   3086  CG  TYR   201       3.499   3.338  -4.512  1.00  0.00             
ATOM   3087  CD1 TYR   201       4.046   3.532  -5.014  1.00  0.00             
ATOM   3088  HD1 TYR   201      -8.407  -7.529 -13.614  1.00  0.00             
ATOM   3089  CE1 TYR   201      -0.915   9.194   0.751  1.00  0.00             
ATOM   3090  HE1 TYR   201      11.447   5.334  -4.874  1.00  0.00             
ATOM   3091  CZ  TYR   201      13.653  -3.769   3.598  1.00  0.00             
ATOM   3092  OH  TYR   201       4.588  -0.787  -4.966  1.00  0.00             
ATOM   3093  HH  TYR   201      -1.477  10.139   8.560  1.00  0.00             
ATOM   3094  CE2 TYR   201       6.854   0.615  -0.255  1.00  0.00             
ATOM   3095  HE2 TYR   201       1.444  -0.186  -2.470  1.00  0.00             
ATOM   3096  CD2 TYR   201      -3.886  -4.883  -4.035  1.00  0.00             
ATOM   3097  HD2 TYR   201      -6.843 -26.165   1.309  1.00  0.00             
ATOM   3098  C   TYR   201      -9.995   0.706   3.113  1.00  0.00             
ATOM   3099  O   TYR   201      -1.604   8.798  -2.333  1.00  0.00             
ATOM   3100  N   GLY   202      -4.296  -9.242   2.992  1.00  0.00             
ATOM   3101  H   GLY   202      -9.265  18.735 -16.193  1.00  0.00             
ATOM   3102  CA  GLY   202      -1.394  -4.620   3.173  1.00  0.00             
ATOM   3103  HA2 GLY   202      -8.755   6.557  -3.202  1.00  0.00             
ATOM   3104  HA3 GLY   202      -2.025  -5.955  14.041  1.00  0.00             
ATOM   3105  C   GLY   202       1.708   1.117   6.688  1.00  0.00             
ATOM   3106  O   GLY   202      -4.162   6.170  -6.193  1.00  0.00             
ATOM   3107  N   GLH   203      -1.671   0.371   7.316  1.00  0.00             
ATOM   3108  H   GLH   203      -1.780   2.913   6.169  1.00  0.00             
ATOM   3109  CA  GLH   203      -0.527 -10.663  11.372  1.00  0.00             
ATOM   3110  HA  GLH   203      -9.122  26.992  27.325  1.00  0.00             
ATOM   3111  CB  GLH   203       3.260   2.324  -5.047  1.00  0.00             
ATOM   3112  HB2 GLH   203      -2.600  -7.710  -1.184  1.00  0.00             
ATOM   3113  HB3 GLH   203       5.804  21.211   1.312  1.00  0.00             
ATOM   3114  CG  GLH   203       9.661   0.352  -9.214  1.00  0.00             
ATOM   3115  HG2 GLH   203      -1.095   8.517  -6.265  1.00  0.00             
ATOM   3116  HG3 GLH   203       3.774  -2.621  30.461  1.00  0.00             
ATOM   3117  CD  GLH   203       3.822  -4.269  -7.251  1.00  0.00             
ATOM   3118  OE1 GLH   203       2.916   2.135   0.824  1.00  0.00             
ATOM   3119  OE2 GLH   203      -0.588   5.497  -5.751  1.00  0.00             
ATOM   3120  HE2 GLH   203      16.507  -6.865  19.663  1.00  0.00             
ATOM   3121  C   GLH   203       6.430  -4.056   1.807  1.00  0.00             
ATOM   3122  O   GLH   203       6.011  -6.343   0.140  1.00  0.00             
ATOM   3123  N   ARG   204      -1.868  -4.304   1.791  1.00  0.00             
ATOM   3124  H   ARG   204       7.256  13.806   3.493  1.00  0.00             
ATOM   3125  CA  ARG   204      -0.213   3.662  -1.179  1.00  0.00             
ATOM   3126  HA  ARG   204     -27.512   2.816  -6.667  1.00  0.00             
ATOM   3127  CB  ARG   204      -6.218  -4.682   1.453  1.00  0.00             
ATOM   3128  HB2 ARG   204     -25.315 -17.469  -6.383  1.00  0.00             
ATOM   3129  HB3 ARG   204     -10.161  -2.462  13.455  1.00  0.00             
ATOM   3130  CG  ARG   204      -0.013  -5.727   2.882  1.00  0.00             
ATOM   3131  HG2 ARG   204      -4.145 -16.522   1.376  1.00  0.00             
ATOM   3132  HG3 ARG   204       0.943  -0.671  28.130  1.00  0.00             
ATOM   3133  CD  ARG   204      -1.697  -2.168  -1.082  1.00  0.00             
ATOM   3134  HD2 ARG   204      10.060  12.619  -6.008  1.00  0.00             
ATOM   3135  HD3 ARG   204      -8.003   6.609  -6.905  1.00  0.00             
ATOM   3136  NE  ARG   204      -4.890   8.395  -3.338  1.00  0.00             
ATOM   3137  HE  ARG   204      -0.211  15.345  16.916  1.00  0.00             
ATOM   3138  CZ  ARG   204      -6.832  -3.051   1.456  1.00  0.00             
ATOM   3139  NH1 ARG   204       1.642  -4.325   0.048  1.00  0.00             
ATOM   3140 HH11 ARG   204      -0.420  -0.708 -17.978  1.00  0.00             
ATOM   3141 HH12 ARG   204      -0.044 -13.150   3.382  1.00  0.00             
ATOM   3142  NH2 ARG   204      -1.748  -3.264  -4.712  1.00  0.00             
ATOM   3143 HH21 ARG   204       0.754 -11.110 -12.421  1.00  0.00             
ATOM   3144 HH22 ARG   204      13.204  -0.341   2.876  1.00  0.00             
ATOM   3145  C   ARG   204       3.606   5.952  -2.755  1.00  0.00             
ATOM   3146  O   ARG   204       5.872   0.240   3.626  1.00  0.00             
ATOM   3147  N   ALA   205      -3.933   4.768  10.909  1.00  0.00             
ATOM   3148  H   ALA   205      -3.505   5.990  11.450  1.00  0.00             
ATOM   3149  CA  ALA   205      -0.452   0.289  -6.033  1.00  0.00             
ATOM   3150  HA  ALA   205      -8.656  13.746  -0.964  1.00  0.00             
ATOM   3151  CB  ALA   205       6.574 -10.160   5.520  1.00  0.00             
ATOM   3152  HB1 ALA   205       7.573 -12.667  11.215  1.00  0.00             
ATOM   3153  HB2 ALA   205      -6.224  -1.404  23.559  1.00  0.00             
ATOM   3154  HB3 ALA   205       7.736  15.199  13.473  1.00  0.00             
ATOM   3155  C   ALA   205       3.059   4.525  -2.827  1.00  0.00             
ATOM   3156  O   ALA   205       2.668 -11.335  -1.582  1.00  0.00             
ATOM   3157  N   GLU   206      -2.991  -1.219  -0.608  1.00  0.00             
ATOM   3158  H   GLU   206      16.643   8.868   0.035  1.00  0.00             
ATOM   3159  CA  GLU   206      -5.861  -1.980   1.464  1.00  0.00             
ATOM   3160  HA  GLU   206      -5.877  -8.823  15.664  1.00  0.00             
ATOM   3161  CB  GLU   206      -2.002  -5.783  -3.582  1.00  0.00             
ATOM   3162  HB2 GLU   206      -9.742  -0.738   9.611  1.00  0.00             
ATOM   3163  HB3 GLU   206      -0.795  -2.313 -10.559  1.00  0.00             
ATOM   3164  CG  GLU   206       5.534   2.478   1.263  1.00  0.00             
ATOM   3165  HG2 GLU   206     -35.930 -34.732  16.233  1.00  0.00             
ATOM   3166  HG3 GLU   206       7.093  -4.238  14.517  1.00  0.00             
ATOM   3167  CD  GLU   206       4.064  -1.767  -0.661  1.00  0.00             
ATOM   3168  OE1 GLU   206      -0.371 -11.121   1.951  1.00  0.00             
ATOM   3169  OE2 GLU   206       2.934  -1.118  -4.040  1.00  0.00             
ATOM   3170  C   GLU   206       4.317  -1.056   1.456  1.00  0.00             
ATOM   3171  O   GLU   206      -4.172  -3.606  -2.890  1.00  0.00             
ATOM   3172  N   ILE   207       0.053   3.756   0.590  1.00  0.00             
ATOM   3173  H   ILE   207      -0.654  23.698 -30.237  1.00  0.00             
ATOM   3174  CA  ILE   207       2.147  -3.371   8.488  1.00  0.00             
ATOM   3175  HA  ILE   207      -4.464 -10.353   4.684  1.00  0.00             
ATOM   3176  CB  ILE   207       0.068  -4.468   2.767  1.00  0.00             
ATOM   3177  HB  ILE   207       6.048   5.377  -9.510  1.00  0.00             
ATOM   3178  CG2 ILE   207      -0.358   0.509  -3.052  1.00  0.00             
ATOM   3179 HG21 ILE   207      19.287  28.596 -28.945  1.00  0.00             
ATOM   3180 HG22 ILE   207      14.121  -6.054   2.445  1.00  0.00             
ATOM   3181 HG23 ILE   207       1.488   1.121  -5.543  1.00  0.00             
ATOM   3182  CG1 ILE   207      -0.979   1.809  -4.330  1.00  0.00             
ATOM   3183 HG12 ILE   207      -0.902   4.662  10.431  1.00  0.00             
ATOM   3184 HG13 ILE   207      25.732  13.792 -16.428  1.00  0.00             
ATOM   3185  CD1 ILE   207      -9.938  -0.695  -3.538  1.00  0.00             
ATOM   3186 HD11 ILE   207      -7.210 -30.925   4.313  1.00  0.00             
ATOM   3187 HD12 ILE   207       1.332  14.743   4.895  1.00  0.00             
ATOM   3188 HD13 ILE   207      -6.207  33.241  12.729  1.00  0.00             
ATOM   3189  C   ILE   207       8.013  -2.271   2.092  1.00  0.00             
ATOM   3190  O   ILE   207       5.172   8.681   1.494  1.00  0.00             
ATOM   3191  N   THR   208      -0.741  -1.930   7.928  1.00  0.00             
ATOM   3192  H   THR   208      -7.436   4.001 -10.634  1.00  0.00             
ATOM   3193  CA  THR   208      11.686   0.462  -0.625  1.00  0.00             
ATOM   3194  HA  THR   208      18.242   8.903  13.100  1.00  0.00             
ATOM   3195  CB  THR   208       0.486   8.018   8.275  1.00  0.00             
ATOM   3196  HB  THR   208      -5.290 -15.662   5.468  1.00  0.00             
ATOM   3197  CG2 THR   208       0.245  -0.267   6.353  1.00  0.00             
ATOM   3198 HG21 THR   208      -3.108 -17.920   2.954  1.00  0.00             
ATOM   3199 HG22 THR   208      -0.320   2.160   1.370  1.00  0.00             
ATOM   3200 HG23 THR   208      13.631 -21.810  24.508  1.00  0.00             
ATOM   3201  OG1 THR   208      -0.513   5.429   1.332  1.00  0.00             
ATOM   3202  HG1 THR   208      16.334   1.276   6.346  1.00  0.00             
ATOM   3203  C   THR   208       3.480   0.634   3.058  1.00  0.00             
ATOM   3204  O   THR   208       4.803   4.780  -1.291  1.00  0.00             
ATOM   3205  N   CYX   209       3.314  -2.638  -5.313  1.00  0.00             
ATOM   3206  H   CYX   209       4.657  -1.025  -0.852  1.00  0.00             
ATOM   3207  CA  CYX   209      -1.995  -3.037   9.579  1.00  0.00             
ATOM   3208  HA  CYX   209      -1.925   8.171  -3.035  1.00  0.00             
ATOM   3209  CB  CYX   209      -3.727  -1.429  -3.313  1.00  0.00             
ATOM   3210  HB2 CYX   209      -2.579  23.585  -7.382  1.00  0.00             
ATOM   3211  HB3 CYX   209      -8.210  44.855   6.694  1.00  0.00             
ATOM   3212  SG  CYX   209       3.182   2.139   0.485  1.00  0.00             
ATOM   3213  C   CYX   209       0.294   0.848  -3.244  1.00  0.00             
ATOM   3214  O   CYX   209       3.302  -4.353  -5.121  1.00  0.00             
ATOM   3215  N   THR   210      -2.525   6.936   2.506  1.00  0.00             
ATOM   3216  H   THR   210      -1.560   0.269  -7.549  1.00  0.00             
ATOM   3217  CA  THR   210      -2.931  -1.324  -5.829  1.00  0.00             
ATOM   3218  HA  THR   210      -8.486 -15.710 -12.149  1.00  0.00             
ATOM   3219  CB  THR   210       7.423  11.146  -0.133  1.00  0.00             
ATOM   3220  HB  THR   210      32.751  31.995 -18.400  1.00  0.00             
ATOM   3221  CG2 THR   210     -10.296  -1.513   0.132  1.00  0.00             
ATOM   3222 HG21 THR   210      -9.662   4.551  10.127  1.00  0.00             
ATOM   3223 HG22 THR   210     -18.386   1.506  -1.695  1.00  0.00             
ATOM   3224 HG23 THR   210     -30.995   0.677  14.705  1.00  0.00             
ATOM   3225  OG1 THR   210      -4.099  -2.242   3.278  1.00  0.00             
ATOM   3226  HG1 THR   210      -9.405 -16.086  -8.930  1.00  0.00             
ATOM   3227  C   THR   210       2.280  -1.766   1.566  1.00  0.00             
ATOM   3228  O   THR   210      -0.113   2.990  -2.029  1.00  0.00             
ATOM   3229  N   CYX   211       1.521  -2.288  -5.404  1.00  0.00             
ATOM   3230  H   CYX   211     -12.637  23.798 -12.267  1.00  0.00             
ATOM   3231  CA  CYX   211      -1.558   1.328  -0.163  1.00  0.00             
ATOM   3232  HA  CYX   211      -7.467   8.972  -4.638  1.00  0.00             
ATOM   3233  CB  CYX   211      -0.876   5.459   7.745  1.00  0.00             
ATOM   3234  HB2 CYX   211       8.713  -4.159  20.392  1.00  0.00             
ATOM   3235  HB3 CYX   211       2.648  12.444   2.377  1.00  0.00             
ATOM   3236  SG  CYX   211      -3.385  -0.356  -4.065  1.00  0.00             
ATOM   3237  C   CYX   211       3.445  -0.732  -5.133  1.00  0.00             
ATOM   3238  O   CYX   211       1.031  -0.059   3.109  1.00  0.00             
ATOM   3239  N   ARG   212      -3.948  -0.570   1.332  1.00  0.00             
ATOM   3240  H   ARG   212       9.898   0.027 -16.928  1.00  0.00             
ATOM   3241  CA  ARG   212       0.532  -1.426  -5.176  1.00  0.00             
ATOM   3242  HA  ARG   212       8.953  -3.390  17.146  1.00  0.00             
ATOM   3243  CB  ARG   212       1.046  -3.499   0.659  1.00  0.00             
ATOM   3244  HB2 ARG   212     -14.388  -6.769 -16.710  1.00  0.00             
ATOM   3245  HB3 ARG   212     -26.893   1.558  -3.753  1.00  0.00             
ATOM   3246  CG  ARG   212       0.893   1.005  -1.598  1.00  0.00             
ATOM   3247  HG2 ARG   212       5.152  -1.531   5.144  1.00  0.00             
ATOM   3248  HG3 ARG   212      -3.668   1.439  -7.224  1.00  0.00             
ATOM   3249  CD  ARG   212      -5.798   4.128  -5.375  1.00  0.00             
ATOM   3250  HD2 ARG   212       8.767  16.160   0.359  1.00  0.00             
ATOM   3251  HD3 ARG   212      35.039   6.964  19.411  1.00  0.00             
ATOM   3252  NE  ARG   212      -2.200   2.462   1.640  1.00  0.00             
ATOM   3253  HE  ARG   212       6.297   7.328  14.317  1.00  0.00             
ATOM   3254  CZ  ARG   212       1.250   1.216  -0.802  1.00  0.00             
ATOM   3255  NH1 ARG   212       5.894  -1.996  -1.577  1.00  0.00             
ATOM   3256 HH11 ARG   212      -1.088 -25.078   1.463  1.00  0.00             
ATOM   3257 HH12 ARG   212       6.693  -8.612   1.533  1.00  0.00             
ATOM   3258  NH2 ARG   212      -0.482  -6.731   1.488  1.00  0.00             
ATOM   3259 HH21 ARG   212       9.950   8.492  32.797  1.00  0.00             
ATOM   3260 HH22 ARG   212      -5.999  18.872   1.475  1.00  0.00             
ATOM   3261  C   ARG   212      -2.995  -9.892   6.527  1.00  0.00             
ATOM   3262  O   ARG   212      -3.199   2.602  -0.644  1.00  0.00             
ATOM   3263  N   AP1   213      -1.915  -3.107   1.590  1.00  0.00             
ATOM   3264  H   AP1   213       6.479  -1.816 -24.025  1.00  0.00             
ATOM   3265  CA  AP1   213       5.105   5.267   2.755  1.00  0.00             
ATOM   3266  HA  AP1   213      -1.291   6.591  -8.492  1.00  0.00             
ATOM   3267  CB  AP1   213      -2.682  -6.571   4.071  1.00  0.00             
ATOM   3268  HB2 AP1   213      -1.104 -12.604   1.314  1.00  0.00             
ATOM   3269  HB3 AP1   213      21.583  -9.141  24.457  1.00  0.00             
ATOM   3270  CG  AP1   213       0.705  -0.690  -5.176  1.00  0.00             
ATOM   3271  OD1 AP1   213      -0.888  -5.663   0.691  1.00  0.00             
ATOM   3272  OD2 AP1   213      -0.154  -0.788   1.768  1.00  0.00             
ATOM   3273  C   AP1   213       1.134  -1.365  -5.336  1.00  0.00             
ATOM   3274  O   AP1   213      -2.399   0.629  -5.874  1.00  0.00             
ATOM   3275  N   ASN   214      -6.879   0.456   3.337  1.00  0.00             
ATOM   3276  H   ASN   214       2.551  13.554  25.349  1.00  0.00             
ATOM   3277  CA  ASN   214       3.828  -0.685   4.640  1.00  0.00             
ATOM   3278  HA  ASN   214       3.679  -5.132 -14.713  1.00  0.00             
ATOM   3279  CB  ASN   214      -4.063  -1.706  -1.921  1.00  0.00             
ATOM   3280  HB2 ASN   214      -5.802 -13.481  -3.197  1.00  0.00             
ATOM   3281  HB3 ASN   214       0.999   2.025 -21.402  1.00  0.00             
ATOM   3282  CG  ASN   214      -0.150  -0.470  -0.019  1.00  0.00             
ATOM   3283  OD1 ASN   214       7.282   1.721   8.918  1.00  0.00             
ATOM   3284  ND2 ASN   214       0.608   3.345   2.021  1.00  0.00             
ATOM   3285 HD21 ASN   214      -4.227   0.671 -11.144  1.00  0.00             
ATOM   3286 HD22 ASN   214       0.418  -3.453  -0.812  1.00  0.00             
ATOM   3287  C   ASN   214      -6.456  -0.954   6.989  1.00  0.00             
ATOM   3288  O   ASN   214       1.005  -4.112   3.601  1.00  0.00             
ATOM   3289  N   TRP   215      -2.337  -0.162  -1.934  1.00  0.00             
ATOM   3290  H   TRP   215      -4.042 -16.100  -5.885  1.00  0.00             
ATOM   3291  CA  TRP   215       3.909  -1.446  -0.418  1.00  0.00             
ATOM   3292  HA  TRP   215     -16.349  18.644   0.051  1.00  0.00             
ATOM   3293  CB  TRP   215      -4.286  -5.193   7.187  1.00  0.00             
ATOM   3294  HB2 TRP   215       7.017 -12.190  -6.653  1.00  0.00             
ATOM   3295  HB3 TRP   215      13.718  18.486  -5.265  1.00  0.00             
ATOM   3296  CG  TRP   215      -3.697  -7.221 -11.949  1.00  0.00             
ATOM   3297  CD1 TRP   215       4.124  -1.611  -0.599  1.00  0.00             
ATOM   3298  HD1 TRP   215      -1.351   0.967  10.071  1.00  0.00             
ATOM   3299  NE1 TRP   215      -0.434  -0.339  -2.998  1.00  0.00             
ATOM   3300  HE1 TRP   215       0.087  -8.191  -5.014  1.00  0.00             
ATOM   3301  CE2 TRP   215      -2.735   6.655   1.967  1.00  0.00             
ATOM   3302  CZ2 TRP   215      -2.690 -11.329   0.798  1.00  0.00             
ATOM   3303  HZ2 TRP   215      -8.792 -10.654  -4.107  1.00  0.00             
ATOM   3304  CH2 TRP   215      -3.047   2.988   0.743  1.00  0.00             
ATOM   3305  HH2 TRP   215      -1.680   7.941 -22.585  1.00  0.00             
ATOM   3306  CZ3 TRP   215      -4.032   1.784   1.466  1.00  0.00             
ATOM   3307  HZ3 TRP   215      -7.511  -8.637 -10.366  1.00  0.00             
ATOM   3308  CE3 TRP   215       5.008  -1.531  -2.409  1.00  0.00             
ATOM   3309  HE3 TRP   215     -13.490  22.532 -14.819  1.00  0.00             
ATOM   3310  CD2 TRP   215      -1.169   4.356   9.255  1.00  0.00             
ATOM   3311  C   TRP   215      -1.399  -1.468  -4.898  1.00  0.00             
ATOM   3312  O   TRP   215      -2.272   3.230   5.527  1.00  0.00             
ATOM   3313  N   GLN   216       7.517  -3.598   0.621  1.00  0.00             
ATOM   3314  H   GLN   216       6.660 -10.020  -2.676  1.00  0.00             
ATOM   3315  CA  GLN   216      -3.799  -6.311  -1.193  1.00  0.00             
ATOM   3316  HA  GLN   216      16.204  24.491  10.560  1.00  0.00             
ATOM   3317  CB  GLN   216      -6.420   7.121  -4.548  1.00  0.00             
ATOM   3318  HB2 GLN   216      11.284 -19.444 -25.589  1.00  0.00             
ATOM   3319  HB3 GLN   216       3.041   1.786   4.388  1.00  0.00             
ATOM   3320  CG  GLN   216       0.467   3.696  -1.895  1.00  0.00             
ATOM   3321  HG2 GLN   216       1.821   6.040  -1.176  1.00  0.00             
ATOM   3322  HG3 GLN   216     -20.912   9.018 -10.782  1.00  0.00             
ATOM   3323  CD  GLN   216       4.619  -3.508   3.165  1.00  0.00             
ATOM   3324  OE1 GLN   216      -5.435  -4.709  -0.165  1.00  0.00             
ATOM   3325  NE2 GLN   216      -3.056   3.035  -2.512  1.00  0.00             
ATOM   3326 HE21 GLN   216      -3.941  10.819  -1.261  1.00  0.00             
ATOM   3327 HE22 GLN   216       4.715 -12.827   1.518  1.00  0.00             
ATOM   3328  C   GLN   216      -3.630  -2.781  -2.634  1.00  0.00             
ATOM   3329  O   GLN   216       7.235   2.511   1.193  1.00  0.00             
ATOM   3330  N   GY1   217       1.144  -0.006   1.130  1.00  0.00             
ATOM   3331  H   GY1   217      18.232  -4.791 -20.508  1.00  0.00             
ATOM   3332  CA  GY1   217      -5.841  -6.342  -7.137  1.00  0.00             
ATOM   3333  HA2 GY1   217     -20.225   3.538  -5.112  1.00  0.00             
ATOM   3334  HA3 GY1   217      13.609   6.973 -12.049  1.00  0.00             
ATOM   3335  C   GY1   217      -0.905   0.617   2.992  1.00  0.00             
ATOM   3336  O   GY1   217       2.200   6.562  -6.798  1.00  0.00             
ATOM   3337  N   SER   218      -0.502   6.274  -3.972  1.00  0.00             
ATOM   3338  H   SER   218      -6.771  18.175  -7.044  1.00  0.00             
ATOM   3339  CA  SER   218       5.172  -0.077  -0.733  1.00  0.00             
ATOM   3340  HA  SER   218       0.954  10.272   5.290  1.00  0.00             
ATOM   3341  CB  SER   218       3.432   9.453  -1.623  1.00  0.00             
ATOM   3342  HB2 SER   218       3.939  10.790  -2.469  1.00  0.00             
ATOM   3343  HB3 SER   218       7.897 -12.298   0.397  1.00  0.00             
ATOM   3344  OG  SER   218       0.715  -4.149  -0.934  1.00  0.00             
ATOM   3345  HG  SER   218     -11.497 -28.185 -12.973  1.00  0.00             
ATOM   3346  C   SER   218      -5.519   6.290  -1.015  1.00  0.00             
ATOM   3347  O   SER   218      -0.869  -0.794   5.713  1.00  0.00             
ATOM   3348  N   ASN   219      -0.687   3.240   0.855  1.00  0.00             
ATOM   3349  H   ASN   219      -8.029 -10.997  -4.539  1.00  0.00             
ATOM   3350  CA  ASN   219       0.245  -6.251   1.638  1.00  0.00             
ATOM   3351  HA  ASN   219     -14.475   0.350 -18.806  1.00  0.00             
ATOM   3352  CB  ASN   219       2.292   4.091  -2.030  1.00  0.00             
ATOM   3353  HB2 ASN   219      -4.272  10.096   1.354  1.00  0.00             
ATOM   3354  HB3 ASN   219     -29.222   6.476 -18.323  1.00  0.00             
ATOM   3355  CG  ASN   219       5.441  -1.091   1.229  1.00  0.00             
ATOM   3356  OD1 ASN   219      -3.148   0.188   3.950  1.00  0.00             
ATOM   3357  ND2 ASN   219      -6.481  -2.351   1.676  1.00  0.00             
ATOM   3358 HD21 ASN   219       2.140 -20.504   7.262  1.00  0.00             
ATOM   3359 HD22 ASN   219       4.223 -11.816  16.255  1.00  0.00             
ATOM   3360  C   ASN   219       3.335 -13.647   8.562  1.00  0.00             
ATOM   3361  O   ASN   219       4.299   0.370  -1.841  1.00  0.00             
ATOM   3362  N   ARG   220       6.192  -5.198   2.414  1.00  0.00             
ATOM   3363  H   ARG   220      17.686  -3.952   7.387  1.00  0.00             
ATOM   3364  CA  ARG   220      -0.587  -2.870   6.291  1.00  0.00             
ATOM   3365  HA  ARG   220     -21.519  25.512   6.686  1.00  0.00             
ATOM   3366  CB  ARG   220       7.419  -3.509   8.323  1.00  0.00             
ATOM   3367  HB2 ARG   220      23.775   3.142  -3.296  1.00  0.00             
ATOM   3368  HB3 ARG   220       5.134  -4.092 -15.518  1.00  0.00             
ATOM   3369  CG  ARG   220       1.444  -3.451   3.351  1.00  0.00             
ATOM   3370  HG2 ARG   220      -4.591 -32.773  13.102  1.00  0.00             
ATOM   3371  HG3 ARG   220       3.940  -4.903  14.415  1.00  0.00             
ATOM   3372  CD  ARG   220       1.635  -1.194  -4.113  1.00  0.00             
ATOM   3373  HD2 ARG   220      -9.873 -26.366  12.407  1.00  0.00             
ATOM   3374  HD3 ARG   220       2.083   3.214  11.466  1.00  0.00             
ATOM   3375  NE  ARG   220       4.144 -12.237   1.101  1.00  0.00             
ATOM   3376  HE  ARG   220       8.825   2.930 -20.681  1.00  0.00             
ATOM   3377  CZ  ARG   220      -0.842  -4.405  -8.101  1.00  0.00             
ATOM   3378  NH1 ARG   220       5.144  -0.598  -9.554  1.00  0.00             
ATOM   3379 HH11 ARG   220      12.654   9.802  20.577  1.00  0.00             
ATOM   3380 HH12 ARG   220       5.958   2.409 -12.132  1.00  0.00             
ATOM   3381  NH2 ARG   220      -2.881   2.796   4.505  1.00  0.00             
ATOM   3382 HH21 ARG   220      -5.320  -0.781  10.215  1.00  0.00             
ATOM   3383 HH22 ARG   220      -0.398  21.095 -13.543  1.00  0.00             
ATOM   3384  C   ARG   220       1.792   4.281  -4.089  1.00  0.00             
ATOM   3385  O   ARG   220       0.561  -4.250   9.944  1.00  0.00             
ATOM   3386  N   PRO   221       4.458   0.342  -2.863  1.00  0.00             
ATOM   3387  CD  PRO   221       3.236  -8.976   3.236  1.00  0.00             
ATOM   3388  HD2 PRO   221       7.412 -32.361  10.613  1.00  0.00             
ATOM   3389  HD3 PRO   221     -17.729 -10.457  -2.113  1.00  0.00             
ATOM   3390  CG  PRO   221       6.922  -4.409   3.696  1.00  0.00             
ATOM   3391  HG2 PRO   221      -0.532  11.113 -13.459  1.00  0.00             
ATOM   3392  HG3 PRO   221      -4.955 -16.726  -4.947  1.00  0.00             
ATOM   3393  CB  PRO   221      -3.398  -0.602  -1.248  1.00  0.00             
ATOM   3394  HB2 PRO   221      12.701   1.890  15.826  1.00  0.00             
ATOM   3395  HB3 PRO   221      -6.711   6.105 -16.056  1.00  0.00             
ATOM   3396  CA  PRO   221      -0.994  -5.909   0.030  1.00  0.00             
ATOM   3397  HA  PRO   221       2.207 -10.634  19.139  1.00  0.00             
ATOM   3398  C   PRO   221       4.295  -3.393  -2.272  1.00  0.00             
ATOM   3399  O   PRO   221       5.568  -1.047   4.390  1.00  0.00             
ATOM   3400  N   VAL   222       5.069   0.300   3.566  1.00  0.00             
ATOM   3401  H   VAL   222      -5.826  -6.909 -16.723  1.00  0.00             
ATOM   3402  CA  VAL   222      -5.474   2.984   5.077  1.00  0.00             
ATOM   3403  HA  VAL   222      -3.151   2.190  14.028  1.00  0.00             
ATOM   3404  CB  VAL   222      -2.616   0.600   7.240  1.00  0.00             
ATOM   3405  HB  VAL   222       1.126   4.986  24.079  1.00  0.00             
ATOM   3406  CG1 VAL   222      -1.964   1.428  -0.968  1.00  0.00             
ATOM   3407 HG11 VAL   222     -14.282  30.149 -17.319  1.00  0.00             
ATOM   3408 HG12 VAL   222     -14.292  -2.952  -4.806  1.00  0.00             
ATOM   3409 HG13 VAL   222      -0.240  13.700  -3.445  1.00  0.00             
ATOM   3410  CG2 VAL   222       1.983   3.026   0.009  1.00  0.00             
ATOM   3411 HG21 VAL   222       2.162  17.657   2.372  1.00  0.00             
ATOM   3412 HG22 VAL   222       0.101   7.841  -4.024  1.00  0.00             
ATOM   3413 HG23 VAL   222       2.997 -14.740  -5.668  1.00  0.00             
ATOM   3414  C   VAL   222       6.824   0.204  -0.143  1.00  0.00             
ATOM   3415  O   VAL   222       4.837   4.854  -1.514  1.00  0.00             
ATOM   3416  N   ILE   223       4.570  -1.368  -1.891  1.00  0.00             
ATOM   3417  H   ILE   223       5.188  10.260 -10.322  1.00  0.00             
ATOM   3418  CA  ILE   223       4.724   4.906   0.050  1.00  0.00             
ATOM   3419  HA  ILE   223       9.040  49.018  -2.834  1.00  0.00             
ATOM   3420  CB  ILE   223       1.333  -3.941  -4.029  1.00  0.00             
ATOM   3421  HB  ILE   223      -4.074  -5.378 -19.401  1.00  0.00             
ATOM   3422  CG2 ILE   223       4.037  -5.333   2.086  1.00  0.00             
ATOM   3423 HG21 ILE   223      -1.061  -4.121   3.989  1.00  0.00             
ATOM   3424 HG22 ILE   223      -2.144 -37.378 -26.189  1.00  0.00             
ATOM   3425 HG23 ILE   223      -9.167   8.936  -2.188  1.00  0.00             
ATOM   3426  CG1 ILE   223     -10.697   7.536   3.453  1.00  0.00             
ATOM   3427 HG12 ILE   223       3.824  18.761  15.716  1.00  0.00             
ATOM   3428 HG13 ILE   223      24.671   2.698  10.025  1.00  0.00             
ATOM   3429  CD1 ILE   223       1.893   4.118  -2.696  1.00  0.00             
ATOM   3430 HD11 ILE   223       9.577 -32.436   7.855  1.00  0.00             
ATOM   3431 HD12 ILE   223     -15.451  -3.142 -26.482  1.00  0.00             
ATOM   3432 HD13 ILE   223       2.372   4.098   5.486  1.00  0.00             
ATOM   3433  C   ILE   223      -3.384  -1.432  -4.335  1.00  0.00             
ATOM   3434  O   ILE   223      -0.451   1.907  -5.436  1.00  0.00             
ATOM   3435  N   ARG   224      -1.070   3.899   2.158  1.00  0.00             
ATOM   3436  H   ARG   224       1.903  -1.136  12.260  1.00  0.00             
ATOM   3437  CA  ARG   224      -2.585   7.256  -3.558  1.00  0.00             
ATOM   3438  HA  ARG   224      -3.132   3.101  -3.489  1.00  0.00             
ATOM   3439  CB  ARG   224      -1.612   1.185   9.617  1.00  0.00             
ATOM   3440  HB2 ARG   224     -12.725  -1.858 -19.714  1.00  0.00             
ATOM   3441  HB3 ARG   224     -14.404  -0.629  10.005  1.00  0.00             
ATOM   3442  CG  ARG   224      -9.050  -2.914   8.310  1.00  0.00             
ATOM   3443  HG2 ARG   224      -8.096 -45.718  19.920  1.00  0.00             
ATOM   3444  HG3 ARG   224      25.013  18.592  15.293  1.00  0.00             
ATOM   3445  CD  ARG   224      -0.588   0.884   2.854  1.00  0.00             
ATOM   3446  HD2 ARG   224      -4.829  -1.009  -9.591  1.00  0.00             
ATOM   3447  HD3 ARG   224      -9.545 -12.890  -7.029  1.00  0.00             
ATOM   3448  NE  ARG   224       1.175   1.985   6.709  1.00  0.00             
ATOM   3449  HE  ARG   224     -10.725  -0.311  -8.260  1.00  0.00             
ATOM   3450  CZ  ARG   224      -5.567  -0.504  -6.006  1.00  0.00             
ATOM   3451  NH1 ARG   224       4.342  -2.279  -1.587  1.00  0.00             
ATOM   3452 HH11 ARG   224       6.738   4.475   0.868  1.00  0.00             
ATOM   3453 HH12 ARG   224      19.338   7.906 -24.348  1.00  0.00             
ATOM   3454  NH2 ARG   224       3.260  -5.397   1.403  1.00  0.00             
ATOM   3455 HH21 ARG   224      -8.831   2.180   0.899  1.00  0.00             
ATOM   3456 HH22 ARG   224       7.083  27.139 -20.156  1.00  0.00             
ATOM   3457  C   ARG   224       4.584  -4.377   0.255  1.00  0.00             
ATOM   3458  O   ARG   224       0.145  -2.606   7.150  1.00  0.00             
ATOM   3459  N   ILE   225      -3.357   0.980   1.237  1.00  0.00             
ATOM   3460  H   ILE   225     -10.562  11.547 -16.027  1.00  0.00             
ATOM   3461  CA  ILE   225      -1.120   2.607   0.737  1.00  0.00             
ATOM   3462  HA  ILE   225       9.611   7.469  12.584  1.00  0.00             
ATOM   3463  CB  ILE   225      -3.296   7.439  -3.207  1.00  0.00             
ATOM   3464  HB  ILE   225     -12.321  -1.468  -8.593  1.00  0.00             
ATOM   3465  CG2 ILE   225      -6.074  -0.704  -4.672  1.00  0.00             
ATOM   3466 HG21 ILE   225      -1.723   4.124 -16.298  1.00  0.00             
ATOM   3467 HG22 ILE   225      -8.172   1.022  -5.949  1.00  0.00             
ATOM   3468 HG23 ILE   225     -17.863   5.147   3.669  1.00  0.00             
ATOM   3469  CG1 ILE   225       4.483   1.165  -2.216  1.00  0.00             
ATOM   3470 HG12 ILE   225       9.412   5.320 -10.745  1.00  0.00             
ATOM   3471 HG13 ILE   225      17.954 -14.567 -18.185  1.00  0.00             
ATOM   3472  CD1 ILE   225      -0.921   3.579  -2.671  1.00  0.00             
ATOM   3473 HD11 ILE   225     -19.978   2.116  -3.767  1.00  0.00             
ATOM   3474 HD12 ILE   225     -10.169  28.572  28.406  1.00  0.00             
ATOM   3475 HD13 ILE   225     -11.528  -1.944  -5.410  1.00  0.00             
ATOM   3476  C   ILE   225       4.020  -2.077  -3.051  1.00  0.00             
ATOM   3477  O   ILE   225      -4.501  -6.762   0.648  1.00  0.00             
ATOM   3478  N   ASP   226       4.486   3.160   2.851  1.00  0.00             
ATOM   3479  H   ASP   226      -1.044  13.203  -8.332  1.00  0.00             
ATOM   3480  CA  ASP   226      -3.127   0.881   2.257  1.00  0.00             
ATOM   3481  HA  ASP   226      -9.989 -26.926  25.365  1.00  0.00             
ATOM   3482  CB  ASP   226      -2.434  -3.393  -3.402  1.00  0.00             
ATOM   3483  HB2 ASP   226      -1.063  -4.922  23.861  1.00  0.00             
ATOM   3484  HB3 ASP   226      -6.024 -18.619   6.255  1.00  0.00             
ATOM   3485  CG  ASP   226       1.260   5.437   2.470  1.00  0.00             
ATOM   3486  OD1 ASP   226       2.094   3.895  -7.486  1.00  0.00             
ATOM   3487  OD2 ASP   226       1.262   2.789   1.019  1.00  0.00             
ATOM   3488  C   ASP   226      -0.265   0.280  -9.488  1.00  0.00             
ATOM   3489  O   ASP   226       0.001   1.943   5.603  1.00  0.00             
ATOM   3490  N   PRO   227       2.924   7.673  -5.794  1.00  0.00             
ATOM   3491  CD  PRO   227      -5.304   7.542  -4.406  1.00  0.00             
ATOM   3492  HD2 PRO   227       3.179   4.239  -9.012  1.00  0.00             
ATOM   3493  HD3 PRO   227     -14.757   0.468  -4.658  1.00  0.00             
ATOM   3494  CG  PRO   227       2.455   1.264   0.858  1.00  0.00             
ATOM   3495  HG2 PRO   227      -4.479   7.007   2.651  1.00  0.00             
ATOM   3496  HG3 PRO   227      15.577  23.920  43.014  1.00  0.00             
ATOM   3497  CB  PRO   227       0.664   3.495  -2.377  1.00  0.00             
ATOM   3498  HB2 PRO   227      28.531   0.515  13.709  1.00  0.00             
ATOM   3499  HB3 PRO   227      -7.272  10.776   3.015  1.00  0.00             
ATOM   3500  CA  PRO   227       0.595  -2.833   1.289  1.00  0.00             
ATOM   3501  HA  PRO   227     -13.479  -8.442   3.097  1.00  0.00             
ATOM   3502  C   PRO   227      -2.435  -3.105   4.420  1.00  0.00             
ATOM   3503  O   PRO   227      -6.211  -7.171   3.152  1.00  0.00             
ATOM   3504  N   VAL   228      -1.470   0.578  -7.726  1.00  0.00             
ATOM   3505  H   VAL   228     -16.411   7.547  -1.627  1.00  0.00             
ATOM   3506  CA  VAL   228      -8.004  -2.863   0.161  1.00  0.00             
ATOM   3507  HA  VAL   228     -18.492   9.275   3.761  1.00  0.00             
ATOM   3508  CB  VAL   228       3.529  -3.452   8.595  1.00  0.00             
ATOM   3509  HB  VAL   228      12.354 -11.536   0.438  1.00  0.00             
ATOM   3510  CG1 VAL   228       0.980   1.011   0.186  1.00  0.00             
ATOM   3511 HG11 VAL   228       1.162   2.959  -2.100  1.00  0.00             
ATOM   3512 HG12 VAL   228      -7.165   9.918 -24.399  1.00  0.00             
ATOM   3513 HG13 VAL   228      -8.884  -0.492 -10.263  1.00  0.00             
ATOM   3514  CG2 VAL   228      -1.306  -5.747  -6.382  1.00  0.00             
ATOM   3515 HG21 VAL   228      11.384  36.693   1.570  1.00  0.00             
ATOM   3516 HG22 VAL   228      11.579   0.676  12.316  1.00  0.00             
ATOM   3517 HG23 VAL   228     -31.102  -3.223   0.246  1.00  0.00             
ATOM   3518  C   VAL   228      -5.431 -12.547   0.112  1.00  0.00             
ATOM   3519  O   VAL   228      -2.905   2.608  -4.477  1.00  0.00             
ATOM   3520  N   ALA   229      -3.464  -0.071  -1.313  1.00  0.00             
ATOM   3521  H   ALA   229      -8.901  -1.296  19.749  1.00  0.00             
ATOM   3522  CA  ALA   229      -1.770   0.533  -4.753  1.00  0.00             
ATOM   3523  HA  ALA   229      27.259  15.296  -7.023  1.00  0.00             
ATOM   3524  CB  ALA   229      -3.132  -5.407   3.118  1.00  0.00             
ATOM   3525  HB1 ALA   229       4.589  -6.871 -10.948  1.00  0.00             
ATOM   3526  HB2 ALA   229      -3.420 -22.171   7.347  1.00  0.00             
ATOM   3527  HB3 ALA   229       1.067   0.212   3.977  1.00  0.00             
ATOM   3528  C   ALA   229      -0.944  -0.834  -3.515  1.00  0.00             
ATOM   3529  O   ALA   229       0.904  -1.061   0.537  1.00  0.00             
ATOM   3530  N   MET   230       0.333  -7.221   3.586  1.00  0.00             
ATOM   3531  H   MET   230       6.602   4.985  -7.226  1.00  0.00             
ATOM   3532  CA  MET   230      -4.574  -2.091  -2.072  1.00  0.00             
ATOM   3533  HA  MET   230     -15.965 -16.928   4.212  1.00  0.00             
ATOM   3534  CB  MET   230      -0.122  -1.342   5.861  1.00  0.00             
ATOM   3535  HB2 MET   230      -9.421 -16.396   5.224  1.00  0.00             
ATOM   3536  HB3 MET   230     -11.656  -7.402  10.207  1.00  0.00             
ATOM   3537  CG  MET   230      -0.430  -2.661  -4.413  1.00  0.00             
ATOM   3538  HG2 MET   230      -3.289  -6.617  -2.263  1.00  0.00             
ATOM   3539  HG3 MET   230       7.262  24.143 -15.653  1.00  0.00             
ATOM   3540  SD  MET   230       1.909   1.084  -0.104  1.00  0.00             
ATOM   3541  CE  MET   230      -4.662  -3.168  -2.670  1.00  0.00             
ATOM   3542  HE1 MET   230      12.717   4.631  20.782  1.00  0.00             
ATOM   3543  HE2 MET   230      18.538  -5.024 -22.548  1.00  0.00             
ATOM   3544  HE3 MET   230     -14.997  -2.237  -5.747  1.00  0.00             
ATOM   3545  C   MET   230       4.474  -5.432  -0.171  1.00  0.00             
ATOM   3546  O   MET   230      -0.596   7.080  -1.427  1.00  0.00             
ATOM   3547  N   THR   231       2.471   4.856   3.959  1.00  0.00             
ATOM   3548  H   THR   231     -29.978  29.850 -15.448  1.00  0.00             
ATOM   3549  CA  THR   231      -1.408  -3.923   6.859  1.00  0.00             
ATOM   3550  HA  THR   231      -2.665   6.727  -0.371  1.00  0.00             
ATOM   3551  CB  THR   231       2.538   1.599  -1.979  1.00  0.00             
ATOM   3552  HB  THR   231      21.265  -6.338   8.708  1.00  0.00             
ATOM   3553  CG2 THR   231       6.122   4.287  -3.806  1.00  0.00             
ATOM   3554 HG21 THR   231       6.317  12.643   3.515  1.00  0.00             
ATOM   3555 HG22 THR   231       8.817   5.332  -3.478  1.00  0.00             
ATOM   3556 HG23 THR   231      -5.231   3.693  14.883  1.00  0.00             
ATOM   3557  OG1 THR   231       6.304  -3.683  -3.254  1.00  0.00             
ATOM   3558  HG1 THR   231      -7.578  -0.636   0.007  1.00  0.00             
ATOM   3559  C   THR   231       4.340   0.933  -1.251  1.00  0.00             
ATOM   3560  O   THR   231       5.288   1.451   6.845  1.00  0.00             
ATOM   3561  N   HIE   232       4.251   4.997  -0.101  1.00  0.00             
ATOM   3562  H   HIE   232      -2.369  21.083 -39.922  1.00  0.00             
ATOM   3563  CA  HIE   232       4.171   4.152   1.137  1.00  0.00             
ATOM   3564  HA  HIE   232     -20.308 -15.844   1.981  1.00  0.00             
ATOM   3565  CB  HIE   232      -5.862   4.301   1.808  1.00  0.00             
ATOM   3566  HB2 HIE   232     -29.842 -10.826   6.093  1.00  0.00             
ATOM   3567  HB3 HIE   232     -17.684  10.875  -4.666  1.00  0.00             
ATOM   3568  CG  HIE   232      -1.562   0.059   6.493  1.00  0.00             
ATOM   3569  ND1 HIE   232       0.833  -6.990  -3.863  1.00  0.00             
ATOM   3570  CE1 HIE   232      -7.330   1.946   1.304  1.00  0.00             
ATOM   3571  HE1 HIE   232      10.440  -7.778   0.825  1.00  0.00             
ATOM   3572  NE2 HIE   232       3.261  -3.426  -3.696  1.00  0.00             
ATOM   3573  HE2 HIE   232       3.838  -8.001   2.161  1.00  0.00             
ATOM   3574  CD2 HIE   232       1.687  10.590  -5.970  1.00  0.00             
ATOM   3575  HD2 HIE   232      15.753 -26.144  -7.917  1.00  0.00             
ATOM   3576  C   HIE   232       4.809  -0.630  -7.145  1.00  0.00             
ATOM   3577  O   HIE   232      -7.606  -1.081  -4.853  1.00  0.00             
ATOM   3578  N   THR   233      -4.430   2.166  -2.019  1.00  0.00             
ATOM   3579  H   THR   233       5.323   6.668  25.464  1.00  0.00             
ATOM   3580  CA  THR   233       8.976  -2.090  -0.086  1.00  0.00             
ATOM   3581  HA  THR   233       8.833   2.430  -3.392  1.00  0.00             
ATOM   3582  CB  THR   233       1.413   2.800  -8.593  1.00  0.00             
ATOM   3583  HB  THR   233       7.693  10.385  -6.236  1.00  0.00             
ATOM   3584  CG2 THR   233       1.739   0.437  -2.480  1.00  0.00             
ATOM   3585 HG21 THR   233      -1.080   1.221   0.742  1.00  0.00             
ATOM   3586 HG22 THR   233     -13.893  -7.458   5.379  1.00  0.00             
ATOM   3587 HG23 THR   233      16.580  -5.051   5.852  1.00  0.00             
ATOM   3588  OG1 THR   233       1.735   4.356  -3.358  1.00  0.00             
ATOM   3589  HG1 THR   233      -2.772   7.307 -21.433  1.00  0.00             
ATOM   3590  C   THR   233      -1.727  -8.828  -0.590  1.00  0.00             
ATOM   3591  O   THR   233       1.258   0.214   1.289  1.00  0.00             
ATOM   3592  N   SER   234       4.790   4.772  -4.919  1.00  0.00             
ATOM   3593  H   SER   234       3.861 -19.974   1.930  1.00  0.00             
ATOM   3594  CA  SER   234       1.280   0.534   0.578  1.00  0.00             
ATOM   3595  HA  SER   234       5.852   0.198   4.884  1.00  0.00             
ATOM   3596  CB  SER   234      -3.573  -0.106   7.820  1.00  0.00             
ATOM   3597  HB2 SER   234       3.678   8.055  11.170  1.00  0.00             
ATOM   3598  HB3 SER   234      -4.256  -5.848  -2.917  1.00  0.00             
ATOM   3599  OG  SER   234      -0.478  -2.686  -3.191  1.00  0.00             
ATOM   3600  HG  SER   234      -3.562  -2.893  -0.553  1.00  0.00             
ATOM   3601  C   SER   234      -2.137  -6.611   8.018  1.00  0.00             
ATOM   3602  O   SER   234      -3.205   3.956   1.161  1.00  0.00             
ATOM   3603  N   GLN   235      -3.596  -3.540   0.563  1.00  0.00             
ATOM   3604  H   GLN   235      -0.962  -5.269  18.757  1.00  0.00             
ATOM   3605  CA  GLN   235       0.653  -4.914   6.298  1.00  0.00             
ATOM   3606  HA  GLN   235      -2.226  -3.716   4.439  1.00  0.00             
ATOM   3607  CB  GLN   235      -3.985  -0.032  10.246  1.00  0.00             
ATOM   3608  HB2 GLN   235      16.794 -15.267   3.686  1.00  0.00             
ATOM   3609  HB3 GLN   235      -3.175  -8.010 -10.276  1.00  0.00             
ATOM   3610  CG  GLN   235       7.877   2.391   6.676  1.00  0.00             
ATOM   3611  HG2 GLN   235      -2.473  18.254  18.072  1.00  0.00             
ATOM   3612  HG3 GLN   235      -6.318 -11.748 -20.773  1.00  0.00             
ATOM   3613  CD  GLN   235       3.007  -4.350  -3.254  1.00  0.00             
ATOM   3614  OE1 GLN   235       4.502   3.990   2.310  1.00  0.00             
ATOM   3615  NE2 GLN   235      -0.441  -2.035  -0.994  1.00  0.00             
ATOM   3616 HE21 GLN   235       4.457  -4.599  -5.645  1.00  0.00             
ATOM   3617 HE22 GLN   235      15.451   6.359   7.192  1.00  0.00             
ATOM   3618  C   GLN   235      -4.120  -3.191   0.333  1.00  0.00             
ATOM   3619  O   GLN   235       6.978  -4.712   1.608  1.00  0.00             
ATOM   3620  N   TYR   236      -5.632  -3.846   0.472  1.00  0.00             
ATOM   3621  H   TYR   236      -2.693  -4.505  -4.866  1.00  0.00             
ATOM   3622  CA  TYR   236      -4.093  -1.680   2.273  1.00  0.00             
ATOM   3623  HA  TYR   236      -5.603  -1.089  10.564  1.00  0.00             
ATOM   3624  CB  TYR   236      -1.125  -3.332  -4.921  1.00  0.00             
ATOM   3625  HB2 TYR   236       5.720 -16.657  34.646  1.00  0.00             
ATOM   3626  HB3 TYR   236      -6.193  -8.359 -10.334  1.00  0.00             
ATOM   3627  CG  TYR   236      -6.372   9.664   5.077  1.00  0.00             
ATOM   3628  CD1 TYR   236      -2.900   1.796   0.612  1.00  0.00             
ATOM   3629  HD1 TYR   236       1.275  -8.866  -9.554  1.00  0.00             
ATOM   3630  CE1 TYR   236      -4.555   8.665   0.273  1.00  0.00             
ATOM   3631  HE1 TYR   236       4.024   9.867  11.618  1.00  0.00             
ATOM   3632  CZ  TYR   236      -1.056  -3.847   1.275  1.00  0.00             
ATOM   3633  OH  TYR   236      -5.530  -3.272  -2.875  1.00  0.00             
ATOM   3634  HH  TYR   236       1.821  -4.839 -21.369  1.00  0.00             
ATOM   3635  CE2 TYR   236      -1.440  11.529   4.728  1.00  0.00             
ATOM   3636  HE2 TYR   236       2.985  12.244  -3.875  1.00  0.00             
ATOM   3637  CD2 TYR   236      -4.418   3.326   2.202  1.00  0.00             
ATOM   3638  HD2 TYR   236       1.220  11.007  -4.164  1.00  0.00             
ATOM   3639  C   TYR   236      -2.328  -5.213   0.401  1.00  0.00             
ATOM   3640  O   TYR   236      -1.651  -5.148   0.017  1.00  0.00             
ATOM   3641  N   ILE   237      -5.001   2.562   3.473  1.00  0.00             
ATOM   3642  H   ILE   237       5.782  21.993 -12.350  1.00  0.00             
ATOM   3643  CA  ILE   237      -3.106   2.966  -3.486  1.00  0.00             
ATOM   3644  HA  ILE   237      41.651  -6.152 -19.870  1.00  0.00             
ATOM   3645  CB  ILE   237       1.021   5.372  -2.758  1.00  0.00             
ATOM   3646  HB  ILE   237     -37.463   6.994  12.482  1.00  0.00             
ATOM   3647  CG2 ILE   237      -3.302  11.845   0.302  1.00  0.00             
ATOM   3648 HG21 ILE   237      -6.665  -0.646 -24.560  1.00  0.00             
ATOM   3649 HG22 ILE   237      -0.433  21.787  -4.883  1.00  0.00             
ATOM   3650 HG23 ILE   237      -5.753  12.416   1.572  1.00  0.00             
ATOM   3651  CG1 ILE   237       6.142   5.075   4.327  1.00  0.00             
ATOM   3652 HG12 ILE   237       2.956  -0.472   4.317  1.00  0.00             
ATOM   3653 HG13 ILE   237       9.312  -9.545  20.042  1.00  0.00             
ATOM   3654  CD1 ILE   237      -2.021   0.370  -1.961  1.00  0.00             
ATOM   3655 HD11 ILE   237      -9.767   3.168 -13.789  1.00  0.00             
ATOM   3656 HD12 ILE   237     -11.478  20.509 -14.365  1.00  0.00             
ATOM   3657 HD13 ILE   237     -19.245 -14.200  -1.815  1.00  0.00             
ATOM   3658  C   ILE   237      -3.287   2.120  -2.193  1.00  0.00             
ATOM   3659  O   ILE   237      -5.340  -4.086   4.498  1.00  0.00             
ATOM   3660  N   CYX   238       0.361  -0.492   0.681  1.00  0.00             
ATOM   3661  H   CYX   238     -13.153   3.672   7.769  1.00  0.00             
ATOM   3662  CA  CYX   238      -3.028  -1.701   2.732  1.00  0.00             
ATOM   3663  HA  CYX   238       2.330  22.804   5.561  1.00  0.00             
ATOM   3664  CB  CYX   238      -5.614  -1.484  -2.784  1.00  0.00             
ATOM   3665  HB2 CYX   238      -2.533  -2.208  -1.140  1.00  0.00             
ATOM   3666  HB3 CYX   238      -0.613  -1.409  10.903  1.00  0.00             
ATOM   3667  SG  CYX   238       0.104  -4.082  -1.408  1.00  0.00             
ATOM   3668  C   CYX   238      -0.284   4.711  -8.391  1.00  0.00             
ATOM   3669  O   CYX   238      -0.966  -4.793  -0.710  1.00  0.00             
ATOM   3670  N   SER   239       2.068   4.682  -7.390  1.00  0.00             
ATOM   3671  H   SER   239       2.562   3.892  -7.393  1.00  0.00             
ATOM   3672  CA  SER   239      -3.988   0.158   6.659  1.00  0.00             
ATOM   3673  HA  SER   239       6.104   0.772  -8.221  1.00  0.00             
ATOM   3674  CB  SER   239      -2.596   1.904  -7.043  1.00  0.00             
ATOM   3675  HB2 SER   239     -26.595   2.869  -3.568  1.00  0.00             
ATOM   3676  HB3 SER   239       1.592  10.701 -20.149  1.00  0.00             
ATOM   3677  OG  SER   239       1.239   2.806   2.933  1.00  0.00             
ATOM   3678  HG  SER   239     -10.158   0.033  11.424  1.00  0.00             
ATOM   3679  C   SER   239      -3.006  -1.350  -3.040  1.00  0.00             
ATOM   3680  O   SER   239      -0.736  -1.003   1.499  1.00  0.00             
ATOM   3681  N   PRO   240       2.646   2.434   2.998  1.00  0.00             
ATOM   3682  CD  PRO   240      -4.062  -4.376  -3.324  1.00  0.00             
ATOM   3683  HD2 PRO   240      17.307  18.498   7.441  1.00  0.00             
ATOM   3684  HD3 PRO   240      -7.002 -22.877   7.329  1.00  0.00             
ATOM   3685  CG  PRO   240      -0.585  -0.268  -0.517  1.00  0.00             
ATOM   3686  HG2 PRO   240      -4.850  -6.341 -10.409  1.00  0.00             
ATOM   3687  HG3 PRO   240      -0.103  -7.688  19.596  1.00  0.00             
ATOM   3688  CB  PRO   240      -5.417   6.870   6.333  1.00  0.00             
ATOM   3689  HB2 PRO   240      -8.454 -11.068  -8.499  1.00  0.00             
ATOM   3690  HB3 PRO   240      -9.471  -1.914  -3.032  1.00  0.00             
ATOM   3691  CA  PRO   240       1.053   5.075  -6.803  1.00  0.00             
ATOM   3692  HA  PRO   240       3.899   7.219  -8.182  1.00  0.00             
ATOM   3693  C   PRO   240       3.293   5.133   0.117  1.00  0.00             
ATOM   3694  O   PRO   240      -5.038   7.243  -2.562  1.00  0.00             
ATOM   3695  N   VAL   241       5.019   0.640   3.031  1.00  0.00             
ATOM   3696  H   VAL   241      -0.158  11.729   8.734  1.00  0.00             
ATOM   3697  CA  VAL   241      -7.696  -0.384  -8.278  1.00  0.00             
ATOM   3698  HA  VAL   241      -5.557   1.401  -7.036  1.00  0.00             
ATOM   3699  CB  VAL   241      -8.122   6.030   1.113  1.00  0.00             
ATOM   3700  HB  VAL   241      -0.897  10.810   1.685  1.00  0.00             
ATOM   3701  CG1 VAL   241      -1.995   8.153  -0.259  1.00  0.00             
ATOM   3702 HG11 VAL   241     -40.515  12.353  -9.941  1.00  0.00             
ATOM   3703 HG12 VAL   241      22.021  -6.232  12.828  1.00  0.00             
ATOM   3704 HG13 VAL   241     -10.614   3.032   1.102  1.00  0.00             
ATOM   3705  CG2 VAL   241       5.354  -0.329  -4.403  1.00  0.00             
ATOM   3706 HG21 VAL   241     -15.261 -22.426 -17.347  1.00  0.00             
ATOM   3707 HG22 VAL   241      -0.826  -1.936  -7.339  1.00  0.00             
ATOM   3708 HG23 VAL   241       0.425  -6.901  21.875  1.00  0.00             
ATOM   3709  C   VAL   241      -4.524   1.132   4.467  1.00  0.00             
ATOM   3710  O   VAL   241      -7.298  -2.658   1.002  1.00  0.00             
ATOM   3711  N   LEU   242       0.125  -4.584  -0.431  1.00  0.00             
ATOM   3712  H   LEU   242     -14.502   5.453  32.299  1.00  0.00             
ATOM   3713  CA  LEU   242       2.735   5.448  -1.820  1.00  0.00             
ATOM   3714  HA  LEU   242     -17.372   4.697  45.498  1.00  0.00             
ATOM   3715  CB  LEU   242      -0.413  -5.559  -0.235  1.00  0.00             
ATOM   3716  HB2 LEU   242       7.245  -3.196 -25.929  1.00  0.00             
ATOM   3717  HB3 LEU   242      -6.217   6.314 -11.151  1.00  0.00             
ATOM   3718  CG  LEU   242       0.770  -2.452   8.344  1.00  0.00             
ATOM   3719  HG  LEU   242      -3.354  -8.865  22.294  1.00  0.00             
ATOM   3720  CD1 LEU   242       2.189  -4.594 -12.560  1.00  0.00             
ATOM   3721 HD11 LEU   242      10.236 -37.155   9.388  1.00  0.00             
ATOM   3722 HD12 LEU   242       7.548  -6.688 -12.031  1.00  0.00             
ATOM   3723 HD13 LEU   242      19.583   8.515 -13.352  1.00  0.00             
ATOM   3724  CD2 LEU   242       1.116  -5.997   2.838  1.00  0.00             
ATOM   3725 HD21 LEU   242      -4.762   9.051   4.651  1.00  0.00             
ATOM   3726 HD22 LEU   242       0.635   5.625  19.829  1.00  0.00             
ATOM   3727 HD23 LEU   242      21.504  -4.135 -12.374  1.00  0.00             
ATOM   3728  C   LEU   242       4.883  -0.944   0.135  1.00  0.00             
ATOM   3729  O   LEU   242       6.761  -2.665   3.610  1.00  0.00             
ATOM   3730  N   THR   243      -0.853  -6.225  -3.365  1.00  0.00             
ATOM   3731  H   THR   243       2.328  -8.934  16.221  1.00  0.00             
ATOM   3732  CA  THR   243      -4.093   0.521  -3.030  1.00  0.00             
ATOM   3733  HA  THR   243       5.522  12.632 -16.972  1.00  0.00             
ATOM   3734  CB  THR   243      -0.895  -3.228   3.329  1.00  0.00             
ATOM   3735  HB  THR   243     -13.559  15.492   3.819  1.00  0.00             
ATOM   3736  CG2 THR   243       0.011   6.460   0.267  1.00  0.00             
ATOM   3737 HG21 THR   243     -13.374 -10.826  -5.873  1.00  0.00             
ATOM   3738 HG22 THR   243       7.308  -0.442  21.310  1.00  0.00             
ATOM   3739 HG23 THR   243       7.940  16.303   0.010  1.00  0.00             
ATOM   3740  OG1 THR   243      -3.716  -3.869   1.287  1.00  0.00             
ATOM   3741  HG1 THR   243      13.533 -10.369 -28.084  1.00  0.00             
ATOM   3742  C   THR   243      -3.706   2.449  -5.358  1.00  0.00             
ATOM   3743  O   THR   243       3.536  -2.766   0.318  1.00  0.00             
ATOM   3744  N   AP2   244       0.685  -4.512   1.221  1.00  0.00             
ATOM   3745  H   AP2   244       2.109 -14.523  -0.240  1.00  0.00             
ATOM   3746  CA  AP2   244      -3.453  -3.891  -5.533  1.00  0.00             
ATOM   3747  HA  AP2   244       2.374   9.755  26.556  1.00  0.00             
ATOM   3748  CB  AP2   244      10.896  11.361   0.598  1.00  0.00             
ATOM   3749  HB2 AP2   244      11.063   4.445  -4.171  1.00  0.00             
ATOM   3750  HB3 AP2   244      16.385  -7.420   1.931  1.00  0.00             
ATOM   3751  CG  AP2   244       1.239   0.279  -4.603  1.00  0.00             
ATOM   3752  OD1 AP2   244      -5.751   1.553   1.355  1.00  0.00             
ATOM   3753  OD2 AP2   244       0.320   5.408   0.947  1.00  0.00             
ATOM   3754  C   AP2   244      -2.518  -3.582  -3.527  1.00  0.00             
ATOM   3755  O   AP2   244      -4.851   2.811  -1.288  1.00  0.00             
ATOM   3756  N   ASN   245      -1.274   0.665   2.331  1.00  0.00             
ATOM   3757  H   ASN   245      14.301   1.538   7.454  1.00  0.00             
ATOM   3758  CA  ASN   245      -6.776  -3.337  -2.336  1.00  0.00             
ATOM   3759  HA  ASN   245      -5.912 -11.332  -3.680  1.00  0.00             
ATOM   3760  CB  ASN   245      -5.025  -5.187   2.523  1.00  0.00             
ATOM   3761  HB2 ASN   245      -1.899   5.129   8.213  1.00  0.00             
ATOM   3762  HB3 ASN   245      11.717  17.955  12.266  1.00  0.00             
ATOM   3763  CG  ASN   245       0.696  -0.792   2.200  1.00  0.00             
ATOM   3764  OD1 ASN   245      -1.942   3.319  -3.348  1.00  0.00             
ATOM   3765  ND2 ASN   245      -5.121  -6.650   8.410  1.00  0.00             
ATOM   3766 HD21 ASN   245      -6.793   0.846 -33.988  1.00  0.00             
ATOM   3767 HD22 ASN   245       2.329 -29.375  14.505  1.00  0.00             
ATOM   3768  C   ASN   245      -2.246   6.001   0.549  1.00  0.00             
ATOM   3769  O   ASN   245      -2.131   3.187  -5.630  1.00  0.00             
ATOM   3770  N   PRO   246       5.070   4.186  -1.230  1.00  0.00             
ATOM   3771  CD  PRO   246      -8.085  -1.284  -0.100  1.00  0.00             
ATOM   3772  HD2 PRO   246      -5.923  -8.190  17.564  1.00  0.00             
ATOM   3773  HD3 PRO   246     -17.059 -12.293 -27.491  1.00  0.00             
ATOM   3774  CG  PRO   246      -5.670   0.910   1.284  1.00  0.00             
ATOM   3775  HG2 PRO   246       5.578 -13.824   8.796  1.00  0.00             
ATOM   3776  HG3 PRO   246      -6.882  -1.541   0.040  1.00  0.00             
ATOM   3777  CB  PRO   246       2.529  -2.529   4.632  1.00  0.00             
ATOM   3778  HB2 PRO   246      -3.527 -25.914  12.301  1.00  0.00             
ATOM   3779  HB3 PRO   246     -20.452 -11.687   7.008  1.00  0.00             
ATOM   3780  CA  PRO   246       0.981 -12.416  -0.760  1.00  0.00             
ATOM   3781  HA  PRO   246      -4.270  -9.276 -14.459  1.00  0.00             
ATOM   3782  C   PRO   246      -7.234  -8.111  -6.081  1.00  0.00             
ATOM   3783  O   PRO   246      -0.535   0.693  -3.586  1.00  0.00             
ATOM   3784  N   ARG   247      -3.712   0.770   1.044  1.00  0.00             
ATOM   3785  H   ARG   247     -12.378 -15.255   1.662  1.00  0.00             
ATOM   3786  CA  ARG   247      -9.021   3.673  -2.625  1.00  0.00             
ATOM   3787  HA  ARG   247       1.686  17.928   3.667  1.00  0.00             
ATOM   3788  CB  ARG   247      -1.840   4.136   3.534  1.00  0.00             
ATOM   3789  HB2 ARG   247       5.214 -23.827 -15.575  1.00  0.00             
ATOM   3790  HB3 ARG   247     -13.813 -14.906  -8.420  1.00  0.00             
ATOM   3791  CG  ARG   247      -0.271  -3.982   0.577  1.00  0.00             
ATOM   3792  HG2 ARG   247      -6.240   0.864   2.440  1.00  0.00             
ATOM   3793  HG3 ARG   247      -5.308  -5.610   7.686  1.00  0.00             
ATOM   3794  CD  ARG   247      -5.253   2.918   1.211  1.00  0.00             
ATOM   3795  HD2 ARG   247     -13.127  -2.384  -8.725  1.00  0.00             
ATOM   3796  HD3 ARG   247      -4.477  10.768   2.143  1.00  0.00             
ATOM   3797  NE  ARG   247       0.908   0.114   2.892  1.00  0.00             
ATOM   3798  HE  ARG   247       0.594 -18.834  12.293  1.00  0.00             
ATOM   3799  CZ  ARG   247       4.881   5.541   1.594  1.00  0.00             
ATOM   3800  NH1 ARG   247       2.964  -1.786  -4.892  1.00  0.00             
ATOM   3801 HH11 ARG   247      -5.961   6.667   0.783  1.00  0.00             
ATOM   3802 HH12 ARG   247      -8.194 -18.796  10.070  1.00  0.00             
ATOM   3803  NH2 ARG   247      -0.917  -1.981   5.203  1.00  0.00             
ATOM   3804 HH21 ARG   247       2.828   4.339  15.176  1.00  0.00             
ATOM   3805 HH22 ARG   247      19.871  23.436 -15.162  1.00  0.00             
ATOM   3806  C   ARG   247     -13.216   3.550  -1.832  1.00  0.00             
ATOM   3807  O   ARG   247       4.400   4.316  -1.359  1.00  0.00             
ATOM   3808  N   PRO   248      -3.310   1.073  -3.925  1.00  0.00             
ATOM   3809  CD  PRO   248       3.105   2.342  -0.737  1.00  0.00             
ATOM   3810  HD2 PRO   248      -6.886  22.384  -4.545  1.00  0.00             
ATOM   3811  HD3 PRO   248      14.222  -4.290  13.958  1.00  0.00             
ATOM   3812  CG  PRO   248       0.728  -0.812   0.800  1.00  0.00             
ATOM   3813  HG2 PRO   248     -16.890 -19.475   3.748  1.00  0.00             
ATOM   3814  HG3 PRO   248      12.361  -1.106  -2.028  1.00  0.00             
ATOM   3815  CB  PRO   248      -8.991  -0.095  -4.031  1.00  0.00             
ATOM   3816  HB2 PRO   248     -25.786  -6.872   9.483  1.00  0.00             
ATOM   3817  HB3 PRO   248      -6.519   1.689  -2.279  1.00  0.00             
ATOM   3818  CA  PRO   248      -8.476  -0.319  -1.535  1.00  0.00             
ATOM   3819  HA  PRO   248     -37.585  -4.523   3.646  1.00  0.00             
ATOM   3820  C   PRO   248       0.566  -0.471   2.457  1.00  0.00             
ATOM   3821  O   PRO   248      -5.053  -2.063  -0.443  1.00  0.00             
ATOM   3822  N   ASN   249      -0.909   8.588   0.958  1.00  0.00             
ATOM   3823  H   ASN   249     -40.311 -11.826  -3.921  1.00  0.00             
ATOM   3824  CA  ASN   249      -1.905  -5.095  -2.101  1.00  0.00             
ATOM   3825  HA  ASN   249      15.626   7.736  23.811  1.00  0.00             
ATOM   3826  CB  ASN   249       2.764  -1.747  -2.030  1.00  0.00             
ATOM   3827  HB2 ASN   249       3.662  -4.803  -5.453  1.00  0.00             
ATOM   3828  HB3 ASN   249       0.009  -7.742   0.656  1.00  0.00             
ATOM   3829  CG  ASN   249      -5.550   2.956  -6.304  1.00  0.00             
ATOM   3830  OD1 ASN   249      -1.446   5.352   0.133  1.00  0.00             
ATOM   3831  ND2 ASN   249      -5.330  -8.953  -0.057  1.00  0.00             
ATOM   3832 HD21 ASN   249      -3.318  -4.418   0.522  1.00  0.00             
ATOM   3833 HD22 ASN   249     -18.481  -4.706  19.239  1.00  0.00             
ATOM   3834  C   ASN   249       0.506  -1.278   2.631  1.00  0.00             
ATOM   3835  O   ASN   249       3.118   5.062   3.224  1.00  0.00             
ATOM   3836  N   ASP   250     -10.783   5.889   0.659  1.00  0.00             
ATOM   3837  H   ASP   250      11.849  12.093  -5.519  1.00  0.00             
ATOM   3838  CA  ASP   250      -6.274   2.694   2.668  1.00  0.00             
ATOM   3839  HA  ASP   250      31.867 -11.631   8.705  1.00  0.00             
ATOM   3840  CB  ASP   250       3.601   2.739 -11.523  1.00  0.00             
ATOM   3841  HB2 ASP   250     -16.050  17.014   0.610  1.00  0.00             
ATOM   3842  HB3 ASP   250     -10.740  12.989  -4.388  1.00  0.00             
ATOM   3843  CG  ASP   250       1.146   2.768   8.802  1.00  0.00             
ATOM   3844  OD1 ASP   250       3.196  -1.034  -1.969  1.00  0.00             
ATOM   3845  OD2 ASP   250      -0.293   2.010  -6.704  1.00  0.00             
ATOM   3846  C   ASP   250      -7.541   2.055  -2.483  1.00  0.00             
ATOM   3847  O   ASP   250      -3.628   5.076   0.854  1.00  0.00             
ATOM   3848  N   PRO   251       0.723  -4.612   8.057  1.00  0.00             
ATOM   3849  CD  PRO   251      -0.670  -1.390  -3.871  1.00  0.00             
ATOM   3850  HD2 PRO   251      -2.535 -13.707  -3.190  1.00  0.00             
ATOM   3851  HD3 PRO   251     -23.459  -9.877  14.139  1.00  0.00             
ATOM   3852  CG  PRO   251      -2.726   3.001  -5.260  1.00  0.00             
ATOM   3853  HG2 PRO   251      15.487  16.057  -9.112  1.00  0.00             
ATOM   3854  HG3 PRO   251      -0.785   1.660  -0.914  1.00  0.00             
ATOM   3855  CB  PRO   251       1.343  -2.635   2.242  1.00  0.00             
ATOM   3856  HB2 PRO   251       2.022   6.722   3.698  1.00  0.00             
ATOM   3857  HB3 PRO   251     -25.540  -4.231  -1.209  1.00  0.00             
ATOM   3858  CA  PRO   251       2.558  -0.693  -2.336  1.00  0.00             
ATOM   3859  HA  PRO   251      -7.693   2.175  -4.724  1.00  0.00             
ATOM   3860  C   PRO   251       1.738  -1.715   2.010  1.00  0.00             
ATOM   3861  O   PRO   251      -2.324  -3.402   5.477  1.00  0.00             
ATOM   3862  N   THR   252      -1.501   4.935  -8.597  1.00  0.00             
ATOM   3863  H   THR   252       1.249  -0.827  -4.978  1.00  0.00             
ATOM   3864  CA  THR   252      -2.605 -11.869   1.572  1.00  0.00             
ATOM   3865  HA  THR   252       6.651   2.630 -13.396  1.00  0.00             
ATOM   3866  CB  THR   252      -4.028  -1.676  -4.346  1.00  0.00             
ATOM   3867  HB  THR   252      -8.105  -8.421   2.097  1.00  0.00             
ATOM   3868  CG2 THR   252       4.958  -3.589  -3.192  1.00  0.00             
ATOM   3869 HG21 THR   252      -8.970   0.348 -24.329  1.00  0.00             
ATOM   3870 HG22 THR   252      15.573   1.821  23.642  1.00  0.00             
ATOM   3871 HG23 THR   252      -4.532   4.650   2.025  1.00  0.00             
ATOM   3872  OG1 THR   252       1.420   1.494   3.120  1.00  0.00             
ATOM   3873  HG1 THR   252      17.409 -15.786  18.032  1.00  0.00             
ATOM   3874  C   THR   252       6.139  -6.034  -6.850  1.00  0.00             
ATOM   3875  O   THR   252      -5.223   3.449   2.694  1.00  0.00             
ATOM   3876  N   VAL   253       7.997   3.208  -1.349  1.00  0.00             
ATOM   3877  H   VAL   253       5.679   2.012  -0.792  1.00  0.00             
ATOM   3878  CA  VAL   253       7.609   1.276   2.972  1.00  0.00             
ATOM   3879  HA  VAL   253     -18.372  -2.833  -2.908  1.00  0.00             
ATOM   3880  CB  VAL   253      -2.517   3.587   4.687  1.00  0.00             
ATOM   3881  HB  VAL   253       6.458 -24.535  -0.537  1.00  0.00             
ATOM   3882  CG1 VAL   253       8.625  -3.172   1.344  1.00  0.00             
ATOM   3883 HG11 VAL   253       5.490 -15.210 -22.252  1.00  0.00             
ATOM   3884 HG12 VAL   253      -0.443   5.998  -6.280  1.00  0.00             
ATOM   3885 HG13 VAL   253     -20.140  13.300   2.316  1.00  0.00             
ATOM   3886  CG2 VAL   253      -3.003  -0.761  -1.086  1.00  0.00             
ATOM   3887 HG21 VAL   253     -17.900  14.365 -21.314  1.00  0.00             
ATOM   3888 HG22 VAL   253       0.387  -4.392  28.806  1.00  0.00             
ATOM   3889 HG23 VAL   253     -14.207   5.513   5.247  1.00  0.00             
ATOM   3890  C   VAL   253      -6.061  -1.724  -0.198  1.00  0.00             
ATOM   3891  O   VAL   253      -1.075   0.793  -1.290  1.00  0.00             
ATOM   3892  N   GLY   254      -4.075 -12.953   2.639  1.00  0.00             
ATOM   3893  H   GLY   254       0.815   8.101  -6.766  1.00  0.00             
ATOM   3894  CA  GLY   254      -4.249   4.135   9.120  1.00  0.00             
ATOM   3895  HA2 GLY   254     -15.470  10.439  17.183  1.00  0.00             
ATOM   3896  HA3 GLY   254       2.104  -2.195  12.606  1.00  0.00             
ATOM   3897  C   GLY   254       5.058  -0.737  -1.533  1.00  0.00             
ATOM   3898  O   GLY   254      -0.317  -7.349  -1.834  1.00  0.00             
ATOM   3899  N   LYS   255      -1.251  -6.535   0.365  1.00  0.00             
ATOM   3900  H   LYS   255      -1.689 -13.727  27.812  1.00  0.00             
ATOM   3901  CA  LYS   255      -0.787  -8.185   2.924  1.00  0.00             
ATOM   3902  HA  LYS   255      -2.593  -1.747   0.987  1.00  0.00             
ATOM   3903  CB  LYS   255       6.439  -0.234   1.896  1.00  0.00             
ATOM   3904  HB2 LYS   255       6.822   1.958  -3.907  1.00  0.00             
ATOM   3905  HB3 LYS   255      -3.097  -4.830   6.420  1.00  0.00             
ATOM   3906  CG  LYS   255      -1.287   3.733  -2.240  1.00  0.00             
ATOM   3907  HG2 LYS   255     -10.218  -0.102   4.138  1.00  0.00             
ATOM   3908  HG3 LYS   255      16.972  13.630 -12.584  1.00  0.00             
ATOM   3909  CD  LYS   255       1.455   2.738   3.810  1.00  0.00             
ATOM   3910  HD2 LYS   255      -5.291   0.948  16.435  1.00  0.00             
ATOM   3911  HD3 LYS   255     -30.817  -5.496  14.617  1.00  0.00             
ATOM   3912  CE  LYS   255       1.606   2.303   5.881  1.00  0.00             
ATOM   3913  HE2 LYS   255      -0.568   3.676   7.640  1.00  0.00             
ATOM   3914  HE3 LYS   255      26.033  23.929   0.750  1.00  0.00             
ATOM   3915  NZ  LYS   255       0.687  -1.278   4.169  1.00  0.00             
ATOM   3916  HZ1 LYS   255      -1.134  -0.434   5.033  1.00  0.00             
ATOM   3917  HZ2 LYS   255      -8.364 -14.195   3.466  1.00  0.00             
ATOM   3918  HZ3 LYS   255       0.528   3.490 -23.442  1.00  0.00             
ATOM   3919  C   LYS   255      -1.778   0.176  -1.481  1.00  0.00             
ATOM   3920  O   LYS   255       1.481  -0.476  -3.092  1.00  0.00             
ATOM   3921  N   CYX   256      -0.799   1.472   8.272  1.00  0.00             
ATOM   3922  H   CYX   256      -1.182  -9.751 -51.669  1.00  0.00             
ATOM   3923  CA  CYX   256       0.268  -1.714   5.587  1.00  0.00             
ATOM   3924  HA  CYX   256     -12.859 -15.676 -15.617  1.00  0.00             
ATOM   3925  CB  CYX   256       3.472   1.911   7.140  1.00  0.00             
ATOM   3926  HB2 CYX   256       8.814  42.240   4.457  1.00  0.00             
ATOM   3927  HB3 CYX   256      -5.906   2.954   9.451  1.00  0.00             
ATOM   3928  SG  CYX   256       2.843   0.269  -2.833  1.00  0.00             
ATOM   3929  C   CYX   256       8.819  -4.052  -5.080  1.00  0.00             
ATOM   3930  O   CYX   256       8.271   3.950   4.185  1.00  0.00             
ATOM   3931  N   ASN   257       3.126  -3.370  -1.839  1.00  0.00             
ATOM   3932  H   ASN   257      -9.841   7.038   4.362  1.00  0.00             
ATOM   3933  CA  ASN   257      -4.910  -6.299  -0.376  1.00  0.00             
ATOM   3934  HA  ASN   257     -18.310   1.931  -9.069  1.00  0.00             
ATOM   3935  CB  ASN   257      -3.139   2.503   0.477  1.00  0.00             
ATOM   3936  HB2 ASN   257       9.651  -3.215  17.217  1.00  0.00             
ATOM   3937  HB3 ASN   257      10.341  21.145 -18.046  1.00  0.00             
ATOM   3938  CG  ASN   257      -6.881   2.541   1.982  1.00  0.00             
ATOM   3939  OD1 ASN   257      -0.709  -4.475   2.268  1.00  0.00             
ATOM   3940  ND2 ASN   257      -0.105  -2.071   0.016  1.00  0.00             
ATOM   3941 HD21 ASN   257     -10.412  16.508 -14.356  1.00  0.00             
ATOM   3942 HD22 ASN   257       4.302   2.005   0.938  1.00  0.00             
ATOM   3943  C   ASN   257       7.833   6.197  -3.238  1.00  0.00             
ATOM   3944  O   ASN   257      -8.151   1.948  -1.000  1.00  0.00             
ATOM   3945  N   ASP   258       5.298   4.429  -1.648  1.00  0.00             
ATOM   3946  H   ASP   258      -1.893  14.145 -23.215  1.00  0.00             
ATOM   3947  CA  ASP   258       1.739  -8.134  -1.063  1.00  0.00             
ATOM   3948  HA  ASP   258       5.435  -8.876   8.431  1.00  0.00             
ATOM   3949  CB  ASP   258      -1.198   3.363   1.774  1.00  0.00             
ATOM   3950  HB2 ASP   258       5.104   8.842 -15.683  1.00  0.00             
ATOM   3951  HB3 ASP   258      11.889  32.581  -5.475  1.00  0.00             
ATOM   3952  CG  ASP   258      -6.418   7.121   6.709  1.00  0.00             
ATOM   3953  OD1 ASP   258      -5.466  -9.316   0.334  1.00  0.00             
ATOM   3954  OD2 ASP   258      -0.226  -5.674  -1.462  1.00  0.00             
ATOM   3955  C   ASP   258      -6.083   1.265  -1.339  1.00  0.00             
ATOM   3956  O   ASP   258      -4.570  -1.409  -4.185  1.00  0.00             
ATOM   3957  N   PRO   259      -1.032  -6.249  -1.010  1.00  0.00             
ATOM   3958  CD  PRO   259      -3.103   3.968  -1.412  1.00  0.00             
ATOM   3959  HD2 PRO   259     -16.896  -8.034 -25.663  1.00  0.00             
ATOM   3960  HD3 PRO   259      30.554 -18.307 -11.514  1.00  0.00             
ATOM   3961  CG  PRO   259      -2.757   3.986 -10.288  1.00  0.00             
ATOM   3962  HG2 PRO   259      12.044  -6.059  -2.528  1.00  0.00             
ATOM   3963  HG3 PRO   259      11.954  -4.624   7.533  1.00  0.00             
ATOM   3964  CB  PRO   259      -2.517  -1.548  -0.817  1.00  0.00             
ATOM   3965  HB2 PRO   259      28.138 -18.858 -24.581  1.00  0.00             
ATOM   3966  HB3 PRO   259       2.277  -4.806   2.878  1.00  0.00             
ATOM   3967  CA  PRO   259      -8.608   7.915   9.265  1.00  0.00             
ATOM   3968  HA  PRO   259       5.507   8.170  21.965  1.00  0.00             
ATOM   3969  C   PRO   259       2.379  -7.773 -12.718  1.00  0.00             
ATOM   3970  O   PRO   259      -6.959  -1.613  -2.319  1.00  0.00             
ATOM   3971  N   TYR   260       0.425   0.645   2.243  1.00  0.00             
ATOM   3972  H   TYR   260       3.244   8.928   5.067  1.00  0.00             
ATOM   3973  CA  TYR   260       3.029   3.589  -2.631  1.00  0.00             
ATOM   3974  HA  TYR   260       2.460  -4.359 -19.486  1.00  0.00             
ATOM   3975  CB  TYR   260      -4.158  -5.611   0.087  1.00  0.00             
ATOM   3976  HB2 TYR   260      17.075 -11.669 -13.988  1.00  0.00             
ATOM   3977  HB3 TYR   260      10.053 -53.084  -9.648  1.00  0.00             
ATOM   3978  CG  TYR   260      -1.647  -2.343  -8.092  1.00  0.00             
ATOM   3979  CD1 TYR   260       3.513  -5.342   4.944  1.00  0.00             
ATOM   3980  HD1 TYR   260      10.303 -20.097  -0.485  1.00  0.00             
ATOM   3981  CE1 TYR   260      -0.376   5.337  -3.056  1.00  0.00             
ATOM   3982  HE1 TYR   260      -1.186   3.960 -15.991  1.00  0.00             
ATOM   3983  CZ  TYR   260      14.068  -6.883   3.471  1.00  0.00             
ATOM   3984  OH  TYR   260       7.265  -2.362   2.387  1.00  0.00             
ATOM   3985  HH  TYR   260      13.680   7.917 -12.421  1.00  0.00             
ATOM   3986  CE2 TYR   260       1.887   1.561   6.289  1.00  0.00             
ATOM   3987  HE2 TYR   260      -9.931   8.749 -32.442  1.00  0.00             
ATOM   3988  CD2 TYR   260      -5.669   4.648  -3.654  1.00  0.00             
ATOM   3989  HD2 TYR   260     -21.538 -20.200 -16.934  1.00  0.00             
ATOM   3990  C   TYR   260      -4.469   6.365   4.446  1.00  0.00             
ATOM   3991  O   TYR   260       4.992   1.880  -0.428  1.00  0.00             
ATOM   3992  N   PRO   261      -6.394  -5.828  -5.371  1.00  0.00             
ATOM   3993  CD  PRO   261       5.189  -1.800  -5.978  1.00  0.00             
ATOM   3994  HD2 PRO   261      12.743  -0.556 -12.592  1.00  0.00             
ATOM   3995  HD3 PRO   261     -12.493 -15.613 -13.574  1.00  0.00             
ATOM   3996  CG  PRO   261       2.179   5.222   3.963  1.00  0.00             
ATOM   3997  HG2 PRO   261      -2.580   2.786  -9.793  1.00  0.00             
ATOM   3998  HG3 PRO   261       4.875  10.622   6.419  1.00  0.00             
ATOM   3999  CB  PRO   261       4.322   0.200   1.688  1.00  0.00             
ATOM   4000  HB2 PRO   261     -17.824 -25.987  -6.973  1.00  0.00             
ATOM   4001  HB3 PRO   261      15.081   2.951   3.397  1.00  0.00             
ATOM   4002  CA  PRO   261      -6.176  -0.247   5.812  1.00  0.00             
ATOM   4003  HA  PRO   261      -0.955  -2.397  -6.935  1.00  0.00             
ATOM   4004  C   PRO   261       4.170   7.809  -8.769  1.00  0.00             
ATOM   4005  O   PRO   261       3.983  -0.026   5.504  1.00  0.00             
ATOM   4006  N   GLY   262      -5.842   7.674   5.250  1.00  0.00             
ATOM   4007  H   GLY   262      -2.683  17.306  -9.652  1.00  0.00             
ATOM   4008  CA  GLY   262       9.699   2.967  -0.343  1.00  0.00             
ATOM   4009  HA2 GLY   262      -6.074  36.853   7.108  1.00  0.00             
ATOM   4010  HA3 GLY   262      13.371  -3.665   9.930  1.00  0.00             
ATOM   4011  C   GLY   262      -1.311  -4.386  -9.134  1.00  0.00             
ATOM   4012  O   GLY   262       1.245   4.422  -2.779  1.00  0.00             
ATOM   4013  N   ASN   263      -1.378  -4.696  -5.763  1.00  0.00             
ATOM   4014  H   ASN   263      -9.804 -15.412 -25.703  1.00  0.00             
ATOM   4015  CA  ASN   263      -0.169  -5.913  -0.880  1.00  0.00             
ATOM   4016  HA  ASN   263      -8.969 -11.549  15.993  1.00  0.00             
ATOM   4017  CB  ASN   263      -0.653   1.162   2.221  1.00  0.00             
ATOM   4018  HB2 ASN   263       8.831  -4.473 -13.834  1.00  0.00             
ATOM   4019  HB3 ASN   263      45.164   8.030   3.567  1.00  0.00             
ATOM   4020  CG  ASN   263      -9.529  -0.167  -0.451  1.00  0.00             
ATOM   4021  OD1 ASN   263       3.008  -7.772   7.229  1.00  0.00             
ATOM   4022  ND2 ASN   263      -0.417  -2.243  -0.817  1.00  0.00             
ATOM   4023 HD21 ASN   263      25.170  -6.590  20.297  1.00  0.00             
ATOM   4024 HD22 ASN   263      -2.582 -18.745   6.644  1.00  0.00             
ATOM   4025  C   ASN   263      -0.049   3.541   2.775  1.00  0.00             
ATOM   4026  O   ASN   263      -1.653   1.127   4.777  1.00  0.00             
ATOM   4027  N   ASN   264      -1.557   5.550   3.462  1.00  0.00             
ATOM   4028  H   ASN   264     -23.049  25.068   7.560  1.00  0.00             
ATOM   4029  CA  ASN   264       0.132   2.471   4.456  1.00  0.00             
ATOM   4030  HA  ASN   264      31.352   6.534   1.940  1.00  0.00             
ATOM   4031  CB  ASN   264      -3.575   4.016  -5.816  1.00  0.00             
ATOM   4032  HB2 ASN   264      -6.414  27.706   7.410  1.00  0.00             
ATOM   4033  HB3 ASN   264      18.418  -5.447 -24.262  1.00  0.00             
ATOM   4034  CG  ASN   264      -2.343  -2.583  -0.696  1.00  0.00             
ATOM   4035  OD1 ASN   264       0.699  -1.417  -7.106  1.00  0.00             
ATOM   4036  ND2 ASN   264      -2.567  -0.409   3.261  1.00  0.00             
ATOM   4037 HD21 ASN   264      12.400  15.229  -8.126  1.00  0.00             
ATOM   4038 HD22 ASN   264      -3.077   3.647  -4.118  1.00  0.00             
ATOM   4039  C   ASN   264       5.214  -4.744  -2.485  1.00  0.00             
ATOM   4040  O   ASN   264       0.124  -5.611  -3.137  1.00  0.00             
ATOM   4041  N   ASN   265       0.220   3.486  -2.718  1.00  0.00             
ATOM   4042  H   ASN   265       6.054  12.344   5.436  1.00  0.00             
ATOM   4043  CA  ASN   265       0.898   3.544   1.459  1.00  0.00             
ATOM   4044  HA  ASN   265      12.459  -1.606  -5.245  1.00  0.00             
ATOM   4045  CB  ASN   265      -5.773  -6.369  -1.167  1.00  0.00             
ATOM   4046  HB2 ASN   265      17.268  16.508 -11.491  1.00  0.00             
ATOM   4047  HB3 ASN   265     -14.015  -4.876  -3.482  1.00  0.00             
ATOM   4048  CG  ASN   265      -8.826   2.846   2.063  1.00  0.00             
ATOM   4049  OD1 ASN   265      -4.955   0.718  -9.422  1.00  0.00             
ATOM   4050  ND2 ASN   265      -4.320  -1.238   3.316  1.00  0.00             
ATOM   4051 HD21 ASN   265      23.071 -12.196  19.667  1.00  0.00             
ATOM   4052 HD22 ASN   265      -5.893  -4.137  10.047  1.00  0.00             
ATOM   4053  C   ASN   265       2.478  -1.435   5.361  1.00  0.00             
ATOM   4054  O   ASN   265       1.433  -9.246   3.420  1.00  0.00             
ATOM   4055  N   AN1   266      -4.265  -1.567 -10.449  1.00  0.00             
ATOM   4056  H   AN1   266      -0.883   5.420  -9.185  1.00  0.00             
ATOM   4057  CA  AN1   266       8.599   0.643  -5.720  1.00  0.00             
ATOM   4058  HA  AN1   266       6.765  10.523  13.255  1.00  0.00             
ATOM   4059  CB  AN1   266       1.036  -1.655  -3.273  1.00  0.00             
ATOM   4060  HB2 AN1   266       3.803  -3.351 -16.868  1.00  0.00             
ATOM   4061  HB3 AN1   266      10.090  20.005 -12.811  1.00  0.00             
ATOM   4062  CG  AN1   266      -8.812   2.317   3.682  1.00  0.00             
ATOM   4063  OD1 AN1   266      -3.500  -4.579   8.411  1.00  0.00             
ATOM   4064  ND2 AN1   266      -1.614   4.910   4.542  1.00  0.00             
ATOM   4065 HD21 AN1   266      -5.098   0.524  -3.978  1.00  0.00             
ATOM   4066 HD22 AN1   266      23.861  -7.850  -4.618  1.00  0.00             
ATOM   4067  C   AN1   266      -3.051   3.496  -0.660  1.00  0.00             
ATOM   4068  O   AN1   266       6.554  -0.975  -2.059  1.00  0.00             
ATOM   4069  N   GLY   267      -1.150   6.107   9.074  1.00  0.00             
ATOM   4070  H   GLY   267      -7.895 -12.909  16.095  1.00  0.00             
ATOM   4071  CA  GLY   267       3.850  -2.472 -10.259  1.00  0.00             
ATOM   4072  HA2 GLY   267       4.198  -3.237  -8.109  1.00  0.00             
ATOM   4073  HA3 GLY   267      -1.314   8.904  16.129  1.00  0.00             
ATOM   4074  C   GLY   267      -3.586   0.217  -2.155  1.00  0.00             
ATOM   4075  O   GLY   267      -6.970  -2.726   3.260  1.00  0.00             
ATOM   4076  N   VAL   268       3.950  -0.347  -4.520  1.00  0.00             
ATOM   4077  H   VAL   268     -12.182  12.679  19.429  1.00  0.00             
ATOM   4078  CA  VAL   268      -2.417  -6.369   6.280  1.00  0.00             
ATOM   4079  HA  VAL   268       3.016  -1.481  -8.972  1.00  0.00             
ATOM   4080  CB  VAL   268      -0.428   6.415  -0.106  1.00  0.00             
ATOM   4081  HB  VAL   268      22.423 -14.168 -15.586  1.00  0.00             
ATOM   4082  CG1 VAL   268       4.924   1.179  -3.256  1.00  0.00             
ATOM   4083 HG11 VAL   268      10.475   1.693 -15.932  1.00  0.00             
ATOM   4084 HG12 VAL   268       2.036   0.543 -12.311  1.00  0.00             
ATOM   4085 HG13 VAL   268     -20.623  -1.280  -5.278  1.00  0.00             
ATOM   4086  CG2 VAL   268      -3.302   4.133   2.554  1.00  0.00             
ATOM   4087 HG21 VAL   268      38.374   2.505  10.319  1.00  0.00             
ATOM   4088 HG22 VAL   268      20.296 -28.494  45.853  1.00  0.00             
ATOM   4089 HG23 VAL   268       7.004  12.314  -6.591  1.00  0.00             
ATOM   4090  C   VAL   268      -1.775  -1.507  -3.510  1.00  0.00             
ATOM   4091  O   VAL   268      -1.640   0.630  -0.422  1.00  0.00             
ATOM   4092  N   LYS   269       3.690  -2.194   2.202  1.00  0.00             
ATOM   4093  H   LYS   269      12.957  -5.962 -27.341  1.00  0.00             
ATOM   4094  CA  LYS   269       3.681  -0.563  -1.058  1.00  0.00             
ATOM   4095  HA  LYS   269       4.249  16.205 -24.992  1.00  0.00             
ATOM   4096  CB  LYS   269      -3.960   2.012  -6.182  1.00  0.00             
ATOM   4097  HB2 LYS   269     -15.718  -6.591   7.797  1.00  0.00             
ATOM   4098  HB3 LYS   269       9.789  -5.808  11.192  1.00  0.00             
ATOM   4099  CG  LYS   269       6.114  -0.400   1.825  1.00  0.00             
ATOM   4100  HG2 LYS   269     -28.339  -6.557  16.758  1.00  0.00             
ATOM   4101  HG3 LYS   269      -1.323  11.319 -19.740  1.00  0.00             
ATOM   4102  CD  LYS   269       0.752  -6.363   2.665  1.00  0.00             
ATOM   4103  HD2 LYS   269       4.137   0.518  -1.031  1.00  0.00             
ATOM   4104  HD3 LYS   269       5.062   2.346  -0.535  1.00  0.00             
ATOM   4105  CE  LYS   269       9.164  -1.088   7.336  1.00  0.00             
ATOM   4106  HE2 LYS   269     -12.033  16.586  -6.870  1.00  0.00             
ATOM   4107  HE3 LYS   269      11.538  21.951 -10.118  1.00  0.00             
ATOM   4108  NZ  LYS   269      -3.734  -4.846   4.233  1.00  0.00             
ATOM   4109  HZ1 LYS   269      -8.570  -2.128  19.066  1.00  0.00             
ATOM   4110  HZ2 LYS   269      -2.754  -8.237 -10.770  1.00  0.00             
ATOM   4111  HZ3 LYS   269     -24.210   6.785   1.582  1.00  0.00             
ATOM   4112  C   LYS   269       0.999  -4.050  -2.851  1.00  0.00             
ATOM   4113  O   LYS   269      -1.053  -0.148   2.174  1.00  0.00             
ATOM   4114  N   GLY   270      -4.268  -1.859  -1.885  1.00  0.00             
ATOM   4115  H   GLY   270       1.209  -1.844  -3.377  1.00  0.00             
ATOM   4116  CA  GLY   270      -1.703   2.923   0.905  1.00  0.00             
ATOM   4117  HA2 GLY   270     -24.580  23.038 -11.852  1.00  0.00             
ATOM   4118  HA3 GLY   270      -3.260   4.062  15.550  1.00  0.00             
ATOM   4119  C   GLY   270       8.552  -0.883  -2.547  1.00  0.00             
ATOM   4120  O   GLY   270       3.305   3.268   5.247  1.00  0.00             
ATOM   4121  N   PHE   271       1.612  10.240   0.006  1.00  0.00             
ATOM   4122  H   PHE   271     -19.363  13.129  -0.802  1.00  0.00             
ATOM   4123  CA  PHE   271       4.494  -4.055  -2.849  1.00  0.00             
ATOM   4124  HA  PHE   271      -2.853   0.649   6.952  1.00  0.00             
ATOM   4125  CB  PHE   271      -4.785   3.252   0.151  1.00  0.00             
ATOM   4126  HB2 PHE   271       6.022  -4.298  -6.953  1.00  0.00             
ATOM   4127  HB3 PHE   271     -20.266   6.452   9.224  1.00  0.00             
ATOM   4128  CG  PHE   271      -2.599   3.353  -1.979  1.00  0.00             
ATOM   4129  CD1 PHE   271      -0.048   1.751   0.587  1.00  0.00             
ATOM   4130  HD1 PHE   271      14.309   9.959  -0.335  1.00  0.00             
ATOM   4131  CE1 PHE   271       2.610  -3.427  -3.565  1.00  0.00             
ATOM   4132  HE1 PHE   271      -7.926 -12.356   3.437  1.00  0.00             
ATOM   4133  CZ  PHE   271       2.945   2.669   8.182  1.00  0.00             
ATOM   4134  HZ  PHE   271     -16.324  -1.354   8.814  1.00  0.00             
ATOM   4135  CE2 PHE   271      -1.033   1.956   3.207  1.00  0.00             
ATOM   4136  HE2 PHE   271      -2.043 -24.864 -18.110  1.00  0.00             
ATOM   4137  CD2 PHE   271      -3.798  -4.321   0.808  1.00  0.00             
ATOM   4138  HD2 PHE   271       3.894  -2.979  15.796  1.00  0.00             
ATOM   4139  C   PHE   271      -1.473  -1.905   0.621  1.00  0.00             
ATOM   4140  O   PHE   271      -0.514   5.680  -7.507  1.00  0.00             
ATOM   4141  N   SER   272       4.966  -3.691  -5.546  1.00  0.00             
ATOM   4142  H   SER   272      18.855 -15.318 -33.634  1.00  0.00             
ATOM   4143  CA  SER   272       0.549  -2.357  -8.678  1.00  0.00             
ATOM   4144  HA  SER   272     -18.857 -14.178 -20.714  1.00  0.00             
ATOM   4145  CB  SER   272       3.210   8.913  -1.440  1.00  0.00             
ATOM   4146  HB2 SER   272      19.130  22.712  10.243  1.00  0.00             
ATOM   4147  HB3 SER   272      34.856   7.120 -16.738  1.00  0.00             
ATOM   4148  OG  SER   272      -7.359   9.844   0.310  1.00  0.00             
ATOM   4149  HG  SER   272      -0.064  -0.136   2.910  1.00  0.00             
ATOM   4150  C   SER   272      -5.936  -1.360  -1.156  1.00  0.00             
ATOM   4151  O   SER   272       2.456  -5.927  -4.569  1.00  0.00             
ATOM   4152  N   TYR   273       1.828   0.704   1.277  1.00  0.00             
ATOM   4153  H   TYR   273       1.711   2.864  19.317  1.00  0.00             
ATOM   4154  CA  TYR   273      -3.547  -1.016  -2.840  1.00  0.00             
ATOM   4155  HA  TYR   273     -20.031  -0.695 -10.713  1.00  0.00             
ATOM   4156  CB  TYR   273      -2.412  -2.821  -2.727  1.00  0.00             
ATOM   4157  HB2 TYR   273      16.452  -0.978 -23.333  1.00  0.00             
ATOM   4158  HB3 TYR   273       9.673  -0.004 -10.285  1.00  0.00             
ATOM   4159  CG  TYR   273      -6.213   0.936   3.210  1.00  0.00             
ATOM   4160  CD1 TYR   273       5.592  -1.757  -5.802  1.00  0.00             
ATOM   4161  HD1 TYR   273       6.857   5.682   7.709  1.00  0.00             
ATOM   4162  CE1 TYR   273       3.301   2.105  -6.275  1.00  0.00             
ATOM   4163  HE1 TYR   273      -4.729  -4.653   8.199  1.00  0.00             
ATOM   4164  CZ  TYR   273       0.697  -9.044  -5.227  1.00  0.00             
ATOM   4165  OH  TYR   273      -0.390  -4.431   9.895  1.00  0.00             
ATOM   4166  HH  TYR   273      -5.427 -12.096   1.284  1.00  0.00             
ATOM   4167  CE2 TYR   273       1.511   3.591  -0.454  1.00  0.00             
ATOM   4168  HE2 TYR   273      -3.331   4.104   1.891  1.00  0.00             
ATOM   4169  CD2 TYR   273       8.690   4.961  -3.507  1.00  0.00             
ATOM   4170  HD2 TYR   273      13.419  24.914   1.705  1.00  0.00             
ATOM   4171  C   TYR   273       0.856   7.377  -0.418  1.00  0.00             
ATOM   4172  O   TYR   273      -4.588  -3.487  -0.919  1.00  0.00             
ATOM   4173  N   LEU   274      -2.373  -2.813   0.744  1.00  0.00             
ATOM   4174  H   LEU   274      -5.712  -2.226   1.997  1.00  0.00             
ATOM   4175  CA  LEU   274       3.317  -1.155  -6.206  1.00  0.00             
ATOM   4176  HA  LEU   274      29.142  -6.845 -16.688  1.00  0.00             
ATOM   4177  CB  LEU   274       3.490  -4.024  -2.626  1.00  0.00             
ATOM   4178  HB2 LEU   274     -11.017  10.747  24.544  1.00  0.00             
ATOM   4179  HB3 LEU   274      -6.626  35.912  -0.672  1.00  0.00             
ATOM   4180  CG  LEU   274      -1.874  -4.407  -4.577  1.00  0.00             
ATOM   4181  HG  LEU   274      -3.493   1.530  15.891  1.00  0.00             
ATOM   4182  CD1 LEU   274      -6.627   3.364   0.302  1.00  0.00             
ATOM   4183 HD11 LEU   274      -2.500 -10.024   2.806  1.00  0.00             
ATOM   4184 HD12 LEU   274       8.379   8.483   8.838  1.00  0.00             
ATOM   4185 HD13 LEU   274      29.241 -10.191 -11.251  1.00  0.00             
ATOM   4186  CD2 LEU   274      -0.869   1.186  -3.833  1.00  0.00             
ATOM   4187 HD21 LEU   274      11.796  18.915  -9.395  1.00  0.00             
ATOM   4188 HD22 LEU   274      -9.139  21.700   1.678  1.00  0.00             
ATOM   4189 HD23 LEU   274      21.337  27.012  -4.628  1.00  0.00             
ATOM   4190  C   LEU   274       0.635  -2.768   0.957  1.00  0.00             
ATOM   4191  O   LEU   274       2.351  -1.972  -5.164  1.00  0.00             
ATOM   4192  N   ASP   275      -3.500  -1.584  -8.134  1.00  0.00             
ATOM   4193  H   ASP   275      -4.456 -17.680 -26.984  1.00  0.00             
ATOM   4194  CA  ASP   275       7.417   0.854  -9.619  1.00  0.00             
ATOM   4195  HA  ASP   275     -13.591  -8.719   8.210  1.00  0.00             
ATOM   4196  CB  ASP   275      -0.278   2.700  -2.003  1.00  0.00             
ATOM   4197  HB2 ASP   275      -5.174   1.867   6.368  1.00  0.00             
ATOM   4198  HB3 ASP   275     -33.888 -19.851 -17.404  1.00  0.00             
ATOM   4199  CG  ASP   275       1.456  -4.502  -4.850  1.00  0.00             
ATOM   4200  OD1 ASP   275       1.010   1.458  -1.890  1.00  0.00             
ATOM   4201  OD2 ASP   275      -1.025  -4.350  -2.360  1.00  0.00             
ATOM   4202  C   ASP   275      -1.287  -4.118  -1.953  1.00  0.00             
ATOM   4203  O   ASP   275       5.178  -2.214  -8.697  1.00  0.00             
ATOM   4204  N   GLY   276       3.173  -4.167  -1.833  1.00  0.00             
ATOM   4205  H   GLY   276       9.731  -4.017   0.616  1.00  0.00             
ATOM   4206  CA  GLY   276      -3.152  -5.842   6.413  1.00  0.00             
ATOM   4207  HA2 GLY   276      -6.798   2.396 -10.188  1.00  0.00             
ATOM   4208  HA3 GLY   276      -1.969   0.997   7.137  1.00  0.00             
ATOM   4209  C   GLY   276      -5.371   2.113  -3.512  1.00  0.00             
ATOM   4210  O   GLY   276       1.838  -0.586   0.402  1.00  0.00             
ATOM   4211  N   VAL   277       0.966   4.986   4.749  1.00  0.00             
ATOM   4212  H   VAL   277      17.758  -3.133  -0.605  1.00  0.00             
ATOM   4213  CA  VAL   277       5.423  -2.850   4.502  1.00  0.00             
ATOM   4214  HA  VAL   277     -18.345  12.646  -0.316  1.00  0.00             
ATOM   4215  CB  VAL   277      -0.911   5.454  -4.455  1.00  0.00             
ATOM   4216  HB  VAL   277      -5.447  -8.041 -14.308  1.00  0.00             
ATOM   4217  CG1 VAL   277      -7.369  -3.440   0.344  1.00  0.00             
ATOM   4218 HG11 VAL   277      10.249 -11.064  -3.869  1.00  0.00             
ATOM   4219 HG12 VAL   277      -5.166  -7.839 -19.383  1.00  0.00             
ATOM   4220 HG13 VAL   277     -20.243  14.414   3.898  1.00  0.00             
ATOM   4221  CG2 VAL   277      -2.440  -1.032  -6.417  1.00  0.00             
ATOM   4222 HG21 VAL   277       4.883  -5.076  -7.184  1.00  0.00             
ATOM   4223 HG22 VAL   277       7.516   3.084  -8.038  1.00  0.00             
ATOM   4224 HG23 VAL   277      11.375   7.481   1.403  1.00  0.00             
ATOM   4225  C   VAL   277      -0.770   2.958  -1.867  1.00  0.00             
ATOM   4226  O   VAL   277      -5.355   5.776  -3.304  1.00  0.00             
ATOM   4227  N   ASN   278       0.574   3.168  -0.569  1.00  0.00             
ATOM   4228  H   ASN   278       3.605  10.672   5.626  1.00  0.00             
ATOM   4229  CA  ASN   278      -2.230   0.914   1.030  1.00  0.00             
ATOM   4230  HA  ASN   278       7.682   6.547 -13.305  1.00  0.00             
ATOM   4231  CB  ASN   278       4.913   3.931  -0.813  1.00  0.00             
ATOM   4232  HB2 ASN   278      -8.866   0.156   3.135  1.00  0.00             
ATOM   4233  HB3 ASN   278      14.683   6.233 -17.111  1.00  0.00             
ATOM   4234  CG  ASN   278       8.445   5.113   0.142  1.00  0.00             
ATOM   4235  OD1 ASN   278       8.114  -4.487   4.686  1.00  0.00             
ATOM   4236  ND2 ASN   278       2.072   4.424   1.827  1.00  0.00             
ATOM   4237 HD21 ASN   278      -9.404 -10.032 -25.260  1.00  0.00             
ATOM   4238 HD22 ASN   278     -17.150  12.555 -40.736  1.00  0.00             
ATOM   4239  C   ASN   278       2.653   5.544   4.996  1.00  0.00             
ATOM   4240  O   ASN   278       0.011  -2.236  -6.042  1.00  0.00             
ATOM   4241  N   THR   279       2.080   6.101   3.517  1.00  0.00             
ATOM   4242  H   THR   279       8.861  -9.659   7.115  1.00  0.00             
ATOM   4243  CA  THR   279      -1.865   2.526   5.415  1.00  0.00             
ATOM   4244  HA  THR   279     -24.405  12.768   7.257  1.00  0.00             
ATOM   4245  CB  THR   279      -0.322  -4.477  -5.089  1.00  0.00             
ATOM   4246  HB  THR   279      -1.617  -3.900   7.736  1.00  0.00             
ATOM   4247  CG2 THR   279       0.327   3.039   3.013  1.00  0.00             
ATOM   4248 HG21 THR   279       8.020  -1.878  -0.284  1.00  0.00             
ATOM   4249 HG22 THR   279     -16.571   2.705  21.308  1.00  0.00             
ATOM   4250 HG23 THR   279     -12.752  -3.324 -23.988  1.00  0.00             
ATOM   4251  OG1 THR   279       2.410  -1.108  -4.550  1.00  0.00             
ATOM   4252  HG1 THR   279       8.784  -3.375  -6.729  1.00  0.00             
ATOM   4253  C   THR   279      -0.467   5.744   6.424  1.00  0.00             
ATOM   4254  O   THR   279       2.103  -2.538   3.234  1.00  0.00             
ATOM   4255  N   TRP   280      -2.109   0.302  -3.929  1.00  0.00             
ATOM   4256  H   TRP   280      28.472   4.809  -5.457  1.00  0.00             
ATOM   4257  CA  TRP   280       3.487  -4.410   5.056  1.00  0.00             
ATOM   4258  HA  TRP   280     -19.326  -1.290  -8.871  1.00  0.00             
ATOM   4259  CB  TRP   280       1.214   3.504  -2.120  1.00  0.00             
ATOM   4260  HB2 TRP   280       3.943  14.836  14.891  1.00  0.00             
ATOM   4261  HB3 TRP   280      -6.336  22.548   7.174  1.00  0.00             
ATOM   4262  CG  TRP   280       0.351  -2.603   8.181  1.00  0.00             
ATOM   4263  CD1 TRP   280       1.797  -3.899   0.566  1.00  0.00             
ATOM   4264  HD1 TRP   280      -9.690  -9.579  11.433  1.00  0.00             
ATOM   4265  NE1 TRP   280       0.568   5.122   8.830  1.00  0.00             
ATOM   4266  HE1 TRP   280     -45.493  -1.110  22.231  1.00  0.00             
ATOM   4267  CE2 TRP   280      -2.330   6.515  -4.437  1.00  0.00             
ATOM   4268  CZ2 TRP   280       2.847  -8.224   1.140  1.00  0.00             
ATOM   4269  HZ2 TRP   280       8.779 -17.732   8.492  1.00  0.00             
ATOM   4270  CH2 TRP   280      -1.407   0.996  -3.749  1.00  0.00             
ATOM   4271  HH2 TRP   280     -26.992  -6.246 -23.486  1.00  0.00             
ATOM   4272  CZ3 TRP   280      -4.726   5.631  -5.284  1.00  0.00             
ATOM   4273  HZ3 TRP   280      -2.851  -8.705 -11.724  1.00  0.00             
ATOM   4274  CE3 TRP   280       1.881   2.299   0.309  1.00  0.00             
ATOM   4275  HE3 TRP   280     -19.444   1.012   0.688  1.00  0.00             
ATOM   4276  CD2 TRP   280      -4.054   8.345   3.998  1.00  0.00             
ATOM   4277  C   TRP   280      -7.076   0.964  -0.214  1.00  0.00             
ATOM   4278  O   TRP   280      -5.645   2.562 -11.710  1.00  0.00             
ATOM   4279  N   LEU   281      -0.512   0.873  -0.509  1.00  0.00             
ATOM   4280  H   LEU   281     -29.614   1.125  -3.211  1.00  0.00             
ATOM   4281  CA  LEU   281      -5.526  -2.879  -1.304  1.00  0.00             
ATOM   4282  HA  LEU   281      -0.375  -2.515   2.689  1.00  0.00             
ATOM   4283  CB  LEU   281      -0.491  -0.311   0.751  1.00  0.00             
ATOM   4284  HB2 LEU   281       1.418   0.597  -3.386  1.00  0.00             
ATOM   4285  HB3 LEU   281       9.823  -1.168  -0.689  1.00  0.00             
ATOM   4286  CG  LEU   281      -2.304   3.114  -2.920  1.00  0.00             
ATOM   4287  HG  LEU   281       2.129  -2.843  21.789  1.00  0.00             
ATOM   4288  CD1 LEU   281     -10.787   6.889   5.720  1.00  0.00             
ATOM   4289 HD11 LEU   281     -10.434   9.816  -0.246  1.00  0.00             
ATOM   4290 HD12 LEU   281     -23.195 -10.305  27.459  1.00  0.00             
ATOM   4291 HD13 LEU   281       1.470   2.073   5.596  1.00  0.00             
ATOM   4292  CD2 LEU   281       2.177   6.816   1.953  1.00  0.00             
ATOM   4293 HD21 LEU   281      -2.430   6.924  -6.611  1.00  0.00             
ATOM   4294 HD22 LEU   281      13.827   4.468  -1.068  1.00  0.00             
ATOM   4295 HD23 LEU   281      -6.275 -14.231  22.654  1.00  0.00             
ATOM   4296  C   LEU   281      -3.703  -0.169   1.570  1.00  0.00             
ATOM   4297  O   LEU   281       1.980   0.471   0.349  1.00  0.00             
ATOM   4298  N   GLY   282      -8.722   0.786  -5.586  1.00  0.00             
ATOM   4299  H   GLY   282      -0.055 -20.295  35.860  1.00  0.00             
ATOM   4300  CA  GLY   282      -2.486  -3.529   0.958  1.00  0.00             
ATOM   4301  HA2 GLY   282      15.703  -0.679  10.114  1.00  0.00             
ATOM   4302  HA3 GLY   282      21.543  -8.667  31.875  1.00  0.00             
ATOM   4303  C   GLY   282       0.110   1.985  -2.634  1.00  0.00             
ATOM   4304  O   GLY   282      -4.191   7.055   2.486  1.00  0.00             
ATOM   4305  N   ARG   283       3.818  -3.835   2.366  1.00  0.00             
ATOM   4306  H   ARG   283     -17.162 -15.643  -4.338  1.00  0.00             
ATOM   4307  CA  ARG   283       1.207  -2.191   4.138  1.00  0.00             
ATOM   4308  HA  ARG   283     -27.978  -6.560   8.064  1.00  0.00             
ATOM   4309  CB  ARG   283      -0.613  -1.856  -3.890  1.00  0.00             
ATOM   4310  HB2 ARG   283     -16.038 -23.252  -6.249  1.00  0.00             
ATOM   4311  HB3 ARG   283       5.132  19.578  38.569  1.00  0.00             
ATOM   4312  CG  ARG   283       1.962   5.995  -5.027  1.00  0.00             
ATOM   4313  HG2 ARG   283     -14.028 -19.306  -2.848  1.00  0.00             
ATOM   4314  HG3 ARG   283     -15.431 -22.992   0.146  1.00  0.00             
ATOM   4315  CD  ARG   283       3.435   4.614  -6.670  1.00  0.00             
ATOM   4316  HD2 ARG   283      20.873   6.089  -5.818  1.00  0.00             
ATOM   4317  HD3 ARG   283      -6.089   8.813  19.615  1.00  0.00             
ATOM   4318  NE  ARG   283       0.057   2.113   1.348  1.00  0.00             
ATOM   4319  HE  ARG   283      -4.537 -16.147  11.893  1.00  0.00             
ATOM   4320  CZ  ARG   283      -0.466   3.721   4.921  1.00  0.00             
ATOM   4321  NH1 ARG   283       4.811  -2.643   6.240  1.00  0.00             
ATOM   4322 HH11 ARG   283       6.603   3.621  -7.086  1.00  0.00             
ATOM   4323 HH12 ARG   283       4.152  -5.185 -12.633  1.00  0.00             
ATOM   4324  NH2 ARG   283       3.854   2.380   6.092  1.00  0.00             
ATOM   4325 HH21 ARG   283      -3.828  13.645 -17.370  1.00  0.00             
ATOM   4326 HH22 ARG   283      -6.683   9.954 -14.399  1.00  0.00             
ATOM   4327  C   ARG   283      -4.895  -9.160  -3.720  1.00  0.00             
ATOM   4328  O   ARG   283       2.382   3.648  -5.178  1.00  0.00             
ATOM   4329  N   THR   284       0.324  -0.464  -9.324  1.00  0.00             
ATOM   4330  H   THR   284       7.664  -0.360  -3.052  1.00  0.00             
ATOM   4331  CA  THR   284       6.891   0.071  -2.363  1.00  0.00             
ATOM   4332  HA  THR   284       3.038  -2.409  -7.751  1.00  0.00             
ATOM   4333  CB  THR   284      -9.866   2.723   0.610  1.00  0.00             
ATOM   4334  HB  THR   284      -3.310   8.477  -1.491  1.00  0.00             
ATOM   4335  CG2 THR   284      -2.151  -6.024  -1.949  1.00  0.00             
ATOM   4336 HG21 THR   284      35.769  38.471   2.450  1.00  0.00             
ATOM   4337 HG22 THR   284       1.657   7.108   2.430  1.00  0.00             
ATOM   4338 HG23 THR   284     -17.934  -1.599  -7.096  1.00  0.00             
ATOM   4339  OG1 THR   284       1.589   4.538  -4.800  1.00  0.00             
ATOM   4340  HG1 THR   284       8.759 -12.305  -2.161  1.00  0.00             
ATOM   4341  C   THR   284       1.222   6.112  -1.682  1.00  0.00             
ATOM   4342  O   THR   284       5.435   0.348   0.827  1.00  0.00             
ATOM   4343  N   ILE   285      -0.620   1.264  -0.718  1.00  0.00             
ATOM   4344  H   ILE   285       7.184 -24.954  24.888  1.00  0.00             
ATOM   4345  CA  ILE   285       7.630  -6.010  -1.805  1.00  0.00             
ATOM   4346  HA  ILE   285     -23.094  22.090   9.848  1.00  0.00             
ATOM   4347  CB  ILE   285       3.054  -0.406   5.631  1.00  0.00             
ATOM   4348  HB  ILE   285       0.359  -1.470   9.107  1.00  0.00             
ATOM   4349  CG2 ILE   285      -1.490   4.400  -8.894  1.00  0.00             
ATOM   4350 HG21 ILE   285      10.822   3.282  -8.726  1.00  0.00             
ATOM   4351 HG22 ILE   285       4.225  13.958  -7.139  1.00  0.00             
ATOM   4352 HG23 ILE   285       3.687   7.402 -20.212  1.00  0.00             
ATOM   4353  CG1 ILE   285      -0.428   4.501  -0.323  1.00  0.00             
ATOM   4354 HG12 ILE   285       6.125 -21.261   6.401  1.00  0.00             
ATOM   4355 HG13 ILE   285     -16.044   2.751 -24.147  1.00  0.00             
ATOM   4356  CD1 ILE   285       3.138  -6.173  -3.544  1.00  0.00             
ATOM   4357 HD11 ILE   285     -28.766  -8.241  20.119  1.00  0.00             
ATOM   4358 HD12 ILE   285     -22.231 -24.537  25.984  1.00  0.00             
ATOM   4359 HD13 ILE   285      -9.423 -11.930  -9.464  1.00  0.00             
ATOM   4360  C   ILE   285      -6.197   5.272  -8.083  1.00  0.00             
ATOM   4361  O   ILE   285       3.309  -2.448  -0.950  1.00  0.00             
ATOM   4362  N   SER   286      -0.241   1.087   1.038  1.00  0.00             
ATOM   4363  H   SER   286      -0.544   4.899   9.197  1.00  0.00             
ATOM   4364  CA  SER   286      -3.124  -3.453  17.380  1.00  0.00             
ATOM   4365  HA  SER   286      14.904  -3.431  17.734  1.00  0.00             
ATOM   4366  CB  SER   286      -3.537  -2.662   2.159  1.00  0.00             
ATOM   4367  HB2 SER   286      -8.184  -4.357  -8.074  1.00  0.00             
ATOM   4368  HB3 SER   286      13.588  -5.097   7.181  1.00  0.00             
ATOM   4369  OG  SER   286      -3.621   1.016   5.912  1.00  0.00             
ATOM   4370  HG  SER   286       4.709   5.534   6.293  1.00  0.00             
ATOM   4371  C   SER   286      -0.483   9.348   4.425  1.00  0.00             
ATOM   4372  O   SER   286       4.793   2.498   4.032  1.00  0.00             
ATOM   4373  N   ILE   287      -1.421   2.045  -4.444  1.00  0.00             
ATOM   4374  H   ILE   287      -0.501   0.002  -9.849  1.00  0.00             
ATOM   4375  CA  ILE   287      -7.943  -2.723  -5.470  1.00  0.00             
ATOM   4376  HA  ILE   287      -1.339   0.883  -9.706  1.00  0.00             
ATOM   4377  CB  ILE   287       3.260  -1.746   5.789  1.00  0.00             
ATOM   4378  HB  ILE   287      15.332   7.988  -1.433  1.00  0.00             
ATOM   4379  CG2 ILE   287       9.913  -6.313   1.476  1.00  0.00             
ATOM   4380 HG21 ILE   287      19.952   8.411 -14.468  1.00  0.00             
ATOM   4381 HG22 ILE   287      26.495  -6.753   5.441  1.00  0.00             
ATOM   4382 HG23 ILE   287      12.778  -9.684 -11.478  1.00  0.00             
ATOM   4383  CG1 ILE   287       4.311  -1.833  -2.833  1.00  0.00             
ATOM   4384 HG12 ILE   287      12.899  -6.045  -5.133  1.00  0.00             
ATOM   4385 HG13 ILE   287       5.449  -2.903  -6.401  1.00  0.00             
ATOM   4386  CD1 ILE   287      -2.811  -0.149  -4.334  1.00  0.00             
ATOM   4387 HD11 ILE   287     -10.207   2.932  33.035  1.00  0.00             
ATOM   4388 HD12 ILE   287      -7.535   4.165   1.423  1.00  0.00             
ATOM   4389 HD13 ILE   287       7.044 -19.413  -1.172  1.00  0.00             
ATOM   4390  C   ILE   287      -7.204   0.792  -5.441  1.00  0.00             
ATOM   4391  O   ILE   287       2.802  -5.580   4.146  1.00  0.00             
ATOM   4392  N   ALA   288      -1.706   7.195  -3.661  1.00  0.00             
ATOM   4393  H   ALA   288     -14.757  -3.267  -9.686  1.00  0.00             
ATOM   4394  CA  ALA   288      -2.838  -4.375  -5.883  1.00  0.00             
ATOM   4395  HA  ALA   288      -9.453 -11.707 -14.267  1.00  0.00             
ATOM   4396  CB  ALA   288       1.958   7.302   4.152  1.00  0.00             
ATOM   4397  HB1 ALA   288      -2.408   2.969 -20.878  1.00  0.00             
ATOM   4398  HB2 ALA   288       1.928  13.006   0.051  1.00  0.00             
ATOM   4399  HB3 ALA   288     -26.841 -19.965  24.970  1.00  0.00             
ATOM   4400  C   ALA   288       9.527  -3.678  -1.412  1.00  0.00             
ATOM   4401  O   ALA   288       3.401   2.319  -0.045  1.00  0.00             
ATOM   4402  N   SER   289      -2.962   1.438  -4.601  1.00  0.00             
ATOM   4403  H   SER   289       8.254   1.746  -6.818  1.00  0.00             
ATOM   4404  CA  SER   289       0.566  -3.458   4.487  1.00  0.00             
ATOM   4405  HA  SER   289     -41.100  -2.191   6.820  1.00  0.00             
ATOM   4406  CB  SER   289      -0.952   0.177   6.596  1.00  0.00             
ATOM   4407  HB2 SER   289      23.212 -16.472   2.711  1.00  0.00             
ATOM   4408  HB3 SER   289       5.539  20.180 -13.998  1.00  0.00             
ATOM   4409  OG  SER   289       1.852  -0.177  -8.759  1.00  0.00             
ATOM   4410  HG  SER   289       0.672  -2.780   1.251  1.00  0.00             
ATOM   4411  C   SER   289      -1.555   2.003   5.115  1.00  0.00             
ATOM   4412  O   SER   289       3.628   3.316   3.361  1.00  0.00             
ATOM   4413  N   ARG   290       7.504  -0.446   0.203  1.00  0.00             
ATOM   4414  H   ARG   290      -6.134  -0.628  10.128  1.00  0.00             
ATOM   4415  CA  ARG   290      -1.748 -11.426  -4.099  1.00  0.00             
ATOM   4416  HA  ARG   290       8.930 -15.894 -13.120  1.00  0.00             
ATOM   4417  CB  ARG   290       5.034   6.302   2.934  1.00  0.00             
ATOM   4418  HB2 ARG   290       7.518   0.238   2.149  1.00  0.00             
ATOM   4419  HB3 ARG   290      13.251  -1.436   5.996  1.00  0.00             
ATOM   4420  CG  ARG   290      -3.283   5.323  -2.563  1.00  0.00             
ATOM   4421  HG2 ARG   290      -8.584   0.987  -2.321  1.00  0.00             
ATOM   4422  HG3 ARG   290      -0.083  11.814   8.898  1.00  0.00             
ATOM   4423  CD  ARG   290      -1.306   0.108  -4.043  1.00  0.00             
ATOM   4424  HD2 ARG   290     -16.388 -15.052  -1.276  1.00  0.00             
ATOM   4425  HD3 ARG   290       1.917 -20.120 -17.325  1.00  0.00             
ATOM   4426  NE  ARG   290      -6.146  -5.071   3.991  1.00  0.00             
ATOM   4427  HE  ARG   290       1.190  -7.368  -5.328  1.00  0.00             
ATOM   4428  CZ  ARG   290       5.493   6.171   0.671  1.00  0.00             
ATOM   4429  NH1 ARG   290       2.708   6.983  -7.737  1.00  0.00             
ATOM   4430 HH11 ARG   290       8.783  15.907  -9.067  1.00  0.00             
ATOM   4431 HH12 ARG   290     -23.195  -4.500   8.400  1.00  0.00             
ATOM   4432  NH2 ARG   290      -4.762  -0.570  -2.696  1.00  0.00             
ATOM   4433 HH21 ARG   290       3.323   3.950 -24.326  1.00  0.00             
ATOM   4434 HH22 ARG   290      -8.313  -9.581  13.423  1.00  0.00             
ATOM   4435  C   ARG   290      -4.602   5.444  -1.237  1.00  0.00             
ATOM   4436  O   ARG   290      -1.812   7.442   5.141  1.00  0.00             
ATOM   4437  N   SER   291      -3.618   0.776  -1.322  1.00  0.00             
ATOM   4438  H   SER   291      10.374 -23.641  14.635  1.00  0.00             
ATOM   4439  CA  SER   291      -5.005   6.538  -0.998  1.00  0.00             
ATOM   4440  HA  SER   291     -11.954  12.694  -6.288  1.00  0.00             
ATOM   4441  CB  SER   291      -2.813  -2.459  -0.952  1.00  0.00             
ATOM   4442  HB2 SER   291       3.574  -6.746   2.486  1.00  0.00             
ATOM   4443  HB3 SER   291      -0.458  -7.064 -18.997  1.00  0.00             
ATOM   4444  OG  SER   291       0.396  -1.139  -7.840  1.00  0.00             
ATOM   4445  HG  SER   291     -34.455 -13.691   7.232  1.00  0.00             
ATOM   4446  C   SER   291      -5.854   2.465   3.958  1.00  0.00             
ATOM   4447  O   SER   291      -3.192   0.453   2.226  1.00  0.00             
ATOM   4448  N   GLY   292      -2.835   2.282  -0.877  1.00  0.00             
ATOM   4449  H   GLY   292      -1.209  -1.228  -3.143  1.00  0.00             
ATOM   4450  CA  GLY   292      -2.655  -3.769  -6.264  1.00  0.00             
ATOM   4451  HA2 GLY   292       0.286  46.751  -3.377  1.00  0.00             
ATOM   4452  HA3 GLY   292       8.981 -10.173 -18.732  1.00  0.00             
ATOM   4453  C   GLY   292       5.959  -6.323  -3.345  1.00  0.00             
ATOM   4454  O   GLY   292      -1.730   3.012  -3.598  1.00  0.00             
ATOM   4455  N   TYR   293      -5.613   2.983   1.531  1.00  0.00             
ATOM   4456  H   TYR   293      -4.251   6.480  -1.197  1.00  0.00             
ATOM   4457  CA  TYR   293       6.006  -1.735  -0.372  1.00  0.00             
ATOM   4458  HA  TYR   293      25.097  -0.517  26.106  1.00  0.00             
ATOM   4459  CB  TYR   293      -0.712   1.565   5.657  1.00  0.00             
ATOM   4460  HB2 TYR   293      22.714  -9.927 -13.747  1.00  0.00             
ATOM   4461  HB3 TYR   293     -20.065   3.684  -7.264  1.00  0.00             
ATOM   4462  CG  TYR   293       0.148   4.188   4.367  1.00  0.00             
ATOM   4463  CD1 TYR   293      -1.535   0.890  -1.376  1.00  0.00             
ATOM   4464  HD1 TYR   293      -9.350   7.507 -10.736  1.00  0.00             
ATOM   4465  CE1 TYR   293       1.658  -3.365  -2.963  1.00  0.00             
ATOM   4466  HE1 TYR   293     -14.717 -20.905  -3.456  1.00  0.00             
ATOM   4467  CZ  TYR   293      -0.528   0.868  -4.706  1.00  0.00             
ATOM   4468  OH  TYR   293       1.917  -2.689  -1.474  1.00  0.00             
ATOM   4469  HH  TYR   293       4.724  10.442   8.943  1.00  0.00             
ATOM   4470  CE2 TYR   293      -0.924  10.113  10.210  1.00  0.00             
ATOM   4471  HE2 TYR   293     -14.831  -4.760   7.887  1.00  0.00             
ATOM   4472  CD2 TYR   293      -3.670  -0.781  -5.083  1.00  0.00             
ATOM   4473  HD2 TYR   293      20.824   2.460 -10.989  1.00  0.00             
ATOM   4474  C   TYR   293      -2.023  -0.082  -2.843  1.00  0.00             
ATOM   4475  O   TYR   293      -3.823   0.633  -6.158  1.00  0.00             
ATOM   4476  N   GLU   294       0.218  -2.234   3.136  1.00  0.00             
ATOM   4477  H   GLU   294      15.371   4.176  13.895  1.00  0.00             
ATOM   4478  CA  GLU   294       1.273   1.977   5.986  1.00  0.00             
ATOM   4479  HA  GLU   294       7.983  14.537  10.215  1.00  0.00             
ATOM   4480  CB  GLU   294      -3.097  -1.090  -1.098  1.00  0.00             
ATOM   4481  HB2 GLU   294      20.627  -9.995 -16.280  1.00  0.00             
ATOM   4482  HB3 GLU   294      -0.694   6.907  11.063  1.00  0.00             
ATOM   4483  CG  GLU   294      -4.526  -0.154  -6.429  1.00  0.00             
ATOM   4484  HG2 GLU   294     -12.327  -3.048   1.455  1.00  0.00             
ATOM   4485  HG3 GLU   294       5.715  14.322  14.186  1.00  0.00             
ATOM   4486  CD  GLU   294      -0.956   5.970  -2.700  1.00  0.00             
ATOM   4487  OE1 GLU   294      10.067  -9.147  -3.238  1.00  0.00             
ATOM   4488  OE2 GLU   294      -1.422  -4.328   8.846  1.00  0.00             
ATOM   4489  C   GLU   294      10.332   3.902   3.302  1.00  0.00             
ATOM   4490  O   GLU   294       6.505  -1.982   1.902  1.00  0.00             
ATOM   4491  N   MET   295       5.126  -3.440   4.295  1.00  0.00             
ATOM   4492  H   MET   295      15.267  -0.156   5.554  1.00  0.00             
ATOM   4493  CA  MET   295       6.443   5.639  -1.421  1.00  0.00             
ATOM   4494  HA  MET   295      14.735  15.479  -6.864  1.00  0.00             
ATOM   4495  CB  MET   295      -0.857   1.486   0.504  1.00  0.00             
ATOM   4496  HB2 MET   295      -6.743   2.642 -13.627  1.00  0.00             
ATOM   4497  HB3 MET   295      -9.498   2.038   6.104  1.00  0.00             
ATOM   4498  CG  MET   295       2.090  -3.143  -6.849  1.00  0.00             
ATOM   4499  HG2 MET   295      -7.790 -15.415   0.579  1.00  0.00             
ATOM   4500  HG3 MET   295      11.643  -0.448   0.641  1.00  0.00             
ATOM   4501  SD  MET   295      -1.149  -3.268   6.941  1.00  0.00             
ATOM   4502  CE  MET   295      -3.182   4.571  -0.079  1.00  0.00             
ATOM   4503  HE1 MET   295      20.838  -7.975 -12.105  1.00  0.00             
ATOM   4504  HE2 MET   295       5.210   9.193  19.580  1.00  0.00             
ATOM   4505  HE3 MET   295      -3.146  -8.345  -3.012  1.00  0.00             
ATOM   4506  C   MET   295      -4.486   3.874   5.537  1.00  0.00             
ATOM   4507  O   MET   295      -5.942   0.626  -1.227  1.00  0.00             
ATOM   4508  N   LEU   296       1.637  -1.842   6.064  1.00  0.00             
ATOM   4509  H   LEU   296      -3.931   1.981 -13.703  1.00  0.00             
ATOM   4510  CA  LEU   296       2.403  -2.464   3.822  1.00  0.00             
ATOM   4511  HA  LEU   296      12.383  10.182 -19.738  1.00  0.00             
ATOM   4512  CB  LEU   296     -10.694 -10.730  -4.497  1.00  0.00             
ATOM   4513  HB2 LEU   296      25.261  14.134 -31.552  1.00  0.00             
ATOM   4514  HB3 LEU   296      -3.709 -26.616  12.297  1.00  0.00             
ATOM   4515  CG  LEU   296       1.684  -8.522  -8.301  1.00  0.00             
ATOM   4516  HG  LEU   296      -9.440 -14.568  23.350  1.00  0.00             
ATOM   4517  CD1 LEU   296       6.670   3.021   1.924  1.00  0.00             
ATOM   4518 HD11 LEU   296       8.099  20.951 -23.044  1.00  0.00             
ATOM   4519 HD12 LEU   296      -7.705   5.282 -10.040  1.00  0.00             
ATOM   4520 HD13 LEU   296     -13.126  -9.108   2.094  1.00  0.00             
ATOM   4521  CD2 LEU   296      -9.167   2.307  -3.410  1.00  0.00             
ATOM   4522 HD21 LEU   296      -4.735 -13.474   0.563  1.00  0.00             
ATOM   4523 HD22 LEU   296     -13.864 -22.253 -19.744  1.00  0.00             
ATOM   4524 HD23 LEU   296      17.459 -29.937 -10.160  1.00  0.00             
ATOM   4525  C   LEU   296      -1.243   7.472  10.155  1.00  0.00             
ATOM   4526  O   LEU   296      -3.271  -0.336  -5.447  1.00  0.00             
ATOM   4527  N   LYS   297      -1.512   3.234   5.704  1.00  0.00             
ATOM   4528  H   LYS   297     -21.012  -5.387  18.946  1.00  0.00             
ATOM   4529  CA  LYS   297       0.861  -7.215  -3.313  1.00  0.00             
ATOM   4530  HA  LYS   297       2.239  -7.656  -5.342  1.00  0.00             
ATOM   4531  CB  LYS   297       2.172  -4.362   1.088  1.00  0.00             
ATOM   4532  HB2 LYS   297       1.379   2.095   0.662  1.00  0.00             
ATOM   4533  HB3 LYS   297       5.511  -1.629  22.956  1.00  0.00             
ATOM   4534  CG  LYS   297      -3.920   0.021   1.325  1.00  0.00             
ATOM   4535  HG2 LYS   297      -8.028 -18.043 -11.233  1.00  0.00             
ATOM   4536  HG3 LYS   297      -8.791  -0.311  -9.747  1.00  0.00             
ATOM   4537  CD  LYS   297      -6.099  -2.491   8.208  1.00  0.00             
ATOM   4538  HD2 LYS   297      -7.334 -11.220   5.171  1.00  0.00             
ATOM   4539  HD3 LYS   297     -27.435   3.709  -8.758  1.00  0.00             
ATOM   4540  CE  LYS   297       3.590  -6.120  -4.117  1.00  0.00             
ATOM   4541  HE2 LYS   297      13.893 -14.964  13.153  1.00  0.00             
ATOM   4542  HE3 LYS   297      -2.226  -2.452   3.701  1.00  0.00             
ATOM   4543  NZ  LYS   297       1.764   1.975   2.660  1.00  0.00             
ATOM   4544  HZ1 LYS   297      -7.965   5.789  -7.728  1.00  0.00             
ATOM   4545  HZ2 LYS   297       2.892   4.682   3.392  1.00  0.00             
ATOM   4546  HZ3 LYS   297     -28.027 -10.562  14.131  1.00  0.00             
ATOM   4547  C   LYS   297      -1.875   5.684  -6.837  1.00  0.00             
ATOM   4548  O   LYS   297      -4.753   0.851   3.722  1.00  0.00             
ATOM   4549  N   VAL   298      -4.723   3.729  -8.945  1.00  0.00             
ATOM   4550  H   VAL   298     -11.253   6.649  -4.495  1.00  0.00             
ATOM   4551  CA  VAL   298      -4.426   4.898   0.954  1.00  0.00             
ATOM   4552  HA  VAL   298       3.407   0.357  16.401  1.00  0.00             
ATOM   4553  CB  VAL   298      -5.938  -2.953  -5.567  1.00  0.00             
ATOM   4554  HB  VAL   298      -7.516  -2.835  -3.618  1.00  0.00             
ATOM   4555  CG1 VAL   298      -3.723  -2.571   2.068  1.00  0.00             
ATOM   4556 HG11 VAL   298       7.999   2.308 -10.391  1.00  0.00             
ATOM   4557 HG12 VAL   298      19.628  -3.088 -13.622  1.00  0.00             
ATOM   4558 HG13 VAL   298     -20.955  50.864 -19.430  1.00  0.00             
ATOM   4559  CG2 VAL   298      -5.002  -0.537   2.737  1.00  0.00             
ATOM   4560 HG21 VAL   298       4.539 -25.580 -16.572  1.00  0.00             
ATOM   4561 HG22 VAL   298     -14.782  -1.977   6.585  1.00  0.00             
ATOM   4562 HG23 VAL   298      56.241 -13.845  12.674  1.00  0.00             
ATOM   4563  C   VAL   298       1.080   4.200   5.170  1.00  0.00             
ATOM   4564  O   VAL   298      -2.486   1.993   0.989  1.00  0.00             
ATOM   4565  N   PRO   299      -0.567  -7.400   0.064  1.00  0.00             
ATOM   4566  CD  PRO   299      -2.618   2.296  -5.471  1.00  0.00             
ATOM   4567  HD2 PRO   299       3.846 -11.938 -11.228  1.00  0.00             
ATOM   4568  HD3 PRO   299      -2.228  -5.209  13.360  1.00  0.00             
ATOM   4569  CG  PRO   299      -0.838  -6.791   2.605  1.00  0.00             
ATOM   4570  HG2 PRO   299       1.589  -8.515  15.964  1.00  0.00             
ATOM   4571  HG3 PRO   299     -21.474 -16.499 -13.889  1.00  0.00             
ATOM   4572  CB  PRO   299       9.733  -1.480   2.341  1.00  0.00             
ATOM   4573  HB2 PRO   299       7.286   5.692  -0.994  1.00  0.00             
ATOM   4574  HB3 PRO   299      23.507 -11.699  -3.393  1.00  0.00             
ATOM   4575  CA  PRO   299       5.305  -0.515  -0.669  1.00  0.00             
ATOM   4576  HA  PRO   299     -16.126   6.380  -9.012  1.00  0.00             
ATOM   4577  C   PRO   299      -4.533   0.313  -2.434  1.00  0.00             
ATOM   4578  O   PRO   299       6.321  -2.408   4.522  1.00  0.00             
ATOM   4579  N   ASN   300      -2.188   1.998   2.980  1.00  0.00             
ATOM   4580  H   ASN   300     -12.975   4.716  -1.282  1.00  0.00             
ATOM   4581  CA  ASN   300      -3.850   2.410  -0.133  1.00  0.00             
ATOM   4582  HA  ASN   300     -21.977   8.839  12.190  1.00  0.00             
ATOM   4583  CB  ASN   300      -7.626   1.135  -0.594  1.00  0.00             
ATOM   4584  HB2 ASN   300     -10.411  -2.554  -9.017  1.00  0.00             
ATOM   4585  HB3 ASN   300      -8.172  -1.080   1.281  1.00  0.00             
ATOM   4586  CG  ASN   300       4.500  -0.725   2.567  1.00  0.00             
ATOM   4587  OD1 ASN   300      -2.440   3.042   3.044  1.00  0.00             
ATOM   4588  ND2 ASN   300      -2.371  -1.579  -3.101  1.00  0.00             
ATOM   4589 HD21 ASN   300       9.444 -12.746  -1.119  1.00  0.00             
ATOM   4590 HD22 ASN   300       0.463  27.941 -10.264  1.00  0.00             
ATOM   4591  C   ASN   300       3.437   5.668   4.562  1.00  0.00             
ATOM   4592  O   ASN   300       4.961  -2.853  -5.147  1.00  0.00             
ATOM   4593  N   ALA   301      -0.979   2.695   6.149  1.00  0.00             
ATOM   4594  H   ALA   301     -14.461  -6.159  -9.083  1.00  0.00             
ATOM   4595  CA  ALA   301      -0.835  -3.316   2.255  1.00  0.00             
ATOM   4596  HA  ALA   301      -8.632   3.427   8.888  1.00  0.00             
ATOM   4597  CB  ALA   301      -3.540   3.056   2.399  1.00  0.00             
ATOM   4598  HB1 ALA   301      -2.763  20.853  25.368  1.00  0.00             
ATOM   4599  HB2 ALA   301       8.526   4.199  14.911  1.00  0.00             
ATOM   4600  HB3 ALA   301     -12.009   0.683   3.497  1.00  0.00             
ATOM   4601  C   ALA   301      -6.881  -1.525   0.782  1.00  0.00             
ATOM   4602  O   ALA   301      -0.592  -1.740  -5.178  1.00  0.00             
ATOM   4603  N   LEU   302       0.038  -3.328  -3.314  1.00  0.00             
ATOM   4604  H   LEU   302      26.840  -3.344  14.560  1.00  0.00             
ATOM   4605  CA  LEU   302       4.904  -5.339  -5.388  1.00  0.00             
ATOM   4606  HA  LEU   302     -25.615 -12.348   6.382  1.00  0.00             
ATOM   4607  CB  LEU   302       2.092   1.937  -3.436  1.00  0.00             
ATOM   4608  HB2 LEU   302      -4.443  26.817 -23.774  1.00  0.00             
ATOM   4609  HB3 LEU   302       6.685   6.607  -6.211  1.00  0.00             
ATOM   4610  CG  LEU   302      -0.534   1.614   2.237  1.00  0.00             
ATOM   4611  HG  LEU   302      -0.825  -0.495   7.445  1.00  0.00             
ATOM   4612  CD1 LEU   302      -5.419  -1.485   7.386  1.00  0.00             
ATOM   4613 HD11 LEU   302       3.556   5.044   0.746  1.00  0.00             
ATOM   4614 HD12 LEU   302      -5.174   5.665   6.840  1.00  0.00             
ATOM   4615 HD13 LEU   302     -21.202  -6.993  -8.051  1.00  0.00             
ATOM   4616  CD2 LEU   302       2.947   1.551  -0.113  1.00  0.00             
ATOM   4617 HD21 LEU   302      -9.951   7.916 -32.685  1.00  0.00             
ATOM   4618 HD22 LEU   302       6.584  -7.695  40.687  1.00  0.00             
ATOM   4619 HD23 LEU   302     -18.013  34.982   6.645  1.00  0.00             
ATOM   4620  C   LEU   302       1.186   9.920   8.244  1.00  0.00             
ATOM   4621  O   LEU   302       2.996  -0.659   6.308  1.00  0.00             
ATOM   4622  N   THR   303      -4.227   2.375  -0.763  1.00  0.00             
ATOM   4623  H   THR   303       9.220  14.627  -0.347  1.00  0.00             
ATOM   4624  CA  THR   303       5.350  -5.490  -4.564  1.00  0.00             
ATOM   4625  HA  THR   303       3.438  -2.427  -7.994  1.00  0.00             
ATOM   4626  CB  THR   303      -3.647   2.753   2.527  1.00  0.00             
ATOM   4627  HB  THR   303      -4.430   1.924  -8.587  1.00  0.00             
ATOM   4628  CG2 THR   303      -5.800  -0.028   2.739  1.00  0.00             
ATOM   4629 HG21 THR   303      -1.827  -7.357  11.088  1.00  0.00             
ATOM   4630 HG22 THR   303       6.193  34.738  -1.020  1.00  0.00             
ATOM   4631 HG23 THR   303     -10.197 -13.735 -20.500  1.00  0.00             
ATOM   4632  OG1 THR   303       7.520   1.283   1.649  1.00  0.00             
ATOM   4633  HG1 THR   303      -0.830   5.747  27.223  1.00  0.00             
ATOM   4634  C   THR   303      -3.288   2.068  11.298  1.00  0.00             
ATOM   4635  O   THR   303       0.591   1.226  -1.255  1.00  0.00             
ATOM   4636  N   ASP   304       8.420   6.274  -0.885  1.00  0.00             
ATOM   4637  H   ASP   304      14.250 -13.685   1.282  1.00  0.00             
ATOM   4638  CA  ASP   304      -2.719  -4.784   5.826  1.00  0.00             
ATOM   4639  HA  ASP   304      -0.977 -19.747   2.015  1.00  0.00             
ATOM   4640  CB  ASP   304       0.351  -1.634   1.411  1.00  0.00             
ATOM   4641  HB2 ASP   304       8.252 -17.471  -7.037  1.00  0.00             
ATOM   4642  HB3 ASP   304       3.604  12.660 -23.737  1.00  0.00             
ATOM   4643  CG  ASP   304      -2.412  -0.413  -3.240  1.00  0.00             
ATOM   4644  OD1 ASP   304       0.285  -0.357  -2.047  1.00  0.00             
ATOM   4645  OD2 ASP   304     -12.652  -1.531  -7.492  1.00  0.00             
ATOM   4646  C   ASP   304      -1.452   7.862   1.879  1.00  0.00             
ATOM   4647  O   ASP   304      -4.707   1.068  -2.864  1.00  0.00             
ATOM   4648  N   ASP   305       3.337  -0.592   3.787  1.00  0.00             
ATOM   4649  H   ASP   305      12.107  -1.266 -15.598  1.00  0.00             
ATOM   4650  CA  ASP   305      10.761   4.383   0.780  1.00  0.00             
ATOM   4651  HA  ASP   305      12.535   8.808  -9.740  1.00  0.00             
ATOM   4652  CB  ASP   305      -2.055   5.450   6.914  1.00  0.00             
ATOM   4653  HB2 ASP   305      23.079   5.779   2.260  1.00  0.00             
ATOM   4654  HB3 ASP   305     -16.703  -3.222  -5.505  1.00  0.00             
ATOM   4655  CG  ASP   305       1.018  -6.482   2.809  1.00  0.00             
ATOM   4656  OD1 ASP   305       5.471  -2.437   4.594  1.00  0.00             
ATOM   4657  OD2 ASP   305       2.462  -2.888   0.364  1.00  0.00             
ATOM   4658  C   ASP   305     -10.240  -3.924   0.690  1.00  0.00             
ATOM   4659  O   ASP   305       1.824  -0.184  -3.887  1.00  0.00             
ATOM   4660  N   LYS   306      -0.799  -0.244  -6.548  1.00  0.00             
ATOM   4661  H   LYS   306       1.515  12.106  -5.358  1.00  0.00             
ATOM   4662  CA  LYS   306       1.007   2.734   2.340  1.00  0.00             
ATOM   4663  HA  LYS   306     -19.463  11.303   8.149  1.00  0.00             
ATOM   4664  CB  LYS   306      -0.856   2.528   1.432  1.00  0.00             
ATOM   4665  HB2 LYS   306      -7.692  -4.356   4.218  1.00  0.00             
ATOM   4666  HB3 LYS   306      -0.702   4.189  12.285  1.00  0.00             
ATOM   4667  CG  LYS   306      -1.882  -5.944   2.336  1.00  0.00             
ATOM   4668  HG2 LYS   306     -17.954  -6.774  10.386  1.00  0.00             
ATOM   4669  HG3 LYS   306      19.608   4.460 -13.147  1.00  0.00             
ATOM   4670  CD  LYS   306       4.432   4.385  -2.208  1.00  0.00             
ATOM   4671  HD2 LYS   306      -4.892   8.146  23.042  1.00  0.00             
ATOM   4672  HD3 LYS   306      -3.307   9.896 -12.522  1.00  0.00             
ATOM   4673  CE  LYS   306      -1.534  -6.743  12.810  1.00  0.00             
ATOM   4674  HE2 LYS   306      -4.036  -1.774   8.527  1.00  0.00             
ATOM   4675  HE3 LYS   306       3.668  -9.003   7.155  1.00  0.00             
ATOM   4676  NZ  LYS   306      -1.898   3.089  -8.333  1.00  0.00             
ATOM   4677  HZ1 LYS   306      -1.398  -7.208  -3.186  1.00  0.00             
ATOM   4678  HZ2 LYS   306      -9.910  14.407   0.071  1.00  0.00             
ATOM   4679  HZ3 LYS   306       2.690   8.037  -7.784  1.00  0.00             
ATOM   4680  C   LYS   306      -0.165   4.551   0.701  1.00  0.00             
ATOM   4681  O   LYS   306      -6.328  -1.733   0.638  1.00  0.00             
ATOM   4682  N   SER   307       5.570   0.294  -5.023  1.00  0.00             
ATOM   4683  H   SER   307      -3.072  -3.573  -3.843  1.00  0.00             
ATOM   4684  CA  SER   307      -2.466   2.305  -6.254  1.00  0.00             
ATOM   4685  HA  SER   307     -28.801  20.990  -9.922  1.00  0.00             
ATOM   4686  CB  SER   307      -4.334  -1.417  -1.864  1.00  0.00             
ATOM   4687  HB2 SER   307       1.207  17.383  -3.229  1.00  0.00             
ATOM   4688  HB3 SER   307     -15.424 -13.702   8.682  1.00  0.00             
ATOM   4689  OG  SER   307       2.343   6.390   0.093  1.00  0.00             
ATOM   4690  HG  SER   307     -11.689 -11.092 -21.735  1.00  0.00             
ATOM   4691  C   SER   307      -0.685  -6.769   2.775  1.00  0.00             
ATOM   4692  O   SER   307       3.185   0.385  -7.668  1.00  0.00             
ATOM   4693  N   LYS   308       4.093  -1.252  -4.096  1.00  0.00             
ATOM   4694  H   LYS   308      23.389  17.359 -11.325  1.00  0.00             
ATOM   4695  CA  LYS   308      -4.135   5.651  -0.741  1.00  0.00             
ATOM   4696  HA  LYS   308      14.514 -11.975  -5.007  1.00  0.00             
ATOM   4697  CB  LYS   308      -0.252   9.729  -1.519  1.00  0.00             
ATOM   4698  HB2 LYS   308      -3.294   5.470   4.020  1.00  0.00             
ATOM   4699  HB3 LYS   308     -20.174 -13.609 -12.779  1.00  0.00             
ATOM   4700  CG  LYS   308       1.725  -7.337   4.865  1.00  0.00             
ATOM   4701  HG2 LYS   308     -20.730   6.453  11.791  1.00  0.00             
ATOM   4702  HG3 LYS   308      22.578  22.909  -3.638  1.00  0.00             
ATOM   4703  CD  LYS   308       0.449  10.220  -3.593  1.00  0.00             
ATOM   4704  HD2 LYS   308      -1.041  -3.813   9.826  1.00  0.00             
ATOM   4705  HD3 LYS   308     -18.096 -15.844  -9.512  1.00  0.00             
ATOM   4706  CE  LYS   308       0.206   4.863   5.102  1.00  0.00             
ATOM   4707  HE2 LYS   308       3.547  -2.798 -10.970  1.00  0.00             
ATOM   4708  HE3 LYS   308       3.005   4.183   3.725  1.00  0.00             
ATOM   4709  NZ  LYS   308       1.862   2.328   6.036  1.00  0.00             
ATOM   4710  HZ1 LYS   308      -4.786  14.414  -0.298  1.00  0.00             
ATOM   4711  HZ2 LYS   308     -32.131  -1.765  38.948  1.00  0.00             
ATOM   4712  HZ3 LYS   308      14.852  -2.357  -0.125  1.00  0.00             
ATOM   4713  C   LYS   308      -3.638   0.424  -1.848  1.00  0.00             
ATOM   4714  O   LYS   308      -3.551   2.932   3.257  1.00  0.00             
ATOM   4715  N   PRO   309      -0.348  -2.464  -3.495  1.00  0.00             
ATOM   4716  CD  PRO   309      -0.215  -0.860   0.914  1.00  0.00             
ATOM   4717  HD2 PRO   309       9.829  -0.144   7.244  1.00  0.00             
ATOM   4718  HD3 PRO   309     -11.233  -5.257   6.811  1.00  0.00             
ATOM   4719  CG  PRO   309       1.188   1.540   6.351  1.00  0.00             
ATOM   4720  HG2 PRO   309     -20.922  -3.896  -0.580  1.00  0.00             
ATOM   4721  HG3 PRO   309     -18.543  13.157  13.426  1.00  0.00             
ATOM   4722  CB  PRO   309      -2.197  -0.487  -0.587  1.00  0.00             
ATOM   4723  HB2 PRO   309       0.650  -1.452   3.582  1.00  0.00             
ATOM   4724  HB3 PRO   309      -4.014   3.413 -14.920  1.00  0.00             
ATOM   4725  CA  PRO   309      -1.141   3.297   1.326  1.00  0.00             
ATOM   4726  HA  PRO   309       2.619   4.053  -0.120  1.00  0.00             
ATOM   4727  C   PRO   309      -5.391  -7.881  -8.290  1.00  0.00             
ATOM   4728  O   PRO   309       0.519  -5.284  -1.931  1.00  0.00             
ATOM   4729  N   THR   310       5.677   4.390   1.251  1.00  0.00             
ATOM   4730  H   THR   310     -12.981   9.744  35.007  1.00  0.00             
ATOM   4731  CA  THR   310       3.398  -0.235  -7.639  1.00  0.00             
ATOM   4732  HA  THR   310     -25.687   8.343 -12.295  1.00  0.00             
ATOM   4733  CB  THR   310      -1.282  -6.147  -3.175  1.00  0.00             
ATOM   4734  HB  THR   310      -2.394 -31.703  14.664  1.00  0.00             
ATOM   4735  CG2 THR   310       3.585   6.020   1.049  1.00  0.00             
ATOM   4736 HG21 THR   310     -27.945  -2.721   2.128  1.00  0.00             
ATOM   4737 HG22 THR   310      19.938  -1.714   8.858  1.00  0.00             
ATOM   4738 HG23 THR   310      27.545   8.208  -9.936  1.00  0.00             
ATOM   4739  OG1 THR   310       2.790  -2.505   7.877  1.00  0.00             
ATOM   4740  HG1 THR   310      -1.133   6.191  11.115  1.00  0.00             
ATOM   4741  C   THR   310       0.072   0.091   7.074  1.00  0.00             
ATOM   4742  O   THR   310     -10.744   1.255  -2.791  1.00  0.00             
ATOM   4743  N   GLN   311       2.494   1.005  -5.307  1.00  0.00             
ATOM   4744  H   GLN   311     -19.193   8.036 -32.241  1.00  0.00             
ATOM   4745  CA  GLN   311       1.968   6.429  -2.499  1.00  0.00             
ATOM   4746  HA  GLN   311      33.683  11.381  -8.494  1.00  0.00             
ATOM   4747  CB  GLN   311       5.454   1.005  -6.155  1.00  0.00             
ATOM   4748  HB2 GLN   311       4.103   4.760  11.299  1.00  0.00             
ATOM   4749  HB3 GLN   311      18.115  -0.403 -10.003  1.00  0.00             
ATOM   4750  CG  GLN   311      -6.279   5.607  -3.774  1.00  0.00             
ATOM   4751  HG2 GLN   311      -7.321 -10.755 -12.578  1.00  0.00             
ATOM   4752  HG3 GLN   311      34.553 -37.218  27.192  1.00  0.00             
ATOM   4753  CD  GLN   311       6.670   3.719   2.798  1.00  0.00             
ATOM   4754  OE1 GLN   311       1.668  -3.040   3.882  1.00  0.00             
ATOM   4755  NE2 GLN   311       4.682  -7.687  -1.207  1.00  0.00             
ATOM   4756 HE21 GLN   311      28.166 -20.716   8.793  1.00  0.00             
ATOM   4757 HE22 GLN   311      -5.446  17.301  10.871  1.00  0.00             
ATOM   4758  C   GLN   311       4.187  -8.573  -1.257  1.00  0.00             
ATOM   4759  O   GLN   311      -1.558  -5.363   0.634  1.00  0.00             
ATOM   4760  N   GLY   312       3.154   0.723   0.821  1.00  0.00             
ATOM   4761  H   GLY   312      16.553   9.226  -3.866  1.00  0.00             
ATOM   4762  CA  GLY   312       2.525   1.736  -2.105  1.00  0.00             
ATOM   4763  HA2 GLY   312      -2.000  -2.092  -9.208  1.00  0.00             
ATOM   4764  HA3 GLY   312      -7.680  10.151  -3.113  1.00  0.00             
ATOM   4765  C   GLY   312       0.473  -2.321   3.390  1.00  0.00             
ATOM   4766  O   GLY   312      -2.003  -2.888  -0.175  1.00  0.00             
ATOM   4767  N   GLN   313      -1.409  -2.294   1.913  1.00  0.00             
ATOM   4768  H   GLN   313      13.936   8.245   0.010  1.00  0.00             
ATOM   4769  CA  GLN   313      -1.660   4.377  -2.159  1.00  0.00             
ATOM   4770  HA  GLN   313      14.557   8.252  10.638  1.00  0.00             
ATOM   4771  CB  GLN   313      -7.211  -0.057  -0.712  1.00  0.00             
ATOM   4772  HB2 GLN   313     -14.138  42.239 -12.726  1.00  0.00             
ATOM   4773  HB3 GLN   313      -9.068  -2.455  10.749  1.00  0.00             
ATOM   4774  CG  GLN   313       1.352   0.220  -2.611  1.00  0.00             
ATOM   4775  HG2 GLN   313       0.130  -5.317   0.664  1.00  0.00             
ATOM   4776  HG3 GLN   313      11.060   2.238  -0.528  1.00  0.00             
ATOM   4777  CD  GLN   313      -4.799  -4.142   1.097  1.00  0.00             
ATOM   4778  OE1 GLN   313      -2.491  -6.813   2.373  1.00  0.00             
ATOM   4779  NE2 GLN   313      -0.149  -7.393   5.951  1.00  0.00             
ATOM   4780 HE21 GLN   313      12.876  11.637  21.472  1.00  0.00             
ATOM   4781 HE22 GLN   313      18.342 -11.295 -12.165  1.00  0.00             
ATOM   4782  C   GLN   313       2.530   2.942   2.919  1.00  0.00             
ATOM   4783  O   GLN   313       0.686  -4.874   7.871  1.00  0.00             
ATOM   4784  N   THR   314      -2.188   0.089   3.487  1.00  0.00             
ATOM   4785  H   THR   314     -19.891  -3.529  -2.456  1.00  0.00             
ATOM   4786  CA  THR   314      -3.666   6.793  -3.576  1.00  0.00             
ATOM   4787  HA  THR   314      11.137  13.093   6.575  1.00  0.00             
ATOM   4788  CB  THR   314      -5.846   3.064  -1.234  1.00  0.00             
ATOM   4789  HB  THR   314     -14.139  -0.233  -3.992  1.00  0.00             
ATOM   4790  CG2 THR   314       1.506   5.324  11.106  1.00  0.00             
ATOM   4791 HG21 THR   314       0.971  -3.715 -19.406  1.00  0.00             
ATOM   4792 HG22 THR   314       4.535  -4.335  17.484  1.00  0.00             
ATOM   4793 HG23 THR   314       8.238  -2.428   9.586  1.00  0.00             
ATOM   4794  OG1 THR   314      -4.394  -0.841  -0.623  1.00  0.00             
ATOM   4795  HG1 THR   314      -9.192 -26.590  20.141  1.00  0.00             
ATOM   4796  C   THR   314      -2.615  -0.003   0.544  1.00  0.00             
ATOM   4797  O   THR   314       1.326   1.552  -7.182  1.00  0.00             
ATOM   4798  N   ILE   315       4.362  -3.902  -0.325  1.00  0.00             
ATOM   4799  H   ILE   315       8.942  -7.460   1.956  1.00  0.00             
ATOM   4800  CA  ILE   315       2.726   1.979   7.653  1.00  0.00             
ATOM   4801  HA  ILE   315     -11.821   8.854  -0.810  1.00  0.00             
ATOM   4802  CB  ILE   315      -4.076   3.010  -6.101  1.00  0.00             
ATOM   4803  HB  ILE   315       2.011  18.061  -9.135  1.00  0.00             
ATOM   4804  CG2 ILE   315      -2.108   0.927  -5.194  1.00  0.00             
ATOM   4805 HG21 ILE   315      10.538   3.593 -31.080  1.00  0.00             
ATOM   4806 HG22 ILE   315      -9.529 -17.230  -1.811  1.00  0.00             
ATOM   4807 HG23 ILE   315     -30.072  22.027   8.023  1.00  0.00             
ATOM   4808  CG1 ILE   315       1.729  -4.723   6.735  1.00  0.00             
ATOM   4809 HG12 ILE   315      -8.313  15.938  26.252  1.00  0.00             
ATOM   4810 HG13 ILE   315       7.448   5.380 -35.700  1.00  0.00             
ATOM   4811  CD1 ILE   315       3.465  -1.316  -8.315  1.00  0.00             
ATOM   4812 HD11 ILE   315      -3.139   4.567   5.174  1.00  0.00             
ATOM   4813 HD12 ILE   315     -13.531  -8.770 -14.516  1.00  0.00             
ATOM   4814 HD13 ILE   315      32.016  -6.200   6.171  1.00  0.00             
ATOM   4815  C   ILE   315      -0.140   2.452  -0.146  1.00  0.00             
ATOM   4816  O   ILE   315      -5.419   3.089  -0.952  1.00  0.00             
ATOM   4817  N   VAL   316      -2.559   1.399  -1.373  1.00  0.00             
ATOM   4818  H   VAL   316      14.659 -28.978   9.438  1.00  0.00             
ATOM   4819  CA  VAL   316       7.651   2.423   3.551  1.00  0.00             
ATOM   4820  HA  VAL   316     -20.641  18.641 -49.019  1.00  0.00             
ATOM   4821  CB  VAL   316       3.701   3.059   2.234  1.00  0.00             
ATOM   4822  HB  VAL   316      10.032 -29.490  16.824  1.00  0.00             
ATOM   4823  CG1 VAL   316      -2.334   3.577   3.481  1.00  0.00             
ATOM   4824 HG11 VAL   316       3.288  21.755  12.295  1.00  0.00             
ATOM   4825 HG12 VAL   316     -14.226   6.875  -1.037  1.00  0.00             
ATOM   4826 HG13 VAL   316      -4.159 -13.880 -13.252  1.00  0.00             
ATOM   4827  CG2 VAL   316       7.347  -2.692   3.959  1.00  0.00             
ATOM   4828 HG21 VAL   316      -7.206  -8.834  10.604  1.00  0.00             
ATOM   4829 HG22 VAL   316      -1.006 -36.124  11.752  1.00  0.00             
ATOM   4830 HG23 VAL   316      -5.894   9.532 -14.475  1.00  0.00             
ATOM   4831  C   VAL   316      -3.762   0.479   1.982  1.00  0.00             
ATOM   4832  O   VAL   316       3.697   0.788  -0.635  1.00  0.00             
ATOM   4833  N   LEU   317     -10.585  -2.298   1.413  1.00  0.00             
ATOM   4834  H   LEU   317     -20.444  -5.246 -20.103  1.00  0.00             
ATOM   4835  CA  LEU   317      -0.807   4.760   0.305  1.00  0.00             
ATOM   4836  HA  LEU   317       8.838 -27.097  28.629  1.00  0.00             
ATOM   4837  CB  LEU   317       0.388   3.357  -2.915  1.00  0.00             
ATOM   4838  HB2 LEU   317       2.086  -9.028   5.618  1.00  0.00             
ATOM   4839  HB3 LEU   317       4.414   3.765  -0.297  1.00  0.00             
ATOM   4840  CG  LEU   317      -0.113  -3.263  -3.756  1.00  0.00             
ATOM   4841  HG  LEU   317      -5.325   1.014   3.745  1.00  0.00             
ATOM   4842  CD1 LEU   317      -6.079   0.645   1.969  1.00  0.00             
ATOM   4843 HD11 LEU   317     -24.677 -15.280   3.737  1.00  0.00             
ATOM   4844 HD12 LEU   317      13.549   4.800  10.096  1.00  0.00             
ATOM   4845 HD13 LEU   317     -13.885   6.568   8.359  1.00  0.00             
ATOM   4846  CD2 LEU   317       0.307  -3.606   0.470  1.00  0.00             
ATOM   4847 HD21 LEU   317      -4.840 -11.237 -15.788  1.00  0.00             
ATOM   4848 HD22 LEU   317       6.606  13.244  -2.650  1.00  0.00             
ATOM   4849 HD23 LEU   317       1.564 -14.968 -16.427  1.00  0.00             
ATOM   4850  C   LEU   317      -5.609  -4.219   1.500  1.00  0.00             
ATOM   4851  O   LEU   317      -1.134  -2.292   1.272  1.00  0.00             
ATOM   4852  N   ASN   318       2.346   3.104   5.110  1.00  0.00             
ATOM   4853  H   ASN   318       0.645  10.555  -8.272  1.00  0.00             
ATOM   4854  CA  ASN   318      -1.327   7.080  -3.986  1.00  0.00             
ATOM   4855  HA  ASN   318      -4.873  10.627  23.284  1.00  0.00             
ATOM   4856  CB  ASN   318      -1.782  -1.550   0.975  1.00  0.00             
ATOM   4857  HB2 ASN   318       0.834  10.500  -4.843  1.00  0.00             
ATOM   4858  HB3 ASN   318      12.145   9.642 -11.768  1.00  0.00             
ATOM   4859  CG  ASN   318      -4.521   0.736   2.283  1.00  0.00             
ATOM   4860  OD1 ASN   318       1.239  -0.123  -0.261  1.00  0.00             
ATOM   4861  ND2 ASN   318      -1.854   3.600   2.495  1.00  0.00             
ATOM   4862 HD21 ASN   318       9.666   5.110  27.098  1.00  0.00             
ATOM   4863 HD22 ASN   318       8.266 -27.363  11.579  1.00  0.00             
ATOM   4864  C   ASN   318       6.496   2.398  -0.480  1.00  0.00             
ATOM   4865  O   ASN   318      -3.027   1.563  -1.908  1.00  0.00             
ATOM   4866  N   THR   319       0.053   1.432  -0.507  1.00  0.00             
ATOM   4867  H   THR   319      -2.987  -8.387   7.327  1.00  0.00             
ATOM   4868  CA  THR   319       1.856   0.292   2.124  1.00  0.00             
ATOM   4869  HA  THR   319       1.230  -8.366  -1.036  1.00  0.00             
ATOM   4870  CB  THR   319       3.093   5.014   0.108  1.00  0.00             
ATOM   4871  HB  THR   319       3.576 -35.990  16.381  1.00  0.00             
ATOM   4872  CG2 THR   319       0.087   5.254   2.693  1.00  0.00             
ATOM   4873 HG21 THR   319      14.696   3.340   6.648  1.00  0.00             
ATOM   4874 HG22 THR   319      -7.228  -9.838   4.823  1.00  0.00             
ATOM   4875 HG23 THR   319     -14.294   9.086  18.629  1.00  0.00             
ATOM   4876  OG1 THR   319      -4.542   3.053   4.223  1.00  0.00             
ATOM   4877  HG1 THR   319      -1.831  -2.284   9.009  1.00  0.00             
ATOM   4878  C   THR   319      -1.829  -8.871   1.156  1.00  0.00             
ATOM   4879  O   THR   319      -0.910   0.708   7.738  1.00  0.00             
ATOM   4880  N   ASP   320       3.301  -0.563   0.806  1.00  0.00             
ATOM   4881  H   ASP   320      13.359  -2.954 -11.416  1.00  0.00             
ATOM   4882  CA  ASP   320      -2.269   0.331   1.234  1.00  0.00             
ATOM   4883  HA  ASP   320      17.614  -1.528 -15.370  1.00  0.00             
ATOM   4884  CB  ASP   320      -2.094  -2.280   0.920  1.00  0.00             
ATOM   4885  HB2 ASP   320      -6.816  -5.754  -0.674  1.00  0.00             
ATOM   4886  HB3 ASP   320     -10.431 -11.974   6.295  1.00  0.00             
ATOM   4887  CG  ASP   320       2.397  -4.043  -2.006  1.00  0.00             
ATOM   4888  OD1 ASP   320      -1.734   5.685  -3.149  1.00  0.00             
ATOM   4889  OD2 ASP   320       0.677   2.558  -8.094  1.00  0.00             
ATOM   4890  C   ASP   320       2.254  -5.841   1.259  1.00  0.00             
ATOM   4891  O   ASP   320       4.461  -3.739   3.293  1.00  0.00             
ATOM   4892  N   TRP   321      -0.594  -2.966   6.331  1.00  0.00             
ATOM   4893  H   TRP   321       8.040  -6.875 -26.315  1.00  0.00             
ATOM   4894  CA  TRP   321      -1.008  -3.109  -4.422  1.00  0.00             
ATOM   4895  HA  TRP   321      12.322  -5.476  19.079  1.00  0.00             
ATOM   4896  CB  TRP   321      -7.561  -6.523  -0.949  1.00  0.00             
ATOM   4897  HB2 TRP   321      -6.674 -32.251 -15.602  1.00  0.00             
ATOM   4898  HB3 TRP   321     -13.154  -7.761 -20.270  1.00  0.00             
ATOM   4899  CG  TRP   321      -2.352   0.508   0.132  1.00  0.00             
ATOM   4900  CD1 TRP   321       4.916  -7.284  -5.650  1.00  0.00             
ATOM   4901  HD1 TRP   321      32.104  -0.080   7.337  1.00  0.00             
ATOM   4902  NE1 TRP   321       0.281   4.763   0.544  1.00  0.00             
ATOM   4903  HE1 TRP   321      19.413 -13.151   7.798  1.00  0.00             
ATOM   4904  CE2 TRP   321       3.738   4.194   3.735  1.00  0.00             
ATOM   4905  CZ2 TRP   321      -9.173   0.525   4.430  1.00  0.00             
ATOM   4906  HZ2 TRP   321       3.654 -17.808   7.796  1.00  0.00             
ATOM   4907  CH2 TRP   321       2.377   1.399   1.367  1.00  0.00             
ATOM   4908  HH2 TRP   321     -14.103 -23.750 -20.428  1.00  0.00             
ATOM   4909  CZ3 TRP   321       0.473   4.909   5.855  1.00  0.00             
ATOM   4910  HZ3 TRP   321       6.246  12.474  -1.748  1.00  0.00             
ATOM   4911  CE3 TRP   321       5.507   0.199  -1.972  1.00  0.00             
ATOM   4912  HE3 TRP   321      19.455 -24.955   0.607  1.00  0.00             
ATOM   4913  CD2 TRP   321       2.091  -6.482  -3.866  1.00  0.00             
ATOM   4914  C   TRP   321      -4.082   4.081  -3.653  1.00  0.00             
ATOM   4915  O   TRP   321      -0.350   1.343  -9.603  1.00  0.00             
ATOM   4916  N   SER   322       4.083  -8.996   2.879  1.00  0.00             
ATOM   4917  H   SER   322      -1.143  -9.369  -2.920  1.00  0.00             
ATOM   4918  CA  SER   322      -0.496   4.554  -1.285  1.00  0.00             
ATOM   4919  HA  SER   322      -9.883  13.624  13.380  1.00  0.00             
ATOM   4920  CB  SER   322       7.105   2.838  -1.899  1.00  0.00             
ATOM   4921  HB2 SER   322       7.821   6.435  -5.964  1.00  0.00             
ATOM   4922  HB3 SER   322       9.124   2.035  -3.407  1.00  0.00             
ATOM   4923  OG  SER   322       0.412  -5.151  -1.133  1.00  0.00             
ATOM   4924  HG  SER   322      -8.788  -0.178 -19.285  1.00  0.00             
ATOM   4925  C   SER   322       4.422  -2.021  -1.445  1.00  0.00             
ATOM   4926  O   SER   322      -0.792  -1.119  -5.338  1.00  0.00             
ATOM   4927  N   GLY   323       1.431   1.752   3.328  1.00  0.00             
ATOM   4928  H   GLY   323      -5.822   4.323  -1.888  1.00  0.00             
ATOM   4929  CA  GLY   323      -6.658   2.446  -0.098  1.00  0.00             
ATOM   4930  HA2 GLY   323      -1.563  -5.419   4.863  1.00  0.00             
ATOM   4931  HA3 GLY   323      -1.727 -19.835  -2.616  1.00  0.00             
ATOM   4932  C   GLY   323       0.217  -2.822  -0.836  1.00  0.00             
ATOM   4933  O   GLY   323       5.664   0.606  -6.174  1.00  0.00             
ATOM   4934  N   TYR   324     -13.359  -3.285  -2.743  1.00  0.00             
ATOM   4935  H   TYR   324     -12.636 -26.731 -10.614  1.00  0.00             
ATOM   4936  CA  TYR   324       3.537  -1.628   3.225  1.00  0.00             
ATOM   4937  HA  TYR   324       2.533 -13.748  14.376  1.00  0.00             
ATOM   4938  CB  TYR   324       6.868   0.151   0.315  1.00  0.00             
ATOM   4939  HB2 TYR   324     -22.256 -26.122  -9.581  1.00  0.00             
ATOM   4940  HB3 TYR   324       2.768   1.311 -14.992  1.00  0.00             
ATOM   4941  CG  TYR   324       3.652  -0.086  -4.341  1.00  0.00             
ATOM   4942  CD1 TYR   324      -5.626   4.189   9.151  1.00  0.00             
ATOM   4943  HD1 TYR   324      -5.260 -20.221  -7.666  1.00  0.00             
ATOM   4944  CE1 TYR   324       6.569  -7.577   1.657  1.00  0.00             
ATOM   4945  HE1 TYR   324      -5.987  23.262 -22.462  1.00  0.00             
ATOM   4946  CZ  TYR   324      -0.955   1.797   0.854  1.00  0.00             
ATOM   4947  OH  TYR   324       1.935   2.985  -5.885  1.00  0.00             
ATOM   4948  HH  TYR   324     -11.716 -26.136  14.148  1.00  0.00             
ATOM   4949  CE2 TYR   324      -2.268   0.796   4.413  1.00  0.00             
ATOM   4950  HE2 TYR   324       9.588 -30.679 -12.732  1.00  0.00             
ATOM   4951  CD2 TYR   324       5.398   0.770  -3.268  1.00  0.00             
ATOM   4952  HD2 TYR   324      13.257   2.516   0.532  1.00  0.00             
ATOM   4953  C   TYR   324      -4.386   3.079   1.180  1.00  0.00             
ATOM   4954  O   TYR   324      -3.556   2.511  -0.951  1.00  0.00             
ATOM   4955  N   SER   325      -5.128   2.614   0.867  1.00  0.00             
ATOM   4956  H   SER   325     -13.987  15.645  -2.870  1.00  0.00             
ATOM   4957  CA  SER   325      -2.513   5.450   6.102  1.00  0.00             
ATOM   4958  HA  SER   325       0.564 -16.726  -0.142  1.00  0.00             
ATOM   4959  CB  SER   325      -1.746  -1.535   2.205  1.00  0.00             
ATOM   4960  HB2 SER   325       3.059  11.027  18.297  1.00  0.00             
ATOM   4961  HB3 SER   325       6.368   9.164  17.817  1.00  0.00             
ATOM   4962  OG  SER   325       6.710  -1.883  -4.308  1.00  0.00             
ATOM   4963  HG  SER   325       4.572 -26.341 -20.725  1.00  0.00             
ATOM   4964  C   SER   325      -4.902   0.856 -10.440  1.00  0.00             
ATOM   4965  O   SER   325      -8.165   1.006   0.918  1.00  0.00             
ATOM   4966  N   GLY   326       2.519   0.938  -2.622  1.00  0.00             
ATOM   4967  H   GLY   326       4.149 -24.333  12.417  1.00  0.00             
ATOM   4968  CA  GLY   326       5.401  -7.633  -5.673  1.00  0.00             
ATOM   4969  HA2 GLY   326       3.019  -7.778 -13.216  1.00  0.00             
ATOM   4970  HA3 GLY   326       0.621  -7.375   9.389  1.00  0.00             
ATOM   4971  C   GLY   326       1.521  -0.764   3.697  1.00  0.00             
ATOM   4972  O   GLY   326      -1.084  -2.091   9.242  1.00  0.00             
ATOM   4973  N   SER   327      -3.640   2.754   5.413  1.00  0.00             
ATOM   4974  H   SER   327     -18.714  -4.033 -16.207  1.00  0.00             
ATOM   4975  CA  SER   327     -10.064  -4.312   8.375  1.00  0.00             
ATOM   4976  HA  SER   327     -15.146  -2.586   0.115  1.00  0.00             
ATOM   4977  CB  SER   327       5.592   2.659   2.556  1.00  0.00             
ATOM   4978  HB2 SER   327     -16.715   2.506   9.181  1.00  0.00             
ATOM   4979  HB3 SER   327      15.494 -11.863 -12.216  1.00  0.00             
ATOM   4980  OG  SER   327      -0.301  -1.860   0.159  1.00  0.00             
ATOM   4981  HG  SER   327       3.702  -8.053  -8.849  1.00  0.00             
ATOM   4982  C   SER   327       0.536  -5.978   1.326  1.00  0.00             
ATOM   4983  O   SER   327       7.067  -3.849   2.830  1.00  0.00             
ATOM   4984  N   PHE   328       8.409   3.778  -1.932  1.00  0.00             
ATOM   4985  H   PHE   328     -10.352   0.310   7.226  1.00  0.00             
ATOM   4986  CA  PHE   328       1.248  -0.782   2.706  1.00  0.00             
ATOM   4987  HA  PHE   328       4.394   0.869  15.167  1.00  0.00             
ATOM   4988  CB  PHE   328       1.801  -0.903   5.729  1.00  0.00             
ATOM   4989  HB2 PHE   328      -4.212  -0.413   4.692  1.00  0.00             
ATOM   4990  HB3 PHE   328      16.860   6.556   2.413  1.00  0.00             
ATOM   4991  CG  PHE   328      -5.730  -1.777   2.402  1.00  0.00             
ATOM   4992  CD1 PHE   328      -5.047   1.236   1.004  1.00  0.00             
ATOM   4993  HD1 PHE   328     -12.635  -4.213  -1.944  1.00  0.00             
ATOM   4994  CE1 PHE   328      -2.546   4.454  -4.711  1.00  0.00             
ATOM   4995  HE1 PHE   328      -4.267  22.129  14.591  1.00  0.00             
ATOM   4996  CZ  PHE   328       2.740   5.844  -1.803  1.00  0.00             
ATOM   4997  HZ  PHE   328       6.234  14.325  -3.892  1.00  0.00             
ATOM   4998  CE2 PHE   328      -7.871  -3.474  -1.972  1.00  0.00             
ATOM   4999  HE2 PHE   328     -17.325 -16.425  -8.571  1.00  0.00
[truncated: 5,852,325 more chars]
