# Supplementary material for: Binding mechanism of oseltamivir and influenza neuraminidase suggests perspectives for the design of new anti-influenza drugs
Source: PLoS Comput Biol. 2022 Jul 28;18(7):e1010343. doi: 10.1371/journal.pcbi.1010343 (PMC9401145; doi:10.1371/journal.pcbi.1010343)
Supplement: S1 Data — Input files for oseltamivir-NA monomer simulation, oseltamivir-NA tetramer free binding simulation, oseltamivir-NA tetramer binding state complex simulation, zanamivir-NA tetramer binding state complex simulation, peramivir-NA tetramer binding state complex simulation and meta-eABF simulation. (ZIP) [file pcbi.1010343.s013.zip › S1_Data/meta-eABF simulation/metaD.in]

colvarsTrajFrequency  1000
colvarsRestartFrequency 100000


colvar {
  name x1
  width 0.5
  lowerboundary -24
  upperboundary 22
  
  extendedlagrangian   on
  extendedFluctuation  0.5
  extendedTimeConstant   200
  
  expandboundaries   on
  subtractAppliedForce   on
  
  distanceZ {
	ref 	{
	atomNumbersRange 1-5971
	}
  main  {
	atomNumbersRange 5972-6015
	}
	axis (1.0,0.0,0.0)
 }
}

colvar {
  name y1
  width 0.5
  lowerboundary -20
  upperboundary 18
  
  extendedlagrangian   on
  extendedFluctuation  0.5
  extendedTimeConstant   200

  expandboundaries   on
  subtractAppliedForce   on
  
  distanceZ {
	ref 	{
	atomNumbersRange 1-5971
	}
  main  {
	atomNumbersRange 5972-6015
	}
	axis (0.0,1.0,0.0)
 }	
}

colvar {
  name z1
  width 0.5
  lowerboundary -4
  upperboundary 28
  
  extendedlagrangian   on
  extendedFluctuation  0.5
  extendedTimeConstant   200

  expandboundaries   on
  subtractAppliedForce   on
  
  distanceZ {
	ref 	{
	atomNumbersRange 1-5971
	}
  main  {
	atomNumbersRange 5972-6015
	}
	axis (0.0,0.0,1.0)
 }	
}


abf {
  colvars x1 y1
  fullSamples	500
  historyfreq  1000000
  writeCZARwindowFile
}


metadynamics {
  colvars x1 y1
  hillWeight 0.01
  hillWidth 1
}


harmonicWalls {
	colvars x1 y1 z1
	lowerWalls -23.9 -19.9 -3.9
	upperWalls 21.9 17.9 27.9
	lowerWallConstant 200.0
	upperWallConstant 200.0
}
