# Supplementary material for: Binding mechanism of oseltamivir and influenza neuraminidase suggests perspectives for the design of new anti-influenza drugs
Source: PLoS Comput Biol. 2022 Jul 28;18(7):e1010343. doi: 10.1371/journal.pcbi.1010343 (PMC9401145; doi:10.1371/journal.pcbi.1010343)
Supplement: S1 Data — Input files for oseltamivir-NA monomer simulation, oseltamivir-NA tetramer free binding simulation, oseltamivir-NA tetramer binding state complex simulation, zanamivir-NA tetramer binding state complex simulation, peramivir-NA tetramer binding state complex simulation and meta-eABF simulation. (ZIP) [file pcbi.1010343.s013.zip › S1_Data/meta-eABF simulation/metaD1.inp]

##meta-eABF##

# Input files 
amber                   yes               
readexclusions          yes			
parmfile                NA_OC_metaD.prmtop	
coordinates             NA_OC_metaD1.coor    
velocities              NA_OC_metaD1.vel     
extendedSystem          NA_OC_metaD1.xsc     


# Output files & writing frequency for DCD and restart files
outputname          NA_OC_metaD2
binaryoutput        off          
binaryrestart       yes         
DCDunitcell         yes          
restartfreq         10000        
dcdFreq             2500         
xstFreq             2500         
outputEnergies      10000         
outputPressure      10000         

#
# Timestep & friends 
#

timestep                2.0     
stepsPerCycle           25      
nonBondedFreq           1       
fullElectFrequency      1       


# Simulation space partitioning
switching          off     
cutoff             10      
pairlistdist       11.0    
watermodel         tip3    

# Basic dynamics
scnb			2.0         
exclude                 scaled1-4   
1-4scaling              0.8333       
rigidbonds              all		
rigidTolerance          0.00001      


# Particle Mesh Ewald parameters. 
PME                     on
PMETolerance            1.0e-6
PMEGridsizeX            100                
PMEGridsizeY            100                 
PMEGridsizeZ            100                     

#
# Periodic boundary 
#wrapWater               on                
#wrapNearest             on
wrapAll                  on

#
# Langevin dynamics parameters
#
langevin                on                     
langevinDamping         5                      
langevinTemp            310                    
langevinHydrogen        off                    


#
#BerendsenPressure  parameters
#
BerendsenPressure                 on
BerendsenPressureTarget           1.01325               
BerendsenPressureRelaxationTime   100.0              
BerendsenPressureCompressibility  4.57e-5            
useGroupPressure        yes  

   

# Position restraint parameters
constraints             on
consexp                 2
consref                 ./proteinres/ref.ref
conskfile               ./proteinres/ref.ref
conskcol                B
selectConstraints       on
selectConstrX           on
selectConstrY           on
selectConstrZ           on   

# meta-eABF
colvars                 on
colvarsConfig           metaD.in
#colvarsInput                         


firsttimestep           0                   # <===== CHANGE ME
run                     100000000              ;# 200ns
