# Supplementary material for: Binding mechanism of oseltamivir and influenza neuraminidase suggests perspectives for the design of new anti-influenza drugs
Source: PLoS Comput Biol. 2022 Jul 28;18(7):e1010343. doi: 10.1371/journal.pcbi.1010343 (PMC9401145; doi:10.1371/journal.pcbi.1010343)
Supplement: S1 Data — Input files for oseltamivir-NA monomer simulation, oseltamivir-NA tetramer free binding simulation, oseltamivir-NA tetramer binding state complex simulation, zanamivir-NA tetramer binding state complex simulation, peramivir-NA tetramer binding state complex simulation and meta-eABF simulation. (ZIP) [file pcbi.1010343.s013.zip › S1_Data/meta-eABF simulation/ref.ref]

CRYST1   98.436   97.755   96.459  90.00  90.00  90.00 P 1           1
ATOM      1  N   ARG X   1      48.682  65.231  26.507  1.00  0.00           N
ATOM      2  H1  ARG X   1      47.888  65.656  26.047  1.00  0.00           H
ATOM      3  H2  ARG X   1      48.988  65.984  27.108  1.00  0.00           H
ATOM      4  H3  ARG X   1      49.440  64.866  25.949  1.00  0.00           H
ATOM      5  CA  ARG X   1      48.069  64.098  27.346  1.00  0.00           C
ATOM      6  HA  ARG X   1      47.967  63.270  26.644  1.00  0.00           H
ATOM      7  CB  ARG X   1      49.085  63.707  28.386  1.00  0.00           C
ATOM      8  HB2 ARG X   1      49.199  64.581  29.025  1.00  0.00           H
ATOM      9  HB3 ARG X   1      48.655  62.898  28.979  1.00  0.00           H
ATOM     10  CG  ARG X   1      50.460  63.170  27.803  1.00  0.00           C
ATOM     11  HG2 ARG X   1      50.348  62.253  27.226  1.00  0.00           H
ATOM     12  HG3 ARG X   1      50.907  63.937  27.171  1.00  0.00           H
ATOM     13  CD  ARG X   1      51.355  62.738  29.000  1.00  0.00           C
ATOM     14  HD2 ARG X   1      51.498  63.649  29.582  1.00  0.00           H
ATOM     15  HD3 ARG X   1      50.959  61.883  29.547  1.00  0.00           H
ATOM     16  NE  ARG X   1      52.620  62.129  28.532  1.00  0.00           N
ATOM     17  HE  ARG X   1      52.774  62.297  27.547  1.00  0.00           H
ATOM     18  CZ  ARG X   1      53.451  61.324  29.217  1.00  0.00           C
ATOM     19  NH1 ARG X   1      53.291  61.200  30.497  1.00  0.00           N
ATOM     20 HH11 ARG X   1      52.536  61.588  31.047  1.00  0.00           H
ATOM     21 HH12 ARG X   1      53.961  60.585  30.935  1.00  0.00           H
ATOM     22  NH2 ARG X   1      54.359  60.602  28.577  1.00  0.00           N
ATOM     23 HH21 ARG X   1      54.443  60.756  27.583  1.00  0.00           H
ATOM     24 HH22 ARG X   1      54.886  59.893  29.069  1.00  0.00           H
ATOM     25  C   ARG X   1      46.675  64.577  27.813  1.00  0.00           C
ATOM     26  O   ARG X   1      46.614  65.675  28.345  1.00  0.00           O
ATOM     27  N   ASP X   2      45.623  63.804  27.640  1.00  0.00           N
ATOM     28  H   ASP X   2      45.847  62.941  27.169  1.00  0.00           H
ATOM     29  CA  ASP X   2      44.282  64.092  28.173  1.00  0.00           C
ATOM     30  HA  ASP X   2      44.153  65.173  28.158  1.00  0.00           H
ATOM     31  CB  ASP X   2      43.160  63.493  27.198  1.00  0.00           C
ATOM     32  HB2 ASP X   2      43.211  62.420  27.379  1.00  0.00           H
ATOM     33  HB3 ASP X   2      42.181  63.845  27.527  1.00  0.00           H
ATOM     34  CG  ASP X   2      43.341  63.811  25.720  1.00  0.00           C
ATOM     35  OD1 ASP X   2      43.735  64.927  25.304  1.00  0.00           O
ATOM     36  OD2 ASP X   2      43.036  62.916  24.893  1.00  0.00           O
ATOM     37  C   ASP X   2      44.103  63.610  29.630  1.00  0.00           C
ATOM     38  O   ASP X   2      44.858  62.661  30.034  1.00  0.00           O
ATOM     39  N   PHE X   3      43.190  64.084  30.410  1.00  0.00           N
ATOM     40  H   PHE X   3      42.609  64.822  30.040  1.00  0.00           H
ATOM     41  CA  PHE X   3      42.684  63.427  31.580  1.00  0.00           C
ATOM     42  HA  PHE X   3      43.508  63.363  32.289  1.00  0.00           H
ATOM     43  CB  PHE X   3      41.579  64.273  32.208  1.00  0.00           C
ATOM     44  HB2 PHE X   3      40.900  64.573  31.409  1.00  0.00           H
ATOM     45  HB3 PHE X   3      41.133  63.785  33.074  1.00  0.00           H
ATOM     46  CG  PHE X   3      42.079  65.593  32.755  1.00  0.00           C
ATOM     47  CD1 PHE X   3      43.003  65.730  33.821  1.00  0.00           C
ATOM     48  HD1 PHE X   3      43.503  64.876  34.248  1.00  0.00           H
ATOM     49  CE1 PHE X   3      43.359  66.973  34.347  1.00  0.00           C
ATOM     50  HE1 PHE X   3      44.184  67.061  35.039  1.00  0.00           H
ATOM     51  CZ  PHE X   3      42.760  68.113  33.832  1.00  0.00           C
ATOM     52  HZ  PHE X   3      42.976  69.100  34.220  1.00  0.00           H
ATOM     53  CE2 PHE X   3      41.880  68.063  32.756  1.00  0.00           C
ATOM     54  HE2 PHE X   3      41.559  68.995  32.316  1.00  0.00           H
ATOM     55  CD2 PHE X   3      41.523  66.791  32.209  1.00  0.00           C
ATOM     56  HD2 PHE X   3      40.969  66.671  31.291  1.00  0.00           H
ATOM     57  C   PHE X   3      42.217  61.989  31.328  1.00  0.00           C
ATOM     58  O   PHE X   3      42.026  61.582  30.191  1.00  0.00           O
ATOM     59  N   ASN X   4      42.092  61.230  32.363  1.00  0.00           N
ATOM     60  H   ASN X   4      42.220  61.710  33.245  1.00  0.00           H
ATOM     61  CA  ASN X   4      42.142  59.797  32.293  1.00  0.00           C
ATOM     62  HA  ASN X   4      42.945  59.638  31.574  1.00  0.00           H
ATOM     63  CB  ASN X   4      42.610  59.223  33.651  1.00  0.00           C
ATOM     64  HB2 ASN X   4      43.068  58.302  33.286  1.00  0.00           H
ATOM     65  HB3 ASN X   4      43.323  59.850  34.183  1.00  0.00           H
ATOM     66  CG  ASN X   4      41.487  58.890  34.548  1.00  0.00           C
ATOM     67  OD1 ASN X   4      40.670  59.785  34.843  1.00  0.00           O
ATOM     68  ND2 ASN X   4      41.344  57.654  34.976  1.00  0.00           N
ATOM     69 HD21 ASN X   4      42.050  56.950  34.807  1.00  0.00           H
ATOM     70 HD22 ASN X   4      40.521  57.490  35.538  1.00  0.00           H
ATOM     71  C   ASN X   4      40.812  59.237  31.765  1.00  0.00           C
ATOM     72  O   ASN X   4      39.806  59.945  31.671  1.00  0.00           O
ATOM     73  N   ASN X   5      40.747  57.958  31.386  1.00  0.00           N
ATOM     74  H   ASN X   5      41.634  57.524  31.586  1.00  0.00           H
ATOM     75  CA  ASN X   5      39.590  57.117  30.967  1.00  0.00           C
ATOM     76  HA  ASN X   5      38.636  57.635  31.082  1.00  0.00           H
ATOM     77  CB  ASN X   5      39.696  56.701  29.561  1.00  0.00           C
ATOM     78  HB2 ASN X   5      40.182  57.541  29.058  1.00  0.00           H
ATOM     79  HB3 ASN X   5      40.265  55.782  29.439  1.00  0.00           H
ATOM     80  CG  ASN X   5      38.369  56.549  28.800  1.00  0.00           C
ATOM     81  OD1 ASN X   5      37.350  56.205  29.360  1.00  0.00           O
ATOM     82  ND2 ASN X   5      38.333  56.910  27.540  1.00  0.00           N
ATOM     83 HD21 ASN X   5      39.151  57.273  27.073  1.00  0.00           H
ATOM     84 HD22 ASN X   5      37.513  56.776  26.963  1.00  0.00           H
ATOM     85  C   ASN X   5      39.396  56.014  32.034  1.00  0.00           C
ATOM     86  O   ASN X   5      40.314  55.663  32.818  1.00  0.00           O
ATOM     87  N   LEU X   6      38.168  55.422  32.004  1.00  0.00           N
ATOM     88  H   LEU X   6      37.403  55.842  31.497  1.00  0.00           H
ATOM     89  CA  LEU X   6      37.769  54.307  32.910  1.00  0.00           C
ATOM     90  HA  LEU X   6      38.683  53.742  33.078  1.00  0.00           H
ATOM     91  CB  LEU X   6      37.071  54.800  34.227  1.00  0.00           C
ATOM     92  HB2 LEU X   6      37.611  55.694  34.538  1.00  0.00           H
ATOM     93  HB3 LEU X   6      36.053  55.060  33.940  1.00  0.00           H
ATOM     94  CG  LEU X   6      36.990  53.691  35.345  1.00  0.00           C
ATOM     95  HG  LEU X   6      36.188  52.951  35.314  1.00  0.00           H
ATOM     96  CD1 LEU X   6      38.398  53.093  35.617  1.00  0.00           C
ATOM     97 HD11 LEU X   6      38.599  52.836  36.658  1.00  0.00           H
ATOM     98 HD12 LEU X   6      39.095  53.867  35.301  1.00  0.00           H
ATOM     99 HD13 LEU X   6      38.531  52.245  34.941  1.00  0.00           H
ATOM    100  CD2 LEU X   6      36.614  54.394  36.665  1.00  0.00           C
ATOM    101 HD21 LEU X   6      37.413  55.078  36.950  1.00  0.00           H
ATOM    102 HD22 LEU X   6      35.692  54.947  36.480  1.00  0.00           H
ATOM    103 HD23 LEU X   6      36.423  53.695  37.476  1.00  0.00           H
ATOM    104  C   LEU X   6      36.844  53.292  32.133  1.00  0.00           C
ATOM    105  O   LEU X   6      36.217  52.472  32.836  1.00  0.00           O
ATOM    106  N   THR X   7      36.859  53.229  30.821  1.00  0.00           N
ATOM    107  H   THR X   7      37.616  53.692  30.343  1.00  0.00           H
ATOM    108  CA  THR X   7      35.846  52.496  30.030  1.00  0.00           C
ATOM    109  HA  THR X   7      34.889  52.809  30.446  1.00  0.00           H
ATOM    110  CB  THR X   7      35.796  53.263  28.688  1.00  0.00           C
ATOM    111  HB  THR X   7      36.781  53.337  28.225  1.00  0.00           H
ATOM    112  CG2 THR X   7      34.798  52.725  27.686  1.00  0.00           C
ATOM    113 HG21 THR X   7      35.288  51.916  27.145  1.00  0.00           H
ATOM    114 HG22 THR X   7      34.566  53.422  26.884  1.00  0.00           H
ATOM    115 HG23 THR X   7      33.855  52.472  28.167  1.00  0.00           H
ATOM    116  OG1 THR X   7      35.314  54.475  29.188  1.00  0.00           O
ATOM    117  HG1 THR X   7      35.982  55.164  29.143  1.00  0.00           H
ATOM    118  C   THR X   7      36.110  50.985  29.907  1.00  0.00           C
ATOM    119  O   THR X   7      35.223  50.172  29.715  1.00  0.00           O
ATOM    120  N   LYS X   8      37.400  50.540  29.841  1.00  0.00           N
ATOM    121  H   LYS X   8      38.170  51.188  29.747  1.00  0.00           H
ATOM    122  CA  LYS X   8      37.644  49.089  29.728  1.00  0.00           C
ATOM    123  HA  LYS X   8      37.132  48.687  28.853  1.00  0.00           H
ATOM    124  CB  LYS X   8      39.189  48.981  29.480  1.00  0.00           C
ATOM    125  HB2 LYS X   8      39.564  49.698  30.211  1.00  0.00           H
ATOM    126  HB3 LYS X   8      39.608  47.990  29.661  1.00  0.00           H
ATOM    127  CG  LYS X   8      39.642  49.378  28.054  1.00  0.00           C
ATOM    128  HG2 LYS X   8      39.443  48.541  27.384  1.00  0.00           H
ATOM    129  HG3 LYS X   8      39.146  50.302  27.755  1.00  0.00           H
ATOM    130  CD  LYS X   8      41.185  49.594  27.984  1.00  0.00           C
ATOM    131  HD2 LYS X   8      41.600  50.240  28.759  1.00  0.00           H
ATOM    132  HD3 LYS X   8      41.663  48.619  28.078  1.00  0.00           H
ATOM    133  CE  LYS X   8      41.409  50.161  26.590  1.00  0.00           C
ATOM    134  HE2 LYS X   8      40.792  49.682  25.831  1.00  0.00           H
ATOM    135  HE3 LYS X   8      40.928  51.137  26.632  1.00  0.00           H
ATOM    136  NZ  LYS X   8      42.858  50.243  26.239  1.00  0.00           N
ATOM    137  HZ1 LYS X   8      43.393  50.793  26.894  1.00  0.00           H
ATOM    138  HZ2 LYS X   8      42.938  50.606  25.300  1.00  0.00           H
ATOM    139  HZ3 LYS X   8      43.335  49.355  26.168  1.00  0.00           H
ATOM    140  C   LYS X   8      37.140  48.210  30.842  1.00  0.00           C
ATOM    141  O   LYS X   8      36.895  48.673  31.929  1.00  0.00           O
ATOM    142  N   GLY X   9      37.115  46.919  30.545  1.00  0.00           N
ATOM    143  H   GLY X   9      37.232  46.691  29.568  1.00  0.00           H
ATOM    144  CA  GLY X   9      37.098  45.794  31.642  1.00  1.00           C
ATOM    145  HA2 GLY X   9      36.825  46.284  32.577  1.00  0.00           H
ATOM    146  HA3 GLY X   9      36.352  45.055  31.350  1.00  0.00           H
ATOM    147  C   GLY X   9      38.383  45.104  31.944  1.00  0.00           C
ATOM    148  O   GLY X   9      39.420  45.273  31.214  1.00  0.00           O
ATOM    149  N   LEU X  10      38.361  44.250  33.009  1.00  0.00           N
ATOM    150  H   LEU X  10      37.422  44.054  33.326  1.00  0.00           H
ATOM    151  CA  LEU X  10      39.466  43.367  33.396  1.00  1.00           C
ATOM    152  HA  LEU X  10      40.415  43.897  33.347  1.00  0.00           H
ATOM    153  CB  LEU X  10      39.297  42.850  34.814  1.00  0.00           C
ATOM    154  HB2 LEU X  10      38.372  42.276  34.846  1.00  0.00           H
ATOM    155  HB3 LEU X  10      40.078  42.130  35.064  1.00  0.00           H
ATOM    156  CG  LEU X  10      39.400  43.880  35.981  1.00  0.00           C
ATOM    157  HG  LEU X  10      38.796  44.767  35.788  1.00  0.00           H
ATOM    158  CD1 LEU X  10      38.891  43.407  37.313  1.00  0.00           C
ATOM    159 HD11 LEU X  10      39.481  42.571  37.693  1.00  0.00           H
ATOM    160 HD12 LEU X  10      37.898  42.980  37.171  1.00  0.00           H
ATOM    161 HD13 LEU X  10      38.940  44.208  38.051  1.00  0.00           H
ATOM    162  CD2 LEU X  10      40.803  44.527  35.999  1.00  0.00           C
ATOM    163 HD21 LEU X  10      40.883  45.283  35.218  1.00  0.00           H
ATOM    164 HD22 LEU X  10      40.999  44.999  36.962  1.00  0.00           H
ATOM    165 HD23 LEU X  10      41.569  43.759  35.900  1.00  0.00           H
ATOM    166  C   LEU X  10      39.486  42.233  32.402  1.00  0.00           C
ATOM    167  O   LEU X  10      38.456  41.661  32.080  1.00  0.00           O
ATOM    168  N   CYX X  11      40.719  41.743  32.085  1.00  0.00           N
ATOM    169  H   CYX X  11      41.422  42.372  32.439  1.00  0.00           H
ATOM    170  CA  CYX X  11      41.053  40.438  31.544  1.00  0.00           C
ATOM    171  HA  CYX X  11      40.494  40.320  30.617  1.00  0.00           H
ATOM    172  CB  CYX X  11      42.556  40.470  31.253  1.00  0.00           C
ATOM    173  HB2 CYX X  11      43.066  40.582  32.208  1.00  0.00           H
ATOM    174  HB3 CYX X  11      42.938  39.510  30.901  1.00  0.00           H
ATOM    175  SG  CYX X  11      43.260  41.857  30.209  1.00  0.00           S
ATOM    176  C   CYX X  11      40.706  39.277  32.532  1.00  0.00           C
ATOM    177  O   CYX X  11      40.833  39.420  33.763  1.00  0.00           O
ATOM    178  N   THR X  12      40.316  38.151  31.994  1.00  0.00           N
ATOM    179  H   THR X  12      40.281  38.124  30.984  1.00  0.00           H
ATOM    180  CA  THR X  12      40.026  36.924  32.725  1.00  0.00           C
ATOM    181  HA  THR X  12      39.230  37.136  33.440  1.00  0.00           H
ATOM    182  CB  THR X  12      39.437  35.822  31.810  1.00  0.00           C
ATOM    183  HB  THR X  12      40.210  35.607  31.075  1.00  0.00           H
ATOM    184  CG2 THR X  12      39.049  34.518  32.566  1.00  0.00           C
ATOM    185 HG21 THR X  12      38.626  34.761  33.539  1.00  0.00           H
ATOM    186 HG22 THR X  12      39.903  33.853  32.691  1.00  0.00           H
ATOM    187 HG23 THR X  12      38.352  33.974  31.931  1.00  0.00           H
ATOM    188  OG1 THR X  12      38.278  36.244  31.043  1.00  0.00           O
ATOM    189  HG1 THR X  12      38.460  37.134  30.731  1.00  0.00           H
ATOM    190  C   THR X  12      41.183  36.381  33.494  1.00  0.00           C
ATOM    191  O   THR X  12      42.261  36.201  32.984  1.00  0.00           O
ATOM    192  N   ILE X  13      41.050  36.216  34.811  1.00  0.00           N
ATOM    193  H   ILE X  13      40.160  36.441  35.229  1.00  0.00           H
ATOM    194  CA  ILE X  13      42.068  35.682  35.723  1.00  0.00           C
ATOM    195  HA  ILE X  13      43.040  35.997  35.341  1.00  0.00           H
ATOM    196  CB  ILE X  13      41.884  36.400  37.108  1.00  0.00           C
ATOM    197  HB  ILE X  13      40.947  36.111  37.587  1.00  0.00           H
ATOM    198  CG2 ILE X  13      42.910  35.911  38.167  1.00  0.00           C
ATOM    199 HG21 ILE X  13      42.842  34.845  38.381  1.00  0.00           H
ATOM    200 HG22 ILE X  13      42.876  36.412  39.133  1.00  0.00           H
ATOM    201 HG23 ILE X  13      43.906  36.191  37.823  1.00  0.00           H
ATOM    202  CG1 ILE X  13      41.833  37.919  37.099  1.00  0.00           C
ATOM    203 HG12 ILE X  13      42.893  38.153  37.004  1.00  0.00           H
ATOM    204 HG13 ILE X  13      41.293  38.197  36.194  1.00  0.00           H
ATOM    205  CD1 ILE X  13      41.137  38.660  38.278  1.00  0.00           C
ATOM    206 HD11 ILE X  13      41.204  39.731  38.089  1.00  0.00           H
ATOM    207 HD12 ILE X  13      41.642  38.512  39.233  1.00  0.00           H
ATOM    208 HD13 ILE X  13      40.082  38.389  38.273  1.00  0.00           H
ATOM    209  C   ILE X  13      41.930  34.160  35.824  1.00  0.00           C
ATOM    210  O   ILE X  13      41.015  33.696  36.413  1.00  0.00           O
ATOM    211  N   ASN X  14      42.968  33.412  35.395  1.00  0.00           N
ATOM    212  H   ASN X  14      43.674  33.766  34.764  1.00  0.00           H
ATOM    213  CA  ASN X  14      43.063  31.919  35.621  1.00  0.00           C
ATOM    214  HA  ASN X  14      42.229  31.413  36.108  1.00  0.00           H
ATOM    215  CB  ASN X  14      43.210  31.312  34.221  1.00  0.00           C
ATOM    216  HB2 ASN X  14      43.915  31.862  33.602  1.00  0.00           H
ATOM    217  HB3 ASN X  14      43.622  30.302  34.270  1.00  0.00           H
ATOM    218  CG  ASN X  14      41.842  31.259  33.523  1.00  0.00           C
ATOM    219  OD1 ASN X  14      40.775  31.122  34.039  1.00  0.00           O
ATOM    220  ND2 ASN X  14      41.815  31.504  32.250  1.00  0.00           N
ATOM    221 HD21 ASN X  14      42.560  31.551  31.567  1.00  0.00           H
ATOM    222 HD22 ASN X  14      40.936  31.213  31.851  1.00  0.00           H
ATOM    223  C   ASN X  14      44.297  31.559  36.475  1.00  0.00           C
ATOM    224  O   ASN X  14      44.382  30.430  36.953  1.00  0.00           O
ATOM    225  N   SER X  15      45.279  32.511  36.606  1.00  0.00           N
ATOM    226  H   SER X  15      45.304  33.373  36.083  1.00  0.00           H
ATOM    227  CA  SER X  15      46.334  32.336  37.623  1.00  1.00           C
ATOM    228  HA  SER X  15      45.746  32.026  38.490  1.00  0.00           H
ATOM    229  CB  SER X  15      47.283  31.268  37.196  1.00  0.00           C
ATOM    230  HB2 SER X  15      47.987  30.995  37.983  1.00  0.00           H
ATOM    231  HB3 SER X  15      46.762  30.328  37.011  1.00  0.00           H
ATOM    232  OG  SER X  15      48.154  31.407  36.053  1.00  0.00           O
ATOM    233  HG  SER X  15      47.555  31.209  35.332  1.00  0.00           H
ATOM    234  C   SER X  15      47.096  33.632  37.831  1.00  0.00           C
ATOM    235  O   SER X  15      46.914  34.665  37.208  1.00  0.00           O
ATOM    236  N   TRP X  16      47.835  33.654  38.908  1.00  0.00           N
ATOM    237  H   TRP X  16      47.965  32.792  39.417  1.00  0.00           H
ATOM    238  CA  TRP X  16      48.694  34.830  39.239  1.00  1.00           C
ATOM    239  HA  TRP X  16      48.521  35.647  38.538  1.00  0.00           H
ATOM    240  CB  TRP X  16      48.348  35.272  40.661  1.00  0.00           C
ATOM    241  HB2 TRP X  16      48.638  34.482  41.356  1.00  0.00           H
ATOM    242  HB3 TRP X  16      48.841  36.238  40.766  1.00  0.00           H
ATOM    243  CG  TRP X  16      46.908  35.505  40.813  1.00  0.00           C
ATOM    244  CD1 TRP X  16      45.890  34.606  41.186  1.00  0.00           C
ATOM    245  HD1 TRP X  16      46.064  33.569  41.434  1.00  0.00           H
ATOM    246  NE1 TRP X  16      44.686  35.295  41.323  1.00  0.00           N
ATOM    247  HE1 TRP X  16      43.784  34.918  41.573  1.00  0.00           H
ATOM    248  CE2 TRP X  16      44.928  36.639  41.161  1.00  0.00           C
ATOM    249  CZ2 TRP X  16      44.100  37.753  41.020  1.00  0.00           C
ATOM    250  HZ2 TRP X  16      43.036  37.666  41.170  1.00  0.00           H
ATOM    251  CH2 TRP X  16      44.489  39.019  40.533  1.00  0.00           C
ATOM    252  HH2 TRP X  16      43.889  39.917  40.463  1.00  0.00           H
ATOM    253  CZ3 TRP X  16      45.822  39.154  40.177  1.00  0.00           C
ATOM    254  HZ3 TRP X  16      46.225  40.088  39.813  1.00  0.00           H
ATOM    255  CE3 TRP X  16      46.708  38.091  40.389  1.00  0.00           C
ATOM    256  HE3 TRP X  16      47.770  38.263  40.309  1.00  0.00           H
ATOM    257  CD2 TRP X  16      46.268  36.773  40.695  1.00  0.00           C
ATOM    258  C   TRP X  16      50.180  34.534  39.107  1.00  0.00           C
ATOM    259  O   TRP X  16      50.723  33.535  39.574  1.00  0.00           O
ATOM    260  N   HID X  17      50.922  35.404  38.399  1.00  0.00           N
ATOM    261  H   HID X  17      50.472  36.206  37.981  1.00  0.00           H
ATOM    262  CA  HID X  17      52.395  35.396  38.176  1.00  1.00           C
ATOM    263  HA  HID X  17      52.882  34.554  38.666  1.00  0.00           H
ATOM    264  CB  HID X  17      52.716  35.207  36.737  1.00  0.00           C
ATOM    265  HB2 HID X  17      53.762  34.897  36.692  1.00  0.00           H
ATOM    266  HB3 HID X  17      52.171  34.383  36.272  1.00  0.00           H
ATOM    267  CG  HID X  17      52.614  36.426  35.816  1.00  0.00           C
ATOM    268  ND1 HID X  17      51.455  37.025  35.378  1.00  0.00           N
ATOM    269  HD1 HID X  17      50.586  36.531  35.221  1.00  0.00           H
ATOM    270  CE1 HID X  17      51.750  38.191  34.730  1.00  0.00           C
ATOM    271  HE1 HID X  17      51.008  38.863  34.324  1.00  0.00           H
ATOM    272  NE2 HID X  17      53.083  38.409  34.848  1.00  0.00           N
ATOM    273  CD2 HID X  17      53.603  37.326  35.560  1.00  0.00           C
ATOM    274  HD2 HID X  17      54.585  37.266  36.001  1.00  0.00           H
ATOM    275  C   HID X  17      53.026  36.669  38.873  1.00  0.00           C
ATOM    276  O   HID X  17      52.290  37.575  39.272  1.00  0.00           O
ATOM    277  N   ILE X  18      54.352  36.695  38.967  1.00  0.00           N
ATOM    278  H   ILE X  18      54.831  35.881  38.607  1.00  0.00           H
ATOM    279  CA  ILE X  18      55.072  37.566  39.887  1.00  1.00           C
ATOM    280  HA  ILE X  18      54.531  37.676  40.827  1.00  0.00           H
ATOM    281  CB  ILE X  18      56.460  36.849  40.171  1.00  0.00           C
ATOM    282  HB  ILE X  18      57.069  36.880  39.265  1.00  0.00           H
ATOM    283  CG2 ILE X  18      57.134  37.873  41.104  1.00  0.00           C
ATOM    284 HG21 ILE X  18      57.311  38.836  40.628  1.00  0.00           H
ATOM    285 HG22 ILE X  18      58.047  37.425  41.506  1.00  0.00           H
ATOM    286 HG23 ILE X  18      56.496  38.043  41.973  1.00  0.00           H
ATOM    287  CG1 ILE X  18      56.405  35.485  40.790  1.00  0.00           C
ATOM    288 HG12 ILE X  18      55.861  35.621  41.723  1.00  0.00           H
ATOM    289 HG13 ILE X  18      55.822  34.821  40.152  1.00  0.00           H
ATOM    290  CD1 ILE X  18      57.688  34.809  41.082  1.00  0.00           C
ATOM    291 HD11 ILE X  18      58.164  35.252  41.958  1.00  0.00           H
ATOM    292 HD12 ILE X  18      58.289  34.908  40.176  1.00  0.00           H
ATOM    293 HD13 ILE X  18      57.581  33.735  41.231  1.00  0.00           H
ATOM    294  C   ILE X  18      55.182  38.859  39.068  1.00  0.00           C
ATOM    295  O   ILE X  18      55.606  38.803  37.960  1.00  0.00           O
ATOM    296  N   TYR X  19      54.790  39.907  39.782  1.00  0.00           N
ATOM    297  H   TYR X  19      54.539  39.706  40.740  1.00  0.00           H
ATOM    298  CA  TYR X  19      55.192  41.288  39.397  1.00  1.00           C
ATOM    299  HA  TYR X  19      55.603  41.317  38.385  1.00  0.00           H
ATOM    300  CB  TYR X  19      54.038  42.228  39.482  1.00  0.00           C
ATOM    301  HB2 TYR X  19      53.311  41.825  38.777  1.00  0.00           H
ATOM    302  HB3 TYR X  19      53.490  42.217  40.424  1.00  0.00           H
ATOM    303  CG  TYR X  19      54.277  43.681  39.063  1.00  0.00           C
ATOM    304  CD1 TYR X  19      54.109  44.740  39.990  1.00  0.00           C
ATOM    305  HD1 TYR X  19      53.846  44.358  40.966  1.00  0.00           H
ATOM    306  CE1 TYR X  19      54.238  46.064  39.583  1.00  0.00           C
ATOM    307  HE1 TYR X  19      54.142  46.850  40.319  1.00  0.00           H
ATOM    308  CZ  TYR X  19      54.495  46.441  38.266  1.00  0.00           C
ATOM    309  OH  TYR X  19      54.755  47.736  37.874  1.00  0.00           O
ATOM    310  HH  TYR X  19      55.048  47.836  36.964  1.00  0.00           H
ATOM    311  CE2 TYR X  19      54.398  45.376  37.294  1.00  0.00           C
ATOM    312  HE2 TYR X  19      54.538  45.647  36.258  1.00  0.00           H
ATOM    313  CD2 TYR X  19      54.331  44.040  37.705  1.00  0.00           C
ATOM    314  HD2 TYR X  19      54.335  43.323  36.897  1.00  0.00           H
ATOM    315  C   TYR X  19      56.388  41.792  40.161  1.00  0.00           C
ATOM    316  O   TYR X  19      57.213  42.449  39.523  1.00  0.00           O
ATOM    317  N   GLY X  20      56.604  41.496  41.447  1.00  0.00           N
ATOM    318  H   GLY X  20      55.824  41.207  42.024  1.00  0.00           H
ATOM    319  CA  GLY X  20      57.819  41.926  42.137  1.00  1.00           C
ATOM    320  HA2 GLY X  20      58.587  41.860  41.364  1.00  0.00           H
ATOM    321  HA3 GLY X  20      57.572  42.945  42.444  1.00  0.00           H
ATOM    322  C   GLY X  20      58.240  41.248  43.462  1.00  0.00           C
ATOM    323  O   GLY X  20      57.425  40.776  44.241  1.00  0.00           O
ATOM    324  N   LYS X  21      59.530  41.179  43.638  1.00  0.00           N
ATOM    325  H   LYS X  21      60.137  41.535  42.913  1.00  0.00           H
ATOM    326  CA  LYS X  21      60.249  41.011  44.940  1.00  0.00           C
ATOM    327  HA  LYS X  21      59.616  41.026  45.830  1.00  0.00           H
ATOM    328  CB  LYS X  21      60.707  39.514  45.074  1.00  0.00           C
ATOM    329  HB2 LYS X  21      61.197  39.340  46.033  1.00  0.00           H
ATOM    330  HB3 LYS X  21      59.743  39.004  45.091  1.00  0.00           H
ATOM    331  CG  LYS X  21      61.637  39.144  43.897  1.00  0.00           C
ATOM    332  HG2 LYS X  21      60.959  39.179  43.044  1.00  0.00           H
ATOM    333  HG3 LYS X  21      62.456  39.860  43.846  1.00  0.00           H
ATOM    334  CD  LYS X  21      62.145  37.713  44.093  1.00  0.00           C
ATOM    335  HD2 LYS X  21      62.660  37.693  45.051  1.00  0.00           H
ATOM    336  HD3 LYS X  21      61.305  37.029  44.218  1.00  0.00           H
ATOM    337  CE  LYS X  21      62.971  37.304  42.922  1.00  0.00           C
ATOM    338  HE2 LYS X  21      62.354  37.443  42.037  1.00  0.00           H
ATOM    339  HE3 LYS X  21      63.857  37.937  42.854  1.00  0.00           H
ATOM    340  NZ  LYS X  21      63.508  35.909  42.948  1.00  0.00           N
ATOM    341  HZ1 LYS X  21      63.908  35.602  42.072  1.00  0.00           H
ATOM    342  HZ2 LYS X  21      62.720  35.334  43.209  1.00  0.00           H
ATOM    343  HZ3 LYS X  21      64.218  35.808  43.660  1.00  0.00           H
ATOM    344  C   LYS X  21      61.396  42.071  45.080  1.00  0.00           C
ATOM    345  O   LYS X  21      61.758  42.742  44.084  1.00  0.00           O
ATOM    346  N   ASH X  22      61.975  42.345  46.241  1.00  0.00           N
ATOM    347  H   ASH X  22      61.521  41.881  47.014  1.00  0.00           H
ATOM    348  CA  ASH X  22      62.914  43.447  46.552  1.00  0.00           C
ATOM    349  HA  ASH X  22      63.486  43.713  45.665  1.00  0.00           H
ATOM    350  CB  ASH X  22      62.120  44.713  47.005  1.00  0.00           C
ATOM    351  HB2 ASH X  22      62.754  45.582  47.177  1.00  0.00           H
ATOM    352  HB3 ASH X  22      61.477  45.003  46.172  1.00  0.00           H
ATOM    353  CG  ASH X  22      61.330  44.486  48.309  1.00  0.00           C
ATOM    354  OD1 ASH X  22      61.600  43.725  49.221  1.00  0.00           O
ATOM    355  OD2 ASH X  22      60.179  45.175  48.349  1.00  0.00           O
ATOM    356  HD2 ASH X  22      60.032  45.658  47.532  1.00  0.00           H
ATOM    357  C   ASH X  22      63.948  43.131  47.631  1.00  0.00           C
ATOM    358  O   ASH X  22      64.675  44.019  48.015  1.00  0.00           O
ATOM    359  N   ASN X  23      63.914  42.018  48.352  1.00  0.00           N
ATOM    360  H   ASN X  23      63.162  41.391  48.104  1.00  0.00           H
ATOM    361  CA  ASN X  23      64.745  41.571  49.487  1.00  0.00           C
ATOM    362  HA  ASN X  23      64.308  40.643  49.859  1.00  0.00           H
ATOM    363  CB  ASN X  23      66.076  41.060  48.859  1.00  0.00           C
ATOM    364  HB2 ASN X  23      66.769  41.842  48.548  1.00  0.00           H
ATOM    365  HB3 ASN X  23      66.655  40.461  49.566  1.00  0.00           H
ATOM    366  CG  ASN X  23      65.952  40.170  47.644  1.00  0.00           C
ATOM    367  OD1 ASN X  23      65.595  38.991  47.709  1.00  0.00           O
ATOM    368  ND2 ASN X  23      66.333  40.649  46.448  1.00  0.00           N
ATOM    369 HD21 ASN X  23      66.676  41.580  46.254  1.00  0.00           H
ATOM    370 HD22 ASN X  23      66.443  40.002  45.680  1.00  0.00           H
ATOM    371  C   ASN X  23      64.932  42.553  50.716  1.00  0.00           C
ATOM    372  O   ASN X  23      65.947  42.590  51.409  1.00  0.00           O
ATOM    373  N   ALA X  24      63.907  43.380  50.990  1.00  0.00           N
ATOM    374  H   ALA X  24      63.113  43.353  50.368  1.00  0.00           H
ATOM    375  CA  ALA X  24      64.052  44.686  51.705  1.00  0.00           C
ATOM    376  HA  ALA X  24      64.765  45.382  51.260  1.00  0.00           H
ATOM    377  CB  ALA X  24      62.696  45.473  51.577  1.00  0.00           C
ATOM    378  HB1 ALA X  24      62.440  45.477  50.518  1.00  0.00           H
ATOM    379  HB2 ALA X  24      62.914  46.492  51.893  1.00  0.00           H
ATOM    380  HB3 ALA X  24      61.875  45.022  52.131  1.00  0.00           H
ATOM    381  C   ALA X  24      64.554  44.581  53.145  1.00  0.00           C
ATOM    382  O   ALA X  24      64.878  45.606  53.739  1.00  0.00           O
ATOM    383  N   VAL X  25      64.756  43.404  53.730  1.00  0.00           N
ATOM    384  H   VAL X  25      64.492  42.559  53.240  1.00  0.00           H
ATOM    385  CA  VAL X  25      65.193  43.226  55.078  1.00  0.00           C
ATOM    386  HA  VAL X  25      65.604  44.143  55.499  1.00  0.00           H
ATOM    387  CB  VAL X  25      64.001  42.941  56.016  1.00  0.00           C
ATOM    388  HB  VAL X  25      63.500  41.995  55.815  1.00  0.00           H
ATOM    389  CG1 VAL X  25      64.460  42.970  57.501  1.00  0.00           C
ATOM    390 HG11 VAL X  25      64.886  43.912  57.844  1.00  0.00           H
ATOM    391 HG12 VAL X  25      63.583  42.839  58.136  1.00  0.00           H
ATOM    392 HG13 VAL X  25      65.176  42.185  57.746  1.00  0.00           H
ATOM    393  CG2 VAL X  25      62.859  43.993  55.829  1.00  0.00           C
ATOM    394 HG21 VAL X  25      62.323  43.686  54.929  1.00  0.00           H
ATOM    395 HG22 VAL X  25      63.274  44.999  55.748  1.00  0.00           H
ATOM    396 HG23 VAL X  25      62.118  43.892  56.619  1.00  0.00           H
ATOM    397  C   VAL X  25      66.381  42.222  55.189  1.00  0.00           C
ATOM    398  O   VAL X  25      67.253  42.574  55.998  1.00  0.00           O
ATOM    399  N   ARG X  26      66.383  41.200  54.399  1.00  0.00           N
ATOM    400  H   ARG X  26      65.534  40.868  53.959  1.00  0.00           H
ATOM    401  CA  ARG X  26      67.508  40.279  54.302  1.00  0.00           C
ATOM    402  HA  ARG X  26      67.723  40.012  55.337  1.00  0.00           H
ATOM    403  CB  ARG X  26      67.005  39.049  53.577  1.00  0.00           C
ATOM    404  HB2 ARG X  26      67.682  38.239  53.846  1.00  0.00           H
ATOM    405  HB3 ARG X  26      66.014  38.821  53.971  1.00  0.00           H
ATOM    406  CG  ARG X  26      66.948  39.148  52.044  1.00  0.00           C
ATOM    407  HG2 ARG X  26      66.266  39.972  51.832  1.00  0.00           H
ATOM    408  HG3 ARG X  26      67.895  39.481  51.624  1.00  0.00           H
ATOM    409  CD  ARG X  26      66.470  38.036  51.270  1.00  0.00           C
ATOM    410  HD2 ARG X  26      66.541  38.346  50.229  1.00  0.00           H
ATOM    411  HD3 ARG X  26      67.096  37.145  51.313  1.00  0.00           H
ATOM    412  NE  ARG X  26      65.074  37.726  51.548  1.00  0.00           N
ATOM    413  HE  ARG X  26      64.569  38.489  51.971  1.00  0.00           H
ATOM    414  CZ  ARG X  26      64.440  36.542  51.359  1.00  0.00           C
ATOM    415  NH1 ARG X  26      65.010  35.407  50.967  1.00  0.00           N
ATOM    416 HH11 ARG X  26      66.015  35.429  50.879  1.00  0.00           H
ATOM    417 HH12 ARG X  26      64.585  34.494  51.053  1.00  0.00           H
ATOM    418  NH2 ARG X  26      63.195  36.520  51.524  1.00  0.00           N
ATOM    419 HH21 ARG X  26      62.656  37.355  51.713  1.00  0.00           H
ATOM    420 HH22 ARG X  26      62.761  35.618  51.386  1.00  0.00           H
ATOM    421  C   ARG X  26      68.775  40.772  53.662  1.00  0.00           C
ATOM    422  O   ARG X  26      69.793  40.128  53.856  1.00  0.00           O
ATOM    423  N   ILE X  27      68.739  41.914  53.023  1.00  0.00           N
ATOM    424  H   ILE X  27      67.841  42.374  52.983  1.00  0.00           H
ATOM    425  CA  ILE X  27      69.849  42.715  52.486  1.00  0.00           C
ATOM    426  HA  ILE X  27      70.222  42.037  51.717  1.00  0.00           H
ATOM    427  CB  ILE X  27      69.199  43.987  51.836  1.00  0.00           C
ATOM    428  HB  ILE X  27      68.397  43.577  51.225  1.00  0.00           H
ATOM    429  CG2 ILE X  27      68.539  44.869  52.847  1.00  0.00           C
ATOM    430 HG21 ILE X  27      69.226  45.289  53.584  1.00  0.00           H
ATOM    431 HG22 ILE X  27      67.750  44.257  53.280  1.00  0.00           H
ATOM    432 HG23 ILE X  27      68.060  45.710  52.344  1.00  0.00           H
ATOM    433  CG1 ILE X  27      70.186  44.797  50.990  1.00  0.00           C
ATOM    434 HG12 ILE X  27      69.760  45.692  50.540  1.00  0.00           H
ATOM    435 HG13 ILE X  27      71.016  45.085  51.637  1.00  0.00           H
ATOM    436  CD1 ILE X  27      70.662  43.903  49.817  1.00  0.00           C
ATOM    437 HD11 ILE X  27      71.179  43.009  50.167  1.00  0.00           H
ATOM    438 HD12 ILE X  27      71.198  44.594  49.165  1.00  0.00           H
ATOM    439 HD13 ILE X  27      69.823  43.564  49.209  1.00  0.00           H
ATOM    440  C   ILE X  27      71.061  42.981  53.397  1.00  0.00           C
ATOM    441  O   ILE X  27      72.163  43.051  52.823  1.00  0.00           O
ATOM    442  N   GLY X  28      70.949  43.027  54.741  1.00  0.00           N
ATOM    443  H   GLY X  28      69.998  42.977  55.079  1.00  0.00           H
ATOM    444  CA  GLY X  28      71.989  43.491  55.610  1.00  0.00           C
ATOM    445  HA2 GLY X  28      72.850  42.844  55.432  1.00  0.00           H
ATOM    446  HA3 GLY X  28      72.329  44.435  55.185  1.00  0.00           H
ATOM    447  C   GLY X  28      71.512  43.654  57.062  1.00  0.00           C
ATOM    448  O   GLY X  28      70.379  44.075  57.234  1.00  0.00           O
ATOM    449  N   GLU X  29      72.347  43.552  58.099  1.00  0.00           N
ATOM    450  H   GLU X  29      73.319  43.365  57.909  1.00  0.00           H
ATOM    451  CA  GLU X  29      71.933  43.917  59.524  1.00  0.00           C
ATOM    452  HA  GLU X  29      70.848  43.969  59.641  1.00  0.00           H
ATOM    453  CB  GLU X  29      72.303  42.865  60.592  1.00  0.00           C
ATOM    454  HB2 GLU X  29      73.393  42.843  60.591  1.00  0.00           H
ATOM    455  HB3 GLU X  29      72.009  43.102  61.615  1.00  0.00           H
ATOM    456  CG  GLU X  29      71.744  41.490  60.195  1.00  0.00           C
ATOM    457  HG2 GLU X  29      70.655  41.542  60.217  1.00  0.00           H
ATOM    458  HG3 GLU X  29      72.098  41.203  59.204  1.00  0.00           H
ATOM    459  CD  GLU X  29      72.220  40.402  61.189  1.00  0.00           C
ATOM    460  OE1 GLU X  29      73.234  39.689  60.926  1.00  0.00           O
ATOM    461  OE2 GLU X  29      71.505  40.224  62.270  1.00  0.00           O
ATOM    462  C   GLU X  29      72.457  45.310  59.809  1.00  0.00           C
ATOM    463  O   GLU X  29      72.241  45.767  60.931  1.00  0.00           O
ATOM    464  N   ASP X  30      73.070  46.014  58.863  1.00  0.00           N
ATOM    465  H   ASP X  30      73.199  45.476  58.018  1.00  0.00           H
ATOM    466  CA  ASP X  30      73.562  47.319  58.995  1.00  0.00           C
ATOM    467  HA  ASP X  30      72.963  47.771  59.786  1.00  0.00           H
ATOM    468  CB  ASP X  30      74.978  47.397  59.604  1.00  0.00           C
ATOM    469  HB2 ASP X  30      75.274  48.428  59.805  1.00  0.00           H
ATOM    470  HB3 ASP X  30      75.024  46.960  60.600  1.00  0.00           H
ATOM    471  CG  ASP X  30      76.023  46.709  58.703  1.00  0.00           C
ATOM    472  OD1 ASP X  30      77.147  46.587  59.200  1.00  0.00           O
ATOM    473  OD2 ASP X  30      75.772  46.414  57.484  1.00  0.00           O
ATOM    474  C   ASP X  30      73.408  48.198  57.790  1.00  0.00           C
ATOM    475  O   ASP X  30      74.111  49.188  57.676  1.00  0.00           O
ATOM    476  N   SER X  31      72.427  47.908  56.967  1.00  0.00           N
ATOM    477  H   SER X  31      71.735  47.295  57.371  1.00  0.00           H
ATOM    478  CA  SER X  31      72.241  48.569  55.663  1.00  0.00           C
ATOM    479  HA  SER X  31      73.150  48.578  55.061  1.00  0.00           H
ATOM    480  CB  SER X  31      71.245  47.599  54.850  1.00  0.00           C
ATOM    481  HB2 SER X  31      71.691  46.605  54.852  1.00  0.00           H
ATOM    482  HB3 SER X  31      70.277  47.597  55.350  1.00  0.00           H
ATOM    483  OG  SER X  31      70.957  48.101  53.549  1.00  0.00           O
ATOM    484  HG  SER X  31      71.653  47.816  52.950  1.00  0.00           H
ATOM    485  C   SER X  31      71.764  50.013  55.707  1.00  0.00           C
ATOM    486  O   SER X  31      71.043  50.350  56.640  1.00  0.00           O
ATOM    487  N   ASP X  32      71.947  50.792  54.615  1.00  0.00           N
ATOM    488  H   ASP X  32      72.434  50.314  53.871  1.00  0.00           H
ATOM    489  CA  ASP X  32      71.271  52.054  54.348  1.00  0.00           C
ATOM    490  HA  ASP X  32      71.063  52.508  55.316  1.00  0.00           H
ATOM    491  CB  ASP X  32      72.134  53.033  53.552  1.00  0.00           C
ATOM    492  HB2 ASP X  32      72.591  52.548  52.689  1.00  0.00           H
ATOM    493  HB3 ASP X  32      71.502  53.785  53.083  1.00  0.00           H
ATOM    494  CG  ASP X  32      73.159  53.755  54.396  1.00  0.00           C
ATOM    495  OD1 ASP X  32      72.846  54.807  54.985  1.00  0.00           O
ATOM    496  OD2 ASP X  32      74.347  53.360  54.437  1.00  0.00           O
ATOM    497  C   ASP X  32      69.876  51.938  53.642  1.00  0.00           C
ATOM    498  O   ASP X  32      69.199  52.945  53.513  1.00  0.00           O
ATOM    499  N   VAL X  33      69.428  50.739  53.327  1.00  0.00           N
ATOM    500  H   VAL X  33      69.976  49.963  53.666  1.00  0.00           H
ATOM    501  CA  VAL X  33      68.032  50.479  52.855  1.00  0.00           C
ATOM    502  HA  VAL X  33      67.791  51.183  52.059  1.00  0.00           H
ATOM    503  CB  VAL X  33      67.873  49.000  52.489  1.00  0.00           C
ATOM    504  HB  VAL X  33      68.413  48.372  53.199  1.00  0.00           H
ATOM    505  CG1 VAL X  33      66.433  48.576  52.309  1.00  0.00           C
ATOM    506 HG11 VAL X  33      65.890  48.484  53.251  1.00  0.00           H
ATOM    507 HG12 VAL X  33      65.846  49.328  51.783  1.00  0.00           H
ATOM    508 HG13 VAL X  33      66.389  47.601  51.824  1.00  0.00           H
ATOM    509  CG2 VAL X  33      68.549  48.843  51.100  1.00  0.00           C
ATOM    510 HG21 VAL X  33      68.435  47.803  50.800  1.00  0.00           H
ATOM    511 HG22 VAL X  33      69.595  49.118  51.236  1.00  0.00           H
ATOM    512 HG23 VAL X  33      68.077  49.449  50.329  1.00  0.00           H
ATOM    513  C   VAL X  33      67.089  50.972  53.969  1.00  0.00           C
ATOM    514  O   VAL X  33      67.301  50.808  55.193  1.00  0.00           O
ATOM    515  N   LEU X  34      66.079  51.703  53.578  1.00  0.00           N
ATOM    516  H   LEU X  34      66.008  51.960  52.605  1.00  0.00           H
ATOM    517  CA  LEU X  34      65.128  52.385  54.520  1.00  1.00           C
ATOM    518  HA  LEU X  34      65.681  52.875  55.321  1.00  0.00           H
ATOM    519  CB  LEU X  34      64.294  53.423  53.671  1.00  0.00           C
ATOM    520  HB2 LEU X  34      64.038  52.880  52.760  1.00  0.00           H
ATOM    521  HB3 LEU X  34      63.358  53.645  54.183  1.00  0.00           H
ATOM    522  CG  LEU X  34      65.083  54.678  53.282  1.00  0.00           C
ATOM    523  HG  LEU X  34      65.937  54.279  52.734  1.00  0.00           H
ATOM    524  CD1 LEU X  34      64.104  55.466  52.493  1.00  0.00           C
ATOM    525 HD11 LEU X  34      63.158  55.512  53.029  1.00  0.00           H
ATOM    526 HD12 LEU X  34      63.779  54.953  51.587  1.00  0.00           H
ATOM    527 HD13 LEU X  34      64.393  56.478  52.206  1.00  0.00           H
ATOM    528  CD2 LEU X  34      65.382  55.495  54.542  1.00  0.00           C
ATOM    529 HD21 LEU X  34      65.916  56.413  54.308  1.00  0.00           H
ATOM    530 HD22 LEU X  34      64.389  55.785  54.889  1.00  0.00           H
ATOM    531 HD23 LEU X  34      65.999  55.015  55.305  1.00  0.00           H
ATOM    532  C   LEU X  34      64.266  51.303  55.136  1.00  0.00           C
ATOM    533  O   LEU X  34      63.800  50.249  54.609  1.00  0.00           O
ATOM    534  N   VAL X  35      63.911  51.634  56.362  1.00  0.00           N
ATOM    535  H   VAL X  35      64.343  52.408  56.845  1.00  0.00           H
ATOM    536  CA  VAL X  35      62.778  51.027  57.069  1.00  1.00           C
ATOM    537  HA  VAL X  35      62.757  49.968  56.815  1.00  0.00           H
ATOM    538  CB  VAL X  35      63.065  51.244  58.568  1.00  0.00           C
ATOM    539  HB  VAL X  35      63.322  52.274  58.815  1.00  0.00           H
ATOM    540  CG1 VAL X  35      61.892  50.994  59.504  1.00  0.00           C
ATOM    541 HG11 VAL X  35      61.185  51.809  59.351  1.00  0.00           H
ATOM    542 HG12 VAL X  35      61.413  50.038  59.302  1.00  0.00           H
ATOM    543 HG13 VAL X  35      62.127  51.061  60.568  1.00  0.00           H
ATOM    544  CG2 VAL X  35      64.295  50.422  58.962  1.00  0.00           C
ATOM    545 HG21 VAL X  35      65.031  50.545  58.170  1.00  0.00           H
ATOM    546 HG22 VAL X  35      63.972  49.382  59.014  1.00  0.00           H
ATOM    547 HG23 VAL X  35      64.625  50.732  59.954  1.00  0.00           H
ATOM    548  C   VAL X  35      61.440  51.641  56.661  1.00  0.00           C
ATOM    549  O   VAL X  35      61.274  52.864  56.620  1.00  0.00           O
ATOM    550  N   THR X  36      60.471  50.774  56.405  1.00  0.00           N
ATOM    551  H   THR X  36      60.717  49.796  56.392  1.00  0.00           H
ATOM    552  CA  THR X  36      59.079  51.183  56.194  1.00  1.00           C
ATOM    553  HA  THR X  36      58.995  52.175  56.638  1.00  0.00           H
ATOM    554  CB  THR X  36      58.917  51.431  54.656  1.00  0.00           C
ATOM    555  HB  THR X  36      57.917  51.848  54.528  1.00  0.00           H
ATOM    556  CG2 THR X  36      59.956  52.340  53.833  1.00  0.00           C
ATOM    557 HG21 THR X  36      59.813  52.226  52.759  1.00  0.00           H
ATOM    558 HG22 THR X  36      60.963  51.956  53.988  1.00  0.00           H
ATOM    559 HG23 THR X  36      59.980  53.366  54.203  1.00  0.00           H
ATOM    560  OG1 THR X  36      58.972  50.203  53.931  1.00  0.00           O
ATOM    561  HG1 THR X  36      59.815  49.801  54.149  1.00  0.00           H
ATOM    562  C   THR X  36      57.982  50.146  56.532  1.00  0.00           C
ATOM    563  O   THR X  36      58.334  48.968  56.752  1.00  0.00           O
ATOM    564  N   ARG X  37      56.746  50.658  56.641  1.00  0.00           N
ATOM    565  H   ARG X  37      56.561  51.617  56.386  1.00  0.00           H
ATOM    566  CA  ARG X  37      55.518  49.870  56.877  1.00  1.00           C
ATOM    567  HA  ARG X  37      55.738  48.883  56.469  1.00  0.00           H
ATOM    568  CB  ARG X  37      55.218  49.596  58.356  1.00  0.00           C
ATOM    569  HB2 ARG X  37      55.252  50.515  58.945  1.00  0.00           H
ATOM    570  HB3 ARG X  37      54.269  49.058  58.360  1.00  0.00           H
ATOM    571  CG  ARG X  37      56.201  48.657  59.079  1.00  0.00           C
ATOM    572  HG2 ARG X  37      57.240  48.970  58.963  1.00  0.00           H
ATOM    573  HG3 ARG X  37      55.865  48.583  60.113  1.00  0.00           H
ATOM    574  CD  ARG X  37      56.218  47.148  58.567  1.00  0.00           C
ATOM    575  HD2 ARG X  37      56.592  47.118  57.543  1.00  0.00           H
ATOM    576  HD3 ARG X  37      56.911  46.567  59.176  1.00  0.00           H
ATOM    577  NE  ARG X  37      54.898  46.417  58.701  1.00  0.00           N
ATOM    578  HE  ARG X  37      54.323  46.318  57.876  1.00  0.00           H
ATOM    579  CZ  ARG X  37      54.251  45.980  59.744  1.00  0.00           C
ATOM    580  NH1 ARG X  37      54.675  46.024  60.962  1.00  0.00           N
ATOM    581 HH11 ARG X  37      55.490  46.513  61.297  1.00  0.00           H
ATOM    582 HH12 ARG X  37      54.118  45.572  61.671  1.00  0.00           H
ATOM    583  NH2 ARG X  37      53.108  45.458  59.601  1.00  0.00           N
ATOM    584 HH21 ARG X  37      52.851  45.293  58.639  1.00  0.00           H
ATOM    585 HH22 ARG X  37      52.611  45.182  60.438  1.00  0.00           H
ATOM    586  C   ARG X  37      54.272  50.466  56.130  1.00  0.00           C
ATOM    587  O   ARG X  37      54.371  51.502  55.484  1.00  0.00           O
ATOM    588  N   GLU X  38      53.161  49.787  56.186  1.00  0.00           N
ATOM    589  H   GLU X  38      53.172  48.909  56.689  1.00  0.00           H
ATOM    590  CA  GLU X  38      51.902  50.144  55.629  1.00  1.00           C
ATOM    591  HA  GLU X  38      51.288  49.243  55.669  1.00  0.00           H
ATOM    592  CB  GLU X  38      51.230  51.245  56.555  1.00  0.00           C
ATOM    593  HB2 GLU X  38      51.512  52.235  56.199  1.00  0.00           H
ATOM    594  HB3 GLU X  38      50.158  51.152  56.378  1.00  0.00           H
ATOM    595  CG  GLU X  38      51.403  51.154  58.099  1.00  0.00           C
ATOM    596  HG2 GLU X  38      51.502  50.111  58.405  1.00  0.00           H
ATOM    597  HG3 GLU X  38      52.347  51.615  58.392  1.00  0.00           H
ATOM    598  CD  GLU X  38      50.244  51.888  58.885  1.00  0.00           C
ATOM    599  OE1 GLU X  38      49.064  51.582  58.653  1.00  0.00           O
ATOM    600  OE2 GLU X  38      50.537  52.740  59.762  1.00  0.00           O
ATOM    601  C   GLU X  38      51.944  50.442  54.095  1.00  0.00           C
ATOM    602  O   GLU X  38      51.700  51.607  53.739  1.00  0.00           O
ATOM    603  N   PRO X  39      52.343  49.533  53.195  1.00  0.00           N
ATOM    604  CD  PRO X  39      52.792  48.167  53.494  1.00  0.00           C
ATOM    605  HD2 PRO X  39      51.998  47.482  53.788  1.00  0.00           H
ATOM    606  HD3 PRO X  39      53.470  48.223  54.345  1.00  0.00           H
ATOM    607  CG  PRO X  39      53.395  47.561  52.203  1.00  0.00           C
ATOM    608  HG2 PRO X  39      52.648  47.005  51.634  1.00  0.00           H
ATOM    609  HG3 PRO X  39      54.279  46.984  52.467  1.00  0.00           H
ATOM    610  CB  PRO X  39      53.778  48.883  51.466  1.00  0.00           C
ATOM    611  HB2 PRO X  39      53.974  48.845  50.395  1.00  0.00           H
ATOM    612  HB3 PRO X  39      54.641  49.184  52.061  1.00  0.00           H
ATOM    613  CA  PRO X  39      52.757  49.906  51.787  1.00  1.00           C
ATOM    614  HA  PRO X  39      53.172  50.913  51.796  1.00  0.00           H
ATOM    615  C   PRO X  39      51.539  49.870  50.895  1.00  0.00           C
ATOM    616  O   PRO X  39      50.483  49.232  51.138  1.00  0.00           O
ATOM    617  N   TYR X  40      51.905  50.306  49.627  1.00  0.00           N
ATOM    618  H   TYR X  40      52.848  50.647  49.510  1.00  0.00           H
ATOM    619  CA  TYR X  40      51.215  50.076  48.348  1.00  1.00           C
ATOM    620  HA  TYR X  40      50.821  49.065  48.439  1.00  0.00           H
ATOM    621  CB  TYR X  40      49.958  50.992  48.293  1.00  0.00           C
ATOM    622  HB2 TYR X  40      49.460  50.801  47.343  1.00  0.00           H
ATOM    623  HB3 TYR X  40      49.332  50.707  49.139  1.00  0.00           H
ATOM    624  CG  TYR X  40      50.012  52.453  48.299  1.00  0.00           C
ATOM    625  CD1 TYR X  40      50.359  53.123  49.492  1.00  0.00           C
ATOM    626  HD1 TYR X  40      50.442  52.571  50.415  1.00  0.00           H
ATOM    627  CE1 TYR X  40      50.552  54.542  49.443  1.00  0.00           C
ATOM    628  HE1 TYR X  40      50.650  55.130  50.342  1.00  0.00           H
ATOM    629  CZ  TYR X  40      50.258  55.203  48.267  1.00  0.00           C
ATOM    630  OH  TYR X  40      50.184  56.578  48.409  1.00  0.00           O
ATOM    631  HH  TYR X  40      50.466  56.973  49.239  1.00  0.00           H
ATOM    632  CE2 TYR X  40      50.035  54.576  47.018  1.00  0.00           C
ATOM    633  HE2 TYR X  40      49.965  55.089  46.072  1.00  0.00           H
ATOM    634  CD2 TYR X  40      49.812  53.155  47.041  1.00  0.00           C
ATOM    635  HD2 TYR X  40      49.661  52.630  46.109  1.00  0.00           H
ATOM    636  C   TYR X  40      52.061  50.196  47.082  1.00  0.00           C
ATOM    637  O   TYR X  40      53.259  50.515  47.115  1.00  0.00           O
ATOM    638  N   VAL X  41      51.430  49.963  45.910  1.00  0.00           N
ATOM    639  H   VAL X  41      50.501  49.569  45.893  1.00  0.00           H
ATOM    640  CA  VAL X  41      51.931  50.192  44.534  1.00  1.00           C
ATOM    641  HA  VAL X  41      52.888  50.710  44.468  1.00  0.00           H
ATOM    642  CB  VAL X  41      52.169  48.813  43.861  1.00  0.00           C
ATOM    643  HB  VAL X  41      51.208  48.360  43.612  1.00  0.00           H
ATOM    644  CG1 VAL X  41      53.088  49.015  42.651  1.00  0.00           C
ATOM    645 HG11 VAL X  41      52.644  49.761  41.995  1.00  0.00           H
ATOM    646 HG12 VAL X  41      54.126  49.325  42.778  1.00  0.00           H
ATOM    647 HG13 VAL X  41      53.068  48.056  42.134  1.00  0.00           H
ATOM    648  CG2 VAL X  41      53.008  47.934  44.843  1.00  0.00           C
ATOM    649 HG21 VAL X  41      53.845  48.548  45.174  1.00  0.00           H
ATOM    650 HG22 VAL X  41      53.337  46.959  44.482  1.00  0.00           H
ATOM    651 HG23 VAL X  41      52.419  47.611  45.702  1.00  0.00           H
ATOM    652  C   VAL X  41      50.974  51.078  43.725  1.00  0.00           C
ATOM    653  O   VAL X  41      49.760  50.803  43.765  1.00  0.00           O
ATOM    654  N   SER X  42      51.395  52.091  42.952  1.00  0.00           N
ATOM    655  H   SER X  42      52.373  52.344  42.983  1.00  0.00           H
ATOM    656  CA  SER X  42      50.575  52.803  41.890  1.00  1.00           C
ATOM    657  HA  SER X  42      49.668  52.223  41.713  1.00  0.00           H
ATOM    658  CB  SER X  42      50.067  54.091  42.464  1.00  0.00           C
ATOM    659  HB2 SER X  42      49.557  53.920  43.412  1.00  0.00           H
ATOM    660  HB3 SER X  42      50.977  54.674  42.598  1.00  0.00           H
ATOM    661  OG  SER X  42      49.275  54.726  41.526  1.00  0.00           O
ATOM    662  HG  SER X  42      48.572  54.121  41.279  1.00  0.00           H
ATOM    663  C   SER X  42      51.288  52.976  40.509  1.00  0.00           C
ATOM    664  O   SER X  42      52.518  52.901  40.437  1.00  0.00           O
ATOM    665  N   CYX X  43      50.560  53.109  39.397  1.00  0.00           N
ATOM    666  H   CYX X  43      49.567  53.031  39.570  1.00  0.00           H
ATOM    667  CA  CYX X  43      51.099  53.500  38.125  1.00  1.00           C
ATOM    668  HA  CYX X  43      52.191  53.538  38.102  1.00  0.00           H
ATOM    669  CB  CYX X  43      50.672  52.380  37.220  1.00  0.00           C
ATOM    670  HB2 CYX X  43      49.591  52.299  37.351  1.00  0.00           H
ATOM    671  HB3 CYX X  43      50.688  52.605  36.154  1.00  0.00           H
ATOM    672  SG  CYX X  43      51.441  50.774  37.592  1.00  0.00           S
ATOM    673  C   CYX X  43      50.694  54.901  37.601  1.00  0.00           C
ATOM    674  O   CYX X  43      49.751  55.515  37.991  1.00  0.00           O
ATOM    675  N   ASP X  44      51.373  55.354  36.589  1.00  0.00           N
ATOM    676  H   ASP X  44      52.120  54.717  36.348  1.00  0.00           H
ATOM    677  CA  ASP X  44      51.266  56.553  35.804  1.00  1.00           C
ATOM    678  HA  ASP X  44      50.300  57.038  35.949  1.00  0.00           H
ATOM    679  CB  ASP X  44      52.493  57.495  36.331  1.00  0.00           C
ATOM    680  HB2 ASP X  44      53.462  57.089  36.032  1.00  0.00           H
ATOM    681  HB3 ASP X  44      52.364  58.442  35.805  1.00  0.00           H
ATOM    682  CG  ASP X  44      52.530  57.871  37.799  1.00  0.00           C
ATOM    683  OD1 ASP X  44      52.671  57.109  38.714  1.00  0.00           O
ATOM    684  OD2 ASP X  44      52.384  59.048  38.125  1.00  0.00           O
ATOM    685  C   ASP X  44      51.452  56.033  34.329  1.00  0.00           C
ATOM    686  O   ASP X  44      51.723  54.892  34.104  1.00  0.00           O
ATOM    687  N   PRO X  45      51.159  56.808  33.272  1.00  0.00           N
ATOM    688  CD  PRO X  45      50.402  57.981  33.442  1.00  0.00           C
ATOM    689  HD2 PRO X  45      50.928  58.601  34.168  1.00  0.00           H
ATOM    690  HD3 PRO X  45      49.450  57.865  33.962  1.00  0.00           H
ATOM    691  CG  PRO X  45      50.230  58.663  32.076  1.00  0.00           C
ATOM    692  HG2 PRO X  45      50.520  59.704  32.209  1.00  0.00           H
ATOM    693  HG3 PRO X  45      49.224  58.401  31.747  1.00  0.00           H
ATOM    694  CB  PRO X  45      51.086  57.852  31.018  1.00  0.00           C
ATOM    695  HB2 PRO X  45      51.986  58.410  30.770  1.00  0.00           H
ATOM    696  HB3 PRO X  45      50.559  57.415  30.172  1.00  0.00           H
ATOM    697  CA  PRO X  45      51.385  56.563  31.800  1.00  0.00           C
ATOM    698  HA  PRO X  45      50.759  55.760  31.404  1.00  0.00           H
ATOM    699  C   PRO X  45      52.832  56.063  31.584  1.00  0.00           C
ATOM    700  O   PRO X  45      53.075  54.957  31.043  1.00  0.00           O
ATOM    701  N   ASP X  46      53.839  56.764  32.174  1.00  0.00           N
ATOM    702  H   ASP X  46      53.596  57.558  32.747  1.00  0.00           H
ATOM    703  CA  ASP X  46      55.232  56.521  31.979  1.00  0.00           C
ATOM    704  HA  ASP X  46      55.339  56.220  30.935  1.00  0.00           H
ATOM    705  CB  ASP X  46      56.102  57.763  32.175  1.00  0.00           C
ATOM    706  HB2 ASP X  46      55.937  58.130  33.188  1.00  0.00           H
ATOM    707  HB3 ASP X  46      57.169  57.682  31.971  1.00  0.00           H
ATOM    708  CG  ASP X  46      55.661  58.880  31.275  1.00  0.00           C
ATOM    709  OD1 ASP X  46      55.400  60.021  31.719  1.00  0.00           O
ATOM    710  OD2 ASP X  46      55.533  58.677  30.058  1.00  0.00           O
ATOM    711  C   ASP X  46      55.800  55.320  32.787  1.00  0.00           C
ATOM    712  O   ASP X  46      56.688  54.619  32.347  1.00  0.00           O
ATOM    713  N   GLU X  47      55.354  55.049  34.040  1.00  0.00           N
ATOM    714  H   GLU X  47      54.494  55.456  34.384  1.00  0.00           H
ATOM    715  CA  GLU X  47      56.012  54.145  35.065  1.00  1.00           C
ATOM    716  HA  GLU X  47      56.279  53.243  34.511  1.00  0.00           H
ATOM    717  CB  GLU X  47      57.318  54.881  35.570  1.00  0.00           C
ATOM    718  HB2 GLU X  47      58.050  54.114  35.825  1.00  0.00           H
ATOM    719  HB3 GLU X  47      57.696  55.487  34.747  1.00  0.00           H
ATOM    720  CG  GLU X  47      57.031  56.016  36.593  1.00  0.00           C
ATOM    721  HG2 GLU X  47      56.739  56.860  35.969  1.00  0.00           H
ATOM    722  HG3 GLU X  47      56.338  55.712  37.374  1.00  0.00           H
ATOM    723  CD  GLU X  47      58.372  56.410  37.246  1.00  0.00           C
ATOM    724  OE1 GLU X  47      58.603  55.964  38.392  1.00  0.00           O
ATOM    725  OE2 GLU X  47      59.218  57.023  36.597  1.00  0.00           O
ATOM    726  C   GLU X  47      55.039  53.744  36.170  1.00  0.00           C
ATOM    727  O   GLU X  47      54.039  54.321  36.457  1.00  0.00           O
ATOM    728  N   CYX X  48      55.506  52.742  36.856  1.00  0.00           N
ATOM    729  H   CYX X  48      56.337  52.224  36.610  1.00  0.00           H
ATOM    730  CA  CYX X  48      54.869  52.186  38.066  1.00  1.00           C
ATOM    731  HA  CYX X  48      54.068  52.860  38.366  1.00  0.00           H
ATOM    732  CB  CYX X  48      54.353  50.785  37.738  1.00  0.00           C
ATOM    733  HB2 CYX X  48      55.237  50.285  37.341  1.00  0.00           H
ATOM    734  HB3 CYX X  48      53.892  50.284  38.591  1.00  0.00           H
ATOM    735  SG  CYX X  48      53.125  50.794  36.429  1.00  0.00           S
ATOM    736  C   CYX X  48      55.832  52.166  39.239  1.00  0.00           C
ATOM    737  O   CYX X  48      57.059  52.047  39.068  1.00  0.00           O
ATOM    738  N   ARG X  49      55.363  52.415  40.441  1.00  0.00           N
ATOM    739  H   ARG X  49      54.355  52.470  40.485  1.00  0.00           H
ATOM    740  CA  ARG X  49      56.235  52.711  41.564  1.00  1.00           C
ATOM    741  HA  ARG X  49      57.240  52.322  41.407  1.00  0.00           H
ATOM    742  CB  ARG X  49      56.346  54.213  41.864  1.00  0.00           C
ATOM    743  HB2 ARG X  49      55.339  54.543  42.129  1.00  0.00           H
ATOM    744  HB3 ARG X  49      56.919  54.326  42.784  1.00  0.00           H
ATOM    745  CG  ARG X  49      57.047  54.949  40.777  1.00  0.00           C
ATOM    746  HG2 ARG X  49      58.126  54.813  40.703  1.00  0.00           H
ATOM    747  HG3 ARG X  49      56.603  54.692  39.816  1.00  0.00           H
ATOM    748  CD  ARG X  49      56.844  56.443  41.071  1.00  0.00           C
ATOM    749  HD2 ARG X  49      56.887  57.050  40.168  1.00  0.00           H
ATOM    750  HD3 ARG X  49      55.883  56.672  41.525  1.00  0.00           H
ATOM    751  NE  ARG X  49      57.863  56.882  42.034  1.00  0.00           N
ATOM    752  HE  ARG X  49      57.568  57.198  42.946  1.00  0.00           H
ATOM    753  CZ  ARG X  49      59.108  57.327  41.799  1.00  0.00           C
ATOM    754  NH1 ARG X  49      59.723  57.153  40.694  1.00  0.00           N
ATOM    755 HH11 ARG X  49      59.396  56.613  39.908  1.00  0.00           H
ATOM    756 HH12 ARG X  49      60.717  57.340  40.635  1.00  0.00           H
ATOM    757  NH2 ARG X  49      59.869  57.884  42.750  1.00  0.00           N
ATOM    758 HH21 ARG X  49      59.562  57.916  43.713  1.00  0.00           H
ATOM    759 HH22 ARG X  49      60.809  58.164  42.511  1.00  0.00           H
ATOM    760  C   ARG X  49      55.712  52.018  42.804  1.00  0.00           C
ATOM    761  O   ARG X  49      54.549  52.078  43.125  1.00  0.00           O
ATOM    762  N   PHE X  50      56.598  51.564  43.763  1.00  0.00           N
ATOM    763  H   PHE X  50      57.581  51.684  43.569  1.00  0.00           H
ATOM    764  CA  PHE X  50      56.134  51.222  45.102  1.00  1.00           C
ATOM    765  HA  PHE X  50      55.245  50.590  45.111  1.00  0.00           H
ATOM    766  CB  PHE X  50      57.340  50.338  45.522  1.00  0.00           C
ATOM    767  HB2 PHE X  50      58.326  50.798  45.440  1.00  0.00           H
ATOM    768  HB3 PHE X  50      57.181  50.238  46.594  1.00  0.00           H
ATOM    769  CG  PHE X  50      57.312  48.928  45.029  1.00  0.00           C
ATOM    770  CD1 PHE X  50      56.382  48.015  45.612  1.00  0.00           C
ATOM    771  HD1 PHE X  50      55.774  48.219  46.479  1.00  0.00           H
ATOM    772  CE1 PHE X  50      56.122  46.837  44.880  1.00  0.00           C
ATOM    773  HE1 PHE X  50      55.386  46.181  45.324  1.00  0.00           H
ATOM    774  CZ  PHE X  50      56.838  46.430  43.764  1.00  0.00           C
ATOM    775  HZ  PHE X  50      56.723  45.478  43.266  1.00  0.00           H
ATOM    776  CE2 PHE X  50      57.836  47.333  43.296  1.00  0.00           C
ATOM    777  HE2 PHE X  50      58.388  47.017  42.422  1.00  0.00           H
ATOM    778  CD2 PHE X  50      58.017  48.629  43.843  1.00  0.00           C
ATOM    779  HD2 PHE X  50      58.738  49.281  43.370  1.00  0.00           H
ATOM    780  C   PHE X  50      56.071  52.498  45.961  1.00  0.00           C
ATOM    781  O   PHE X  50      56.794  53.454  45.721  1.00  0.00           O
ATOM    782  N   TYR X  51      55.161  52.400  46.947  1.00  0.00           N
ATOM    783  H   TYR X  51      54.648  51.542  47.093  1.00  0.00           H
ATOM    784  CA  TYR X  51      54.999  53.407  48.007  1.00  1.00           C
ATOM    785  HA  TYR X  51      55.894  54.024  47.925  1.00  0.00           H
ATOM    786  CB  TYR X  51      53.850  54.278  47.736  1.00  0.00           C
ATOM    787  HB2 TYR X  51      52.881  53.831  47.961  1.00  0.00           H
ATOM    788  HB3 TYR X  51      54.077  55.119  48.394  1.00  0.00           H
ATOM    789  CG  TYR X  51      53.710  54.931  46.387  1.00  0.00           C
ATOM    790  CD1 TYR X  51      53.591  54.275  45.159  1.00  0.00           C
ATOM    791  HD1 TYR X  51      53.621  53.198  45.139  1.00  0.00           H
ATOM    792  CE1 TYR X  51      53.386  55.014  43.970  1.00  0.00           C
ATOM    793  HE1 TYR X  51      53.288  54.410  43.080  1.00  0.00           H
ATOM    794  CZ  TYR X  51      53.529  56.444  43.964  1.00  0.00           C
ATOM    795  OH  TYR X  51      53.730  57.133  42.802  1.00  0.00           O
ATOM    796  HH  TYR X  51      53.553  56.604  42.020  1.00  0.00           H
ATOM    797  CE2 TYR X  51      53.554  57.079  45.210  1.00  0.00           C
ATOM    798  HE2 TYR X  51      53.636  58.156  45.186  1.00  0.00           H
ATOM    799  CD2 TYR X  51      53.706  56.346  46.401  1.00  0.00           C
ATOM    800  HD2 TYR X  51      53.707  56.873  47.343  1.00  0.00           H
ATOM    801  C   TYR X  51      54.987  52.794  49.371  1.00  0.00           C
ATOM    802  O   TYR X  51      54.482  51.674  49.476  1.00  0.00           O
ATOM    803  N   ALA X  52      55.380  53.557  50.379  1.00  0.00           N
ATOM    804  H   ALA X  52      55.861  54.407  50.122  1.00  0.00           H
ATOM    805  CA  ALA X  52      55.232  53.158  51.801  1.00  1.00           C
ATOM    806  HA  ALA X  52      54.267  52.664  51.909  1.00  0.00           H
ATOM    807  CB  ALA X  52      56.354  52.088  52.013  1.00  0.00           C
ATOM    808  HB1 ALA X  52      57.340  52.543  52.115  1.00  0.00           H
ATOM    809  HB2 ALA X  52      56.417  51.222  51.354  1.00  0.00           H
ATOM    810  HB3 ALA X  52      56.003  51.625  52.935  1.00  0.00           H
ATOM    811  C   ALA X  52      55.378  54.282  52.853  1.00  0.00           C
ATOM    812  O   ALA X  52      55.985  55.319  52.608  1.00  0.00           O
ATOM    813  N   LEU X  53      54.900  54.103  54.115  1.00  0.00           N
ATOM    814  H   LEU X  53      54.357  53.291  54.374  1.00  0.00           H
ATOM    815  CA  LEU X  53      55.233  54.998  55.278  1.00  1.00           C
ATOM    816  HA  LEU X  53      55.172  55.963  54.772  1.00  0.00           H
ATOM    817  CB  LEU X  53      54.012  54.999  56.302  1.00  0.00           C
ATOM    818  HB2 LEU X  53      53.895  53.981  56.675  1.00  0.00           H
ATOM    819  HB3 LEU X  53      54.307  55.657  57.118  1.00  0.00           H
ATOM    820  CG  LEU X  53      52.657  55.472  55.735  1.00  0.00           C
ATOM    821  HG  LEU X  53      52.431  54.925  54.819  1.00  0.00           H
ATOM    822  CD1 LEU X  53      51.700  55.101  56.773  1.00  0.00           C
ATOM    823 HD11 LEU X  53      50.670  55.179  56.425  1.00  0.00           H
ATOM    824 HD12 LEU X  53      51.801  55.573  57.749  1.00  0.00           H
ATOM    825 HD13 LEU X  53      51.892  54.070  57.069  1.00  0.00           H
ATOM    826  CD2 LEU X  53      52.483  56.991  55.527  1.00  0.00           C
ATOM    827 HD21 LEU X  53      53.209  57.255  54.754  1.00  0.00           H
ATOM    828 HD22 LEU X  53      51.508  57.186  55.086  1.00  0.00           H
ATOM    829 HD23 LEU X  53      52.648  57.569  56.438  1.00  0.00           H
ATOM    830  C   LEU X  53      56.536  54.759  55.930  1.00  0.00           C
ATOM    831  O   LEU X  53      57.023  53.634  56.015  1.00  0.00           O
ATOM    832  N   SER X  54      57.101  55.852  56.340  1.00  0.00           N
ATOM    833  H   SER X  54      56.589  56.719  56.289  1.00  0.00           H
ATOM    834  CA  SER X  54      58.531  55.966  56.689  1.00  1.00           C
ATOM    835  HA  SER X  54      58.790  55.035  57.189  1.00  0.00           H
ATOM    836  CB  SER X  54      59.387  55.982  55.431  1.00  0.00           C
ATOM    837  HB2 SER X  54      59.024  55.191  54.774  1.00  0.00           H
ATOM    838  HB3 SER X  54      59.247  56.927  54.907  1.00  0.00           H
ATOM    839  OG  SER X  54      60.754  55.722  55.760  1.00  0.00           O
ATOM    840  HG  SER X  54      60.951  54.800  55.945  1.00  0.00           H
ATOM    841  C   SER X  54      58.850  57.131  57.597  1.00  0.00           C
ATOM    842  O   SER X  54      57.977  58.010  57.658  1.00  0.00           O
ATOM    843  N   GLN X  55      60.010  57.215  58.154  1.00  0.00           N
ATOM    844  H   GLN X  55      60.585  56.385  58.140  1.00  0.00           H
ATOM    845  CA  GLN X  55      60.558  58.531  58.709  1.00  1.00           C
ATOM    846  HA  GLN X  55      59.955  59.354  58.331  1.00  0.00           H
ATOM    847  CB  GLN X  55      60.564  58.611  60.222  1.00  0.00           C
ATOM    848  HB2 GLN X  55      60.899  59.599  60.540  1.00  0.00           H
ATOM    849  HB3 GLN X  55      59.509  58.724  60.473  1.00  0.00           H
ATOM    850  CG  GLN X  55      61.415  57.557  60.873  1.00  0.00           C
ATOM    851  HG2 GLN X  55      62.356  57.412  60.340  1.00  0.00           H
ATOM    852  HG3 GLN X  55      61.717  57.886  61.867  1.00  0.00           H
ATOM    853  CD  GLN X  55      60.826  56.262  61.252  1.00  0.00           C
ATOM    854  OE1 GLN X  55      59.606  56.142  61.420  1.00  0.00           O
ATOM    855  NE2 GLN X  55      61.653  55.293  61.508  1.00  0.00           N
ATOM    856 HE21 GLN X  55      61.343  54.350  61.699  1.00  0.00           H
ATOM    857 HE22 GLN X  55      62.620  55.518  61.332  1.00  0.00           H
ATOM    858  C   GLN X  55      61.948  58.941  58.161  1.00  0.00           C
ATOM    859  O   GLN X  55      62.585  59.897  58.649  1.00  0.00           O
ATOM    860  N   GLY X  56      62.471  58.363  57.066  1.00  0.00           N
ATOM    861  H   GLY X  56      61.953  57.628  56.609  1.00  0.00           H
ATOM    862  CA  GLY X  56      63.724  58.755  56.511  1.00  1.00           C
ATOM    863  HA2 GLY X  56      63.851  58.409  55.485  1.00  0.00           H
ATOM    864  HA3 GLY X  56      63.783  59.841  56.424  1.00  0.00           H
ATOM    865  C   GLY X  56      64.990  58.213  57.269  1.00  0.00           C
ATOM    866  O   GLY X  56      66.044  58.692  57.008  1.00  0.00           O
ATOM    867  N   THR X  57      64.782  57.120  58.035  1.00  0.00           N
ATOM    868  H   THR X  57      63.832  56.780  58.023  1.00  0.00           H
ATOM    869  CA  THR X  57      65.809  56.223  58.680  1.00  1.00           C
ATOM    870  HA  THR X  57      66.796  56.587  58.388  1.00  0.00           H
ATOM    871  CB  THR X  57      65.632  56.237  60.208  1.00  0.00           C
ATOM    872  HB  THR X  57      66.332  55.532  60.655  1.00  0.00           H
ATOM    873  CG2 THR X  57      65.730  57.561  60.838  1.00  0.00           C
ATOM    874 HG21 THR X  57      66.661  58.087  60.638  1.00  0.00           H
ATOM    875 HG22 THR X  57      65.673  57.497  61.926  1.00  0.00           H
ATOM    876 HG23 THR X  57      64.993  58.238  60.405  1.00  0.00           H
ATOM    877  OG1 THR X  57      64.316  55.849  60.437  1.00  0.00           O
ATOM    878  HG1 THR X  57      64.342  54.913  60.648  1.00  0.00           H
ATOM    879  C   THR X  57      65.821  54.755  58.254  1.00  0.00           C
ATOM    880  O   THR X  57      64.885  54.259  57.566  1.00  0.00           O
ATOM    881  N   THR X  58      66.917  54.103  58.534  1.00  0.00           N
ATOM    882  H   THR X  58      67.462  54.508  59.282  1.00  0.00           H
ATOM    883  CA  THR X  58      67.546  53.030  57.742  1.00  1.00           C
ATOM    884  HA  THR X  58      66.887  52.829  56.895  1.00  0.00           H
ATOM    885  CB  THR X  58      68.955  53.449  57.358  1.00  0.00           C
ATOM    886  HB  THR X  58      69.408  52.536  56.969  1.00  0.00           H
ATOM    887  CG2 THR X  58      68.842  54.503  56.249  1.00  0.00           C
ATOM    888 HG21 THR X  58      69.819  54.730  55.821  1.00  0.00           H
ATOM    889 HG22 THR X  58      68.473  55.446  56.656  1.00  0.00           H
ATOM    890 HG23 THR X  58      68.259  54.130  55.408  1.00  0.00           H
ATOM    891  OG1 THR X  58      69.638  54.043  58.409  1.00  0.00           O
ATOM    892  HG1 THR X  58      70.454  54.407  58.057  1.00  0.00           H
ATOM    893  C   THR X  58      67.664  51.746  58.661  1.00  0.00           C
ATOM    894  O   THR X  58      67.518  51.872  59.899  1.00  0.00           O
ATOM    895  N   ILE X  59      67.963  50.572  58.149  1.00  0.00           N
ATOM    896  H   ILE X  59      68.199  50.514  57.168  1.00  0.00           H
ATOM    897  CA  ILE X  59      68.304  49.344  58.847  1.00  0.00           C
ATOM    898  HA  ILE X  59      67.418  48.965  59.352  1.00  0.00           H
ATOM    899  CB  ILE X  59      68.686  48.183  57.885  1.00  0.00           C
ATOM    900  HB  ILE X  59      69.235  48.686  57.091  1.00  0.00           H
ATOM    901  CG2 ILE X  59      69.534  47.075  58.573  1.00  0.00           C
ATOM    902 HG21 ILE X  59      70.447  47.450  59.037  1.00  0.00           H
ATOM    903 HG22 ILE X  59      69.875  46.259  57.935  1.00  0.00           H
ATOM    904 HG23 ILE X  59      69.045  46.571  59.407  1.00  0.00           H
ATOM    905  CG1 ILE X  59      67.422  47.570  57.296  1.00  0.00           C
ATOM    906 HG12 ILE X  59      66.777  47.159  58.073  1.00  0.00           H
ATOM    907 HG13 ILE X  59      66.855  48.359  56.802  1.00  0.00           H
ATOM    908  CD1 ILE X  59      67.636  46.421  56.242  1.00  0.00           C
ATOM    909 HD11 ILE X  59      68.066  46.756  55.298  1.00  0.00           H
ATOM    910 HD12 ILE X  59      66.648  45.979  56.116  1.00  0.00           H
ATOM    911 HD13 ILE X  59      68.195  45.541  56.565  1.00  0.00           H
ATOM    912  C   ILE X  59      69.403  49.633  59.900  1.00  0.00           C
ATOM    913  O   ILE X  59      69.148  49.290  61.056  1.00  0.00           O
ATOM    914  N   ARG X  60      70.475  50.339  59.612  1.00  0.00           N
ATOM    915  H   ARG X  60      70.591  50.473  58.616  1.00  0.00           H
ATOM    916  CA  ARG X  60      71.477  50.874  60.584  1.00  0.00           C
ATOM    917  HA  ARG X  60      71.742  49.978  61.143  1.00  0.00           H
ATOM    918  CB  ARG X  60      72.671  51.465  59.739  1.00  0.00           C
ATOM    919  HB2 ARG X  60      72.737  50.916  58.801  1.00  0.00           H
ATOM    920  HB3 ARG X  60      72.577  52.524  59.493  1.00  0.00           H
ATOM    921  CG  ARG X  60      73.945  51.154  60.467  1.00  0.00           C
ATOM    922  HG2 ARG X  60      74.034  51.742  61.379  1.00  0.00           H
ATOM    923  HG3 ARG X  60      74.105  50.112  60.744  1.00  0.00           H
ATOM    924  CD  ARG X  60      75.220  51.537  59.683  1.00  0.00           C
ATOM    925  HD2 ARG X  60      76.032  51.587  60.406  1.00  0.00           H
ATOM    926  HD3 ARG X  60      75.490  50.755  58.975  1.00  0.00           H
ATOM    927  NE  ARG X  60      75.204  52.842  59.035  1.00  0.00           N
ATOM    928  HE  ARG X  60      75.208  53.675  59.608  1.00  0.00           H
ATOM    929  CZ  ARG X  60      75.055  53.101  57.762  1.00  0.00           C
ATOM    930  NH1 ARG X  60      74.792  52.117  56.959  1.00  0.00           N
ATOM    931 HH11 ARG X  60      74.567  51.188  57.286  1.00  0.00           H
ATOM    932 HH12 ARG X  60      74.595  52.259  55.980  1.00  0.00           H
ATOM    933  NH2 ARG X  60      74.984  54.296  57.313  1.00  0.00           N
ATOM    934 HH21 ARG X  60      75.156  54.963  58.052  1.00  0.00           H
ATOM    935 HH22 ARG X  60      74.541  54.396  56.409  1.00  0.00           H
ATOM    936  C   ARG X  60      70.973  51.985  61.536  1.00  0.00           C
ATOM    937  O   ARG X  60      71.472  52.164  62.598  1.00  0.00           O
ATOM    938  N   GLY X  61      69.905  52.707  61.199  1.00  0.00           N
ATOM    939  H   GLY X  61      69.561  52.691  60.251  1.00  0.00           H
ATOM    940  CA  GLY X  61      69.228  53.725  62.062  1.00  0.00           C
ATOM    941  HA2 GLY X  61      69.964  54.417  62.470  1.00  0.00           H
ATOM    942  HA3 GLY X  61      68.647  54.387  61.421  1.00  0.00           H
ATOM    943  C   GLY X  61      68.529  53.276  63.352  1.00  0.00           C
ATOM    944  O   GLY X  61      67.571  53.963  63.733  1.00  0.00           O
ATOM    945  N   LYS X  62      69.003  52.202  63.990  1.00  0.00           N
ATOM    946  H   LYS X  62      69.959  51.978  63.758  1.00  0.00           H
ATOM    947  CA  LYS X  62      68.130  51.202  64.585  1.00  1.00           C
ATOM    948  HA  LYS X  62      67.416  50.873  63.826  1.00  0.00           H
ATOM    949  CB  LYS X  62      68.960  49.913  65.043  1.00  0.00           C
ATOM    950  HB2 LYS X  62      69.487  49.546  64.161  1.00  0.00           H
ATOM    951  HB3 LYS X  62      69.849  50.092  65.647  1.00  0.00           H
ATOM    952  CG  LYS X  62      68.194  48.791  65.699  1.00  0.00           C
ATOM    953  HG2 LYS X  62      68.166  48.904  66.783  1.00  0.00           H
ATOM    954  HG3 LYS X  62      67.199  48.772  65.256  1.00  0.00           H
ATOM    955  CD  LYS X  62      68.773  47.404  65.474  1.00  0.00           C
ATOM    956  HD2 LYS X  62      68.152  46.748  66.079  1.00  0.00           H
ATOM    957  HD3 LYS X  62      68.633  47.146  64.423  1.00  0.00           H
ATOM    958  CE  LYS X  62      70.273  47.391  65.774  1.00  0.00           C
ATOM    959  HE2 LYS X  62      70.747  48.088  65.085  1.00  0.00           H
ATOM    960  HE3 LYS X  62      70.404  47.826  66.766  1.00  0.00           H
ATOM    961  NZ  LYS X  62      70.939  46.044  65.735  1.00  0.00           N
ATOM    962  HZ1 LYS X  62      70.572  45.393  66.413  1.00  0.00           H
ATOM    963  HZ2 LYS X  62      71.914  46.131  65.998  1.00  0.00           H
ATOM    964  HZ3 LYS X  62      70.860  45.678  64.797  1.00  0.00           H
ATOM    965  C   LYS X  62      67.402  51.808  65.762  1.00  0.00           C
ATOM    966  O   LYS X  62      66.186  51.587  65.866  1.00  0.00           O
ATOM    967  N   HID X  63      68.107  52.572  66.620  1.00  0.00           N
ATOM    968  H   HID X  63      69.094  52.677  66.439  1.00  0.00           H
ATOM    969  CA  HID X  63      67.443  53.103  67.783  1.00  1.00           C
ATOM    970  HA  HID X  63      66.946  52.341  68.385  1.00  0.00           H
ATOM    971  CB  HID X  63      68.531  53.741  68.655  1.00  0.00           C
ATOM    972  HB2 HID X  63      69.434  53.140  68.764  1.00  0.00           H
ATOM    973  HB3 HID X  63      68.888  54.706  68.302  1.00  0.00           H
ATOM    974  CG  HID X  63      68.034  54.093  70.103  1.00  0.00           C
ATOM    975  ND1 HID X  63      67.449  55.313  70.494  1.00  0.00           N
ATOM    976  HD1 HID X  63      67.101  56.054  69.902  1.00  0.00           H
ATOM    977  CE1 HID X  63      67.278  55.281  71.842  1.00  0.00           C
ATOM    978  HE1 HID X  63      66.926  56.092  72.462  1.00  0.00           H
ATOM    979  NE2 HID X  63      67.624  54.074  72.349  1.00  0.00           N
ATOM    980  CD2 HID X  63      68.057  53.341  71.244  1.00  0.00           C
ATOM    981  HD2 HID X  63      68.454  52.339  71.197  1.00  0.00           H
ATOM    982  C   HID X  63      66.322  54.126  67.419  1.00  0.00           C
ATOM    983  O   HID X  63      65.399  54.271  68.186  1.00  0.00           O
ATOM    984  N   SER X  64      66.424  54.813  66.279  1.00  0.00           N
ATOM    985  H   SER X  64      67.106  54.474  65.615  1.00  0.00           H
ATOM    986  CA  SER X  64      65.418  55.732  65.747  1.00  1.00           C
ATOM    987  HA  SER X  64      65.165  56.442  66.533  1.00  0.00           H
ATOM    988  CB  SER X  64      65.978  56.525  64.638  1.00  0.00           C
ATOM    989  HB2 SER X  64      66.101  55.900  63.752  1.00  0.00           H
ATOM    990  HB3 SER X  64      65.247  57.204  64.204  1.00  0.00           H
ATOM    991  OG  SER X  64      67.014  57.423  64.937  1.00  0.00           O
ATOM    992  HG  SER X  64      67.798  57.131  64.465  1.00  0.00           H
ATOM    993  C   SER X  64      64.144  55.026  65.375  1.00  0.00           C
ATOM    994  O   SER X  64      63.056  55.565  65.686  1.00  0.00           O
ATOM    995  N   ASN X  65      64.244  53.859  64.653  1.00  0.00           N
ATOM    996  H   ASN X  65      65.180  53.566  64.413  1.00  0.00           H
ATOM    997  CA  ASN X  65      63.107  53.019  64.182  1.00  1.00           C
ATOM    998  HA  ASN X  65      62.395  53.511  63.520  1.00  0.00           H
ATOM    999  CB  ASN X  65      63.670  51.958  63.277  1.00  0.00           C
ATOM   1000  HB2 ASN X  65      64.200  51.220  63.875  1.00  0.00           H
ATOM   1001  HB3 ASN X  65      62.803  51.497  62.800  1.00  0.00           H
ATOM   1002  CG  ASN X  65      64.695  52.426  62.229  1.00  0.00           C
ATOM   1003  OD1 ASN X  65      64.490  53.376  61.529  1.00  0.00           O
ATOM   1004  ND2 ASN X  65      65.835  51.741  62.170  1.00  0.00           N
ATOM   1005 HD21 ASN X  65      65.918  50.767  62.419  1.00  0.00           H
ATOM   1006 HD22 ASN X  65      66.540  52.095  61.537  1.00  0.00           H
ATOM   1007  C   ASN X  65      62.368  52.364  65.286  1.00  0.00           C
ATOM   1008  O   ASN X  65      61.103  52.318  65.317  1.00  0.00           O
ATOM   1009  N   GLY X  66      63.078  52.050  66.378  1.00  0.00           N
ATOM   1010  H   GLY X  66      64.080  52.174  66.387  1.00  0.00           H
ATOM   1011  CA  GLY X  66      62.618  51.835  67.710  1.00  1.00           C
ATOM   1012  HA2 GLY X  66      61.842  51.077  67.605  1.00  0.00           H
ATOM   1013  HA3 GLY X  66      63.441  51.510  68.344  1.00  0.00           H
ATOM   1014  C   GLY X  66      62.012  53.001  68.504  1.00  0.00           C
ATOM   1015  O   GLY X  66      61.185  52.794  69.405  1.00  0.00           O
ATOM   1016  N   THR X  67      62.396  54.194  68.177  1.00  0.00           N
ATOM   1017  H   THR X  67      63.173  54.254  67.530  1.00  0.00           H
ATOM   1018  CA  THR X  67      62.027  55.434  68.917  1.00  1.00           C
ATOM   1019  HA  THR X  67      61.761  55.114  69.924  1.00  0.00           H
ATOM   1020  CB  THR X  67      63.275  56.405  69.112  1.00  0.00           C
ATOM   1021  HB  THR X  67      63.729  56.594  68.141  1.00  0.00           H
ATOM   1022  CG2 THR X  67      63.009  57.806  69.774  1.00  0.00           C
ATOM   1023 HG21 THR X  67      63.893  58.439  69.830  1.00  0.00           H
ATOM   1024 HG22 THR X  67      62.485  57.744  70.729  1.00  0.00           H
ATOM   1025 HG23 THR X  67      62.307  58.359  69.151  1.00  0.00           H
ATOM   1026  OG1 THR X  67      64.194  55.828  69.988  1.00  0.00           O
ATOM   1027  HG1 THR X  67      64.620  55.135  69.478  1.00  0.00           H
ATOM   1028  C   THR X  67      60.855  56.247  68.391  1.00  0.00           C
ATOM   1029  O   THR X  67      60.052  56.675  69.235  1.00  0.00           O
ATOM   1030  N   ILE X  68      60.626  56.301  67.073  1.00  0.00           N
ATOM   1031  H   ILE X  68      61.230  55.790  66.445  1.00  0.00           H
ATOM   1032  CA  ILE X  68      59.542  56.967  66.382  1.00  0.00           C
ATOM   1033  HA  ILE X  68      59.246  57.795  67.028  1.00  0.00           H
ATOM   1034  CB  ILE X  68      59.960  57.533  65.045  1.00  0.00           C
ATOM   1035  HB  ILE X  68      60.528  56.715  64.602  1.00  0.00           H
ATOM   1036  CG2 ILE X  68      58.741  57.888  64.196  1.00  0.00           C
ATOM   1037 HG21 ILE X  68      58.123  57.030  63.929  1.00  0.00           H
ATOM   1038 HG22 ILE X  68      59.134  58.407  63.322  1.00  0.00           H
ATOM   1039 HG23 ILE X  68      58.107  58.615  64.701  1.00  0.00           H
ATOM   1040  CG1 ILE X  68      60.844  58.784  65.355  1.00  0.00           C
ATOM   1041 HG12 ILE X  68      60.165  59.602  65.595  1.00  0.00           H
ATOM   1042 HG13 ILE X  68      61.463  58.548  66.218  1.00  0.00           H
ATOM   1043  CD1 ILE X  68      61.803  59.228  64.259  1.00  0.00           C
ATOM   1044 HD11 ILE X  68      61.210  59.427  63.365  1.00  0.00           H
ATOM   1045 HD12 ILE X  68      62.496  58.418  64.036  1.00  0.00           H
ATOM   1046 HD13 ILE X  68      62.458  60.046  64.560  1.00  0.00           H
ATOM   1047  C   ILE X  68      58.326  56.018  66.289  1.00  0.00           C
ATOM   1048  O   ILE X  68      58.344  55.044  65.472  1.00  0.00           O
ATOM   1049  N   HID X  69      57.304  56.246  67.079  1.00  0.00           N
ATOM   1050  H   HID X  69      57.382  56.965  67.787  1.00  0.00           H
ATOM   1051  CA  HID X  69      56.118  55.361  67.042  1.00  0.00           C
ATOM   1052  HA  HID X  69      56.502  54.356  67.213  1.00  0.00           H
ATOM   1053  CB  HID X  69      55.147  55.761  68.136  1.00  0.00           C
ATOM   1054  HB2 HID X  69      54.366  55.023  68.330  1.00  0.00           H
ATOM   1055  HB3 HID X  69      55.700  55.600  69.060  1.00  0.00           H
ATOM   1056  CG  HID X  69      54.492  57.109  67.974  1.00  0.00           C
ATOM   1057  ND1 HID X  69      54.860  58.316  68.545  1.00  0.00           N
ATOM   1058  HD1 HID X  69      55.742  58.561  68.976  1.00  0.00           H
ATOM   1059  CE1 HID X  69      53.914  59.271  68.383  1.00  0.00           C
ATOM   1060  HE1 HID X  69      54.053  60.316  68.618  1.00  0.00           H
ATOM   1061  NE2 HID X  69      52.925  58.713  67.657  1.00  0.00           N
ATOM   1062  CD2 HID X  69      53.243  57.370  67.586  1.00  0.00           C
ATOM   1063  HD2 HID X  69      52.488  56.635  67.364  1.00  0.00           H
ATOM   1064  C   HID X  69      55.393  55.361  65.657  1.00  0.00           C
ATOM   1065  O   HID X  69      55.472  56.307  64.867  1.00  0.00           O
ATOM   1066  N   ASP X  70      54.581  54.410  65.499  1.00  0.00           N
ATOM   1067  H   ASP X  70      54.516  53.743  66.255  1.00  0.00           H
ATOM   1068  CA  ASP X  70      53.920  54.062  64.177  1.00  0.00           C
ATOM   1069  HA  ASP X  70      54.615  54.011  63.339  1.00  0.00           H
ATOM   1070  CB  ASP X  70      53.355  52.615  64.164  1.00  0.00           C
ATOM   1071  HB2 ASP X  70      52.559  52.539  64.904  1.00  0.00           H
ATOM   1072  HB3 ASP X  70      52.946  52.463  63.165  1.00  0.00           H
ATOM   1073  CG  ASP X  70      54.382  51.554  64.371  1.00  0.00           C
ATOM   1074  OD1 ASP X  70      55.570  51.744  63.966  1.00  0.00           O
ATOM   1075  OD2 ASP X  70      54.102  50.465  64.956  1.00  0.00           O
ATOM   1076  C   ASP X  70      52.893  55.089  63.739  1.00  0.00           C
ATOM   1077  O   ASP X  70      52.344  54.916  62.577  1.00  0.00           O
ATOM   1078  N   ARG X  71      52.470  56.110  64.544  1.00  0.00           N
ATOM   1079  H   ARG X  71      52.707  55.991  65.520  1.00  0.00           H
ATOM   1080  CA  ARG X  71      51.467  57.255  64.104  1.00  0.00           C
ATOM   1081  HA  ARG X  71      51.310  57.274  63.024  1.00  0.00           H
ATOM   1082  CB  ARG X  71      50.236  56.993  64.901  1.00  0.00           C
ATOM   1083  HB2 ARG X  71      50.022  55.934  65.050  1.00  0.00           H
ATOM   1084  HB3 ARG X  71      50.429  57.473  65.859  1.00  0.00           H
ATOM   1085  CG  ARG X  71      49.017  57.670  64.165  1.00  0.00           C
ATOM   1086  HG2 ARG X  71      49.209  58.736  64.042  1.00  0.00           H
ATOM   1087  HG3 ARG X  71      48.796  57.264  63.178  1.00  0.00           H
ATOM   1088  CD  ARG X  71      47.713  57.618  64.952  1.00  0.00           C
ATOM   1089  HD2 ARG X  71      47.861  58.030  65.950  1.00  0.00           H
ATOM   1090  HD3 ARG X  71      46.982  58.323  64.559  1.00  0.00           H
ATOM   1091  NE  ARG X  71      47.169  56.247  64.979  1.00  0.00           N
ATOM   1092  HE  ARG X  71      47.308  55.713  64.130  1.00  0.00           H
ATOM   1093  CZ  ARG X  71      46.817  55.522  66.069  1.00  0.00           C
ATOM   1094  NH1 ARG X  71      46.784  55.983  67.269  1.00  0.00           N
ATOM   1095 HH11 ARG X  71      46.790  56.978  67.444  1.00  0.00           H
ATOM   1096 HH12 ARG X  71      46.283  55.407  67.931  1.00  0.00           H
ATOM   1097  NH2 ARG X  71      46.405  54.331  65.997  1.00  0.00           N
ATOM   1098 HH21 ARG X  71      46.241  53.923  65.087  1.00  0.00           H
ATOM   1099 HH22 ARG X  71      46.092  53.847  66.828  1.00  0.00           H
ATOM   1100  C   ARG X  71      52.054  58.729  64.280  1.00  0.00           C
ATOM   1101  O   ARG X  71      51.277  59.633  64.444  1.00  0.00           O
ATOM   1102  N   SER X  72      53.347  58.879  64.583  1.00  0.00           N
ATOM   1103  H   SER X  72      53.857  58.065  64.900  1.00  0.00           H
ATOM   1104  CA  SER X  72      54.158  60.153  64.905  1.00  0.00           C
ATOM   1105  HA  SER X  72      53.687  60.547  65.806  1.00  0.00           H
ATOM   1106  CB  SER X  72      55.640  59.738  65.279  1.00  0.00           C
ATOM   1107  HB2 SER X  72      55.631  59.181  66.217  1.00  0.00           H
ATOM   1108  HB3 SER X  72      56.040  59.252  64.391  1.00  0.00           H
ATOM   1109  OG  SER X  72      56.494  60.834  65.380  1.00  0.00           O
ATOM   1110  HG  SER X  72      57.224  60.627  65.968  1.00  0.00           H
ATOM   1111  C   SER X  72      54.058  61.207  63.771  1.00  0.00           C
ATOM   1112  O   SER X  72      53.827  60.841  62.621  1.00  0.00           O
ATOM   1113  N   GLN X  73      54.179  62.487  64.060  1.00  0.00           N
ATOM   1114  H   GLN X  73      54.397  62.882  64.965  1.00  0.00           H
ATOM   1115  CA  GLN X  73      54.215  63.495  63.068  1.00  0.00           C
ATOM   1116  HA  GLN X  73      53.370  63.359  62.391  1.00  0.00           H
ATOM   1117  CB  GLN X  73      53.984  64.928  63.650  1.00  0.00           C
ATOM   1118  HB2 GLN X  73      53.709  65.637  62.871  1.00  0.00           H
ATOM   1119  HB3 GLN X  73      53.178  64.913  64.382  1.00  0.00           H
ATOM   1120  CG  GLN X  73      55.145  65.657  64.436  1.00  0.00           C
ATOM   1121  HG2 GLN X  73      56.050  65.873  63.869  1.00  0.00           H
ATOM   1122  HG3 GLN X  73      54.738  66.639  64.673  1.00  0.00           H
ATOM   1123  CD  GLN X  73      55.566  65.089  65.800  1.00  0.00           C
ATOM   1124  OE1 GLN X  73      55.307  63.937  66.105  1.00  0.00           O
ATOM   1125  NE2 GLN X  73      56.052  65.984  66.618  1.00  0.00           N
ATOM   1126 HE21 GLN X  73      56.512  65.681  67.466  1.00  0.00           H
ATOM   1127 HE22 GLN X  73      56.211  66.897  66.211  1.00  0.00           H
ATOM   1128  C   GLN X  73      55.484  63.527  62.319  1.00  0.00           C
ATOM   1129  O   GLN X  73      55.667  64.399  61.466  1.00  0.00           O
ATOM   1130  N   TYR X  74      56.598  62.742  62.602  1.00  0.00           N
ATOM   1131  H   TYR X  74      56.527  62.229  63.470  1.00  0.00           H
ATOM   1132  CA  TYR X  74      57.838  62.649  61.800  1.00  0.00           C
ATOM   1133  HA  TYR X  74      57.983  63.555  61.215  1.00  0.00           H
ATOM   1134  CB  TYR X  74      59.024  62.460  62.735  1.00  0.00           C
ATOM   1135  HB2 TYR X  74      58.939  61.541  63.313  1.00  0.00           H
ATOM   1136  HB3 TYR X  74      59.966  62.386  62.190  1.00  0.00           H
ATOM   1137  CG  TYR X  74      59.185  63.646  63.791  1.00  0.00           C
ATOM   1138  CD1 TYR X  74      58.700  63.525  65.109  1.00  0.00           C
ATOM   1139  HD1 TYR X  74      58.300  62.545  65.319  1.00  0.00           H
ATOM   1140  CE1 TYR X  74      58.753  64.637  65.995  1.00  0.00           C
ATOM   1141  HE1 TYR X  74      58.310  64.513  66.972  1.00  0.00           H
ATOM   1142  CZ  TYR X  74      59.315  65.891  65.593  1.00  0.00           C
ATOM   1143  OH  TYR X  74      59.295  66.967  66.396  1.00  0.00           O
ATOM   1144  HH  TYR X  74      58.602  67.108  67.047  1.00  0.00           H
ATOM   1145  CE2 TYR X  74      59.839  65.994  64.272  1.00  0.00           C
ATOM   1146  HE2 TYR X  74      60.239  66.880  63.802  1.00  0.00           H
ATOM   1147  CD2 TYR X  74      59.680  64.865  63.382  1.00  0.00           C
ATOM   1148  HD2 TYR X  74      60.087  65.005  62.393  1.00  0.00           H
ATOM   1149  C   TYR X  74      57.744  61.594  60.732  1.00  0.00           C
ATOM   1150  O   TYR X  74      58.727  61.320  60.047  1.00  0.00           O
ATOM   1151  N   ARG X  75      56.575  60.987  60.509  1.00  0.00           N
ATOM   1152  H   ARG X  75      55.747  61.045  61.086  1.00  0.00           H
ATOM   1153  CA  ARG X  75      56.321  60.013  59.406  1.00  0.00           C
ATOM   1154  HA  ARG X  75      57.210  59.390  59.327  1.00  0.00           H
ATOM   1155  CB  ARG X  75      55.095  59.154  59.816  1.00  0.00           C
ATOM   1156  HB2 ARG X  75      54.264  59.765  60.173  1.00  0.00           H
ATOM   1157  HB3 ARG X  75      54.821  58.607  58.915  1.00  0.00           H
ATOM   1158  CG  ARG X  75      55.380  58.212  60.968  1.00  0.00           C
ATOM   1159  HG2 ARG X  75      55.761  58.801  61.802  1.00  0.00           H
ATOM   1160  HG3 ARG X  75      54.421  57.818  61.304  1.00  0.00           H
ATOM   1161  CD  ARG X  75      56.411  57.085  60.693  1.00  0.00           C
ATOM   1162  HD2 ARG X  75      57.146  57.441  59.973  1.00  0.00           H
ATOM   1163  HD3 ARG X  75      56.839  56.807  61.656  1.00  0.00           H
ATOM   1164  NE  ARG X  75      55.877  55.811  60.151  1.00  0.00           N
ATOM   1165  HE  ARG X  75      54.930  55.730  59.809  1.00  0.00           H
ATOM   1166  CZ  ARG X  75      56.430  54.628  60.346  1.00  0.00           C
ATOM   1167  NH1 ARG X  75      57.640  54.444  60.651  1.00  0.00           N
ATOM   1168 HH11 ARG X  75      58.191  55.267  60.863  1.00  0.00           H
ATOM   1169 HH12 ARG X  75      57.987  53.499  60.729  1.00  0.00           H
ATOM   1170  NH2 ARG X  75      55.661  53.533  60.216  1.00  0.00           N
ATOM   1171 HH21 ARG X  75      54.709  53.700  59.921  1.00  0.00           H
ATOM   1172 HH22 ARG X  75      56.017  52.645  60.542  1.00  0.00           H
ATOM   1173  C   ARG X  75      56.139  60.749  58.076  1.00  0.00           C
ATOM   1174  O   ARG X  75      55.637  61.848  58.002  1.00  0.00           O
ATOM   1175  N   ALA X  76      56.395  60.056  56.951  1.00  0.00           N
ATOM   1176  H   ALA X  76      56.666  59.089  57.047  1.00  0.00           H
ATOM   1177  CA  ALA X  76      56.205  60.569  55.597  1.00  1.00           C
ATOM   1178  HA  ALA X  76      55.293  61.167  55.580  1.00  0.00           H
ATOM   1179  CB  ALA X  76      57.399  61.382  55.138  1.00  0.00           C
ATOM   1180  HB1 ALA X  76      57.558  62.209  55.830  1.00  0.00           H
ATOM   1181  HB2 ALA X  76      57.263  61.744  54.121  1.00  0.00           H
ATOM   1182  HB3 ALA X  76      58.331  60.820  55.198  1.00  0.00           H
ATOM   1183  C   ALA X  76      55.884  59.347  54.593  1.00  0.00           C
ATOM   1184  O   ALA X  76      56.319  58.204  54.742  1.00  0.00           O
ATOM   1185  N   LEU X  77      55.193  59.734  53.541  1.00  0.00           N
ATOM   1186  H   LEU X  77      54.860  60.686  53.478  1.00  0.00           H
ATOM   1187  CA  LEU X  77      54.976  58.832  52.399  1.00  1.00           C
ATOM   1188  HA  LEU X  77      54.857  57.812  52.764  1.00  0.00           H
ATOM   1189  CB  LEU X  77      53.706  59.278  51.672  1.00  0.00           C
ATOM   1190  HB2 LEU X  77      52.894  59.309  52.400  1.00  0.00           H
ATOM   1191  HB3 LEU X  77      53.965  60.258  51.273  1.00  0.00           H
ATOM   1192  CG  LEU X  77      53.312  58.399  50.449  1.00  0.00           C
ATOM   1193  HG  LEU X  77      54.064  58.460  49.662  1.00  0.00           H
ATOM   1194  CD1 LEU X  77      53.166  56.956  50.838  1.00  0.00           C
ATOM   1195 HD11 LEU X  77      52.623  56.602  49.962  1.00  0.00           H
ATOM   1196 HD12 LEU X  77      52.519  56.981  51.717  1.00  0.00           H
ATOM   1197 HD13 LEU X  77      54.240  56.782  50.897  1.00  0.00           H
ATOM   1198  CD2 LEU X  77      52.023  58.912  49.741  1.00  0.00           C
ATOM   1199 HD21 LEU X  77      52.090  58.778  48.659  1.00  0.00           H
ATOM   1200 HD22 LEU X  77      51.099  58.472  50.114  1.00  0.00           H
ATOM   1201 HD23 LEU X  77      51.927  59.976  49.959  1.00  0.00           H
ATOM   1202  C   LEU X  77      56.135  58.921  51.422  1.00  0.00           C
ATOM   1203  O   LEU X  77      56.348  59.956  50.816  1.00  0.00           O
ATOM   1204  N   ILE X  78      56.953  57.879  51.232  1.00  0.00           N
ATOM   1205  H   ILE X  78      56.803  57.004  51.716  1.00  0.00           H
ATOM   1206  CA  ILE X  78      57.896  57.752  50.155  1.00  1.00           C
ATOM   1207  HA  ILE X  78      57.900  58.712  49.640  1.00  0.00           H
ATOM   1208  CB  ILE X  78      59.310  57.381  50.707  1.00  0.00           C
ATOM   1209  HB  ILE X  78      59.961  57.493  49.840  1.00  0.00           H
ATOM   1210  CG2 ILE X  78      59.771  58.382  51.778  1.00  0.00           C
ATOM   1211 HG21 ILE X  78      60.817  58.212  52.032  1.00  0.00           H
ATOM   1212 HG22 ILE X  78      59.107  58.316  52.640  1.00  0.00           H
ATOM   1213 HG23 ILE X  78      59.625  59.375  51.349  1.00  0.00           H
ATOM   1214  CG1 ILE X  78      59.373  55.833  51.027  1.00  0.00           C
ATOM   1215 HG12 ILE X  78      58.613  55.484  51.725  1.00  0.00           H
ATOM   1216 HG13 ILE X  78      59.244  55.273  50.101  1.00  0.00           H
ATOM   1217  CD1 ILE X  78      60.694  55.420  51.609  1.00  0.00           C
ATOM   1218 HD11 ILE X  78      61.531  56.006  51.230  1.00  0.00           H
ATOM   1219 HD12 ILE X  78      60.901  54.392  51.313  1.00  0.00           H
ATOM   1220 HD13 ILE X  78      60.633  55.502  52.695  1.00  0.00           H
ATOM   1221  C   ILE X  78      57.576  56.816  49.025  1.00  0.00           C
ATOM   1222  O   ILE X  78      56.785  55.865  49.213  1.00  0.00           O
ATOM   1223  N   SER X  79      58.299  57.038  47.898  1.00  0.00           N
ATOM   1224  H   SER X  79      58.596  58.003  47.870  1.00  0.00           H
ATOM   1225  CA  SER X  79      57.935  56.372  46.626  1.00  1.00           C
ATOM   1226  HA  SER X  79      57.532  55.386  46.855  1.00  0.00           H
ATOM   1227  CB  SER X  79      56.832  57.034  45.807  1.00  0.00           C
ATOM   1228  HB2 SER X  79      56.395  56.255  45.184  1.00  0.00           H
ATOM   1229  HB3 SER X  79      56.113  57.247  46.600  1.00  0.00           H
ATOM   1230  OG  SER X  79      57.349  58.186  45.104  1.00  0.00           O
ATOM   1231  HG  SER X  79      56.564  58.731  45.020  1.00  0.00           H
ATOM   1232  C   SER X  79      59.205  56.038  45.769  1.00  0.00           C
ATOM   1233  O   SER X  79      60.097  56.870  45.663  1.00  0.00           O
ATOM   1234  N   TRP X  80      59.245  54.860  45.146  1.00  0.00           N
ATOM   1235  H   TRP X  80      58.445  54.245  45.180  1.00  0.00           H
ATOM   1236  CA  TRP X  80      60.453  54.488  44.403  1.00  1.00           C
ATOM   1237  HA  TRP X  80      60.966  55.377  44.032  1.00  0.00           H
ATOM   1238  CB  TRP X  80      61.450  53.928  45.390  1.00  0.00           C
ATOM   1239  HB2 TRP X  80      62.437  53.911  44.929  1.00  0.00           H
ATOM   1240  HB3 TRP X  80      61.577  54.516  46.300  1.00  0.00           H
ATOM   1241  CG  TRP X  80      61.227  52.538  45.990  1.00  0.00           C
ATOM   1242  CD1 TRP X  80      61.873  51.465  45.590  1.00  0.00           C
ATOM   1243  HD1 TRP X  80      62.645  51.495  44.838  1.00  0.00           H
ATOM   1244  NE1 TRP X  80      61.590  50.370  46.340  1.00  0.00           N
ATOM   1245  HE1 TRP X  80      61.941  49.430  46.220  1.00  0.00           H
ATOM   1246  CE2 TRP X  80      60.497  50.643  47.126  1.00  0.00           C
ATOM   1247  CZ2 TRP X  80      59.783  49.838  48.072  1.00  0.00           C
ATOM   1248  HZ2 TRP X  80      60.007  48.783  48.148  1.00  0.00           H
ATOM   1249  CH2 TRP X  80      58.829  50.483  48.943  1.00  0.00           C
ATOM   1250  HH2 TRP X  80      58.378  49.917  49.744  1.00  0.00           H
ATOM   1251  CZ3 TRP X  80      58.523  51.856  48.757  1.00  0.00           C
ATOM   1252  HZ3 TRP X  80      57.673  52.200  49.328  1.00  0.00           H
ATOM   1253  CE3 TRP X  80      59.171  52.608  47.733  1.00  0.00           C
ATOM   1254  HE3 TRP X  80      58.904  53.633  47.529  1.00  0.00           H
ATOM   1255  CD2 TRP X  80      60.242  52.072  46.981  1.00  0.00           C
ATOM   1256  C   TRP X  80      60.143  53.553  43.241  1.00  0.00           C
ATOM   1257  O   TRP X  80      59.063  52.954  43.074  1.00  0.00           O
ATOM   1258  N   PRO X  81      61.169  53.358  42.388  1.00  0.00           N
ATOM   1259  CD  PRO X  81      62.433  54.107  42.287  1.00  0.00           C
ATOM   1260  HD2 PRO X  81      63.294  53.670  42.797  1.00  0.00           H
ATOM   1261  HD3 PRO X  81      62.359  55.128  42.661  1.00  0.00           H
ATOM   1262  CG  PRO X  81      62.758  54.169  40.825  1.00  0.00           C
ATOM   1263  HG2 PRO X  81      63.822  54.168  40.592  1.00  0.00           H
ATOM   1264  HG3 PRO X  81      62.291  55.076  40.441  1.00  0.00           H
ATOM   1265  CB  PRO X  81      62.188  52.850  40.300  1.00  0.00           C
ATOM   1266  HB2 PRO X  81      62.918  52.046  40.395  1.00  0.00           H
ATOM   1267  HB3 PRO X  81      62.051  52.908  39.220  1.00  0.00           H
ATOM   1268  CA  PRO X  81      60.995  52.511  41.170  1.00  1.00           C
ATOM   1269  HA  PRO X  81      60.044  52.770  40.708  1.00  0.00           H
ATOM   1270  C   PRO X  81      60.887  51.030  41.398  1.00  0.00           C
ATOM   1271  O   PRO X  81      60.813  50.462  42.479  1.00  0.00           O
ATOM   1272  N   LEU X  82      60.814  50.307  40.244  1.00  0.00           N
ATOM   1273  H   LEU X  82      60.940  50.813  39.380  1.00  0.00           H
ATOM   1274  CA  LEU X  82      60.704  48.805  40.193  1.00  0.00           C
ATOM   1275  HA  LEU X  82      60.128  48.439  41.041  1.00  0.00           H
ATOM   1276  CB  LEU X  82      59.964  48.467  38.861  1.00  0.00           C
ATOM   1277  HB2 LEU X  82      60.592  48.800  38.033  1.00  0.00           H
ATOM   1278  HB3 LEU X  82      59.802  47.391  38.802  1.00  0.00           H
ATOM   1279  CG  LEU X  82      58.544  49.146  38.729  1.00  0.00           C
ATOM   1280  HG  LEU X  82      58.634  50.151  38.314  1.00  0.00           H
ATOM   1281  CD1 LEU X  82      57.810  48.472  37.578  1.00  0.00           C
ATOM   1282 HD11 LEU X  82      57.003  49.107  37.212  1.00  0.00           H
ATOM   1283 HD12 LEU X  82      57.390  47.493  37.808  1.00  0.00           H
ATOM   1284 HD13 LEU X  82      58.399  48.373  36.666  1.00  0.00           H
ATOM   1285  CD2 LEU X  82      57.672  49.146  40.030  1.00  0.00           C
ATOM   1286 HD21 LEU X  82      57.584  48.096  40.316  1.00  0.00           H
ATOM   1287 HD22 LEU X  82      58.035  49.809  40.815  1.00  0.00           H
ATOM   1288 HD23 LEU X  82      56.657  49.496  39.853  1.00  0.00           H
ATOM   1289  C   LEU X  82      62.082  48.159  40.208  1.00  0.00           C
ATOM   1290  O   LEU X  82      63.130  48.784  39.928  1.00  0.00           O
ATOM   1291  N   SER X  83      62.102  46.922  40.709  1.00  0.00           N
ATOM   1292  H   SER X  83      61.228  46.459  40.912  1.00  0.00           H
ATOM   1293  CA  SER X  83      63.239  46.047  40.789  1.00  0.00           C
ATOM   1294  HA  SER X  83      62.938  45.082  41.194  1.00  0.00           H
ATOM   1295  CB  SER X  83      63.763  45.894  39.324  1.00  0.00           C
ATOM   1296  HB2 SER X  83      62.979  45.687  38.597  1.00  0.00           H
ATOM   1297  HB3 SER X  83      64.233  46.862  39.145  1.00  0.00           H
ATOM   1298  OG  SER X  83      64.675  44.805  39.122  1.00  0.00           O
ATOM   1299  HG  SER X  83      64.356  43.916  39.300  1.00  0.00           H
ATOM   1300  C   SER X  83      64.355  46.546  41.827  1.00  0.00           C
ATOM   1301  O   SER X  83      65.574  46.289  41.695  1.00  0.00           O
ATOM   1302  N   SER X  84      63.974  47.264  42.894  1.00  0.00           N
ATOM   1303  H   SER X  84      62.972  47.382  42.926  1.00  0.00           H
ATOM   1304  CA  SER X  84      64.885  47.820  43.990  1.00  0.00           C
ATOM   1305  HA  SER X  84      65.734  47.133  44.012  1.00  0.00           H
ATOM   1306  CB  SER X  84      65.491  49.211  43.614  1.00  0.00           C
ATOM   1307  HB2 SER X  84      66.109  49.718  44.353  1.00  0.00           H
ATOM   1308  HB3 SER X  84      66.087  49.103  42.709  1.00  0.00           H
ATOM   1309  OG  SER X  84      64.438  50.090  43.306  1.00  0.00           O
ATOM   1310  HG  SER X  84      63.668  49.654  42.935  1.00  0.00           H
ATOM   1311  C   SER X  84      64.183  47.866  45.352  1.00  0.00           C
ATOM   1312  O   SER X  84      63.008  48.166  45.437  1.00  0.00           O
ATOM   1313  N   PRO X  85      64.996  47.703  46.454  1.00  0.00           N
ATOM   1314  CD  PRO X  85      66.329  46.973  46.593  1.00  0.00           C
ATOM   1315  HD2 PRO X  85      67.037  47.208  45.797  1.00  0.00           H
ATOM   1316  HD3 PRO X  85      66.085  45.930  46.394  1.00  0.00           H
ATOM   1317  CG  PRO X  85      66.820  47.397  48.019  1.00  0.00           C
ATOM   1318  HG2 PRO X  85      67.374  48.334  47.958  1.00  0.00           H
ATOM   1319  HG3 PRO X  85      67.448  46.589  48.390  1.00  0.00           H
ATOM   1320  CB  PRO X  85      65.503  47.404  48.696  1.00  0.00           C
ATOM   1321  HB2 PRO X  85      65.575  47.978  49.619  1.00  0.00           H
ATOM   1322  HB3 PRO X  85      65.131  46.390  48.843  1.00  0.00           H
ATOM   1323  CA  PRO X  85      64.471  48.138  47.784  1.00  0.00           C
ATOM   1324  HA  PRO X  85      63.474  47.747  47.998  1.00  0.00           H
ATOM   1325  C   PRO X  85      64.456  49.672  47.968  1.00  0.00           C
ATOM   1326  O   PRO X  85      64.949  50.453  47.139  1.00  0.00           O
ATOM   1327  N   PRO X  86      63.651  50.184  48.897  1.00  0.00           N
ATOM   1328  CD  PRO X  86      62.921  49.434  49.865  1.00  0.00           C
ATOM   1329  HD2 PRO X  86      63.532  48.642  50.299  1.00  0.00           H
ATOM   1330  HD3 PRO X  86      62.015  49.061  49.385  1.00  0.00           H
ATOM   1331  CG  PRO X  86      62.507  50.444  50.926  1.00  0.00           C
ATOM   1332  HG2 PRO X  86      63.237  50.589  51.720  1.00  0.00           H
ATOM   1333  HG3 PRO X  86      61.573  50.060  51.336  1.00  0.00           H
ATOM   1334  CB  PRO X  86      62.372  51.766  50.137  1.00  0.00           C
ATOM   1335  HB2 PRO X  86      62.398  52.653  50.771  1.00  0.00           H
ATOM   1336  HB3 PRO X  86      61.542  51.784  49.432  1.00  0.00           H
ATOM   1337  CA  PRO X  86      63.571  51.614  49.212  1.00  0.00           C
ATOM   1338  HA  PRO X  86      63.363  52.138  48.279  1.00  0.00           H
ATOM   1339  C   PRO X  86      64.900  52.117  49.750  1.00  0.00           C
ATOM   1340  O   PRO X  86      65.474  51.531  50.637  1.00  0.00           O
ATOM   1341  N   THR X  87      65.494  53.176  49.174  1.00  0.00           N
ATOM   1342  H   THR X  87      65.041  53.340  48.286  1.00  0.00           H
ATOM   1343  CA  THR X  87      66.690  53.941  49.652  1.00  0.00           C
ATOM   1344  HA  THR X  87      66.607  53.886  50.736  1.00  0.00           H
ATOM   1345  CB  THR X  87      68.079  53.388  49.316  1.00  0.00           C
ATOM   1346  HB  THR X  87      68.280  52.391  49.711  1.00  0.00           H
ATOM   1347  CG2 THR X  87      68.294  53.294  47.788  1.00  0.00           C
ATOM   1348 HG21 THR X  87      67.832  54.177  47.354  1.00  0.00           H
ATOM   1349 HG22 THR X  87      67.720  52.473  47.360  1.00  0.00           H
ATOM   1350 HG23 THR X  87      69.326  53.099  47.492  1.00  0.00           H
ATOM   1351  OG1 THR X  87      69.084  54.185  49.793  1.00  0.00           O
ATOM   1352  HG1 THR X  87      69.677  53.611  50.281  1.00  0.00           H
ATOM   1353  C   THR X  87      66.616  55.419  49.324  1.00  0.00           C
ATOM   1354  O   THR X  87      66.074  55.753  48.322  1.00  0.00           O
ATOM   1355  N   VAL X  88      67.116  56.354  50.113  1.00  0.00           N
ATOM   1356  H   VAL X  88      67.580  56.104  50.974  1.00  0.00           H
ATOM   1357  CA  VAL X  88      67.205  57.788  49.768  1.00  0.00           C
ATOM   1358  HA  VAL X  88      66.215  58.221  49.647  1.00  0.00           H
ATOM   1359  CB  VAL X  88      67.956  58.625  50.822  1.00  0.00           C
ATOM   1360  HB  VAL X  88      67.804  59.666  50.534  1.00  0.00           H
ATOM   1361  CG1 VAL X  88      67.218  58.493  52.169  1.00  0.00           C
ATOM   1362 HG11 VAL X  88      67.932  58.836  52.919  1.00  0.00           H
ATOM   1363 HG12 VAL X  88      66.315  59.102  52.209  1.00  0.00           H
ATOM   1364 HG13 VAL X  88      67.086  57.444  52.434  1.00  0.00           H
ATOM   1365  CG2 VAL X  88      69.417  58.198  50.988  1.00  0.00           C
ATOM   1366 HG21 VAL X  88      69.467  57.126  51.178  1.00  0.00           H
ATOM   1367 HG22 VAL X  88      69.811  58.645  51.899  1.00  0.00           H
ATOM   1368 HG23 VAL X  88      70.022  58.422  50.107  1.00  0.00           H
ATOM   1369  C   VAL X  88      67.931  58.088  48.414  1.00  0.00           C
ATOM   1370  O   VAL X  88      67.601  59.113  47.773  1.00  0.00           O
ATOM   1371  N   TYR X  89      68.862  57.255  47.974  1.00  0.00           N
ATOM   1372  H   TYR X  89      69.208  56.485  48.527  1.00  0.00           H
ATOM   1373  CA  TYR X  89      69.498  57.096  46.648  1.00  0.00           C
ATOM   1374  HA  TYR X  89      69.738  58.107  46.320  1.00  0.00           H
ATOM   1375  CB  TYR X  89      70.761  56.290  46.873  1.00  0.00           C
ATOM   1376  HB2 TYR X  89      70.450  55.250  46.767  1.00  0.00           H
ATOM   1377  HB3 TYR X  89      71.367  56.574  46.010  1.00  0.00           H
ATOM   1378  CG  TYR X  89      71.636  56.467  48.122  1.00  0.00           C
ATOM   1379  CD1 TYR X  89      72.083  57.696  48.562  1.00  0.00           C
ATOM   1380  HD1 TYR X  89      71.881  58.627  48.052  1.00  0.00           H
ATOM   1381  CE1 TYR X  89      72.828  57.744  49.825  1.00  0.00           C
ATOM   1382  HE1 TYR X  89      73.139  58.674  50.276  1.00  0.00           H
ATOM   1383  CZ  TYR X  89      73.069  56.596  50.540  1.00  0.00           C
ATOM   1384  OH  TYR X  89      73.743  56.817  51.676  1.00  0.00           O
ATOM   1385  HH  TYR X  89      73.806  57.716  52.006  1.00  0.00           H
ATOM   1386  CE2 TYR X  89      72.689  55.326  50.068  1.00  0.00           C
ATOM   1387  HE2 TYR X  89      73.011  54.426  50.571  1.00  0.00           H
ATOM   1388  CD2 TYR X  89      71.971  55.271  48.888  1.00  0.00           C
ATOM   1389  HD2 TYR X  89      71.474  54.371  48.557  1.00  0.00           H
ATOM   1390  C   TYR X  89      68.525  56.530  45.517  1.00  0.00           C
ATOM   1391  O   TYR X  89      69.128  56.229  44.464  1.00  0.00           O
ATOM   1392  N   ASN X  90      67.240  56.316  45.669  1.00  0.00           N
ATOM   1393  H   ASN X  90      66.871  56.503  46.589  1.00  0.00           H
ATOM   1394  CA  ASN X  90      66.264  55.906  44.626  1.00  0.00           C
ATOM   1395  HA  ASN X  90      66.635  56.375  43.716  1.00  0.00           H
ATOM   1396  CB  ASN X  90      66.358  54.414  44.409  1.00  0.00           C
ATOM   1397  HB2 ASN X  90      65.784  54.207  43.505  1.00  0.00           H
ATOM   1398  HB3 ASN X  90      67.383  54.145  44.159  1.00  0.00           H
ATOM   1399  CG  ASN X  90      65.753  53.463  45.457  1.00  0.00           C
ATOM   1400  OD1 ASN X  90      65.049  53.785  46.450  1.00  0.00           O
ATOM   1401  ND2 ASN X  90      65.918  52.235  45.277  1.00  0.00           N
ATOM   1402 HD21 ASN X  90      66.494  51.990  44.485  1.00  0.00           H
ATOM   1403 HD22 ASN X  90      65.379  51.626  45.876  1.00  0.00           H
ATOM   1404  C   ASN X  90      64.861  56.410  44.947  1.00  0.00           C
ATOM   1405  O   ASN X  90      64.041  56.527  44.049  1.00  0.00           O
ATOM   1406  N   SER X  91      64.529  56.713  46.169  1.00  0.00           N
ATOM   1407  H   SER X  91      65.167  56.362  46.870  1.00  0.00           H
ATOM   1408  CA  SER X  91      63.219  57.153  46.660  1.00  0.00           C
ATOM   1409  HA  SER X  91      62.606  56.785  45.839  1.00  0.00           H
ATOM   1410  CB  SER X  91      62.833  56.435  47.976  1.00  0.00           C
ATOM   1411  HB2 SER X  91      61.778  56.549  48.226  1.00  0.00           H
ATOM   1412  HB3 SER X  91      63.056  55.377  47.835  1.00  0.00           H
ATOM   1413  OG  SER X  91      63.623  56.942  49.015  1.00  0.00           O
ATOM   1414  HG  SER X  91      64.504  56.583  48.884  1.00  0.00           H
ATOM   1415  C   SER X  91      62.974  58.620  46.806  1.00  0.00           C
ATOM   1416  O   SER X  91      63.849  59.372  47.157  1.00  0.00           O
ATOM   1417  N   ARG X  92      61.776  59.142  46.636  1.00  0.00           N
ATOM   1418  H   ARG X  92      61.078  58.462  46.367  1.00  0.00           H
ATOM   1419  CA  ARG X  92      61.400  60.509  46.879  1.00  1.00           C
ATOM   1420  HA  ARG X  92      62.266  61.031  47.291  1.00  0.00           H
ATOM   1421  CB  ARG X  92      60.999  61.211  45.473  1.00  0.00           C
ATOM   1422  HB2 ARG X  92      60.841  62.274  45.658  1.00  0.00           H
ATOM   1423  HB3 ARG X  92      61.759  60.937  44.745  1.00  0.00           H
ATOM   1424  CG  ARG X  92      59.621  60.629  45.056  1.00  0.00           C
ATOM   1425  HG2 ARG X  92      59.635  59.548  45.203  1.00  0.00           H
ATOM   1426  HG3 ARG X  92      58.819  61.093  45.630  1.00  0.00           H
ATOM   1427  CD  ARG X  92      59.260  60.913  43.582  1.00  0.00           C
ATOM   1428  HD2 ARG X  92      59.368  61.981  43.408  1.00  0.00           H
ATOM   1429  HD3 ARG X  92      59.962  60.267  43.056  1.00  0.00           H
ATOM   1430  NE  ARG X  92      57.849  60.569  43.294  1.00  0.00           N
ATOM   1431  HE  ARG X  92      57.349  60.284  44.125  1.00  0.00           H
ATOM   1432  CZ  ARG X  92      57.261  60.364  42.136  1.00  0.00           C
ATOM   1433  NH1 ARG X  92      57.841  60.495  41.049  1.00  0.00           N
ATOM   1434 HH11 ARG X  92      58.789  60.831  41.151  1.00  0.00           H
ATOM   1435 HH12 ARG X  92      57.376  60.216  40.198  1.00  0.00           H
ATOM   1436  NH2 ARG X  92      56.069  59.875  42.069  1.00  0.00           N
ATOM   1437 HH21 ARG X  92      55.563  59.869  42.942  1.00  0.00           H
ATOM   1438 HH22 ARG X  92      55.614  59.747  41.176  1.00  0.00           H
ATOM   1439  C   ARG X  92      60.269  60.560  47.918  1.00  0.00           C
ATOM   1440  O   ARG X  92      59.447  59.635  48.053  1.00  0.00           O
ATOM   1441  N   VAL X  93      60.195  61.692  48.668  1.00  0.00           N
ATOM   1442  H   VAL X  93      60.935  62.369  48.557  1.00  0.00           H
ATOM   1443  CA  VAL X  93      59.068  62.002  49.555  1.00  1.00           C
ATOM   1444  HA  VAL X  93      58.762  61.066  50.016  1.00  0.00           H
ATOM   1445  CB  VAL X  93      59.430  62.916  50.742  1.00  0.00           C
ATOM   1446  HB  VAL X  93      59.597  63.952  50.450  1.00  0.00           H
ATOM   1447  CG1 VAL X  93      58.299  62.859  51.793  1.00  0.00           C
ATOM   1448 HG11 VAL X  93      58.001  61.831  52.005  1.00  0.00           H
ATOM   1449 HG12 VAL X  93      58.639  63.270  52.745  1.00  0.00           H
ATOM   1450 HG13 VAL X  93      57.475  63.449  51.393  1.00  0.00           H
ATOM   1451  CG2 VAL X  93      60.803  62.598  51.523  1.00  0.00           C
ATOM   1452 HG21 VAL X  93      61.633  62.372  50.855  1.00  0.00           H
ATOM   1453 HG22 VAL X  93      60.717  61.758  52.214  1.00  0.00           H
ATOM   1454 HG23 VAL X  93      61.103  63.441  52.147  1.00  0.00           H
ATOM   1455  C   VAL X  93      57.834  62.601  48.805  1.00  0.00           C
ATOM   1456  O   VAL X  93      57.923  63.702  48.222  1.00  0.00           O
ATOM   1457  N   GLU X  94      56.619  62.002  48.902  1.00  0.00           N
ATOM   1458  H   GLU X  94      56.491  61.172  49.464  1.00  0.00           H
ATOM   1459  CA  GLU X  94      55.405  62.516  48.229  1.00  1.00           C
ATOM   1460  HA  GLU X  94      55.661  63.069  47.326  1.00  0.00           H
ATOM   1461  CB  GLU X  94      54.325  61.448  47.967  1.00  0.00           C
ATOM   1462  HB2 GLU X  94      54.057  60.987  48.916  1.00  0.00           H
ATOM   1463  HB3 GLU X  94      53.394  61.958  47.727  1.00  0.00           H
ATOM   1464  CG  GLU X  94      54.612  60.397  46.903  1.00  0.00           C
ATOM   1465  HG2 GLU X  94      55.404  59.736  47.265  1.00  0.00           H
ATOM   1466  HG3 GLU X  94      53.747  59.734  46.915  1.00  0.00           H
ATOM   1467  CD  GLU X  94      54.924  60.858  45.534  1.00  0.00           C
ATOM   1468  OE1 GLU X  94      55.512  60.079  44.738  1.00  0.00           O
ATOM   1469  OE2 GLU X  94      54.728  62.021  45.205  1.00  0.00           O
ATOM   1470  C   GLU X  94      54.787  63.660  49.117  1.00  0.00           C
ATOM   1471  O   GLU X  94      54.421  64.760  48.617  1.00  0.00           O
ATOM   1472  N   CYX X  95      54.668  63.524  50.397  1.00  0.00           N
ATOM   1473  H   CYX X  95      55.025  62.706  50.862  1.00  0.00           H
ATOM   1474  CA  CYX X  95      54.060  64.451  51.389  1.00  1.00           C
ATOM   1475  HA  CYX X  95      54.466  65.465  51.406  1.00  0.00           H
ATOM   1476  CB  CYX X  95      52.540  64.533  51.131  1.00  0.00           C
ATOM   1477  HB2 CYX X  95      52.104  65.203  51.870  1.00  0.00           H
ATOM   1478  HB3 CYX X  95      52.534  64.913  50.108  1.00  0.00           H
ATOM   1479  SG  CYX X  95      51.509  63.050  50.843  1.00  0.00           S
ATOM   1480  C   CYX X  95      54.203  63.811  52.822  1.00  0.00           C
ATOM   1481  O   CYX X  95      54.459  62.578  52.934  1.00  0.00           O
ATOM   1482  N   ILE X  96      54.209  64.657  53.866  1.00  0.00           N
ATOM   1483  H   ILE X  96      54.143  65.663  53.788  1.00  0.00           H
ATOM   1484  CA  ILE X  96      54.431  64.238  55.246  1.00  1.00           C
ATOM   1485  HA  ILE X  96      55.118  63.396  55.195  1.00  0.00           H
ATOM   1486  CB  ILE X  96      55.053  65.382  56.047  1.00  0.00           C
ATOM   1487  HB  ILE X  96      54.502  66.293  55.810  1.00  0.00           H
ATOM   1488  CG2 ILE X  96      54.967  65.330  57.556  1.00  0.00           C
ATOM   1489 HG21 ILE X  96      55.395  64.424  57.993  1.00  0.00           H
ATOM   1490 HG22 ILE X  96      53.901  65.398  57.770  1.00  0.00           H
ATOM   1491 HG23 ILE X  96      55.396  66.249  57.946  1.00  0.00           H
ATOM   1492  CG1 ILE X  96      56.491  65.667  55.493  1.00  0.00           C
ATOM   1493 HG12 ILE X  96      57.198  65.028  56.024  1.00  0.00           H
ATOM   1494 HG13 ILE X  96      56.620  65.340  54.461  1.00  0.00           H
ATOM   1495  CD1 ILE X  96      56.989  67.152  55.700  1.00  0.00           C
ATOM   1496 HD11 ILE X  96      56.905  67.370  56.765  1.00  0.00           H
ATOM   1497 HD12 ILE X  96      56.536  67.923  55.077  1.00  0.00           H
ATOM   1498 HD13 ILE X  96      58.040  67.049  55.430  1.00  0.00           H
ATOM   1499  C   ILE X  96      53.130  63.666  55.867  1.00  0.00           C
ATOM   1500  O   ILE X  96      52.105  64.342  55.799  1.00  0.00           O
ATOM   1501  N   GLY X  97      53.121  62.511  56.504  1.00  0.00           N
ATOM   1502  H   GLY X  97      53.945  61.927  56.472  1.00  0.00           H
ATOM   1503  CA  GLY X  97      51.894  61.850  57.101  1.00  0.00           C
ATOM   1504  HA2 GLY X  97      51.589  62.299  58.046  1.00  0.00           H
ATOM   1505  HA3 GLY X  97      51.019  61.634  56.487  1.00  0.00           H
ATOM   1506  C   GLY X  97      52.150  60.448  57.742  1.00  0.00           C
ATOM   1507  O   GLY X  97      53.071  59.786  57.375  1.00  0.00           O
ATOM   1508  N   TRP X  98      51.185  59.892  58.438  1.00  0.00           N
ATOM   1509  H   TRP X  98      50.469  60.553  58.692  1.00  0.00           H
ATOM   1510  CA  TRP X  98      51.059  58.537  58.999  1.00  0.00           C
ATOM   1511  HA  TRP X  98      51.980  57.962  58.890  1.00  0.00           H
ATOM   1512  CB  TRP X  98      51.019  58.597  60.542  1.00  0.00           C
ATOM   1513  HB2 TRP X  98      50.833  57.570  60.852  1.00  0.00           H
ATOM   1514  HB3 TRP X  98      52.022  58.859  60.878  1.00  0.00           H
ATOM   1515  CG  TRP X  98      50.149  59.643  61.173  1.00  0.00           C
ATOM   1516  CD1 TRP X  98      50.535  60.786  61.795  1.00  0.00           C
ATOM   1517  HD1 TRP X  98      51.552  61.132  61.907  1.00  0.00           H
ATOM   1518  NE1 TRP X  98      49.406  61.523  62.153  1.00  0.00           N
ATOM   1519  HE1 TRP X  98      49.427  62.393  62.663  1.00  0.00           H
ATOM   1520  CE2 TRP X  98      48.333  60.862  61.900  1.00  0.00           C
ATOM   1521  CZ2 TRP X  98      46.973  61.278  62.021  1.00  0.00           C
ATOM   1522  HZ2 TRP X  98      46.757  62.256  62.421  1.00  0.00           H
ATOM   1523  CH2 TRP X  98      45.963  60.393  61.466  1.00  0.00           C
ATOM   1524  HH2 TRP X  98      44.922  60.626  61.641  1.00  0.00           H
ATOM   1525  CZ3 TRP X  98      46.345  59.194  60.863  1.00  0.00           C
ATOM   1526  HZ3 TRP X  98      45.579  58.481  60.598  1.00  0.00           H
ATOM   1527  CE3 TRP X  98      47.680  58.811  60.777  1.00  0.00           C
ATOM   1528  HE3 TRP X  98      47.962  57.847  60.382  1.00  0.00           H
ATOM   1529  CD2 TRP X  98      48.685  59.653  61.243  1.00  0.00           C
ATOM   1530  C   TRP X  98      49.875  57.761  58.337  1.00  0.00           C
ATOM   1531  O   TRP X  98      49.699  56.580  58.675  1.00  0.00           O
ATOM   1532  N   SER X  99      49.250  58.351  57.304  1.00  0.00           N
ATOM   1533  H   SER X  99      49.594  59.262  57.034  1.00  0.00           H
ATOM   1534  CA  SER X  99      48.272  57.689  56.455  1.00  1.00           C
ATOM   1535  HA  SER X  99      48.600  56.686  56.175  1.00  0.00           H
ATOM   1536  CB  SER X  99      46.935  57.760  57.289  1.00  0.00           C
ATOM   1537  HB2 SER X  99      46.860  57.144  58.185  1.00  0.00           H
ATOM   1538  HB3 SER X  99      46.820  58.799  57.603  1.00  0.00           H
ATOM   1539  OG  SER X  99      45.907  57.265  56.411  1.00  0.00           O
ATOM   1540  HG  SER X  99      45.887  56.333  56.641  1.00  0.00           H
ATOM   1541  C   SER X  99      48.094  58.472  55.215  1.00  0.00           C
ATOM   1542  O   SER X  99      48.324  59.683  55.221  1.00  0.00           O
ATOM   1543  N   SER X 100      47.841  57.852  54.056  1.00  0.00           N
ATOM   1544  H   SER X 100      47.799  56.844  53.975  1.00  0.00           H
ATOM   1545  CA  SER X 100      47.993  58.460  52.717  1.00  1.00           C
ATOM   1546  HA  SER X 100      47.543  59.451  52.753  1.00  0.00           H
ATOM   1547  CB  SER X 100      49.501  58.574  52.438  1.00  0.00           C
ATOM   1548  HB2 SER X 100      49.605  59.377  51.713  1.00  0.00           H
ATOM   1549  HB3 SER X 100      50.094  58.890  53.297  1.00  0.00           H
ATOM   1550  OG  SER X 100      49.923  57.336  52.021  1.00  0.00           O
ATOM   1551  HG  SER X 100      49.753  56.675  52.695  1.00  0.00           H
ATOM   1552  C   SER X 100      47.235  57.672  51.580  1.00  0.00           C
ATOM   1553  O   SER X 100      46.750  56.551  51.790  1.00  0.00           O
ATOM   1554  N   THR X 101      47.255  58.282  50.319  1.00  0.00           N
ATOM   1555  H   THR X 101      47.650  59.210  50.270  1.00  0.00           H
ATOM   1556  CA  THR X 101      46.797  57.780  49.020  1.00  1.00           C
ATOM   1557  HA  THR X 101      47.319  56.823  49.000  1.00  0.00           H
ATOM   1558  CB  THR X 101      45.299  57.506  49.129  1.00  0.00           C
ATOM   1559  HB  THR X 101      45.081  56.899  50.007  1.00  0.00           H
ATOM   1560  CG2 THR X 101      44.277  58.658  49.127  1.00  0.00           C
ATOM   1561 HG21 THR X 101      43.268  58.272  48.973  1.00  0.00           H
ATOM   1562 HG22 THR X 101      44.555  59.386  48.362  1.00  0.00           H
ATOM   1563 HG23 THR X 101      44.346  59.201  50.068  1.00  0.00           H
ATOM   1564  OG1 THR X 101      45.000  56.871  47.913  1.00  0.00           O
ATOM   1565  HG1 THR X 101      45.233  55.943  47.994  1.00  0.00           H
ATOM   1566  C   THR X 101      47.353  58.616  47.851  1.00  0.00           C
ATOM   1567  O   THR X 101      47.657  59.827  48.101  1.00  0.00           O
ATOM   1568  N   SER X 102      47.539  58.083  46.672  1.00  0.00           N
ATOM   1569  H   SER X 102      47.372  57.090  46.581  1.00  0.00           H
ATOM   1570  CA  SER X 102      48.336  58.747  45.614  1.00  1.00           C
ATOM   1571  HA  SER X 102      48.133  59.817  45.582  1.00  0.00           H
ATOM   1572  CB  SER X 102      49.843  58.633  45.829  1.00  0.00           C
ATOM   1573  HB2 SER X 102      50.146  59.064  46.783  1.00  0.00           H
ATOM   1574  HB3 SER X 102      50.157  57.588  45.807  1.00  0.00           H
ATOM   1575  OG  SER X 102      50.643  59.374  44.845  1.00  0.00           O
ATOM   1576  HG  SER X 102      50.805  60.236  45.232  1.00  0.00           H
ATOM   1577  C   SER X 102      47.991  58.133  44.301  1.00  0.00           C
ATOM   1578  O   SER X 102      47.997  56.921  44.248  1.00  0.00           O
ATOM   1579  N   CYX X 103      47.623  58.918  43.257  1.00  0.00           N
ATOM   1580  H   CYX X 103      47.536  59.912  43.412  1.00  0.00           H
ATOM   1581  CA  CYX X 103      47.278  58.375  41.957  1.00  1.00           C
ATOM   1582  HA  CYX X 103      47.886  57.473  41.874  1.00  0.00           H
ATOM   1583  CB  CYX X 103      45.796  57.986  41.969  1.00  0.00           C
ATOM   1584  HB2 CYX X 103      45.486  57.626  40.987  1.00  0.00           H
ATOM   1585  HB3 CYX X 103      45.778  57.104  42.609  1.00  0.00           H
ATOM   1586  SG  CYX X 103      44.546  59.207  42.507  1.00  0.00           S
ATOM   1587  C   CYX X 103      47.498  59.475  40.874  1.00  0.00           C
ATOM   1588  O   CYX X 103      47.546  60.657  41.127  1.00  0.00           O
ATOM   1589  N   HID X 104      47.596  59.089  39.620  1.00  0.00           N
ATOM   1590  H   HID X 104      47.248  58.164  39.418  1.00  0.00           H
ATOM   1591  CA  HID X 104      47.779  59.828  38.465  1.00  1.00           C
ATOM   1592  HA  HID X 104      48.129  60.854  38.595  1.00  0.00           H
ATOM   1593  CB  HID X 104      48.807  59.121  37.583  1.00  0.00           C
ATOM   1594  HB2 HID X 104      49.610  58.647  38.150  1.00  0.00           H
ATOM   1595  HB3 HID X 104      48.371  58.285  37.037  1.00  0.00           H
ATOM   1596  CG  HID X 104      49.440  60.015  36.512  1.00  0.00           C
ATOM   1597  ND1 HID X 104      50.657  60.527  36.526  1.00  0.00           N
ATOM   1598  HD1 HID X 104      51.221  60.397  37.357  1.00  0.00           H
ATOM   1599  CE1 HID X 104      50.739  61.378  35.521  1.00  0.00           C
ATOM   1600  HE1 HID X 104      51.584  61.997  35.255  1.00  0.00           H
ATOM   1601  NE2 HID X 104      49.721  61.166  34.658  1.00  0.00           N
ATOM   1602  CD2 HID X 104      48.843  60.307  35.324  1.00  0.00           C
ATOM   1603  HD2 HID X 104      47.846  60.010  35.030  1.00  0.00           H
ATOM   1604  C   HID X 104      46.463  60.126  37.721  1.00  0.00           C
ATOM   1605  O   HID X 104      45.606  59.185  37.704  1.00  0.00           O
ATOM   1606  N   ASP X 105      46.207  61.371  37.331  1.00  0.00           N
ATOM   1607  H   ASP X 105      46.928  62.019  37.617  1.00  0.00           H
ATOM   1608  CA  ASP X 105      44.919  61.826  36.799  1.00  0.00           C
ATOM   1609  HA  ASP X 105      44.170  61.094  37.100  1.00  0.00           H
ATOM   1610  CB  ASP X 105      44.520  63.100  37.414  1.00  0.00           C
ATOM   1611  HB2 ASP X 105      43.435  63.202  37.328  1.00  0.00           H
ATOM   1612  HB3 ASP X 105      44.694  62.972  38.482  1.00  0.00           H
ATOM   1613  CG  ASP X 105      45.208  64.334  36.920  1.00  0.00           C
ATOM   1614  OD1 ASP X 105      46.067  64.269  35.955  1.00  0.00           O
ATOM   1615  OD2 ASP X 105      44.996  65.345  37.600  1.00  0.00           O
ATOM   1616  C   ASP X 105      44.802  61.887  35.231  1.00  0.00           C
ATOM   1617  O   ASP X 105      43.774  62.167  34.624  1.00  0.00           O
ATOM   1618  N   GLY X 106      45.946  61.664  34.613  1.00  0.00           N
ATOM   1619  H   GLY X 106      46.704  61.388  35.220  1.00  0.00           H
ATOM   1620  CA  GLY X 106      46.140  61.571  33.151  1.00  0.00           C
ATOM   1621  HA2 GLY X 106      46.523  60.565  32.979  1.00  0.00           H
ATOM   1622  HA3 GLY X 106      45.222  61.719  32.583  1.00  0.00           H
ATOM   1623  C   GLY X 106      47.014  62.729  32.653  1.00  0.00           C
ATOM   1624  O   GLY X 106      47.625  62.636  31.579  1.00  0.00           O
ATOM   1625  N   LYS X 107      46.986  63.903  33.326  1.00  0.00           N
ATOM   1626  H   LYS X 107      46.379  64.156  34.094  1.00  0.00           H
ATOM   1627  CA  LYS X 107      48.089  64.962  33.099  1.00  0.00           C
ATOM   1628  HA  LYS X 107      48.630  64.631  32.211  1.00  0.00           H
ATOM   1629  CB  LYS X 107      47.451  66.360  33.074  1.00  0.00           C
ATOM   1630  HB2 LYS X 107      46.716  66.456  33.874  1.00  0.00           H
ATOM   1631  HB3 LYS X 107      48.193  67.155  33.164  1.00  0.00           H
ATOM   1632  CG  LYS X 107      46.665  66.584  31.819  1.00  0.00           C
ATOM   1633  HG2 LYS X 107      47.392  66.478  31.012  1.00  0.00           H
ATOM   1634  HG3 LYS X 107      45.957  65.786  31.592  1.00  0.00           H
ATOM   1635  CD  LYS X 107      45.979  67.957  31.704  1.00  0.00           C
ATOM   1636  HD2 LYS X 107      45.077  67.884  32.310  1.00  0.00           H
ATOM   1637  HD3 LYS X 107      46.602  68.770  32.082  1.00  0.00           H
ATOM   1638  CE  LYS X 107      45.545  68.301  30.250  1.00  0.00           C
ATOM   1639  HE2 LYS X 107      44.740  67.622  29.956  1.00  0.00           H
ATOM   1640  HE3 LYS X 107      45.083  69.278  30.112  1.00  0.00           H
ATOM   1641  NZ  LYS X 107      46.561  68.366  29.241  1.00  0.00           N
ATOM   1642  HZ1 LYS X 107      47.338  68.959  29.491  1.00  0.00           H
ATOM   1643  HZ2 LYS X 107      46.228  68.723  28.356  1.00  0.00           H
ATOM   1644  HZ3 LYS X 107      47.004  67.474  29.068  1.00  0.00           H
ATOM   1645  C   LYS X 107      49.154  64.842  34.160  1.00  0.00           C
ATOM   1646  O   LYS X 107      50.296  64.973  33.772  1.00  0.00           O
ATOM   1647  N   THR X 108      48.817  64.620  35.465  1.00  0.00           N
ATOM   1648  H   THR X 108      47.879  64.273  35.603  1.00  0.00           H
ATOM   1649  CA  THR X 108      49.632  64.854  36.692  1.00  0.00           C
ATOM   1650  HA  THR X 108      50.669  64.611  36.463  1.00  0.00           H
ATOM   1651  CB  THR X 108      49.535  66.387  37.032  1.00  0.00           C
ATOM   1652  HB  THR X 108      48.472  66.610  36.930  1.00  0.00           H
ATOM   1653  CG2 THR X 108      50.234  66.793  38.322  1.00  0.00           C
ATOM   1654 HG21 THR X 108      50.291  67.877  38.444  1.00  0.00           H
ATOM   1655 HG22 THR X 108      51.209  66.312  38.396  1.00  0.00           H
ATOM   1656 HG23 THR X 108      49.602  66.500  39.158  1.00  0.00           H
ATOM   1657  OG1 THR X 108      50.285  67.123  36.047  1.00  0.00           O
ATOM   1658  HG1 THR X 108      49.649  67.792  35.783  1.00  0.00           H
ATOM   1659  C   THR X 108      49.257  63.865  37.791  1.00  0.00           C
ATOM   1660  O   THR X 108      48.065  63.465  37.973  1.00  0.00           O
ATOM   1661  N   ARG X 109      50.249  63.572  38.646  1.00  0.00           N
ATOM   1662  H   ARG X 109      51.164  63.884  38.358  1.00  0.00           H
ATOM   1663  CA  ARG X 109      50.079  62.882  39.934  1.00  1.00           C
ATOM   1664  HA  ARG X 109      49.439  62.027  39.719  1.00  0.00           H
ATOM   1665  CB  ARG X 109      51.360  62.181  40.475  1.00  0.00           C
ATOM   1666  HB2 ARG X 109      51.573  61.434  39.711  1.00  0.00           H
ATOM   1667  HB3 ARG X 109      52.175  62.908  40.512  1.00  0.00           H
ATOM   1668  CG  ARG X 109      51.238  61.422  41.814  1.00  0.00           C
ATOM   1669  HG2 ARG X 109      51.525  62.136  42.590  1.00  0.00           H
ATOM   1670  HG3 ARG X 109      50.206  61.080  41.883  1.00  0.00           H
ATOM   1671  CD  ARG X 109      52.141  60.178  41.789  1.00  0.00           C
ATOM   1672  HD2 ARG X 109      53.100  60.293  41.282  1.00  0.00           H
ATOM   1673  HD3 ARG X 109      52.230  59.874  42.830  1.00  0.00           H
ATOM   1674  NE  ARG X 109      51.538  59.135  40.949  1.00  0.00           N
ATOM   1675  HE  ARG X 109      51.787  59.121  39.970  1.00  0.00           H
ATOM   1676  CZ  ARG X 109      50.924  57.986  41.420  1.00  0.00           C
ATOM   1677  NH1 ARG X 109      50.635  57.735  42.658  1.00  0.00           N
ATOM   1678 HH11 ARG X 109      50.876  58.453  43.329  1.00  0.00           H
ATOM   1679 HH12 ARG X 109      50.148  56.929  43.021  1.00  0.00           H
ATOM   1680  NH2 ARG X 109      50.613  57.066  40.622  1.00  0.00           N
ATOM   1681 HH21 ARG X 109      50.937  57.044  39.666  1.00  0.00           H
ATOM   1682 HH22 ARG X 109      50.175  56.295  41.103  1.00  0.00           H
ATOM   1683  C   ARG X 109      49.467  63.738  41.027  1.00  0.00           C
ATOM   1684  O   ARG X 109      50.055  64.748  41.385  1.00  0.00           O
ATOM   1685  N   MET X 110      48.423  63.267  41.660  1.00  0.00           N
ATOM   1686  H   MET X 110      48.040  62.432  41.237  1.00  0.00           H
ATOM   1687  CA  MET X 110      47.877  63.721  42.958  1.00  1.00           C
ATOM   1688  HA  MET X 110      48.194  64.742  43.179  1.00  0.00           H
ATOM   1689  CB  MET X 110      46.369  63.612  42.823  1.00  0.00           C
ATOM   1690  HB2 MET X 110      45.972  64.055  41.910  1.00  0.00           H
ATOM   1691  HB3 MET X 110      46.148  62.565  43.033  1.00  0.00           H
ATOM   1692  CG  MET X 110      45.697  64.427  43.967  1.00  0.00           C
ATOM   1693  HG2 MET X 110      46.135  64.171  44.931  1.00  0.00           H
ATOM   1694  HG3 MET X 110      45.873  65.489  43.812  1.00  0.00           H
ATOM   1695  SD  MET X 110      43.886  64.170  44.294  1.00  0.00           S
ATOM   1696  CE  MET X 110      43.648  62.409  44.218  1.00  0.00           C
ATOM   1697  HE1 MET X 110      42.673  62.127  44.620  1.00  0.00           H
ATOM   1698  HE2 MET X 110      43.766  61.973  43.226  1.00  0.00           H
ATOM   1699  HE3 MET X 110      44.436  61.899  44.772  1.00  0.00           H
ATOM   1700  C   MET X 110      48.389  62.864  44.093  1.00  0.00           C
ATOM   1701  O   MET X 110      48.558  61.664  43.952  1.00  0.00           O
ATOM   1702  N   SER X 111      48.695  63.436  45.230  1.00  0.00           N
ATOM   1703  H   SER X 111      48.588  64.429  45.375  1.00  0.00           H
ATOM   1704  CA  SER X 111      48.982  62.690  46.494  1.00  1.00           C
ATOM   1705  HA  SER X 111      48.704  61.637  46.490  1.00  0.00           H
ATOM   1706  CB  SER X 111      50.563  62.658  46.629  1.00  0.00           C
ATOM   1707  HB2 SER X 111      50.898  63.688  46.498  1.00  0.00           H
ATOM   1708  HB3 SER X 111      50.671  62.264  47.641  1.00  0.00           H
ATOM   1709  OG  SER X 111      51.280  61.873  45.723  1.00  0.00           O
ATOM   1710  HG  SER X 111      51.997  62.420  45.402  1.00  0.00           H
ATOM   1711  C   SER X 111      48.326  63.422  47.654  1.00  0.00           C
ATOM   1712  O   SER X 111      47.869  64.523  47.469  1.00  0.00           O
ATOM   1713  N   ILE X 112      48.154  62.772  48.814  1.00  0.00           N
ATOM   1714  H   ILE X 112      48.446  61.831  48.599  1.00  0.00           H
ATOM   1715  CA  ILE X 112      47.322  63.146  49.921  1.00  1.00           C
ATOM   1716  HA  ILE X 112      47.372  64.222  50.084  1.00  0.00           H
ATOM   1717  CB  ILE X 112      45.803  62.614  49.798  1.00  0.00           C
ATOM   1718  HB  ILE X 112      45.799  61.530  49.704  1.00  0.00           H
ATOM   1719  CG2 ILE X 112      44.919  63.027  51.058  1.00  0.00           C
ATOM   1720 HG21 ILE X 112      44.949  64.117  51.065  1.00  0.00           H
ATOM   1721 HG22 ILE X 112      45.402  62.661  51.965  1.00  0.00           H
ATOM   1722 HG23 ILE X 112      43.936  62.568  50.958  1.00  0.00           H
ATOM   1723  CG1 ILE X 112      45.187  63.204  48.543  1.00  0.00           C
ATOM   1724 HG12 ILE X 112      45.396  64.274  48.495  1.00  0.00           H
ATOM   1725 HG13 ILE X 112      45.742  62.787  47.703  1.00  0.00           H
ATOM   1726  CD1 ILE X 112      43.656  62.954  48.416  1.00  0.00           C
ATOM   1727 HD11 ILE X 112      43.380  63.252  47.405  1.00  0.00           H
ATOM   1728 HD12 ILE X 112      43.195  63.678  49.088  1.00  0.00           H
ATOM   1729 HD13 ILE X 112      43.372  61.945  48.718  1.00  0.00           H
ATOM   1730  C   ILE X 112      47.953  62.424  51.087  1.00  0.00           C
ATOM   1731  O   ILE X 112      47.958  61.193  51.165  1.00  0.00           O
ATOM   1732  N   CYX X 113      48.504  63.188  52.026  1.00  0.00           N
ATOM   1733  H   CYX X 113      48.571  64.178  51.833  1.00  0.00           H
ATOM   1734  CA  CYX X 113      48.847  62.838  53.358  1.00  1.00           C
ATOM   1735  HA  CYX X 113      48.675  61.767  53.481  1.00  0.00           H
ATOM   1736  CB  CYX X 113      50.359  63.112  53.645  1.00  0.00           C
ATOM   1737  HB2 CYX X 113      50.618  64.167  53.553  1.00  0.00           H
ATOM   1738  HB3 CYX X 113      50.527  62.829  54.682  1.00  0.00           H
ATOM   1739  SG  CYX X 113      51.453  62.030  52.587  1.00  0.00           S
ATOM   1740  C   CYX X 113      47.946  63.427  54.452  1.00  0.00           C
ATOM   1741  O   CYX X 113      47.533  64.588  54.370  1.00  0.00           O
ATOM   1742  N   ILE X 114      47.733  62.698  55.570  1.00  0.00           N
ATOM   1743  H   ILE X 114      48.162  61.787  55.632  1.00  0.00           H
ATOM   1744  CA  ILE X 114      47.093  63.074  56.848  1.00  1.00           C
ATOM   1745  HA  ILE X 114      46.741  64.100  56.756  1.00  0.00           H
ATOM   1746  CB  ILE X 114      45.831  62.249  57.220  1.00  0.00           C
ATOM   1747  HB  ILE X 114      46.257  61.333  57.636  1.00  0.00           H
ATOM   1748  CG2 ILE X 114      45.011  62.955  58.370  1.00  0.00           C
ATOM   1749 HG21 ILE X 114      44.414  63.816  58.072  1.00  0.00           H
ATOM   1750 HG22 ILE X 114      45.674  63.175  59.210  1.00  0.00           H
ATOM   1751 HG23 ILE X 114      44.360  62.259  58.897  1.00  0.00           H
ATOM   1752  CG1 ILE X 114      44.982  61.927  56.016  1.00  0.00           C
ATOM   1753 HG12 ILE X 114      44.614  62.806  55.484  1.00  0.00           H
ATOM   1754 HG13 ILE X 114      45.556  61.412  55.245  1.00  0.00           H
ATOM   1755  CD1 ILE X 114      43.720  61.154  56.369  1.00  0.00           C
ATOM   1756 HD11 ILE X 114      43.354  60.747  55.427  1.00  0.00           H
ATOM   1757 HD12 ILE X 114      43.125  61.864  56.943  1.00  0.00           H
ATOM   1758 HD13 ILE X 114      43.963  60.282  56.976  1.00  0.00           H
ATOM   1759  C   ILE X 114      48.158  62.995  57.916  1.00  0.00           C
ATOM   1760  O   ILE X 114      49.018  62.094  57.906  1.00  0.00           O
ATOM   1761  N   SER X 115      48.174  63.882  58.876  1.00  0.00           N
ATOM   1762  H   SER X 115      47.415  64.543  58.879  1.00  0.00           H
ATOM   1763  CA  SER X 115      49.264  63.996  59.888  1.00  1.00           C
ATOM   1764  HA  SER X 115      49.548  62.983  60.165  1.00  0.00           H
ATOM   1765  CB  SER X 115      50.457  64.709  59.272  1.00  0.00           C
ATOM   1766  HB2 SER X 115      50.843  64.031  58.511  1.00  0.00           H
ATOM   1767  HB3 SER X 115      50.304  65.750  58.988  1.00  0.00           H
ATOM   1768  OG  SER X 115      51.458  64.661  60.229  1.00  0.00           O
ATOM   1769  HG  SER X 115      52.155  64.044  59.986  1.00  0.00           H
ATOM   1770  C   SER X 115      48.679  64.778  61.132  1.00  0.00           C
ATOM   1771  O   SER X 115      47.554  65.238  61.222  1.00  0.00           O
ATOM   1772  N   GLY X 116      49.482  64.913  62.152  1.00  0.00           N
ATOM   1773  H   GLY X 116      50.428  64.579  62.020  1.00  0.00           H
ATOM   1774  CA  GLY X 116      49.122  65.518  63.436  1.00  0.00           C
ATOM   1775  HA2 GLY X 116      49.948  66.161  63.745  1.00  0.00           H
ATOM   1776  HA3 GLY X 116      48.312  66.228  63.269  1.00  0.00           H
ATOM   1777  C   GLY X 116      48.715  64.583  64.560  1.00  0.00           C
ATOM   1778  O   GLY X 116      48.986  63.406  64.520  1.00  0.00           O
ATOM   1779  N   PRO X 117      48.102  65.266  65.624  1.00  0.00           N
ATOM   1780  CD  PRO X 117      48.175  66.704  65.898  1.00  0.00           C
ATOM   1781  HD2 PRO X 117      47.348  67.227  65.419  1.00  0.00           H
ATOM   1782  HD3 PRO X 117      49.136  67.096  65.566  1.00  0.00           H
ATOM   1783  CG  PRO X 117      48.059  66.802  67.407  1.00  0.00           C
ATOM   1784  HG2 PRO X 117      47.667  67.782  67.675  1.00  0.00           H
ATOM   1785  HG3 PRO X 117      49.048  66.611  67.823  1.00  0.00           H
ATOM   1786  CB  PRO X 117      47.205  65.641  67.877  1.00  0.00           C
ATOM   1787  HB2 PRO X 117      46.147  65.906  67.865  1.00  0.00           H
ATOM   1788  HB3 PRO X 117      47.454  65.349  68.896  1.00  0.00           H
ATOM   1789  CA  PRO X 117      47.702  64.613  66.882  1.00  0.00           C
ATOM   1790  HA  PRO X 117      48.510  64.036  67.332  1.00  0.00           H
ATOM   1791  C   PRO X 117      46.495  63.693  66.584  1.00  0.00           C
ATOM   1792  O   PRO X 117      45.677  64.062  65.682  1.00  0.00           O
ATOM   1793  N   ASN X 118      46.249  62.678  67.368  1.00  0.00           N
ATOM   1794  H   ASN X 118      46.901  62.446  68.106  1.00  0.00           H
ATOM   1795  CA  ASN X 118      45.053  61.840  67.136  1.00  0.00           C
ATOM   1796  HA  ASN X 118      45.060  61.369  66.151  1.00  0.00           H
ATOM   1797  CB  ASN X 118      44.999  60.648  68.115  1.00  0.00           C
ATOM   1798  HB2 ASN X 118      44.746  60.993  69.118  1.00  0.00           H
ATOM   1799  HB3 ASN X 118      44.104  60.078  67.863  1.00  0.00           H
ATOM   1800  CG  ASN X 118      46.181  59.771  68.248  1.00  0.00           C
ATOM   1801  OD1 ASN X 118      46.270  58.658  67.798  1.00  0.00           O
ATOM   1802  ND2 ASN X 118      47.232  60.244  68.899  1.00  0.00           N
ATOM   1803 HD21 ASN X 118      47.264  61.239  69.079  1.00  0.00           H
ATOM   1804 HD22 ASN X 118      48.058  59.688  69.064  1.00  0.00           H
ATOM   1805  C   ASN X 118      43.702  62.567  67.166  1.00  0.00           C
ATOM   1806  O   ASN X 118      42.927  62.341  66.231  1.00  0.00           O
ATOM   1807  N   ASN X 119      43.415  63.357  68.182  1.00  0.00           N
ATOM   1808  H   ASN X 119      43.981  63.324  69.017  1.00  0.00           H
ATOM   1809  CA  ASN X 119      42.143  64.137  68.225  1.00  0.00           C
ATOM   1810  HA  ASN X 119      41.344  63.611  67.698  1.00  0.00           H
ATOM   1811  CB  ASN X 119      41.801  64.287  69.721  1.00  0.00           C
ATOM   1812  HB2 ASN X 119      40.806  64.725  69.808  1.00  0.00           H
ATOM   1813  HB3 ASN X 119      41.779  63.326  70.230  1.00  0.00           H
ATOM   1814  CG  ASN X 119      42.729  65.184  70.584  1.00  0.00           C
ATOM   1815  OD1 ASN X 119      43.956  65.181  70.496  1.00  0.00           O
ATOM   1816  ND2 ASN X 119      42.101  65.990  71.429  1.00  0.00           N
ATOM   1817 HD21 ASN X 119      41.093  66.065  71.460  1.00  0.00           H
ATOM   1818 HD22 ASN X 119      42.661  66.716  71.858  1.00  0.00           H
ATOM   1819  C   ASN X 119      42.205  65.513  67.530  1.00  0.00           C
ATOM   1820  O   ASN X 119      41.337  66.359  67.642  1.00  0.00           O
ATOM   1821  N   ASN X 120      43.260  65.761  66.730  1.00  0.00           N
ATOM   1822  H   ASN X 120      43.949  65.043  66.556  1.00  0.00           H
ATOM   1823  CA  ASN X 120      43.276  66.909  65.815  1.00  0.00           C
ATOM   1824  HA  ASN X 120      42.254  67.124  65.499  1.00  0.00           H
ATOM   1825  CB  ASN X 120      43.842  68.120  66.577  1.00  0.00           C
ATOM   1826  HB2 ASN X 120      43.371  68.194  67.560  1.00  0.00           H
ATOM   1827  HB3 ASN X 120      44.896  68.052  66.841  1.00  0.00           H
ATOM   1828  CG  ASN X 120      43.412  69.374  65.830  1.00  0.00           C
ATOM   1829  OD1 ASN X 120      42.395  69.428  65.118  1.00  0.00           O
ATOM   1830  ND2 ASN X 120      44.196  70.396  65.964  1.00  0.00           N
ATOM   1831 HD21 ASN X 120      45.023  70.368  66.543  1.00  0.00           H
ATOM   1832 HD22 ASN X 120      43.887  71.266  65.556  1.00  0.00           H
ATOM   1833  C   ASN X 120      44.174  66.649  64.568  1.00  0.00           C
ATOM   1834  O   ASN X 120      45.011  67.420  64.199  1.00  0.00           O
ATOM   1835  N   ALA X 121      44.013  65.518  63.857  1.00  0.00           N
ATOM   1836  H   ALA X 121      43.379  64.788  64.151  1.00  0.00           H
ATOM   1837  CA  ALA X 121      44.698  65.202  62.557  1.00  0.00           C
ATOM   1838  HA  ALA X 121      45.774  65.337  62.674  1.00  0.00           H
ATOM   1839  CB  ALA X 121      44.477  63.687  62.376  1.00  0.00           C
ATOM   1840  HB1 ALA X 121      44.921  63.095  63.175  1.00  0.00           H
ATOM   1841  HB2 ALA X 121      44.931  63.435  61.416  1.00  0.00           H
ATOM   1842  HB3 ALA X 121      43.423  63.480  62.557  1.00  0.00           H
ATOM   1843  C   ALA X 121      44.104  66.065  61.444  1.00  0.00           C
ATOM   1844  O   ALA X 121      42.953  66.523  61.459  1.00  0.00           O
ATOM   1845  N   SER X 122      44.929  66.329  60.459  1.00  0.00           N
ATOM   1846  H   SER X 122      45.873  65.992  60.572  1.00  0.00           H
ATOM   1847  CA  SER X 122      44.532  67.161  59.304  1.00  1.00           C
ATOM   1848  HA  SER X 122      43.461  66.979  59.184  1.00  0.00           H
ATOM   1849  CB  SER X 122      44.855  68.638  59.604  1.00  0.00           C
ATOM   1850  HB2 SER X 122      44.146  68.993  60.352  1.00  0.00           H
ATOM   1851  HB3 SER X 122      45.869  68.503  59.982  1.00  0.00           H
ATOM   1852  OG  SER X 122      44.772  69.452  58.388  1.00  0.00           O
ATOM   1853  HG  SER X 122      43.951  69.233  57.942  1.00  0.00           H
ATOM   1854  C   SER X 122      45.200  66.720  58.063  1.00  0.00           C
ATOM   1855  O   SER X 122      46.357  66.344  58.026  1.00  0.00           O
ATOM   1856  N   ALA X 123      44.404  66.761  56.991  1.00  0.00           N
ATOM   1857  H   ALA X 123      43.452  67.074  57.111  1.00  0.00           H
ATOM   1858  CA  ALA X 123      44.734  66.173  55.673  1.00  1.00           C
ATOM   1859  HA  ALA X 123      45.647  65.597  55.828  1.00  0.00           H
ATOM   1860  CB  ALA X 123      43.535  65.228  55.321  1.00  0.00           C
ATOM   1861  HB1 ALA X 123      43.370  64.506  56.122  1.00  0.00           H
ATOM   1862  HB2 ALA X 123      43.723  64.825  54.324  1.00  0.00           H
ATOM   1863  HB3 ALA X 123      42.639  65.849  55.346  1.00  0.00           H
ATOM   1864  C   ALA X 123      44.955  67.311  54.635  1.00  0.00           C
ATOM   1865  O   ALA X 123      44.295  68.279  54.535  1.00  0.00           O
ATOM   1866  N   VAL X 124      46.060  67.150  53.843  1.00  0.00           N
ATOM   1867  H   VAL X 124      46.658  66.351  53.985  1.00  0.00           H
ATOM   1868  CA  VAL X 124      46.419  68.140  52.883  1.00  1.00           C
ATOM   1869  HA  VAL X 124      45.631  68.890  52.804  1.00  0.00           H
ATOM   1870  CB  VAL X 124      47.611  68.965  53.462  1.00  0.00           C
ATOM   1871  HB  VAL X 124      48.532  68.382  53.514  1.00  0.00           H
ATOM   1872  CG1 VAL X 124      47.867  70.124  52.602  1.00  0.00           C
ATOM   1873 HG11 VAL X 124      47.054  70.819  52.400  1.00  0.00           H
ATOM   1874 HG12 VAL X 124      48.540  70.849  53.065  1.00  0.00           H
ATOM   1875 HG13 VAL X 124      48.300  69.793  51.658  1.00  0.00           H
ATOM   1876  CG2 VAL X 124      47.595  69.475  54.942  1.00  0.00           C
ATOM   1877 HG21 VAL X 124      47.391  68.659  55.633  1.00  0.00           H
ATOM   1878 HG22 VAL X 124      46.884  70.296  55.046  1.00  0.00           H
ATOM   1879 HG23 VAL X 124      48.525  70.040  54.998  1.00  0.00           H
ATOM   1880  C   VAL X 124      46.706  67.545  51.493  1.00  0.00           C
ATOM   1881  O   VAL X 124      47.245  66.470  51.349  1.00  0.00           O
ATOM   1882  N   ILE X 125      46.146  68.166  50.430  1.00  0.00           N
ATOM   1883  H   ILE X 125      45.504  68.924  50.597  1.00  0.00           H
ATOM   1884  CA  ILE X 125      46.142  67.568  49.106  1.00  1.00           C
ATOM   1885  HA  ILE X 125      46.475  66.530  49.142  1.00  0.00           H
ATOM   1886  CB  ILE X 125      44.697  67.662  48.597  1.00  0.00           C
ATOM   1887  HB  ILE X 125      44.346  68.693  48.626  1.00  0.00           H
ATOM   1888  CG2 ILE X 125      44.724  67.290  47.148  1.00  0.00           C
ATOM   1889 HG21 ILE X 125      45.019  66.245  47.048  1.00  0.00           H
ATOM   1890 HG22 ILE X 125      45.205  68.006  46.482  1.00  0.00           H
ATOM   1891 HG23 ILE X 125      43.696  67.366  46.794  1.00  0.00           H
ATOM   1892  CG1 ILE X 125      43.778  66.761  49.433  1.00  0.00           C
ATOM   1893 HG12 ILE X 125      43.080  66.360  48.697  1.00  0.00           H
ATOM   1894 HG13 ILE X 125      44.314  65.933  49.899  1.00  0.00           H
ATOM   1895  CD1 ILE X 125      43.034  67.478  50.551  1.00  0.00           C
ATOM   1896 HD11 ILE X 125      43.631  67.828  51.394  1.00  0.00           H
ATOM   1897 HD12 ILE X 125      42.433  66.719  51.053  1.00  0.00           H
ATOM   1898 HD13 ILE X 125      42.409  68.291  50.187  1.00  0.00           H
ATOM   1899  C   ILE X 125      47.177  68.343  48.253  1.00  0.00           C
ATOM   1900  O   ILE X 125      47.167  69.576  48.146  1.00  0.00           O
ATOM   1901  N   TRP X 126      47.886  67.505  47.509  1.00  0.00           N
ATOM   1902  H   TRP X 126      47.760  66.510  47.642  1.00  0.00           H
ATOM   1903  CA  TRP X 126      49.073  67.917  46.800  1.00  1.00           C
ATOM   1904  HA  TRP X 126      49.197  68.978  47.010  1.00  0.00           H
ATOM   1905  CB  TRP X 126      50.314  67.149  47.381  1.00  0.00           C
ATOM   1906  HB2 TRP X 126      50.211  66.078  47.211  1.00  0.00           H
ATOM   1907  HB3 TRP X 126      51.303  67.297  46.949  1.00  0.00           H
ATOM   1908  CG  TRP X 126      50.541  67.383  48.853  1.00  0.00           C
ATOM   1909  CD1 TRP X 126      49.847  66.678  49.747  1.00  0.00           C
ATOM   1910  HD1 TRP X 126      49.081  65.962  49.491  1.00  0.00           H
ATOM   1911  NE1 TRP X 126      50.257  66.955  51.052  1.00  0.00           N
ATOM   1912  HE1 TRP X 126      49.905  66.614  51.937  1.00  0.00           H
ATOM   1913  CE2 TRP X 126      51.207  67.958  50.968  1.00  0.00           C
ATOM   1914  CZ2 TRP X 126      51.769  68.796  51.921  1.00  0.00           C
ATOM   1915  HZ2 TRP X 126      51.476  68.574  52.935  1.00  0.00           H
ATOM   1916  CH2 TRP X 126      52.830  69.629  51.568  1.00  0.00           C
ATOM   1917  HH2 TRP X 126      53.323  70.153  52.373  1.00  0.00           H
ATOM   1918  CZ3 TRP X 126      53.324  69.646  50.263  1.00  0.00           C
ATOM   1919  HZ3 TRP X 126      54.138  70.298  49.986  1.00  0.00           H
ATOM   1920  CE3 TRP X 126      52.615  68.929  49.334  1.00  0.00           C
ATOM   1921  HE3 TRP X 126      52.937  68.913  48.302  1.00  0.00           H
ATOM   1922  CD2 TRP X 126      51.500  68.130  49.625  1.00  0.00           C
ATOM   1923  C   TRP X 126      48.930  67.708  45.276  1.00  0.00           C
ATOM   1924  O   TRP X 126      48.913  66.555  44.855  1.00  0.00           O
ATOM   1925  N   TYR X 127      48.887  68.787  44.484  1.00  0.00           N
ATOM   1926  H   TYR X 127      49.113  69.689  44.878  1.00  0.00           H
ATOM   1927  CA  TYR X 127      48.886  68.750  42.969  1.00  1.00           C
ATOM   1928  HA  TYR X 127      49.038  67.772  42.518  1.00  0.00           H
ATOM   1929  CB  TYR X 127      47.546  69.282  42.454  1.00  0.00           C
ATOM   1930  HB2 TYR X 127      46.838  68.757  43.095  1.00  0.00           H
ATOM   1931  HB3 TYR X 127      47.546  70.369  42.558  1.00  0.00           H
ATOM   1932  CG  TYR X 127      47.185  68.897  41.009  1.00  0.00           C
ATOM   1933  CD1 TYR X 127      47.193  67.515  40.708  1.00  0.00           C
ATOM   1934  HD1 TYR X 127      47.439  66.788  41.467  1.00  0.00           H
ATOM   1935  CE1 TYR X 127      46.929  67.025  39.396  1.00  0.00           C
ATOM   1936  HE1 TYR X 127      46.606  66.004  39.241  1.00  0.00           H
ATOM   1937  CZ  TYR X 127      46.739  67.975  38.372  1.00  0.00           C
ATOM   1938  OH  TYR X 127      46.266  67.505  37.197  1.00  0.00           O
ATOM   1939  HH  TYR X 127      45.904  66.621  37.310  1.00  0.00           H
ATOM   1940  CE2 TYR X 127      46.845  69.360  38.585  1.00  0.00           C
ATOM   1941  HE2 TYR X 127      46.708  70.108  37.817  1.00  0.00           H
ATOM   1942  CD2 TYR X 127      47.003  69.808  39.966  1.00  0.00           C
ATOM   1943  HD2 TYR X 127      47.149  70.835  40.268  1.00  0.00           H
ATOM   1944  C   TYR X 127      50.035  69.668  42.451  1.00  0.00           C
ATOM   1945  O   TYR X 127      50.449  70.598  43.101  1.00  0.00           O
ATOM   1946  N   ASN X 128      50.673  69.206  41.356  1.00  0.00           N
ATOM   1947  H   ASN X 128      50.269  68.513  40.743  1.00  0.00           H
ATOM   1948  CA  ASN X 128      51.886  69.874  40.944  1.00  0.00           C
ATOM   1949  HA  ASN X 128      52.437  69.210  40.280  1.00  0.00           H
ATOM   1950  CB  ASN X 128      51.516  71.226  40.174  1.00  0.00           C
ATOM   1951  HB2 ASN X 128      50.927  71.928  40.762  1.00  0.00           H
ATOM   1952  HB3 ASN X 128      52.433  71.774  39.955  1.00  0.00           H
ATOM   1953  CG  ASN X 128      50.875  71.062  38.807  1.00  0.00           C
ATOM   1954  OD1 ASN X 128      51.464  70.571  37.834  1.00  0.00           O
ATOM   1955  ND2 ASN X 128      49.644  71.391  38.648  1.00  0.00           N
ATOM   1956 HD21 ASN X 128      49.321  72.147  39.235  1.00  0.00           H
ATOM   1957 HD22 ASN X 128      49.191  71.306  37.748  1.00  0.00           H
ATOM   1958  C   ASN X 128      52.893  70.077  42.064  1.00  0.00           C
ATOM   1959  O   ASN X 128      53.664  71.000  42.055  1.00  0.00           O
ATOM   1960  N   ARG X 129      53.064  69.029  42.954  1.00  0.00           N
ATOM   1961  H   ARG X 129      52.476  68.209  42.893  1.00  0.00           H
ATOM   1962  CA  ARG X 129      53.989  69.013  44.050  1.00  0.00           C
ATOM   1963  HA  ARG X 129      53.560  68.386  44.833  1.00  0.00           H
ATOM   1964  CB  ARG X 129      55.425  68.455  43.656  1.00  0.00           C
ATOM   1965  HB2 ARG X 129      55.940  68.977  42.850  1.00  0.00           H
ATOM   1966  HB3 ARG X 129      55.938  68.468  44.618  1.00  0.00           H
ATOM   1967  CG  ARG X 129      55.299  67.027  43.149  1.00  0.00           C
ATOM   1968  HG2 ARG X 129      54.884  66.451  43.979  1.00  0.00           H
ATOM   1969  HG3 ARG X 129      54.578  67.015  42.333  1.00  0.00           H
ATOM   1970  CD  ARG X 129      56.632  66.369  42.560  1.00  0.00           C
ATOM   1971  HD2 ARG X 129      57.217  66.860  41.780  1.00  0.00           H
ATOM   1972  HD3 ARG X 129      57.417  66.409  43.316  1.00  0.00           H
ATOM   1973  NE  ARG X 129      56.492  64.929  42.218  1.00  0.00           N
ATOM   1974  HE  ARG X 129      56.681  64.725  41.248  1.00  0.00           H
ATOM   1975  CZ  ARG X 129      56.041  63.981  43.097  1.00  0.00           C
ATOM   1976  NH1 ARG X 129      56.116  64.055  44.392  1.00  0.00           N
ATOM   1977 HH11 ARG X 129      56.522  64.871  44.827  1.00  0.00           H
ATOM   1978 HH12 ARG X 129      55.661  63.369  44.974  1.00  0.00           H
ATOM   1979  NH2 ARG X 129      55.598  62.858  42.751  1.00  0.00           N
ATOM   1980 HH21 ARG X 129      55.466  62.707  41.761  1.00  0.00           H
ATOM   1981 HH22 ARG X 129      55.182  62.220  43.414  1.00  0.00           H
ATOM   1982  C   ARG X 129      54.051  70.250  44.883  1.00  0.00           C
ATOM   1983  O   ARG X 129      55.098  70.665  45.346  1.00  0.00           O
ATOM   1984  N   ARG X 130      52.889  70.791  45.168  1.00  0.00           N
ATOM   1985  H   ARG X 130      52.070  70.593  44.613  1.00  0.00           H
ATOM   1986  CA  ARG X 130      52.582  71.892  46.155  1.00  1.00           C
ATOM   1987  HA  ARG X 130      53.327  71.820  46.947  1.00  0.00           H
ATOM   1988  CB  ARG X 130      52.620  73.313  45.530  1.00  0.00           C
ATOM   1989  HB2 ARG X 130      51.897  73.357  44.718  1.00  0.00           H
ATOM   1990  HB3 ARG X 130      52.369  74.083  46.261  1.00  0.00           H
ATOM   1991  CG  ARG X 130      54.012  73.645  45.100  1.00  0.00           C
ATOM   1992  HG2 ARG X 130      54.777  73.668  45.875  1.00  0.00           H
ATOM   1993  HG3 ARG X 130      54.309  72.893  44.369  1.00  0.00           H
ATOM   1994  CD  ARG X 130      54.179  75.059  44.555  1.00  0.00           C
ATOM   1995  HD2 ARG X 130      54.069  75.786  45.364  1.00  0.00           H
ATOM   1996  HD3 ARG X 130      55.215  75.228  44.272  1.00  0.00           H
ATOM   1997  NE  ARG X 130      53.272  75.245  43.384  1.00  0.00           N
ATOM   1998  HE  ARG X 130      52.397  75.699  43.599  1.00  0.00           H
ATOM   1999  CZ  ARG X 130      53.361  74.871  42.140  1.00  0.00           C
ATOM   2000  NH1 ARG X 130      54.482  74.388  41.713  1.00  0.00           N
ATOM   2001 HH11 ARG X 130      55.269  74.432  42.344  1.00  0.00           H
ATOM   2002 HH12 ARG X 130      54.554  74.184  40.726  1.00  0.00           H
ATOM   2003  NH2 ARG X 130      52.401  75.117  41.315  1.00  0.00           N
ATOM   2004 HH21 ARG X 130      51.510  75.439  41.664  1.00  0.00           H
ATOM   2005 HH22 ARG X 130      52.508  74.820  40.355  1.00  0.00           H
ATOM   2006  C   ARG X 130      51.164  71.688  46.861  1.00  0.00           C
ATOM   2007  O   ARG X 130      50.188  71.256  46.109  1.00  0.00           O
ATOM   2008  N   PRO X 131      50.969  72.170  48.109  1.00  0.00           N
ATOM   2009  CD  PRO X 131      52.069  72.657  49.023  1.00  0.00           C
ATOM   2010  HD2 PRO X 131      52.490  73.614  48.707  1.00  0.00           H
ATOM   2011  HD3 PRO X 131      52.875  71.925  48.984  1.00  0.00           H
ATOM   2012  CG  PRO X 131      51.348  72.908  50.366  1.00  0.00           C
ATOM   2013  HG2 PRO X 131      51.023  73.944  50.255  1.00  0.00           H
ATOM   2014  HG3 PRO X 131      52.031  72.684  51.184  1.00  0.00           H
ATOM   2015  CB  PRO X 131      50.231  71.869  50.331  1.00  0.00           C
ATOM   2016  HB2 PRO X 131      49.443  72.125  51.038  1.00  0.00           H
ATOM   2017  HB3 PRO X 131      50.580  70.860  50.555  1.00  0.00           H
ATOM   2018  CA  PRO X 131      49.809  71.875  48.900  1.00  1.00           C
ATOM   2019  HA  PRO X 131      49.513  70.839  48.736  1.00  0.00           H
ATOM   2020  C   PRO X 131      48.657  72.881  48.569  1.00  0.00           C
ATOM   2021  O   PRO X 131      48.860  74.064  48.625  1.00  0.00           O
ATOM   2022  N   VAL X 132      47.482  72.433  48.159  1.00  0.00           N
ATOM   2023  H   VAL X 132      47.197  71.478  48.324  1.00  0.00           H
ATOM   2024  CA  VAL X 132      46.419  73.280  47.576  1.00  1.00           C
ATOM   2025  HA  VAL X 132      46.640  74.338  47.726  1.00  0.00           H
ATOM   2026  CB  VAL X 132      46.332  73.022  46.068  1.00  0.00           C
ATOM   2027  HB  VAL X 132      45.606  73.759  45.718  1.00  0.00           H
ATOM   2028  CG1 VAL X 132      47.629  73.417  45.318  1.00  0.00           C
ATOM   2029 HG11 VAL X 132      47.478  73.682  44.268  1.00  0.00           H
ATOM   2030 HG12 VAL X 132      48.181  74.247  45.759  1.00  0.00           H
ATOM   2031 HG13 VAL X 132      48.236  72.522  45.429  1.00  0.00           H
ATOM   2032  CG2 VAL X 132      45.730  71.716  45.552  1.00  0.00           C
ATOM   2033 HG21 VAL X 132      46.582  71.053  45.401  1.00  0.00           H
ATOM   2034 HG22 VAL X 132      45.292  71.939  44.578  1.00  0.00           H
ATOM   2035 HG23 VAL X 132      45.041  71.295  46.283  1.00  0.00           H
ATOM   2036  C   VAL X 132      45.083  73.199  48.348  1.00  0.00           C
ATOM   2037  O   VAL X 132      44.318  74.159  48.239  1.00  0.00           O
ATOM   2038  N   THR X 133      44.779  72.188  49.137  1.00  0.00           N
ATOM   2039  H   THR X 133      45.416  71.407  49.186  1.00  0.00           H
ATOM   2040  CA  THR X 133      43.451  71.980  49.705  1.00  1.00           C
ATOM   2041  HA  THR X 133      42.982  72.945  49.893  1.00  0.00           H
ATOM   2042  CB  THR X 133      42.485  71.223  48.774  1.00  0.00           C
ATOM   2043  HB  THR X 133      42.744  70.184  48.561  1.00  0.00           H
ATOM   2044  CG2 THR X 133      41.061  71.055  49.299  1.00  0.00           C
ATOM   2045 HG21 THR X 133      40.767  70.103  49.743  1.00  0.00           H
ATOM   2046 HG22 THR X 133      40.347  71.012  48.478  1.00  0.00           H
ATOM   2047 HG23 THR X 133      40.782  71.936  49.870  1.00  0.00           H
ATOM   2048  OG1 THR X 133      42.269  71.863  47.531  1.00  0.00           O
ATOM   2049  HG1 THR X 133      42.561  71.230  46.870  1.00  0.00           H
ATOM   2050  C   THR X 133      43.635  71.226  51.035  1.00  0.00           C
ATOM   2051  O   THR X 133      44.521  70.392  51.062  1.00  0.00           O
ATOM   2052  N   GLU X 134      42.843  71.522  52.057  1.00  0.00           N
ATOM   2053  H   GLU X 134      42.198  72.278  51.875  1.00  0.00           H
ATOM   2054  CA  GLU X 134      43.084  71.133  53.463  1.00  1.00           C
ATOM   2055  HA  GLU X 134      43.759  70.280  53.401  1.00  0.00           H
ATOM   2056  CB  GLU X 134      43.993  72.178  54.224  1.00  0.00           C
ATOM   2057  HB2 GLU X 134      44.961  72.073  53.738  1.00  0.00           H
ATOM   2058  HB3 GLU X 134      43.666  73.205  54.073  1.00  0.00           H
ATOM   2059  CG  GLU X 134      44.211  71.898  55.693  1.00  0.00           C
ATOM   2060  HG2 GLU X 134      43.297  71.718  56.260  1.00  0.00           H
ATOM   2061  HG3 GLU X 134      44.887  71.045  55.740  1.00  0.00           H
ATOM   2062  CD  GLU X 134      44.844  73.077  56.358  1.00  0.00           C
ATOM   2063  OE1 GLU X 134      44.395  73.613  57.366  1.00  0.00           O
ATOM   2064  OE2 GLU X 134      45.978  73.484  55.980  1.00  0.00           O
ATOM   2065  C   GLU X 134      41.773  70.740  54.184  1.00  0.00           C
ATOM   2066  O   GLU X 134      40.743  71.421  54.161  1.00  0.00           O
ATOM   2067  N   ILE X 135      41.803  69.607  54.949  1.00  0.00           N
ATOM   2068  H   ILE X 135      42.659  69.078  55.011  1.00  0.00           H
ATOM   2069  CA  ILE X 135      40.623  69.079  55.639  1.00  1.00           C
ATOM   2070  HA  ILE X 135      39.763  69.748  55.637  1.00  0.00           H
ATOM   2071  CB  ILE X 135      40.266  67.649  55.178  1.00  0.00           C
ATOM   2072  HB  ILE X 135      40.791  66.810  55.632  1.00  0.00           H
ATOM   2073  CG2 ILE X 135      38.778  67.293  55.535  1.00  0.00           C
ATOM   2074 HG21 ILE X 135      38.410  66.469  54.922  1.00  0.00           H
ATOM   2075 HG22 ILE X 135      38.065  68.116  55.573  1.00  0.00           H
ATOM   2076 HG23 ILE X 135      38.808  66.891  56.547  1.00  0.00           H
ATOM   2077  CG1 ILE X 135      40.368  67.457  53.678  1.00  0.00           C
ATOM   2078 HG12 ILE X 135      41.416  67.529  53.385  1.00  0.00           H
ATOM   2079 HG13 ILE X 135      40.115  66.440  53.380  1.00  0.00           H
ATOM   2080  CD1 ILE X 135      39.546  68.406  52.780  1.00  0.00           C
ATOM   2081 HD11 ILE X 135      39.832  69.423  53.041  1.00  0.00           H
ATOM   2082 HD12 ILE X 135      38.486  68.337  53.036  1.00  0.00           H
ATOM   2083 HD13 ILE X 135      39.746  68.209  51.726  1.00  0.00           H
ATOM   2084  C   ILE X 135      41.007  68.882  57.082  1.00  0.00           C
ATOM   2085  O   ILE X 135      42.075  68.352  57.332  1.00  0.00           O
ATOM   2086  N   ASN X 136      40.167  69.368  57.971  1.00  0.00           N
ATOM   2087  H   ASN X 136      39.417  69.960  57.649  1.00  0.00           H
ATOM   2088  CA  ASN X 136      40.119  69.217  59.439  1.00  0.00           C
ATOM   2089  HA  ASN X 136      41.170  68.975  59.588  1.00  0.00           H
ATOM   2090  CB  ASN X 136      39.701  70.591  59.994  1.00  0.00           C
ATOM   2091  HB2 ASN X 136      38.722  70.898  59.623  1.00  0.00           H
ATOM   2092  HB3 ASN X 136      39.583  70.422  61.065  1.00  0.00           H
ATOM   2093  CG  ASN X 136      40.712  71.745  59.737  1.00  0.00           C
ATOM   2094  OD1 ASN X 136      40.540  72.593  58.856  1.00  0.00           O
ATOM   2095  ND2 ASN X 136      41.823  71.690  60.454  1.00  0.00           N
ATOM   2096 HD21 ASN X 136      41.975  70.952  61.126  1.00  0.00           H
ATOM   2097 HD22 ASN X 136      42.580  72.326  60.244  1.00  0.00           H
ATOM   2098  C   ASN X 136      39.269  68.121  59.904  1.00  0.00           C
ATOM   2099  O   ASN X 136      38.314  67.717  59.323  1.00  0.00           O
ATOM   2100  N   THR X 137      39.502  67.678  61.132  1.00  0.00           N
ATOM   2101  H   THR X 137      40.159  68.147  61.740  1.00  0.00           H
ATOM   2102  CA  THR X 137      38.694  66.609  61.759  1.00  0.00           C
ATOM   2103  HA  THR X 137      38.678  65.788  61.045  1.00  0.00           H
ATOM   2104  CB  THR X 137      39.347  66.017  63.067  1.00  0.00           C
ATOM   2105  HB  THR X 137      40.339  65.630  62.833  1.00  0.00           H
ATOM   2106  CG2 THR X 137      39.601  67.112  64.181  1.00  0.00           C
ATOM   2107 HG21 THR X 137      38.658  67.581  64.468  1.00  0.00           H
ATOM   2108 HG22 THR X 137      40.169  67.900  63.684  1.00  0.00           H
ATOM   2109 HG23 THR X 137      40.067  66.706  65.080  1.00  0.00           H
ATOM   2110  OG1 THR X 137      38.632  65.063  63.718  1.00  0.00           O
ATOM   2111  HG1 THR X 137      38.365  64.382  63.094  1.00  0.00           H
ATOM   2112  C   THR X 137      37.256  67.140  62.017  1.00  0.00           C
ATOM   2113  O   THR X 137      37.070  68.365  62.070  1.00  0.00           O
ATOM   2114  N   TRP X 138      36.283  66.211  62.283  1.00  0.00           N
ATOM   2115  H   TRP X 138      36.665  65.285  62.421  1.00  0.00           H
ATOM   2116  CA  TRP X 138      34.903  66.498  62.695  1.00  0.00           C
ATOM   2117  HA  TRP X 138      34.901  67.509  63.106  1.00  0.00           H
ATOM   2118  CB  TRP X 138      33.956  66.493  61.461  1.00  0.00           C
ATOM   2119  HB2 TRP X 138      32.927  66.838  61.574  1.00  0.00           H
ATOM   2120  HB3 TRP X 138      34.300  67.142  60.658  1.00  0.00           H
ATOM   2121  CG  TRP X 138      33.857  65.092  60.801  1.00  0.00           C
ATOM   2122  CD1 TRP X 138      33.022  64.141  61.288  1.00  0.00           C
ATOM   2123  HD1 TRP X 138      32.425  64.228  62.185  1.00  0.00           H
ATOM   2124  NE1 TRP X 138      33.172  62.994  60.588  1.00  0.00           N
ATOM   2125  HE1 TRP X 138      32.706  62.129  60.825  1.00  0.00           H
ATOM   2126  CE2 TRP X 138      34.138  63.113  59.652  1.00  0.00           C
ATOM   2127  CZ2 TRP X 138      34.576  62.146  58.795  1.00  0.00           C
ATOM   2128  HZ2 TRP X 138      34.145  61.158  58.728  1.00  0.00           H
ATOM   2129  CH2 TRP X 138      35.580  62.534  57.903  1.00  0.00           C
ATOM   2130  HH2 TRP X 138      35.791  61.780  57.160  1.00  0.00           H
ATOM   2131  CZ3 TRP X 138      36.187  63.834  57.967  1.00  0.00           C
ATOM   2132  HZ3 TRP X 138      37.010  64.081  57.315  1.00  0.00           H
ATOM   2133  CE3 TRP X 138      35.655  64.779  58.842  1.00  0.00           C
ATOM   2134  HE3 TRP X 138      35.965  65.809  58.750  1.00  0.00           H
ATOM   2135  CD2 TRP X 138      34.652  64.437  59.749  1.00  0.00           C
ATOM   2136  C   TRP X 138      34.490  65.497  63.777  1.00  0.00           C
ATOM   2137  O   TRP X 138      33.429  65.728  64.370  1.00  0.00           O
ATOM   2138  N   ALA X 139      35.195  64.388  63.986  1.00  0.00           N
ATOM   2139  H   ALA X 139      36.013  64.095  63.474  1.00  0.00           H
ATOM   2140  CA  ALA X 139      34.798  63.387  64.971  1.00  0.00           C
ATOM   2141  HA  ALA X 139      34.211  63.940  65.704  1.00  0.00           H
ATOM   2142  CB  ALA X 139      34.071  62.270  64.240  1.00  0.00           C
ATOM   2143  HB1 ALA X 139      34.789  61.897  63.510  1.00  0.00           H
ATOM   2144  HB2 ALA X 139      33.196  62.616  63.689  1.00  0.00           H
ATOM   2145  HB3 ALA X 139      33.671  61.511  64.912  1.00  0.00           H
ATOM   2146  C   ALA X 139      35.917  62.902  65.907  1.00  0.00           C
ATOM   2147  O   ALA X 139      35.783  62.133  66.814  1.00  0.00           O
ATOM   2148  N   ARG X 140      37.059  63.604  65.750  1.00  0.00           N
ATOM   2149  H   ARG X 140      37.277  64.027  64.860  1.00  0.00           H
ATOM   2150  CA  ARG X 140      38.114  63.875  66.740  1.00  0.00           C
ATOM   2151  HA  ARG X 140      38.967  64.326  66.231  1.00  0.00           H
ATOM   2152  CB  ARG X 140      37.710  64.850  67.858  1.00  0.00           C
ATOM   2153  HB2 ARG X 140      36.962  64.306  68.438  1.00  0.00           H
ATOM   2154  HB3 ARG X 140      38.558  65.032  68.518  1.00  0.00           H
ATOM   2155  CG  ARG X 140      37.172  66.183  67.274  1.00  0.00           C
ATOM   2156  HG2 ARG X 140      38.031  66.550  66.713  1.00  0.00           H
ATOM   2157  HG3 ARG X 140      36.312  66.026  66.624  1.00  0.00           H
ATOM   2158  CD  ARG X 140      36.893  67.138  68.448  1.00  0.00           C
ATOM   2159  HD2 ARG X 140      36.303  66.611  69.197  1.00  0.00           H
ATOM   2160  HD3 ARG X 140      37.794  67.362  69.017  1.00  0.00           H
ATOM   2161  NE  ARG X 140      36.136  68.285  67.974  1.00  0.00           N
ATOM   2162  HE  ARG X 140      36.653  69.096  67.665  1.00  0.00           H
ATOM   2163  CZ  ARG X 140      34.883  68.263  67.498  1.00  0.00           C
ATOM   2164  NH1 ARG X 140      34.103  67.300  67.807  1.00  0.00           N
ATOM   2165 HH11 ARG X 140      34.365  66.750  68.612  1.00  0.00           H
ATOM   2166 HH12 ARG X 140      33.121  67.307  67.571  1.00  0.00           H
ATOM   2167  NH2 ARG X 140      34.535  69.132  66.656  1.00  0.00           N
ATOM   2168 HH21 ARG X 140      35.217  69.785  66.294  1.00  0.00           H
ATOM   2169 HH22 ARG X 140      33.643  69.108  66.183  1.00  0.00           H
ATOM   2170  C   ARG X 140      38.733  62.557  67.204  1.00  0.00           C
ATOM   2171  O   ARG X 140      39.213  62.371  68.368  1.00  0.00           O
ATOM   2172  N   ASN X 141      38.838  61.538  66.307  1.00  0.00           N
ATOM   2173  H   ASN X 141      38.250  61.543  65.487  1.00  0.00           H
ATOM   2174  CA  ASN X 141      39.502  60.300  66.562  1.00  0.00           C
ATOM   2175  HA  ASN X 141      40.350  60.534  67.208  1.00  0.00           H
ATOM   2176  CB  ASN X 141      38.637  59.345  67.343  1.00  0.00           C
ATOM   2177  HB2 ASN X 141      38.345  59.909  68.228  1.00  0.00           H
ATOM   2178  HB3 ASN X 141      37.680  59.162  66.854  1.00  0.00           H
ATOM   2179  CG  ASN X 141      39.322  58.115  67.778  1.00  0.00           C
ATOM   2180  OD1 ASN X 141      40.066  58.271  68.713  1.00  0.00           O
ATOM   2181  ND2 ASN X 141      39.094  56.996  67.179  1.00  0.00           N
ATOM   2182 HD21 ASN X 141      38.668  57.095  66.267  1.00  0.00           H
ATOM   2183 HD22 ASN X 141      39.481  56.116  67.486  1.00  0.00           H
ATOM   2184  C   ASN X 141      39.975  59.734  65.222  1.00  0.00           C
ATOM   2185  O   ASN X 141      39.358  58.917  64.590  1.00  0.00           O
ATOM   2186  N   ILE X 142      41.207  60.108  64.949  1.00  0.00           N
ATOM   2187  H   ILE X 142      41.517  60.879  65.521  1.00  0.00           H
ATOM   2188  CA  ILE X 142      42.177  59.591  64.044  1.00  0.00           C
ATOM   2189  HA  ILE X 142      43.095  60.174  63.970  1.00  0.00           H
ATOM   2190  CB  ILE X 142      42.686  58.195  64.563  1.00  0.00           C
ATOM   2191  HB  ILE X 142      41.818  57.533  64.535  1.00  0.00           H
ATOM   2192  CG2 ILE X 142      43.715  57.585  63.604  1.00  0.00           C
ATOM   2193 HG21 ILE X 142      44.581  58.237  63.491  1.00  0.00           H
ATOM   2194 HG22 ILE X 142      43.336  57.254  62.636  1.00  0.00           H
ATOM   2195 HG23 ILE X 142      44.073  56.625  63.975  1.00  0.00           H
ATOM   2196  CG1 ILE X 142      43.180  58.201  65.995  1.00  0.00           C
ATOM   2197 HG12 ILE X 142      44.159  58.675  66.042  1.00  0.00           H
ATOM   2198 HG13 ILE X 142      42.455  58.715  66.627  1.00  0.00           H
ATOM   2199  CD1 ILE X 142      43.160  56.762  66.643  1.00  0.00           C
ATOM   2200 HD11 ILE X 142      43.704  56.098  65.973  1.00  0.00           H
ATOM   2201 HD12 ILE X 142      42.126  56.416  66.679  1.00  0.00           H
ATOM   2202 HD13 ILE X 142      43.572  56.936  67.637  1.00  0.00           H
ATOM   2203  C   ILE X 142      41.669  59.623  62.604  1.00  0.00           C
ATOM   2204  O   ILE X 142      41.489  58.615  61.958  1.00  0.00           O
ATOM   2205  N   LEU X 143      41.404  60.777  62.024  1.00  0.00           N
ATOM   2206  H   LEU X 143      41.668  61.589  62.563  1.00  0.00           H
ATOM   2207  CA  LEU X 143      41.152  60.931  60.552  1.00  0.00           C
ATOM   2208  HA  LEU X 143      40.167  60.464  60.539  1.00  0.00           H
ATOM   2209  CB  LEU X 143      41.012  62.491  60.271  1.00  0.00           C
ATOM   2210  HB2 LEU X 143      40.181  62.897  60.847  1.00  0.00           H
ATOM   2211  HB3 LEU X 143      41.899  63.078  60.512  1.00  0.00           H
ATOM   2212  CG  LEU X 143      40.769  62.808  58.802  1.00  0.00           C
ATOM   2213  HG  LEU X 143      41.559  62.399  58.168  1.00  0.00           H
ATOM   2214  CD1 LEU X 143      39.315  62.453  58.390  1.00  0.00           C
ATOM   2215 HD11 LEU X 143      39.404  62.508  57.306  1.00  0.00           H
ATOM   2216 HD12 LEU X 143      38.584  63.141  58.814  1.00  0.00           H
ATOM   2217 HD13 LEU X 143      38.916  61.500  58.741  1.00  0.00           H
ATOM   2218  CD2 LEU X 143      40.801  64.353  58.658  1.00  0.00           C
ATOM   2219 HD21 LEU X 143      40.510  64.605  57.638  1.00  0.00           H
ATOM   2220 HD22 LEU X 143      40.030  64.712  59.340  1.00  0.00           H
ATOM   2221 HD23 LEU X 143      41.750  64.837  58.891  1.00  0.00           H
ATOM   2222  C   LEU X 143      42.123  60.108  59.697  1.00  0.00           C
ATOM   2223  O   LEU X 143      43.329  60.190  59.858  1.00  0.00           O
ATOM   2224  N   ARG X 144      41.643  59.300  58.751  1.00  0.00           N
ATOM   2225  H   ARG X 144      40.633  59.253  58.732  1.00  0.00           H
ATOM   2226  CA  ARG X 144      42.363  58.113  58.125  1.00  1.00           C
ATOM   2227  HA  ARG X 144      43.408  58.410  58.027  1.00  0.00           H
ATOM   2228  CB  ARG X 144      42.446  56.903  59.120  1.00  0.00           C
ATOM   2229  HB2 ARG X 144      42.988  56.104  58.615  1.00  0.00           H
ATOM   2230  HB3 ARG X 144      42.938  57.232  60.035  1.00  0.00           H
ATOM   2231  CG  ARG X 144      41.012  56.424  59.387  1.00  0.00           C
ATOM   2232  HG2 ARG X 144      40.251  57.197  59.496  1.00  0.00           H
ATOM   2233  HG3 ARG X 144      40.620  55.801  58.584  1.00  0.00           H
ATOM   2234  CD  ARG X 144      40.987  55.572  60.658  1.00  0.00           C
ATOM   2235  HD2 ARG X 144      41.559  54.676  60.410  1.00  0.00           H
ATOM   2236  HD3 ARG X 144      41.500  56.215  61.373  1.00  0.00           H
ATOM   2237  NE  ARG X 144      39.655  55.201  61.059  1.00  0.00           N
ATOM   2238  HE  ARG X 144      39.287  54.307  60.763  1.00  0.00           H
ATOM   2239  CZ  ARG X 144      38.906  55.815  62.045  1.00  0.00           C
ATOM   2240  NH1 ARG X 144      39.324  56.887  62.689  1.00  0.00           N
ATOM   2241 HH11 ARG X 144      39.939  57.532  62.212  1.00  0.00           H
ATOM   2242 HH12 ARG X 144      38.743  57.260  63.425  1.00  0.00           H
ATOM   2243  NH2 ARG X 144      37.770  55.380  62.517  1.00  0.00           N
ATOM   2244 HH21 ARG X 144      37.460  54.491  62.151  1.00  0.00           H
ATOM   2245 HH22 ARG X 144      37.447  55.861  63.345  1.00  0.00           H
ATOM   2246  C   ARG X 144      41.868  57.789  56.711  1.00  0.00           C
ATOM   2247  O   ARG X 144      40.676  57.879  56.375  1.00  0.00           O
ATOM   2248  N   THR X 145      42.803  57.326  55.798  1.00  0.00           N
ATOM   2249  H   THR X 145      43.765  57.170  56.064  1.00  0.00           H
ATOM   2250  CA  THR X 145      42.585  57.125  54.389  1.00  1.00           C
ATOM   2251  HA  THR X 145      41.555  56.845  54.180  1.00  0.00           H
ATOM   2252  CB  THR X 145      42.843  58.451  53.664  1.00  0.00           C
ATOM   2253  HB  THR X 145      42.293  59.230  54.193  1.00  0.00           H
ATOM   2254  CG2 THR X 145      44.330  58.782  53.541  1.00  0.00           C
ATOM   2255 HG21 THR X 145      44.894  58.028  52.990  1.00  0.00           H
ATOM   2256 HG22 THR X 145      44.908  58.959  54.449  1.00  0.00           H
ATOM   2257 HG23 THR X 145      44.428  59.682  52.935  1.00  0.00           H
ATOM   2258  OG1 THR X 145      42.356  58.364  52.327  1.00  0.00           O
ATOM   2259  HG1 THR X 145      41.450  58.672  52.413  1.00  0.00           H
ATOM   2260  C   THR X 145      43.404  55.947  53.824  1.00  0.00           C
ATOM   2261  O   THR X 145      44.169  55.259  54.409  1.00  0.00           O
ATOM   2262  N   GLN X 146      43.001  55.499  52.654  1.00  0.00           N
ATOM   2263  H   GLN X 146      42.259  55.983  52.170  1.00  0.00           H
ATOM   2264  CA  GLN X 146      42.958  54.106  52.198  1.00  0.00           C
ATOM   2265  HA  GLN X 146      42.398  53.522  52.930  1.00  0.00           H
ATOM   2266  CB  GLN X 146      42.136  54.131  50.932  1.00  0.00           C
ATOM   2267  HB2 GLN X 146      41.981  53.082  50.675  1.00  0.00           H
ATOM   2268  HB3 GLN X 146      41.124  54.484  51.131  1.00  0.00           H
ATOM   2269  CG  GLN X 146      42.736  54.822  49.682  1.00  0.00           C
ATOM   2270  HG2 GLN X 146      43.486  55.562  49.963  1.00  0.00           H
ATOM   2271  HG3 GLN X 146      43.218  54.064  49.064  1.00  0.00           H
ATOM   2272  CD  GLN X 146      41.626  55.587  48.909  1.00  0.00           C
ATOM   2273  OE1 GLN X 146      40.783  56.291  49.519  1.00  0.00           O
ATOM   2274  NE2 GLN X 146      41.579  55.662  47.659  1.00  0.00           N
ATOM   2275 HE21 GLN X 146      40.889  56.285  47.259  1.00  0.00           H
ATOM   2276 HE22 GLN X 146      42.091  54.961  47.145  1.00  0.00           H
ATOM   2277  C   GLN X 146      44.281  53.310  52.046  1.00  0.00           C
ATOM   2278  O   GLN X 146      44.219  52.171  51.615  1.00  0.00           O
ATOM   2279  N   GLH X 147      45.430  53.965  52.222  1.00  0.00           N
ATOM   2280  H   GLH X 147      45.444  54.898  52.604  1.00  0.00           H
ATOM   2281  CA  GLH X 147      46.807  53.471  52.137  1.00  0.00           C
ATOM   2282  HA  GLH X 147      47.476  54.265  51.803  1.00  0.00           H
ATOM   2283  CB  GLH X 147      47.354  52.923  53.475  1.00  0.00           C
ATOM   2284  HB2 GLH X 147      46.968  53.515  54.307  1.00  0.00           H
ATOM   2285  HB3 GLH X 147      46.841  51.982  53.670  1.00  0.00           H
ATOM   2286  CG  GLH X 147      48.945  52.772  53.686  1.00  0.00           C
ATOM   2287  HG2 GLH X 147      49.289  52.370  54.638  1.00  0.00           H
ATOM   2288  HG3 GLH X 147      49.336  52.098  52.923  1.00  0.00           H
ATOM   2289  CD  GLH X 147      49.684  54.136  53.562  1.00  0.00           C
ATOM   2290  OE1 GLH X 147      49.227  55.227  53.815  1.00  0.00           O
ATOM   2291  OE2 GLH X 147      50.922  53.915  53.106  1.00  0.00           O
ATOM   2292  HE2 GLH X 147      51.119  53.011  53.374  1.00  0.00           H
ATOM   2293  C   GLH X 147      46.954  52.526  51.004  1.00  0.00           C
ATOM   2294  O   GLH X 147      47.217  51.371  51.247  1.00  0.00           O
ATOM   2295  N   SER X 148      46.516  52.909  49.815  1.00  0.00           N
ATOM   2296  H   SER X 148      46.284  53.880  49.682  1.00  0.00           H
ATOM   2297  CA  SER X 148      46.540  52.162  48.539  1.00  1.00           C
ATOM   2298  HA  SER X 148      47.556  51.861  48.298  1.00  0.00           H
ATOM   2299  CB  SER X 148      45.530  51.028  48.436  1.00  0.00           C
ATOM   2300  HB2 SER X 148      45.464  50.688  47.402  1.00  0.00           H
ATOM   2301  HB3 SER X 148      45.706  50.217  49.141  1.00  0.00           H
ATOM   2302  OG  SER X 148      44.251  51.511  48.776  1.00  0.00           O
ATOM   2303  HG  SER X 148      44.231  51.823  49.686  1.00  0.00           H
ATOM   2304  C   SER X 148      46.268  53.276  47.393  1.00  0.00           C
ATOM   2305  O   SER X 148      46.248  54.492  47.639  1.00  0.00           O
ATOM   2306  N   GLH X 149      46.150  52.906  46.107  1.00  0.00           N
ATOM   2307  H   GLH X 149      46.508  52.011  45.801  1.00  0.00           H
ATOM   2308  CA  GLH X 149      45.826  53.746  45.013  1.00  1.00           C
ATOM   2309  HA  GLH X 149      46.602  54.497  44.878  1.00  0.00           H
ATOM   2310  CB  GLH X 149      45.710  52.915  43.670  1.00  0.00           C
ATOM   2311  HB2 GLH X 149      45.857  53.574  42.812  1.00  0.00           H
ATOM   2312  HB3 GLH X 149      46.661  52.396  43.545  1.00  0.00           H
ATOM   2313  CG  GLH X 149      44.632  51.901  43.503  1.00  0.00           C
ATOM   2314  HG2 GLH X 149      44.896  51.005  44.059  1.00  0.00           H
ATOM   2315  HG3 GLH X 149      43.630  52.284  43.713  1.00  0.00           H
ATOM   2316  CD  GLH X 149      44.556  51.413  42.097  1.00  0.00           C
ATOM   2317  OE1 GLH X 149      45.349  51.642  41.253  1.00  0.00           O
ATOM   2318  OE2 GLH X 149      43.530  50.528  41.873  1.00  0.00           O
ATOM   2319  HE2 GLH X 149      43.026  50.282  42.653  1.00  0.00           H
ATOM   2320  C   GLH X 149      44.492  54.528  45.307  1.00  0.00           C
ATOM   2321  O   GLH X 149      43.488  54.016  45.820  1.00  0.00           O
ATOM   2322  N   CYX X 150      44.482  55.809  44.983  1.00  0.00           N
ATOM   2323  H   CYX X 150      45.366  56.296  44.946  1.00  0.00           H
ATOM   2324  CA  CYX X 150      43.219  56.401  44.450  1.00  0.00           C
ATOM   2325  HA  CYX X 150      42.373  55.898  44.915  1.00  0.00           H
ATOM   2326  CB  CYX X 150      43.174  57.901  44.926  1.00  0.00           C
ATOM   2327  HB2 CYX X 150      42.207  58.290  44.609  1.00  0.00           H
ATOM   2328  HB3 CYX X 150      43.047  57.888  46.010  1.00  0.00           H
ATOM   2329  SG  CYX X 150      44.499  58.984  44.518  1.00  0.00           S
ATOM   2330  C   CYX X 150      43.108  56.198  42.900  1.00  0.00           C
ATOM   2331  O   CYX X 150      44.000  55.527  42.251  1.00  0.00           O
ATOM   2332  N   VAL X 151      41.932  56.536  42.338  1.00  0.00           N
ATOM   2333  H   VAL X 151      41.271  57.058  42.897  1.00  0.00           H
ATOM   2334  CA  VAL X 151      41.425  56.077  40.962  1.00  0.00           C
ATOM   2335  HA  VAL X 151      42.262  55.982  40.270  1.00  0.00           H
ATOM   2336  CB  VAL X 151      40.715  54.723  41.094  1.00  0.00           C
ATOM   2337  HB  VAL X 151      39.811  55.033  41.616  1.00  0.00           H
ATOM   2338  CG1 VAL X 151      40.318  54.105  39.732  1.00  0.00           C
ATOM   2339 HG11 VAL X 151      39.613  53.277  39.773  1.00  0.00           H
ATOM   2340 HG12 VAL X 151      39.724  54.805  39.147  1.00  0.00           H
ATOM   2341 HG13 VAL X 151      41.246  53.807  39.247  1.00  0.00           H
ATOM   2342  CG2 VAL X 151      41.335  53.704  42.064  1.00  0.00           C
ATOM   2343 HG21 VAL X 151      42.351  53.619  41.680  1.00  0.00           H
ATOM   2344 HG22 VAL X 151      40.714  52.810  42.065  1.00  0.00           H
ATOM   2345 HG23 VAL X 151      41.195  54.037  43.091  1.00  0.00           H
ATOM   2346  C   VAL X 151      40.511  57.225  40.450  1.00  0.00           C
ATOM   2347  O   VAL X 151      40.049  58.004  41.233  1.00  0.00           O
ATOM   2348  N   CYX X 152      40.187  57.439  39.144  1.00  0.00           N
ATOM   2349  H   CYX X 152      40.423  56.722  38.471  1.00  0.00           H
ATOM   2350  CA  CYX X 152      39.628  58.674  38.580  1.00  0.00           C
ATOM   2351  HA  CYX X 152      38.953  59.073  39.336  1.00  0.00           H
ATOM   2352  CB  CYX X 152      40.788  59.663  38.341  1.00  0.00           C
ATOM   2353  HB2 CYX X 152      41.172  59.234  37.416  1.00  0.00           H
ATOM   2354  HB3 CYX X 152      40.408  60.674  38.202  1.00  0.00           H
ATOM   2355  SG  CYX X 152      42.137  59.742  39.542  1.00  0.00           S
ATOM   2356  C   CYX X 152      38.820  58.359  37.356  1.00  0.00           C
ATOM   2357  O   CYX X 152      39.027  57.281  36.764  1.00  0.00           O
ATOM   2358  N   HID X 153      38.116  59.268  36.806  1.00  0.00           N
ATOM   2359  H   HID X 153      37.818  60.058  37.359  1.00  0.00           H
ATOM   2360  CA  HID X 153      37.652  59.303  35.404  1.00  1.00           C
ATOM   2361  HA  HID X 153      38.352  58.746  34.781  1.00  0.00           H
ATOM   2362  CB  HID X 153      36.322  58.537  35.407  1.00  0.00           C
ATOM   2363  HB2 HID X 153      36.429  57.619  35.986  1.00  0.00           H
ATOM   2364  HB3 HID X 153      35.640  59.125  36.024  1.00  0.00           H
ATOM   2365  CG  HID X 153      35.791  58.159  34.043  1.00  0.00           C
ATOM   2366  ND1 HID X 153      34.549  57.617  33.874  1.00  0.00           N
ATOM   2367  HD1 HID X 153      33.808  57.564  34.558  1.00  0.00           H
ATOM   2368  CE1 HID X 153      34.506  57.140  32.599  1.00  0.00           C
ATOM   2369  HE1 HID X 153      33.603  56.582  32.400  1.00  0.00           H
ATOM   2370  NE2 HID X 153      35.684  57.150  32.005  1.00  0.00           N
ATOM   2371  CD2 HID X 153      36.484  57.861  32.883  1.00  0.00           C
ATOM   2372  HD2 HID X 153      37.559  57.972  32.822  1.00  0.00           H
ATOM   2373  C   HID X 153      37.615  60.763  34.933  1.00  0.00           C
ATOM   2374  O   HID X 153      36.971  61.614  35.609  1.00  0.00           O
ATOM   2375  N   ASN X 154      38.104  61.053  33.751  1.00  0.00           N
ATOM   2376  H   ASN X 154      38.773  60.452  33.293  1.00  0.00           H
ATOM   2377  CA  ASN X 154      38.257  62.487  33.299  1.00  0.00           C
ATOM   2378  HA  ASN X 154      38.895  62.406  32.417  1.00  0.00           H
ATOM   2379  CB  ASN X 154      36.885  62.984  32.743  1.00  0.00           C
ATOM   2380  HB2 ASN X 154      36.137  63.144  33.521  1.00  0.00           H
ATOM   2381  HB3 ASN X 154      37.040  63.998  32.375  1.00  0.00           H
ATOM   2382  CG  ASN X 154      36.419  62.201  31.529  1.00  0.00           C
ATOM   2383  OD1 ASN X 154      36.748  62.373  30.375  1.00  0.00           O
ATOM   2384  ND2 ASN X 154      35.662  61.140  31.766  1.00  0.00           N
ATOM   2385 HD21 ASN X 154      35.314  60.848  32.669  1.00  0.00           H
ATOM   2386 HD22 ASN X 154      35.371  60.649  30.931  1.00  0.00           H
ATOM   2387  C   ASN X 154      38.920  63.368  34.392  1.00  0.00           C
ATOM   2388  O   ASN X 154      38.525  64.488  34.592  1.00  0.00           O
ATOM   2389  N   GLY X 155      39.894  62.784  35.125  1.00  0.00           N
ATOM   2390  H   GLY X 155      40.125  61.804  35.056  1.00  0.00           H
ATOM   2391  CA  GLY X 155      40.716  63.446  36.125  1.00  0.00           C
ATOM   2392  HA2 GLY X 155      41.647  62.919  36.324  1.00  0.00           H
ATOM   2393  HA3 GLY X 155      41.175  64.341  35.705  1.00  0.00           H
ATOM   2394  C   GLY X 155      40.081  63.645  37.467  1.00  0.00           C
ATOM   2395  O   GLY X 155      40.709  64.107  38.470  1.00  0.00           O
ATOM   2396  N   VAL X 156      38.776  63.213  37.566  1.00  0.00           N
ATOM   2397  H   VAL X 156      38.320  62.827  36.751  1.00  0.00           H
ATOM   2398  CA  VAL X 156      37.924  63.315  38.794  1.00  1.00           C
ATOM   2399  HA  VAL X 156      38.283  64.174  39.359  1.00  0.00           H
ATOM   2400  CB  VAL X 156      36.490  63.689  38.422  1.00  0.00           C
ATOM   2401  HB  VAL X 156      36.056  62.836  37.903  1.00  0.00           H
ATOM   2402  CG1 VAL X 156      35.752  63.971  39.773  1.00  0.00           C
ATOM   2403 HG11 VAL X 156      36.358  64.627  40.396  1.00  0.00           H
ATOM   2404 HG12 VAL X 156      34.820  64.465  39.502  1.00  0.00           H
ATOM   2405 HG13 VAL X 156      35.468  63.008  40.202  1.00  0.00           H
ATOM   2406  CG2 VAL X 156      36.341  64.924  37.542  1.00  0.00           C
ATOM   2407 HG21 VAL X 156      36.848  64.876  36.578  1.00  0.00           H
ATOM   2408 HG22 VAL X 156      36.826  65.774  38.025  1.00  0.00           H
ATOM   2409 HG23 VAL X 156      35.270  65.128  37.535  1.00  0.00           H
ATOM   2410  C   VAL X 156      38.161  62.075  39.597  1.00  0.00           C
ATOM   2411  O   VAL X 156      37.740  60.991  39.120  1.00  0.00           O
ATOM   2412  N   CYX X 157      38.905  62.242  40.748  1.00  0.00           N
ATOM   2413  H   CYX X 157      39.234  63.155  41.026  1.00  0.00           H
ATOM   2414  CA  CYX X 157      39.343  61.121  41.544  1.00  1.00           C
ATOM   2415  HA  CYX X 157      39.248  60.204  40.960  1.00  0.00           H
ATOM   2416  CB  CYX X 157      40.859  61.302  41.779  1.00  0.00           C
ATOM   2417  HB2 CYX X 157      41.010  62.176  42.410  1.00  0.00           H
ATOM   2418  HB3 CYX X 157      41.350  60.466  42.276  1.00  0.00           H
ATOM   2419  SG  CYX X 157      41.931  61.570  40.354  1.00  0.00           S
ATOM   2420  C   CYX X 157      38.709  60.887  42.959  1.00  0.00           C
ATOM   2421  O   CYX X 157      38.771  61.776  43.793  1.00  0.00           O
ATOM   2422  N   PRO X 158      38.045  59.759  43.223  1.00  0.00           N
ATOM   2423  CD  PRO X 158      37.298  58.967  42.258  1.00  0.00           C
ATOM   2424  HD2 PRO X 158      37.807  58.002  42.229  1.00  0.00           H
ATOM   2425  HD3 PRO X 158      37.247  59.488  41.302  1.00  0.00           H
ATOM   2426  CG  PRO X 158      35.912  58.778  42.881  1.00  0.00           C
ATOM   2427  HG2 PRO X 158      35.489  57.852  42.494  1.00  0.00           H
ATOM   2428  HG3 PRO X 158      35.247  59.630  42.731  1.00  0.00           H
ATOM   2429  CB  PRO X 158      36.334  58.539  44.325  1.00  0.00           C
ATOM   2430  HB2 PRO X 158      36.839  57.574  44.368  1.00  0.00           H
ATOM   2431  HB3 PRO X 158      35.441  58.485  44.950  1.00  0.00           H
ATOM   2432  CA  PRO X 158      37.436  59.491  44.560  1.00  1.00           C
ATOM   2433  HA  PRO X 158      37.018  60.464  44.815  1.00  0.00           H
ATOM   2434  C   PRO X 158      38.424  59.010  45.627  1.00  0.00           C
ATOM   2435  O   PRO X 158      39.301  58.236  45.299  1.00  0.00           O
ATOM   2436  N   VAL X 159      38.239  59.467  46.819  1.00  0.00           N
ATOM   2437  H   VAL X 159      37.450  60.080  46.947  1.00  0.00           H
ATOM   2438  CA  VAL X 159      39.093  59.381  48.000  1.00  1.00           C
ATOM   2439  HA  VAL X 159      39.755  58.525  47.877  1.00  0.00           H
ATOM   2440  CB  VAL X 159      39.829  60.719  48.152  1.00  0.00           C
ATOM   2441  HB  VAL X 159      39.111  61.534  48.068  1.00  0.00           H
ATOM   2442  CG1 VAL X 159      40.621  60.718  49.455  1.00  0.00           C
ATOM   2443 HG11 VAL X 159      41.131  61.679  49.531  1.00  0.00           H
ATOM   2444 HG12 VAL X 159      39.977  60.727  50.334  1.00  0.00           H
ATOM   2445 HG13 VAL X 159      41.348  59.915  49.557  1.00  0.00           H
ATOM   2446  CG2 VAL X 159      40.878  60.754  46.974  1.00  0.00           C
ATOM   2447 HG21 VAL X 159      40.450  60.649  45.976  1.00  0.00           H
ATOM   2448 HG22 VAL X 159      41.591  59.942  47.123  1.00  0.00           H
ATOM   2449 HG23 VAL X 159      41.531  61.626  46.997  1.00  0.00           H
ATOM   2450  C   VAL X 159      38.134  59.131  49.237  1.00  0.00           C
ATOM   2451  O   VAL X 159      37.231  59.858  49.526  1.00  0.00           O
ATOM   2452  N   VAL X 160      38.374  58.086  49.985  1.00  0.00           N
ATOM   2453  H   VAL X 160      39.172  57.554  49.673  1.00  0.00           H
ATOM   2454  CA  VAL X 160      37.691  57.813  51.255  1.00  1.00           C
ATOM   2455  HA  VAL X 160      36.678  58.218  51.267  1.00  0.00           H
ATOM   2456  CB  VAL X 160      37.747  56.331  51.633  1.00  0.00           C
ATOM   2457  HB  VAL X 160      38.704  56.184  52.130  1.00  0.00           H
ATOM   2458  CG1 VAL X 160      36.644  56.030  52.681  1.00  0.00           C
ATOM   2459 HG11 VAL X 160      35.695  56.422  52.314  1.00  0.00           H
ATOM   2460 HG12 VAL X 160      36.465  54.970  52.861  1.00  0.00           H
ATOM   2461 HG13 VAL X 160      37.014  56.511  53.586  1.00  0.00           H
ATOM   2462  CG2 VAL X 160      37.581  55.395  50.398  1.00  0.00           C
ATOM   2463 HG21 VAL X 160      38.478  55.462  49.780  1.00  0.00           H
ATOM   2464 HG22 VAL X 160      36.742  55.688  49.769  1.00  0.00           H
ATOM   2465 HG23 VAL X 160      37.390  54.399  50.796  1.00  0.00           H
ATOM   2466  C   VAL X 160      38.461  58.537  52.415  1.00  0.00           C
ATOM   2467  O   VAL X 160      39.665  58.610  52.560  1.00  0.00           O
ATOM   2468  N   PHE X 161      37.678  59.010  53.409  1.00  0.00           N
ATOM   2469  H   PHE X 161      36.680  58.950  53.271  1.00  0.00           H
ATOM   2470  CA  PHE X 161      38.124  59.593  54.691  1.00  1.00           C
ATOM   2471  HA  PHE X 161      39.173  59.331  54.834  1.00  0.00           H
ATOM   2472  CB  PHE X 161      38.048  61.131  54.690  1.00  0.00           C
ATOM   2473  HB2 PHE X 161      37.049  61.476  54.412  1.00  0.00           H
ATOM   2474  HB3 PHE X 161      38.227  61.523  55.690  1.00  0.00           H
ATOM   2475  CG  PHE X 161      39.099  61.845  53.860  1.00  0.00           C
ATOM   2476  CD1 PHE X 161      38.741  62.795  52.799  1.00  0.00           C
ATOM   2477  HD1 PHE X 161      37.712  62.927  52.500  1.00  0.00           H
ATOM   2478  CE1 PHE X 161      39.813  63.482  52.174  1.00  0.00           C
ATOM   2479  HE1 PHE X 161      39.654  64.178  51.362  1.00  0.00           H
ATOM   2480  CZ  PHE X 161      41.149  63.353  52.547  1.00  0.00           C
ATOM   2481  HZ  PHE X 161      41.976  63.951  52.200  1.00  0.00           H
ATOM   2482  CE2 PHE X 161      41.486  62.346  53.500  1.00  0.00           C
ATOM   2483  HE2 PHE X 161      42.549  62.302  53.686  1.00  0.00           H
ATOM   2484  CD2 PHE X 161      40.460  61.604  54.107  1.00  0.00           C
ATOM   2485  HD2 PHE X 161      40.704  60.837  54.828  1.00  0.00           H
ATOM   2486  C   PHE X 161      37.280  58.926  55.744  1.00  0.00           C
ATOM   2487  O   PHE X 161      36.103  58.634  55.507  1.00  0.00           O
ATOM   2488  N   THR X 162      37.795  58.696  56.995  1.00  0.00           N
ATOM   2489  H   THR X 162      38.773  58.927  57.106  1.00  0.00           H
ATOM   2490  CA  THR X 162      36.997  58.087  58.081  1.00  1.00           C
ATOM   2491  HA  THR X 162      35.936  58.212  57.873  1.00  0.00           H
ATOM   2492  CB  THR X 162      37.128  56.533  58.104  1.00  0.00           C
ATOM   2493  HB  THR X 162      38.175  56.260  58.218  1.00  0.00           H
ATOM   2494  CG2 THR X 162      36.312  55.623  59.076  1.00  0.00           C
ATOM   2495 HG21 THR X 162      36.609  54.587  58.907  1.00  0.00           H
ATOM   2496 HG22 THR X 162      35.244  55.772  58.910  1.00  0.00           H
ATOM   2497 HG23 THR X 162      36.556  55.666  60.136  1.00  0.00           H
ATOM   2498  OG1 THR X 162      36.764  56.043  56.833  1.00  0.00           O
ATOM   2499  HG1 THR X 162      35.814  55.958  56.724  1.00  0.00           H
ATOM   2500  C   THR X 162      37.396  58.668  59.442  1.00  0.00           C
ATOM   2501  O   THR X 162      38.603  58.926  59.620  1.00  0.00           O
ATOM   2502  N   ASP X 163      36.477  58.919  60.443  1.00  0.00           N
ATOM   2503  H   ASP X 163      35.562  58.658  60.107  1.00  0.00           H
ATOM   2504  CA  ASP X 163      36.744  59.608  61.694  1.00  1.00           C
ATOM   2505  HA  ASP X 163      37.708  59.242  62.048  1.00  0.00           H
ATOM   2506  CB  ASP X 163      36.940  61.160  61.405  1.00  0.00           C
ATOM   2507  HB2 ASP X 163      37.657  61.293  60.597  1.00  0.00           H
ATOM   2508  HB3 ASP X 163      35.987  61.538  61.033  1.00  0.00           H
ATOM   2509  CG  ASP X 163      37.434  62.025  62.522  1.00  0.00           C
ATOM   2510  OD1 ASP X 163      37.932  61.509  63.509  1.00  0.00           O
ATOM   2511  OD2 ASP X 163      37.483  63.300  62.348  1.00  0.00           O
ATOM   2512  C   ASP X 163      35.723  59.365  62.838  1.00  0.00           C
ATOM   2513  O   ASP X 163      34.525  59.369  62.667  1.00  0.00           O
ATOM   2514  N   GLY X 164      36.167  59.142  64.103  1.00  0.00           N
ATOM   2515  H   GLY X 164      37.173  59.094  64.172  1.00  0.00           H
ATOM   2516  CA  GLY X 164      35.483  58.405  65.187  1.00  1.00           C
ATOM   2517  HA2 GLY X 164      35.614  59.040  66.065  1.00  0.00           H
ATOM   2518  HA3 GLY X 164      34.425  58.305  64.949  1.00  0.00           H
ATOM   2519  C   GLY X 164      36.137  57.029  65.524  1.00  0.00           C
ATOM   2520  O   GLY X 164      37.218  56.743  65.019  1.00  0.00           O
ATOM   2521  N   SER X 165      35.445  56.141  66.209  1.00  0.00           N
ATOM   2522  H   SER X 165      34.528  56.459  66.498  1.00  0.00           H
ATOM   2523  CA  SER X 165      36.174  54.995  66.839  1.00  0.00           C
ATOM   2524  HA  SER X 165      37.057  55.377  67.350  1.00  0.00           H
ATOM   2525  CB  SER X 165      35.410  54.594  68.144  1.00  0.00           C
ATOM   2526  HB2 SER X 165      35.402  55.378  68.900  1.00  0.00           H
ATOM   2527  HB3 SER X 165      34.357  54.492  67.879  1.00  0.00           H
ATOM   2528  OG  SER X 165      36.019  53.442  68.677  1.00  0.00           O
ATOM   2529  HG  SER X 165      35.774  53.235  69.582  1.00  0.00           H
ATOM   2530  C   SER X 165      36.421  53.811  65.854  1.00  0.00           C
ATOM   2531  O   SER X 165      35.506  53.276  65.238  1.00  0.00           O
ATOM   2532  N   ALA X 166      37.640  53.302  65.827  1.00  0.00           N
ATOM   2533  H   ALA X 166      38.380  53.753  66.343  1.00  0.00           H
ATOM   2534  CA  ALA X 166      37.851  52.122  64.952  1.00  0.00           C
ATOM   2535  HA  ALA X 166      37.296  52.302  64.031  1.00  0.00           H
ATOM   2536  CB  ALA X 166      39.376  52.085  64.684  1.00  0.00           C
ATOM   2537  HB1 ALA X 166      39.867  52.012  65.655  1.00  0.00           H
ATOM   2538  HB2 ALA X 166      39.761  53.019  64.274  1.00  0.00           H
ATOM   2539  HB3 ALA X 166      39.615  51.240  64.037  1.00  0.00           H
ATOM   2540  C   ALA X 166      37.228  50.828  65.551  1.00  0.00           C
ATOM   2541  O   ALA X 166      37.338  49.741  65.017  1.00  0.00           O
ATOM   2542  N   THR X 167      36.663  50.944  66.824  1.00  0.00           N
ATOM   2543  H   THR X 167      36.641  51.830  67.310  1.00  0.00           H
ATOM   2544  CA  THR X 167      36.023  49.866  67.604  1.00  0.00           C
ATOM   2545  HA  THR X 167      35.911  48.969  66.995  1.00  0.00           H
ATOM   2546  CB  THR X 167      37.020  49.454  68.753  1.00  0.00           C
ATOM   2547  HB  THR X 167      36.616  48.544  69.200  1.00  0.00           H
ATOM   2548  CG2 THR X 167      38.326  49.063  68.245  1.00  0.00           C
ATOM   2549 HG21 THR X 167      38.914  48.654  69.063  1.00  0.00           H
ATOM   2550 HG22 THR X 167      38.872  49.843  67.711  1.00  0.00           H
ATOM   2551 HG23 THR X 167      38.104  48.257  67.546  1.00  0.00           H
ATOM   2552  OG1 THR X 167      37.082  50.425  69.755  1.00  0.00           O
ATOM   2553  HG1 THR X 167      36.608  50.060  70.506  1.00  0.00           H
ATOM   2554  C   THR X 167      34.693  50.298  68.190  1.00  0.00           C
ATOM   2555  O   THR X 167      34.222  49.835  69.187  1.00  0.00           O
ATOM   2556  N   GLY X 168      34.074  51.265  67.561  1.00  0.00           N
ATOM   2557  H   GLY X 168      34.520  51.550  66.701  1.00  0.00           H
ATOM   2558  CA  GLY X 168      32.801  51.863  67.950  1.00  0.00           C
ATOM   2559  HA2 GLY X 168      32.040  51.098  68.117  1.00  0.00           H
ATOM   2560  HA3 GLY X 168      32.925  52.472  68.845  1.00  0.00           H
ATOM   2561  C   GLY X 168      32.226  52.669  66.796  1.00  0.00           C
ATOM   2562  O   GLY X 168      32.526  52.434  65.620  1.00  0.00           O
ATOM   2563  N   PRO X 169      31.480  53.782  67.126  1.00  0.00           N
ATOM   2564  CD  PRO X 169      31.133  54.098  68.477  1.00  0.00           C
ATOM   2565  HD2 PRO X 169      32.035  54.193  69.081  1.00  0.00           H
ATOM   2566  HD3 PRO X 169      30.450  53.312  68.795  1.00  0.00           H
ATOM   2567  CG  PRO X 169      30.476  55.441  68.375  1.00  0.00           C
ATOM   2568  HG2 PRO X 169      31.126  56.273  68.650  1.00  0.00           H
ATOM   2569  HG3 PRO X 169      29.602  55.430  69.027  1.00  0.00           H
ATOM   2570  CB  PRO X 169      29.984  55.610  66.943  1.00  0.00           C
ATOM   2571  HB2 PRO X 169      30.081  56.635  66.586  1.00  0.00           H
ATOM   2572  HB3 PRO X 169      28.987  55.213  66.748  1.00  0.00           H
ATOM   2573  CA  PRO X 169      30.926  54.730  66.139  1.00  0.00           C
ATOM   2574  HA  PRO X 169      30.441  54.218  65.307  1.00  0.00           H
ATOM   2575  C   PRO X 169      32.042  55.495  65.371  1.00  0.00           C
ATOM   2576  O   PRO X 169      32.701  56.382  65.895  1.00  0.00           O
ATOM   2577  N   ALA X 170      32.107  55.229  64.068  1.00  0.00           N
ATOM   2578  H   ALA X 170      31.522  54.518  63.648  1.00  0.00           H
ATOM   2579  CA  ALA X 170      32.925  56.052  63.193  1.00  1.00           C
ATOM   2580  HA  ALA X 170      33.197  56.993  63.668  1.00  0.00           H
ATOM   2581  CB  ALA X 170      34.116  55.171  62.830  1.00  0.00           C
ATOM   2582  HB1 ALA X 170      34.629  55.157  63.791  1.00  0.00           H
ATOM   2583  HB2 ALA X 170      34.684  55.638  62.028  1.00  0.00           H
ATOM   2584  HB3 ALA X 170      33.751  54.227  62.423  1.00  0.00           H
ATOM   2585  C   ALA X 170      32.162  56.425  61.854  1.00  0.00           C
ATOM   2586  O   ALA X 170      31.558  55.557  61.194  1.00  0.00           O
ATOM   2587  N   GLU X 171      32.319  57.667  61.422  1.00  0.00           N
ATOM   2588  H   GLU X 171      32.963  58.278  61.900  1.00  0.00           H
ATOM   2589  CA  GLU X 171      31.640  58.118  60.124  1.00  1.00           C
ATOM   2590  HA  GLU X 171      30.879  57.385  59.845  1.00  0.00           H
ATOM   2591  CB  GLU X 171      30.865  59.426  60.351  1.00  0.00           C
ATOM   2592  HB2 GLU X 171      29.982  59.329  60.982  1.00  0.00           H
ATOM   2593  HB3 GLU X 171      31.476  60.078  60.973  1.00  0.00           H
ATOM   2594  CG  GLU X 171      30.451  60.076  59.043  1.00  0.00           C
ATOM   2595  HG2 GLU X 171      31.325  60.328  58.445  1.00  0.00           H
ATOM   2596  HG3 GLU X 171      29.751  59.396  58.556  1.00  0.00           H
ATOM   2597  CD  GLU X 171      29.608  61.303  59.223  1.00  0.00           C
ATOM   2598  OE1 GLU X 171      29.142  61.496  60.381  1.00  0.00           O
ATOM   2599  OE2 GLU X 171      29.353  62.008  58.208  1.00  0.00           O
ATOM   2600  C   GLU X 171      32.674  58.105  58.980  1.00  0.00           C
ATOM   2601  O   GLU X 171      33.786  58.699  59.056  1.00  0.00           O
ATOM   2602  N   THR X 172      32.319  57.566  57.832  1.00  0.00           N
ATOM   2603  H   THR X 172      31.366  57.254  57.728  1.00  0.00           H
ATOM   2604  CA  THR X 172      33.114  57.692  56.567  1.00  1.00           C
ATOM   2605  HA  THR X 172      34.089  58.041  56.909  1.00  0.00           H
ATOM   2606  CB  THR X 172      33.173  56.225  55.822  1.00  0.00           C
ATOM   2607  HB  THR X 172      32.204  55.723  55.808  1.00  0.00           H
ATOM   2608  CG2 THR X 172      33.756  56.258  54.401  1.00  0.00           C
ATOM   2609 HG21 THR X 172      33.764  55.209  54.108  1.00  0.00           H
ATOM   2610 HG22 THR X 172      34.779  56.621  54.498  1.00  0.00           H
ATOM   2611 HG23 THR X 172      33.273  57.003  53.768  1.00  0.00           H
ATOM   2612  OG1 THR X 172      34.114  55.542  56.563  1.00  0.00           O
ATOM   2613  HG1 THR X 172      33.748  55.365  57.432  1.00  0.00           H
ATOM   2614  C   THR X 172      32.496  58.727  55.617  1.00  0.00           C
ATOM   2615  O   THR X 172      31.324  58.913  55.421  1.00  0.00           O
ATOM   2616  N   ARG X 173      33.384  59.479  54.933  1.00  0.00           N
ATOM   2617  H   ARG X 173      34.349  59.220  55.079  1.00  0.00           H
ATOM   2618  CA  ARG X 173      33.094  60.388  53.849  1.00  1.00           C
ATOM   2619  HA  ARG X 173      32.119  60.118  53.443  1.00  0.00           H
ATOM   2620  CB  ARG X 173      33.073  61.849  54.213  1.00  0.00           C
ATOM   2621  HB2 ARG X 173      34.137  62.077  54.301  1.00  0.00           H
ATOM   2622  HB3 ARG X 173      32.572  62.420  53.433  1.00  0.00           H
ATOM   2623  CG  ARG X 173      32.259  62.125  55.449  1.00  0.00           C
ATOM   2624  HG2 ARG X 173      31.200  61.999  55.227  1.00  0.00           H
ATOM   2625  HG3 ARG X 173      32.531  61.457  56.266  1.00  0.00           H
ATOM   2626  CD  ARG X 173      32.373  63.590  55.974  1.00  0.00           C
ATOM   2627  HD2 ARG X 173      33.329  63.865  56.418  1.00  0.00           H
ATOM   2628  HD3 ARG X 173      32.145  64.320  55.197  1.00  0.00           H
ATOM   2629  NE  ARG X 173      31.376  63.735  57.060  1.00  0.00           N
ATOM   2630  HE  ARG X 173      30.796  62.918  57.193  1.00  0.00           H
ATOM   2631  CZ  ARG X 173      31.138  64.769  57.813  1.00  0.00           C
ATOM   2632  NH1 ARG X 173      31.822  65.862  57.797  1.00  0.00           N
ATOM   2633 HH11 ARG X 173      32.611  65.860  57.166  1.00  0.00           H
ATOM   2634 HH12 ARG X 173      31.511  66.685  58.292  1.00  0.00           H
ATOM   2635  NH2 ARG X 173      30.208  64.782  58.661  1.00  0.00           N
ATOM   2636 HH21 ARG X 173      29.536  64.032  58.597  1.00  0.00           H
ATOM   2637 HH22 ARG X 173      30.114  65.600  59.247  1.00  0.00           H
ATOM   2638  C   ARG X 173      33.933  60.108  52.611  1.00  0.00           C
ATOM   2639  O   ARG X 173      35.143  60.095  52.724  1.00  0.00           O
ATOM   2640  N   ILE X 174      33.291  60.063  51.450  1.00  0.00           N
ATOM   2641  H   ILE X 174      32.315  60.314  51.428  1.00  0.00           H
ATOM   2642  CA  ILE X 174      34.071  60.137  50.142  1.00  1.00           C
ATOM   2643  HA  ILE X 174      35.123  59.951  50.359  1.00  0.00           H
ATOM   2644  CB  ILE X 174      33.360  59.064  49.272  1.00  0.00           C
ATOM   2645  HB  ILE X 174      32.316  59.321  49.101  1.00  0.00           H
ATOM   2646  CG2 ILE X 174      33.974  58.957  47.903  1.00  0.00           C
ATOM   2647 HG21 ILE X 174      35.013  58.649  48.017  1.00  0.00           H
ATOM   2648 HG22 ILE X 174      33.890  59.899  47.364  1.00  0.00           H
ATOM   2649 HG23 ILE X 174      33.445  58.238  47.281  1.00  0.00           H
ATOM   2650  CG1 ILE X 174      33.430  57.690  49.924  1.00  0.00           C
ATOM   2651 HG12 ILE X 174      34.228  57.702  50.664  1.00  0.00           H
ATOM   2652 HG13 ILE X 174      32.612  57.589  50.639  1.00  0.00           H
ATOM   2653  CD1 ILE X 174      33.577  56.391  49.127  1.00  0.00           C
ATOM   2654 HD11 ILE X 174      34.458  56.472  48.490  1.00  0.00           H
ATOM   2655 HD12 ILE X 174      32.682  56.080  48.584  1.00  0.00           H
ATOM   2656 HD13 ILE X 174      33.843  55.614  49.843  1.00  0.00           H
ATOM   2657  C   ILE X 174      34.004  61.536  49.522  1.00  0.00           C
ATOM   2658  O   ILE X 174      32.920  62.133  49.372  1.00  0.00           O
ATOM   2659  N   TYR X 175      35.209  62.023  49.256  1.00  0.00           N
ATOM   2660  H   TYR X 175      35.964  61.355  49.299  1.00  0.00           H
ATOM   2661  CA  TYR X 175      35.539  63.271  48.623  1.00  1.00           C
ATOM   2662  HA  TYR X 175      34.690  63.950  48.683  1.00  0.00           H
ATOM   2663  CB  TYR X 175      36.719  64.023  49.195  1.00  0.00           C
ATOM   2664  HB2 TYR X 175      37.528  63.343  49.460  1.00  0.00           H
ATOM   2665  HB3 TYR X 175      37.077  64.700  48.420  1.00  0.00           H
ATOM   2666  CG  TYR X 175      36.455  64.799  50.451  1.00  0.00           C
ATOM   2667  CD1 TYR X 175      35.852  64.191  51.567  1.00  0.00           C
ATOM   2668  HD1 TYR X 175      35.559  63.152  51.611  1.00  0.00           H
ATOM   2669  CE1 TYR X 175      35.637  64.871  52.779  1.00  0.00           C
ATOM   2670  HE1 TYR X 175      34.959  64.463  53.516  1.00  0.00           H
ATOM   2671  CZ  TYR X 175      36.052  66.228  52.817  1.00  0.00           C
ATOM   2672  OH  TYR X 175      35.728  66.946  53.910  1.00  0.00           O
ATOM   2673  HH  TYR X 175      35.734  67.870  53.646  1.00  0.00           H
ATOM   2674  CE2 TYR X 175      36.726  66.819  51.707  1.00  0.00           C
ATOM   2675  HE2 TYR X 175      36.941  67.876  51.764  1.00  0.00           H
ATOM   2676  CD2 TYR X 175      36.955  66.079  50.553  1.00  0.00           C
ATOM   2677  HD2 TYR X 175      37.343  66.582  49.679  1.00  0.00           H
ATOM   2678  C   TYR X 175      35.896  62.967  47.148  1.00  0.00           C
ATOM   2679  O   TYR X 175      36.560  62.000  46.834  1.00  0.00           O
ATOM   2680  N   TYR X 176      35.486  63.834  46.197  1.00  0.00           N
ATOM   2681  H   TYR X 176      34.888  64.622  46.398  1.00  0.00           H
ATOM   2682  CA  TYR X 176      35.915  63.778  44.784  1.00  1.00           C
ATOM   2683  HA  TYR X 176      36.385  62.846  44.477  1.00  0.00           H
ATOM   2684  CB  TYR X 176      34.587  63.914  43.984  1.00  0.00           C
ATOM   2685  HB2 TYR X 176      34.122  64.886  44.146  1.00  0.00           H
ATOM   2686  HB3 TYR X 176      34.811  64.037  42.924  1.00  0.00           H
ATOM   2687  CG  TYR X 176      33.557  62.827  44.212  1.00  0.00           C
ATOM   2688  CD1 TYR X 176      32.713  62.908  45.345  1.00  0.00           C
ATOM   2689  HD1 TYR X 176      32.722  63.812  45.937  1.00  0.00           H
ATOM   2690  CE1 TYR X 176      31.907  61.845  45.691  1.00  0.00           C
ATOM   2691  HE1 TYR X 176      31.169  61.946  46.476  1.00  0.00           H
ATOM   2692  CZ  TYR X 176      31.782  60.751  44.799  1.00  0.00           C
ATOM   2693  OH  TYR X 176      30.828  59.808  45.020  1.00  0.00           O
ATOM   2694  HH  TYR X 176      30.319  59.928  45.824  1.00  0.00           H
ATOM   2695  CE2 TYR X 176      32.614  60.688  43.633  1.00  0.00           C
ATOM   2696  HE2 TYR X 176      32.567  59.852  42.954  1.00  0.00           H
ATOM   2697  CD2 TYR X 176      33.461  61.737  43.365  1.00  0.00           C
ATOM   2698  HD2 TYR X 176      34.076  61.667  42.479  1.00  0.00           H
ATOM   2699  C   TYR X 176      36.787  65.025  44.492  1.00  0.00           C
ATOM   2700  O   TYR X 176      36.395  66.120  44.835  1.00  0.00           O
ATOM   2701  N   PHE X 177      37.974  64.718  44.000  1.00  0.00           N
ATOM   2702  H   PHE X 177      38.229  63.749  43.868  1.00  0.00           H
ATOM   2703  CA  PHE X 177      38.957  65.785  43.751  1.00  1.00           C
ATOM   2704  HA  PHE X 177      38.673  66.733  44.207  1.00  0.00           H
ATOM   2705  CB  PHE X 177      40.238  65.381  44.410  1.00  0.00           C
ATOM   2706  HB2 PHE X 177      40.414  64.328  44.190  1.00  0.00           H
ATOM   2707  HB3 PHE X 177      40.975  66.014  43.918  1.00  0.00           H
ATOM   2708  CG  PHE X 177      40.333  65.611  45.877  1.00  0.00           C
ATOM   2709  CD1 PHE X 177      40.595  66.946  46.256  1.00  0.00           C
ATOM   2710  HD1 PHE X 177      40.692  67.682  45.475  1.00  0.00           H
ATOM   2711  CE1 PHE X 177      40.548  67.257  47.575  1.00  0.00           C
ATOM   2712  HE1 PHE X 177      40.768  68.247  47.945  1.00  0.00           H
ATOM   2713  CZ  PHE X 177      40.420  66.309  48.566  1.00  0.00           C
ATOM   2714  HZ  PHE X 177      40.558  66.645  49.581  1.00  0.00           H
ATOM   2715  CE2 PHE X 177      40.101  64.941  48.197  1.00  0.00           C
ATOM   2716  HE2 PHE X 177      39.926  64.183  48.946  1.00  0.00           H
ATOM   2717  CD2 PHE X 177      40.102  64.591  46.794  1.00  0.00           C
ATOM   2718  HD2 PHE X 177      39.805  63.635  46.395  1.00  0.00           H
ATOM   2719  C   PHE X 177      39.219  65.966  42.167  1.00  0.00           C
ATOM   2720  O   PHE X 177      38.911  64.975  41.477  1.00  0.00           O
ATOM   2721  N   LYS X 178      39.738  67.062  41.712  1.00  0.00           N
ATOM   2722  H   LYS X 178      39.866  67.834  42.348  1.00  0.00           H
ATOM   2723  CA  LYS X 178      40.430  67.225  40.405  1.00  1.00           C
ATOM   2724  HA  LYS X 178      41.098  66.376  40.260  1.00  0.00           H
ATOM   2725  CB  LYS X 178      39.399  67.309  39.222  1.00  0.00           C
ATOM   2726  HB2 LYS X 178      38.748  66.435  39.270  1.00  0.00           H
ATOM   2727  HB3 LYS X 178      38.750  68.184  39.308  1.00  0.00           H
ATOM   2728  CG  LYS X 178      40.158  67.358  37.883  1.00  0.00           C
ATOM   2729  HG2 LYS X 178      40.872  68.178  37.825  1.00  0.00           H
ATOM   2730  HG3 LYS X 178      40.805  66.483  37.831  1.00  0.00           H
ATOM   2731  CD  LYS X 178      39.162  67.334  36.744  1.00  0.00           C
ATOM   2732  HD2 LYS X 178      38.785  66.337  36.520  1.00  0.00           H
ATOM   2733  HD3 LYS X 178      38.354  68.058  36.868  1.00  0.00           H
ATOM   2734  CE  LYS X 178      39.967  67.683  35.479  1.00  0.00           C
ATOM   2735  HE2 LYS X 178      40.556  68.576  35.695  1.00  0.00           H
ATOM   2736  HE3 LYS X 178      40.781  66.959  35.414  1.00  0.00           H
ATOM   2737  NZ  LYS X 178      39.143  67.751  34.315  1.00  0.00           N
ATOM   2738  HZ1 LYS X 178      38.451  67.017  34.370  1.00  0.00           H
ATOM   2739  HZ2 LYS X 178      39.609  67.690  33.422  1.00  0.00           H
ATOM   2740  HZ3 LYS X 178      38.633  68.622  34.383  1.00  0.00           H
ATOM   2741  C   LYS X 178      41.339  68.509  40.449  1.00  0.00           C
ATOM   2742  O   LYS X 178      40.905  69.554  40.979  1.00  0.00           O
ATOM   2743  N   GLU X 179      42.542  68.448  39.935  1.00  0.00           N
ATOM   2744  H   GLU X 179      42.857  67.585  39.516  1.00  0.00           H
ATOM   2745  CA  GLU X 179      43.561  69.500  40.133  1.00  0.00           C
ATOM   2746  HA  GLU X 179      44.441  68.991  39.744  1.00  0.00           H
ATOM   2747  CB  GLU X 179      43.280  70.743  39.287  1.00  0.00           C
ATOM   2748  HB2 GLU X 179      42.423  71.399  39.444  1.00  0.00           H
ATOM   2749  HB3 GLU X 179      44.184  71.339  39.417  1.00  0.00           H
ATOM   2750  CG  GLU X 179      43.273  70.440  37.786  1.00  0.00           C
ATOM   2751  HG2 GLU X 179      44.088  69.766  37.521  1.00  0.00           H
ATOM   2752  HG3 GLU X 179      42.413  69.891  37.399  1.00  0.00           H
ATOM   2753  CD  GLU X 179      43.615  71.690  36.887  1.00  0.00           C
ATOM   2754  OE1 GLU X 179      44.670  71.730  36.200  1.00  0.00           O
ATOM   2755  OE2 GLU X 179      42.702  72.507  36.696  1.00  0.00           O
ATOM   2756  C   GLU X 179      43.845  69.842  41.634  1.00  0.00           C
ATOM   2757  O   GLU X 179      44.112  70.969  41.981  1.00  0.00           O
ATOM   2758  N   GLY X 180      43.767  68.849  42.568  1.00  0.00           N
ATOM   2759  H   GLY X 180      43.501  67.931  42.238  1.00  0.00           H
ATOM   2760  CA  GLY X 180      43.903  69.046  43.995  1.00  0.00           C
ATOM   2761  HA2 GLY X 180      43.790  68.041  44.401  1.00  0.00           H
ATOM   2762  HA3 GLY X 180      44.814  69.587  44.256  1.00  0.00           H
ATOM   2763  C   GLY X 180      42.729  69.808  44.558  1.00  0.00           C
ATOM   2764  O   GLY X 180      42.674  69.963  45.737  1.00  0.00           O
ATOM   2765  N   LYS X 181      41.705  70.254  43.825  1.00  0.00           N
ATOM   2766  H   LYS X 181      41.711  70.030  42.842  1.00  0.00           H
ATOM   2767  CA  LYS X 181      40.450  70.956  44.355  1.00  1.00           C
ATOM   2768  HA  LYS X 181      40.545  71.286  45.390  1.00  0.00           H
ATOM   2769  CB  LYS X 181      40.126  72.152  43.493  1.00  0.00           C
ATOM   2770  HB2 LYS X 181      39.961  71.738  42.500  1.00  0.00           H
ATOM   2771  HB3 LYS X 181      39.163  72.593  43.750  1.00  0.00           H
ATOM   2772  CG  LYS X 181      41.233  73.212  43.365  1.00  0.00           C
ATOM   2773  HG2 LYS X 181      41.616  73.324  44.379  1.00  0.00           H
ATOM   2774  HG3 LYS X 181      41.994  72.828  42.688  1.00  0.00           H
ATOM   2775  CD  LYS X 181      40.747  74.644  43.030  1.00  0.00           C
ATOM   2776  HD2 LYS X 181      41.599  75.311  42.903  1.00  0.00           H
ATOM   2777  HD3 LYS X 181      40.129  74.655  42.131  1.00  0.00           H
ATOM   2778  CE  LYS X 181      39.842  75.185  44.098  1.00  0.00           C
ATOM   2779  HE2 LYS X 181      38.957  75.587  43.601  1.00  0.00           H
ATOM   2780  HE3 LYS X 181      39.563  74.352  44.744  1.00  0.00           H
ATOM   2781  NZ  LYS X 181      40.604  76.230  44.793  1.00  0.00           N
ATOM   2782  HZ1 LYS X 181      40.075  76.644  45.546  1.00  0.00           H
ATOM   2783  HZ2 LYS X 181      40.800  76.896  44.059  1.00  0.00           H
ATOM   2784  HZ3 LYS X 181      41.481  75.868  45.141  1.00  0.00           H
ATOM   2785  C   LYS X 181      39.322  69.992  44.479  1.00  0.00           C
ATOM   2786  O   LYS X 181      39.242  68.953  43.850  1.00  0.00           O
ATOM   2787  N   ILE X 182      38.329  70.334  45.278  1.00  0.00           N
ATOM   2788  H   ILE X 182      38.349  71.185  45.823  1.00  0.00           H
ATOM   2789  CA  ILE X 182      37.129  69.560  45.464  1.00  1.00           C
ATOM   2790  HA  ILE X 182      37.390  68.503  45.386  1.00  0.00           H
ATOM   2791  CB  ILE X 182      36.545  69.757  46.911  1.00  0.00           C
ATOM   2792  HB  ILE X 182      36.439  70.824  47.095  1.00  0.00           H
ATOM   2793  CG2 ILE X 182      35.245  69.001  47.326  1.00  0.00           C
ATOM   2794 HG21 ILE X 182      35.359  67.944  47.082  1.00  0.00           H
ATOM   2795 HG22 ILE X 182      34.484  69.495  46.721  1.00  0.00           H
ATOM   2796 HG23 ILE X 182      34.872  69.246  48.320  1.00  0.00           H
ATOM   2797  CG1 ILE X 182      37.677  69.379  47.894  1.00  0.00           C
ATOM   2798 HG12 ILE X 182      37.976  68.332  47.961  1.00  0.00           H
ATOM   2799 HG13 ILE X 182      38.646  69.806  47.633  1.00  0.00           H
ATOM   2800  CD1 ILE X 182      37.410  70.080  49.239  1.00  0.00           C
ATOM   2801 HD11 ILE X 182      38.372  69.923  49.723  1.00  0.00           H
ATOM   2802 HD12 ILE X 182      36.661  69.767  49.969  1.00  0.00           H
ATOM   2803 HD13 ILE X 182      37.446  71.168  49.177  1.00  0.00           H
ATOM   2804  C   ILE X 182      36.211  69.827  44.334  1.00  0.00           C
ATOM   2805  O   ILE X 182      36.185  70.863  43.721  1.00  0.00           O
ATOM   2806  N   LEU X 183      35.453  68.805  43.922  1.00  0.00           N
ATOM   2807  H   LEU X 183      35.661  67.893  44.302  1.00  0.00           H
ATOM   2808  CA  LEU X 183      34.230  68.910  43.101  1.00  1.00           C
ATOM   2809  HA  LEU X 183      34.063  69.915  42.713  1.00  0.00           H
ATOM   2810  CB  LEU X 183      34.409  67.968  41.889  1.00  0.00           C
ATOM   2811  HB2 LEU X 183      34.762  66.966  42.130  1.00  0.00           H
ATOM   2812  HB3 LEU X 183      33.452  67.931  41.367  1.00  0.00           H
ATOM   2813  CG  LEU X 183      35.332  68.640  40.850  1.00  0.00           C
ATOM   2814  HG  LEU X 183      36.008  69.373  41.288  1.00  0.00           H
ATOM   2815  CD1 LEU X 183      36.140  67.674  40.063  1.00  0.00           C
ATOM   2816 HD11 LEU X 183      35.575  66.761  39.885  1.00  0.00           H
ATOM   2817 HD12 LEU X 183      36.971  67.317  40.671  1.00  0.00           H
ATOM   2818 HD13 LEU X 183      36.531  68.149  39.163  1.00  0.00           H
ATOM   2819  CD2 LEU X 183      34.577  69.484  39.776  1.00  0.00           C
ATOM   2820 HD21 LEU X 183      33.654  69.879  40.202  1.00  0.00           H
ATOM   2821 HD22 LEU X 183      35.209  70.305  39.437  1.00  0.00           H
ATOM   2822 HD23 LEU X 183      34.253  68.998  38.854  1.00  0.00           H
ATOM   2823  C   LEU X 183      32.942  68.552  43.837  1.00  0.00           C
ATOM   2824  O   LEU X 183      31.977  69.281  43.778  1.00  0.00           O
ATOM   2825  N   LYS X 184      33.049  67.512  44.690  1.00  0.00           N
ATOM   2826  H   LYS X 184      33.891  66.955  44.707  1.00  0.00           H
ATOM   2827  CA  LYS X 184      31.996  67.214  45.660  1.00  1.00           C
ATOM   2828  HA  LYS X 184      31.525  68.161  45.924  1.00  0.00           H
ATOM   2829  CB  LYS X 184      30.818  66.412  44.984  1.00  0.00           C
ATOM   2830  HB2 LYS X 184      30.161  67.049  44.397  1.00  0.00           H
ATOM   2831  HB3 LYS X 184      31.251  65.623  44.365  1.00  0.00           H
ATOM   2832  CG  LYS X 184      29.805  65.652  45.928  1.00  0.00           C
ATOM   2833  HG2 LYS X 184      30.363  65.101  46.687  1.00  0.00           H
ATOM   2834  HG3 LYS X 184      29.201  66.430  46.396  1.00  0.00           H
ATOM   2835  CD  LYS X 184      28.717  64.782  45.278  1.00  0.00           C
ATOM   2836  HD2 LYS X 184      27.912  65.383  44.858  1.00  0.00           H
ATOM   2837  HD3 LYS X 184      29.119  64.147  44.488  1.00  0.00           H
ATOM   2838  CE  LYS X 184      28.040  64.000  46.387  1.00  0.00           C
ATOM   2839  HE2 LYS X 184      28.773  63.350  46.859  1.00  0.00           H
ATOM   2840  HE3 LYS X 184      27.708  64.726  47.129  1.00  0.00           H
ATOM   2841  NZ  LYS X 184      27.009  63.206  45.783  1.00  0.00           N
ATOM   2842  HZ1 LYS X 184      27.415  62.590  45.091  1.00  0.00           H
ATOM   2843  HZ2 LYS X 184      26.357  63.891  45.433  1.00  0.00           H
ATOM   2844  HZ3 LYS X 184      26.550  62.650  46.490  1.00  0.00           H
ATOM   2845  C   LYS X 184      32.649  66.516  46.894  1.00  0.00           C
ATOM   2846  O   LYS X 184      33.767  65.949  46.746  1.00  0.00           O
ATOM   2847  N   TRP X 185      32.060  66.445  48.035  1.00  0.00           N
ATOM   2848  H   TRP X 185      31.300  67.087  48.211  1.00  0.00           H
ATOM   2849  CA  TRP X 185      32.151  65.358  49.085  1.00  1.00           C
ATOM   2850  HA  TRP X 185      32.473  64.431  48.618  1.00  0.00           H
ATOM   2851  CB  TRP X 185      33.194  65.713  50.173  1.00  0.00           C
ATOM   2852  HB2 TRP X 185      33.268  64.797  50.757  1.00  0.00           H
ATOM   2853  HB3 TRP X 185      34.147  65.912  49.683  1.00  0.00           H
ATOM   2854  CG  TRP X 185      32.870  66.863  51.114  1.00  0.00           C
ATOM   2855  CD1 TRP X 185      33.282  68.089  50.895  1.00  0.00           C
ATOM   2856  HD1 TRP X 185      33.944  68.391  50.097  1.00  0.00           H
ATOM   2857  NE1 TRP X 185      32.822  68.909  51.935  1.00  0.00           N
ATOM   2858  HE1 TRP X 185      33.040  69.894  51.983  1.00  0.00           H
ATOM   2859  CE2 TRP X 185      32.006  68.209  52.864  1.00  0.00           C
ATOM   2860  CZ2 TRP X 185      31.318  68.581  54.026  1.00  0.00           C
ATOM   2861  HZ2 TRP X 185      31.287  69.573  54.451  1.00  0.00           H
ATOM   2862  CH2 TRP X 185      30.546  67.575  54.704  1.00  0.00           C
ATOM   2863  HH2 TRP X 185      30.058  67.796  55.642  1.00  0.00           H
ATOM   2864  CZ3 TRP X 185      30.466  66.272  54.181  1.00  0.00           C
ATOM   2865  HZ3 TRP X 185      29.943  65.533  54.770  1.00  0.00           H
ATOM   2866  CE3 TRP X 185      31.241  65.899  53.032  1.00  0.00           C
ATOM   2867  HE3 TRP X 185      31.337  64.851  52.792  1.00  0.00           H
ATOM   2868  CD2 TRP X 185      32.015  66.865  52.356  1.00  0.00           C
ATOM   2869  C   TRP X 185      30.822  64.942  49.776  1.00  0.00           C
ATOM   2870  O   TRP X 185      29.815  65.640  49.705  1.00  0.00           O
ATOM   2871  N   GLU X 186      30.707  63.756  50.390  1.00  0.00           N
ATOM   2872  H   GLU X 186      31.525  63.165  50.441  1.00  0.00           H
ATOM   2873  CA  GLU X 186      29.429  63.254  50.957  1.00  1.00           C
ATOM   2874  HA  GLU X 186      28.964  64.118  51.429  1.00  0.00           H
ATOM   2875  CB  GLU X 186      28.608  62.819  49.756  1.00  0.00           C
ATOM   2876  HB2 GLU X 186      28.650  63.620  49.018  1.00  0.00           H
ATOM   2877  HB3 GLU X 186      29.131  61.966  49.326  1.00  0.00           H
ATOM   2878  CG  GLU X 186      27.193  62.439  50.161  1.00  0.00           C
ATOM   2879  HG2 GLU X 186      27.321  61.712  50.963  1.00  0.00           H
ATOM   2880  HG3 GLU X 186      26.659  63.313  50.532  1.00  0.00           H
ATOM   2881  CD  GLU X 186      26.281  61.763  49.102  1.00  0.00           C
ATOM   2882  OE1 GLU X 186      26.662  61.276  47.966  1.00  0.00           O
ATOM   2883  OE2 GLU X 186      25.052  61.831  49.365  1.00  0.00           O
ATOM   2884  C   GLU X 186      29.727  62.117  51.985  1.00  0.00           C
ATOM   2885  O   GLU X 186      30.616  61.286  51.743  1.00  0.00           O
ATOM   2886  N   PRO X 187      28.926  61.999  53.162  1.00  0.00           N
ATOM   2887  CD  PRO X 187      28.027  62.975  53.725  1.00  0.00           C
ATOM   2888  HD2 PRO X 187      27.004  62.799  53.393  1.00  0.00           H
ATOM   2889  HD3 PRO X 187      28.214  64.045  53.616  1.00  0.00           H
ATOM   2890  CG  PRO X 187      28.093  62.613  55.273  1.00  0.00           C
ATOM   2891  HG2 PRO X 187      27.224  62.901  55.862  1.00  0.00           H
ATOM   2892  HG3 PRO X 187      28.952  63.082  55.753  1.00  0.00           H
ATOM   2893  CB  PRO X 187      28.222  61.079  55.226  1.00  0.00           C
ATOM   2894  HB2 PRO X 187      27.181  60.755  55.167  1.00  0.00           H
ATOM   2895  HB3 PRO X 187      28.666  60.601  56.098  1.00  0.00           H
ATOM   2896  CA  PRO X 187      28.972  60.741  53.945  1.00  1.00           C
ATOM   2897  HA  PRO X 187      30.022  60.619  54.207  1.00  0.00           H
ATOM   2898  C   PRO X 187      28.431  59.524  53.145  1.00  0.00           C
ATOM   2899  O   PRO X 187      27.430  59.611  52.432  1.00  0.00           O
ATOM   2900  N   LEU X 188      29.074  58.388  53.466  1.00  0.00           N
ATOM   2901  H   LEU X 188      29.867  58.407  54.091  1.00  0.00           H
ATOM   2902  CA  LEU X 188      28.749  57.105  52.739  1.00  0.00           C
ATOM   2903  HA  LEU X 188      28.965  57.456  51.729  1.00  0.00           H
ATOM   2904  CB  LEU X 188      29.666  55.939  53.193  1.00  0.00           C
ATOM   2905  HB2 LEU X 188      30.680  56.340  53.245  1.00  0.00           H
ATOM   2906  HB3 LEU X 188      29.374  55.666  54.208  1.00  0.00           H
ATOM   2907  CG  LEU X 188      29.648  54.646  52.428  1.00  0.00           C
ATOM   2908  HG  LEU X 188      28.686  54.148  52.523  1.00  0.00           H
ATOM   2909  CD1 LEU X 188      29.870  54.806  50.932  1.00  0.00           C
ATOM   2910 HD11 LEU X 188      29.097  55.365  50.405  1.00  0.00           H
ATOM   2911 HD12 LEU X 188      30.081  53.817  50.520  1.00  0.00           H
ATOM   2912 HD13 LEU X 188      30.795  55.345  50.727  1.00  0.00           H
ATOM   2913  CD2 LEU X 188      30.760  53.673  53.093  1.00  0.00           C
ATOM   2914 HD21 LEU X 188      30.619  52.645  52.756  1.00  0.00           H
ATOM   2915 HD22 LEU X 188      31.689  53.834  52.546  1.00  0.00           H
ATOM   2916 HD23 LEU X 188      30.902  53.740  54.172  1.00  0.00           H
ATOM   2917  C   LEU X 188      27.285  56.633  52.857  1.00  0.00           C
ATOM   2918  O   LEU X 188      26.807  56.545  53.941  1.00  0.00           O
ATOM   2919  N   ALA X 189      26.777  56.264  51.676  1.00  0.00           N
ATOM   2920  H   ALA X 189      27.458  56.202  50.935  1.00  0.00           H
ATOM   2921  CA  ALA X 189      25.458  55.677  51.411  1.00  0.00           C
ATOM   2922  HA  ALA X 189      24.770  55.837  52.242  1.00  0.00           H
ATOM   2923  CB  ALA X 189      24.760  56.483  50.317  1.00  0.00           C
ATOM   2924  HB1 ALA X 189      24.670  57.555  50.482  1.00  0.00           H
ATOM   2925  HB2 ALA X 189      23.740  56.106  50.229  1.00  0.00           H
ATOM   2926  HB3 ALA X 189      25.344  56.349  49.406  1.00  0.00           H
ATOM   2927  C   ALA X 189      25.499  54.100  51.117  1.00  0.00           C
ATOM   2928  O   ALA X 189      26.530  53.470  50.933  1.00  0.00           O
ATOM   2929  N   GLY X 190      24.332  53.483  51.377  1.00  0.00           N
ATOM   2930  H   GLY X 190      23.550  53.983  51.778  1.00  0.00           H
ATOM   2931  CA  GLY X 190      24.198  52.053  51.568  1.00  0.00           C
ATOM   2932  HA2 GLY X 190      23.217  51.707  51.234  1.00  0.00           H
ATOM   2933  HA3 GLY X 190      24.900  51.483  50.959  1.00  0.00           H
ATOM   2934  C   GLY X 190      24.392  51.636  52.964  1.00  0.00           C
ATOM   2935  O   GLY X 190      24.229  52.450  53.878  1.00  0.00           O
ATOM   2936  N   THR X 191      24.638  50.330  53.143  1.00  0.00           N
ATOM   2937  H   THR X 191      24.969  49.791  52.355  1.00  0.00           H
ATOM   2938  CA  THR X 191      24.386  49.687  54.447  1.00  0.00           C
ATOM   2939  HA  THR X 191      23.884  50.398  55.103  1.00  0.00           H
ATOM   2940  CB  THR X 191      23.444  48.462  54.271  1.00  0.00           C
ATOM   2941  HB  THR X 191      23.141  48.195  55.284  1.00  0.00           H
ATOM   2942  CG2 THR X 191      22.176  48.782  53.511  1.00  0.00           C
ATOM   2943 HG21 THR X 191      22.263  49.399  52.616  1.00  0.00           H
ATOM   2944 HG22 THR X 191      21.617  49.354  54.250  1.00  0.00           H
ATOM   2945 HG23 THR X 191      21.592  47.891  53.285  1.00  0.00           H
ATOM   2946  OG1 THR X 191      24.117  47.385  53.623  1.00  0.00           O
ATOM   2947  HG1 THR X 191      24.511  46.866  54.330  1.00  0.00           H
ATOM   2948  C   THR X 191      25.623  49.199  55.195  1.00  0.00           C
ATOM   2949  O   THR X 191      25.438  48.330  56.056  1.00  0.00           O
ATOM   2950  N   ALA X 192      26.865  49.615  54.898  1.00  0.00           N
ATOM   2951  H   ALA X 192      27.012  50.176  54.069  1.00  0.00           H
ATOM   2952  CA  ALA X 192      28.063  49.274  55.665  1.00  0.00           C
ATOM   2953  HA  ALA X 192      27.974  48.217  55.913  1.00  0.00           H
ATOM   2954  CB  ALA X 192      29.279  49.396  54.710  1.00  0.00           C
ATOM   2955  HB1 ALA X 192      30.186  49.141  55.258  1.00  0.00           H
ATOM   2956  HB2 ALA X 192      29.303  50.410  54.311  1.00  0.00           H
ATOM   2957  HB3 ALA X 192      29.219  48.724  53.856  1.00  0.00           H
ATOM   2958  C   ALA X 192      28.142  50.010  57.017  1.00  0.00           C
ATOM   2959  O   ALA X 192      28.316  51.239  57.050  1.00  0.00           O
ATOM   2960  N   LYS X 193      28.000  49.304  58.149  1.00  0.00           N
ATOM   2961  H   LYS X 193      28.014  48.293  58.152  1.00  0.00           H
ATOM   2962  CA  LYS X 193      27.962  49.842  59.502  1.00  0.00           C
ATOM   2963  HA  LYS X 193      27.234  50.659  59.477  1.00  0.00           H
ATOM   2964  CB  LYS X 193      27.334  48.672  60.375  1.00  0.00           C
ATOM   2965  HB2 LYS X 193      26.470  48.203  59.910  1.00  0.00           H
ATOM   2966  HB3 LYS X 193      28.042  47.844  60.343  1.00  0.00           H
ATOM   2967  CG  LYS X 193      27.026  49.077  61.812  1.00  0.00           C
ATOM   2968  HG2 LYS X 193      26.429  48.215  62.102  1.00  0.00           H
ATOM   2969  HG3 LYS X 193      27.937  49.198  62.402  1.00  0.00           H
ATOM   2970  CD  LYS X 193      26.061  50.282  61.820  1.00  0.00           C
ATOM   2971  HD2 LYS X 193      26.497  51.196  61.423  1.00  0.00           H
ATOM   2972  HD3 LYS X 193      25.233  50.059  61.146  1.00  0.00           H
ATOM   2973  CE  LYS X 193      25.475  50.670  63.209  1.00  0.00           C
ATOM   2974  HE2 LYS X 193      25.072  49.762  63.657  1.00  0.00           H
ATOM   2975  HE3 LYS X 193      26.340  50.974  63.797  1.00  0.00           H
ATOM   2976  NZ  LYS X 193      24.464  51.685  63.106  1.00  0.00           N
ATOM   2977  HZ1 LYS X 193      24.121  52.053  63.982  1.00  0.00           H
ATOM   2978  HZ2 LYS X 193      23.643  51.250  62.703  1.00  0.00           H
ATOM   2979  HZ3 LYS X 193      24.639  52.398  62.413  1.00  0.00           H
ATOM   2980  C   LYS X 193      29.291  50.391  59.972  1.00  0.00           C
ATOM   2981  O   LYS X 193      29.301  51.435  60.735  1.00  0.00           O
ATOM   2982  N   HIE X 194      30.378  49.754  59.573  1.00  0.00           N
ATOM   2983  H   HIE X 194      30.254  48.882  59.077  1.00  0.00           H
ATOM   2984  CA  HIE X 194      31.735  50.196  59.978  1.00  0.00           C
ATOM   2985  HA  HIE X 194      31.721  51.288  60.011  1.00  0.00           H
ATOM   2986  CB  HIE X 194      32.149  49.591  61.320  1.00  0.00           C
ATOM   2987  HB2 HIE X 194      31.329  49.767  62.013  1.00  0.00           H
ATOM   2988  HB3 HIE X 194      32.240  48.522  61.121  1.00  0.00           H
ATOM   2989  CG  HIE X 194      33.387  50.111  61.938  1.00  0.00           C
ATOM   2990  ND1 HIE X 194      34.659  49.564  61.858  1.00  0.00           N
ATOM   2991  CE1 HIE X 194      35.407  50.280  62.633  1.00  0.00           C
ATOM   2992  HE1 HIE X 194      36.478  50.154  62.685  1.00  0.00           H
ATOM   2993  NE2 HIE X 194      34.722  51.316  63.208  1.00  0.00           N
ATOM   2994  HE2 HIE X 194      35.071  52.049  63.810  1.00  0.00           H
ATOM   2995  CD2 HIE X 194      33.430  51.234  62.698  1.00  0.00           C
ATOM   2996  HD2 HIE X 194      32.618  51.900  62.944  1.00  0.00           H
ATOM   2997  C   HIE X 194      32.888  49.795  59.020  1.00  0.00           C
ATOM   2998  O   HIE X 194      32.840  48.667  58.509  1.00  0.00           O
ATOM   2999  N   ILE X 195      33.822  50.755  58.793  1.00  0.00           N
ATOM   3000  H   ILE X 195      33.793  51.637  59.283  1.00  0.00           H
ATOM   3001  CA  ILE X 195      34.664  50.827  57.556  1.00  0.00           C
ATOM   3002  HA  ILE X 195      34.666  49.858  57.057  1.00  0.00           H
ATOM   3003  CB  ILE X 195      34.024  51.837  56.603  1.00  0.00           C
ATOM   3004  HB  ILE X 195      33.898  52.723  57.226  1.00  0.00           H
ATOM   3005  CG2 ILE X 195      34.935  52.106  55.470  1.00  0.00           C
ATOM   3006 HG21 ILE X 195      35.036  51.178  54.908  1.00  0.00           H
ATOM   3007 HG22 ILE X 195      35.913  52.541  55.672  1.00  0.00           H
ATOM   3008 HG23 ILE X 195      34.470  52.873  54.848  1.00  0.00           H
ATOM   3009  CG1 ILE X 195      32.620  51.525  56.141  1.00  0.00           C
ATOM   3010 HG12 ILE X 195      32.486  51.629  55.062  1.00  0.00           H
ATOM   3011 HG13 ILE X 195      32.429  50.470  56.334  1.00  0.00           H
ATOM   3012  CD1 ILE X 195      31.661  52.424  56.879  1.00  0.00           C
ATOM   3013 HD11 ILE X 195      31.865  53.491  56.781  1.00  0.00           H
ATOM   3014 HD12 ILE X 195      31.697  52.396  57.967  1.00  0.00           H
ATOM   3015 HD13 ILE X 195      30.634  52.204  56.599  1.00  0.00           H
ATOM   3016  C   ILE X 195      36.119  51.219  57.836  1.00  0.00           C
ATOM   3017  O   ILE X 195      36.223  52.356  58.211  1.00  0.00           O
ATOM   3018  N   GLU X 196      37.098  50.385  57.659  1.00  0.00           N
ATOM   3019  H   GLU X 196      36.900  49.560  57.116  1.00  0.00           H
ATOM   3020  CA  GLU X 196      38.506  50.648  58.010  1.00  1.00           C
ATOM   3021  HA  GLU X 196      38.738  51.711  58.062  1.00  0.00           H
ATOM   3022  CB  GLU X 196      38.773  49.998  59.386  1.00  0.00           C
ATOM   3023  HB2 GLU X 196      38.463  48.953  59.369  1.00  0.00           H
ATOM   3024  HB3 GLU X 196      39.829  50.047  59.649  1.00  0.00           H
ATOM   3025  CG  GLU X 196      38.064  50.776  60.540  1.00  0.00           C
ATOM   3026  HG2 GLU X 196      37.006  50.699  60.300  1.00  0.00           H
ATOM   3027  HG3 GLU X 196      38.354  50.354  61.502  1.00  0.00           H
ATOM   3028  CD  GLU X 196      38.294  52.274  60.694  1.00  0.00           C
ATOM   3029  OE1 GLU X 196      39.318  52.720  60.065  1.00  0.00           O
ATOM   3030  OE2 GLU X 196      37.500  52.924  61.351  1.00  0.00           O
ATOM   3031  C   GLU X 196      39.408  50.051  56.893  1.00  0.00           C
ATOM   3032  O   GLU X 196      38.882  49.202  56.141  1.00  0.00           O
ATOM   3033  N   GLU X 197      40.640  50.520  56.745  1.00  0.00           N
ATOM   3034  H   GLU X 197      41.009  51.279  57.300  1.00  0.00           H
ATOM   3035  CA  GLU X 197      41.568  49.772  55.825  1.00  1.00           C
ATOM   3036  HA  GLU X 197      42.317  50.465  55.443  1.00  0.00           H
ATOM   3037  CB  GLU X 197      42.330  48.765  56.646  1.00  0.00           C
ATOM   3038  HB2 GLU X 197      41.655  47.953  56.926  1.00  0.00           H
ATOM   3039  HB3 GLU X 197      43.144  48.505  55.968  1.00  0.00           H
ATOM   3040  CG  GLU X 197      42.961  49.336  57.939  1.00  0.00           C
ATOM   3041  HG2 GLU X 197      43.548  50.189  57.597  1.00  0.00           H
ATOM   3042  HG3 GLU X 197      42.268  49.617  58.730  1.00  0.00           H
ATOM   3043  CD  GLU X 197      43.996  48.236  58.449  1.00  0.00           C
ATOM   3044  OE1 GLU X 197      43.668  47.056  58.530  1.00  0.00           O
ATOM   3045  OE2 GLU X 197      45.101  48.568  58.854  1.00  0.00           O
ATOM   3046  C   GLU X 197      41.079  49.189  54.437  1.00  0.00           C
ATOM   3047  O   GLU X 197      41.205  47.968  54.266  1.00  0.00           O
ATOM   3048  N   CYX X 198      40.500  50.038  53.547  1.00  0.00           N
ATOM   3049  H   CYX X 198      40.510  51.023  53.769  1.00  0.00           H
ATOM   3050  CA  CYX X 198      40.032  49.557  52.289  1.00  1.00           C
ATOM   3051  HA  CYX X 198      39.586  48.594  52.532  1.00  0.00           H
ATOM   3052  CB  CYX X 198      38.901  50.416  51.779  1.00  0.00           C
ATOM   3053  HB2 CYX X 198      39.387  51.346  51.489  1.00  0.00           H
ATOM   3054  HB3 CYX X 198      38.554  49.939  50.860  1.00  0.00           H
ATOM   3055  SG  CYX X 198      37.463  50.738  52.795  1.00  0.00           S
ATOM   3056  C   CYX X 198      41.178  49.426  51.247  1.00  0.00           C
ATOM   3057  O   CYX X 198      42.009  50.348  51.111  1.00  0.00           O
ATOM   3058  N   SER X 199      40.977  48.507  50.291  1.00  0.00           N
ATOM   3059  H   SER X 199      40.259  47.816  50.449  1.00  0.00           H
ATOM   3060  CA  SER X 199      41.458  48.796  48.915  1.00  1.00           C
ATOM   3061  HA  SER X 199      42.031  49.725  48.885  1.00  0.00           H
ATOM   3062  CB  SER X 199      42.340  47.635  48.530  1.00  0.00           C
ATOM   3063  HB2 SER X 199      41.728  46.747  48.364  1.00  0.00           H
ATOM   3064  HB3 SER X 199      42.814  47.822  47.566  1.00  0.00           H
ATOM   3065  OG  SER X 199      43.400  47.425  49.414  1.00  0.00           O
ATOM   3066  HG  SER X 199      43.243  46.598  49.875  1.00  0.00           H
ATOM   3067  C   SER X 199      40.370  48.969  47.834  1.00  0.00           C
ATOM   3068  O   SER X 199      39.232  48.482  47.914  1.00  0.00           O
ATOM   3069  N   CYX X 200      40.701  49.683  46.726  1.00  0.00           N
ATOM   3070  H   CYX X 200      41.682  49.886  46.598  1.00  0.00           H
ATOM   3071  CA  CYX X 200      39.832  50.086  45.624  1.00  1.00           C
ATOM   3072  HA  CYX X 200      38.905  49.524  45.733  1.00  0.00           H
ATOM   3073  CB  CYX X 200      39.514  51.608  45.784  1.00  0.00           C
ATOM   3074  HB2 CYX X 200      40.404  52.236  45.737  1.00  0.00           H
ATOM   3075  HB3 CYX X 200      38.915  51.907  44.922  1.00  0.00           H
ATOM   3076  SG  CYX X 200      38.631  52.179  47.248  1.00  0.00           S
ATOM   3077  C   CYX X 200      40.468  49.731  44.252  1.00  0.00           C
ATOM   3078  O   CYX X 200      41.667  49.525  44.137  1.00  0.00           O
ATOM   3079  N   TYR X 201      39.636  49.771  43.206  1.00  0.00           N
ATOM   3080  H   TYR X 201      38.673  49.797  43.509  1.00  0.00           H
ATOM   3081  CA  TYR X 201      39.966  49.796  41.760  1.00  1.00           C
ATOM   3082  HA  TYR X 201      40.819  50.454  41.596  1.00  0.00           H
ATOM   3083  CB  TYR X 201      40.322  48.301  41.348  1.00  0.00           C
ATOM   3084  HB2 TYR X 201      40.821  48.350  40.382  1.00  0.00           H
ATOM   3085  HB3 TYR X 201      41.083  48.048  42.084  1.00  0.00           H
ATOM   3086  CG  TYR X 201      39.214  47.281  41.372  1.00  0.00           C
ATOM   3087  CD1 TYR X 201      38.376  47.203  40.265  1.00  0.00           C
ATOM   3088  HD1 TYR X 201      38.540  47.874  39.436  1.00  0.00           H
ATOM   3089  CE1 TYR X 201      37.326  46.227  40.309  1.00  0.00           C
ATOM   3090  HE1 TYR X 201      36.746  46.253  39.400  1.00  0.00           H
ATOM   3091  CZ  TYR X 201      37.110  45.378  41.431  1.00  0.00           C
ATOM   3092  OH  TYR X 201      36.091  44.497  41.546  1.00  0.00           O
ATOM   3093  HH  TYR X 201      35.412  44.623  40.876  1.00  0.00           H
ATOM   3094  CE2 TYR X 201      37.931  45.535  42.561  1.00  0.00           C
ATOM   3095  HE2 TYR X 201      37.718  45.003  43.475  1.00  0.00           H
ATOM   3096  CD2 TYR X 201      38.993  46.514  42.558  1.00  0.00           C
ATOM   3097  HD2 TYR X 201      39.576  46.640  43.460  1.00  0.00           H
ATOM   3098  C   TYR X 201      38.668  50.246  40.987  1.00  0.00           C
ATOM   3099  O   TYR X 201      37.626  50.469  41.572  1.00  0.00           O
ATOM   3100  N   GLY X 202      38.788  50.431  39.694  1.00  0.00           N
ATOM   3101  H   GLY X 202      39.739  50.468  39.355  1.00  0.00           H
ATOM   3102  CA  GLY X 202      37.663  50.740  38.799  1.00  1.00           C
ATOM   3103  HA2 GLY X 202      36.753  50.420  39.302  1.00  0.00           H
ATOM   3104  HA3 GLY X 202      37.601  51.826  38.747  1.00  0.00           H
ATOM   3105  C   GLY X 202      37.714  50.046  37.374  1.00  0.00           C
ATOM   3106  O   GLY X 202      38.796  49.672  36.888  1.00  0.00           O
ATOM   3107  N   GLH X 203      36.554  49.871  36.724  1.00  0.00           N
ATOM   3108  H   GLH X 203      35.726  50.196  37.201  1.00  0.00           H
ATOM   3109  CA  GLH X 203      36.304  49.403  35.376  1.00  1.00           C
ATOM   3110  HA  GLH X 203      37.104  49.860  34.794  1.00  0.00           H
ATOM   3111  CB  GLH X 203      36.530  47.882  35.437  1.00  0.00           C
ATOM   3112  HB2 GLH X 203      36.161  47.593  34.449  1.00  0.00           H
ATOM   3113  HB3 GLH X 203      37.591  47.643  35.393  1.00  0.00           H
ATOM   3114  CG  GLH X 203      35.797  46.998  36.537  1.00  0.00           C
ATOM   3115  HG2 GLH X 203      36.401  47.118  37.436  1.00  0.00           H
ATOM   3116  HG3 GLH X 203      34.844  47.451  36.802  1.00  0.00           H
ATOM   3117  CD  GLH X 203      35.548  45.553  36.168  1.00  0.00           C
ATOM   3118  OE1 GLH X 203      36.001  45.034  35.176  1.00  0.00           O
ATOM   3119  OE2 GLH X 203      35.176  44.800  37.172  1.00  0.00           O
ATOM   3120  HE2 GLH X 203      34.893  44.038  36.661  1.00  0.00           H
ATOM   3121  C   GLH X 203      34.901  49.803  34.934  1.00  0.00           C
ATOM   3122  O   GLH X 203      34.001  50.139  35.744  1.00  0.00           O
ATOM   3123  N   ARG X 204      34.726  49.803  33.622  1.00  0.00           N
ATOM   3124  H   ARG X 204      35.449  49.419  33.031  1.00  0.00           H
ATOM   3125  CA  ARG X 204      33.463  50.188  32.888  1.00  0.00           C
ATOM   3126  HA  ARG X 204      33.739  50.440  31.864  1.00  0.00           H
ATOM   3127  CB  ARG X 204      32.540  48.904  32.885  1.00  0.00           C
ATOM   3128  HB2 ARG X 204      32.552  48.461  33.881  1.00  0.00           H
ATOM   3129  HB3 ARG X 204      31.536  49.173  32.552  1.00  0.00           H
ATOM   3130  CG  ARG X 204      33.295  47.994  31.887  1.00  0.00           C
ATOM   3131  HG2 ARG X 204      33.238  48.534  30.941  1.00  0.00           H
ATOM   3132  HG3 ARG X 204      34.338  47.818  32.158  1.00  0.00           H
ATOM   3133  CD  ARG X 204      32.705  46.600  31.586  1.00  0.00           C
ATOM   3134  HD2 ARG X 204      31.759  46.850  31.101  1.00  0.00           H
ATOM   3135  HD3 ARG X 204      33.243  45.989  30.863  1.00  0.00           H
ATOM   3136  NE  ARG X 204      32.623  45.789  32.755  1.00  0.00           N
ATOM   3137  HE  ARG X 204      31.919  46.049  33.432  1.00  0.00           H
ATOM   3138  CZ  ARG X 204      33.441  44.753  33.021  1.00  0.00           C
ATOM   3139  NH1 ARG X 204      34.274  44.119  32.231  1.00  0.00           N
ATOM   3140 HH11 ARG X 204      34.431  44.357  31.261  1.00  0.00           H
ATOM   3141 HH12 ARG X 204      34.695  43.229  32.447  1.00  0.00           H
ATOM   3142  NH2 ARG X 204      33.316  44.172  34.189  1.00  0.00           N
ATOM   3143 HH21 ARG X 204      32.672  44.568  34.859  1.00  0.00           H
ATOM   3144 HH22 ARG X 204      33.823  43.325  34.403  1.00  0.00           H
ATOM   3145  C   ARG X 204      32.774  51.424  33.464  1.00  0.00           C
ATOM   3146  O   ARG X 204      31.614  51.351  33.887  1.00  0.00           O
ATOM   3147  N   ALA X 205      33.468  52.524  33.466  1.00  0.00           N
ATOM   3148  H   ALA X 205      34.453  52.498  33.239  1.00  0.00           H
ATOM   3149  CA  ALA X 205      33.009  53.796  33.925  1.00  0.00           C
ATOM   3150  HA  ALA X 205      33.910  54.404  33.835  1.00  0.00           H
ATOM   3151  CB  ALA X 205      31.999  54.388  32.930  1.00  0.00           C
ATOM   3152  HB1 ALA X 205      31.847  55.410  33.273  1.00  0.00           H
ATOM   3153  HB2 ALA X 205      31.086  53.792  32.971  1.00  0.00           H
ATOM   3154  HB3 ALA X 205      32.420  54.433  31.925  1.00  0.00           H
ATOM   3155  C   ALA X 205      32.631  53.836  35.473  1.00  0.00           C
ATOM   3156  O   ALA X 205      31.746  54.608  35.887  1.00  0.00           O
ATOM   3157  N   GLU X 206      33.175  53.020  36.321  1.00  0.00           N
ATOM   3158  H   GLU X 206      33.774  52.285  35.974  1.00  0.00           H
ATOM   3159  CA  GLU X 206      32.615  52.787  37.713  1.00  1.00           C
ATOM   3160  HA  GLU X 206      32.227  53.735  38.090  1.00  0.00           H
ATOM   3161  CB  GLU X 206      31.505  51.693  37.710  1.00  0.00           C
ATOM   3162  HB2 GLU X 206      30.592  52.139  37.312  1.00  0.00           H
ATOM   3163  HB3 GLU X 206      31.898  50.881  37.096  1.00  0.00           H
ATOM   3164  CG  GLU X 206      31.089  51.376  39.148  1.00  0.00           C
ATOM   3165  HG2 GLU X 206      31.758  50.740  39.729  1.00  0.00           H
ATOM   3166  HG3 GLU X 206      30.881  52.284  39.712  1.00  0.00           H
ATOM   3167  CD  GLU X 206      29.808  50.681  39.180  1.00  0.00           C
ATOM   3168  OE1 GLU X 206      28.736  51.273  38.888  1.00  0.00           O
ATOM   3169  OE2 GLU X 206      29.739  49.496  39.643  1.00  0.00           O
ATOM   3170  C   GLU X 206      33.823  52.287  38.621  1.00  0.00           C
ATOM   3171  O   GLU X 206      34.769  51.625  38.112  1.00  0.00           O
ATOM   3172  N   ILE X 207      33.783  52.616  39.912  1.00  0.00           N
ATOM   3173  H   ILE X 207      32.911  52.992  40.255  1.00  0.00           H
ATOM   3174  CA  ILE X 207      34.771  52.224  40.915  1.00  1.00           C
ATOM   3175  HA  ILE X 207      35.538  51.593  40.468  1.00  0.00           H
ATOM   3176  CB  ILE X 207      35.429  53.419  41.569  1.00  0.00           C
ATOM   3177  HB  ILE X 207      34.712  54.238  41.606  1.00  0.00           H
ATOM   3178  CG2 ILE X 207      36.085  53.227  42.945  1.00  0.00           C
ATOM   3179 HG21 ILE X 207      35.188  52.936  43.489  1.00  0.00           H
ATOM   3180 HG22 ILE X 207      36.570  54.090  43.398  1.00  0.00           H
ATOM   3181 HG23 ILE X 207      36.735  52.362  42.807  1.00  0.00           H
ATOM   3182  CG1 ILE X 207      36.412  54.133  40.585  1.00  0.00           C
ATOM   3183 HG12 ILE X 207      37.339  53.602  40.355  1.00  0.00           H
ATOM   3184 HG13 ILE X 207      35.956  54.222  39.599  1.00  0.00           H
ATOM   3185  CD1 ILE X 207      36.838  55.574  40.895  1.00  0.00           C
ATOM   3186 HD11 ILE X 207      35.951  56.206  40.883  1.00  0.00           H
ATOM   3187 HD12 ILE X 207      37.378  55.953  40.029  1.00  0.00           H
ATOM   3188 HD13 ILE X 207      37.392  55.716  41.823  1.00  0.00           H
ATOM   3189  C   ILE X 207      34.128  51.269  41.952  1.00  0.00           C
ATOM   3190  O   ILE X 207      32.931  51.331  42.216  1.00  0.00           O
ATOM   3191  N   THR X 208      34.977  50.419  42.517  1.00  0.00           N
ATOM   3192  H   THR X 208      35.953  50.487  42.262  1.00  0.00           H
ATOM   3193  CA  THR X 208      34.667  49.352  43.489  1.00  1.00           C
ATOM   3194  HA  THR X 208      33.743  49.691  43.959  1.00  0.00           H
ATOM   3195  CB  THR X 208      34.299  48.062  42.741  1.00  0.00           C
ATOM   3196  HB  THR X 208      35.149  47.692  42.167  1.00  0.00           H
ATOM   3197  CG2 THR X 208      33.648  46.926  43.554  1.00  0.00           C
ATOM   3198 HG21 THR X 208      32.791  47.288  44.120  1.00  0.00           H
ATOM   3199 HG22 THR X 208      34.381  46.691  44.326  1.00  0.00           H
ATOM   3200 HG23 THR X 208      33.353  46.072  42.945  1.00  0.00           H
ATOM   3201  OG1 THR X 208      33.308  48.218  41.805  1.00  0.00           O
ATOM   3202  HG1 THR X 208      33.794  48.723  41.147  1.00  0.00           H
ATOM   3203  C   THR X 208      35.776  49.105  44.521  1.00  0.00           C
ATOM   3204  O   THR X 208      36.956  49.165  44.137  1.00  0.00           O
ATOM   3205  N   CYX X 209      35.311  48.742  45.743  1.00  0.00           N
ATOM   3206  H   CYX X 209      34.322  48.642  45.933  1.00  0.00           H
ATOM   3207  CA  CYX X 209      36.292  48.514  46.803  1.00  1.00           C
ATOM   3208  HA  CYX X 209      37.306  48.305  46.454  1.00  0.00           H
ATOM   3209  CB  CYX X 209      36.498  49.829  47.660  1.00  0.00           C
ATOM   3210  HB2 CYX X 209      35.647  49.954  48.331  1.00  0.00           H
ATOM   3211  HB3 CYX X 209      37.264  49.631  48.410  1.00  0.00           H
ATOM   3212  SG  CYX X 209      36.693  51.558  47.024  1.00  0.00           S
ATOM   3213  C   CYX X 209      35.843  47.536  47.864  1.00  0.00           C
ATOM   3214  O   CYX X 209      34.624  47.352  48.068  1.00  0.00           O
ATOM   3215  N   THR X 210      36.736  46.912  48.608  1.00  0.00           N
ATOM   3216  H   THR X 210      37.694  47.110  48.355  1.00  0.00           H
ATOM   3217  CA  THR X 210      36.431  46.050  49.778  1.00  1.00           C
ATOM   3218  HA  THR X 210      35.395  46.314  49.982  1.00  0.00           H
ATOM   3219  CB  THR X 210      36.343  44.563  49.420  1.00  0.00           C
ATOM   3220  HB  THR X 210      35.646  44.444  48.592  1.00  0.00           H
ATOM   3221  CG2 THR X 210      37.689  43.939  48.970  1.00  0.00           C
ATOM   3222 HG21 THR X 210      37.959  44.282  47.971  1.00  0.00           H
ATOM   3223 HG22 THR X 210      37.453  42.876  48.892  1.00  0.00           H
ATOM   3224 HG23 THR X 210      38.470  44.184  49.687  1.00  0.00           H
ATOM   3225  OG1 THR X 210      35.931  43.903  50.557  1.00  0.00           O
ATOM   3226  HG1 THR X 210      35.035  43.602  50.390  1.00  0.00           H
ATOM   3227  C   THR X 210      37.315  46.358  51.016  1.00  0.00           C
ATOM   3228  O   THR X 210      38.514  46.749  50.901  1.00  0.00           O
ATOM   3229  N   CYX X 211      36.690  46.205  52.197  1.00  0.00           N
ATOM   3230  H   CYX X 211      35.769  45.785  52.200  1.00  0.00           H
ATOM   3231  CA  CYX X 211      37.199  46.815  53.417  1.00  1.00           C
ATOM   3232  HA  CYX X 211      38.155  47.273  53.169  1.00  0.00           H
ATOM   3233  CB  CYX X 211      36.308  48.042  53.792  1.00  0.00           C
ATOM   3234  HB2 CYX X 211      35.313  47.650  54.001  1.00  0.00           H
ATOM   3235  HB3 CYX X 211      36.712  48.499  54.694  1.00  0.00           H
ATOM   3236  SG  CYX X 211      36.108  49.241  52.421  1.00  0.00           S
ATOM   3237  C   CYX X 211      37.364  45.904  54.680  1.00  0.00           C
ATOM   3238  O   CYX X 211      37.032  44.733  54.711  1.00  0.00           O
ATOM   3239  N   ARG X 212      38.025  46.408  55.694  1.00  0.00           N
ATOM   3240  H   ARG X 212      38.297  47.377  55.616  1.00  0.00           H
ATOM   3241  CA  ARG X 212      38.024  45.799  57.000  1.00  1.00           C
ATOM   3242  HA  ARG X 212      37.871  44.719  56.966  1.00  0.00           H
ATOM   3243  CB  ARG X 212      39.258  46.060  57.803  1.00  0.00           C
ATOM   3244  HB2 ARG X 212      40.085  45.575  57.284  1.00  0.00           H
ATOM   3245  HB3 ARG X 212      39.449  47.129  57.708  1.00  0.00           H
ATOM   3246  CG  ARG X 212      39.377  45.951  59.304  1.00  0.00           C
ATOM   3247  HG2 ARG X 212      38.673  46.626  59.789  1.00  0.00           H
ATOM   3248  HG3 ARG X 212      39.166  44.942  59.660  1.00  0.00           H
ATOM   3249  CD  ARG X 212      40.805  46.283  59.758  1.00  0.00           C
ATOM   3250  HD2 ARG X 212      41.470  45.590  59.244  1.00  0.00           H
ATOM   3251  HD3 ARG X 212      41.110  47.286  59.457  1.00  0.00           H
ATOM   3252  NE  ARG X 212      41.025  46.062  61.172  1.00  0.00           N
ATOM   3253  HE  ARG X 212      40.234  45.862  61.767  1.00  0.00           H
ATOM   3254  CZ  ARG X 212      42.195  46.033  61.767  1.00  0.00           C
ATOM   3255  NH1 ARG X 212      43.368  46.273  61.167  1.00  0.00           N
ATOM   3256 HH11 ARG X 212      43.403  46.479  60.178  1.00  0.00           H
ATOM   3257 HH12 ARG X 212      44.210  46.309  61.724  1.00  0.00           H
ATOM   3258  NH2 ARG X 212      42.230  45.633  62.989  1.00  0.00           N
ATOM   3259 HH21 ARG X 212      41.428  45.316  63.517  1.00  0.00           H
ATOM   3260 HH22 ARG X 212      43.134  45.533  63.421  1.00  0.00           H
ATOM   3261  C   ARG X 212      36.754  46.384  57.648  1.00  0.00           C
ATOM   3262  O   ARG X 212      36.292  47.459  57.190  1.00  0.00           O
ATOM   3263  N   AP1 X 213      36.408  45.626  58.714  1.00  0.00           N
ATOM   3264  H   AP1 X 213      36.721  44.673  58.847  1.00  0.00           H
ATOM   3265  CA  AP1 X 213      35.488  46.027  59.739  1.00  0.00           C
ATOM   3266  HA  AP1 X 213      35.487  47.110  59.867  1.00  0.00           H
ATOM   3267  CB  AP1 X 213      34.140  45.536  59.296  1.00  0.00           C
ATOM   3268  HB2 AP1 X 213      34.035  45.907  58.275  1.00  0.00           H
ATOM   3269  HB3 AP1 X 213      34.103  44.446  59.319  1.00  0.00           H
ATOM   3270  CG  AP1 X 213      32.964  46.150  60.180  1.00  0.00           C
ATOM   3271  OD1 AP1 X 213      31.854  46.265  59.571  1.00  0.00           O
ATOM   3272  OD2 AP1 X 213      33.079  46.365  61.419  1.00  0.00           O
ATOM   3273  C   AP1 X 213      36.044  45.455  61.091  1.00  0.00           C
ATOM   3274  O   AP1 X 213      36.986  44.654  61.043  1.00  0.00           O
ATOM   3275  N   ASN X 214      35.874  46.372  62.100  1.00  0.00           N
ATOM   3276  H   ASN X 214      35.325  47.198  61.901  1.00  0.00           H
ATOM   3277  CA  ASN X 214      36.804  46.444  63.248  1.00  0.00           C
ATOM   3278  HA  ASN X 214      37.305  45.485  63.384  1.00  0.00           H
ATOM   3279  CB  ASN X 214      37.894  47.445  62.942  1.00  0.00           C
ATOM   3280  HB2 ASN X 214      38.271  47.157  61.960  1.00  0.00           H
ATOM   3281  HB3 ASN X 214      37.527  48.463  63.054  1.00  0.00           H
ATOM   3282  CG  ASN X 214      39.111  47.139  63.814  1.00  0.00           C
ATOM   3283  OD1 ASN X 214      39.652  46.118  63.621  1.00  0.00           O
ATOM   3284  ND2 ASN X 214      39.520  47.951  64.780  1.00  0.00           N
ATOM   3285 HD21 ASN X 214      38.970  48.764  65.009  1.00  0.00           H
ATOM   3286 HD22 ASN X 214      40.147  47.662  65.519  1.00  0.00           H
ATOM   3287  C   ASN X 214      36.073  46.801  64.565  1.00  0.00           C
ATOM   3288  O   ASN X 214      36.597  46.539  65.669  1.00  0.00           O
ATOM   3289  N   TRP X 215      34.858  47.454  64.539  1.00  0.00           N
ATOM   3290  H   TRP X 215      34.638  47.821  63.624  1.00  0.00           H
ATOM   3291  CA  TRP X 215      33.851  47.480  65.561  1.00  0.00           C
ATOM   3292  HA  TRP X 215      34.322  47.431  66.545  1.00  0.00           H
ATOM   3293  CB  TRP X 215      32.996  48.722  65.489  1.00  0.00           C
ATOM   3294  HB2 TRP X 215      33.622  49.609  65.585  1.00  0.00           H
ATOM   3295  HB3 TRP X 215      32.623  48.795  64.467  1.00  0.00           H
ATOM   3296  CG  TRP X 215      31.785  48.883  66.327  1.00  0.00           C
ATOM   3297  CD1 TRP X 215      31.546  48.279  67.496  1.00  0.00           C
ATOM   3298  HD1 TRP X 215      32.222  47.592  67.983  1.00  0.00           H
ATOM   3299  NE1 TRP X 215      30.289  48.589  67.921  1.00  0.00           N
ATOM   3300  HE1 TRP X 215      29.823  48.252  68.751  1.00  0.00           H
ATOM   3301  CE2 TRP X 215      29.674  49.520  67.130  1.00  0.00           C
ATOM   3302  CZ2 TRP X 215      28.503  50.235  67.250  1.00  0.00           C
ATOM   3303  HZ2 TRP X 215      27.964  50.147  68.183  1.00  0.00           H
ATOM   3304  CH2 TRP X 215      28.154  51.208  66.291  1.00  0.00           C
ATOM   3305  HH2 TRP X 215      27.212  51.735  66.316  1.00  0.00           H
ATOM   3306  CZ3 TRP X 215      28.997  51.416  65.187  1.00  0.00           C
ATOM   3307  HZ3 TRP X 215      28.645  52.078  64.410  1.00  0.00           H
ATOM   3308  CE3 TRP X 215      30.187  50.688  65.053  1.00  0.00           C
ATOM   3309  HE3 TRP X 215      30.830  50.828  64.195  1.00  0.00           H
ATOM   3310  CD2 TRP X 215      30.570  49.741  66.044  1.00  0.00           C
ATOM   3311  C   TRP X 215      33.023  46.200  65.535  1.00  0.00           C
ATOM   3312  O   TRP X 215      32.862  45.614  66.602  1.00  0.00           O
ATOM   3313  N   GLN X 216      32.518  45.812  64.346  1.00  0.00           N
ATOM   3314  H   GLN X 216      32.920  46.171  63.492  1.00  0.00           H
ATOM   3315  CA  GLN X 216      31.507  44.717  64.310  1.00  0.00           C
ATOM   3316  HA  GLN X 216      31.331  44.300  65.300  1.00  0.00           H
ATOM   3317  CB  GLN X 216      30.109  45.247  63.877  1.00  0.00           C
ATOM   3318  HB2 GLN X 216      30.133  45.422  62.801  1.00  0.00           H
ATOM   3319  HB3 GLN X 216      29.334  44.555  64.205  1.00  0.00           H
ATOM   3320  CG  GLN X 216      29.819  46.626  64.456  1.00  0.00           C
ATOM   3321  HG2 GLN X 216      30.063  46.502  65.510  1.00  0.00           H
ATOM   3322  HG3 GLN X 216      30.461  47.374  63.988  1.00  0.00           H
ATOM   3323  CD  GLN X 216      28.317  46.881  64.522  1.00  0.00           C
ATOM   3324  OE1 GLN X 216      27.530  46.348  63.731  1.00  0.00           O
ATOM   3325  NE2 GLN X 216      27.909  47.706  65.454  1.00  0.00           N
ATOM   3326 HE21 GLN X 216      26.927  47.940  65.479  1.00  0.00           H
ATOM   3327 HE22 GLN X 216      28.494  48.109  66.171  1.00  0.00           H
ATOM   3328  C   GLN X 216      31.829  43.499  63.454  1.00  0.00           C
ATOM   3329  O   GLN X 216      31.628  42.354  63.901  1.00  0.00           O
ATOM   3330  N   GY1 X 217      32.354  43.685  62.259  1.00  0.00           N
ATOM   3331  H   GY1 X 217      32.594  44.639  62.039  1.00  0.00           H
ATOM   3332  CA  GY1 X 217      32.484  42.724  61.180  1.00  0.00           C
ATOM   3333  HA2 GY1 X 217      31.643  42.034  61.130  1.00  0.00           H
ATOM   3334  HA3 GY1 X 217      32.548  43.223  60.212  1.00  0.00           H
ATOM   3335  C   GY1 X 217      33.785  41.810  61.364  1.00  0.00           C
ATOM   3336  O   GY1 X 217      34.904  42.356  61.161  1.00  0.00           O
ATOM   3337  N   SER X 218      33.543  40.494  61.146  1.00  0.00           N
ATOM   3338  H   SER X 218      32.596  40.155  61.241  1.00  0.00           H
ATOM   3339  CA  SER X 218      34.560  39.467  60.623  1.00  0.00           C
ATOM   3340  HA  SER X 218      35.567  39.876  60.709  1.00  0.00           H
ATOM   3341  CB  SER X 218      34.463  38.208  61.457  1.00  0.00           C
ATOM   3342  HB2 SER X 218      35.127  37.456  61.032  1.00  0.00           H
ATOM   3343  HB3 SER X 218      34.785  38.359  62.487  1.00  0.00           H
ATOM   3344  OG  SER X 218      33.215  37.728  61.455  1.00  0.00           O
ATOM   3345  HG  SER X 218      32.880  37.710  62.355  1.00  0.00           H
ATOM   3346  C   SER X 218      34.341  39.156  59.151  1.00  0.00           C
ATOM   3347  O   SER X 218      35.216  38.511  58.497  1.00  0.00           O
ATOM   3348  N   ASN X 219      33.243  39.745  58.588  1.00  0.00           N
ATOM   3349  H   ASN X 219      32.788  40.444  59.160  1.00  0.00           H
ATOM   3350  CA  ASN X 219      33.019  39.853  57.147  1.00  0.00           C
ATOM   3351  HA  ASN X 219      33.661  39.111  56.671  1.00  0.00           H
ATOM   3352  CB  ASN X 219      31.555  39.437  56.907  1.00  0.00           C
ATOM   3353  HB2 ASN X 219      31.376  39.308  55.840  1.00  0.00           H
ATOM   3354  HB3 ASN X 219      31.426  38.457  57.366  1.00  0.00           H
ATOM   3355  CG  ASN X 219      30.441  40.382  57.278  1.00  0.00           C
ATOM   3356  OD1 ASN X 219      30.803  41.336  57.970  1.00  0.00           O
ATOM   3357  ND2 ASN X 219      29.271  40.245  56.756  1.00  0.00           N
ATOM   3358 HD21 ASN X 219      29.029  39.467  56.159  1.00  0.00           H
ATOM   3359 HD22 ASN X 219      28.590  40.986  56.843  1.00  0.00           H
ATOM   3360  C   ASN X 219      33.422  41.173  56.522  1.00  0.00           C
ATOM   3361  O   ASN X 219      33.388  42.201  57.148  1.00  0.00           O
ATOM   3362  N   ARG X 220      33.788  41.106  55.223  1.00  0.00           N
ATOM   3363  H   ARG X 220      33.853  40.225  54.730  1.00  0.00           H
ATOM   3364  CA  ARG X 220      34.258  42.282  54.594  1.00  0.00           C
ATOM   3365  HA  ARG X 220      34.883  42.917  55.224  1.00  0.00           H
ATOM   3366  CB  ARG X 220      35.193  41.911  53.394  1.00  0.00           C
ATOM   3367  HB2 ARG X 220      34.699  41.160  52.775  1.00  0.00           H
ATOM   3368  HB3 ARG X 220      35.362  42.816  52.811  1.00  0.00           H
ATOM   3369  CG  ARG X 220      36.567  41.401  53.827  1.00  0.00           C
ATOM   3370  HG2 ARG X 220      36.764  41.865  54.793  1.00  0.00           H
ATOM   3371  HG3 ARG X 220      36.533  40.314  53.775  1.00  0.00           H
ATOM   3372  CD  ARG X 220      37.680  41.827  52.932  1.00  0.00           C
ATOM   3373  HD2 ARG X 220      37.595  41.443  51.916  1.00  0.00           H
ATOM   3374  HD3 ARG X 220      37.773  42.903  52.797  1.00  0.00           H
ATOM   3375  NE  ARG X 220      38.919  41.295  53.569  1.00  0.00           N
ATOM   3376  HE  ARG X 220      39.137  40.320  53.422  1.00  0.00           H
ATOM   3377  CZ  ARG X 220      39.553  41.881  54.548  1.00  0.00           C
ATOM   3378  NH1 ARG X 220      39.255  42.976  55.117  1.00  0.00           N
ATOM   3379 HH11 ARG X 220      38.394  43.474  54.937  1.00  0.00           H
ATOM   3380 HH12 ARG X 220      39.901  43.312  55.817  1.00  0.00           H
ATOM   3381  NH2 ARG X 220      40.652  41.320  55.009  1.00  0.00           N
ATOM   3382 HH21 ARG X 220      40.973  40.407  54.715  1.00  0.00           H
ATOM   3383 HH22 ARG X 220      41.283  41.879  55.564  1.00  0.00           H
ATOM   3384  C   ARG X 220      33.178  43.215  54.032  1.00  0.00           C
ATOM   3385  O   ARG X 220      32.475  42.846  53.092  1.00  0.00           O
ATOM   3386  N   PRO X 221      33.066  44.459  54.447  1.00  0.00           N
ATOM   3387  CD  PRO X 221      33.891  45.195  55.403  1.00  0.00           C
ATOM   3388  HD2 PRO X 221      34.870  45.422  54.980  1.00  0.00           H
ATOM   3389  HD3 PRO X 221      34.031  44.649  56.336  1.00  0.00           H
ATOM   3390  CG  PRO X 221      33.265  46.568  55.653  1.00  0.00           C
ATOM   3391  HG2 PRO X 221      34.108  47.255  55.715  1.00  0.00           H
ATOM   3392  HG3 PRO X 221      32.819  46.489  56.644  1.00  0.00           H
ATOM   3393  CB  PRO X 221      32.184  46.792  54.608  1.00  0.00           C
ATOM   3394  HB2 PRO X 221      32.399  47.662  53.988  1.00  0.00           H
ATOM   3395  HB3 PRO X 221      31.231  46.851  55.130  1.00  0.00           H
ATOM   3396  CA  PRO X 221      32.260  45.475  53.794  1.00  1.00           C
ATOM   3397  HA  PRO X 221      31.251  45.120  53.589  1.00  0.00           H
ATOM   3398  C   PRO X 221      32.839  45.905  52.454  1.00  0.00           C
ATOM   3399  O   PRO X 221      34.060  45.749  52.214  1.00  0.00           O
ATOM   3400  N   VAL X 222      31.971  46.461  51.557  1.00  0.00           N
ATOM   3401  H   VAL X 222      31.022  46.648  51.838  1.00  0.00           H
ATOM   3402  CA  VAL X 222      32.262  46.586  50.132  1.00  1.00           C
ATOM   3403  HA  VAL X 222      33.295  46.900  49.997  1.00  0.00           H
ATOM   3404  CB  VAL X 222      31.801  45.376  49.221  1.00  0.00           C
ATOM   3405  HB  VAL X 222      32.612  44.679  49.435  1.00  0.00           H
ATOM   3406  CG1 VAL X 222      30.490  44.689  49.577  1.00  0.00           C
ATOM   3407 HG11 VAL X 222      30.344  43.751  49.043  1.00  0.00           H
ATOM   3408 HG12 VAL X 222      30.500  44.354  50.615  1.00  0.00           H
ATOM   3409 HG13 VAL X 222      29.622  45.293  49.318  1.00  0.00           H
ATOM   3410  CG2 VAL X 222      31.840  45.566  47.652  1.00  0.00           C
ATOM   3411 HG21 VAL X 222      32.892  45.645  47.377  1.00  0.00           H
ATOM   3412 HG22 VAL X 222      31.244  46.397  47.271  1.00  0.00           H
ATOM   3413 HG23 VAL X 222      31.504  44.608  47.259  1.00  0.00           H
ATOM   3414  C   VAL X 222      31.461  47.805  49.715  1.00  0.00           C
ATOM   3415  O   VAL X 222      30.440  48.162  50.366  1.00  0.00           O
ATOM   3416  N   ILE X 223      32.048  48.511  48.768  1.00  0.00           N
ATOM   3417  H   ILE X 223      32.867  48.040  48.410  1.00  0.00           H
ATOM   3418  CA  ILE X 223      31.703  49.918  48.350  1.00  1.00           C
ATOM   3419  HA  ILE X 223      30.660  50.093  48.614  1.00  0.00           H
ATOM   3420  CB  ILE X 223      32.610  50.912  49.173  1.00  0.00           C
ATOM   3421  HB  ILE X 223      33.590  50.697  48.739  1.00  0.00           H
ATOM   3422  CG2 ILE X 223      32.454  52.421  48.818  1.00  0.00           C
ATOM   3423 HG21 ILE X 223      33.108  53.056  49.418  1.00  0.00           H
ATOM   3424 HG22 ILE X 223      31.413  52.723  48.926  1.00  0.00           H
ATOM   3425 HG23 ILE X 223      32.801  52.531  47.791  1.00  0.00           H
ATOM   3426  CG1 ILE X 223      32.646  50.638  50.735  1.00  0.00           C
ATOM   3427 HG12 ILE X 223      31.654  50.790  51.157  1.00  0.00           H
ATOM   3428 HG13 ILE X 223      32.984  49.620  50.932  1.00  0.00           H
ATOM   3429  CD1 ILE X 223      33.534  51.540  51.563  1.00  0.00           C
ATOM   3430 HD11 ILE X 223      33.121  52.530  51.754  1.00  0.00           H
ATOM   3431 HD12 ILE X 223      34.556  51.579  51.189  1.00  0.00           H
ATOM   3432 HD13 ILE X 223      33.545  51.125  52.570  1.00  0.00           H
ATOM   3433  C   ILE X 223      31.743  50.076  46.805  1.00  0.00           C
ATOM   3434  O   ILE X 223      32.511  49.327  46.138  1.00  0.00           O
ATOM   3435  N   ARG X 224      31.054  51.059  46.234  1.00  0.00           N
ATOM   3436  H   ARG X 224      30.271  51.426  46.755  1.00  0.00           H
ATOM   3437  CA  ARG X 224      30.977  51.452  44.790  1.00  1.00           C
ATOM   3438  HA  ARG X 224      31.881  51.145  44.263  1.00  0.00           H
ATOM   3439  CB  ARG X 224      29.699  50.843  44.125  1.00  0.00           C
ATOM   3440  HB2 ARG X 224      28.967  50.659  44.910  1.00  0.00           H
ATOM   3441  HB3 ARG X 224      29.230  51.483  43.378  1.00  0.00           H
ATOM   3442  CG  ARG X 224      30.101  49.460  43.566  1.00  0.00           C
ATOM   3443  HG2 ARG X 224      30.767  49.532  42.706  1.00  0.00           H
ATOM   3444  HG3 ARG X 224      30.566  48.978  44.425  1.00  0.00           H
ATOM   3445  CD  ARG X 224      28.804  48.699  43.161  1.00  0.00           C
ATOM   3446  HD2 ARG X 224      29.013  47.664  42.881  1.00  0.00           H
ATOM   3447  HD3 ARG X 224      28.155  48.699  44.038  1.00  0.00           H
ATOM   3448  NE  ARG X 224      28.285  49.296  41.917  1.00  0.00           N
ATOM   3449  HE  ARG X 224      29.062  49.439  41.288  1.00  0.00           H
ATOM   3450  CZ  ARG X 224      27.173  49.933  41.758  1.00  0.00           C
ATOM   3451  NH1 ARG X 224      26.162  50.000  42.650  1.00  0.00           N
ATOM   3452 HH11 ARG X 224      26.111  49.415  43.471  1.00  0.00           H
ATOM   3453 HH12 ARG X 224      25.329  50.531  42.434  1.00  0.00           H
ATOM   3454  NH2 ARG X 224      26.820  50.531  40.613  1.00  0.00           N
ATOM   3455 HH21 ARG X 224      27.458  50.725  39.854  1.00  0.00           H
ATOM   3456 HH22 ARG X 224      26.072  51.204  40.693  1.00  0.00           H
ATOM   3457  C   ARG X 224      30.890  53.007  44.580  1.00  0.00           C
ATOM   3458  O   ARG X 224      30.196  53.651  45.374  1.00  0.00           O
ATOM   3459  N   ILE X 225      31.469  53.541  43.513  1.00  0.00           N
ATOM   3460  H   ILE X 225      31.771  52.973  42.732  1.00  0.00           H
ATOM   3461  CA  ILE X 225      31.494  55.035  43.243  1.00  1.00           C
ATOM   3462  HA  ILE X 225      30.719  55.593  43.762  1.00  0.00           H
ATOM   3463  CB  ILE X 225      32.820  55.659  43.874  1.00  0.00           C
ATOM   3464  HB  ILE X 225      33.669  55.314  43.288  1.00  0.00           H
ATOM   3465  CG2 ILE X 225      32.716  57.168  43.777  1.00  0.00           C
ATOM   3466 HG21 ILE X 225      32.648  57.526  42.749  1.00  0.00           H
ATOM   3467 HG22 ILE X 225      33.588  57.684  44.177  1.00  0.00           H
ATOM   3468 HG23 ILE X 225      31.816  57.631  44.184  1.00  0.00           H
ATOM   3469  CG1 ILE X 225      32.997  55.341  45.410  1.00  0.00           C
ATOM   3470 HG12 ILE X 225      33.318  56.283  45.857  1.00  0.00           H
ATOM   3471 HG13 ILE X 225      32.102  55.011  45.940  1.00  0.00           H
ATOM   3472  CD1 ILE X 225      34.044  54.300  45.784  1.00  0.00           C
ATOM   3473 HD11 ILE X 225      34.865  54.718  45.204  1.00  0.00           H
ATOM   3474 HD12 ILE X 225      33.762  53.290  45.488  1.00  0.00           H
ATOM   3475 HD13 ILE X 225      34.245  54.392  46.852  1.00  0.00           H
ATOM   3476  C   ILE X 225      31.361  55.122  41.733  1.00  0.00           C
ATOM   3477  O   ILE X 225      31.943  54.346  40.951  1.00  0.00           O
ATOM   3478  N   ASP X 226      30.624  56.157  41.304  1.00  0.00           N
ATOM   3479  H   ASP X 226      30.217  56.824  41.946  1.00  0.00           H
ATOM   3480  CA  ASP X 226      30.836  56.642  39.925  1.00  1.00           C
ATOM   3481  HA  ASP X 226      31.525  55.905  39.510  1.00  0.00           H
ATOM   3482  CB  ASP X 226      29.709  56.529  38.932  1.00  0.00           C
ATOM   3483  HB2 ASP X 226      29.536  55.463  38.781  1.00  0.00           H
ATOM   3484  HB3 ASP X 226      28.793  56.985  39.314  1.00  0.00           H
ATOM   3485  CG  ASP X 226      29.909  57.190  37.548  1.00  0.00           C
ATOM   3486  OD1 ASP X 226      28.924  56.996  36.825  1.00  0.00           O
ATOM   3487  OD2 ASP X 226      30.938  57.877  37.315  1.00  0.00           O
ATOM   3488  C   ASP X 226      31.585  57.999  39.967  1.00  0.00           C
ATOM   3489  O   ASP X 226      30.905  58.901  40.370  1.00  0.00           O
ATOM   3490  N   PRO X 227      32.839  58.119  39.559  1.00  0.00           N
ATOM   3491  CD  PRO X 227      33.661  57.055  38.987  1.00  0.00           C
ATOM   3492  HD2 PRO X 227      33.188  56.533  38.154  1.00  0.00           H
ATOM   3493  HD3 PRO X 227      33.837  56.416  39.852  1.00  0.00           H
ATOM   3494  CG  PRO X 227      34.946  57.659  38.458  1.00  0.00           C
ATOM   3495  HG2 PRO X 227      34.684  57.851  37.418  1.00  0.00           H
ATOM   3496  HG3 PRO X 227      35.887  57.116  38.557  1.00  0.00           H
ATOM   3497  CB  PRO X 227      35.076  59.023  39.142  1.00  0.00           C
ATOM   3498  HB2 PRO X 227      35.357  59.782  38.415  1.00  0.00           H
ATOM   3499  HB3 PRO X 227      35.638  58.879  40.063  1.00  0.00           H
ATOM   3500  CA  PRO X 227      33.546  59.415  39.428  1.00  0.00           C
ATOM   3501  HA  PRO X 227      33.525  59.703  40.479  1.00  0.00           H
ATOM   3502  C   PRO X 227      32.910  60.481  38.508  1.00  0.00           C
ATOM   3503  O   PRO X 227      33.162  61.601  38.828  1.00  0.00           O
ATOM   3504  N   VAL X 228      32.148  60.248  37.457  1.00  0.00           N
ATOM   3505  H   VAL X 228      32.000  59.261  37.300  1.00  0.00           H
ATOM   3506  CA  VAL X 228      31.507  61.195  36.483  1.00  0.00           C
ATOM   3507  HA  VAL X 228      32.091  62.117  36.492  1.00  0.00           H
ATOM   3508  CB  VAL X 228      31.376  60.669  34.997  1.00  0.00           C
ATOM   3509  HB  VAL X 228      30.905  59.687  35.043  1.00  0.00           H
ATOM   3510  CG1 VAL X 228      30.522  61.526  34.147  1.00  0.00           C
ATOM   3511 HG11 VAL X 228      29.503  61.367  34.498  1.00  0.00           H
ATOM   3512 HG12 VAL X 228      30.819  62.575  34.139  1.00  0.00           H
ATOM   3513 HG13 VAL X 228      30.637  61.038  33.178  1.00  0.00           H
ATOM   3514  CG2 VAL X 228      32.766  60.583  34.309  1.00  0.00           C
ATOM   3515 HG21 VAL X 228      33.461  59.981  34.895  1.00  0.00           H
ATOM   3516 HG22 VAL X 228      33.196  61.571  34.156  1.00  0.00           H
ATOM   3517 HG23 VAL X 228      32.619  60.217  33.291  1.00  0.00           H
ATOM   3518  C   VAL X 228      30.123  61.679  37.066  1.00  0.00           C
ATOM   3519  O   VAL X 228      29.734  62.847  37.066  1.00  0.00           O
ATOM   3520  N   ALA X 229      29.304  60.703  37.522  1.00  0.00           N
ATOM   3521  H   ALA X 229      29.632  59.749  37.569  1.00  0.00           H
ATOM   3522  CA  ALA X 229      28.085  61.058  38.225  1.00  0.00           C
ATOM   3523  HA  ALA X 229      27.577  61.940  37.839  1.00  0.00           H
ATOM   3524  CB  ALA X 229      27.025  59.895  38.175  1.00  0.00           C
ATOM   3525  HB1 ALA X 229      27.372  59.121  38.860  1.00  0.00           H
ATOM   3526  HB2 ALA X 229      26.988  59.387  37.210  1.00  0.00           H
ATOM   3527  HB3 ALA X 229      26.022  60.195  38.473  1.00  0.00           H
ATOM   3528  C   ALA X 229      28.207  61.488  39.705  1.00  0.00           C
ATOM   3529  O   ALA X 229      27.279  62.088  40.188  1.00  0.00           O
ATOM   3530  N   MET X 230      29.375  61.218  40.261  1.00  0.00           N
ATOM   3531  H   MET X 230      29.994  60.566  39.799  1.00  0.00           H
ATOM   3532  CA  MET X 230      29.613  61.583  41.674  1.00  0.00           C
ATOM   3533  HA  MET X 230      30.507  60.997  41.891  1.00  0.00           H
ATOM   3534  CB  MET X 230      30.047  63.071  41.755  1.00  0.00           C
ATOM   3535  HB2 MET X 230      29.212  63.714  41.469  1.00  0.00           H
ATOM   3536  HB3 MET X 230      30.420  63.112  42.779  1.00  0.00           H
ATOM   3537  CG  MET X 230      31.242  63.377  40.860  1.00  0.00           C
ATOM   3538  HG2 MET X 230      31.969  62.574  40.746  1.00  0.00           H
ATOM   3539  HG3 MET X 230      30.764  63.630  39.911  1.00  0.00           H
ATOM   3540  SD  MET X 230      32.142  64.904  41.407  1.00  0.00           S
ATOM   3541  CE  MET X 230      30.807  66.124  41.538  1.00  0.00           C
ATOM   3542  HE1 MET X 230      31.243  67.052  41.912  1.00  0.00           H
ATOM   3543  HE2 MET X 230      30.437  66.396  40.550  1.00  0.00           H
ATOM   3544  HE3 MET X 230      30.034  65.827  42.250  1.00  0.00           H
ATOM   3545  C   MET X 230      28.585  61.028  42.746  1.00  0.00           C
ATOM   3546  O   MET X 230      28.195  61.883  43.582  1.00  0.00           O
ATOM   3547  N   THR X 231      28.243  59.747  42.616  1.00  0.00           N
ATOM   3548  H   THR X 231      28.878  59.140  42.119  1.00  0.00           H
ATOM   3549  CA  THR X 231      27.365  58.988  43.515  1.00  1.00           C
ATOM   3550  HA  THR X 231      27.357  59.477  44.488  1.00  0.00           H
ATOM   3551  CB  THR X 231      25.960  58.800  42.981  1.00  0.00           C
ATOM   3552  HB  THR X 231      25.416  58.194  43.704  1.00  0.00           H
ATOM   3553  CG2 THR X 231      25.170  60.127  42.757  1.00  0.00           C
ATOM   3554 HG21 THR X 231      25.795  60.840  42.217  1.00  0.00           H
ATOM   3555 HG22 THR X 231      24.935  60.451  43.771  1.00  0.00           H
ATOM   3556 HG23 THR X 231      24.198  60.034  42.278  1.00  0.00           H
ATOM   3557  OG1 THR X 231      26.020  58.101  41.779  1.00  0.00           O
ATOM   3558  HG1 THR X 231      26.255  57.219  42.072  1.00  0.00           H
ATOM   3559  C   THR X 231      27.923  57.606  44.003  1.00  0.00           C
ATOM   3560  O   THR X 231      28.755  56.980  43.309  1.00  0.00           O
ATOM   3561  N   HIE X 232      27.611  57.249  45.280  1.00  0.00           N
ATOM   3562  H   HIE X 232      26.928  57.800  45.777  1.00  0.00           H
ATOM   3563  CA  HIE X 232      28.118  56.089  46.042  1.00  1.00           C
ATOM   3564  HA  HIE X 232      28.530  55.389  45.316  1.00  0.00           H
ATOM   3565  CB  HIE X 232      29.212  56.433  47.034  1.00  0.00           C
ATOM   3566  HB2 HIE X 232      29.602  55.534  47.508  1.00  0.00           H
ATOM   3567  HB3 HIE X 232      30.042  56.850  46.465  1.00  0.00           H
ATOM   3568  CG  HIE X 232      28.916  57.463  48.111  1.00  0.00           C
ATOM   3569  ND1 HIE X 232      29.974  58.212  48.748  1.00  0.00           N
ATOM   3570  CE1 HIE X 232      29.378  58.982  49.659  1.00  0.00           C
ATOM   3571  HE1 HIE X 232      29.761  59.780  50.278  1.00  0.00           H
ATOM   3572  NE2 HIE X 232      28.008  58.779  49.600  1.00  0.00           N
ATOM   3573  HE2 HIE X 232      27.315  59.247  50.170  1.00  0.00           H
ATOM   3574  CD2 HIE X 232      27.714  57.889  48.579  1.00  0.00           C
ATOM   3575  HD2 HIE X 232      26.752  57.450  48.352  1.00  0.00           H
ATOM   3576  C   HIE X 232      27.036  55.153  46.613  1.00  0.00           C
ATOM   3577  O   HIE X 232      25.932  55.563  46.926  1.00  0.00           O
ATOM   3578  N   THR X 233      27.383  53.927  46.824  1.00  0.00           N
ATOM   3579  H   THR X 233      28.313  53.757  46.471  1.00  0.00           H
ATOM   3580  CA  THR X 233      26.731  52.941  47.718  1.00  1.00           C
ATOM   3581  HA  THR X 233      26.210  53.355  48.581  1.00  0.00           H
ATOM   3582  CB  THR X 233      25.662  52.111  46.979  1.00  0.00           C
ATOM   3583  HB  THR X 233      25.283  52.851  46.273  1.00  0.00           H
ATOM   3584  CG2 THR X 233      26.160  50.927  46.118  1.00  0.00           C
ATOM   3585 HG21 THR X 233      26.486  50.168  46.832  1.00  0.00           H
ATOM   3586 HG22 THR X 233      27.000  51.303  45.535  1.00  0.00           H
ATOM   3587 HG23 THR X 233      25.337  50.585  45.491  1.00  0.00           H
ATOM   3588  OG1 THR X 233      24.631  51.556  47.868  1.00  0.00           O
ATOM   3589  HG1 THR X 233      23.871  52.128  47.738  1.00  0.00           H
ATOM   3590  C   THR X 233      27.720  51.936  48.378  1.00  0.00           C
ATOM   3591  O   THR X 233      28.878  51.881  48.049  1.00  0.00           O
ATOM   3592  N   SER X 234      27.252  51.050  49.316  1.00  0.00           N
ATOM   3593  H   SER X 234      26.335  51.215  49.706  1.00  0.00           H
ATOM   3594  CA  SER X 234      27.937  50.087  50.116  1.00  1.00           C
ATOM   3595  HA  SER X 234      28.643  49.656  49.406  1.00  0.00           H
ATOM   3596  CB  SER X 234      28.775  50.823  51.166  1.00  0.00           C
ATOM   3597  HB2 SER X 234      29.469  50.102  51.598  1.00  0.00           H
ATOM   3598  HB3 SER X 234      29.387  51.556  50.639  1.00  0.00           H
ATOM   3599  OG  SER X 234      28.059  51.327  52.196  1.00  0.00           O
ATOM   3600  HG  SER X 234      27.660  52.135  51.862  1.00  0.00           H
ATOM   3601  C   SER X 234      27.091  48.943  50.734  1.00  0.00           C
ATOM   3602  O   SER X 234      25.894  49.153  50.878  1.00  0.00           O
ATOM   3603  N   GLN X 235      27.678  47.667  50.798  1.00  0.00           N
ATOM   3604  H   GLN X 235      28.636  47.487  50.527  1.00  0.00           H
ATOM   3605  CA  GLN X 235      27.057  46.593  51.513  1.00  1.00           C
ATOM   3606  HA  GLN X 235      26.336  46.933  52.255  1.00  0.00           H
ATOM   3607  CB  GLN X 235      26.284  45.779  50.447  1.00  0.00           C
ATOM   3608  HB2 GLN X 235      25.775  44.966  50.967  1.00  0.00           H
ATOM   3609  HB3 GLN X 235      25.489  46.479  50.193  1.00  0.00           H
ATOM   3610  CG  GLN X 235      27.098  45.205  49.302  1.00  0.00           C
ATOM   3611  HG2 GLN X 235      27.513  46.009  48.698  1.00  0.00           H
ATOM   3612  HG3 GLN X 235      27.766  44.571  49.887  1.00  0.00           H
ATOM   3613  CD  GLN X 235      26.279  44.237  48.447  1.00  0.00           C
ATOM   3614  OE1 GLN X 235      25.823  44.615  47.347  1.00  0.00           O
ATOM   3615  NE2 GLN X 235      25.841  43.130  48.956  1.00  0.00           N
ATOM   3616 HE21 GLN X 235      25.156  42.535  48.518  1.00  0.00           H
ATOM   3617 HE22 GLN X 235      25.966  43.003  49.951  1.00  0.00           H
ATOM   3618  C   GLN X 235      28.107  45.733  52.232  1.00  0.00           C
ATOM   3619  O   GLN X 235      29.137  46.171  52.639  1.00  0.00           O
ATOM   3620  N   TYR X 236      27.803  44.412  52.447  1.00  0.00           N
ATOM   3621  H   TYR X 236      26.895  44.085  52.152  1.00  0.00           H
ATOM   3622  CA  TYR X 236      28.805  43.369  52.810  1.00  1.00           C
ATOM   3623  HA  TYR X 236      29.798  43.816  52.851  1.00  0.00           H
ATOM   3624  CB  TYR X 236      28.561  42.814  54.235  1.00  0.00           C
ATOM   3625  HB2 TYR X 236      27.640  42.277  54.464  1.00  0.00           H
ATOM   3626  HB3 TYR X 236      29.324  42.040  54.288  1.00  0.00           H
ATOM   3627  CG  TYR X 236      28.890  43.842  55.336  1.00  0.00           C
ATOM   3628  CD1 TYR X 236      27.967  44.871  55.664  1.00  0.00           C
ATOM   3629  HD1 TYR X 236      27.032  44.978  55.130  1.00  0.00           H
ATOM   3630  CE1 TYR X 236      28.155  45.732  56.794  1.00  0.00           C
ATOM   3631  HE1 TYR X 236      27.347  46.317  57.203  1.00  0.00           H
ATOM   3632  CZ  TYR X 236      29.359  45.607  57.523  1.00  0.00           C
ATOM   3633  OH  TYR X 236      29.505  46.538  58.511  1.00  0.00           O
ATOM   3634  HH  TYR X 236      30.388  46.425  58.866  1.00  0.00           H
ATOM   3635  CE2 TYR X 236      30.300  44.628  57.208  1.00  0.00           C
ATOM   3636  HE2 TYR X 236      31.205  44.429  57.762  1.00  0.00           H
ATOM   3637  CD2 TYR X 236      30.099  43.737  56.102  1.00  0.00           C
ATOM   3638  HD2 TYR X 236      30.726  42.889  55.863  1.00  0.00           H
ATOM   3639  C   TYR X 236      28.724  42.311  51.732  1.00  0.00           C
ATOM   3640  O   TYR X 236      27.721  42.002  51.083  1.00  0.00           O
ATOM   3641  N   ILE X 237      29.854  41.630  51.493  1.00  0.00           N
ATOM   3642  H   ILE X 237      30.602  41.818  52.144  1.00  0.00           H
ATOM   3643  CA  ILE X 237      29.933  40.540  50.488  1.00  0.00           C
ATOM   3644  HA  ILE X 237      29.568  40.819  49.501  1.00  0.00           H
ATOM   3645  CB  ILE X 237      31.403  40.204  50.243  1.00  0.00           C
ATOM   3646  HB  ILE X 237      31.862  39.996  51.207  1.00  0.00           H
ATOM   3647  CG2 ILE X 237      31.615  39.011  49.333  1.00  0.00           C
ATOM   3648 HG21 ILE X 237      31.138  39.124  48.360  1.00  0.00           H
ATOM   3649 HG22 ILE X 237      31.318  38.083  49.821  1.00  0.00           H
ATOM   3650 HG23 ILE X 237      32.686  38.945  49.157  1.00  0.00           H
ATOM   3651  CG1 ILE X 237      32.144  41.330  49.582  1.00  0.00           C
ATOM   3652 HG12 ILE X 237      32.038  41.269  48.499  1.00  0.00           H
ATOM   3653 HG13 ILE X 237      31.777  42.236  50.058  1.00  0.00           H
ATOM   3654  CD1 ILE X 237      33.654  41.352  49.975  1.00  0.00           C
ATOM   3655 HD11 ILE X 237      33.839  41.399  51.049  1.00  0.00           H
ATOM   3656 HD12 ILE X 237      34.019  42.210  49.412  1.00  0.00           H
ATOM   3657 HD13 ILE X 237      34.184  40.504  49.543  1.00  0.00           H
ATOM   3658  C   ILE X 237      29.069  39.405  50.865  1.00  0.00           C
ATOM   3659  O   ILE X 237      29.348  38.694  51.842  1.00  0.00           O
ATOM   3660  N   CYX X 238      28.057  39.095  50.043  1.00  0.00           N
ATOM   3661  H   CYX X 238      27.780  39.805  49.378  1.00  0.00           H
ATOM   3662  CA  CYX X 238      27.163  37.965  50.294  1.00  0.00           C
ATOM   3663  HA  CYX X 238      26.569  38.239  51.165  1.00  0.00           H
ATOM   3664  CB  CYX X 238      26.320  37.745  49.030  1.00  0.00           C
ATOM   3665  HB2 CYX X 238      27.004  37.849  48.187  1.00  0.00           H
ATOM   3666  HB3 CYX X 238      25.982  36.722  48.867  1.00  0.00           H
ATOM   3667  SG  CYX X 238      24.955  38.907  48.863  1.00  0.00           S
ATOM   3668  C   CYX X 238      27.774  36.636  50.669  1.00  0.00           C
ATOM   3669  O   CYX X 238      27.199  36.022  51.528  1.00  0.00           O
ATOM   3670  N   SER X 239      28.973  36.258  50.198  1.00  0.00           N
ATOM   3671  H   SER X 239      29.429  36.963  49.637  1.00  0.00           H
ATOM   3672  CA  SER X 239      29.640  34.966  50.429  1.00  0.00           C
ATOM   3673  HA  SER X 239      29.021  34.280  49.849  1.00  0.00           H
ATOM   3674  CB  SER X 239      31.008  35.102  49.752  1.00  0.00           C
ATOM   3675  HB2 SER X 239      31.063  35.656  48.815  1.00  0.00           H
ATOM   3676  HB3 SER X 239      31.687  35.630  50.423  1.00  0.00           H
ATOM   3677  OG  SER X 239      31.605  33.837  49.552  1.00  0.00           O
ATOM   3678  HG  SER X 239      31.069  33.186  49.094  1.00  0.00           H
ATOM   3679  C   SER X 239      29.843  34.498  51.871  1.00  0.00           C
ATOM   3680  O   SER X 239      30.193  35.287  52.780  1.00  0.00           O
ATOM   3681  N   PRO X 240      29.760  33.162  52.081  1.00  0.00           N
ATOM   3682  CD  PRO X 240      29.437  32.197  51.066  1.00  0.00           C
ATOM   3683  HD2 PRO X 240      30.212  31.843  50.384  1.00  0.00           H
ATOM   3684  HD3 PRO X 240      28.471  32.406  50.610  1.00  0.00           H
ATOM   3685  CG  PRO X 240      29.131  30.943  51.924  1.00  0.00           C
ATOM   3686  HG2 PRO X 240      29.284  30.000  51.399  1.00  0.00           H
ATOM   3687  HG3 PRO X 240      28.090  30.963  52.244  1.00  0.00           H
ATOM   3688  CB  PRO X 240      29.947  31.029  53.203  1.00  0.00           C
ATOM   3689  HB2 PRO X 240      30.871  30.463  53.080  1.00  0.00           H
ATOM   3690  HB3 PRO X 240      29.515  30.535  54.074  1.00  0.00           H
ATOM   3691  CA  PRO X 240      30.220  32.552  53.328  1.00  0.00           C
ATOM   3692  HA  PRO X 240      29.715  33.078  54.138  1.00  0.00           H
ATOM   3693  C   PRO X 240      31.774  32.716  53.638  1.00  0.00           C
ATOM   3694  O   PRO X 240      32.207  32.299  54.701  1.00  0.00           O
ATOM   3695  N   VAL X 241      32.585  33.109  52.592  1.00  0.00           N
ATOM   3696  H   VAL X 241      32.141  33.206  51.690  1.00  0.00           H
ATOM   3697  CA  VAL X 241      33.980  33.069  52.591  1.00  0.00           C
ATOM   3698  HA  VAL X 241      34.257  32.175  53.150  1.00  0.00           H
ATOM   3699  CB  VAL X 241      34.680  32.799  51.222  1.00  0.00           C
ATOM   3700  HB  VAL X 241      34.578  33.586  50.478  1.00  0.00           H
ATOM   3701  CG1 VAL X 241      36.184  32.661  51.303  1.00  0.00           C
ATOM   3702 HG11 VAL X 241      36.643  33.447  51.900  1.00  0.00           H
ATOM   3703 HG12 VAL X 241      36.482  31.726  51.773  1.00  0.00           H
ATOM   3704 HG13 VAL X 241      36.621  32.598  50.304  1.00  0.00           H
ATOM   3705  CG2 VAL X 241      34.203  31.433  50.592  1.00  0.00           C
ATOM   3706 HG21 VAL X 241      33.159  31.568  50.309  1.00  0.00           H
ATOM   3707 HG22 VAL X 241      34.293  30.638  51.331  1.00  0.00           H
ATOM   3708 HG23 VAL X 241      34.830  31.253  49.717  1.00  0.00           H
ATOM   3709  C   VAL X 241      34.565  34.320  53.288  1.00  0.00           C
ATOM   3710  O   VAL X 241      34.973  35.328  52.658  1.00  0.00           O
ATOM   3711  N   LEU X 242      34.330  34.206  54.583  1.00  0.00           N
ATOM   3712  H   LEU X 242      33.942  33.353  54.962  1.00  0.00           H
ATOM   3713  CA  LEU X 242      34.821  35.212  55.509  1.00  0.00           C
ATOM   3714  HA  LEU X 242      34.616  36.220  55.148  1.00  0.00           H
ATOM   3715  CB  LEU X 242      34.342  34.944  56.929  1.00  0.00           C
ATOM   3716  HB2 LEU X 242      34.202  33.876  57.088  1.00  0.00           H
ATOM   3717  HB3 LEU X 242      35.216  35.236  57.518  1.00  0.00           H
ATOM   3718  CG  LEU X 242      33.100  35.742  57.234  1.00  0.00           C
ATOM   3719  HG  LEU X 242      33.303  36.813  57.239  1.00  0.00           H
ATOM   3720  CD1 LEU X 242      31.878  35.365  56.409  1.00  0.00           C
ATOM   3721 HD11 LEU X 242      32.107  35.362  55.345  1.00  0.00           H
ATOM   3722 HD12 LEU X 242      30.976  35.948  56.605  1.00  0.00           H
ATOM   3723 HD13 LEU X 242      31.722  34.311  56.626  1.00  0.00           H
ATOM   3724  CD2 LEU X 242      32.791  35.381  58.659  1.00  0.00           C
ATOM   3725 HD21 LEU X 242      31.912  35.923  59.007  1.00  0.00           H
ATOM   3726 HD22 LEU X 242      32.787  34.296  58.731  1.00  0.00           H
ATOM   3727 HD23 LEU X 242      33.632  35.836  59.186  1.00  0.00           H
ATOM   3728  C   LEU X 242      36.340  35.320  55.566  1.00  0.00           C
ATOM   3729  O   LEU X 242      37.077  34.330  55.496  1.00  0.00           O
ATOM   3730  N   THR X 243      36.819  36.574  55.713  1.00  0.00           N
ATOM   3731  H   THR X 243      36.283  37.424  55.633  1.00  0.00           H
ATOM   3732  CA  THR X 243      38.295  36.815  55.570  1.00  0.00           C
ATOM   3733  HA  THR X 243      38.789  35.938  55.995  1.00  0.00           H
ATOM   3734  CB  THR X 243      38.726  37.038  54.123  1.00  0.00           C
ATOM   3735  HB  THR X 243      39.782  37.310  54.108  1.00  0.00           H
ATOM   3736  CG2 THR X 243      38.594  35.956  53.112  1.00  0.00           C
ATOM   3737 HG21 THR X 243      38.842  36.321  52.116  1.00  0.00           H
ATOM   3738 HG22 THR X 243      37.577  35.565  53.114  1.00  0.00           H
ATOM   3739 HG23 THR X 243      39.251  35.093  53.236  1.00  0.00           H
ATOM   3740  OG1 THR X 243      37.941  38.156  53.606  1.00  0.00           O
ATOM   3741  HG1 THR X 243      37.951  38.054  52.652  1.00  0.00           H
ATOM   3742  C   THR X 243      38.771  37.964  56.431  1.00  0.00           C
ATOM   3743  O   THR X 243      40.006  38.158  56.547  1.00  0.00           O
ATOM   3744  N   AP2 X 244      37.953  38.808  57.043  1.00  0.00           N
ATOM   3745  H   AP2 X 244      37.012  38.441  57.048  1.00  0.00           H
ATOM   3746  CA  AP2 X 244      38.275  39.921  57.928  1.00  0.00           C
ATOM   3747  HA  AP2 X 244      39.125  40.471  57.528  1.00  0.00           H
ATOM   3748  CB  AP2 X 244      37.088  40.950  58.026  1.00  0.00           C
ATOM   3749  HB2 AP2 X 244      36.726  41.299  57.059  1.00  0.00           H
ATOM   3750  HB3 AP2 X 244      36.331  40.489  58.659  1.00  0.00           H
ATOM   3751  CG  AP2 X 244      37.576  42.180  58.722  1.00  0.00           C
ATOM   3752  OD1 AP2 X 244      38.782  42.473  58.735  1.00  0.00           O
ATOM   3753  OD2 AP2 X 244      36.593  42.878  59.190  1.00  0.00           O
ATOM   3754  C   AP2 X 244      38.766  39.530  59.373  1.00  0.00           C
ATOM   3755  O   AP2 X 244      38.361  40.136  60.392  1.00  0.00           O
ATOM   3756  N   ASN X 245      39.720  38.624  59.454  1.00  0.00           N
ATOM   3757  H   ASN X 245      40.132  38.413  58.557  1.00  0.00           H
ATOM   3758  CA  ASN X 245      40.302  37.918  60.622  1.00  0.00           C
ATOM   3759  HA  ASN X 245      39.554  37.300  61.120  1.00  0.00           H
ATOM   3760  CB  ASN X 245      41.313  36.934  60.177  1.00  0.00           C
ATOM   3761  HB2 ASN X 245      42.138  37.560  59.836  1.00  0.00           H
ATOM   3762  HB3 ASN X 245      41.764  36.439  61.037  1.00  0.00           H
ATOM   3763  CG  ASN X 245      40.935  35.944  59.122  1.00  0.00           C
ATOM   3764  OD1 ASN X 245      39.786  35.751  58.760  1.00  0.00           O
ATOM   3765  ND2 ASN X 245      42.004  35.437  58.553  1.00  0.00           N
ATOM   3766 HD21 ASN X 245      42.890  35.544  59.030  1.00  0.00           H
ATOM   3767 HD22 ASN X 245      41.976  34.699  57.867  1.00  0.00           H
ATOM   3768  C   ASN X 245      40.884  38.907  61.728  1.00  0.00           C
ATOM   3769  O   ASN X 245      41.360  40.003  61.441  1.00  0.00           O
ATOM   3770  N   PRO X 246      40.936  38.481  63.044  1.00  0.00           N
ATOM   3771  CD  PRO X 246      41.813  39.132  64.049  1.00  0.00           C
ATOM   3772  HD2 PRO X 246      41.307  39.892  64.642  1.00  0.00           H
ATOM   3773  HD3 PRO X 246      42.637  39.610  63.518  1.00  0.00           H
ATOM   3774  CG  PRO X 246      42.244  38.039  65.014  1.00  0.00           C
ATOM   3775  HG2 PRO X 246      42.341  38.389  66.042  1.00  0.00           H
ATOM   3776  HG3 PRO X 246      43.130  37.540  64.621  1.00  0.00           H
ATOM   3777  CB  PRO X 246      41.128  37.016  64.939  1.00  0.00           C
ATOM   3778  HB2 PRO X 246      40.341  37.141  65.683  1.00  0.00           H
ATOM   3779  HB3 PRO X 246      41.509  35.998  65.028  1.00  0.00           H
ATOM   3780  CA  PRO X 246      40.576  37.146  63.555  1.00  0.00           C
ATOM   3781  HA  PRO X 246      41.043  36.403  62.911  1.00  0.00           H
ATOM   3782  C   PRO X 246      39.059  37.022  63.497  1.00  0.00           C
ATOM   3783  O   PRO X 246      38.390  37.978  63.181  1.00  0.00           O
ATOM   3784  N   ARG X 247      38.590  35.755  63.644  1.00  0.00           N
ATOM   3785  H   ARG X 247      39.192  34.998  63.939  1.00  0.00           H
ATOM   3786  CA  ARG X 247      37.191  35.388  63.302  1.00  0.00           C
ATOM   3787  HA  ARG X 247      36.619  36.176  63.790  1.00  0.00           H
ATOM   3788  CB  ARG X 247      37.005  35.457  61.715  1.00  0.00           C
ATOM   3789  HB2 ARG X 247      35.943  35.488  61.478  1.00  0.00           H
ATOM   3790  HB3 ARG X 247      37.317  36.407  61.280  1.00  0.00           H
ATOM   3791  CG  ARG X 247      37.769  34.402  60.861  1.00  0.00           C
ATOM   3792  HG2 ARG X 247      38.818  34.603  60.652  1.00  0.00           H
ATOM   3793  HG3 ARG X 247      37.588  33.497  61.441  1.00  0.00           H
ATOM   3794  CD  ARG X 247      37.048  34.162  59.566  1.00  0.00           C
ATOM   3795  HD2 ARG X 247      35.964  34.284  59.601  1.00  0.00           H
ATOM   3796  HD3 ARG X 247      37.475  34.935  58.926  1.00  0.00           H
ATOM   3797  NE  ARG X 247      37.232  32.807  58.980  1.00  0.00           N
ATOM   3798  HE  ARG X 247      36.468  32.185  59.202  1.00  0.00           H
ATOM   3799  CZ  ARG X 247      38.252  32.382  58.243  1.00  0.00           C
ATOM   3800  NH1 ARG X 247      39.208  33.213  57.918  1.00  0.00           N
ATOM   3801 HH11 ARG X 247      39.035  34.175  58.168  1.00  0.00           H
ATOM   3802 HH12 ARG X 247      39.868  33.037  57.173  1.00  0.00           H
ATOM   3803  NH2 ARG X 247      38.202  31.175  57.708  1.00  0.00           N
ATOM   3804 HH21 ARG X 247      37.353  30.655  57.880  1.00  0.00           H
ATOM   3805 HH22 ARG X 247      39.102  30.781  57.476  1.00  0.00           H
ATOM   3806  C   ARG X 247      36.705  34.072  63.880  1.00  0.00           C
ATOM   3807  O   ARG X 247      37.482  33.227  64.213  1.00  0.00           O
ATOM   3808  N   PRO X 248      35.347  33.851  64.064  1.00  0.00           N
ATOM   3809  CD  PRO X 248      34.300  34.900  63.762  1.00  0.00           C
ATOM   3810  HD2 PRO X 248      34.391  35.336  62.769  1.00  0.00           H
ATOM   3811  HD3 PRO X 248      34.400  35.692  64.504  1.00  0.00           H
ATOM   3812  CG  PRO X 248      32.958  34.152  63.945  1.00  0.00           C
ATOM   3813  HG2 PRO X 248      32.557  33.819  62.988  1.00  0.00           H
ATOM   3814  HG3 PRO X 248      32.149  34.764  64.340  1.00  0.00           H
ATOM   3815  CB  PRO X 248      33.269  32.813  64.786  1.00  0.00           C
ATOM   3816  HB2 PRO X 248      32.589  32.086  64.341  1.00  0.00           H
ATOM   3817  HB3 PRO X 248      33.073  32.974  65.845  1.00  0.00           H
ATOM   3818  CA  PRO X 248      34.795  32.594  64.464  1.00  0.00           C
ATOM   3819  HA  PRO X 248      35.365  32.298  65.346  1.00  0.00           H
ATOM   3820  C   PRO X 248      34.922  31.468  63.456  1.00  0.00           C
ATOM   3821  O   PRO X 248      35.399  31.647  62.327  1.00  0.00           O
ATOM   3822  N   ASN X 249      34.493  30.260  63.837  1.00  0.00           N
ATOM   3823  H   ASN X 249      33.937  30.019  64.647  1.00  0.00           H
ATOM   3824  CA  ASN X 249      34.537  29.235  62.835  1.00  0.00           C
ATOM   3825  HA  ASN X 249      35.512  29.198  62.351  1.00  0.00           H
ATOM   3826  CB  ASN X 249      34.197  27.788  63.496  1.00  0.00           C
ATOM   3827  HB2 ASN X 249      33.213  27.798  63.964  1.00  0.00           H
ATOM   3828  HB3 ASN X 249      34.202  26.998  62.747  1.00  0.00           H
ATOM   3829  CG  ASN X 249      35.327  27.448  64.465  1.00  0.00           C
ATOM   3830  OD1 ASN X 249      36.420  27.014  64.102  1.00  0.00           O
ATOM   3831  ND2 ASN X 249      35.137  27.747  65.703  1.00  0.00           N
ATOM   3832 HD21 ASN X 249      34.335  28.284  66.000  1.00  0.00           H
ATOM   3833 HD22 ASN X 249      35.796  27.623  66.457  1.00  0.00           H
ATOM   3834  C   ASN X 249      33.543  29.569  61.718  1.00  0.00           C
ATOM   3835  O   ASN X 249      32.477  30.006  61.996  1.00  0.00           O
ATOM   3836  N   ASP X 250      33.830  29.227  60.471  1.00  0.00           N
ATOM   3837  H   ASP X 250      34.509  28.502  60.287  1.00  0.00           H
ATOM   3838  CA  ASP X 250      33.097  29.803  59.336  1.00  0.00           C
ATOM   3839  HA  ASP X 250      33.121  30.881  59.495  1.00  0.00           H
ATOM   3840  CB  ASP X 250      33.737  29.230  57.982  1.00  0.00           C
ATOM   3841  HB2 ASP X 250      33.764  28.143  58.065  1.00  0.00           H
ATOM   3842  HB3 ASP X 250      33.019  29.622  57.257  1.00  0.00           H
ATOM   3843  CG  ASP X 250      35.187  29.768  57.701  1.00  0.00           C
ATOM   3844  OD1 ASP X 250      35.728  30.566  58.532  1.00  0.00           O
ATOM   3845  OD2 ASP X 250      35.919  29.216  56.838  1.00  0.00           O
ATOM   3846  C   ASP X 250      31.643  29.423  59.260  1.00  0.00           C
ATOM   3847  O   ASP X 250      31.146  28.329  59.536  1.00  0.00           O
ATOM   3848  N   PRO X 251      30.810  30.405  58.826  1.00  0.00           N
ATOM   3849  CD  PRO X 251      31.110  31.789  58.652  1.00  0.00           C
ATOM   3850  HD2 PRO X 251      31.952  31.921  57.968  1.00  0.00           H
ATOM   3851  HD3 PRO X 251      31.347  32.240  59.616  1.00  0.00           H
ATOM   3852  CG  PRO X 251      29.821  32.413  58.163  1.00  0.00           C
ATOM   3853  HG2 PRO X 251      29.778  32.379  57.074  1.00  0.00           H
ATOM   3854  HG3 PRO X 251      29.740  33.454  58.473  1.00  0.00           H
ATOM   3855  CB  PRO X 251      28.697  31.400  58.639  1.00  0.00           C
ATOM   3856  HB2 PRO X 251      27.799  31.437  58.019  1.00  0.00           H
ATOM   3857  HB3 PRO X 251      28.375  31.599  59.661  1.00  0.00           H
ATOM   3858  CA  PRO X 251      29.392  30.071  58.601  1.00  0.00           C
ATOM   3859  HA  PRO X 251      28.846  29.449  59.312  1.00  0.00           H
ATOM   3860  C   PRO X 251      29.288  29.389  57.199  1.00  0.00           C
ATOM   3861  O   PRO X 251      30.136  29.454  56.323  1.00  0.00           O
ATOM   3862  N   THR X 252      28.127  28.578  56.991  1.00  0.00           N
ATOM   3863  H   THR X 252      27.521  28.562  57.798  1.00  0.00           H
ATOM   3864  CA  THR X 252      27.779  27.962  55.711  1.00  0.00           C
ATOM   3865  HA  THR X 252      28.664  27.532  55.243  1.00  0.00           H
ATOM   3866  CB  THR X 252      26.826  26.728  55.946  1.00  0.00           C
ATOM   3867  HB  THR X 252      25.897  27.014  56.443  1.00  0.00           H
ATOM   3868  CG2 THR X 252      26.552  26.025  54.600  1.00  0.00           C
ATOM   3869 HG21 THR X 252      27.366  26.121  53.880  1.00  0.00           H
ATOM   3870 HG22 THR X 252      25.773  26.599  54.096  1.00  0.00           H
ATOM   3871 HG23 THR X 252      26.237  24.982  54.659  1.00  0.00           H
ATOM   3872  OG1 THR X 252      27.592  25.987  56.868  1.00  0.00           O
ATOM   3873  HG1 THR X 252      28.291  26.546  57.218  1.00  0.00           H
ATOM   3874  C   THR X 252      27.074  28.872  54.766  1.00  0.00           C
ATOM   3875  O   THR X 252      27.328  28.763  53.561  1.00  0.00           O
ATOM   3876  N   VAL X 253      26.284  29.860  55.216  1.00  0.00           N
ATOM   3877  H   VAL X 253      26.083  29.817  56.205  1.00  0.00           H
ATOM   3878  CA  VAL X 253      25.629  30.939  54.516  1.00  0.00           C
ATOM   3879  HA  VAL X 253      25.889  30.971  53.457  1.00  0.00           H
ATOM   3880  CB  VAL X 253      24.049  30.729  54.465  1.00  0.00           C
ATOM   3881  HB  VAL X 253      23.883  30.605  55.535  1.00  0.00           H
ATOM   3882  CG1 VAL X 253      23.263  31.881  53.814  1.00  0.00           C
ATOM   3883 HG11 VAL X 253      22.196  31.744  54.003  1.00  0.00           H
ATOM   3884 HG12 VAL X 253      23.599  32.861  54.151  1.00  0.00           H
ATOM   3885 HG13 VAL X 253      23.478  31.834  52.747  1.00  0.00           H
ATOM   3886  CG2 VAL X 253      23.642  29.451  53.787  1.00  0.00           C
ATOM   3887 HG21 VAL X 253      23.995  28.693  54.486  1.00  0.00           H
ATOM   3888 HG22 VAL X 253      24.089  29.256  52.813  1.00  0.00           H
ATOM   3889 HG23 VAL X 253      22.552  29.462  53.776  1.00  0.00           H
ATOM   3890  C   VAL X 253      25.922  32.302  55.131  1.00  0.00           C
ATOM   3891  O   VAL X 253      25.732  32.481  56.347  1.00  0.00           O
ATOM   3892  N   GLY X 254      26.507  33.120  54.280  1.00  0.00           N
ATOM   3893  H   GLY X 254      26.505  32.666  53.378  1.00  0.00           H
ATOM   3894  CA  GLY X 254      26.885  34.517  54.580  1.00  0.00           C
ATOM   3895  HA2 GLY X 254      27.391  34.477  55.544  1.00  0.00           H
ATOM   3896  HA3 GLY X 254      27.603  34.810  53.812  1.00  0.00           H
ATOM   3897  C   GLY X 254      25.821  35.537  54.488  1.00  0.00           C
ATOM   3898  O   GLY X 254      24.628  35.202  54.453  1.00  0.00           O
ATOM   3899  N   LYS X 255      26.275  36.830  54.553  1.00  0.00           N
ATOM   3900  H   LYS X 255      27.282  36.911  54.566  1.00  0.00           H
ATOM   3901  CA  LYS X 255      25.424  38.009  54.789  1.00  0.00           C
ATOM   3902  HA  LYS X 255      24.379  37.727  54.660  1.00  0.00           H
ATOM   3903  CB  LYS X 255      25.528  38.581  56.242  1.00  0.00           C
ATOM   3904  HB2 LYS X 255      26.568  38.705  56.539  1.00  0.00           H
ATOM   3905  HB3 LYS X 255      25.113  39.583  56.323  1.00  0.00           H
ATOM   3906  CG  LYS X 255      24.824  37.687  57.247  1.00  0.00           C
ATOM   3907  HG2 LYS X 255      25.268  36.693  57.265  1.00  0.00           H
ATOM   3908  HG3 LYS X 255      24.946  38.024  58.277  1.00  0.00           H
ATOM   3909  CD  LYS X 255      23.328  37.433  57.123  1.00  0.00           C
ATOM   3910  HD2 LYS X 255      23.041  36.954  56.188  1.00  0.00           H
ATOM   3911  HD3 LYS X 255      23.066  36.597  57.772  1.00  0.00           H
ATOM   3912  CE  LYS X 255      22.504  38.758  57.354  1.00  0.00           C
ATOM   3913  HE2 LYS X 255      22.984  39.552  56.781  1.00  0.00           H
ATOM   3914  HE3 LYS X 255      21.519  38.611  56.916  1.00  0.00           H
ATOM   3915  NZ  LYS X 255      22.222  39.039  58.739  1.00  0.00           N
ATOM   3916  HZ1 LYS X 255      21.809  39.963  58.752  1.00  0.00           H
ATOM   3917  HZ2 LYS X 255      23.003  39.090  59.375  1.00  0.00           H
ATOM   3918  HZ3 LYS X 255      21.627  38.314  59.115  1.00  0.00           H
ATOM   3919  C   LYS X 255      25.683  39.191  53.767  1.00  0.00           C
ATOM   3920  O   LYS X 255      26.778  39.613  53.532  1.00  0.00           O
ATOM   3921  N   CYX X 256      24.588  39.617  53.156  1.00  0.00           N
ATOM   3922  H   CYX X 256      23.671  39.230  53.314  1.00  0.00           H
ATOM   3923  CA  CYX X 256      24.615  40.561  52.018  1.00  0.00           C
ATOM   3924  HA  CYX X 256      25.603  40.480  51.565  1.00  0.00           H
ATOM   3925  CB  CYX X 256      23.414  40.260  51.151  1.00  0.00           C
ATOM   3926  HB2 CYX X 256      22.601  40.233  51.878  1.00  0.00           H
ATOM   3927  HB3 CYX X 256      23.316  41.092  50.453  1.00  0.00           H
ATOM   3928  SG  CYX X 256      23.622  38.632  50.336  1.00  0.00           S
ATOM   3929  C   CYX X 256      24.525  41.975  52.418  1.00  0.00           C
ATOM   3930  O   CYX X 256      24.946  42.875  51.667  1.00  0.00           O
ATOM   3931  N   ASN X 257      24.104  42.399  53.564  1.00  0.00           N
ATOM   3932  H   ASN X 257      23.594  41.732  54.122  1.00  0.00           H
ATOM   3933  CA  ASN X 257      23.883  43.789  53.948  1.00  0.00           C
ATOM   3934  HA  ASN X 257      24.628  44.388  53.422  1.00  0.00           H
ATOM   3935  CB  ASN X 257      22.491  44.210  53.630  1.00  0.00           C
ATOM   3936  HB2 ASN X 257      21.829  43.414  53.974  1.00  0.00           H
ATOM   3937  HB3 ASN X 257      22.282  45.151  54.144  1.00  0.00           H
ATOM   3938  CG  ASN X 257      22.247  44.556  52.173  1.00  0.00           C
ATOM   3939  OD1 ASN X 257      21.537  43.842  51.475  1.00  0.00           O
ATOM   3940  ND2 ASN X 257      22.769  45.656  51.665  1.00  0.00           N
ATOM   3941 HD21 ASN X 257      23.049  46.382  52.310  1.00  0.00           H
ATOM   3942 HD22 ASN X 257      22.901  45.701  50.665  1.00  0.00           H
ATOM   3943  C   ASN X 257      24.249  44.058  55.389  1.00  0.00           C
ATOM   3944  O   ASN X 257      24.463  45.223  55.722  1.00  0.00           O
ATOM   3945  N   ASP X 258      24.270  43.060  56.285  1.00  0.00           N
ATOM   3946  H   ASP X 258      24.015  42.130  55.982  1.00  0.00           H
ATOM   3947  CA  ASP X 258      24.831  43.241  57.667  1.00  0.00           C
ATOM   3948  HA  ASP X 258      24.795  44.321  57.811  1.00  0.00           H
ATOM   3949  CB  ASP X 258      23.816  42.462  58.543  1.00  0.00           C
ATOM   3950  HB2 ASP X 258      24.066  41.424  58.311  1.00  0.00           H
ATOM   3951  HB3 ASP X 258      23.950  42.525  59.621  1.00  0.00           H
ATOM   3952  CG  ASP X 258      22.343  42.700  58.226  1.00  0.00           C
ATOM   3953  OD1 ASP X 258      21.529  41.740  58.251  1.00  0.00           O
ATOM   3954  OD2 ASP X 258      21.881  43.809  58.367  1.00  0.00           O
ATOM   3955  C   ASP X 258      26.284  42.685  57.904  1.00  0.00           C
ATOM   3956  O   ASP X 258      26.813  41.831  57.129  1.00  0.00           O
ATOM   3957  N   PRO X 259      26.958  43.155  59.015  1.00  0.00           N
ATOM   3958  CD  PRO X 259      26.565  44.285  59.853  1.00  0.00           C
ATOM   3959  HD2 PRO X 259      25.501  44.104  60.020  1.00  0.00           H
ATOM   3960  HD3 PRO X 259      26.762  45.175  59.256  1.00  0.00           H
ATOM   3961  CG  PRO X 259      27.440  44.228  61.080  1.00  0.00           C
ATOM   3962  HG2 PRO X 259      27.008  43.713  61.938  1.00  0.00           H
ATOM   3963  HG3 PRO X 259      27.712  45.206  61.470  1.00  0.00           H
ATOM   3964  CB  PRO X 259      28.746  43.461  60.656  1.00  0.00           C
ATOM   3965  HB2 PRO X 259      29.207  42.883  61.457  1.00  0.00           H
ATOM   3966  HB3 PRO X 259      29.421  44.221  60.267  1.00  0.00           H
ATOM   3967  CA  PRO X 259      28.165  42.554  59.490  1.00  0.00           C
ATOM   3968  HA  PRO X 259      28.821  42.428  58.630  1.00  0.00           H
ATOM   3969  C   PRO X 259      27.928  41.131  60.064  1.00  0.00           C
ATOM   3970  O   PRO X 259      26.860  40.683  60.385  1.00  0.00           O
ATOM   3971  N   TYR X 260      29.040  40.355  60.104  1.00  0.00           N
ATOM   3972  H   TYR X 260      29.880  40.805  59.773  1.00  0.00           H
ATOM   3973  CA  TYR X 260      29.087  39.182  60.956  1.00  0.00           C
ATOM   3974  HA  TYR X 260      28.116  38.691  61.015  1.00  0.00           H
ATOM   3975  CB  TYR X 260      29.991  38.136  60.227  1.00  0.00           C
ATOM   3976  HB2 TYR X 260      29.829  38.224  59.153  1.00  0.00           H
ATOM   3977  HB3 TYR X 260      31.036  38.414  60.360  1.00  0.00           H
ATOM   3978  CG  TYR X 260      29.696  36.715  60.679  1.00  0.00           C
ATOM   3979  CD1 TYR X 260      30.272  36.226  61.855  1.00  0.00           C
ATOM   3980  HD1 TYR X 260      31.042  36.851  62.281  1.00  0.00           H
ATOM   3981  CE1 TYR X 260      29.796  35.052  62.503  1.00  0.00           C
ATOM   3982  HE1 TYR X 260      30.170  34.678  63.444  1.00  0.00           H
ATOM   3983  CZ  TYR X 260      28.829  34.311  61.807  1.00  0.00           C
ATOM   3984  OH  TYR X 260      28.299  33.180  62.456  1.00  0.00           O
ATOM   3985  HH  TYR X 260      27.527  32.809  62.024  1.00  0.00           H
ATOM   3986  CE2 TYR X 260      28.355  34.666  60.521  1.00  0.00           C
ATOM   3987  HE2 TYR X 260      27.641  33.992  60.068  1.00  0.00           H
ATOM   3988  CD2 TYR X 260      28.688  35.944  60.003  1.00  0.00           C
ATOM   3989  HD2 TYR X 260      28.274  36.293  59.070  1.00  0.00           H
ATOM   3990  C   TYR X 260      29.593  39.695  62.378  1.00  0.00           C
ATOM   3991  O   TYR X 260      30.724  40.219  62.477  1.00  0.00           O
ATOM   3992  N   PRO X 261      28.757  39.590  63.452  1.00  0.00           N
ATOM   3993  CD  PRO X 261      27.328  39.197  63.387  1.00  0.00           C
ATOM   3994  HD2 PRO X 261      27.212  38.181  63.760  1.00  0.00           H
ATOM   3995  HD3 PRO X 261      26.866  39.229  62.401  1.00  0.00           H
ATOM   3996  CG  PRO X 261      26.578  40.127  64.313  1.00  0.00           C
ATOM   3997  HG2 PRO X 261      25.674  39.710  64.753  1.00  0.00           H
ATOM   3998  HG3 PRO X 261      26.366  41.153  64.007  1.00  0.00           H
ATOM   3999  CB  PRO X 261      27.597  40.469  65.394  1.00  0.00           C
ATOM   4000  HB2 PRO X 261      27.437  39.690  66.138  1.00  0.00           H
ATOM   4001  HB3 PRO X 261      27.494  41.458  65.842  1.00  0.00           H
ATOM   4002  CA  PRO X 261      28.937  40.384  64.695  1.00  0.00           C
ATOM   4003  HA  PRO X 261      29.202  41.400  64.407  1.00  0.00           H
ATOM   4004  C   PRO X 261      29.877  39.809  65.729  1.00  0.00           C
ATOM   4005  O   PRO X 261      30.470  38.713  65.594  1.00  0.00           O
ATOM   4006  N   GLY X 262      30.061  40.569  66.801  1.00  0.00           N
ATOM   4007  H   GLY X 262      29.566  41.447  66.877  1.00  0.00           H
ATOM   4008  CA  GLY X 262      31.046  40.375  67.923  1.00  0.00           C
ATOM   4009  HA2 GLY X 262      30.719  40.938  68.796  1.00  0.00           H
ATOM   4010  HA3 GLY X 262      31.061  39.331  68.237  1.00  0.00           H
ATOM   4011  C   GLY X 262      32.460  40.610  67.478  1.00  0.00           C
ATOM   4012  O   GLY X 262      33.455  40.497  68.273  1.00  0.00           O
ATOM   4013  N   ASN X 263      32.764  41.109  66.239  1.00  0.00           N
ATOM   4014  H   ASN X 263      32.066  41.439  65.589  1.00  0.00           H
ATOM   4015  CA  ASN X 263      34.162  41.066  65.878  1.00  0.00           C
ATOM   4016  HA  ASN X 263      34.732  40.246  66.320  1.00  0.00           H
ATOM   4017  CB  ASN X 263      34.332  40.742  64.350  1.00  0.00           C
ATOM   4018  HB2 ASN X 263      33.550  40.080  63.981  1.00  0.00           H
ATOM   4019  HB3 ASN X 263      34.278  41.730  63.895  1.00  0.00           H
ATOM   4020  CG  ASN X 263      35.674  40.143  63.914  1.00  0.00           C
ATOM   4021  OD1 ASN X 263      36.345  40.634  63.041  1.00  0.00           O
ATOM   4022  ND2 ASN X 263      36.160  39.025  64.469  1.00  0.00           N
ATOM   4023 HD21 ASN X 263      35.600  38.563  65.171  1.00  0.00           H
ATOM   4024 HD22 ASN X 263      37.018  38.632  64.111  1.00  0.00           H
ATOM   4025  C   ASN X 263      35.011  42.331  66.271  1.00  0.00           C
ATOM   4026  O   ASN X 263      35.580  43.022  65.380  1.00  0.00           O
ATOM   4027  N   ASN X 264      34.971  42.595  67.557  1.00  0.00           N
ATOM   4028  H   ASN X 264      34.314  42.020  68.067  1.00  0.00           H
ATOM   4029  CA  ASN X 264      35.570  43.871  68.055  1.00  0.00           C
ATOM   4030  HA  ASN X 264      35.429  44.609  67.264  1.00  0.00           H
ATOM   4031  CB  ASN X 264      34.859  44.395  69.325  1.00  0.00           C
ATOM   4032  HB2 ASN X 264      33.812  44.514  69.044  1.00  0.00           H
ATOM   4033  HB3 ASN X 264      35.030  43.678  70.125  1.00  0.00           H
ATOM   4034  CG  ASN X 264      35.226  45.800  69.821  1.00  0.00           C
ATOM   4035  OD1 ASN X 264      36.274  46.178  70.341  1.00  0.00           O
ATOM   4036  ND2 ASN X 264      34.297  46.715  69.611  1.00  0.00           N
ATOM   4037 HD21 ASN X 264      33.411  46.438  69.215  1.00  0.00           H
ATOM   4038 HD22 ASN X 264      34.422  47.605  70.068  1.00  0.00           H
ATOM   4039  C   ASN X 264      37.077  43.890  68.207  1.00  0.00           C
ATOM   4040  O   ASN X 264      37.677  42.929  68.759  1.00  0.00           O
ATOM   4041  N   ASN X 265      37.713  45.025  67.756  1.00  0.00           N
ATOM   4042  H   ASN X 265      37.099  45.599  67.197  1.00  0.00           H
ATOM   4043  CA  ASN X 265      39.172  45.235  67.725  1.00  0.00           C
ATOM   4044  HA  ASN X 265      39.280  46.165  67.165  1.00  0.00           H
ATOM   4045  CB  ASN X 265      39.720  45.543  69.102  1.00  0.00           C
ATOM   4046  HB2 ASN X 265      39.092  46.281  69.601  1.00  0.00           H
ATOM   4047  HB3 ASN X 265      39.770  44.635  69.706  1.00  0.00           H
ATOM   4048  CG  ASN X 265      41.193  46.081  69.013  1.00  0.00           C
ATOM   4049  OD1 ASN X 265      41.507  46.966  68.215  1.00  0.00           O
ATOM   4050  ND2 ASN X 265      42.105  45.518  69.733  1.00  0.00           N
ATOM   4051 HD21 ASN X 265      41.786  44.889  70.455  1.00  0.00           H
ATOM   4052 HD22 ASN X 265      43.102  45.591  69.572  1.00  0.00           H
ATOM   4053  C   ASN X 265      39.932  44.244  66.783  1.00  0.00           C
ATOM   4054  O   ASN X 265      41.116  43.919  67.042  1.00  0.00           O
ATOM   4055  N   AN1 X 266      39.249  43.604  65.838  1.00  0.00           N
ATOM   4056  H   AN1 X 266      38.315  43.920  65.618  1.00  0.00           H
ATOM   4057  CA  AN1 X 266      39.730  42.453  65.015  1.00  0.00           C
ATOM   4058  HA  AN1 X 266      40.803  42.323  65.132  1.00  0.00           H
ATOM   4059  CB  AN1 X 266      39.079  41.097  65.493  1.00  0.00           C
ATOM   4060  HB2 AN1 X 266      38.030  41.234  65.755  1.00  0.00           H
ATOM   4061  HB3 AN1 X 266      39.335  40.470  64.638  1.00  0.00           H
ATOM   4062  CG  AN1 X 266      39.529  40.441  66.803  1.00  0.00           C
ATOM   4063  OD1 AN1 X 266      38.861  39.645  67.378  1.00  0.00           O
ATOM   4064  ND2 AN1 X 266      40.590  40.916  67.425  1.00  0.00           N
ATOM   4065 HD21 AN1 X 266      41.087  41.712  67.052  1.00  0.00           H
ATOM   4066 HD22 AN1 X 266      40.905  40.480  68.281  1.00  0.00           H
ATOM   4067  C   AN1 X 266      39.530  42.836  63.596  1.00  0.00           C
ATOM   4068  O   AN1 X 266      38.459  42.912  63.097  1.00  0.00           O
ATOM   4069  N   GLY X 267      40.644  42.795  62.823  1.00  0.00           N
ATOM   4070  H   GLY X 267      41.499  42.425  63.212  1.00  0.00           H
ATOM   4071  CA  GLY X 267      40.524  42.856  61.342  1.00  0.00           C
ATOM   4072  HA2 GLY X 267      39.912  42.017  61.009  1.00  0.00           H
ATOM   4073  HA3 GLY X 267      40.084  43.824  61.109  1.00  0.00           H
ATOM   4074  C   GLY X 267      41.932  42.761  60.660  1.00  0.00           C
ATOM   4075  O   GLY X 267      42.914  42.677  61.362  1.00  0.00           O
ATOM   4076  N   VAL X 268      41.999  42.709  59.341  1.00  0.00           N
ATOM   4077  H   VAL X 268      41.157  42.678  58.789  1.00  0.00           H
ATOM   4078  CA  VAL X 268      43.182  42.840  58.402  1.00  0.00           C
ATOM   4079  HA  VAL X 268      43.782  43.538  58.985  1.00  0.00           H
ATOM   4080  CB  VAL X 268      43.928  41.470  58.367  1.00  0.00           C
ATOM   4081  HB  VAL X 268      44.260  41.289  59.387  1.00  0.00           H
ATOM   4082  CG1 VAL X 268      43.022  40.342  57.841  1.00  0.00           C
ATOM   4083 HG11 VAL X 268      42.212  40.060  58.512  1.00  0.00           H
ATOM   4084 HG12 VAL X 268      42.577  40.566  56.870  1.00  0.00           H
ATOM   4085 HG13 VAL X 268      43.684  39.477  57.778  1.00  0.00           H
ATOM   4086  CG2 VAL X 268      45.197  41.588  57.485  1.00  0.00           C
ATOM   4087 HG21 VAL X 268      44.958  41.516  56.424  1.00  0.00           H
ATOM   4088 HG22 VAL X 268      45.893  40.811  57.801  1.00  0.00           H
ATOM   4089 HG23 VAL X 268      45.623  42.546  57.778  1.00  0.00           H
ATOM   4090  C   VAL X 268      42.735  43.528  57.084  1.00  0.00           C
ATOM   4091  O   VAL X 268      41.578  43.300  56.691  1.00  0.00           O
ATOM   4092  N   LYS X 269      43.604  44.338  56.450  1.00  0.00           N
ATOM   4093  H   LYS X 269      44.390  44.565  57.042  1.00  0.00           H
ATOM   4094  CA  LYS X 269      43.312  45.197  55.278  1.00  0.00           C
ATOM   4095  HA  LYS X 269      42.624  45.856  55.810  1.00  0.00           H
ATOM   4096  CB  LYS X 269      44.503  45.953  54.753  1.00  0.00           C
ATOM   4097  HB2 LYS X 269      44.882  46.594  55.548  1.00  0.00           H
ATOM   4098  HB3 LYS X 269      45.314  45.243  54.593  1.00  0.00           H
ATOM   4099  CG  LYS X 269      44.352  46.810  53.466  1.00  0.00           C
ATOM   4100  HG2 LYS X 269      44.043  46.087  52.711  1.00  0.00           H
ATOM   4101  HG3 LYS X 269      43.586  47.579  53.584  1.00  0.00           H
ATOM   4102  CD  LYS X 269      45.646  47.482  53.003  1.00  0.00           C
ATOM   4103  HD2 LYS X 269      46.120  48.022  53.822  1.00  0.00           H
ATOM   4104  HD3 LYS X 269      46.257  46.655  52.638  1.00  0.00           H
ATOM   4105  CE  LYS X 269      45.584  48.423  51.855  1.00  0.00           C
ATOM   4106  HE2 LYS X 269      46.594  48.806  51.717  1.00  0.00           H
ATOM   4107  HE3 LYS X 269      45.615  47.802  50.961  1.00  0.00           H
ATOM   4108  NZ  LYS X 269      44.562  49.438  51.853  1.00  0.00           N
ATOM   4109  HZ1 LYS X 269      44.992  50.296  51.532  1.00  0.00           H
ATOM   4110  HZ2 LYS X 269      44.371  49.702  52.808  1.00  0.00           H
ATOM   4111  HZ3 LYS X 269      43.662  49.157  51.499  1.00  0.00           H
ATOM   4112  C   LYS X 269      42.486  44.554  54.154  1.00  0.00           C
ATOM   4113  O   LYS X 269      42.861  43.457  53.670  1.00  0.00           O
ATOM   4114  N   GLY X 270      41.395  45.150  53.711  1.00  0.00           N
ATOM   4115  H   GLY X 270      41.286  46.108  54.002  1.00  0.00           H
ATOM   4116  CA  GLY X 270      40.525  44.615  52.632  1.00  0.00           C
ATOM   4117  HA2 GLY X 270      40.412  43.550  52.829  1.00  0.00           H
ATOM   4118  HA3 GLY X 270      39.543  45.082  52.667  1.00  0.00           H
ATOM   4119  C   GLY X 270      41.093  44.670  51.183  1.00  0.00           C
ATOM   4120  O   GLY X 270      41.640  45.604  50.777  1.00  0.00           O
ATOM   4121  N   PHE X 271      40.847  43.587  50.435  1.00  0.00           N
ATOM   4122  H   PHE X 271      40.349  42.832  50.881  1.00  0.00           H
ATOM   4123  CA  PHE X 271      41.456  43.394  49.083  1.00  0.00           C
ATOM   4124  HA  PHE X 271      41.431  44.347  48.552  1.00  0.00           H
ATOM   4125  CB  PHE X 271      42.949  42.999  49.177  1.00  0.00           C
ATOM   4126  HB2 PHE X 271      43.464  43.889  49.539  1.00  0.00           H
ATOM   4127  HB3 PHE X 271      43.194  42.228  49.910  1.00  0.00           H
ATOM   4128  CG  PHE X 271      43.428  42.527  47.809  1.00  0.00           C
ATOM   4129  CD1 PHE X 271      43.972  41.257  47.638  1.00  0.00           C
ATOM   4130  HD1 PHE X 271      44.146  40.706  48.553  1.00  0.00           H
ATOM   4131  CE1 PHE X 271      44.254  40.736  46.373  1.00  0.00           C
ATOM   4132  HE1 PHE X 271      44.703  39.758  46.280  1.00  0.00           H
ATOM   4133  CZ  PHE X 271      44.045  41.516  45.252  1.00  0.00           C
ATOM   4134  HZ  PHE X 271      44.196  41.139  44.250  1.00  0.00           H
ATOM   4135  CE2 PHE X 271      43.593  42.832  45.370  1.00  0.00           C
ATOM   4136  HE2 PHE X 271      43.350  43.467  44.530  1.00  0.00           H
ATOM   4137  CD2 PHE X 271      43.348  43.343  46.670  1.00  0.00           C
ATOM   4138  HD2 PHE X 271      42.885  44.306  46.825  1.00  0.00           H
ATOM   4139  C   PHE X 271      40.706  42.223  48.365  1.00  0.00           C
ATOM   4140  O   PHE X 271      40.504  41.163  48.999  1.00  0.00           O
ATOM   4141  N   SER X 272      40.301  42.436  47.080  1.00  0.00           N
ATOM   4142  H   SER X 272      40.459  43.354  46.690  1.00  0.00           H
ATOM   4143  CA  SER X 272      39.781  41.410  46.120  1.00  1.00           C
ATOM   4144  HA  SER X 272      40.526  40.621  46.034  1.00  0.00           H
ATOM   4145  CB  SER X 272      38.376  40.990  46.586  1.00  0.00           C
ATOM   4146  HB2 SER X 272      37.749  41.873  46.718  1.00  0.00           H
ATOM   4147  HB3 SER X 272      37.836  40.408  45.841  1.00  0.00           H
ATOM   4148  OG  SER X 272      38.403  40.245  47.799  1.00  0.00           O
ATOM   4149  HG  SER X 272      39.055  40.635  48.385  1.00  0.00           H
ATOM   4150  C   SER X 272      39.637  42.108  44.708  1.00  0.00           C
ATOM   4151  O   SER X 272      39.780  43.341  44.491  1.00  0.00           O
ATOM   4152  N   TYR X 273      39.193  41.295  43.728  1.00  0.00           N
ATOM   4153  H   TYR X 273      38.983  40.319  43.872  1.00  0.00           H
ATOM   4154  CA  TYR X 273      38.616  41.780  42.517  1.00  1.00           C
ATOM   4155  HA  TYR X 273      38.490  42.859  42.627  1.00  0.00           H
ATOM   4156  CB  TYR X 273      39.551  41.495  41.373  1.00  0.00           C
ATOM   4157  HB2 TYR X 273      39.841  40.445  41.372  1.00  0.00           H
ATOM   4158  HB3 TYR X 273      38.920  41.635  40.493  1.00  0.00           H
ATOM   4159  CG  TYR X 273      40.789  42.397  41.267  1.00  0.00           C
ATOM   4160  CD1 TYR X 273      42.070  41.985  41.658  1.00  0.00           C
ATOM   4161  HD1 TYR X 273      42.263  40.985  42.016  1.00  0.00           H
ATOM   4162  CE1 TYR X 273      43.074  42.948  41.658  1.00  0.00           C
ATOM   4163  HE1 TYR X 273      44.037  42.681  42.073  1.00  0.00           H
ATOM   4164  CZ  TYR X 273      42.910  44.292  41.247  1.00  0.00           C
ATOM   4165  OH  TYR X 273      43.858  45.171  41.419  1.00  0.00           O
ATOM   4166  HH  TYR X 273      44.715  44.739  41.376  1.00  0.00           H
ATOM   4167  CE2 TYR X 273      41.613  44.711  40.806  1.00  0.00           C
ATOM   4168  HE2 TYR X 273      41.380  45.663  40.353  1.00  0.00           H
ATOM   4169  CD2 TYR X 273      40.601  43.741  40.880  1.00  0.00           C
ATOM   4170  HD2 TYR X 273      39.624  44.081  40.570  1.00  0.00           H
ATOM   4171  C   TYR X 273      37.274  41.053  42.412  1.00  0.00           C
ATOM   4172  O   TYR X 273      37.115  39.814  42.514  1.00  0.00           O
ATOM   4173  N   LEU X 274      36.179  41.792  42.514  1.00  0.00           N
ATOM   4174  H   LEU X 274      36.313  42.784  42.367  1.00  0.00           H
ATOM   4175  CA  LEU X 274      34.749  41.305  42.559  1.00  0.00           C
ATOM   4176  HA  LEU X 274      34.744  40.257  42.850  1.00  0.00           H
ATOM   4177  CB  LEU X 274      34.022  42.115  43.643  1.00  0.00           C
ATOM   4178  HB2 LEU X 274      33.869  43.161  43.378  1.00  0.00           H
ATOM   4179  HB3 LEU X 274      32.999  41.734  43.672  1.00  0.00           H
ATOM   4180  CG  LEU X 274      34.535  41.929  45.128  1.00  0.00           C
ATOM   4181  HG  LEU X 274      35.611  42.082  45.211  1.00  0.00           H
ATOM   4182  CD1 LEU X 274      33.806  43.035  45.994  1.00  0.00           C
ATOM   4183 HD11 LEU X 274      32.731  42.892  45.880  1.00  0.00           H
ATOM   4184 HD12 LEU X 274      34.053  44.067  45.746  1.00  0.00           H
ATOM   4185 HD13 LEU X 274      34.112  42.999  47.040  1.00  0.00           H
ATOM   4186  CD2 LEU X 274      34.039  40.595  45.834  1.00  0.00           C
ATOM   4187 HD21 LEU X 274      34.372  39.707  45.298  1.00  0.00           H
ATOM   4188 HD22 LEU X 274      34.429  40.561  46.853  1.00  0.00           H
ATOM   4189 HD23 LEU X 274      32.952  40.563  45.897  1.00  0.00           H
ATOM   4190  C   LEU X 274      34.094  41.349  41.229  1.00  0.00           C
ATOM   4191  O   LEU X 274      32.939  41.707  41.137  1.00  0.00           O
ATOM   4192  N   ASP X 275      34.761  40.837  40.200  1.00  0.00           N
ATOM   4193  H   ASP X 275      35.746  40.680  40.321  1.00  0.00           H
ATOM   4194  CA  ASP X 275      34.314  40.949  38.793  1.00  0.00           C
ATOM   4195  HA  ASP X 275      33.826  41.923  38.723  1.00  0.00           H
ATOM   4196  CB  ASP X 275      35.687  41.083  38.028  1.00  0.00           C
ATOM   4197  HB2 ASP X 275      36.222  41.906  38.504  1.00  0.00           H
ATOM   4198  HB3 ASP X 275      36.275  40.169  38.100  1.00  0.00           H
ATOM   4199  CG  ASP X 275      35.523  41.591  36.595  1.00  0.00           C
ATOM   4200  OD1 ASP X 275      34.631  42.438  36.273  1.00  0.00           O
ATOM   4201  OD2 ASP X 275      36.393  41.173  35.772  1.00  0.00           O
ATOM   4202  C   ASP X 275      33.378  39.836  38.342  1.00  0.00           C
ATOM   4203  O   ASP X 275      33.617  39.110  37.381  1.00  0.00           O
ATOM   4204  N   GLY X 276      32.217  39.684  39.075  1.00  0.00           N
ATOM   4205  H   GLY X 276      32.238  40.087  40.001  1.00  0.00           H
ATOM   4206  CA  GLY X 276      31.131  38.736  38.743  1.00  1.00           C
ATOM   4207  HA2 GLY X 276      30.229  38.871  39.342  1.00  0.00           H
ATOM   4208  HA3 GLY X 276      30.802  38.948  37.726  1.00  0.00           H
ATOM   4209  C   GLY X 276      31.710  37.253  38.735  1.00  0.00           C
ATOM   4210  O   GLY X 276      32.216  36.844  39.820  1.00  0.00           O
ATOM   4211  N   VAL X 277      31.666  36.547  37.645  1.00  0.00           N
ATOM   4212  H   VAL X 277      31.261  37.031  36.854  1.00  0.00           H
ATOM   4213  CA  VAL X 277      32.211  35.215  37.630  1.00  1.00           C
ATOM   4214  HA  VAL X 277      31.828  34.578  38.427  1.00  0.00           H
ATOM   4215  CB  VAL X 277      31.805  34.543  36.231  1.00  0.00           C
ATOM   4216  HB  VAL X 277      30.763  34.574  35.914  1.00  0.00           H
ATOM   4217  CG1 VAL X 277      32.599  35.087  35.020  1.00  0.00           C
ATOM   4218 HG11 VAL X 277      33.664  34.880  35.131  1.00  0.00           H
ATOM   4219 HG12 VAL X 277      32.322  34.541  34.118  1.00  0.00           H
ATOM   4220 HG13 VAL X 277      32.375  36.144  34.889  1.00  0.00           H
ATOM   4221  CG2 VAL X 277      32.052  33.034  36.352  1.00  0.00           C
ATOM   4222 HG21 VAL X 277      33.086  32.758  36.554  1.00  0.00           H
ATOM   4223 HG22 VAL X 277      31.868  32.552  35.391  1.00  0.00           H
ATOM   4224 HG23 VAL X 277      31.333  32.650  37.074  1.00  0.00           H
ATOM   4225  C   VAL X 277      33.777  35.240  37.884  1.00  0.00           C
ATOM   4226  O   VAL X 277      34.360  34.301  38.471  1.00  0.00           O
ATOM   4227  N   ASN X 278      34.415  36.386  37.470  1.00  0.00           N
ATOM   4228  H   ASN X 278      33.783  37.127  37.199  1.00  0.00           H
ATOM   4229  CA  ASN X 278      35.881  36.505  37.496  1.00  1.00           C
ATOM   4230  HA  ASN X 278      36.244  35.529  37.179  1.00  0.00           H
ATOM   4231  CB  ASN X 278      36.250  37.438  36.322  1.00  0.00           C
ATOM   4232  HB2 ASN X 278      35.795  37.019  35.424  1.00  0.00           H
ATOM   4233  HB3 ASN X 278      35.855  38.445  36.447  1.00  0.00           H
ATOM   4234  CG  ASN X 278      37.790  37.566  36.085  1.00  0.00           C
ATOM   4235  OD1 ASN X 278      38.563  36.677  36.117  1.00  0.00           O
ATOM   4236  ND2 ASN X 278      38.233  38.814  36.024  1.00  0.00           N
ATOM   4237 HD21 ASN X 278      37.557  39.563  36.087  1.00  0.00           H
ATOM   4238 HD22 ASN X 278      39.198  38.990  35.780  1.00  0.00           H
ATOM   4239  C   ASN X 278      36.427  36.822  38.906  1.00  0.00           C
ATOM   4240  O   ASN X 278      37.535  37.380  38.976  1.00  0.00           O
ATOM   4241  N   THR X 279      35.645  36.531  39.972  1.00  0.00           N
ATOM   4242  H   THR X 279      34.863  35.914  39.796  1.00  0.00           H
ATOM   4243  CA  THR X 279      35.878  37.015  41.318  1.00  0.00           C
ATOM   4244  HA  THR X 279      36.209  38.048  41.244  1.00  0.00           H
ATOM   4245  CB  THR X 279      34.573  37.145  42.167  1.00  0.00           C
ATOM   4246  HB  THR X 279      33.967  36.239  42.169  1.00  0.00           H
ATOM   4247  CG2 THR X 279      34.933  37.382  43.667  1.00  0.00           C
ATOM   4248 HG21 THR X 279      35.233  36.386  43.995  1.00  0.00           H
ATOM   4249 HG22 THR X 279      34.037  37.503  44.276  1.00  0.00           H
ATOM   4250 HG23 THR X 279      35.754  38.068  43.876  1.00  0.00           H
ATOM   4251  OG1 THR X 279      33.820  38.271  41.737  1.00  0.00           O
ATOM   4252  HG1 THR X 279      33.527  38.226  40.822  1.00  0.00           H
ATOM   4253  C   THR X 279      36.959  36.262  42.000  1.00  0.00           C
ATOM   4254  O   THR X 279      36.866  35.066  42.294  1.00  0.00           O
ATOM   4255  N   TRP X 280      37.990  36.990  42.466  1.00  0.00           N
ATOM   4256  H   TRP X 280      37.927  37.980  42.286  1.00  0.00           H
ATOM   4257  CA  TRP X 280      39.038  36.489  43.306  1.00  1.00           C
ATOM   4258  HA  TRP X 280      39.051  35.433  43.569  1.00  0.00           H
ATOM   4259  CB  TRP X 280      40.324  36.434  42.445  1.00  0.00           C
ATOM   4260  HB2 TRP X 280      40.529  37.402  41.986  1.00  0.00           H
ATOM   4261  HB3 TRP X 280      41.163  36.369  43.142  1.00  0.00           H
ATOM   4262  CG  TRP X 280      40.493  35.349  41.468  1.00  0.00           C
ATOM   4263  CD1 TRP X 280      40.168  35.402  40.190  1.00  0.00           C
ATOM   4264  HD1 TRP X 280      39.644  36.176  39.649  1.00  0.00           H
ATOM   4265  NE1 TRP X 280      40.526  34.174  39.610  1.00  0.00           N
ATOM   4266  HE1 TRP X 280      40.442  34.022  38.615  1.00  0.00           H
ATOM   4267  CE2 TRP X 280      41.270  33.428  40.437  1.00  0.00           C
ATOM   4268  CZ2 TRP X 280      42.124  32.318  40.179  1.00  0.00           C
ATOM   4269  HZ2 TRP X 280      42.173  31.986  39.151  1.00  0.00           H
ATOM   4270  CH2 TRP X 280      42.861  31.793  41.221  1.00  0.00           C
ATOM   4271  HH2 TRP X 280      43.682  31.095  41.127  1.00  0.00           H
ATOM   4272  CZ3 TRP X 280      42.710  32.421  42.477  1.00  0.00           C
ATOM   4273  HZ3 TRP X 280      43.374  32.120  43.275  1.00  0.00           H
ATOM   4274  CE3 TRP X 280      41.958  33.587  42.658  1.00  0.00           C
ATOM   4275  HE3 TRP X 280      41.981  34.086  43.616  1.00  0.00           H
ATOM   4276  CD2 TRP X 280      41.231  34.176  41.640  1.00  0.00           C
ATOM   4277  C   TRP X 280      39.105  37.256  44.667  1.00  0.00           C
ATOM   4278  O   TRP X 280      39.204  38.473  44.732  1.00  0.00           O
ATOM   4279  N   LEU X 281      39.149  36.444  45.751  1.00  0.00           N
ATOM   4280  H   LEU X 281      39.143  35.442  45.625  1.00  0.00           H
ATOM   4281  CA  LEU X 281      39.199  36.916  47.150  1.00  1.00           C
ATOM   4282  HA  LEU X 281      39.155  38.004  47.189  1.00  0.00           H
ATOM   4283  CB  LEU X 281      38.147  36.224  48.056  1.00  0.00           C
ATOM   4284  HB2 LEU X 281      38.521  35.197  48.064  1.00  0.00           H
ATOM   4285  HB3 LEU X 281      38.181  36.572  49.088  1.00  0.00           H
ATOM   4286  CG  LEU X 281      36.734  36.293  47.467  1.00  0.00           C
ATOM   4287  HG  LEU X 281      36.784  36.085  46.398  1.00  0.00           H
ATOM   4288  CD1 LEU X 281      35.975  35.220  48.252  1.00  0.00           C
ATOM   4289 HD11 LEU X 281      35.548  35.627  49.170  1.00  0.00           H
ATOM   4290 HD12 LEU X 281      36.500  34.328  48.592  1.00  0.00           H
ATOM   4291 HD13 LEU X 281      35.092  34.978  47.665  1.00  0.00           H
ATOM   4292  CD2 LEU X 281      35.972  37.709  47.528  1.00  0.00           C
ATOM   4293 HD21 LEU X 281      35.051  37.625  46.949  1.00  0.00           H
ATOM   4294 HD22 LEU X 281      35.720  38.094  48.517  1.00  0.00           H
ATOM   4295 HD23 LEU X 281      36.583  38.421  46.977  1.00  0.00           H
ATOM   4296  C   LEU X 281      40.547  36.575  47.794  1.00  0.00           C
ATOM   4297  O   LEU X 281      41.006  35.371  47.744  1.00  0.00           O
ATOM   4298  N   GLY X 282      41.233  37.555  48.392  1.00  0.00           N
ATOM   4299  H   GLY X 282      40.819  38.450  48.609  1.00  0.00           H
ATOM   4300  CA  GLY X 282      42.512  37.380  49.051  1.00  1.00           C
ATOM   4301  HA2 GLY X 282      42.999  36.535  48.567  1.00  0.00           H
ATOM   4302  HA3 GLY X 282      43.099  38.294  48.949  1.00  0.00           H
ATOM   4303  C   GLY X 282      42.400  37.077  50.541  1.00  0.00           C
ATOM   4304  O   GLY X 282      41.498  37.617  51.222  1.00  0.00           O
ATOM   4305  N   ARG X 283      43.350  36.280  51.088  1.00  0.00           N
ATOM   4306  H   ARG X 283      44.007  35.817  50.475  1.00  0.00           H
ATOM   4307  CA  ARG X 283      43.384  36.092  52.543  1.00  1.00           C
ATOM   4308  HA  ARG X 283      43.166  37.061  52.993  1.00  0.00           H
ATOM   4309  CB  ARG X 283      42.322  35.026  52.962  1.00  0.00           C
ATOM   4310  HB2 ARG X 283      42.465  34.916  54.038  1.00  0.00           H
ATOM   4311  HB3 ARG X 283      41.338  35.474  52.833  1.00  0.00           H
ATOM   4312  CG  ARG X 283      42.462  33.680  52.289  1.00  0.00           C
ATOM   4313  HG2 ARG X 283      42.249  33.740  51.221  1.00  0.00           H
ATOM   4314  HG3 ARG X 283      43.473  33.275  52.289  1.00  0.00           H
ATOM   4315  CD  ARG X 283      41.602  32.618  52.932  1.00  0.00           C
ATOM   4316  HD2 ARG X 283      41.782  32.645  54.008  1.00  0.00           H
ATOM   4317  HD3 ARG X 283      40.572  32.846  52.654  1.00  0.00           H
ATOM   4318  NE  ARG X 283      41.961  31.324  52.449  1.00  0.00           N
ATOM   4319  HE  ARG X 283      42.929  31.076  52.310  1.00  0.00           H
ATOM   4320  CZ  ARG X 283      41.129  30.355  52.175  1.00  0.00           C
ATOM   4321  NH1 ARG X 283      39.840  30.378  52.449  1.00  0.00           N
ATOM   4322 HH11 ARG X 283      39.443  31.177  52.922  1.00  0.00           H
ATOM   4323 HH12 ARG X 283      39.346  29.500  52.380  1.00  0.00           H
ATOM   4324  NH2 ARG X 283      41.556  29.264  51.665  1.00  0.00           N
ATOM   4325 HH21 ARG X 283      42.513  29.037  51.434  1.00  0.00           H
ATOM   4326 HH22 ARG X 283      40.827  28.610  51.418  1.00  0.00           H
ATOM   4327  C   ARG X 283      44.719  35.661  53.184  1.00  0.00           C
ATOM   4328  O   ARG X 283      45.557  35.085  52.444  1.00  0.00           O
ATOM   4329  N   THR X 284      45.024  35.861  54.447  1.00  0.00           N
ATOM   4330  H   THR X 284      44.222  36.270  54.904  1.00  0.00           H
ATOM   4331  CA  THR X 284      45.983  35.195  55.279  1.00  0.00           C
ATOM   4332  HA  THR X 284      46.914  35.272  54.714  1.00  0.00           H
ATOM   4333  CB  THR X 284      46.004  35.867  56.738  1.00  0.00           C
ATOM   4334  HB  THR X 284      46.806  35.547  57.406  1.00  0.00           H
ATOM   4335  CG2 THR X 284      46.231  37.347  56.655  1.00  0.00           C
ATOM   4336 HG21 THR X 284      46.353  37.771  57.653  1.00  0.00           H
ATOM   4337 HG22 THR X 284      45.292  37.835  56.397  1.00  0.00           H
ATOM   4338 HG23 THR X 284      47.080  37.534  56.002  1.00  0.00           H
ATOM   4339  OG1 THR X 284      44.866  35.541  57.468  1.00  0.00           O
ATOM   4340  HG1 THR X 284      44.993  34.640  57.778  1.00  0.00           H
ATOM   4341  C   THR X 284      45.678  33.678  55.460  1.00  0.00           C
ATOM   4342  O   THR X 284      44.538  33.296  55.403  1.00  0.00           O
ATOM   4343  N   ILE X 285      46.617  32.857  55.754  1.00  0.00           N
ATOM   4344  H   ILE X 285      47.590  33.129  55.770  1.00  0.00           H
ATOM   4345  CA  ILE X 285      46.366  31.416  55.845  1.00  0.00           C
ATOM   4346  HA  ILE X 285      45.564  31.305  55.113  1.00  0.00           H
ATOM   4347  CB  ILE X 285      47.504  30.583  55.285  1.00  0.00           C
ATOM   4348  HB  ILE X 285      48.463  30.932  55.672  1.00  0.00           H
ATOM   4349  CG2 ILE X 285      47.448  29.127  55.654  1.00  0.00           C
ATOM   4350 HG21 ILE X 285      48.106  28.689  54.903  1.00  0.00           H
ATOM   4351 HG22 ILE X 285      46.458  28.677  55.583  1.00  0.00           H
ATOM   4352 HG23 ILE X 285      47.771  29.020  56.689  1.00  0.00           H
ATOM   4353  CG1 ILE X 285      47.491  30.741  53.667  1.00  0.00           C
ATOM   4354 HG12 ILE X 285      46.650  30.191  53.239  1.00  0.00           H
ATOM   4355 HG13 ILE X 285      47.196  31.746  53.360  1.00  0.00           H
ATOM   4356  CD1 ILE X 285      48.830  30.331  53.003  1.00  0.00           C
ATOM   4357 HD11 ILE X 285      49.684  30.973  53.225  1.00  0.00           H
ATOM   4358 HD12 ILE X 285      48.808  30.288  51.915  1.00  0.00           H
ATOM   4359 HD13 ILE X 285      49.094  29.275  53.088  1.00  0.00           H
ATOM   4360  C   ILE X 285      45.798  31.045  57.253  1.00  0.00           C
ATOM   4361  O   ILE X 285      44.770  30.414  57.308  1.00  0.00           O
ATOM   4362  N   SER X 286      46.470  31.537  58.321  1.00  0.00           N
ATOM   4363  H   SER X 286      47.407  31.895  58.197  1.00  0.00           H
ATOM   4364  CA  SER X 286      45.962  31.311  59.748  1.00  0.00           C
ATOM   4365  HA  SER X 286      45.900  30.236  59.928  1.00  0.00           H
ATOM   4366  CB  SER X 286      47.017  31.846  60.700  1.00  0.00           C
ATOM   4367  HB2 SER X 286      47.974  31.332  60.621  1.00  0.00           H
ATOM   4368  HB3 SER X 286      47.062  32.923  60.524  1.00  0.00           H
ATOM   4369  OG  SER X 286      46.437  31.637  61.931  1.00  0.00           O
ATOM   4370  HG  SER X 286      46.482  30.699  62.137  1.00  0.00           H
ATOM   4371  C   SER X 286      44.550  31.993  60.061  1.00  0.00           C
ATOM   4372  O   SER X 286      44.364  33.100  59.561  1.00  0.00           O
ATOM   4373  N   ILE X 287      43.643  31.405  60.785  1.00  0.00           N
ATOM   4374  H   ILE X 287      43.661  30.421  61.011  1.00  0.00           H
ATOM   4375  CA  ILE X 287      42.413  32.072  61.069  1.00  0.00           C
ATOM   4376  HA  ILE X 287      42.082  32.620  60.188  1.00  0.00           H
ATOM   4377  CB  ILE X 287      41.304  31.006  61.400  1.00  0.00           C
ATOM   4378  HB  ILE X 287      41.728  30.537  62.287  1.00  0.00           H
ATOM   4379  CG2 ILE X 287      39.960  31.615  61.759  1.00  0.00           C
ATOM   4380 HG21 ILE X 287      39.251  30.800  61.900  1.00  0.00           H
ATOM   4381 HG22 ILE X 287      39.518  32.136  60.909  1.00  0.00           H
ATOM   4382 HG23 ILE X 287      39.831  32.228  62.651  1.00  0.00           H
ATOM   4383  CG1 ILE X 287      41.055  29.994  60.287  1.00  0.00           C
ATOM   4384 HG12 ILE X 287      39.977  29.944  60.129  1.00  0.00           H
ATOM   4385 HG13 ILE X 287      41.529  30.440  59.412  1.00  0.00           H
ATOM   4386  CD1 ILE X 287      41.675  28.671  60.487  1.00  0.00           C
ATOM   4387 HD11 ILE X 287      41.657  28.339  61.524  1.00  0.00           H
ATOM   4388 HD12 ILE X 287      42.721  28.719  60.183  1.00  0.00           H
ATOM   4389 HD13 ILE X 287      41.116  27.951  59.892  1.00  0.00           H
ATOM   4390  C   ILE X 287      42.629  33.203  62.158  1.00  0.00           C
ATOM   4391  O   ILE X 287      41.718  34.059  62.240  1.00  0.00           O
ATOM   4392  N   ALA X 288      43.664  33.337  62.889  1.00  0.00           N
ATOM   4393  H   ALA X 288      44.391  32.638  62.818  1.00  0.00           H
ATOM   4394  CA  ALA X 288      43.907  34.480  63.734  1.00  0.00           C
ATOM   4395  HA  ALA X 288      43.111  35.189  63.501  1.00  0.00           H
ATOM   4396  CB  ALA X 288      43.882  34.091  65.202  1.00  0.00           C
ATOM   4397  HB1 ALA X 288      42.940  33.593  65.431  1.00  0.00           H
ATOM   4398  HB2 ALA X 288      44.022  34.937  65.877  1.00  0.00           H
ATOM   4399  HB3 ALA X 288      44.725  33.472  65.507  1.00  0.00           H
ATOM   4400  C   ALA X 288      45.224  35.168  63.547  1.00  0.00           C
ATOM   4401  O   ALA X 288      45.344  36.340  63.775  1.00  0.00           O
ATOM   4402  N   SER X 289      46.320  34.552  63.069  1.00  0.00           N
ATOM   4403  H   SER X 289      46.205  33.662  62.609  1.00  0.00           H
ATOM   4404  CA  SER X 289      47.596  35.206  62.733  1.00  0.00           C
ATOM   4405  HA  SER X 289      47.839  35.868  63.564  1.00  0.00           H
ATOM   4406  CB  SER X 289      48.718  34.157  62.876  1.00  0.00           C
ATOM   4407  HB2 SER X 289      48.740  33.888  63.931  1.00  0.00           H
ATOM   4408  HB3 SER X 289      48.403  33.434  62.122  1.00  0.00           H
ATOM   4409  OG  SER X 289      49.876  34.762  62.618  1.00  0.00           O
ATOM   4410  HG  SER X 289      50.597  34.177  62.864  1.00  0.00           H
ATOM   4411  C   SER X 289      47.734  35.902  61.340  1.00  0.00           C
ATOM   4412  O   SER X 289      47.235  35.282  60.398  1.00  0.00           O
ATOM   4413  N   ARG X 290      48.393  36.998  61.163  1.00  0.00           N
ATOM   4414  H   ARG X 290      48.764  37.445  61.988  1.00  0.00           H
ATOM   4415  CA  ARG X 290      48.873  37.487  59.883  1.00  0.00           C
ATOM   4416  HA  ARG X 290      48.193  37.128  59.112  1.00  0.00           H
ATOM   4417  CB  ARG X 290      49.103  39.033  59.915  1.00  0.00           C
ATOM   4418  HB2 ARG X 290      49.943  39.087  60.607  1.00  0.00           H
ATOM   4419  HB3 ARG X 290      49.430  39.250  58.898  1.00  0.00           H
ATOM   4420  CG  ARG X 290      47.905  39.865  60.260  1.00  0.00           C
ATOM   4421  HG2 ARG X 290      47.126  39.627  59.539  1.00  0.00           H
ATOM   4422  HG3 ARG X 290      47.598  39.688  61.290  1.00  0.00           H
ATOM   4423  CD  ARG X 290      48.122  41.397  60.053  1.00  0.00           C
ATOM   4424  HD2 ARG X 290      49.121  41.716  60.349  1.00  0.00           H
ATOM   4425  HD3 ARG X 290      47.937  41.525  58.985  1.00  0.00           H
ATOM   4426  NE  ARG X 290      47.028  42.089  60.723  1.00  0.00           N
ATOM   4427  HE  ARG X 290      46.280  41.496  61.056  1.00  0.00           H
ATOM   4428  CZ  ARG X 290      46.911  43.364  60.987  1.00  0.00           C
ATOM   4429  NH1 ARG X 290      47.865  44.262  60.747  1.00  0.00           N
ATOM   4430 HH11 ARG X 290      48.662  44.004  60.187  1.00  0.00           H
ATOM   4431 HH12 ARG X 290      47.752  45.265  60.804  1.00  0.00           H
ATOM   4432  NH2 ARG X 290      45.700  43.698  61.407  1.00  0.00           N
ATOM   4433 HH21 ARG X 290      45.047  42.961  61.636  1.00  0.00           H
ATOM   4434 HH22 ARG X 290      45.477  44.677  61.503  1.00  0.00           H
ATOM   4435  C   ARG X 290      50.111  36.718  59.490  1.00  0.00           C
ATOM   4436  O   ARG X 290      51.192  37.262  59.375  1.00  0.00           O
ATOM   4437  N   SER X 291      49.890  35.424  59.143  1.00  0.00           N
ATOM   4438  H   SER X 291      49.070  35.047  59.599  1.00  0.00           H
ATOM   4439  CA  SER X 291      50.857  34.478  58.594  1.00  1.00           C
ATOM   4440  HA  SER X 291      51.730  35.001  58.204  1.00  0.00           H
ATOM   4441  CB  SER X 291      51.154  33.425  59.687  1.00  0.00           C
ATOM   4442  HB2 SER X 291      51.857  32.706  59.273  1.00  0.00           H
ATOM   4443  HB3 SER X 291      51.526  33.886  60.599  1.00  0.00           H
ATOM   4444  OG  SER X 291      49.998  32.591  60.090  1.00  0.00           O
ATOM   4445  HG  SER X 291      49.984  31.904  59.417  1.00  0.00           H
ATOM   4446  C   SER X 291      50.414  33.781  57.336  1.00  0.00           C
ATOM   4447  O   SER X 291      49.375  33.145  57.246  1.00  0.00           O
ATOM   4448  N   GLY X 292      51.172  33.896  56.256  1.00  0.00           N
ATOM   4449  H   GLY X 292      52.096  34.234  56.481  1.00  0.00           H
ATOM   4450  CA  GLY X 292      50.920  33.429  54.854  1.00  0.00           C
ATOM   4451  HA2 GLY X 292      51.854  33.427  54.294  1.00  0.00           H
ATOM   4452  HA3 GLY X 292      50.431  32.454  54.898  1.00  0.00           H
ATOM   4453  C   GLY X 292      50.010  34.331  54.086  1.00  0.00           C
ATOM   4454  O   GLY X 292      49.504  35.375  54.578  1.00  0.00           O
ATOM   4455  N   TYR X 293      49.911  34.093  52.775  1.00  0.00           N
ATOM   4456  H   TYR X 293      50.406  33.331  52.337  1.00  0.00           H
ATOM   4457  CA  TYR X 293      48.893  34.731  51.873  1.00  1.00           C
ATOM   4458  HA  TYR X 293      48.058  34.889  52.555  1.00  0.00           H
ATOM   4459  CB  TYR X 293      49.408  36.084  51.455  1.00  0.00           C
ATOM   4460  HB2 TYR X 293      50.054  36.508  52.223  1.00  0.00           H
ATOM   4461  HB3 TYR X 293      49.929  35.894  50.516  1.00  0.00           H
ATOM   4462  CG  TYR X 293      48.301  37.046  51.159  1.00  0.00           C
ATOM   4463  CD1 TYR X 293      47.825  37.182  49.832  1.00  0.00           C
ATOM   4464  HD1 TYR X 293      48.335  36.593  49.084  1.00  0.00           H
ATOM   4465  CE1 TYR X 293      46.643  37.986  49.642  1.00  0.00           C
ATOM   4466  HE1 TYR X 293      46.144  38.205  48.707  1.00  0.00           H
ATOM   4467  CZ  TYR X 293      45.965  38.493  50.749  1.00  0.00           C
ATOM   4468  OH  TYR X 293      44.932  39.335  50.562  1.00  0.00           O
ATOM   4469  HH  TYR X 293      44.993  40.107  51.127  1.00  0.00           H
ATOM   4470  CE2 TYR X 293      46.554  38.393  52.026  1.00  0.00           C
ATOM   4471  HE2 TYR X 293      46.032  38.887  52.833  1.00  0.00           H
ATOM   4472  CD2 TYR X 293      47.702  37.635  52.296  1.00  0.00           C
ATOM   4473  HD2 TYR X 293      48.085  37.349  53.265  1.00  0.00           H
ATOM   4474  C   TYR X 293      48.467  33.875  50.652  1.00  0.00           C
ATOM   4475  O   TYR X 293      49.262  33.118  50.150  1.00  0.00           O
ATOM   4476  N   GLU X 294      47.196  33.819  50.444  1.00  0.00           N
ATOM   4477  H   GLU X 294      46.595  34.467  50.939  1.00  0.00           H
ATOM   4478  CA  GLU X 294      46.543  33.073  49.433  1.00  1.00           C
ATOM   4479  HA  GLU X 294      47.230  32.684  48.682  1.00  0.00           H
ATOM   4480  CB  GLU X 294      46.004  31.836  50.217  1.00  0.00           C
ATOM   4481  HB2 GLU X 294      46.925  31.340  50.525  1.00  0.00           H
ATOM   4482  HB3 GLU X 294      45.356  32.149  51.034  1.00  0.00           H
ATOM   4483  CG  GLU X 294      45.197  30.768  49.540  1.00  0.00           C
ATOM   4484  HG2 GLU X 294      44.238  31.232  49.309  1.00  0.00           H
ATOM   4485  HG3 GLU X 294      45.650  30.391  48.623  1.00  0.00           H
ATOM   4486  CD  GLU X 294      44.835  29.560  50.437  1.00  0.00           C
ATOM   4487  OE1 GLU X 294      44.400  29.687  51.597  1.00  0.00           O
ATOM   4488  OE2 GLU X 294      44.944  28.440  49.969  1.00  0.00           O
ATOM   4489  C   GLU X 294      45.472  33.843  48.600  1.00  0.00           C
ATOM   4490  O   GLU X 294      44.944  34.880  49.012  1.00  0.00           O
ATOM   4491  N   MET X 295      45.084  33.303  47.485  1.00  0.00           N
ATOM   4492  H   MET X 295      45.473  32.393  47.288  1.00  0.00           H
ATOM   4493  CA  MET X 295      44.065  33.767  46.562  1.00  1.00           C
ATOM   4494  HA  MET X 295      43.496  34.537  47.082  1.00  0.00           H
ATOM   4495  CB  MET X 295      44.746  34.232  45.370  1.00  0.00           C
ATOM   4496  HB2 MET X 295      45.441  33.432  45.122  1.00  0.00           H
ATOM   4497  HB3 MET X 295      43.994  34.395  44.598  1.00  0.00           H
ATOM   4498  CG  MET X 295      45.619  35.453  45.652  1.00  0.00           C
ATOM   4499  HG2 MET X 295      46.418  35.262  46.365  1.00  0.00           H
ATOM   4500  HG3 MET X 295      46.128  35.779  44.744  1.00  0.00           H
ATOM   4501  SD  MET X 295      44.692  36.777  46.276  1.00  0.00           S
ATOM   4502  CE  MET X 295      43.866  37.505  44.814  1.00  0.00           C
ATOM   4503  HE1 MET X 295      43.557  36.703  44.143  1.00  0.00           H
ATOM   4504  HE2 MET X 295      42.960  38.024  45.121  1.00  0.00           H
ATOM   4505  HE3 MET X 295      44.524  38.235  44.347  1.00  0.00           H
ATOM   4506  C   MET X 295      43.106  32.578  46.253  1.00  0.00           C
ATOM   4507  O   MET X 295      43.563  31.481  45.908  1.00  0.00           O
ATOM   4508  N   LEU X 296      41.824  32.788  46.371  1.00  0.00           N
ATOM   4509  H   LEU X 296      41.529  33.677  46.752  1.00  0.00           H
ATOM   4510  CA  LEU X 296      40.754  31.891  45.795  1.00  1.00           C
ATOM   4511  HA  LEU X 296      41.277  31.058  45.322  1.00  0.00           H
ATOM   4512  CB  LEU X 296      39.889  31.408  46.931  1.00  0.00           C
ATOM   4513  HB2 LEU X 296      39.294  32.245  47.293  1.00  0.00           H
ATOM   4514  HB3 LEU X 296      39.218  30.687  46.466  1.00  0.00           H
ATOM   4515  CG  LEU X 296      40.491  30.745  48.225  1.00  0.00           C
ATOM   4516  HG  LEU X 296      41.100  31.399  48.849  1.00  0.00           H
ATOM   4517  CD1 LEU X 296      39.264  30.491  49.132  1.00  0.00           C
ATOM   4518 HD11 LEU X 296      39.553  29.767  49.896  1.00  0.00           H
ATOM   4519 HD12 LEU X 296      38.518  29.996  48.510  1.00  0.00           H
ATOM   4520 HD13 LEU X 296      38.976  31.422  49.621  1.00  0.00           H
ATOM   4521  CD2 LEU X 296      41.372  29.526  47.877  1.00  0.00           C
ATOM   4522 HD21 LEU X 296      41.865  29.091  48.745  1.00  0.00           H
ATOM   4523 HD22 LEU X 296      40.795  28.858  47.236  1.00  0.00           H
ATOM   4524 HD23 LEU X 296      42.280  29.878  47.388  1.00  0.00           H
ATOM   4525  C   LEU X 296      39.867  32.558  44.715  1.00  0.00           C
ATOM   4526  O   LEU X 296      39.241  33.585  44.973  1.00  0.00           O
ATOM   4527  N   LYS X 297      39.528  31.846  43.661  1.00  0.00           N
ATOM   4528  H   LYS X 297      39.994  30.972  43.463  1.00  0.00           H
ATOM   4529  CA  LYS X 297      38.387  32.114  42.806  1.00  1.00           C
ATOM   4530  HA  LYS X 297      38.377  33.179  42.575  1.00  0.00           H
ATOM   4531  CB  LYS X 297      38.546  31.380  41.377  1.00  0.00           C
ATOM   4532  HB2 LYS X 297      39.560  31.640  41.082  1.00  0.00           H
ATOM   4533  HB3 LYS X 297      38.439  30.296  41.422  1.00  0.00           H
ATOM   4534  CG  LYS X 297      37.545  31.909  40.393  1.00  0.00           C
ATOM   4535  HG2 LYS X 297      36.545  31.793  40.816  1.00  0.00           H
ATOM   4536  HG3 LYS X 297      37.614  32.984  40.217  1.00  0.00           H
ATOM   4537  CD  LYS X 297      37.541  31.138  39.101  1.00  0.00           C
ATOM   4538  HD2 LYS X 297      38.476  31.391  38.603  1.00  0.00           H
ATOM   4539  HD3 LYS X 297      37.491  30.067  39.305  1.00  0.00           H
ATOM   4540  CE  LYS X 297      36.315  31.599  38.299  1.00  0.00           C
ATOM   4541  HE2 LYS X 297      35.423  31.240  38.816  1.00  0.00           H
ATOM   4542  HE3 LYS X 297      36.292  32.686  38.217  1.00  0.00           H
ATOM   4543  NZ  LYS X 297      36.334  30.987  36.964  1.00  0.00           N
ATOM   4544  HZ1 LYS X 297      36.361  29.989  37.127  1.00  0.00           H
ATOM   4545  HZ2 LYS X 297      37.098  31.352  36.413  1.00  0.00           H
ATOM   4546  HZ3 LYS X 297      35.471  31.107  36.458  1.00  0.00           H
ATOM   4547  C   LYS X 297      37.079  31.680  43.528  1.00  0.00           C
ATOM   4548  O   LYS X 297      37.062  30.508  43.915  1.00  0.00           O
ATOM   4549  N   VAL X 298      36.137  32.575  43.648  1.00  0.00           N
ATOM   4550  H   VAL X 298      36.228  33.514  43.285  1.00  0.00           H
ATOM   4551  CA  VAL X 298      34.807  32.237  44.137  1.00  0.00           C
ATOM   4552  HA  VAL X 298      34.611  31.165  44.102  1.00  0.00           H
ATOM   4553  CB  VAL X 298      34.747  32.685  45.607  1.00  0.00           C
ATOM   4554  HB  VAL X 298      34.940  33.756  45.689  1.00  0.00           H
ATOM   4555  CG1 VAL X 298      33.408  32.265  46.157  1.00  0.00           C
ATOM   4556 HG11 VAL X 298      33.357  32.569  47.202  1.00  0.00           H
ATOM   4557 HG12 VAL X 298      32.584  32.649  45.557  1.00  0.00           H
ATOM   4558 HG13 VAL X 298      33.258  31.189  46.056  1.00  0.00           H
ATOM   4559  CG2 VAL X 298      35.821  32.138  46.528  1.00  0.00           C
ATOM   4560 HG21 VAL X 298      35.561  32.425  47.546  1.00  0.00           H
ATOM   4561 HG22 VAL X 298      36.827  32.465  46.263  1.00  0.00           H
ATOM   4562 HG23 VAL X 298      35.802  31.054  46.413  1.00  0.00           H
ATOM   4563  C   VAL X 298      33.759  32.955  43.225  1.00  0.00           C
ATOM   4564  O   VAL X 298      33.576  34.128  43.439  1.00  0.00           O
ATOM   4565  N   PRO X 299      33.280  32.382  42.095  1.00  0.00           N
ATOM   4566  CD  PRO X 299      33.240  30.910  41.916  1.00  0.00           C
ATOM   4567  HD2 PRO X 299      33.000  30.354  42.822  1.00  0.00           H
ATOM   4568  HD3 PRO X 299      34.223  30.562  41.594  1.00  0.00           H
ATOM   4569  CG  PRO X 299      32.290  30.711  40.752  1.00  0.00           C
ATOM   4570  HG2 PRO X 299      31.369  30.288  41.155  1.00  0.00           H
ATOM   4571  HG3 PRO X 299      32.685  30.057  39.975  1.00  0.00           H
ATOM   4572  CB  PRO X 299      32.229  32.126  40.083  1.00  0.00           C
ATOM   4573  HB2 PRO X 299      31.332  32.415  39.535  1.00  0.00           H
ATOM   4574  HB3 PRO X 299      33.082  32.155  39.404  1.00  0.00           H
ATOM   4575  CA  PRO X 299      32.465  33.131  41.130  1.00  0.00           C
ATOM   4576  HA  PRO X 299      32.928  33.998  40.656  1.00  0.00           H
ATOM   4577  C   PRO X 299      31.151  33.614  41.723  1.00  0.00           C
ATOM   4578  O   PRO X 299      30.375  32.866  42.270  1.00  0.00           O
ATOM   4579  N   ASN X 300      30.792  34.858  41.513  1.00  0.00           N
ATOM   4580  H   ASN X 300      31.545  35.406  41.124  1.00  0.00           H
ATOM   4581  CA  ASN X 300      29.722  35.664  41.967  1.00  0.00           C
ATOM   4582  HA  ASN X 300      29.987  36.642  41.566  1.00  0.00           H
ATOM   4583  CB  ASN X 300      28.374  35.212  41.370  1.00  0.00           C
ATOM   4584  HB2 ASN X 300      28.194  34.188  41.694  1.00  0.00           H
ATOM   4585  HB3 ASN X 300      27.616  35.963  41.584  1.00  0.00           H
ATOM   4586  CG  ASN X 300      28.413  35.146  39.870  1.00  0.00           C
ATOM   4587  OD1 ASN X 300      28.574  34.138  39.250  1.00  0.00           O
ATOM   4588  ND2 ASN X 300      28.402  36.218  39.191  1.00  0.00           N
ATOM   4589 HD21 ASN X 300      28.074  37.091  39.577  1.00  0.00           H
ATOM   4590 HD22 ASN X 300      28.312  36.211  38.185  1.00  0.00           H
ATOM   4591  C   ASN X 300      29.631  35.962  43.507  1.00  0.00           C
ATOM   4592  O   ASN X 300      28.509  36.331  43.953  1.00  0.00           O
ATOM   4593  N   ALA X 301      30.738  35.860  44.236  1.00  0.00           N
ATOM   4594  H   ALA X 301      31.568  35.459  43.821  1.00  0.00           H
ATOM   4595  CA  ALA X 301      30.846  36.101  45.662  1.00  0.00           C
ATOM   4596  HA  ALA X 301      30.190  35.368  46.132  1.00  0.00           H
ATOM   4597  CB  ALA X 301      32.328  36.043  46.097  1.00  0.00           C
ATOM   4598  HB1 ALA X 301      32.794  37.030  46.114  1.00  0.00           H
ATOM   4599  HB2 ALA X 301      32.910  35.381  45.457  1.00  0.00           H
ATOM   4600  HB3 ALA X 301      32.431  35.780  47.150  1.00  0.00           H
ATOM   4601  C   ALA X 301      30.142  37.372  46.270  1.00  0.00           C
ATOM   4602  O   ALA X 301      29.675  37.313  47.400  1.00  0.00           O
ATOM   4603  N   LEU X 302      30.033  38.583  45.582  1.00  0.00           N
ATOM   4604  H   LEU X 302      30.446  38.549  44.658  1.00  0.00           H
ATOM   4605  CA  LEU X 302      29.383  39.801  46.044  1.00  0.00           C
ATOM   4606  HA  LEU X 302      29.699  39.989  47.070  1.00  0.00           H
ATOM   4607  CB  LEU X 302      29.835  40.896  45.116  1.00  0.00           C
ATOM   4608  HB2 LEU X 302      30.922  40.944  45.057  1.00  0.00           H
ATOM   4609  HB3 LEU X 302      29.610  40.500  44.124  1.00  0.00           H
ATOM   4610  CG  LEU X 302      29.204  42.270  45.284  1.00  0.00           C
ATOM   4611  HG  LEU X 302      28.117  42.246  45.199  1.00  0.00           H
ATOM   4612  CD1 LEU X 302      29.710  42.821  46.654  1.00  0.00           C
ATOM   4613 HD11 LEU X 302      29.068  42.370  47.410  1.00  0.00           H
ATOM   4614 HD12 LEU X 302      29.523  43.893  46.597  1.00  0.00           H
ATOM   4615 HD13 LEU X 302      30.772  42.697  46.870  1.00  0.00           H
ATOM   4616  CD2 LEU X 302      29.686  43.221  44.164  1.00  0.00           C
ATOM   4617 HD21 LEU X 302      30.636  43.660  44.464  1.00  0.00           H
ATOM   4618 HD22 LEU X 302      29.693  42.654  43.233  1.00  0.00           H
ATOM   4619 HD23 LEU X 302      28.954  43.994  43.932  1.00  0.00           H
ATOM   4620  C   LEU X 302      27.802  39.708  46.252  1.00  0.00           C
ATOM   4621  O   LEU X 302      27.202  40.411  47.043  1.00  0.00           O
ATOM   4622  N   THR X 303      27.221  38.714  45.539  1.00  0.00           N
ATOM   4623  H   THR X 303      27.781  38.006  45.084  1.00  0.00           H
ATOM   4624  CA  THR X 303      25.781  38.665  45.214  1.00  0.00           C
ATOM   4625  HA  THR X 303      25.340  39.288  45.993  1.00  0.00           H
ATOM   4626  CB  THR X 303      25.446  39.346  43.853  1.00  0.00           C
ATOM   4627  HB  THR X 303      24.383  39.270  43.623  1.00  0.00           H
ATOM   4628  CG2 THR X 303      26.033  40.727  43.710  1.00  0.00           C
ATOM   4629 HG21 THR X 303      26.950  40.784  43.119  1.00  0.00           H
ATOM   4630 HG22 THR X 303      26.043  41.282  44.649  1.00  0.00           H
ATOM   4631 HG23 THR X 303      25.312  41.283  43.115  1.00  0.00           H
ATOM   4632  OG1 THR X 303      25.968  38.568  42.789  1.00  0.00           O
ATOM   4633  HG1 THR X 303      25.639  37.676  42.924  1.00  0.00           H
ATOM   4634  C   THR X 303      25.200  37.212  45.475  1.00  0.00           C
ATOM   4635  O   THR X 303      24.008  37.021  45.687  1.00  0.00           O
ATOM   4636  N   ASP X 304      26.058  36.201  45.658  1.00  0.00           N
ATOM   4637  H   ASP X 304      26.993  36.411  45.339  1.00  0.00           H
ATOM   4638  CA  ASP X 304      25.849  34.770  46.074  1.00  0.00           C
ATOM   4639  HA  ASP X 304      24.781  34.554  46.052  1.00  0.00           H
ATOM   4640  CB  ASP X 304      26.534  33.770  45.115  1.00  0.00           C
ATOM   4641  HB2 ASP X 304      26.184  34.037  44.118  1.00  0.00           H
ATOM   4642  HB3 ASP X 304      27.613  33.894  45.203  1.00  0.00           H
ATOM   4643  CG  ASP X 304      26.242  32.293  45.402  1.00  0.00           C
ATOM   4644  OD1 ASP X 304      25.329  31.926  46.185  1.00  0.00           O
ATOM   4645  OD2 ASP X 304      26.935  31.503  44.751  1.00  0.00           O
ATOM   4646  C   ASP X 304      26.177  34.367  47.544  1.00  0.00           C
ATOM   4647  O   ASP X 304      27.399  34.094  47.810  1.00  0.00           O
ATOM   4648  N   ASP X 305      25.169  34.248  48.422  1.00  0.00           N
ATOM   4649  H   ASP X 305      24.215  34.471  48.181  1.00  0.00           H
ATOM   4650  CA  ASP X 305      25.351  33.989  49.833  1.00  0.00           C
ATOM   4651  HA  ASP X 305      26.194  34.567  50.212  1.00  0.00           H
ATOM   4652  CB  ASP X 305      24.119  34.526  50.526  1.00  0.00           C
ATOM   4653  HB2 ASP X 305      24.479  34.680  51.546  1.00  0.00           H
ATOM   4654  HB3 ASP X 305      23.893  35.522  50.145  1.00  0.00           H
ATOM   4655  CG  ASP X 305      22.780  33.731  50.432  1.00  0.00           C
ATOM   4656  OD1 ASP X 305      22.379  33.272  49.338  1.00  0.00           O
ATOM   4657  OD2 ASP X 305      21.970  33.759  51.400  1.00  0.00           O
ATOM   4658  C   ASP X 305      25.700  32.505  50.191  1.00  0.00           C
ATOM   4659  O   ASP X 305      25.888  32.206  51.343  1.00  0.00           O
ATOM   4660  N   LYS X 306      25.998  31.690  49.157  1.00  0.00           N
ATOM   4661  H   LYS X 306      26.071  31.987  48.193  1.00  0.00           H
ATOM   4662  CA  LYS X 306      26.241  30.227  49.354  1.00  0.00           C
ATOM   4663  HA  LYS X 306      26.513  29.979  50.379  1.00  0.00           H
ATOM   4664  CB  LYS X 306      25.035  29.406  49.012  1.00  0.00           C
ATOM   4665  HB2 LYS X 306      24.751  29.552  47.971  1.00  0.00           H
ATOM   4666  HB3 LYS X 306      25.183  28.340  49.196  1.00  0.00           H
ATOM   4667  CG  LYS X 306      23.893  29.857  49.989  1.00  0.00           C
ATOM   4668  HG2 LYS X 306      24.202  29.643  51.012  1.00  0.00           H
ATOM   4669  HG3 LYS X 306      23.523  30.878  49.896  1.00  0.00           H
ATOM   4670  CD  LYS X 306      22.665  29.011  49.632  1.00  0.00           C
ATOM   4671  HD2 LYS X 306      22.390  29.169  48.588  1.00  0.00           H
ATOM   4672  HD3 LYS X 306      22.911  27.964  49.797  1.00  0.00           H
ATOM   4673  CE  LYS X 306      21.399  29.350  50.387  1.00  0.00           C
ATOM   4674  HE2 LYS X 306      20.656  28.601  50.114  1.00  0.00           H
ATOM   4675  HE3 LYS X 306      21.648  29.374  51.448  1.00  0.00           H
ATOM   4676  NZ  LYS X 306      20.897  30.681  50.035  1.00  0.00           N
ATOM   4677  HZ1 LYS X 306      20.722  30.786  49.045  1.00  0.00           H
ATOM   4678  HZ2 LYS X 306      21.521  31.425  50.318  1.00  0.00           H
ATOM   4679  HZ3 LYS X 306      20.006  30.920  50.448  1.00  0.00           H
ATOM   4680  C   LYS X 306      27.341  29.782  48.366  1.00  0.00           C
ATOM   4681  O   LYS X 306      27.514  28.604  48.273  1.00  0.00           O
ATOM   4682  N   SER X 307      28.029  30.749  47.809  1.00  0.00           N
ATOM   4683  H   SER X 307      27.732  31.711  47.920  1.00  0.00           H
ATOM   4684  CA  SER X 307      29.282  30.624  47.050  1.00  0.00           C
ATOM   4685  HA  SER X 307      29.029  30.067  46.149  1.00  0.00           H
ATOM   4686  CB  SER X 307      29.731  31.967  46.497  1.00  0.00           C
ATOM   4687  HB2 SER X 307      30.688  31.845  45.991  1.00  0.00           H
ATOM   4688  HB3 SER X 307      29.024  32.433  45.809  1.00  0.00           H
ATOM   4689  OG  SER X 307      29.889  32.856  47.604  1.00  0.00           O
ATOM   4690  HG  SER X 307      29.185  33.509  47.607  1.00  0.00           H
ATOM   4691  C   SER X 307      30.354  29.801  47.710  1.00  0.00           C
ATOM   4692  O   SER X 307      30.693  29.952  48.878  1.00  0.00           O
ATOM   4693  N   LYS X 308      31.047  29.033  46.906  1.00  0.00           N
ATOM   4694  H   LYS X 308      30.776  29.018  45.931  1.00  0.00           H
ATOM   4695  CA  LYS X 308      32.192  28.230  47.234  1.00  0.00           C
ATOM   4696  HA  LYS X 308      32.670  28.619  48.132  1.00  0.00           H
ATOM   4697  CB  LYS X 308      31.791  26.762  47.477  1.00  0.00           C
ATOM   4698  HB2 LYS X 308      31.367  26.293  46.588  1.00  0.00           H
ATOM   4699  HB3 LYS X 308      32.710  26.199  47.632  1.00  0.00           H
ATOM   4700  CG  LYS X 308      30.813  26.423  48.642  1.00  0.00           C
ATOM   4701  HG2 LYS X 308      31.267  26.587  49.618  1.00  0.00           H
ATOM   4702  HG3 LYS X 308      29.870  26.953  48.514  1.00  0.00           H
ATOM   4703  CD  LYS X 308      30.385  24.971  48.576  1.00  0.00           C
ATOM   4704  HD2 LYS X 308      30.082  24.702  47.566  1.00  0.00           H
ATOM   4705  HD3 LYS X 308      31.272  24.384  48.813  1.00  0.00           H
ATOM   4706  CE  LYS X 308      29.277  24.570  49.611  1.00  0.00           C
ATOM   4707  HE2 LYS X 308      28.424  25.241  49.503  1.00  0.00           H
ATOM   4708  HE3 LYS X 308      28.850  23.589  49.401  1.00  0.00           H
ATOM   4709  NZ  LYS X 308      29.651  24.683  51.101  1.00  0.00           N
ATOM   4710  HZ1 LYS X 308      29.934  25.605  51.403  1.00  0.00           H
ATOM   4711  HZ2 LYS X 308      30.407  24.084  51.397  1.00  0.00           H
ATOM   4712  HZ3 LYS X 308      28.803  24.480  51.610  1.00  0.00           H
ATOM   4713  C   LYS X 308      33.384  28.352  46.225  1.00  0.00           C
ATOM   4714  O   LYS X 308      33.090  28.774  45.117  1.00  0.00           O
ATOM   4715  N   PRO X 309      34.646  28.063  46.680  1.00  0.00           N
ATOM   4716  CD  PRO X 309      35.051  27.713  48.033  1.00  0.00           C
ATOM   4717  HD2 PRO X 309      34.585  26.830  48.474  1.00  0.00           H
ATOM   4718  HD3 PRO X 309      34.972  28.628  48.616  1.00  0.00           H
ATOM   4719  CG  PRO X 309      36.497  27.326  47.932  1.00  0.00           C
ATOM   4720  HG2 PRO X 309      36.588  26.258  47.748  1.00  0.00           H
ATOM   4721  HG3 PRO X 309      37.044  27.674  48.809  1.00  0.00           H
ATOM   4722  CB  PRO X 309      36.999  28.134  46.697  1.00  0.00           C
ATOM   4723  HB2 PRO X 309      37.873  27.679  46.229  1.00  0.00           H
ATOM   4724  HB3 PRO X 309      37.108  29.170  47.013  1.00  0.00           H
ATOM   4725  CA  PRO X 309      35.816  28.146  45.733  1.00  0.00           C
ATOM   4726  HA  PRO X 309      35.694  29.148  45.319  1.00  0.00           H
ATOM   4727  C   PRO X 309      35.945  27.182  44.578  1.00  0.00           C
ATOM   4728  O   PRO X 309      35.603  26.035  44.827  1.00  0.00           O
ATOM   4729  N   THR X 310      36.376  27.554  43.358  1.00  0.00           N
ATOM   4730  H   THR X 310      36.458  28.530  43.109  1.00  0.00           H
ATOM   4731  CA  THR X 310      36.488  26.608  42.157  1.00  0.00           C
ATOM   4732  HA  THR X 310      36.167  25.628  42.509  1.00  0.00           H
ATOM   4733  CB  THR X 310      35.556  27.219  41.100  1.00  0.00           C
ATOM   4734  HB  THR X 310      35.535  26.555  40.237  1.00  0.00           H
ATOM   4735  CG2 THR X 310      34.092  27.460  41.451  1.00  0.00           C
ATOM   4736 HG21 THR X 310      34.079  28.192  42.258  1.00  0.00           H
ATOM   4737 HG22 THR X 310      33.583  26.543  41.749  1.00  0.00           H
ATOM   4738 HG23 THR X 310      33.580  27.878  40.584  1.00  0.00           H
ATOM   4739  OG1 THR X 310      36.250  28.314  40.710  1.00  0.00           O
ATOM   4740  HG1 THR X 310      36.489  28.180  39.791  1.00  0.00           H
ATOM   4741  C   THR X 310      37.992  26.408  41.693  1.00  0.00           C
ATOM   4742  O   THR X 310      38.327  25.366  41.166  1.00  0.00           O
ATOM   4743  N   GLN X 311      38.938  27.301  42.088  1.00  0.00           N
ATOM   4744  H   GLN X 311      38.641  28.082  42.657  1.00  0.00           H
ATOM   4745  CA  GLN X 311      40.397  27.179  41.975  1.00  1.00           C
ATOM   4746  HA  GLN X 311      40.612  26.132  42.194  1.00  0.00           H
ATOM   4747  CB  GLN X 311      40.871  27.309  40.553  1.00  0.00           C
ATOM   4748  HB2 GLN X 311      41.953  27.193  40.489  1.00  0.00           H
ATOM   4749  HB3 GLN X 311      40.357  26.524  39.996  1.00  0.00           H
ATOM   4750  CG  GLN X 311      40.467  28.677  40.020  1.00  0.00           C
ATOM   4751  HG2 GLN X 311      39.378  28.720  40.009  1.00  0.00           H
ATOM   4752  HG3 GLN X 311      40.744  29.427  40.761  1.00  0.00           H
ATOM   4753  CD  GLN X 311      41.120  29.102  38.734  1.00  0.00           C
ATOM   4754  OE1 GLN X 311      40.543  29.891  38.001  1.00  0.00           O
ATOM   4755  NE2 GLN X 311      42.178  28.522  38.241  1.00  0.00           N
ATOM   4756 HE21 GLN X 311      42.487  28.822  37.328  1.00  0.00           H
ATOM   4757 HE22 GLN X 311      42.619  27.717  38.665  1.00  0.00           H
ATOM   4758  C   GLN X 311      41.074  28.121  42.969  1.00  0.00           C
ATOM   4759  O   GLN X 311      40.524  29.193  43.236  1.00  0.00           O
ATOM   4760  N   GLY X 312      42.247  27.767  43.465  1.00  0.00           N
ATOM   4761  H   GLY X 312      42.782  26.945  43.219  1.00  0.00           H
ATOM   4762  CA  GLY X 312      42.927  28.689  44.393  1.00  1.00           C
ATOM   4763  HA2 GLY X 312      42.536  29.701  44.286  1.00  0.00           H
ATOM   4764  HA3 GLY X 312      42.658  28.277  45.367  1.00  0.00           H
ATOM   4765  C   GLY X 312      44.400  28.552  44.236  1.00  0.00           C
ATOM   4766  O   GLY X 312      44.834  27.583  43.602  1.00  0.00           O
ATOM   4767  N   GLN X 313      45.134  29.569  44.698  1.00  0.00           N
ATOM   4768  H   GLN X 313      44.589  30.313  45.108  1.00  0.00           H
ATOM   4769  CA  GLN X 313      46.586  29.733  44.611  1.00  1.00           C
ATOM   4770  HA  GLN X 313      47.010  28.733  44.538  1.00  0.00           H
ATOM   4771  CB  GLN X 313      46.873  30.509  43.310  1.00  0.00           C
ATOM   4772  HB2 GLN X 313      46.397  29.916  42.530  1.00  0.00           H
ATOM   4773  HB3 GLN X 313      46.402  31.478  43.485  1.00  0.00           H
ATOM   4774  CG  GLN X 313      48.397  30.496  43.043  1.00  0.00           C
ATOM   4775  HG2 GLN X 313      48.957  31.142  43.716  1.00  0.00           H
ATOM   4776  HG3 GLN X 313      48.755  29.473  43.168  1.00  0.00           H
ATOM   4777  CD  GLN X 313      48.676  31.174  41.722  1.00  0.00           C
ATOM   4778  OE1 GLN X 313      47.876  31.805  40.996  1.00  0.00           O
ATOM   4779  NE2 GLN X 313      49.934  31.302  41.470  1.00  0.00           N
ATOM   4780 HE21 GLN X 313      50.299  31.803  40.671  1.00  0.00           H
ATOM   4781 HE22 GLN X 313      50.666  30.814  41.966  1.00  0.00           H
ATOM   4782  C   GLN X 313      47.259  30.318  45.891  1.00  0.00           C
ATOM   4783  O   GLN X 313      46.891  31.377  46.388  1.00  0.00           O
ATOM   4784  N   THR X 314      48.378  29.638  46.306  1.00  0.00           N
ATOM   4785  H   THR X 314      48.613  28.786  45.817  1.00  0.00           H
ATOM   4786  CA  THR X 314      49.249  30.056  47.368  1.00  1.00           C
ATOM   4787  HA  THR X 314      48.631  30.561  48.113  1.00  0.00           H
ATOM   4788  CB  THR X 314      50.001  28.909  48.073  1.00  0.00           C
ATOM   4789  HB  THR X 314      50.349  28.216  47.308  1.00  0.00           H
ATOM   4790  CG2 THR X 314      51.248  29.131  48.914  1.00  0.00           C
ATOM   4791 HG21 THR X 314      51.147  29.929  49.650  1.00  0.00           H
ATOM   4792 HG22 THR X 314      52.119  29.409  48.320  1.00  0.00           H
ATOM   4793 HG23 THR X 314      51.475  28.165  49.366  1.00  0.00           H
ATOM   4794  OG1 THR X 314      49.040  28.174  48.847  1.00  0.00           O
ATOM   4795  HG1 THR X 314      48.232  28.186  48.328  1.00  0.00           H
ATOM   4796  C   THR X 314      50.279  31.027  46.811  1.00  0.00           C
ATOM   4797  O   THR X 314      50.947  30.778  45.767  1.00  0.00           O
ATOM   4798  N   ILE X 315      50.457  32.146  47.580  1.00  0.00           N
ATOM   4799  H   ILE X 315      49.936  32.211  48.443  1.00  0.00           H
ATOM   4800  CA  ILE X 315      51.347  33.206  47.212  1.00  1.00           C
ATOM   4801  HA  ILE X 315      51.911  32.904  46.328  1.00  0.00           H
ATOM   4802  CB  ILE X 315      50.579  34.509  47.039  1.00  0.00           C
ATOM   4803  HB  ILE X 315      50.240  34.841  48.020  1.00  0.00           H
ATOM   4804  CG2 ILE X 315      51.412  35.741  46.573  1.00  0.00           C
ATOM   4805 HG21 ILE X 315      50.764  36.618  46.616  1.00  0.00           H
ATOM   4806 HG22 ILE X 315      51.828  35.739  45.566  1.00  0.00           H
ATOM   4807 HG23 ILE X 315      52.264  35.796  47.252  1.00  0.00           H
ATOM   4808  CG1 ILE X 315      49.235  34.431  46.224  1.00  0.00           C
ATOM   4809 HG12 ILE X 315      48.491  33.783  46.694  1.00  0.00           H
ATOM   4810 HG13 ILE X 315      48.870  35.456  46.301  1.00  0.00           H
ATOM   4811  CD1 ILE X 315      49.292  34.110  44.735  1.00  0.00           C
ATOM   4812 HD11 ILE X 315      48.334  34.213  44.221  1.00  0.00           H
ATOM   4813 HD12 ILE X 315      49.565  33.055  44.689  1.00  0.00           H
ATOM   4814 HD13 ILE X 315      50.101  34.712  44.325  1.00  0.00           H
ATOM   4815  C   ILE X 315      52.393  33.312  48.279  1.00  0.00           C
ATOM   4816  O   ILE X 315      53.524  33.703  47.914  1.00  0.00           O
ATOM   4817  N   VAL X 316      52.116  33.096  49.596  1.00  0.00           N
ATOM   4818  H   VAL X 316      51.300  32.575  49.887  1.00  0.00           H
ATOM   4819  CA  VAL X 316      53.160  33.206  50.670  1.00  1.00           C
ATOM   4820  HA  VAL X 316      54.136  33.208  50.190  1.00  0.00           H
ATOM   4821  CB  VAL X 316      53.207  34.565  51.388  1.00  0.00           C
ATOM   4822  HB  VAL X 316      52.241  34.825  51.819  1.00  0.00           H
ATOM   4823  CG1 VAL X 316      54.196  34.441  52.577  1.00  0.00           C
ATOM   4824 HG11 VAL X 316      54.289  35.442  53.001  1.00  0.00           H
ATOM   4825 HG12 VAL X 316      53.711  33.901  53.390  1.00  0.00           H
ATOM   4826 HG13 VAL X 316      55.137  33.976  52.282  1.00  0.00           H
ATOM   4827  CG2 VAL X 316      53.666  35.742  50.457  1.00  0.00           C
ATOM   4828 HG21 VAL X 316      54.692  35.554  50.136  1.00  0.00           H
ATOM   4829 HG22 VAL X 316      53.674  36.710  50.961  1.00  0.00           H
ATOM   4830 HG23 VAL X 316      52.997  35.839  49.604  1.00  0.00           H
ATOM   4831  C   VAL X 316      52.978  32.055  51.619  1.00  0.00           C
ATOM   4832  O   VAL X 316      51.832  31.927  52.069  1.00  0.00           O
ATOM   4833  N   LEU X 317      53.956  31.125  51.833  1.00  0.00           N
ATOM   4834  H   LEU X 317      54.892  31.162  51.455  1.00  0.00           H
ATOM   4835  CA  LEU X 317      53.579  30.017  52.777  1.00  0.00           C
ATOM   4836  HA  LEU X 317      52.710  29.481  52.393  1.00  0.00           H
ATOM   4837  CB  LEU X 317      54.724  29.008  52.893  1.00  0.00           C
ATOM   4838  HB2 LEU X 317      55.386  29.542  53.573  1.00  0.00           H
ATOM   4839  HB3 LEU X 317      54.282  28.083  53.264  1.00  0.00           H
ATOM   4840  CG  LEU X 317      55.507  28.479  51.597  1.00  0.00           C
ATOM   4841  HG  LEU X 317      55.961  29.346  51.117  1.00  0.00           H
ATOM   4842  CD1 LEU X 317      56.790  27.645  51.957  1.00  0.00           C
ATOM   4843 HD11 LEU X 317      57.400  27.479  51.069  1.00  0.00           H
ATOM   4844 HD12 LEU X 317      56.587  26.672  52.403  1.00  0.00           H
ATOM   4845 HD13 LEU X 317      57.332  28.287  52.650  1.00  0.00           H
ATOM   4846  CD2 LEU X 317      54.730  27.681  50.541  1.00  0.00           C
ATOM   4847 HD21 LEU X 317      55.372  27.381  49.715  1.00  0.00           H
ATOM   4848 HD22 LEU X 317      54.282  26.843  51.076  1.00  0.00           H
ATOM   4849 HD23 LEU X 317      53.917  28.264  50.109  1.00  0.00           H
ATOM   4850  C   LEU X 317      53.211  30.564  54.224  1.00  0.00           C
ATOM   4851  O   LEU X 317      53.680  31.628  54.598  1.00  0.00           O
ATOM   4852  N   ASN X 318      52.466  29.756  54.989  1.00  0.00           N
ATOM   4853  H   ASN X 318      52.056  28.974  54.504  1.00  0.00           H
ATOM   4854  CA  ASN X 318      52.081  30.132  56.343  1.00  0.00           C
ATOM   4855  HA  ASN X 318      51.554  31.089  56.358  1.00  0.00           H
ATOM   4856  CB  ASN X 318      51.100  29.090  56.892  1.00  0.00           C
ATOM   4857  HB2 ASN X 318      50.318  28.836  56.178  1.00  0.00           H
ATOM   4858  HB3 ASN X 318      51.592  28.134  57.077  1.00  0.00           H
ATOM   4859  CG  ASN X 318      50.444  29.522  58.210  1.00  0.00           C
ATOM   4860  OD1 ASN X 318      49.802  30.549  58.311  1.00  0.00           O
ATOM   4861  ND2 ASN X 318      50.558  28.677  59.258  1.00  0.00           N
ATOM   4862 HD21 ASN X 318      51.134  27.870  59.080  1.00  0.00           H
ATOM   4863 HD22 ASN X 318      50.330  28.949  60.205  1.00  0.00           H
ATOM   4864  C   ASN X 318      53.282  30.335  57.337  1.00  0.00           C
ATOM   4865  O   ASN X 318      53.097  30.826  58.422  1.00  0.00           O
ATOM   4866  N   THR X 319      54.522  29.892  57.018  1.00  0.00           N
ATOM   4867  H   THR X 319      54.734  29.527  56.102  1.00  0.00           H
ATOM   4868  CA  THR X 319      55.761  29.928  57.828  1.00  0.00           C
ATOM   4869  HA  THR X 319      55.515  29.711  58.869  1.00  0.00           H
ATOM   4870  CB  THR X 319      56.785  28.903  57.376  1.00  0.00           C
ATOM   4871  HB  THR X 319      57.706  29.077  57.933  1.00  0.00           H
ATOM   4872  CG2 THR X 319      56.256  27.477  57.577  1.00  0.00           C
ATOM   4873 HG21 THR X 319      56.826  26.909  58.311  1.00  0.00           H
ATOM   4874 HG22 THR X 319      56.260  26.929  56.635  1.00  0.00           H
ATOM   4875 HG23 THR X 319      55.217  27.464  57.904  1.00  0.00           H
ATOM   4876  OG1 THR X 319      57.143  29.065  55.998  1.00  0.00           O
ATOM   4877  HG1 THR X 319      57.853  28.457  55.785  1.00  0.00           H
ATOM   4878  C   THR X 319      56.421  31.329  57.920  1.00  0.00           C
ATOM   4879  O   THR X 319      57.513  31.442  58.477  1.00  0.00           O
ATOM   4880  N   ASP X 320      55.741  32.405  57.441  1.00  0.00           N
ATOM   4881  H   ASP X 320      54.882  32.166  56.969  1.00  0.00           H
ATOM   4882  CA  ASP X 320      56.253  33.778  57.510  1.00  0.00           C
ATOM   4883  HA  ASP X 320      56.978  33.722  58.322  1.00  0.00           H
ATOM   4884  CB  ASP X 320      56.978  34.074  56.255  1.00  0.00           C
ATOM   4885  HB2 ASP X 320      57.620  33.239  55.973  1.00  0.00           H
ATOM   4886  HB3 ASP X 320      56.251  34.244  55.461  1.00  0.00           H
ATOM   4887  CG  ASP X 320      57.934  35.237  56.484  1.00  0.00           C
ATOM   4888  OD1 ASP X 320      58.633  35.814  55.617  1.00  0.00           O
ATOM   4889  OD2 ASP X 320      58.115  35.616  57.662  1.00  0.00           O
ATOM   4890  C   ASP X 320      55.062  34.707  57.746  1.00  0.00           C
ATOM   4891  O   ASP X 320      53.869  34.364  57.449  1.00  0.00           O
ATOM   4892  N   TRP X 321      55.260  35.877  58.371  1.00  0.00           N
ATOM   4893  H   TRP X 321      56.229  36.139  58.493  1.00  0.00           H
ATOM   4894  CA  TRP X 321      54.242  36.925  58.561  1.00  1.00           C
ATOM   4895  HA  TRP X 321      53.366  36.410  58.952  1.00  0.00           H
ATOM   4896  CB  TRP X 321      54.813  37.962  59.578  1.00  0.00           C
ATOM   4897  HB2 TRP X 321      55.800  38.324  59.296  1.00  0.00           H
ATOM   4898  HB3 TRP X 321      54.117  38.799  59.609  1.00  0.00           H
ATOM   4899  CG  TRP X 321      54.766  37.501  60.978  1.00  0.00           C
ATOM   4900  CD1 TRP X 321      53.805  37.843  61.879  1.00  0.00           C
ATOM   4901  HD1 TRP X 321      52.980  38.519  61.702  1.00  0.00           H
ATOM   4902  NE1 TRP X 321      54.107  37.302  63.074  1.00  0.00           N
ATOM   4903  HE1 TRP X 321      53.573  37.583  63.885  1.00  0.00           H
ATOM   4904  CE2 TRP X 321      55.094  36.343  62.926  1.00  0.00           C
ATOM   4905  CZ2 TRP X 321      55.717  35.433  63.834  1.00  0.00           C
ATOM   4906  HZ2 TRP X 321      55.411  35.366  64.867  1.00  0.00           H
ATOM   4907  CH2 TRP X 321      56.690  34.565  63.360  1.00  0.00           C
ATOM   4908  HH2 TRP X 321      57.098  33.812  64.018  1.00  0.00           H
ATOM   4909  CZ3 TRP X 321      57.169  34.691  62.056  1.00  0.00           C
ATOM   4910  HZ3 TRP X 321      58.041  34.116  61.783  1.00  0.00           H
ATOM   4911  CE3 TRP X 321      56.661  35.661  61.223  1.00  0.00           C
ATOM   4912  HE3 TRP X 321      57.000  35.672  60.198  1.00  0.00           H
ATOM   4913  CD2 TRP X 321      55.578  36.452  61.584  1.00  0.00           C
ATOM   4914  C   TRP X 321      53.864  37.548  57.241  1.00  0.00           C
ATOM   4915  O   TRP X 321      54.700  37.821  56.418  1.00  0.00           O
ATOM   4916  N   SER X 322      52.538  37.609  56.918  1.00  0.00           N
ATOM   4917  H   SER X 322      51.918  37.340  57.669  1.00  0.00           H
ATOM   4918  CA  SER X 322      51.895  38.334  55.803  1.00  1.00           C
ATOM   4919  HA  SER X 322      52.444  39.265  55.652  1.00  0.00           H
ATOM   4920  CB  SER X 322      51.950  37.508  54.536  1.00  0.00           C
ATOM   4921  HB2 SER X 322      51.583  36.510  54.778  1.00  0.00           H
ATOM   4922  HB3 SER X 322      51.240  37.858  53.789  1.00  0.00           H
ATOM   4923  OG  SER X 322      53.257  37.395  54.104  1.00  0.00           O
ATOM   4924  HG  SER X 322      53.866  37.610  54.812  1.00  0.00           H
ATOM   4925  C   SER X 322      50.439  38.609  56.059  1.00  0.00           C
ATOM   4926  O   SER X 322      49.784  37.831  56.804  1.00  0.00           O
ATOM   4927  N   GLY X 323      49.828  39.554  55.390  1.00  0.00           N
ATOM   4928  H   GLY X 323      50.423  40.190  54.881  1.00  0.00           H
ATOM   4929  CA  GLY X 323      48.445  39.899  55.419  1.00  1.00           C
ATOM   4930  HA2 GLY X 323      47.828  39.193  54.860  1.00  0.00           H
ATOM   4931  HA3 GLY X 323      48.100  39.745  56.440  1.00  0.00           H
ATOM   4932  C   GLY X 323      47.956  41.308  54.880  1.00  0.00           C
ATOM   4933  O   GLY X 323      46.948  41.358  54.150  1.00  0.00           O
ATOM   4934  N   TYR X 324      48.702  42.407  55.166  1.00  0.00           N
ATOM   4935  H   TYR X 324      49.416  42.382  55.876  1.00  0.00           H
ATOM   4936  CA  TYR X 324      48.362  43.690  54.603  1.00  1.00           C
ATOM   4937  HA  TYR X 324      47.293  43.841  54.775  1.00  0.00           H
ATOM   4938  CB  TYR X 324      49.225  44.832  55.305  1.00  0.00           C
ATOM   4939  HB2 TYR X 324      49.419  44.635  56.360  1.00  0.00           H
ATOM   4940  HB3 TYR X 324      50.153  44.993  54.754  1.00  0.00           H
ATOM   4941  CG  TYR X 324      48.687  46.216  55.320  1.00  0.00           C
ATOM   4942  CD1 TYR X 324      47.735  46.632  56.254  1.00  0.00           C
ATOM   4943  HD1 TYR X 324      47.369  45.926  56.985  1.00  0.00           H
ATOM   4944  CE1 TYR X 324      47.363  47.989  56.338  1.00  0.00           C
ATOM   4945  HE1 TYR X 324      46.746  48.312  57.164  1.00  0.00           H
ATOM   4946  CZ  TYR X 324      47.947  48.988  55.503  1.00  0.00           C
ATOM   4947  OH  TYR X 324      47.573  50.306  55.728  1.00  0.00           O
ATOM   4948  HH  TYR X 324      47.167  50.472  56.583  1.00  0.00           H
ATOM   4949  CE2 TYR X 324      48.812  48.599  54.507  1.00  0.00           C
ATOM   4950  HE2 TYR X 324      49.090  49.337  53.769  1.00  0.00           H
ATOM   4951  CD2 TYR X 324      49.118  47.240  54.370  1.00  0.00           C
ATOM   4952  HD2 TYR X 324      49.905  46.954  53.690  1.00  0.00           H
ATOM   4953  C   TYR X 324      48.559  43.625  53.053  1.00  0.00           C
ATOM   4954  O   TYR X 324      49.566  43.113  52.630  1.00  0.00           O
ATOM   4955  N   SER X 325      47.572  43.956  52.179  1.00  0.00           N
ATOM   4956  H   SER X 325      46.709  44.290  52.586  1.00  0.00           H
ATOM   4957  CA  SER X 325      47.530  43.633  50.728  1.00  1.00           C
ATOM   4958  HA  SER X 325      48.509  43.610  50.251  1.00  0.00           H
ATOM   4959  CB  SER X 325      46.836  42.310  50.614  1.00  0.00           C
ATOM   4960  HB2 SER X 325      47.300  41.514  51.192  1.00  0.00           H
ATOM   4961  HB3 SER X 325      45.811  42.353  50.991  1.00  0.00           H
ATOM   4962  OG  SER X 325      46.740  42.011  49.231  1.00  0.00           O
ATOM   4963  HG  SER X 325      47.610  41.736  48.937  1.00  0.00           H
ATOM   4964  C   SER X 325      46.763  44.677  50.002  1.00  0.00           C
ATOM   4965  O   SER X 325      45.849  45.186  50.673  1.00  0.00           O
ATOM   4966  N   GLY X 326      47.030  45.034  48.696  1.00  0.00           N
ATOM   4967  H   GLY X 326      47.760  44.573  48.172  1.00  0.00           H
ATOM   4968  CA  GLY X 326      46.023  45.844  47.922  1.00  1.00           C
ATOM   4969  HA2 GLY X 326      45.025  45.575  48.266  1.00  0.00           H
ATOM   4970  HA3 GLY X 326      46.303  46.863  48.191  1.00  0.00           H
ATOM   4971  C   GLY X 326      46.060  45.690  46.505  1.00  0.00           C
ATOM   4972  O   GLY X 326      47.052  45.301  45.864  1.00  0.00           O
ATOM   4973  N   SER X 327      44.988  46.195  45.886  1.00  0.00           N
ATOM   4974  H   SER X 327      44.258  46.603  46.452  1.00  0.00           H
ATOM   4975  CA  SER X 327      44.820  46.344  44.407  1.00  1.00           C
ATOM   4976  HA  SER X 327      45.291  45.455  43.992  1.00  0.00           H
ATOM   4977  CB  SER X 327      43.309  46.345  44.097  1.00  0.00           C
ATOM   4978  HB2 SER X 327      43.052  46.770  43.129  1.00  0.00           H
ATOM   4979  HB3 SER X 327      42.897  45.338  44.154  1.00  0.00           H
ATOM   4980  OG  SER X 327      42.601  47.166  45.087  1.00  0.00           O
ATOM   4981  HG  SER X 327      42.601  48.077  44.786  1.00  0.00           H
ATOM   4982  C   SER X 327      45.457  47.573  43.722  1.00  0.00           C
ATOM   4983  O   SER X 327      45.376  48.711  44.151  1.00  0.00           O
ATOM   4984  N   PHE X 328      46.052  47.256  42.527  1.00  0.00           N
ATOM   4985  H   PHE X 328      45.984  46.323  42.151  1.00  0.00           H
ATOM   4986  CA  PHE X 328      46.432  48.267  41.613  1.00  1.00           C
ATOM   4987  HA  PHE X 328      45.784  49.130  41.753  1.00  0.00           H
ATOM   4988  CB  PHE X 328      47.846  48.851  41.858  1.00  0.00           C
ATOM   4989  HB2 PHE X 328      48.003  49.708  41.202  1.00  0.00           H
ATOM   4990  HB3 PHE X 328      48.032  49.202  42.872  1.00  0.00           H
ATOM   4991  CG  PHE X 328      48.904  47.822  41.548  1.00  0.00           C
ATOM   4992  CD1 PHE X 328      49.344  46.977  42.566  1.00  0.00           C
ATOM   4993  HD1 PHE X 328      48.942  47.142  43.555  1.00  0.00           H
ATOM   4994  CE1 PHE X 328      50.405  46.060  42.329  1.00  0.00           C
ATOM   4995  HE1 PHE X 328      50.821  45.527  43.171  1.00  0.00           H
ATOM   4996  CZ  PHE X 328      50.957  45.896  41.106  1.00  0.00           C
ATOM   4997  HZ  PHE X 328      51.803  45.253  40.914  1.00  0.00           H
ATOM   4998  CE2 PHE X 328      50.522  46.720  40.017  1.00  0.00           C
ATOM   4999  HE2 PHE X 328      51.202  46.739  39.179  1.00  0.00           H
ATOM   5000  CD2 PHE X 328      49.527  47.710  40.255  1.00  0.00           C
ATOM   5001  HD2 PHE X 328      49.127  48.403  39.530  1.00  0.00           H
ATOM   5002  C   PHE X 328      46.252  47.755  40.093  1.00  0.00           C
ATOM   5003  O   PHE X 328      46.213  46.537  39.913  1.00  0.00           O
ATOM   5004  N   MET X 329      46.131  48.686  39.163  1.00  0.00           N
ATOM   5005  H   MET X 329      46.174  49.665  39.408  1.00  0.00           H
ATOM   5006  CA  MET X 329      46.273  48.411  37.744  1.00  0.00           C
ATOM   5007  HA  MET X 329      46.699  47.441  37.483  1.00  0.00           H
ATOM   5008  CB  MET X 329      44.868  48.347  37.059  1.00  0.00           C
ATOM   5009  HB2 MET X 329      44.343  49.298  37.181  1.00  0.00           H
ATOM   5010  HB3 MET X 329      44.951  48.210  35.980  1.00  0.00           H
ATOM   5011  CG  MET X 329      44.123  47.055  37.472  1.00  0.00           C
ATOM   5012  HG2 MET X 329      43.599  46.643  36.609  1.00  0.00           H
ATOM   5013  HG3 MET X 329      44.868  46.349  37.837  1.00  0.00           H
ATOM   5014  SD  MET X 329      42.810  47.395  38.634  1.00  0.00           S
ATOM   5015  CE  MET X 329      41.370  47.805  37.529  1.00  0.00           C
ATOM   5016  HE1 MET X 329      41.552  48.833  37.222  1.00  0.00           H
ATOM   5017  HE2 MET X 329      41.169  47.094  36.729  1.00  0.00           H
ATOM   5018  HE3 MET X 329      40.447  47.639  38.086  1.00  0.00           H
ATOM   5019  C   MET X 329      47.038  49.550  37.106  1.00  0.00           C
ATOM   5020  O   MET X 329      46.870  50.724  37.527  1.00  0.00           O
ATOM   5021  N   ASP X 330      47.852  49.254  36.079  1.00  0.00           N
ATOM   5022  H   ASP X 330      47.988  48.309  35.745  1.00  0.00           H
ATOM   5023  CA  ASP X 330      48.308  50.120  35.043  1.00  0.00           C
ATOM   5024  HA  ASP X 330      48.696  51.045  35.474  1.00  0.00           H
ATOM   5025  CB  ASP X 330      49.476  49.435  34.334  1.00  0.00           C
ATOM   5026  HB2 ASP X 330      50.280  49.345  35.068  1.00  0.00           H
ATOM   5027  HB3 ASP X 330      49.066  48.514  33.917  1.00  0.00           H
ATOM   5028  CG  ASP X 330      49.976  50.143  33.040  1.00  0.00           C
ATOM   5029  OD1 ASP X 330      50.774  49.519  32.328  1.00  0.00           O
ATOM   5030  OD2 ASP X 330      49.794  51.319  32.914  1.00  0.00           O
ATOM   5031  C   ASP X 330      47.185  50.472  34.080  1.00  0.00           C
ATOM   5032  O   ASP X 330      46.975  49.736  33.077  1.00  0.00           O
ATOM   5033  N   TYR X 331      46.461  51.598  34.346  1.00  0.00           N
ATOM   5034  H   TYR X 331      46.714  52.069  35.203  1.00  0.00           H
ATOM   5035  CA  TYR X 331      45.335  51.949  33.483  1.00  0.00           C
ATOM   5036  HA  TYR X 331      44.749  51.031  33.455  1.00  0.00           H
ATOM   5037  CB  TYR X 331      44.492  53.039  34.214  1.00  0.00           C
ATOM   5038  HB2 TYR X 331      45.203  53.859  34.317  1.00  0.00           H
ATOM   5039  HB3 TYR X 331      43.684  53.279  33.525  1.00  0.00           H
ATOM   5040  CG  TYR X 331      43.871  52.684  35.577  1.00  0.00           C
ATOM   5041  CD1 TYR X 331      42.483  52.413  35.623  1.00  0.00           C
ATOM   5042  HD1 TYR X 331      41.965  52.424  34.675  1.00  0.00           H
ATOM   5043  CE1 TYR X 331      41.872  51.967  36.801  1.00  0.00           C
ATOM   5044  HE1 TYR X 331      40.858  51.603  36.872  1.00  0.00           H
ATOM   5045  CZ  TYR X 331      42.649  51.907  37.980  1.00  0.00           C
ATOM   5046  OH  TYR X 331      42.054  51.565  39.155  1.00  0.00           O
ATOM   5047  HH  TYR X 331      42.770  51.295  39.740  1.00  0.00           H
ATOM   5048  CE2 TYR X 331      44.026  52.302  37.949  1.00  0.00           C
ATOM   5049  HE2 TYR X 331      44.617  52.291  38.852  1.00  0.00           H
ATOM   5050  CD2 TYR X 331      44.664  52.743  36.768  1.00  0.00           C
ATOM   5051  HD2 TYR X 331      45.729  52.927  36.813  1.00  0.00           H
ATOM   5052  C   TYR X 331      45.790  52.461  32.094  1.00  0.00           C
ATOM   5053  O   TYR X 331      44.968  52.709  31.250  1.00  0.00           O
ATOM   5054  N   TRP X 332      47.142  52.578  31.929  1.00  0.00           N
ATOM   5055  H   TRP X 332      47.789  52.216  32.617  1.00  0.00           H
ATOM   5056  CA  TRP X 332      47.812  52.886  30.677  1.00  0.00           C
ATOM   5057  HA  TRP X 332      47.064  53.128  29.922  1.00  0.00           H
ATOM   5058  CB  TRP X 332      48.731  54.125  30.762  1.00  0.00           C
ATOM   5059  HB2 TRP X 332      49.554  53.859  31.426  1.00  0.00           H
ATOM   5060  HB3 TRP X 332      49.078  54.457  29.783  1.00  0.00           H
ATOM   5061  CG  TRP X 332      48.004  55.357  31.256  1.00  0.00           C
ATOM   5062  CD1 TRP X 332      47.581  56.387  30.451  1.00  0.00           C
[truncated: 5,774,194 more chars]
