# Supplementary material for: Binding mechanism of oseltamivir and influenza neuraminidase suggests perspectives for the design of new anti-influenza drugs
Source: PLoS Comput Biol. 2022 Jul 28;18(7):e1010343. doi: 10.1371/journal.pcbi.1010343 (PMC9401145; doi:10.1371/journal.pcbi.1010343)
Supplement: S2 Data — PDB files of typical conformation of the metastable states identified from our MSM (with water molecules and counter ions removed). A PDB file (containing water molecules and counter ions) of the metastable state S9 (corresponding to the NA subunit of residues 1~389) appearing in the oseltamivir-NA tetramer simulation. (ZIP) [file pcbi.1010343.s014.zip]

Archive with 13 entries (12 files):
- S2_Data/
- S2_Data/S0A.pdb
- S2_Data/S0B.pdb
- S2_Data/S1.pdb
- S2_Data/S2.pdb
- S2_Data/S3.pdb
- S2_Data/S4.pdb
- S2_Data/S5.pdb
- S2_Data/S6.pdb
- S2_Data/S7.pdb
- S2_Data/S8.pdb
- S2_Data/S9.pdb
- S2_Data/S9_tetramer.pdb
