# Supplementary material for: Binding mechanism of oseltamivir and influenza neuraminidase suggests perspectives for the design of new anti-influenza drugs
Source: PLoS Comput Biol. 2022 Jul 28;18(7):e1010343. doi: 10.1371/journal.pcbi.1010343 (PMC9401145; doi:10.1371/journal.pcbi.1010343)
Supplement: S2 Data — PDB files of typical conformation of the metastable states identified from our MSM (with water molecules and counter ions removed). A PDB file (containing water molecules and counter ions) of the metastable state S9 (corresponding to the NA subunit of residues 1~389) appearing in the oseltamivir-NA tetramer simulation. (ZIP) [file pcbi.1010343.s014.zip › S2_Data/S0A.pdb]

CRYST1   86.031   86.031   86.031 109.47 109.47 109.47 P 1           1
ATOM      1  N   ARG X   1       5.286  13.862  28.753  1.00  0.00           N
ATOM      2  H1  ARG X   1       4.427  13.414  28.467  1.00  0.00           H
ATOM      3  H2  ARG X   1       5.092  14.842  28.581  1.00  0.00           H
ATOM      4  H3  ARG X   1       6.119  13.683  28.209  1.00  0.00           H
ATOM      5  CA  ARG X   1       5.471  13.707  30.160  1.00  0.00           C
ATOM      6  HA  ARG X   1       4.553  13.988  30.674  1.00  0.00           H
ATOM      7  CB  ARG X   1       5.680  12.209  30.606  1.00  0.00           C
ATOM      8  HB2 ARG X   1       5.179  11.586  29.866  1.00  0.00           H
ATOM      9  HB3 ARG X   1       6.740  11.954  30.546  1.00  0.00           H
ATOM     10  CG  ARG X   1       5.042  11.771  31.915  1.00  0.00           C
ATOM     11  HG2 ARG X   1       5.515  12.253  32.770  1.00  0.00           H
ATOM     12  HG3 ARG X   1       3.966  11.936  31.896  1.00  0.00           H
ATOM     13  CD  ARG X   1       5.094  10.308  32.343  1.00  0.00           C
ATOM     14  HD2 ARG X   1       4.872   9.592  31.557  1.00  0.00           H
ATOM     15  HD3 ARG X   1       6.150  10.136  32.586  1.00  0.00           H
ATOM     16  NE  ARG X   1       4.281   9.848  33.480  1.00  0.00           N
ATOM     17  HE  ARG X   1       3.562   9.210  33.176  1.00  0.00           H
ATOM     18  CZ  ARG X   1       4.422  10.122  34.756  1.00  0.00           C
ATOM     19  NH1 ARG X   1       5.223  10.976  35.231  1.00  0.00           N
ATOM     20 HH11 ARG X   1       5.909  11.365  34.599  1.00  0.00           H
ATOM     21 HH12 ARG X   1       5.324  10.889  36.225  1.00  0.00           H
ATOM     22  NH2 ARG X   1       3.613   9.558  35.563  1.00  0.00           N
ATOM     23 HH21 ARG X   1       2.989   8.808  35.292  1.00  0.00           H
ATOM     24 HH22 ARG X   1       3.543   9.935  36.494  1.00  0.00           H
ATOM     25  C   ARG X   1       6.549  14.663  30.648  1.00  0.00           C
ATOM     26  O   ARG X   1       7.419  15.079  29.822  1.00  0.00           O
ATOM     27  N   ASP X   2       6.465  15.090  31.965  1.00  0.00           N
ATOM     28  H   ASP X   2       5.634  14.806  32.476  1.00  0.00           H
ATOM     29  CA  ASP X   2       7.632  15.765  32.595  1.00  0.00           C
ATOM     30  HA  ASP X   2       7.842  16.665  32.018  1.00  0.00           H
ATOM     31  CB  ASP X   2       7.165  16.102  34.048  1.00  0.00           C
ATOM     32  HB2 ASP X   2       7.083  15.080  34.428  1.00  0.00           H
ATOM     33  HB3 ASP X   2       7.974  16.647  34.531  1.00  0.00           H
ATOM     34  CG  ASP X   2       5.918  16.986  34.244  1.00  0.00           C
ATOM     35  OD1 ASP X   2       5.068  16.685  35.080  1.00  0.00           O
ATOM     36  OD2 ASP X   2       5.768  18.059  33.598  1.00  0.00           O
ATOM     37  C   ASP X   2       8.995  15.104  32.632  1.00  0.00           C
ATOM     38  O   ASP X   2       9.101  13.899  32.484  1.00  0.00           O
ATOM     39  N   PHE X   3      10.010  15.946  32.818  1.00  0.00           N
ATOM     40  H   PHE X   3       9.915  16.931  32.983  1.00  0.00           H
ATOM     41  CA  PHE X   3      11.382  15.535  32.654  1.00  0.00           C
ATOM     42  HA  PHE X   3      11.544  14.585  33.160  1.00  0.00           H
ATOM     43  CB  PHE X   3      11.730  15.417  31.113  1.00  0.00           C
ATOM     44  HB2 PHE X   3      12.702  14.935  31.011  1.00  0.00           H
ATOM     45  HB3 PHE X   3      11.079  14.707  30.601  1.00  0.00           H
ATOM     46  CG  PHE X   3      11.779  16.748  30.447  1.00  0.00           C
ATOM     47  CD1 PHE X   3      13.018  17.522  30.264  1.00  0.00           C
ATOM     48  HD1 PHE X   3      13.901  17.008  30.623  1.00  0.00           H
ATOM     49  CE1 PHE X   3      13.099  18.666  29.445  1.00  0.00           C
ATOM     50  HE1 PHE X   3      14.050  19.156  29.262  1.00  0.00           H
ATOM     51  CZ  PHE X   3      11.930  19.140  28.886  1.00  0.00           C
ATOM     52  HZ  PHE X   3      11.954  19.965  28.194  1.00  0.00           H
ATOM     53  CE2 PHE X   3      10.706  18.488  29.086  1.00  0.00           C
ATOM     54  HE2 PHE X   3       9.851  18.806  28.518  1.00  0.00           H
ATOM     55  CD2 PHE X   3      10.631  17.368  29.902  1.00  0.00           C
ATOM     56  HD2 PHE X   3       9.657  16.900  29.926  1.00  0.00           H
ATOM     57  C   PHE X   3      12.289  16.608  33.300  1.00  0.00           C
ATOM     58  O   PHE X   3      11.901  17.724  33.620  1.00  0.00           O
ATOM     59  N   ASN X   4      13.578  16.245  33.435  1.00  0.00           N
ATOM     60  H   ASN X   4      13.902  15.349  33.108  1.00  0.00           H
ATOM     61  CA  ASN X   4      14.573  17.129  34.073  1.00  0.00           C
ATOM     62  HA  ASN X   4      14.004  17.529  34.922  1.00  0.00           H
ATOM     63  CB  ASN X   4      15.792  16.335  34.739  1.00  0.00           C
ATOM     64  HB2 ASN X   4      16.149  15.544  34.073  1.00  0.00           H
ATOM     65  HB3 ASN X   4      16.630  17.021  34.893  1.00  0.00           H
ATOM     66  CG  ASN X   4      15.410  15.770  36.080  1.00  0.00           C
ATOM     67  OD1 ASN X   4      14.216  15.428  36.327  1.00  0.00           O
ATOM     68  ND2 ASN X   4      16.360  15.681  36.954  1.00  0.00           N
ATOM     69 HD21 ASN X   4      17.287  15.946  36.647  1.00  0.00           H
ATOM     70 HD22 ASN X   4      16.170  15.108  37.755  1.00  0.00           H
ATOM     71  C   ASN X   4      15.096  18.243  33.225  1.00  0.00           C
ATOM     72  O   ASN X   4      15.813  18.125  32.206  1.00  0.00           O
ATOM     73  N   ASN X   5      14.653  19.420  33.618  1.00  0.00           N
ATOM     74  H   ASN X   5      14.149  19.422  34.492  1.00  0.00           H
ATOM     75  CA  ASN X   5      15.124  20.706  33.171  1.00  0.00           C
ATOM     76  HA  ASN X   5      16.174  20.590  32.926  1.00  0.00           H
ATOM     77  CB  ASN X   5      14.353  21.141  31.872  1.00  0.00           C
ATOM     78  HB2 ASN X   5      14.252  20.260  31.232  1.00  0.00           H
ATOM     79  HB3 ASN X   5      13.362  21.463  32.191  1.00  0.00           H
ATOM     80  CG  ASN X   5      15.068  22.161  31.012  1.00  0.00           C
ATOM     81  OD1 ASN X   5      15.880  22.904  31.524  1.00  0.00           O
ATOM     82  ND2 ASN X   5      14.732  22.231  29.769  1.00  0.00           N
ATOM     83 HD21 ASN X   5      14.131  21.553  29.322  1.00  0.00           H
ATOM     84 HD22 ASN X   5      15.038  23.054  29.269  1.00  0.00           H
ATOM     85  C   ASN X   5      15.152  21.793  34.273  1.00  0.00           C
ATOM     86  O   ASN X   5      14.225  21.952  35.019  1.00  0.00           O
ATOM     87  N   LEU X   6      16.179  22.594  34.320  1.00  0.00           N
ATOM     88  H   LEU X   6      16.843  22.530  33.568  1.00  0.00           H
ATOM     89  CA  LEU X   6      16.418  23.604  35.299  1.00  0.00           C
ATOM     90  HA  LEU X   6      15.715  23.621  36.132  1.00  0.00           H
ATOM     91  CB  LEU X   6      17.741  23.248  36.018  1.00  0.00           C
ATOM     92  HB2 LEU X   6      17.800  22.169  36.148  1.00  0.00           H
ATOM     93  HB3 LEU X   6      18.522  23.515  35.305  1.00  0.00           H
ATOM     94  CG  LEU X   6      18.047  23.819  37.428  1.00  0.00           C
ATOM     95  HG  LEU X   6      18.192  24.904  37.321  1.00  0.00           H
ATOM     96  CD1 LEU X   6      17.003  23.498  38.508  1.00  0.00           C
ATOM     97 HD11 LEU X   6      17.462  23.556  39.496  1.00  0.00           H
ATOM     98 HD12 LEU X   6      16.670  22.480  38.286  1.00  0.00           H
ATOM     99 HD13 LEU X   6      16.236  24.264  38.600  1.00  0.00           H
ATOM    100  CD2 LEU X   6      19.396  23.360  37.924  1.00  0.00           C
ATOM    101 HD21 LEU X   6      19.814  23.888  38.776  1.00  0.00           H
ATOM    102 HD22 LEU X   6      19.379  22.301  38.184  1.00  0.00           H
ATOM    103 HD23 LEU X   6      20.152  23.474  37.141  1.00  0.00           H
ATOM    104  C   LEU X   6      16.421  25.070  34.674  1.00  0.00           C
ATOM    105  O   LEU X   6      16.715  26.016  35.351  1.00  0.00           O
ATOM    106  N   THR X   7      15.944  25.207  33.365  1.00  0.00           N
ATOM    107  H   THR X   7      15.667  24.429  32.785  1.00  0.00           H
ATOM    108  CA  THR X   7      16.085  26.503  32.656  1.00  0.00           C
ATOM    109  HA  THR X   7      17.094  26.893  32.807  1.00  0.00           H
ATOM    110  CB  THR X   7      16.137  26.276  31.112  1.00  0.00           C
ATOM    111  HB  THR X   7      15.217  25.770  30.808  1.00  0.00           H
ATOM    112  CG2 THR X   7      16.533  27.441  30.192  1.00  0.00           C
ATOM    113 HG21 THR X   7      16.172  27.155  29.209  1.00  0.00           H
ATOM    114 HG22 THR X   7      17.618  27.541  30.086  1.00  0.00           H
ATOM    115 HG23 THR X   7      15.991  28.345  30.487  1.00  0.00           H
ATOM    116  OG1 THR X   7      17.243  25.334  30.968  1.00  0.00           O
ATOM    117  HG1 THR X   7      16.817  24.474  30.873  1.00  0.00           H
ATOM    118  C   THR X   7      15.075  27.604  33.065  1.00  0.00           C
ATOM    119  O   THR X   7      15.213  28.826  32.853  1.00  0.00           O
ATOM    120  N   LYS X   8      13.964  27.185  33.747  1.00  0.00           N
ATOM    121  H   LYS X   8      13.742  26.204  33.872  1.00  0.00           H
ATOM    122  CA  LYS X   8      12.976  28.166  34.208  1.00  0.00           C
ATOM    123  HA  LYS X   8      12.739  28.796  33.358  1.00  0.00           H
ATOM    124  CB  LYS X   8      11.660  27.538  34.753  1.00  0.00           C
ATOM    125  HB2 LYS X   8      11.868  26.986  35.679  1.00  0.00           H
ATOM    126  HB3 LYS X   8      11.071  28.346  35.201  1.00  0.00           H
ATOM    127  CG  LYS X   8      10.928  26.690  33.657  1.00  0.00           C
ATOM    128  HG2 LYS X   8      10.878  27.313  32.755  1.00  0.00           H
ATOM    129  HG3 LYS X   8      11.511  25.801  33.436  1.00  0.00           H
ATOM    130  CD  LYS X   8       9.598  26.211  34.189  1.00  0.00           C
ATOM    131  HD2 LYS X   8       9.812  25.282  34.711  1.00  0.00           H
ATOM    132  HD3 LYS X   8       9.005  26.904  34.790  1.00  0.00           H
ATOM    133  CE  LYS X   8       8.633  25.893  33.017  1.00  0.00           C
ATOM    134  HE2 LYS X   8       8.339  26.895  32.712  1.00  0.00           H
ATOM    135  HE3 LYS X   8       9.106  25.323  32.220  1.00  0.00           H
ATOM    136  NZ  LYS X   8       7.407  25.237  33.619  1.00  0.00           N
ATOM    137  HZ1 LYS X   8       6.514  25.638  33.391  1.00  0.00           H
ATOM    138  HZ2 LYS X   8       7.489  25.412  34.612  1.00  0.00           H
ATOM    139  HZ3 LYS X   8       7.380  24.231  33.500  1.00  0.00           H
ATOM    140  C   LYS X   8      13.552  29.033  35.288  1.00  0.00           C
ATOM    141  O   LYS X   8      14.535  28.684  36.032  1.00  0.00           O
ATOM    142  N   GLY X   9      13.033  30.264  35.456  1.00  0.00           N
ATOM    143  H   GLY X   9      12.306  30.529  34.809  1.00  0.00           H
ATOM    144  CA  GLY X   9      13.291  31.192  36.510  1.00  0.00           C
ATOM    145  HA2 GLY X   9      14.364  31.259  36.689  1.00  0.00           H
ATOM    146  HA3 GLY X   9      12.881  32.152  36.182  1.00  0.00           H
ATOM    147  C   GLY X   9      12.522  30.806  37.805  1.00  0.00           C
ATOM    148  O   GLY X   9      11.518  30.031  37.716  1.00  0.00           O
ATOM    149  N   LEU X  10      12.863  31.495  38.881  1.00  0.00           N
ATOM    150  H   LEU X  10      13.742  31.990  38.845  1.00  0.00           H
ATOM    151  CA  LEU X  10      12.023  31.409  40.073  1.00  0.00           C
ATOM    152  HA  LEU X  10      11.722  30.382  40.280  1.00  0.00           H
ATOM    153  CB  LEU X  10      12.783  32.084  41.213  1.00  0.00           C
ATOM    154  HB2 LEU X  10      13.512  32.819  40.879  1.00  0.00           H
ATOM    155  HB3 LEU X  10      12.146  32.567  41.953  1.00  0.00           H
ATOM    156  CG  LEU X  10      13.673  31.010  41.895  1.00  0.00           C
ATOM    157  HG  LEU X  10      14.253  30.547  41.098  1.00  0.00           H
ATOM    158  CD1 LEU X  10      14.670  31.799  42.747  1.00  0.00           C
ATOM    159 HD11 LEU X  10      15.209  31.024  43.278  1.00  0.00           H
ATOM    160 HD12 LEU X  10      14.216  32.556  43.381  1.00  0.00           H
ATOM    161 HD13 LEU X  10      15.427  32.293  42.125  1.00  0.00           H
ATOM    162  CD2 LEU X  10      12.830  30.080  42.721  1.00  0.00           C
ATOM    163 HD21 LEU X  10      11.871  30.558  42.944  1.00  0.00           H
ATOM    164 HD22 LEU X  10      12.664  29.132  42.208  1.00  0.00           H
ATOM    165 HD23 LEU X  10      13.252  29.764  43.672  1.00  0.00           H
ATOM    166  C   LEU X  10      10.692  32.190  39.988  1.00  0.00           C
ATOM    167  O   LEU X  10      10.549  33.145  39.244  1.00  0.00           O
ATOM    168  N   CYX X  11       9.687  31.834  40.819  1.00  0.00           N
ATOM    169  H   CYX X  11       9.733  30.926  41.269  1.00  0.00           H
ATOM    170  CA  CYX X  11       8.433  32.634  41.013  1.00  0.00           C
ATOM    171  HA  CYX X  11       8.183  32.958  40.001  1.00  0.00           H
ATOM    172  CB  CYX X  11       7.347  31.837  41.613  1.00  0.00           C
ATOM    173  HB2 CYX X  11       7.714  31.510  42.583  1.00  0.00           H
ATOM    174  HB3 CYX X  11       6.444  32.438  41.786  1.00  0.00           H
ATOM    175  SG  CYX X  11       6.956  30.321  40.722  1.00  0.00           S
ATOM    176  C   CYX X  11       8.668  33.940  41.800  1.00  0.00           C
ATOM    177  O   CYX X  11       9.634  33.987  42.618  1.00  0.00           O
ATOM    178  N   THR X  12       7.731  34.853  41.623  1.00  0.00           N
ATOM    179  H   THR X  12       6.893  34.718  41.068  1.00  0.00           H
ATOM    180  CA  THR X  12       7.784  36.088  42.402  1.00  0.00           C
ATOM    181  HA  THR X  12       8.800  36.396  42.635  1.00  0.00           H
ATOM    182  CB  THR X  12       6.868  37.117  41.806  1.00  0.00           C
ATOM    183  HB  THR X  12       5.846  36.755  41.789  1.00  0.00           H
ATOM    184  CG2 THR X  12       6.789  38.432  42.481  1.00  0.00           C
ATOM    185 HG21 THR X  12       5.933  38.988  42.100  1.00  0.00           H
ATOM    186 HG22 THR X  12       7.594  39.126  42.206  1.00  0.00           H
ATOM    187 HG23 THR X  12       6.790  38.339  43.568  1.00  0.00           H
ATOM    188  OG1 THR X  12       7.172  37.439  40.476  1.00  0.00           O
ATOM    189  HG1 THR X  12       8.114  37.540  40.336  1.00  0.00           H
ATOM    190  C   THR X  12       7.216  35.740  43.794  1.00  0.00           C
ATOM    191  O   THR X  12       6.079  35.225  43.876  1.00  0.00           O
ATOM    192  N   ILE X  13       7.984  36.006  44.899  1.00  0.00           N
ATOM    193  H   ILE X  13       8.948  36.283  44.775  1.00  0.00           H
ATOM    194  CA  ILE X  13       7.593  35.658  46.288  1.00  0.00           C
ATOM    195  HA  ILE X  13       6.880  34.822  46.299  1.00  0.00           H
ATOM    196  CB  ILE X  13       8.821  35.181  47.073  1.00  0.00           C
ATOM    197  HB  ILE X  13       9.597  35.957  47.038  1.00  0.00           H
ATOM    198  CG2 ILE X  13       8.489  34.909  48.490  1.00  0.00           C
ATOM    199 HG21 ILE X  13       7.899  35.715  48.924  1.00  0.00           H
ATOM    200 HG22 ILE X  13       9.371  34.734  49.094  1.00  0.00           H
ATOM    201 HG23 ILE X  13       7.805  34.060  48.594  1.00  0.00           H
ATOM    202  CG1 ILE X  13       9.543  34.025  46.309  1.00  0.00           C
ATOM    203 HG12 ILE X  13       9.087  33.064  46.581  1.00  0.00           H
ATOM    204 HG13 ILE X  13       9.472  34.150  45.222  1.00  0.00           H
ATOM    205  CD1 ILE X  13      11.064  33.988  46.642  1.00  0.00           C
ATOM    206 HD11 ILE X  13      11.601  34.911  46.400  1.00  0.00           H
ATOM    207 HD12 ILE X  13      11.423  33.115  46.102  1.00  0.00           H
ATOM    208 HD13 ILE X  13      11.197  33.773  47.702  1.00  0.00           H
ATOM    209  C   ILE X  13       6.923  36.912  46.855  1.00  0.00           C
ATOM    210  O   ILE X  13       7.585  37.828  47.394  1.00  0.00           O
ATOM    211  N   ASN X  14       5.596  37.004  46.662  1.00  0.00           N
ATOM    212  H   ASN X  14       5.099  36.265  46.188  1.00  0.00           H
ATOM    213  CA  ASN X  14       4.810  38.056  47.236  1.00  0.00           C
ATOM    214  HA  ASN X  14       5.415  38.956  47.322  1.00  0.00           H
ATOM    215  CB  ASN X  14       3.580  38.242  46.343  1.00  0.00           C
ATOM    216  HB2 ASN X  14       3.664  37.974  45.289  1.00  0.00           H
ATOM    217  HB3 ASN X  14       2.778  37.695  46.833  1.00  0.00           H
ATOM    218  CG  ASN X  14       3.149  39.761  46.343  1.00  0.00           C
ATOM    219  OD1 ASN X  14       3.835  40.782  46.644  1.00  0.00           O
ATOM    220  ND2 ASN X  14       1.938  39.894  45.958  1.00  0.00           N
ATOM    221 HD21 ASN X  14       1.431  39.157  45.506  1.00  0.00           H
ATOM    222 HD22 ASN X  14       1.752  40.841  45.668  1.00  0.00           H
ATOM    223  C   ASN X  14       4.398  37.659  48.719  1.00  0.00           C
ATOM    224  O   ASN X  14       4.170  38.559  49.505  1.00  0.00           O
ATOM    225  N   SER X  15       4.181  36.357  49.061  1.00  0.00           N
ATOM    226  H   SER X  15       4.349  35.711  48.300  1.00  0.00           H
ATOM    227  CA  SER X  15       3.746  35.762  50.410  1.00  0.00           C
ATOM    228  HA  SER X  15       4.053  36.260  51.322  1.00  0.00           H
ATOM    229  CB  SER X  15       2.259  35.637  50.499  1.00  0.00           C
ATOM    230  HB2 SER X  15       2.102  35.267  51.513  1.00  0.00           H
ATOM    231  HB3 SER X  15       1.870  36.649  50.534  1.00  0.00           H
ATOM    232  OG  SER X  15       1.649  34.764  49.572  1.00  0.00           O
ATOM    233  HG  SER X  15       1.428  35.392  48.872  1.00  0.00           H
ATOM    234  C   SER X  15       4.261  34.314  50.552  1.00  0.00           C
ATOM    235  O   SER X  15       4.751  33.677  49.598  1.00  0.00           O
ATOM    236  N   TRP X  16       4.112  33.769  51.783  1.00  0.00           N
ATOM    237  H   TRP X  16       3.797  34.366  52.538  1.00  0.00           H
ATOM    238  CA  TRP X  16       4.325  32.317  51.957  1.00  0.00           C
ATOM    239  HA  TRP X  16       4.504  31.883  50.972  1.00  0.00           H
ATOM    240  CB  TRP X  16       5.577  32.052  52.803  1.00  0.00           C
ATOM    241  HB2 TRP X  16       5.591  32.444  53.819  1.00  0.00           H
ATOM    242  HB3 TRP X  16       5.540  30.970  52.917  1.00  0.00           H
ATOM    243  CG  TRP X  16       6.901  32.503  52.247  1.00  0.00           C
ATOM    244  CD1 TRP X  16       7.314  33.774  52.220  1.00  0.00           C
ATOM    245  HD1 TRP X  16       6.732  34.626  52.553  1.00  0.00           H
ATOM    246  NE1 TRP X  16       8.592  33.866  51.653  1.00  0.00           N
ATOM    247  HE1 TRP X  16       8.957  34.746  51.306  1.00  0.00           H
ATOM    248  CE2 TRP X  16       9.056  32.618  51.326  1.00  0.00           C
ATOM    249  CZ2 TRP X  16      10.223  32.194  50.654  1.00  0.00           C
ATOM    250  HZ2 TRP X  16      10.935  32.933  50.321  1.00  0.00           H
ATOM    251  CH2 TRP X  16      10.329  30.839  50.434  1.00  0.00           C
ATOM    252  HH2 TRP X  16      11.219  30.512  49.914  1.00  0.00           H
ATOM    253  CZ3 TRP X  16       9.349  29.929  50.843  1.00  0.00           C
ATOM    254  HZ3 TRP X  16       9.495  28.894  50.561  1.00  0.00           H
ATOM    255  CE3 TRP X  16       8.235  30.369  51.581  1.00  0.00           C
ATOM    256  HE3 TRP X  16       7.448  29.718  51.935  1.00  0.00           H
ATOM    257  CD2 TRP X  16       7.997  31.721  51.730  1.00  0.00           C
ATOM    258  C   TRP X  16       3.142  31.636  52.596  1.00  0.00           C
ATOM    259  O   TRP X  16       2.543  32.126  53.569  1.00  0.00           O
ATOM    260  N   HID X  17       2.637  30.564  51.927  1.00  0.00           N
ATOM    261  H   HID X  17       3.119  30.111  51.163  1.00  0.00           H
ATOM    262  CA  HID X  17       1.524  29.791  52.424  1.00  0.00           C
ATOM    263  HA  HID X  17       0.955  30.364  53.155  1.00  0.00           H
ATOM    264  CB  HID X  17       0.579  29.533  51.285  1.00  0.00           C
ATOM    265  HB2 HID X  17      -0.453  29.283  51.538  1.00  0.00           H
ATOM    266  HB3 HID X  17       0.482  30.416  50.656  1.00  0.00           H
ATOM    267  CG  HID X  17       0.953  28.342  50.383  1.00  0.00           C
ATOM    268  ND1 HID X  17       0.603  27.025  50.527  1.00  0.00           N
ATOM    269  HD1 HID X  17      -0.139  26.707  51.131  1.00  0.00           H
ATOM    270  CE1 HID X  17       0.990  26.277  49.503  1.00  0.00           C
ATOM    271  HE1 HID X  17       0.731  25.250  49.279  1.00  0.00           H
ATOM    272  NE2 HID X  17       1.636  26.971  48.601  1.00  0.00           N
ATOM    273  CD2 HID X  17       1.666  28.337  49.161  1.00  0.00           C
ATOM    274  HD2 HID X  17       2.147  29.213  48.758  1.00  0.00           H
ATOM    275  C   HID X  17       1.901  28.536  53.119  1.00  0.00           C
ATOM    276  O   HID X  17       3.055  28.090  52.859  1.00  0.00           O
ATOM    277  N   ILE X  18       1.130  27.916  54.082  1.00  0.00           N
ATOM    278  H   ILE X  18       0.222  28.269  54.335  1.00  0.00           H
ATOM    279  CA  ILE X  18       1.501  26.522  54.583  1.00  0.00           C
ATOM    280  HA  ILE X  18       2.587  26.543  54.753  1.00  0.00           H
ATOM    281  CB  ILE X  18       0.812  26.151  55.871  1.00  0.00           C
ATOM    282  HB  ILE X  18       0.781  27.087  56.432  1.00  0.00           H
ATOM    283  CG2 ILE X  18      -0.744  25.808  55.631  1.00  0.00           C
ATOM    284 HG21 ILE X  18      -0.869  24.826  55.178  1.00  0.00           H
ATOM    285 HG22 ILE X  18      -1.268  26.552  55.032  1.00  0.00           H
ATOM    286 HG23 ILE X  18      -1.346  25.924  56.529  1.00  0.00           H
ATOM    287  CG1 ILE X  18       1.529  25.026  56.685  1.00  0.00           C
ATOM    288 HG12 ILE X  18       1.707  24.144  56.078  1.00  0.00           H
ATOM    289 HG13 ILE X  18       2.487  25.469  56.966  1.00  0.00           H
ATOM    290  CD1 ILE X  18       0.892  24.574  57.931  1.00  0.00           C
ATOM    291 HD11 ILE X  18       0.788  25.406  58.619  1.00  0.00           H
ATOM    292 HD12 ILE X  18       1.379  23.706  58.392  1.00  0.00           H
ATOM    293 HD13 ILE X  18      -0.161  24.360  57.736  1.00  0.00           H
ATOM    294  C   ILE X  18       1.335  25.422  53.555  1.00  0.00           C
ATOM    295  O   ILE X  18       0.345  25.425  52.782  1.00  0.00           O
ATOM    296  N   TYR X  19       2.241  24.506  53.484  1.00  0.00           N
ATOM    297  H   TYR X  19       3.093  24.736  53.988  1.00  0.00           H
ATOM    298  CA  TYR X  19       2.274  23.438  52.512  1.00  0.00           C
ATOM    299  HA  TYR X  19       1.459  23.608  51.805  1.00  0.00           H
ATOM    300  CB  TYR X  19       3.589  23.292  51.798  1.00  0.00           C
ATOM    301  HB2 TYR X  19       3.773  24.185  51.195  1.00  0.00           H
ATOM    302  HB3 TYR X  19       4.414  23.246  52.501  1.00  0.00           H
ATOM    303  CG  TYR X  19       3.765  22.119  50.869  1.00  0.00           C
ATOM    304  CD1 TYR X  19       2.933  21.994  49.740  1.00  0.00           C
ATOM    305  HD1 TYR X  19       2.289  22.823  49.487  1.00  0.00           H
ATOM    306  CE1 TYR X  19       3.160  20.919  48.829  1.00  0.00           C
ATOM    307  HE1 TYR X  19       2.592  20.863  47.918  1.00  0.00           H
ATOM    308  CZ  TYR X  19       4.090  19.843  49.201  1.00  0.00           C
ATOM    309  OH  TYR X  19       4.283  18.835  48.218  1.00  0.00           O
ATOM    310  HH  TYR X  19       3.543  18.523  47.698  1.00  0.00           H
ATOM    311  CE2 TYR X  19       4.827  19.962  50.379  1.00  0.00           C
ATOM    312  HE2 TYR X  19       5.529  19.201  50.684  1.00  0.00           H
ATOM    313  CD2 TYR X  19       4.655  21.081  51.209  1.00  0.00           C
ATOM    314  HD2 TYR X  19       5.275  21.162  52.085  1.00  0.00           H
ATOM    315  C   TYR X  19       1.940  22.151  53.252  1.00  0.00           C
ATOM    316  O   TYR X  19       1.109  21.406  52.699  1.00  0.00           O
ATOM    317  N   GLY X  20       2.462  21.940  54.447  1.00  0.00           N
ATOM    318  H   GLY X  20       3.221  22.552  54.695  1.00  0.00           H
ATOM    319  CA  GLY X  20       1.928  21.071  55.468  1.00  0.00           C
ATOM    320  HA2 GLY X  20       0.883  21.396  55.518  1.00  0.00           H
ATOM    321  HA3 GLY X  20       2.083  20.095  55.013  1.00  0.00           H
ATOM    322  C   GLY X  20       2.570  21.083  56.853  1.00  0.00           C
ATOM    323  O   GLY X  20       3.530  21.808  57.052  1.00  0.00           O
ATOM    324  N   LYS X  21       1.966  20.364  57.793  1.00  0.00           N
ATOM    325  H   LYS X  21       1.127  19.929  57.460  1.00  0.00           H
ATOM    326  CA  LYS X  21       2.418  20.022  59.218  1.00  0.00           C
ATOM    327  HA  LYS X  21       3.498  20.201  59.173  1.00  0.00           H
ATOM    328  CB  LYS X  21       1.775  21.036  60.154  1.00  0.00           C
ATOM    329  HB2 LYS X  21       2.226  20.825  61.117  1.00  0.00           H
ATOM    330  HB3 LYS X  21       2.137  22.010  59.808  1.00  0.00           H
ATOM    331  CG  LYS X  21       0.200  20.957  60.357  1.00  0.00           C
ATOM    332  HG2 LYS X  21      -0.342  21.434  59.540  1.00  0.00           H
ATOM    333  HG3 LYS X  21       0.014  19.896  60.505  1.00  0.00           H
ATOM    334  CD  LYS X  21      -0.103  21.790  61.586  1.00  0.00           C
ATOM    335  HD2 LYS X  21       0.386  21.336  62.453  1.00  0.00           H
ATOM    336  HD3 LYS X  21       0.124  22.850  61.435  1.00  0.00           H
ATOM    337  CE  LYS X  21      -1.662  21.760  61.752  1.00  0.00           C
ATOM    338  HE2 LYS X  21      -1.877  22.453  62.559  1.00  0.00           H
ATOM    339  HE3 LYS X  21      -2.103  22.167  60.839  1.00  0.00           H
ATOM    340  NZ  LYS X  21      -2.114  20.412  62.071  1.00  0.00           N
ATOM    341  HZ1 LYS X  21      -1.941  19.762  61.317  1.00  0.00           H
ATOM    342  HZ2 LYS X  21      -3.031  20.339  62.478  1.00  0.00           H
ATOM    343  HZ3 LYS X  21      -1.432  20.079  62.738  1.00  0.00           H
ATOM    344  C   LYS X  21       2.237  18.521  59.451  1.00  0.00           C
ATOM    345  O   LYS X  21       1.742  17.752  58.624  1.00  0.00           O
ATOM    346  N   ASH X  22       2.477  18.047  60.707  1.00  0.00           N
ATOM    347  H   ASH X  22       2.816  18.691  61.410  1.00  0.00           H
ATOM    348  CA  ASH X  22       2.248  16.610  61.062  1.00  0.00           C
ATOM    349  HA  ASH X  22       1.317  16.227  60.634  1.00  0.00           H
ATOM    350  CB  ASH X  22       3.424  15.787  60.561  1.00  0.00           C
ATOM    351  HB2 ASH X  22       3.225  14.738  60.766  1.00  0.00           H
ATOM    352  HB3 ASH X  22       3.548  15.909  59.485  1.00  0.00           H
ATOM    353  CG  ASH X  22       4.822  16.122  61.148  1.00  0.00           C
ATOM    354  OD1 ASH X  22       5.004  16.739  62.186  1.00  0.00           O
ATOM    355  OD2 ASH X  22       5.899  15.623  60.441  1.00  0.00           O
ATOM    356  HD2 ASH X  22       5.597  15.298  59.582  1.00  0.00           H
ATOM    357  C   ASH X  22       1.981  16.406  62.581  1.00  0.00           C
ATOM    358  O   ASH X  22       1.489  15.347  62.983  1.00  0.00           O
ATOM    359  N   ASN X  23       2.220  17.425  63.458  1.00  0.00           N
ATOM    360  H   ASN X  23       2.799  18.198  63.156  1.00  0.00           H
ATOM    361  CA  ASN X  23       2.202  17.311  64.921  1.00  0.00           C
ATOM    362  HA  ASN X  23       2.802  18.086  65.398  1.00  0.00           H
ATOM    363  CB  ASN X  23       0.818  17.630  65.377  1.00  0.00           C
ATOM    364  HB2 ASN X  23       0.081  16.881  65.091  1.00  0.00           H
ATOM    365  HB3 ASN X  23       0.705  17.558  66.460  1.00  0.00           H
ATOM    366  CG  ASN X  23       0.374  18.981  64.930  1.00  0.00           C
ATOM    367  OD1 ASN X  23      -0.362  19.183  63.999  1.00  0.00           O
ATOM    368  ND2 ASN X  23       0.846  20.046  65.537  1.00  0.00           N
ATOM    369 HD21 ASN X  23       1.244  19.839  66.446  1.00  0.00           H
ATOM    370 HD22 ASN X  23       1.060  20.854  64.973  1.00  0.00           H
ATOM    371  C   ASN X  23       2.724  15.881  65.403  1.00  0.00           C
ATOM    372  O   ASN X  23       2.148  15.163  66.284  1.00  0.00           O
ATOM    373  N   ALA X  24       3.905  15.483  64.870  1.00  0.00           N
ATOM    374  H   ALA X  24       4.382  16.101  64.217  1.00  0.00           H
ATOM    375  CA  ALA X  24       4.400  14.103  65.010  1.00  0.00           C
ATOM    376  HA  ALA X  24       3.610  13.444  64.664  1.00  0.00           H
ATOM    377  CB  ALA X  24       5.554  13.983  63.995  1.00  0.00           C
ATOM    378  HB1 ALA X  24       5.745  12.917  63.879  1.00  0.00           H
ATOM    379  HB2 ALA X  24       6.497  14.468  64.257  1.00  0.00           H
ATOM    380  HB3 ALA X  24       5.298  14.481  63.058  1.00  0.00           H
ATOM    381  C   ALA X  24       4.744  13.654  66.436  1.00  0.00           C
ATOM    382  O   ALA X  24       4.690  12.458  66.632  1.00  0.00           O
ATOM    383  N   VAL X  25       4.965  14.503  67.418  1.00  0.00           N
ATOM    384  H   VAL X  25       5.225  15.451  67.195  1.00  0.00           H
ATOM    385  CA  VAL X  25       5.246  14.144  68.791  1.00  0.00           C
ATOM    386  HA  VAL X  25       5.552  13.094  68.859  1.00  0.00           H
ATOM    387  CB  VAL X  25       6.504  14.877  69.457  1.00  0.00           C
ATOM    388  HB  VAL X  25       6.375  15.953  69.375  1.00  0.00           H
ATOM    389  CG1 VAL X  25       6.822  14.553  70.838  1.00  0.00           C
ATOM    390 HG11 VAL X  25       6.114  14.867  71.613  1.00  0.00           H
ATOM    391 HG12 VAL X  25       7.072  13.523  71.064  1.00  0.00           H
ATOM    392 HG13 VAL X  25       7.694  15.138  71.125  1.00  0.00           H
ATOM    393  CG2 VAL X  25       7.808  14.712  68.661  1.00  0.00           C
ATOM    394 HG21 VAL X  25       7.928  13.627  68.731  1.00  0.00           H
ATOM    395 HG22 VAL X  25       8.637  15.278  69.062  1.00  0.00           H
ATOM    396 HG23 VAL X  25       7.575  14.904  67.617  1.00  0.00           H
ATOM    397  C   VAL X  25       3.966  14.305  69.622  1.00  0.00           C
ATOM    398  O   VAL X  25       3.834  13.673  70.671  1.00  0.00           O
ATOM    399  N   ARG X  26       2.948  15.025  69.098  1.00  0.00           N
ATOM    400  H   ARG X  26       3.111  15.613  68.296  1.00  0.00           H
ATOM    401  CA  ARG X  26       1.640  15.136  69.758  1.00  0.00           C
ATOM    402  HA  ARG X  26       1.782  15.143  70.844  1.00  0.00           H
ATOM    403  CB  ARG X  26       0.997  16.385  69.352  1.00  0.00           C
ATOM    404  HB2 ARG X  26       1.739  17.184  69.395  1.00  0.00           H
ATOM    405  HB3 ARG X  26       0.643  16.294  68.327  1.00  0.00           H
ATOM    406  CG  ARG X  26      -0.152  16.721  70.272  1.00  0.00           C
ATOM    407  HG2 ARG X  26      -0.680  17.585  69.864  1.00  0.00           H
ATOM    408  HG3 ARG X  26      -0.909  15.948  70.348  1.00  0.00           H
ATOM    409  CD  ARG X  26       0.497  17.276  71.621  1.00  0.00           C
ATOM    410  HD2 ARG X  26       1.581  17.251  71.634  1.00  0.00           H
ATOM    411  HD3 ARG X  26       0.238  18.339  71.649  1.00  0.00           H
ATOM    412  NE  ARG X  26       0.026  16.604  72.911  1.00  0.00           N
ATOM    413  HE  ARG X  26       0.467  15.760  73.243  1.00  0.00           H
ATOM    414  CZ  ARG X  26      -0.927  16.987  73.734  1.00  0.00           C
ATOM    415  NH1 ARG X  26      -1.530  18.149  73.560  1.00  0.00           N
ATOM    416 HH11 ARG X  26      -1.169  18.834  72.904  1.00  0.00           H
ATOM    417 HH12 ARG X  26      -2.353  18.403  74.086  1.00  0.00           H
ATOM    418  NH2 ARG X  26      -1.574  16.219  74.569  1.00  0.00           N
ATOM    419 HH21 ARG X  26      -1.051  15.365  74.704  1.00  0.00           H
ATOM    420 HH22 ARG X  26      -2.319  16.578  75.140  1.00  0.00           H
ATOM    421  C   ARG X  26       0.773  13.909  69.455  1.00  0.00           C
ATOM    422  O   ARG X  26       0.114  13.380  70.285  1.00  0.00           O
ATOM    423  N   ILE X  27       0.823  13.513  68.178  1.00  0.00           N
ATOM    424  H   ILE X  27       1.151  14.092  67.418  1.00  0.00           H
ATOM    425  CA  ILE X  27       0.410  12.215  67.787  1.00  0.00           C
ATOM    426  HA  ILE X  27      -0.612  12.049  68.135  1.00  0.00           H
ATOM    427  CB  ILE X  27       0.313  12.090  66.229  1.00  0.00           C
ATOM    428  HB  ILE X  27       1.220  12.446  65.747  1.00  0.00           H
ATOM    429  CG2 ILE X  27      -0.037  10.593  65.870  1.00  0.00           C
ATOM    430 HG21 ILE X  27      -0.216  10.495  64.800  1.00  0.00           H
ATOM    431 HG22 ILE X  27      -0.894  10.314  66.482  1.00  0.00           H
ATOM    432 HG23 ILE X  27       0.835   9.968  66.067  1.00  0.00           H
ATOM    433  CG1 ILE X  27      -0.842  13.095  65.759  1.00  0.00           C
ATOM    434 HG12 ILE X  27      -1.783  12.751  66.191  1.00  0.00           H
ATOM    435 HG13 ILE X  27      -0.676  14.115  66.111  1.00  0.00           H
ATOM    436  CD1 ILE X  27      -0.981  13.226  64.267  1.00  0.00           C
ATOM    437 HD11 ILE X  27      -1.293  12.277  63.841  1.00  0.00           H
ATOM    438 HD12 ILE X  27      -0.039  13.623  63.876  1.00  0.00           H
ATOM    439 HD13 ILE X  27      -1.663  14.059  64.122  1.00  0.00           H
ATOM    440  C   ILE X  27       1.279  11.246  68.570  1.00  0.00           C
ATOM    441  O   ILE X  27       0.655  10.459  69.284  1.00  0.00           O
ATOM    442  N   GLY X  28       2.598  11.209  68.399  1.00  0.00           N
ATOM    443  H   GLY X  28       2.990  11.918  67.802  1.00  0.00           H
ATOM    444  CA  GLY X  28       3.451  10.154  68.822  1.00  0.00           C
ATOM    445  HA2 GLY X  28       3.150   9.203  68.375  1.00  0.00           H
ATOM    446  HA3 GLY X  28       4.429  10.419  68.427  1.00  0.00           H
ATOM    447  C   GLY X  28       3.639   9.896  70.330  1.00  0.00           C
ATOM    448  O   GLY X  28       4.054   8.794  70.736  1.00  0.00           O
ATOM    449  N   GLU X  29       3.120  10.791  71.140  1.00  0.00           N
ATOM    450  H   GLU X  29       2.790  11.619  70.669  1.00  0.00           H
ATOM    451  CA  GLU X  29       2.641  10.553  72.518  1.00  0.00           C
ATOM    452  HA  GLU X  29       3.485  10.387  73.180  1.00  0.00           H
ATOM    453  CB  GLU X  29       1.927  11.900  72.860  1.00  0.00           C
ATOM    454  HB2 GLU X  29       2.624  12.730  72.737  1.00  0.00           H
ATOM    455  HB3 GLU X  29       1.093  12.035  72.174  1.00  0.00           H
ATOM    456  CG  GLU X  29       1.380  12.067  74.299  1.00  0.00           C
ATOM    457  HG2 GLU X  29       0.647  11.301  74.537  1.00  0.00           H
ATOM    458  HG3 GLU X  29       2.135  11.993  75.075  1.00  0.00           H
ATOM    459  CD  GLU X  29       0.668  13.423  74.403  1.00  0.00           C
ATOM    460  OE1 GLU X  29      -0.527  13.420  74.680  1.00  0.00           O
ATOM    461  OE2 GLU X  29       1.216  14.562  74.316  1.00  0.00           O
ATOM    462  C   GLU X  29       1.610   9.463  72.727  1.00  0.00           C
ATOM    463  O   GLU X  29       1.285   9.121  73.847  1.00  0.00           O
ATOM    464  N   ASP X  30       1.061   8.798  71.674  1.00  0.00           N
ATOM    465  H   ASP X  30       1.171   9.210  70.757  1.00  0.00           H
ATOM    466  CA  ASP X  30       0.238   7.584  71.817  1.00  0.00           C
ATOM    467  HA  ASP X  30       0.263   7.079  72.789  1.00  0.00           H
ATOM    468  CB  ASP X  30      -1.242   8.051  71.671  1.00  0.00           C
ATOM    469  HB2 ASP X  30      -1.361   8.835  72.409  1.00  0.00           H
ATOM    470  HB3 ASP X  30      -1.269   8.593  70.722  1.00  0.00           H
ATOM    471  CG  ASP X  30      -2.366   7.057  71.771  1.00  0.00           C
ATOM    472  OD1 ASP X  30      -3.496   7.359  71.249  1.00  0.00           O
ATOM    473  OD2 ASP X  30      -2.211   5.891  72.294  1.00  0.00           O
ATOM    474  C   ASP X  30       0.549   6.583  70.769  1.00  0.00           C
ATOM    475  O   ASP X  30       0.583   5.401  71.072  1.00  0.00           O
ATOM    476  N   SER X  31       0.823   7.122  69.595  1.00  0.00           N
ATOM    477  H   SER X  31       1.097   8.090  69.548  1.00  0.00           H
ATOM    478  CA  SER X  31       0.864   6.309  68.371  1.00  0.00           C
ATOM    479  HA  SER X  31       0.287   5.383  68.452  1.00  0.00           H
ATOM    480  CB  SER X  31       0.369   7.148  67.149  1.00  0.00           C
ATOM    481  HB2 SER X  31      -0.582   7.600  67.433  1.00  0.00           H
ATOM    482  HB3 SER X  31       1.042   7.987  66.940  1.00  0.00           H
ATOM    483  OG  SER X  31       0.230   6.322  65.909  1.00  0.00           O
ATOM    484  HG  SER X  31       0.090   6.967  65.216  1.00  0.00           H
ATOM    485  C   SER X  31       2.349   5.885  68.096  1.00  0.00           C
ATOM    486  O   SER X  31       3.280   6.472  68.638  1.00  0.00           O
ATOM    487  N   ASP X  32       2.560   4.890  67.267  1.00  0.00           N
ATOM    488  H   ASP X  32       1.743   4.359  67.026  1.00  0.00           H
ATOM    489  CA  ASP X  32       3.884   4.285  66.934  1.00  0.00           C
ATOM    490  HA  ASP X  32       4.500   4.210  67.832  1.00  0.00           H
ATOM    491  CB  ASP X  32       3.687   2.865  66.527  1.00  0.00           C
ATOM    492  HB2 ASP X  32       3.135   2.832  65.590  1.00  0.00           H
ATOM    493  HB3 ASP X  32       4.694   2.461  66.405  1.00  0.00           H
ATOM    494  CG  ASP X  32       2.860   2.060  67.599  1.00  0.00           C
ATOM    495  OD1 ASP X  32       2.006   1.244  67.235  1.00  0.00           O
ATOM    496  OD2 ASP X  32       3.247   2.173  68.762  1.00  0.00           O
ATOM    497  C   ASP X  32       4.665   5.175  65.874  1.00  0.00           C
ATOM    498  O   ASP X  32       5.119   4.623  64.847  1.00  0.00           O
ATOM    499  N   VAL X  33       4.987   6.410  66.280  1.00  0.00           N
ATOM    500  H   VAL X  33       4.557   6.663  67.162  1.00  0.00           H
ATOM    501  CA  VAL X  33       5.844   7.385  65.604  1.00  0.00           C
ATOM    502  HA  VAL X  33       5.720   7.270  64.526  1.00  0.00           H
ATOM    503  CB  VAL X  33       5.546   8.812  66.010  1.00  0.00           C
ATOM    504  HB  VAL X  33       5.585   8.916  67.088  1.00  0.00           H
ATOM    505  CG1 VAL X  33       6.408   9.843  65.269  1.00  0.00           C
ATOM    506 HG11 VAL X  33       6.490   9.424  64.265  1.00  0.00           H
ATOM    507 HG12 VAL X  33       6.036  10.868  65.380  1.00  0.00           H
ATOM    508 HG13 VAL X  33       7.451   9.840  65.602  1.00  0.00           H
ATOM    509  CG2 VAL X  33       4.037   9.129  65.573  1.00  0.00           C
ATOM    510 HG21 VAL X  33       3.283   8.480  66.038  1.00  0.00           H
ATOM    511 HG22 VAL X  33       4.011   9.055  64.490  1.00  0.00           H
ATOM    512 HG23 VAL X  33       3.860  10.151  65.909  1.00  0.00           H
ATOM    513  C   VAL X  33       7.291   7.146  65.941  1.00  0.00           C
ATOM    514  O   VAL X  33       7.565   6.966  67.124  1.00  0.00           O
ATOM    515  N   LEU X  34       8.234   7.163  64.961  1.00  0.00           N
ATOM    516  H   LEU X  34       7.804   7.254  64.049  1.00  0.00           H
ATOM    517  CA  LEU X  34       9.593   6.684  65.130  1.00  0.00           C
ATOM    518  HA  LEU X  34       9.597   5.922  65.918  1.00  0.00           H
ATOM    519  CB  LEU X  34      10.178   6.171  63.831  1.00  0.00           C
ATOM    520  HB2 LEU X  34      10.213   6.942  63.075  1.00  0.00           H
ATOM    521  HB3 LEU X  34      11.232   5.941  64.004  1.00  0.00           H
ATOM    522  CG  LEU X  34       9.513   4.997  63.122  1.00  0.00           C
ATOM    523  HG  LEU X  34       8.523   5.385  62.888  1.00  0.00           H
ATOM    524  CD1 LEU X  34      10.188   4.647  61.774  1.00  0.00           C
ATOM    525 HD11 LEU X  34      10.148   5.523  61.128  1.00  0.00           H
ATOM    526 HD12 LEU X  34       9.604   3.833  61.345  1.00  0.00           H
ATOM    527 HD13 LEU X  34      11.176   4.321  62.071  1.00  0.00           H
ATOM    528  CD2 LEU X  34       9.269   3.865  64.143  1.00  0.00           C
ATOM    529 HD21 LEU X  34       9.013   2.899  63.710  1.00  0.00           H
ATOM    530 HD22 LEU X  34      10.168   3.714  64.735  1.00  0.00           H
ATOM    531 HD23 LEU X  34       8.418   4.113  64.779  1.00  0.00           H
ATOM    532  C   LEU X  34      10.455   7.787  65.609  1.00  0.00           C
ATOM    533  O   LEU X  34      10.302   8.970  65.255  1.00  0.00           O
ATOM    534  N   VAL X  35      11.463   7.404  66.464  1.00  0.00           N
ATOM    535  H   VAL X  35      11.560   6.413  66.643  1.00  0.00           H
ATOM    536  CA  VAL X  35      12.507   8.334  67.014  1.00  0.00           C
ATOM    537  HA  VAL X  35      12.104   9.228  67.489  1.00  0.00           H
ATOM    538  CB  VAL X  35      13.418   7.707  68.067  1.00  0.00           C
ATOM    539  HB  VAL X  35      13.906   6.878  67.557  1.00  0.00           H
ATOM    540  CG1 VAL X  35      14.501   8.508  68.706  1.00  0.00           C
ATOM    541 HG11 VAL X  35      14.977   9.064  67.897  1.00  0.00           H
ATOM    542 HG12 VAL X  35      14.183   9.341  69.342  1.00  0.00           H
ATOM    543 HG13 VAL X  35      15.324   7.957  69.152  1.00  0.00           H
ATOM    544  CG2 VAL X  35      12.613   7.200  69.239  1.00  0.00           C
ATOM    545 HG21 VAL X  35      12.134   8.044  69.725  1.00  0.00           H
ATOM    546 HG22 VAL X  35      13.273   6.633  69.897  1.00  0.00           H
ATOM    547 HG23 VAL X  35      11.795   6.537  68.937  1.00  0.00           H
ATOM    548  C   VAL X  35      13.317   8.838  65.851  1.00  0.00           C
ATOM    549  O   VAL X  35      14.122   8.020  65.342  1.00  0.00           O
ATOM    550  N   THR X  36      13.085  10.119  65.473  1.00  0.00           N
ATOM    551  H   THR X  36      12.413  10.743  65.902  1.00  0.00           H
ATOM    552  CA  THR X  36      13.545  10.584  64.142  1.00  0.00           C
ATOM    553  HA  THR X  36      14.420   9.972  63.914  1.00  0.00           H
ATOM    554  CB  THR X  36      12.476  10.373  63.075  1.00  0.00           C
ATOM    555  HB  THR X  36      11.669  11.044  63.369  1.00  0.00           H
ATOM    556  CG2 THR X  36      12.922  10.676  61.689  1.00  0.00           C
ATOM    557 HG21 THR X  36      12.974  11.766  61.623  1.00  0.00           H
ATOM    558 HG22 THR X  36      12.206  10.226  60.993  1.00  0.00           H
ATOM    559 HG23 THR X  36      13.924  10.276  61.560  1.00  0.00           H
ATOM    560  OG1 THR X  36      11.898   9.088  63.020  1.00  0.00           O
ATOM    561  HG1 THR X  36      11.427   9.029  63.850  1.00  0.00           H
ATOM    562  C   THR X  36      13.916  12.109  64.166  1.00  0.00           C
ATOM    563  O   THR X  36      13.372  13.011  64.877  1.00  0.00           O
ATOM    564  N   ARG X  37      14.987  12.464  63.395  1.00  0.00           N
ATOM    565  H   ARG X  37      15.403  11.772  62.798  1.00  0.00           H
ATOM    566  CA  ARG X  37      15.541  13.870  63.319  1.00  0.00           C
ATOM    567  HA  ARG X  37      14.748  14.591  63.498  1.00  0.00           H
ATOM    568  CB  ARG X  37      16.546  14.071  64.506  1.00  0.00           C
ATOM    569  HB2 ARG X  37      16.743  13.122  64.988  1.00  0.00           H
ATOM    570  HB3 ARG X  37      17.517  14.431  64.169  1.00  0.00           H
ATOM    571  CG  ARG X  37      15.889  15.136  65.615  1.00  0.00           C
ATOM    572  HG2 ARG X  37      15.145  15.733  65.086  1.00  0.00           H
ATOM    573  HG3 ARG X  37      15.461  14.484  66.362  1.00  0.00           H
ATOM    574  CD  ARG X  37      16.983  16.040  66.223  1.00  0.00           C
ATOM    575  HD2 ARG X  37      16.595  16.589  67.083  1.00  0.00           H
ATOM    576  HD3 ARG X  37      17.836  15.405  66.494  1.00  0.00           H
ATOM    577  NE  ARG X  37      17.385  17.103  65.282  1.00  0.00           N
ATOM    578  HE  ARG X  37      16.720  17.462  64.618  1.00  0.00           H
ATOM    579  CZ  ARG X  37      18.545  17.752  65.165  1.00  0.00           C
ATOM    580  NH1 ARG X  37      19.690  17.276  65.510  1.00  0.00           N
ATOM    581 HH11 ARG X  37      19.805  16.385  65.975  1.00  0.00           H
ATOM    582 HH12 ARG X  37      20.469  17.914  65.410  1.00  0.00           H
ATOM    583  NH2 ARG X  37      18.677  18.916  64.575  1.00  0.00           N
ATOM    584 HH21 ARG X  37      17.838  19.312  64.173  1.00  0.00           H
ATOM    585 HH22 ARG X  37      19.575  19.284  64.320  1.00  0.00           H
ATOM    586  C   ARG X  37      16.247  14.292  62.009  1.00  0.00           C
ATOM    587  O   ARG X  37      16.529  13.427  61.165  1.00  0.00           O
ATOM    588  N   GLU X  38      16.579  15.597  62.003  1.00  0.00           N
ATOM    589  H   GLU X  38      16.136  16.238  62.645  1.00  0.00           H
ATOM    590  CA  GLU X  38      17.372  16.303  60.925  1.00  0.00           C
ATOM    591  HA  GLU X  38      17.420  17.367  61.142  1.00  0.00           H
ATOM    592  CB  GLU X  38      18.844  15.824  60.895  1.00  0.00           C
ATOM    593  HB2 GLU X  38      18.847  14.786  60.564  1.00  0.00           H
ATOM    594  HB3 GLU X  38      19.437  16.266  60.089  1.00  0.00           H
ATOM    595  CG  GLU X  38      19.658  16.004  62.189  1.00  0.00           C
ATOM    596  HG2 GLU X  38      19.998  17.031  62.344  1.00  0.00           H
ATOM    597  HG3 GLU X  38      18.959  15.802  63.002  1.00  0.00           H
ATOM    598  CD  GLU X  38      20.839  15.002  62.307  1.00  0.00           C
ATOM    599  OE1 GLU X  38      21.012  14.381  63.366  1.00  0.00           O
ATOM    600  OE2 GLU X  38      21.715  14.901  61.348  1.00  0.00           O
ATOM    601  C   GLU X  38      16.602  16.115  59.530  1.00  0.00           C
ATOM    602  O   GLU X  38      17.158  15.476  58.624  1.00  0.00           O
ATOM    603  N   PRO X  39      15.334  16.524  59.366  1.00  0.00           N
ATOM    604  CD  PRO X  39      14.609  17.380  60.337  1.00  0.00           C
ATOM    605  HD2 PRO X  39      15.154  18.175  60.835  1.00  0.00           H
ATOM    606  HD3 PRO X  39      14.172  16.740  61.098  1.00  0.00           H
ATOM    607  CG  PRO X  39      13.391  17.874  59.542  1.00  0.00           C
ATOM    608  HG2 PRO X  39      13.496  18.873  59.107  1.00  0.00           H
ATOM    609  HG3 PRO X  39      12.544  17.899  60.225  1.00  0.00           H
ATOM    610  CB  PRO X  39      13.122  16.820  58.478  1.00  0.00           C
ATOM    611  HB2 PRO X  39      12.539  17.219  57.646  1.00  0.00           H
ATOM    612  HB3 PRO X  39      12.607  15.951  58.883  1.00  0.00           H
ATOM    613  CA  PRO X  39      14.529  16.371  58.175  1.00  0.00           C
ATOM    614  HA  PRO X  39      14.550  15.294  57.971  1.00  0.00           H
ATOM    615  C   PRO X  39      15.028  17.107  56.903  1.00  0.00           C
ATOM    616  O   PRO X  39      15.898  17.956  56.924  1.00  0.00           O
ATOM    617  N   TYR X  40      14.377  16.848  55.733  1.00  0.00           N
ATOM    618  H   TYR X  40      13.770  16.034  55.763  1.00  0.00           H
ATOM    619  CA  TYR X  40      14.338  17.583  54.485  1.00  0.00           C
ATOM    620  HA  TYR X  40      14.134  18.642  54.646  1.00  0.00           H
ATOM    621  CB  TYR X  40      15.720  17.369  53.727  1.00  0.00           C
ATOM    622  HB2 TYR X  40      15.701  18.043  52.874  1.00  0.00           H
ATOM    623  HB3 TYR X  40      16.464  17.786  54.412  1.00  0.00           H
ATOM    624  CG  TYR X  40      16.203  15.975  53.305  1.00  0.00           C
ATOM    625  CD1 TYR X  40      16.844  15.130  54.262  1.00  0.00           C
ATOM    626  HD1 TYR X  40      16.931  15.540  55.250  1.00  0.00           H
ATOM    627  CE1 TYR X  40      17.442  13.932  53.870  1.00  0.00           C
ATOM    628  HE1 TYR X  40      17.984  13.382  54.633  1.00  0.00           H
ATOM    629  CZ  TYR X  40      17.402  13.542  52.512  1.00  0.00           C
ATOM    630  OH  TYR X  40      18.049  12.456  52.122  1.00  0.00           O
ATOM    631  HH  TYR X  40      18.457  12.073  52.897  1.00  0.00           H
ATOM    632  CE2 TYR X  40      16.818  14.402  51.564  1.00  0.00           C
ATOM    633  HE2 TYR X  40      16.948  14.176  50.515  1.00  0.00           H
ATOM    634  CD2 TYR X  40      16.177  15.591  51.967  1.00  0.00           C
ATOM    635  HD2 TYR X  40      15.610  16.253  51.325  1.00  0.00           H
ATOM    636  C   TYR X  40      13.176  16.983  53.665  1.00  0.00           C
ATOM    637  O   TYR X  40      12.439  16.118  54.132  1.00  0.00           O
ATOM    638  N   VAL X  41      12.977  17.528  52.461  1.00  0.00           N
ATOM    639  H   VAL X  41      13.457  18.380  52.232  1.00  0.00           H
ATOM    640  CA  VAL X  41      11.934  17.017  51.543  1.00  0.00           C
ATOM    641  HA  VAL X  41      11.508  16.057  51.834  1.00  0.00           H
ATOM    642  CB  VAL X  41      10.777  18.040  51.513  1.00  0.00           C
ATOM    643  HB  VAL X  41      11.225  18.992  51.229  1.00  0.00           H
ATOM    644  CG1 VAL X  41       9.677  17.654  50.530  1.00  0.00           C
ATOM    645 HG11 VAL X  41       9.164  16.695  50.654  1.00  0.00           H
ATOM    646 HG12 VAL X  41       9.004  18.514  50.489  1.00  0.00           H
ATOM    647 HG13 VAL X  41       9.988  17.711  49.488  1.00  0.00           H
ATOM    648  CG2 VAL X  41      10.132  18.066  52.913  1.00  0.00           C
ATOM    649 HG21 VAL X  41      10.035  17.035  53.245  1.00  0.00           H
ATOM    650 HG22 VAL X  41       9.079  18.336  52.871  1.00  0.00           H
ATOM    651 HG23 VAL X  41      10.759  18.590  53.632  1.00  0.00           H
ATOM    652  C   VAL X  41      12.476  16.687  50.163  1.00  0.00           C
ATOM    653  O   VAL X  41      13.498  17.266  49.699  1.00  0.00           O
ATOM    654  N   SER X  42      11.821  15.779  49.409  1.00  0.00           N
ATOM    655  H   SER X  42      11.030  15.291  49.803  1.00  0.00           H
ATOM    656  CA  SER X  42      12.256  15.552  48.028  1.00  0.00           C
ATOM    657  HA  SER X  42      12.845  16.338  47.552  1.00  0.00           H
ATOM    658  CB  SER X  42      13.296  14.398  48.104  1.00  0.00           C
ATOM    659  HB2 SER X  42      14.116  14.653  48.779  1.00  0.00           H
ATOM    660  HB3 SER X  42      12.845  13.516  48.565  1.00  0.00           H
ATOM    661  OG  SER X  42      13.606  14.110  46.776  1.00  0.00           O
ATOM    662  HG  SER X  42      14.000  14.866  46.351  1.00  0.00           H
ATOM    663  C   SER X  42      11.029  15.133  47.221  1.00  0.00           C
ATOM    664  O   SER X  42       9.974  14.817  47.829  1.00  0.00           O
ATOM    665  N   CYX X  43      11.118  15.254  45.954  1.00  0.00           N
ATOM    666  H   CYX X  43      11.978  15.669  45.645  1.00  0.00           H
ATOM    667  CA  CYX X  43      10.058  15.130  44.917  1.00  0.00           C
ATOM    668  HA  CYX X  43       9.238  14.562  45.353  1.00  0.00           H
ATOM    669  CB  CYX X  43       9.610  16.578  44.621  1.00  0.00           C
ATOM    670  HB2 CYX X  43      10.360  17.139  44.068  1.00  0.00           H
ATOM    671  HB3 CYX X  43       8.732  16.617  43.965  1.00  0.00           H
ATOM    672  SG  CYX X  43       9.011  17.577  46.015  1.00  0.00           S
ATOM    673  C   CYX X  43      10.576  14.366  43.644  1.00  0.00           C
ATOM    674  O   CYX X  43      11.804  14.139  43.455  1.00  0.00           O
ATOM    675  N   ASP X  44       9.718  13.856  42.772  1.00  0.00           N
ATOM    676  H   ASP X  44       8.743  13.889  43.024  1.00  0.00           H
ATOM    677  CA  ASP X  44       9.933  13.163  41.535  1.00  0.00           C
ATOM    678  HA  ASP X  44      10.858  13.517  41.066  1.00  0.00           H
ATOM    679  CB  ASP X  44      10.106  11.669  41.876  1.00  0.00           C
ATOM    680  HB2 ASP X  44      10.580  11.191  41.022  1.00  0.00           H
ATOM    681  HB3 ASP X  44      10.805  11.578  42.707  1.00  0.00           H
ATOM    682  CG  ASP X  44       8.819  10.954  42.231  1.00  0.00           C
ATOM    683  OD1 ASP X  44       7.633  11.289  42.009  1.00  0.00           O
ATOM    684  OD2 ASP X  44       8.980   9.881  42.870  1.00  0.00           O
ATOM    685  C   ASP X  44       8.725  13.508  40.583  1.00  0.00           C
ATOM    686  O   ASP X  44       7.819  14.342  40.916  1.00  0.00           O
ATOM    687  N   PRO X  45       8.712  13.060  39.374  1.00  0.00           N
ATOM    688  CD  PRO X  45       9.774  12.249  38.678  1.00  0.00           C
ATOM    689  HD2 PRO X  45       9.533  11.240  39.001  1.00  0.00           H
ATOM    690  HD3 PRO X  45      10.790  12.557  38.911  1.00  0.00           H
ATOM    691  CG  PRO X  45       9.661  12.445  37.204  1.00  0.00           C
ATOM    692  HG2 PRO X  45       9.881  11.530  36.657  1.00  0.00           H
ATOM    693  HG3 PRO X  45      10.368  13.232  36.928  1.00  0.00           H
ATOM    694  CB  PRO X  45       8.217  12.751  37.050  1.00  0.00           C
ATOM    695  HB2 PRO X  45       7.605  11.854  36.942  1.00  0.00           H
ATOM    696  HB3 PRO X  45       8.107  13.347  36.134  1.00  0.00           H
ATOM    697  CA  PRO X  45       7.743  13.474  38.362  1.00  0.00           C
ATOM    698  HA  PRO X  45       7.789  14.559  38.311  1.00  0.00           H
ATOM    699  C   PRO X  45       6.253  13.338  38.675  1.00  0.00           C
ATOM    700  O   PRO X  45       5.443  13.706  37.782  1.00  0.00           O
ATOM    701  N   ASP X  46       5.837  12.799  39.814  1.00  0.00           N
ATOM    702  H   ASP X  46       6.492  12.650  40.563  1.00  0.00           H
ATOM    703  CA  ASP X  46       4.501  12.624  40.253  1.00  0.00           C
ATOM    704  HA  ASP X  46       3.786  13.224  39.679  1.00  0.00           H
ATOM    705  CB  ASP X  46       4.104  11.152  40.129  1.00  0.00           C
ATOM    706  HB2 ASP X  46       4.755  10.525  40.732  1.00  0.00           H
ATOM    707  HB3 ASP X  46       3.068  11.008  40.431  1.00  0.00           H
ATOM    708  CG  ASP X  46       4.221  10.510  38.747  1.00  0.00           C
ATOM    709  OD1 ASP X  46       5.331  10.356  38.133  1.00  0.00           O
ATOM    710  OD2 ASP X  46       3.184  10.082  38.260  1.00  0.00           O
ATOM    711  C   ASP X  46       4.238  13.073  41.735  1.00  0.00           C
ATOM    712  O   ASP X  46       3.224  13.552  42.104  1.00  0.00           O
ATOM    713  N   GLU X  47       5.273  12.891  42.617  1.00  0.00           N
ATOM    714  H   GLU X  47       6.123  12.406  42.358  1.00  0.00           H
ATOM    715  CA  GLU X  47       5.047  12.986  44.047  1.00  0.00           C
ATOM    716  HA  GLU X  47       4.250  13.726  44.145  1.00  0.00           H
ATOM    717  CB  GLU X  47       4.467  11.644  44.659  1.00  0.00           C
ATOM    718  HB2 GLU X  47       4.196  11.845  45.698  1.00  0.00           H
ATOM    719  HB3 GLU X  47       3.598  11.260  44.121  1.00  0.00           H
ATOM    720  CG  GLU X  47       5.693  10.625  44.563  1.00  0.00           C
ATOM    721  HG2 GLU X  47       5.817  10.376  43.518  1.00  0.00           H
ATOM    722  HG3 GLU X  47       6.605  11.056  44.978  1.00  0.00           H
ATOM    723  CD  GLU X  47       5.288   9.271  45.181  1.00  0.00           C
ATOM    724  OE1 GLU X  47       6.143   8.792  45.995  1.00  0.00           O
ATOM    725  OE2 GLU X  47       4.179   8.760  44.925  1.00  0.00           O
ATOM    726  C   GLU X  47       6.164  13.570  44.915  1.00  0.00           C
ATOM    727  O   GLU X  47       7.328  13.643  44.444  1.00  0.00           O
ATOM    728  N   CYX X  48       5.849  14.115  46.071  1.00  0.00           N
ATOM    729  H   CYX X  48       4.891  13.955  46.350  1.00  0.00           H
ATOM    730  CA  CYX X  48       6.869  14.427  47.148  1.00  0.00           C
ATOM    731  HA  CYX X  48       7.851  14.345  46.702  1.00  0.00           H
ATOM    732  CB  CYX X  48       6.794  15.925  47.560  1.00  0.00           C
ATOM    733  HB2 CYX X  48       5.883  16.073  48.128  1.00  0.00           H
ATOM    734  HB3 CYX X  48       7.666  16.071  48.205  1.00  0.00           H
ATOM    735  SG  CYX X  48       6.934  17.111  46.173  1.00  0.00           S
ATOM    736  C   CYX X  48       6.808  13.482  48.375  1.00  0.00           C
ATOM    737  O   CYX X  48       5.679  13.054  48.702  1.00  0.00           O
ATOM    738  N   ARG X  49       7.857  13.399  49.156  1.00  0.00           N
ATOM    739  H   ARG X  49       8.699  13.864  48.847  1.00  0.00           H
ATOM    740  CA  ARG X  49       7.979  12.739  50.403  1.00  0.00           C
ATOM    741  HA  ARG X  49       6.982  12.786  50.826  1.00  0.00           H
ATOM    742  CB  ARG X  49       8.570  11.331  50.205  1.00  0.00           C
ATOM    743  HB2 ARG X  49       9.487  11.447  49.635  1.00  0.00           H
ATOM    744  HB3 ARG X  49       8.848  10.923  51.178  1.00  0.00           H
ATOM    745  CG  ARG X  49       7.679  10.278  49.521  1.00  0.00           C
ATOM    746  HG2 ARG X  49       6.720  10.245  50.046  1.00  0.00           H
ATOM    747  HG3 ARG X  49       7.477  10.608  48.505  1.00  0.00           H
ATOM    748  CD  ARG X  49       8.354   8.901  49.336  1.00  0.00           C
ATOM    749  HD2 ARG X  49       7.739   8.458  48.562  1.00  0.00           H
ATOM    750  HD3 ARG X  49       9.333   9.043  48.858  1.00  0.00           H
ATOM    751  NE  ARG X  49       8.504   8.209  50.585  1.00  0.00           N
ATOM    752  HE  ARG X  49       9.410   8.347  51.014  1.00  0.00           H
ATOM    753  CZ  ARG X  49       7.780   7.242  51.066  1.00  0.00           C
ATOM    754  NH1 ARG X  49       6.635   6.909  50.601  1.00  0.00           N
ATOM    755 HH11 ARG X  49       6.182   7.551  49.962  1.00  0.00           H
ATOM    756 HH12 ARG X  49       6.187   6.042  50.865  1.00  0.00           H
ATOM    757  NH2 ARG X  49       8.239   6.515  51.988  1.00  0.00           N
ATOM    758 HH21 ARG X  49       9.177   6.513  52.342  1.00  0.00           H
ATOM    759 HH22 ARG X  49       7.781   5.671  52.300  1.00  0.00           H
ATOM    760  C   ARG X  49       8.802  13.577  51.430  1.00  0.00           C
ATOM    761  O   ARG X  49       9.747  14.225  51.032  1.00  0.00           O
ATOM    762  N   PHE X  50       8.548  13.332  52.675  1.00  0.00           N
ATOM    763  H   PHE X  50       8.075  12.445  52.772  1.00  0.00           H
ATOM    764  CA  PHE X  50       9.403  13.745  53.789  1.00  0.00           C
ATOM    765  HA  PHE X  50       9.862  14.691  53.534  1.00  0.00           H
ATOM    766  CB  PHE X  50       8.660  14.023  55.145  1.00  0.00           C
ATOM    767  HB2 PHE X  50       7.994  13.168  55.313  1.00  0.00           H
ATOM    768  HB3 PHE X  50       9.345  13.920  55.993  1.00  0.00           H
ATOM    769  CG  PHE X  50       7.822  15.264  55.044  1.00  0.00           C
ATOM    770  CD1 PHE X  50       8.349  16.489  55.475  1.00  0.00           C
ATOM    771  HD1 PHE X  50       9.217  16.592  56.111  1.00  0.00           H
ATOM    772  CE1 PHE X  50       7.571  17.702  55.410  1.00  0.00           C
ATOM    773  HE1 PHE X  50       7.937  18.566  55.938  1.00  0.00           H
ATOM    774  CZ  PHE X  50       6.300  17.674  54.801  1.00  0.00           C
ATOM    775  HZ  PHE X  50       5.750  18.596  54.844  1.00  0.00           H
ATOM    776  CE2 PHE X  50       5.810  16.420  54.422  1.00  0.00           C
ATOM    777  HE2 PHE X  50       4.776  16.358  54.112  1.00  0.00           H
ATOM    778  CD2 PHE X  50       6.561  15.254  54.424  1.00  0.00           C
ATOM    779  HD2 PHE X  50       6.113  14.310  54.163  1.00  0.00           H
ATOM    780  C   PHE X  50      10.522  12.713  54.001  1.00  0.00           C
ATOM    781  O   PHE X  50      10.390  11.508  53.817  1.00  0.00           O
ATOM    782  N   TYR X  51      11.728  13.259  54.290  1.00  0.00           N
ATOM    783  H   TYR X  51      11.794  14.255  54.429  1.00  0.00           H
ATOM    784  CA  TYR X  51      12.953  12.531  54.653  1.00  0.00           C
ATOM    785  HA  TYR X  51      12.845  11.445  54.585  1.00  0.00           H
ATOM    786  CB  TYR X  51      13.952  12.553  53.490  1.00  0.00           C
ATOM    787  HB2 TYR X  51      14.247  13.593  53.388  1.00  0.00           H
ATOM    788  HB3 TYR X  51      14.817  11.985  53.857  1.00  0.00           H
ATOM    789  CG  TYR X  51      13.566  11.962  52.137  1.00  0.00           C
ATOM    790  CD1 TYR X  51      12.516  12.453  51.426  1.00  0.00           C
ATOM    791  HD1 TYR X  51      12.077  13.402  51.688  1.00  0.00           H
ATOM    792  CE1 TYR X  51      12.203  11.800  50.243  1.00  0.00           C
ATOM    793  HE1 TYR X  51      11.541  12.305  49.565  1.00  0.00           H
ATOM    794  CZ  TYR X  51      12.874  10.671  49.772  1.00  0.00           C
ATOM    795  OH  TYR X  51      12.661  10.153  48.542  1.00  0.00           O
ATOM    796  HH  TYR X  51      13.478   9.669  48.400  1.00  0.00           H
ATOM    797  CE2 TYR X  51      13.874  10.053  50.554  1.00  0.00           C
ATOM    798  HE2 TYR X  51      14.266   9.082  50.299  1.00  0.00           H
ATOM    799  CD2 TYR X  51      14.254  10.768  51.739  1.00  0.00           C
ATOM    800  HD2 TYR X  51      14.998  10.315  52.376  1.00  0.00           H
ATOM    801  C   TYR X  51      13.507  12.886  56.051  1.00  0.00           C
ATOM    802  O   TYR X  51      13.474  14.050  56.394  1.00  0.00           O
ATOM    803  N   ALA X  52      14.194  11.964  56.744  1.00  0.00           N
ATOM    804  H   ALA X  52      14.269  11.012  56.411  1.00  0.00           H
ATOM    805  CA  ALA X  52      14.864  12.137  58.040  1.00  0.00           C
ATOM    806  HA  ALA X  52      15.479  13.036  58.026  1.00  0.00           H
ATOM    807  CB  ALA X  52      13.714  12.216  59.097  1.00  0.00           C
ATOM    808  HB1 ALA X  52      14.175  12.559  60.016  1.00  0.00           H
ATOM    809  HB2 ALA X  52      13.304  11.250  59.374  1.00  0.00           H
ATOM    810  HB3 ALA X  52      12.843  12.860  58.991  1.00  0.00           H
ATOM    811  C   ALA X  52      15.764  10.917  58.499  1.00  0.00           C
ATOM    812  O   ALA X  52      15.562   9.749  58.049  1.00  0.00           O
ATOM    813  N   LEU X  53      16.771  11.136  59.426  1.00  0.00           N
ATOM    814  H   LEU X  53      16.714  12.047  59.871  1.00  0.00           H
ATOM    815  CA  LEU X  53      17.534  10.076  60.070  1.00  0.00           C
ATOM    816  HA  LEU X  53      17.667   9.303  59.315  1.00  0.00           H
ATOM    817  CB  LEU X  53      18.941  10.512  60.398  1.00  0.00           C
ATOM    818  HB2 LEU X  53      18.930  11.396  61.038  1.00  0.00           H
ATOM    819  HB3 LEU X  53      19.420   9.659  60.887  1.00  0.00           H
ATOM    820  CG  LEU X  53      19.839  10.914  59.144  1.00  0.00           C
ATOM    821  HG  LEU X  53      19.281  11.542  58.450  1.00  0.00           H
ATOM    822  CD1 LEU X  53      20.979  11.769  59.693  1.00  0.00           C
ATOM    823 HD11 LEU X  53      21.589  11.260  60.431  1.00  0.00           H
ATOM    824 HD12 LEU X  53      20.522  12.634  60.175  1.00  0.00           H
ATOM    825 HD13 LEU X  53      21.652  12.094  58.899  1.00  0.00           H
ATOM    826  CD2 LEU X  53      20.322   9.693  58.390  1.00  0.00           C
ATOM    827 HD21 LEU X  53      20.924   9.995  57.539  1.00  0.00           H
ATOM    828 HD22 LEU X  53      20.604   8.822  58.978  1.00  0.00           H
ATOM    829 HD23 LEU X  53      19.393   9.403  57.905  1.00  0.00           H
ATOM    830  C   LEU X  53      16.804   9.507  61.274  1.00  0.00           C
ATOM    831  O   LEU X  53      16.313  10.228  62.115  1.00  0.00           O
ATOM    832  N   SER X  54      16.743   8.188  61.352  1.00  0.00           N
ATOM    833  H   SER X  54      17.162   7.632  60.628  1.00  0.00           H
ATOM    834  CA  SER X  54      15.941   7.482  62.316  1.00  0.00           C
ATOM    835  HA  SER X  54      15.726   8.201  63.098  1.00  0.00           H
ATOM    836  CB  SER X  54      14.527   7.075  61.726  1.00  0.00           C
ATOM    837  HB2 SER X  54      14.199   8.013  61.289  1.00  0.00           H
ATOM    838  HB3 SER X  54      14.606   6.326  60.941  1.00  0.00           H
ATOM    839  OG  SER X  54      13.785   6.589  62.826  1.00  0.00           O
ATOM    840  HG  SER X  54      13.225   7.273  63.197  1.00  0.00           H
ATOM    841  C   SER X  54      16.580   6.258  63.034  1.00  0.00           C
ATOM    842  O   SER X  54      17.313   5.533  62.373  1.00  0.00           O
ATOM    843  N   GLN X  55      16.288   6.020  64.323  1.00  0.00           N
ATOM    844  H   GLN X  55      15.551   6.631  64.628  1.00  0.00           H
ATOM    845  CA  GLN X  55      16.648   4.741  65.029  1.00  0.00           C
ATOM    846  HA  GLN X  55      17.585   4.406  64.579  1.00  0.00           H
ATOM    847  CB  GLN X  55      16.823   5.090  66.486  1.00  0.00           C
ATOM    848  HB2 GLN X  55      15.961   5.674  66.795  1.00  0.00           H
ATOM    849  HB3 GLN X  55      16.843   4.182  67.087  1.00  0.00           H
ATOM    850  CG  GLN X  55      18.093   5.924  66.758  1.00  0.00           C
ATOM    851  HG2 GLN X  55      17.968   6.768  66.086  1.00  0.00           H
ATOM    852  HG3 GLN X  55      18.035   6.263  67.793  1.00  0.00           H
ATOM    853  CD  GLN X  55      19.456   5.201  66.425  1.00  0.00           C
ATOM    854  OE1 GLN X  55      19.439   4.052  66.111  1.00  0.00           O
ATOM    855  NE2 GLN X  55      20.602   5.847  66.516  1.00  0.00           N
ATOM    856 HE21 GLN X  55      21.431   5.280  66.399  1.00  0.00           H
ATOM    857 HE22 GLN X  55      20.732   6.746  66.959  1.00  0.00           H
ATOM    858  C   GLN X  55      15.701   3.524  64.786  1.00  0.00           C
ATOM    859  O   GLN X  55      15.861   2.419  65.193  1.00  0.00           O
ATOM    860  N   GLY X  56      14.671   3.848  64.033  1.00  0.00           N
ATOM    861  H   GLY X  56      14.684   4.751  63.581  1.00  0.00           H
ATOM    862  CA  GLY X  56      13.812   2.797  63.461  1.00  0.00           C
ATOM    863  HA2 GLY X  56      13.171   3.247  62.711  1.00  0.00           H
ATOM    864  HA3 GLY X  56      14.501   2.097  62.978  1.00  0.00           H
ATOM    865  C   GLY X  56      13.009   2.094  64.574  1.00  0.00           C
ATOM    866  O   GLY X  56      12.590   0.946  64.434  1.00  0.00           O
ATOM    867  N   THR X  57      12.791   2.874  65.634  1.00  0.00           N
ATOM    868  H   THR X  57      13.068   3.838  65.515  1.00  0.00           H
ATOM    869  CA  THR X  57      12.092   2.411  66.864  1.00  0.00           C
ATOM    870  HA  THR X  57      11.356   1.663  66.592  1.00  0.00           H
ATOM    871  CB  THR X  57      13.190   1.807  67.867  1.00  0.00           C
ATOM    872  HB  THR X  57      13.730   0.924  67.519  1.00  0.00           H
ATOM    873  CG2 THR X  57      14.173   2.822  68.495  1.00  0.00           C
ATOM    874 HG21 THR X  57      14.887   2.220  69.055  1.00  0.00           H
ATOM    875 HG22 THR X  57      13.782   3.530  69.232  1.00  0.00           H
ATOM    876 HG23 THR X  57      14.453   3.507  67.694  1.00  0.00           H
ATOM    877  OG1 THR X  57      12.527   1.353  69.037  1.00  0.00           O
ATOM    878  HG1 THR X  57      11.968   0.599  68.812  1.00  0.00           H
ATOM    879  C   THR X  57      11.263   3.533  67.467  1.00  0.00           C
ATOM    880  O   THR X  57      11.688   4.676  67.400  1.00  0.00           O
ATOM    881  N   THR X  58      10.118   3.255  68.145  1.00  0.00           N
ATOM    882  H   THR X  58       9.978   2.299  68.455  1.00  0.00           H
ATOM    883  CA  THR X  58       9.156   4.283  68.533  1.00  0.00           C
ATOM    884  HA  THR X  58       8.997   4.964  67.686  1.00  0.00           H
ATOM    885  CB  THR X  58       7.793   3.673  68.907  1.00  0.00           C
ATOM    886  HB  THR X  58       7.024   4.446  68.883  1.00  0.00           H
ATOM    887  CG2 THR X  58       7.361   2.598  67.891  1.00  0.00           C
ATOM    888 HG21 THR X  58       6.268   2.605  67.889  1.00  0.00           H
ATOM    889 HG22 THR X  58       7.781   1.635  68.183  1.00  0.00           H
ATOM    890 HG23 THR X  58       7.677   2.834  66.866  1.00  0.00           H
ATOM    891  OG1 THR X  58       7.720   3.073  70.135  1.00  0.00           O
ATOM    892  HG1 THR X  58       6.834   2.833  70.413  1.00  0.00           H
ATOM    893  C   THR X  58       9.528   5.180  69.678  1.00  0.00           C
ATOM    894  O   THR X  58      10.276   4.792  70.577  1.00  0.00           O
ATOM    895  N   ILE X  59       8.887   6.373  69.816  1.00  0.00           N
ATOM    896  H   ILE X  59       8.207   6.569  69.083  1.00  0.00           H
ATOM    897  CA  ILE X  59       9.238   7.314  70.920  1.00  0.00           C
ATOM    898  HA  ILE X  59      10.319   7.407  70.973  1.00  0.00           H
ATOM    899  CB  ILE X  59       8.635   8.745  70.735  1.00  0.00           C
ATOM    900  HB  ILE X  59       7.570   8.547  70.840  1.00  0.00           H
ATOM    901  CG2 ILE X  59       9.129   9.680  71.925  1.00  0.00           C
ATOM    902 HG21 ILE X  59       8.727  10.680  71.748  1.00  0.00           H
ATOM    903 HG22 ILE X  59      10.206   9.640  72.040  1.00  0.00           H
ATOM    904 HG23 ILE X  59       8.736   9.319  72.879  1.00  0.00           H
ATOM    905  CG1 ILE X  59       8.874   9.366  69.337  1.00  0.00           C
ATOM    906 HG12 ILE X  59       9.918   9.679  69.232  1.00  0.00           H
ATOM    907 HG13 ILE X  59       8.719   8.598  68.584  1.00  0.00           H
ATOM    908  CD1 ILE X  59       7.969  10.535  69.108  1.00  0.00           C
ATOM    909 HD11 ILE X  59       8.174  11.344  69.810  1.00  0.00           H
ATOM    910 HD12 ILE X  59       6.950  10.237  69.338  1.00  0.00           H
ATOM    911 HD13 ILE X  59       8.043  10.954  68.099  1.00  0.00           H
ATOM    912  C   ILE X  59       8.863   6.772  72.336  1.00  0.00           C
ATOM    913  O   ILE X  59       9.709   6.806  73.176  1.00  0.00           O
ATOM    914  N   ARG X  60       7.697   6.162  72.534  1.00  0.00           N
ATOM    915  H   ARG X  60       7.171   5.998  71.693  1.00  0.00           H
ATOM    916  CA  ARG X  60       7.292   5.573  73.851  1.00  0.00           C
ATOM    917  HA  ARG X  60       7.532   6.385  74.543  1.00  0.00           H
ATOM    918  CB  ARG X  60       5.777   5.321  73.767  1.00  0.00           C
ATOM    919  HB2 ARG X  60       5.412   4.763  72.902  1.00  0.00           H
ATOM    920  HB3 ARG X  60       5.374   4.718  74.592  1.00  0.00           H
ATOM    921  CG  ARG X  60       4.939   6.579  73.957  1.00  0.00           C
ATOM    922  HG2 ARG X  60       5.049   6.955  74.977  1.00  0.00           H
ATOM    923  HG3 ARG X  60       5.485   7.315  73.376  1.00  0.00           H
ATOM    924  CD  ARG X  60       3.477   6.357  73.572  1.00  0.00           C
ATOM    925  HD2 ARG X  60       2.959   7.314  73.666  1.00  0.00           H
ATOM    926  HD3 ARG X  60       3.437   6.063  72.522  1.00  0.00           H
ATOM    927  NE  ARG X  60       2.794   5.391  74.495  1.00  0.00           N
ATOM    928  HE  ARG X  60       3.204   4.482  74.637  1.00  0.00           H
ATOM    929  CZ  ARG X  60       1.889   5.605  75.403  1.00  0.00           C
ATOM    930  NH1 ARG X  60       1.324   6.733  75.639  1.00  0.00           N
ATOM    931 HH11 ARG X  60       1.354   7.404  74.883  1.00  0.00           H
ATOM    932 HH12 ARG X  60       0.690   6.770  76.422  1.00  0.00           H
ATOM    933  NH2 ARG X  60       1.664   4.636  76.221  1.00  0.00           N
ATOM    934 HH21 ARG X  60       2.099   3.732  76.161  1.00  0.00           H
ATOM    935 HH22 ARG X  60       0.984   4.875  76.934  1.00  0.00           H
ATOM    936  C   ARG X  60       8.077   4.261  74.136  1.00  0.00           C
ATOM    937  O   ARG X  60       7.999   3.831  75.276  1.00  0.00           O
ATOM    938  N   GLY X  61       8.826   3.636  73.238  1.00  0.00           N
ATOM    939  H   GLY X  61       8.751   3.943  72.283  1.00  0.00           H
ATOM    940  CA  GLY X  61       9.675   2.529  73.541  1.00  0.00           C
ATOM    941  HA2 GLY X  61       9.031   1.788  74.014  1.00  0.00           H
ATOM    942  HA3 GLY X  61      10.052   2.153  72.586  1.00  0.00           H
ATOM    943  C   GLY X  61      10.822   2.793  74.410  1.00  0.00           C
ATOM    944  O   GLY X  61      11.102   3.988  74.687  1.00  0.00           O
ATOM    945  N   LYS X  62      11.385   1.726  74.974  1.00  0.00           N
ATOM    946  H   LYS X  62      11.039   0.817  74.702  1.00  0.00           H
ATOM    947  CA  LYS X  62      12.423   1.705  75.919  1.00  0.00           C
ATOM    948  HA  LYS X  62      12.576   2.723  76.265  1.00  0.00           H
ATOM    949  CB  LYS X  62      11.848   0.825  77.108  1.00  0.00           C
ATOM    950  HB2 LYS X  62      11.443  -0.095  76.684  1.00  0.00           H
ATOM    951  HB3 LYS X  62      12.585   0.539  77.858  1.00  0.00           H
ATOM    952  CG  LYS X  62      10.762   1.505  77.990  1.00  0.00           C
ATOM    953  HG2 LYS X  62      11.079   2.527  78.211  1.00  0.00           H
ATOM    954  HG3 LYS X  62       9.901   1.696  77.354  1.00  0.00           H
ATOM    955  CD  LYS X  62      10.461   0.546  79.175  1.00  0.00           C
ATOM    956  HD2 LYS X  62      10.203  -0.462  78.826  1.00  0.00           H
ATOM    957  HD3 LYS X  62      11.268   0.270  79.840  1.00  0.00           H
ATOM    958  CE  LYS X  62       9.259   1.025  80.063  1.00  0.00           C
ATOM    959  HE2 LYS X  62       9.184   0.674  81.098  1.00  0.00           H
ATOM    960  HE3 LYS X  62       9.361   2.101  80.196  1.00  0.00           H
ATOM    961  NZ  LYS X  62       7.918   0.783  79.502  1.00  0.00           N
ATOM    962  HZ1 LYS X  62       7.755  -0.148  79.159  1.00  0.00           H
ATOM    963  HZ2 LYS X  62       7.800   1.474  78.781  1.00  0.00           H
ATOM    964  HZ3 LYS X  62       7.185   0.970  80.183  1.00  0.00           H
ATOM    965  C   LYS X  62      13.734   1.180  75.317  1.00  0.00           C
ATOM    966  O   LYS X  62      14.573   0.742  76.097  1.00  0.00           O
ATOM    967  N   HID X  63      13.887   1.116  74.008  1.00  0.00           N
ATOM    968  H   HID X  63      13.259   1.610  73.394  1.00  0.00           H
ATOM    969  CA  HID X  63      15.114   0.551  73.496  1.00  0.00           C
ATOM    970  HA  HID X  63      15.488  -0.260  74.134  1.00  0.00           H
ATOM    971  CB  HID X  63      15.006  -0.027  72.025  1.00  0.00           C
ATOM    972  HB2 HID X  63      14.022  -0.481  71.982  1.00  0.00           H
ATOM    973  HB3 HID X  63      15.052   0.906  71.459  1.00  0.00           H
ATOM    974  CG  HID X  63      16.160  -0.897  71.754  1.00  0.00           C
ATOM    975  ND1 HID X  63      17.276  -0.484  71.065  1.00  0.00           N
ATOM    976  HD1 HID X  63      17.531   0.431  70.733  1.00  0.00           H
ATOM    977  CE1 HID X  63      17.971  -1.576  70.759  1.00  0.00           C
ATOM    978  HE1 HID X  63      18.970  -1.667  70.364  1.00  0.00           H
ATOM    979  NE2 HID X  63      17.360  -2.755  71.257  1.00  0.00           N
ATOM    980  CD2 HID X  63      16.282  -2.219  71.850  1.00  0.00           C
ATOM    981  HD2 HID X  63      15.506  -2.780  72.341  1.00  0.00           H
ATOM    982  C   HID X  63      16.191   1.675  73.623  1.00  0.00           C
ATOM    983  O   HID X  63      15.970   2.822  73.242  1.00  0.00           O
ATOM    984  N   SER X  64      17.373   1.278  74.255  1.00  0.00           N
ATOM    985  H   SER X  64      17.394   0.411  74.772  1.00  0.00           H
ATOM    986  CA  SER X  64      18.497   2.097  74.474  1.00  0.00           C
ATOM    987  HA  SER X  64      18.419   3.010  73.875  1.00  0.00           H
ATOM    988  CB  SER X  64      18.379   2.726  75.929  1.00  0.00           C
ATOM    989  HB2 SER X  64      19.092   3.550  76.005  1.00  0.00           H
ATOM    990  HB3 SER X  64      17.464   3.313  75.969  1.00  0.00           H
ATOM    991  OG  SER X  64      18.637   1.854  76.962  1.00  0.00           O
ATOM    992  HG  SER X  64      17.831   1.418  77.235  1.00  0.00           H
ATOM    993  C   SER X  64      19.882   1.524  74.182  1.00  0.00           C
ATOM    994  O   SER X  64      20.933   2.105  74.317  1.00  0.00           O
ATOM    995  N   ASN X  65      19.843   0.212  73.686  1.00  0.00           N
ATOM    996  H   ASN X  65      18.994  -0.089  73.220  1.00  0.00           H
ATOM    997  CA  ASN X  65      21.146  -0.399  73.283  1.00  0.00           C
ATOM    998  HA  ASN X  65      21.857  -0.251  74.094  1.00  0.00           H
ATOM    999  CB  ASN X  65      21.064  -1.944  73.180  1.00  0.00           C
ATOM   1000  HB2 ASN X  65      20.939  -2.254  74.219  1.00  0.00           H
ATOM   1001  HB3 ASN X  65      20.292  -2.245  72.474  1.00  0.00           H
ATOM   1002  CG  ASN X  65      22.309  -2.596  72.701  1.00  0.00           C
ATOM   1003  OD1 ASN X  65      23.433  -2.121  72.940  1.00  0.00           O
ATOM   1004  ND2 ASN X  65      22.238  -3.699  71.954  1.00  0.00           N
ATOM   1005 HD21 ASN X  65      21.340  -4.025  71.616  1.00  0.00           H
ATOM   1006 HD22 ASN X  65      23.055  -4.263  71.795  1.00  0.00           H
ATOM   1007  C   ASN X  65      21.667   0.125  71.983  1.00  0.00           C
ATOM   1008  O   ASN X  65      21.174  -0.133  70.932  1.00  0.00           O
ATOM   1009  N   GLY X  66      22.687   1.001  72.063  1.00  0.00           N
ATOM   1010  H   GLY X  66      23.171   0.947  72.944  1.00  0.00           H
ATOM   1011  CA  GLY X  66      23.308   1.644  70.855  1.00  0.00           C
ATOM   1012  HA2 GLY X  66      24.224   2.162  71.128  1.00  0.00           H
ATOM   1013  HA3 GLY X  66      23.635   0.880  70.158  1.00  0.00           H
ATOM   1014  C   GLY X  66      22.461   2.670  70.170  1.00  0.00           C
ATOM   1015  O   GLY X  66      22.967   3.762  69.777  1.00  0.00           O
ATOM   1016  N   THR X  67      21.155   2.494  70.185  1.00  0.00           N
ATOM   1017  H   THR X  67      20.914   1.543  70.421  1.00  0.00           H
ATOM   1018  CA  THR X  67      20.049   3.455  69.696  1.00  0.00           C
ATOM   1019  HA  THR X  67      20.235   3.664  68.639  1.00  0.00           H
ATOM   1020  CB  THR X  67      18.661   2.888  69.643  1.00  0.00           C
ATOM   1021  HB  THR X  67      17.889   3.536  69.215  1.00  0.00           H
ATOM   1022  CG2 THR X  67      18.678   1.629  68.828  1.00  0.00           C
ATOM   1023 HG21 THR X  67      18.625   1.907  67.775  1.00  0.00           H
ATOM   1024 HG22 THR X  67      17.765   1.067  69.011  1.00  0.00           H
ATOM   1025 HG23 THR X  67      19.533   0.963  68.960  1.00  0.00           H
ATOM   1026  OG1 THR X  67      18.225   2.480  70.936  1.00  0.00           O
ATOM   1027  HG1 THR X  67      17.770   3.200  71.388  1.00  0.00           H
ATOM   1028  C   THR X  67      20.081   4.815  70.386  1.00  0.00           C
ATOM   1029  O   THR X  67      19.721   5.781  69.839  1.00  0.00           O
ATOM   1030  N   ILE X  68      20.640   4.904  71.550  1.00  0.00           N
ATOM   1031  H   ILE X  68      20.907   4.079  72.054  1.00  0.00           H
ATOM   1032  CA  ILE X  68      20.876   6.177  72.184  1.00  0.00           C
ATOM   1033  HA  ILE X  68      19.921   6.686  72.074  1.00  0.00           H
ATOM   1034  CB  ILE X  68      21.212   5.975  73.661  1.00  0.00           C
ATOM   1035  HB  ILE X  68      20.487   5.235  74.002  1.00  0.00           H
ATOM   1036  CG2 ILE X  68      22.625   5.404  73.754  1.00  0.00           C
ATOM   1037 HG21 ILE X  68      22.951   5.631  74.769  1.00  0.00           H
ATOM   1038 HG22 ILE X  68      23.297   5.899  73.043  1.00  0.00           H
ATOM   1039 HG23 ILE X  68      22.437   4.331  73.682  1.00  0.00           H
ATOM   1040  CG1 ILE X  68      20.961   7.189  74.532  1.00  0.00           C
ATOM   1041 HG12 ILE X  68      21.614   8.025  74.281  1.00  0.00           H
ATOM   1042 HG13 ILE X  68      19.925   7.502  74.353  1.00  0.00           H
ATOM   1043  CD1 ILE X  68      21.120   6.848  76.067  1.00  0.00           C
ATOM   1044 HD11 ILE X  68      20.814   5.844  76.357  1.00  0.00           H
ATOM   1045 HD12 ILE X  68      20.470   7.531  76.607  1.00  0.00           H
ATOM   1046 HD13 ILE X  68      22.183   6.970  76.310  1.00  0.00           H
ATOM   1047  C   ILE X  68      21.762   7.190  71.415  1.00  0.00           C
ATOM   1048  O   ILE X  68      21.575   8.392  71.404  1.00  0.00           O
ATOM   1049  N   HID X  69      22.773   6.676  70.787  1.00  0.00           N
ATOM   1050  H   HID X  69      22.702   5.695  70.552  1.00  0.00           H
ATOM   1051  CA  HID X  69      23.816   7.447  70.122  1.00  0.00           C
ATOM   1052  HA  HID X  69      23.965   8.399  70.635  1.00  0.00           H
ATOM   1053  CB  HID X  69      25.054   6.574  70.140  1.00  0.00           C
ATOM   1054  HB2 HID X  69      25.346   6.388  71.173  1.00  0.00           H
ATOM   1055  HB3 HID X  69      24.946   5.621  69.625  1.00  0.00           H
ATOM   1056  CG  HID X  69      26.337   7.214  69.623  1.00  0.00           C
ATOM   1057  ND1 HID X  69      27.280   6.595  68.849  1.00  0.00           N
ATOM   1058  HD1 HID X  69      27.208   5.652  68.502  1.00  0.00           H
ATOM   1059  CE1 HID X  69      28.060   7.576  68.377  1.00  0.00           C
ATOM   1060  HE1 HID X  69      28.856   7.265  67.718  1.00  0.00           H
ATOM   1061  NE2 HID X  69      27.869   8.765  69.005  1.00  0.00           N
ATOM   1062  CD2 HID X  69      26.689   8.481  69.758  1.00  0.00           C
ATOM   1063  HD2 HID X  69      26.205   9.244  70.335  1.00  0.00           H
ATOM   1064  C   HID X  69      23.341   7.844  68.690  1.00  0.00           C
ATOM   1065  O   HID X  69      22.892   7.014  67.891  1.00  0.00           O
ATOM   1066  N   ASP X  70      23.826   9.031  68.285  1.00  0.00           N
ATOM   1067  H   ASP X  70      24.235   9.641  68.975  1.00  0.00           H
ATOM   1068  CA  ASP X  70      23.387   9.670  67.045  1.00  0.00           C
ATOM   1069  HA  ASP X  70      22.352   9.377  66.861  1.00  0.00           H
ATOM   1070  CB  ASP X  70      23.536  11.223  67.186  1.00  0.00           C
ATOM   1071  HB2 ASP X  70      24.549  11.514  67.465  1.00  0.00           H
ATOM   1072  HB3 ASP X  70      23.341  11.708  66.226  1.00  0.00           H
ATOM   1073  CG  ASP X  70      22.558  11.841  68.198  1.00  0.00           C
ATOM   1074  OD1 ASP X  70      22.763  13.005  68.578  1.00  0.00           O
ATOM   1075  OD2 ASP X  70      21.540  11.166  68.512  1.00  0.00           O
ATOM   1076  C   ASP X  70      24.168   9.128  65.783  1.00  0.00           C
ATOM   1077  O   ASP X  70      23.944   9.659  64.668  1.00  0.00           O
ATOM   1078  N   ARG X  71      25.064   8.167  65.947  1.00  0.00           N
ATOM   1079  H   ARG X  71      25.282   8.022  66.921  1.00  0.00           H
ATOM   1080  CA  ARG X  71      25.971   7.677  64.949  1.00  0.00           C
ATOM   1081  HA  ARG X  71      25.507   7.885  63.980  1.00  0.00           H
ATOM   1082  CB  ARG X  71      27.361   8.459  64.814  1.00  0.00           C
ATOM   1083  HB2 ARG X  71      27.823   8.453  65.804  1.00  0.00           H
ATOM   1084  HB3 ARG X  71      28.029   7.897  64.155  1.00  0.00           H
ATOM   1085  CG  ARG X  71      27.152   9.818  64.209  1.00  0.00           C
ATOM   1086  HG2 ARG X  71      26.617   9.734  63.272  1.00  0.00           H
ATOM   1087  HG3 ARG X  71      26.676  10.406  65.004  1.00  0.00           H
ATOM   1088  CD  ARG X  71      28.509  10.419  63.901  1.00  0.00           C
ATOM   1089  HD2 ARG X  71      28.892   9.733  63.155  1.00  0.00           H
ATOM   1090  HD3 ARG X  71      28.371  11.326  63.314  1.00  0.00           H
ATOM   1091  NE  ARG X  71      29.390  10.624  65.094  1.00  0.00           N
ATOM   1092  HE  ARG X  71      30.102   9.926  65.253  1.00  0.00           H
ATOM   1093  CZ  ARG X  71      29.393  11.537  66.022  1.00  0.00           C
ATOM   1094  NH1 ARG X  71      28.401  12.396  66.228  1.00  0.00           N
ATOM   1095 HH11 ARG X  71      27.631  12.419  65.568  1.00  0.00           H
ATOM   1096 HH12 ARG X  71      28.471  13.102  66.953  1.00  0.00           H
ATOM   1097  NH2 ARG X  71      30.403  11.728  66.824  1.00  0.00           N
ATOM   1098 HH21 ARG X  71      31.291  11.269  66.674  1.00  0.00           H
ATOM   1099 HH22 ARG X  71      30.211  12.397  67.562  1.00  0.00           H
ATOM   1100  C   ARG X  71      26.249   6.210  65.043  1.00  0.00           C
ATOM   1101  O   ARG X  71      27.068   5.666  64.330  1.00  0.00           O
ATOM   1102  N   SER X  72      25.532   5.502  65.866  1.00  0.00           N
ATOM   1103  H   SER X  72      24.773   6.000  66.310  1.00  0.00           H
ATOM   1104  CA  SER X  72      25.498   4.037  65.749  1.00  0.00           C
ATOM   1105  HA  SER X  72      26.512   3.662  65.880  1.00  0.00           H
ATOM   1106  CB  SER X  72      24.612   3.540  66.901  1.00  0.00           C
ATOM   1107  HB2 SER X  72      24.661   2.467  67.081  1.00  0.00           H
ATOM   1108  HB3 SER X  72      25.033   3.997  67.792  1.00  0.00           H
ATOM   1109  OG  SER X  72      23.326   3.923  66.735  1.00  0.00           O
ATOM   1110  HG  SER X  72      22.997   4.096  67.623  1.00  0.00           H
ATOM   1111  C   SER X  72      24.955   3.472  64.480  1.00  0.00           C
ATOM   1112  O   SER X  72      24.115   4.061  63.771  1.00  0.00           O
ATOM   1113  N   GLN X  73      25.267   2.191  64.266  1.00  0.00           N
ATOM   1114  H   GLN X  73      25.838   1.728  64.951  1.00  0.00           H
ATOM   1115  CA  GLN X  73      24.910   1.310  63.133  1.00  0.00           C
ATOM   1116  HA  GLN X  73      25.059   1.843  62.203  1.00  0.00           H
ATOM   1117  CB  GLN X  73      25.716   0.057  63.223  1.00  0.00           C
ATOM   1118  HB2 GLN X  73      25.524  -0.399  62.254  1.00  0.00           H
ATOM   1119  HB3 GLN X  73      26.742   0.412  63.234  1.00  0.00           H
ATOM   1120  CG  GLN X  73      25.551  -1.095  64.284  1.00  0.00           C
ATOM   1121  HG2 GLN X  73      24.514  -1.372  64.084  1.00  0.00           H
ATOM   1122  HG3 GLN X  73      26.148  -1.966  64.010  1.00  0.00           H
ATOM   1123  CD  GLN X  73      25.716  -0.741  65.777  1.00  0.00           C
ATOM   1124  OE1 GLN X  73      25.375   0.299  66.277  1.00  0.00           O
ATOM   1125  NE2 GLN X  73      26.261  -1.702  66.534  1.00  0.00           N
ATOM   1126 HE21 GLN X  73      26.496  -1.610  67.509  1.00  0.00           H
ATOM   1127 HE22 GLN X  73      26.658  -2.455  65.982  1.00  0.00           H
ATOM   1128  C   GLN X  73      23.397   0.995  63.186  1.00  0.00           C
ATOM   1129  O   GLN X  73      22.861   0.420  62.270  1.00  0.00           O
ATOM   1130  N   TYR X  74      22.736   1.456  64.268  1.00  0.00           N
ATOM   1131  H   TYR X  74      23.140   1.845  65.104  1.00  0.00           H
ATOM   1132  CA  TYR X  74      21.310   1.279  64.433  1.00  0.00           C
ATOM   1133  HA  TYR X  74      20.938   0.352  64.008  1.00  0.00           H
ATOM   1134  CB  TYR X  74      20.944   1.322  65.957  1.00  0.00           C
ATOM   1135  HB2 TYR X  74      21.464   2.099  66.517  1.00  0.00           H
ATOM   1136  HB3 TYR X  74      19.866   1.461  65.871  1.00  0.00           H
ATOM   1137  CG  TYR X  74      21.227   0.089  66.690  1.00  0.00           C
ATOM   1138  CD1 TYR X  74      20.207  -0.884  66.796  1.00  0.00           C
ATOM   1139  HD1 TYR X  74      19.225  -0.627  66.415  1.00  0.00           H
ATOM   1140  CE1 TYR X  74      20.354  -2.091  67.583  1.00  0.00           C
ATOM   1141  HE1 TYR X  74      19.575  -2.820  67.754  1.00  0.00           H
ATOM   1142  CZ  TYR X  74      21.501  -2.262  68.314  1.00  0.00           C
ATOM   1143  OH  TYR X  74      21.540  -3.401  69.147  1.00  0.00           O
ATOM   1144  HH  TYR X  74      22.346  -3.432  69.670  1.00  0.00           H
ATOM   1145  CE2 TYR X  74      22.584  -1.347  68.198  1.00  0.00           C
ATOM   1146  HE2 TYR X  74      23.503  -1.633  68.687  1.00  0.00           H
ATOM   1147  CD2 TYR X  74      22.399  -0.152  67.444  1.00  0.00           C
ATOM   1148  HD2 TYR X  74      23.165   0.610  67.355  1.00  0.00           H
ATOM   1149  C   TYR X  74      20.543   2.434  63.711  1.00  0.00           C
ATOM   1150  O   TYR X  74      19.389   2.271  63.293  1.00  0.00           O
ATOM   1151  N   ARG X  75      21.185   3.615  63.461  1.00  0.00           N
ATOM   1152  H   ARG X  75      22.080   3.867  63.867  1.00  0.00           H
ATOM   1153  CA  ARG X  75      20.622   4.729  62.762  1.00  0.00           C
ATOM   1154  HA  ARG X  75      19.573   4.736  63.065  1.00  0.00           H
ATOM   1155  CB  ARG X  75      21.339   6.042  63.111  1.00  0.00           C
ATOM   1156  HB2 ARG X  75      21.834   5.920  64.081  1.00  0.00           H
ATOM   1157  HB3 ARG X  75      22.197   6.145  62.453  1.00  0.00           H
ATOM   1158  CG  ARG X  75      20.442   7.287  62.999  1.00  0.00           C
ATOM   1159  HG2 ARG X  75      20.137   7.443  61.971  1.00  0.00           H
ATOM   1160  HG3 ARG X  75      19.554   7.133  63.609  1.00  0.00           H
ATOM   1161  CD  ARG X  75      21.243   8.454  63.530  1.00  0.00           C
ATOM   1162  HD2 ARG X  75      21.716   8.184  64.471  1.00  0.00           H
ATOM   1163  HD3 ARG X  75      21.989   8.725  62.790  1.00  0.00           H
ATOM   1164  NE  ARG X  75      20.295   9.647  63.693  1.00  0.00           N
ATOM   1165  HE  ARG X  75      19.327   9.522  63.945  1.00  0.00           H
ATOM   1166  CZ  ARG X  75      20.687  10.872  63.480  1.00  0.00           C
ATOM   1167  NH1 ARG X  75      21.936  11.234  63.327  1.00  0.00           N
ATOM   1168 HH11 ARG X  75      22.627  10.537  63.595  1.00  0.00           H
ATOM   1169 HH12 ARG X  75      22.161  12.192  63.549  1.00  0.00           H
ATOM   1170  NH2 ARG X  75      19.963  11.915  63.537  1.00  0.00           N
ATOM   1171 HH21 ARG X  75      19.022  11.795  63.880  1.00  0.00           H
ATOM   1172 HH22 ARG X  75      20.347  12.844  63.525  1.00  0.00           H
ATOM   1173  C   ARG X  75      20.534   4.564  61.202  1.00  0.00           C
ATOM   1174  O   ARG X  75      21.405   4.003  60.617  1.00  0.00           O
ATOM   1175  N   ALA X  76      19.486   5.085  60.573  1.00  0.00           N
ATOM   1176  H   ALA X  76      18.890   5.693  61.114  1.00  0.00           H
ATOM   1177  CA  ALA X  76      19.194   4.926  59.117  1.00  0.00           C
ATOM   1178  HA  ALA X  76      20.118   4.865  58.535  1.00  0.00           H
ATOM   1179  CB  ALA X  76      18.541   3.533  58.946  1.00  0.00           C
ATOM   1180  HB1 ALA X  76      17.582   3.527  59.461  1.00  0.00           H
ATOM   1181  HB2 ALA X  76      19.122   2.697  59.333  1.00  0.00           H
ATOM   1182  HB3 ALA X  76      18.338   3.357  57.889  1.00  0.00           H
ATOM   1183  C   ALA X  76      18.307   6.026  58.581  1.00  0.00           C
ATOM   1184  O   ALA X  76      17.595   6.594  59.328  1.00  0.00           O
ATOM   1185  N   LEU X  77      18.416   6.374  57.280  1.00  0.00           N
ATOM   1186  H   LEU X  77      18.919   5.725  56.700  1.00  0.00           H
ATOM   1187  CA  LEU X  77      17.537   7.307  56.632  1.00  0.00           C
ATOM   1188  HA  LEU X  77      17.363   8.176  57.269  1.00  0.00           H
ATOM   1189  CB  LEU X  77      18.230   7.706  55.289  1.00  0.00           C
ATOM   1190  HB2 LEU X  77      19.214   8.149  55.419  1.00  0.00           H
ATOM   1191  HB3 LEU X  77      18.352   6.777  54.736  1.00  0.00           H
ATOM   1192  CG  LEU X  77      17.359   8.551  54.331  1.00  0.00           C
ATOM   1193  HG  LEU X  77      16.421   8.029  54.139  1.00  0.00           H
ATOM   1194  CD1 LEU X  77      16.929   9.913  55.034  1.00  0.00           C
ATOM   1195 HD11 LEU X  77      16.437  10.549  54.299  1.00  0.00           H
ATOM   1196 HD12 LEU X  77      17.778  10.309  55.594  1.00  0.00           H
ATOM   1197 HD13 LEU X  77      16.131   9.648  55.734  1.00  0.00           H
ATOM   1198  CD2 LEU X  77      17.826   8.872  52.928  1.00  0.00           C
ATOM   1199 HD21 LEU X  77      16.976   9.013  52.255  1.00  0.00           H
ATOM   1200 HD22 LEU X  77      18.386   9.812  52.961  1.00  0.00           H
ATOM   1201 HD23 LEU X  77      18.441   8.039  52.568  1.00  0.00           H
ATOM   1202  C   LEU X  77      16.271   6.611  56.247  1.00  0.00           C
ATOM   1203  O   LEU X  77      16.300   5.544  55.625  1.00  0.00           O
ATOM   1204  N   ILE X  78      15.154   7.266  56.625  1.00  0.00           N
ATOM   1205  H   ILE X  78      15.243   8.101  57.194  1.00  0.00           H
ATOM   1206  CA  ILE X  78      13.729   6.904  56.337  1.00  0.00           C
ATOM   1207  HA  ILE X  78      13.785   6.040  55.678  1.00  0.00           H
ATOM   1208  CB  ILE X  78      12.905   6.435  57.597  1.00  0.00           C
ATOM   1209  HB  ILE X  78      11.962   5.985  57.287  1.00  0.00           H
ATOM   1210  CG2 ILE X  78      13.675   5.305  58.237  1.00  0.00           C
ATOM   1211 HG21 ILE X  78      13.740   4.422  57.601  1.00  0.00           H
ATOM   1212 HG22 ILE X  78      13.313   5.102  59.246  1.00  0.00           H
ATOM   1213 HG23 ILE X  78      14.729   5.526  58.395  1.00  0.00           H
ATOM   1214  CG1 ILE X  78      12.723   7.626  58.582  1.00  0.00           C
ATOM   1215 HG12 ILE X  78      13.208   7.436  59.532  1.00  0.00           H
ATOM   1216 HG13 ILE X  78      13.234   8.503  58.197  1.00  0.00           H
ATOM   1217  CD1 ILE X  78      11.273   8.014  58.867  1.00  0.00           C
ATOM   1218 HD11 ILE X  78      10.933   8.355  57.887  1.00  0.00           H
ATOM   1219 HD12 ILE X  78      11.363   8.904  59.493  1.00  0.00           H
ATOM   1220 HD13 ILE X  78      10.871   7.073  59.233  1.00  0.00           H
ATOM   1221  C   ILE X  78      12.948   8.001  55.553  1.00  0.00           C
ATOM   1222  O   ILE X  78      13.217   9.159  55.736  1.00  0.00           O
ATOM   1223  N   SER X  79      11.946   7.575  54.827  1.00  0.00           N
ATOM   1224  H   SER X  79      11.776   6.590  54.699  1.00  0.00           H
ATOM   1225  CA  SER X  79      10.906   8.450  54.204  1.00  0.00           C
ATOM   1226  HA  SER X  79      10.918   9.428  54.693  1.00  0.00           H
ATOM   1227  CB  SER X  79      11.192   8.683  52.716  1.00  0.00           C
ATOM   1228  HB2 SER X  79      10.504   9.477  52.420  1.00  0.00           H
ATOM   1229  HB3 SER X  79      12.240   8.962  52.615  1.00  0.00           H
ATOM   1230  OG  SER X  79      10.914   7.402  52.107  1.00  0.00           O
ATOM   1231  HG  SER X  79      11.641   6.783  52.139  1.00  0.00           H
ATOM   1232  C   SER X  79       9.472   8.046  54.395  1.00  0.00           C
ATOM   1233  O   SER X  79       9.160   6.865  54.604  1.00  0.00           O
ATOM   1234  N   TRP X  80       8.555   8.979  54.350  1.00  0.00           N
ATOM   1235  H   TRP X  80       8.841   9.950  54.309  1.00  0.00           H
ATOM   1236  CA  TRP X  80       7.117   8.802  54.523  1.00  0.00           C
ATOM   1237  HA  TRP X  80       6.944   7.807  54.110  1.00  0.00           H
ATOM   1238  CB  TRP X  80       6.731   8.806  56.040  1.00  0.00           C
ATOM   1239  HB2 TRP X  80       5.713   8.421  56.154  1.00  0.00           H
ATOM   1240  HB3 TRP X  80       7.473   8.176  56.538  1.00  0.00           H
ATOM   1241  CG  TRP X  80       6.684  10.123  56.827  1.00  0.00           C
ATOM   1242  CD1 TRP X  80       5.543  10.826  56.942  1.00  0.00           C
ATOM   1243  HD1 TRP X  80       4.601  10.501  56.514  1.00  0.00           H
ATOM   1244  NE1 TRP X  80       5.846  11.996  57.659  1.00  0.00           N
ATOM   1245  HE1 TRP X  80       5.168  12.739  57.756  1.00  0.00           H
ATOM   1246  CE2 TRP X  80       7.207  12.157  57.865  1.00  0.00           C
ATOM   1247  CZ2 TRP X  80       8.028  13.178  58.379  1.00  0.00           C
ATOM   1248  HZ2 TRP X  80       7.633  14.052  58.878  1.00  0.00           H
ATOM   1249  CH2 TRP X  80       9.462  13.108  58.378  1.00  0.00           C
ATOM   1250  HH2 TRP X  80      10.076  13.867  58.849  1.00  0.00           H
ATOM   1251  CZ3 TRP X  80       9.980  11.983  57.693  1.00  0.00           C
ATOM   1252  HZ3 TRP X  80      11.039  11.841  57.510  1.00  0.00           H
ATOM   1253  CE3 TRP X  80       9.164  10.928  57.184  1.00  0.00           C
ATOM   1254  HE3 TRP X  80       9.582  10.141  56.571  1.00  0.00           H
ATOM   1255  CD2 TRP X  80       7.767  10.940  57.327  1.00  0.00           C
ATOM   1256  C   TRP X  80       6.264   9.747  53.635  1.00  0.00           C
ATOM   1257  O   TRP X  80       6.781  10.703  53.011  1.00  0.00           O
ATOM   1258  N   PRO X  81       4.952   9.438  53.419  1.00  0.00           N
ATOM   1259  CD  PRO X  81       4.281   8.264  53.841  1.00  0.00           C
ATOM   1260  HD2 PRO X  81       4.041   8.446  54.888  1.00  0.00           H
ATOM   1261  HD3 PRO X  81       4.819   7.324  53.716  1.00  0.00           H
ATOM   1262  CG  PRO X  81       3.021   8.249  53.057  1.00  0.00           C
ATOM   1263  HG2 PRO X  81       2.255   7.629  53.534  1.00  0.00           H
ATOM   1264  HG3 PRO X  81       3.230   7.842  52.066  1.00  0.00           H
ATOM   1265  CB  PRO X  81       2.667   9.651  52.898  1.00  0.00           C
ATOM   1266  HB2 PRO X  81       2.122   9.943  53.789  1.00  0.00           H
ATOM   1267  HB3 PRO X  81       2.170   9.762  51.938  1.00  0.00           H
ATOM   1268  CA  PRO X  81       4.002  10.346  52.779  1.00  0.00           C
ATOM   1269  HA  PRO X  81       4.391  10.428  51.764  1.00  0.00           H
ATOM   1270  C   PRO X  81       3.902  11.694  53.285  1.00  0.00           C
ATOM   1271  O   PRO X  81       4.179  12.005  54.448  1.00  0.00           O
ATOM   1272  N   LEU X  82       3.252  12.561  52.455  1.00  0.00           N
ATOM   1273  H   LEU X  82       3.108  12.238  51.515  1.00  0.00           H
ATOM   1274  CA  LEU X  82       2.705  13.877  52.891  1.00  0.00           C
ATOM   1275  HA  LEU X  82       3.513  14.388  53.423  1.00  0.00           H
ATOM   1276  CB  LEU X  82       2.348  14.778  51.688  1.00  0.00           C
ATOM   1277  HB2 LEU X  82       1.472  14.265  51.283  1.00  0.00           H
ATOM   1278  HB3 LEU X  82       2.179  15.774  52.085  1.00  0.00           H
ATOM   1279  CG  LEU X  82       3.461  14.885  50.521  1.00  0.00           C
ATOM   1280  HG  LEU X  82       3.708  13.959  50.002  1.00  0.00           H
ATOM   1281  CD1 LEU X  82       2.919  15.947  49.470  1.00  0.00           C
ATOM   1282 HD11 LEU X  82       3.654  16.069  48.680  1.00  0.00           H
ATOM   1283 HD12 LEU X  82       2.747  16.927  49.926  1.00  0.00           H
ATOM   1284 HD13 LEU X  82       2.111  15.637  48.810  1.00  0.00           H
ATOM   1285  CD2 LEU X  82       4.660  15.623  51.190  1.00  0.00           C
ATOM   1286 HD21 LEU X  82       4.965  14.934  51.972  1.00  0.00           H
ATOM   1287 HD22 LEU X  82       5.389  15.825  50.396  1.00  0.00           H
ATOM   1288 HD23 LEU X  82       4.312  16.594  51.536  1.00  0.00           H
ATOM   1289  C   LEU X  82       1.474  13.791  53.884  1.00  0.00           C
ATOM   1290  O   LEU X  82       0.762  12.785  54.026  1.00  0.00           O
ATOM   1291  N   SER X  83       1.167  14.879  54.575  1.00  0.00           N
ATOM   1292  H   SER X  83       1.776  15.680  54.497  1.00  0.00           H
ATOM   1293  CA  SER X  83       0.123  15.036  55.629  1.00  0.00           C
ATOM   1294  HA  SER X  83       0.347  15.826  56.347  1.00  0.00           H
ATOM   1295  CB  SER X  83      -1.259  15.217  55.068  1.00  0.00           C
ATOM   1296  HB2 SER X  83      -1.587  14.346  54.496  1.00  0.00           H
ATOM   1297  HB3 SER X  83      -1.969  15.391  55.885  1.00  0.00           H
ATOM   1298  OG  SER X  83      -1.497  16.397  54.247  1.00  0.00           O
ATOM   1299  HG  SER X  83      -1.026  16.349  53.411  1.00  0.00           H
ATOM   1300  C   SER X  83       0.064  13.833  56.642  1.00  0.00           C
ATOM   1301  O   SER X  83      -0.975  13.263  56.841  1.00  0.00           O
ATOM   1302  N   SER X  84       1.221  13.509  57.280  1.00  0.00           N
ATOM   1303  H   SER X  84       2.124  13.940  57.137  1.00  0.00           H
ATOM   1304  CA  SER X  84       1.302  12.404  58.278  1.00  0.00           C
ATOM   1305  HA  SER X  84       0.460  12.396  58.965  1.00  0.00           H
ATOM   1306  CB  SER X  84       1.337  11.078  57.600  1.00  0.00           C
ATOM   1307  HB2 SER X  84       2.239  11.051  56.987  1.00  0.00           H
ATOM   1308  HB3 SER X  84       1.469  10.305  58.362  1.00  0.00           H
ATOM   1309  OG  SER X  84       0.263  10.787  56.774  1.00  0.00           O
ATOM   1310  HG  SER X  84      -0.170  11.607  56.517  1.00  0.00           H
ATOM   1311  C   SER X  84       2.611  12.441  59.134  1.00  0.00           C
ATOM   1312  O   SER X  84       3.536  13.182  58.789  1.00  0.00           O
ATOM   1313  N   PRO X  85       2.649  11.741  60.256  1.00  0.00           N
ATOM   1314  CD  PRO X  85       1.732  10.874  60.912  1.00  0.00           C
ATOM   1315  HD2 PRO X  85       1.690   9.955  60.331  1.00  0.00           H
ATOM   1316  HD3 PRO X  85       0.737  11.311  60.964  1.00  0.00           H
ATOM   1317  CG  PRO X  85       2.210  10.599  62.291  1.00  0.00           C
ATOM   1318  HG2 PRO X  85       2.454   9.553  62.484  1.00  0.00           H
ATOM   1319  HG3 PRO X  85       1.563  11.063  63.027  1.00  0.00           H
ATOM   1320  CB  PRO X  85       3.505  11.466  62.349  1.00  0.00           C
ATOM   1321  HB2 PRO X  85       4.287  10.976  62.939  1.00  0.00           H
ATOM   1322  HB3 PRO X  85       3.141  12.408  62.757  1.00  0.00           H
ATOM   1323  CA  PRO X  85       3.899  11.558  60.975  1.00  0.00           C
ATOM   1324  HA  PRO X  85       4.555  12.419  60.857  1.00  0.00           H
ATOM   1325  C   PRO X  85       4.674  10.275  60.399  1.00  0.00           C
ATOM   1326  O   PRO X  85       4.202   9.428  59.753  1.00  0.00           O
ATOM   1327  N   PRO X  86       5.938  10.134  60.811  1.00  0.00           N
ATOM   1328  CD  PRO X  86       6.782  11.156  61.524  1.00  0.00           C
ATOM   1329  HD2 PRO X  86       6.421  11.330  62.543  1.00  0.00           H
ATOM   1330  HD3 PRO X  86       6.743  12.124  61.037  1.00  0.00           H
ATOM   1331  CG  PRO X  86       8.208  10.583  61.674  1.00  0.00           C
ATOM   1332  HG2 PRO X  86       8.398  10.253  62.698  1.00  0.00           H
ATOM   1333  HG3 PRO X  86       8.904  11.307  61.251  1.00  0.00           H
ATOM   1334  CB  PRO X  86       8.292   9.371  60.720  1.00  0.00           C
ATOM   1335  HB2 PRO X  86       9.007   8.557  60.838  1.00  0.00           H
ATOM   1336  HB3 PRO X  86       8.542   9.782  59.745  1.00  0.00           H
ATOM   1337  CA  PRO X  86       6.810   8.879  60.518  1.00  0.00           C
ATOM   1338  HA  PRO X  86       6.563   8.635  59.480  1.00  0.00           H
ATOM   1339  C   PRO X  86       6.463   7.821  61.491  1.00  0.00           C
ATOM   1340  O   PRO X  86       7.178   7.603  62.454  1.00  0.00           O
ATOM   1341  N   THR X  87       5.354   7.222  61.319  1.00  0.00           N
ATOM   1342  H   THR X  87       4.773   7.493  60.534  1.00  0.00           H
ATOM   1343  CA  THR X  87       5.016   5.962  62.092  1.00  0.00           C
ATOM   1344  HA  THR X  87       5.198   6.101  63.156  1.00  0.00           H
ATOM   1345  CB  THR X  87       3.506   5.597  61.995  1.00  0.00           C
ATOM   1346  HB  THR X  87       3.157   4.852  62.716  1.00  0.00           H
ATOM   1347  CG2 THR X  87       2.662   6.855  62.014  1.00  0.00           C
ATOM   1348 HG21 THR X  87       2.874   7.573  61.226  1.00  0.00           H
ATOM   1349 HG22 THR X  87       2.782   7.276  63.013  1.00  0.00           H
ATOM   1350 HG23 THR X  87       1.647   6.486  61.854  1.00  0.00           H
ATOM   1351  OG1 THR X  87       3.279   4.858  60.784  1.00  0.00           O
ATOM   1352  HG1 THR X  87       3.589   5.496  60.138  1.00  0.00           H
ATOM   1353  C   THR X  87       5.943   4.791  61.634  1.00  0.00           C
ATOM   1354  O   THR X  87       6.483   4.837  60.601  1.00  0.00           O
ATOM   1355  N   VAL X  88       5.886   3.708  62.365  1.00  0.00           N
ATOM   1356  H   VAL X  88       5.450   3.718  63.276  1.00  0.00           H
ATOM   1357  CA  VAL X  88       6.421   2.368  61.896  1.00  0.00           C
ATOM   1358  HA  VAL X  88       7.410   2.675  61.545  1.00  0.00           H
ATOM   1359  CB  VAL X  88       6.602   1.449  63.091  1.00  0.00           C
ATOM   1360  HB  VAL X  88       7.100   2.087  63.815  1.00  0.00           H
ATOM   1361  CG1 VAL X  88       5.244   1.031  63.623  1.00  0.00           C
ATOM   1362 HG11 VAL X  88       5.270   0.507  64.584  1.00  0.00           H
ATOM   1363 HG12 VAL X  88       4.674   1.918  63.901  1.00  0.00           H
ATOM   1364 HG13 VAL X  88       4.716   0.360  62.941  1.00  0.00           H
ATOM   1365  CG2 VAL X  88       7.487   0.231  62.756  1.00  0.00           C
ATOM   1366 HG21 VAL X  88       7.808  -0.267  63.675  1.00  0.00           H
ATOM   1367 HG22 VAL X  88       8.433   0.519  62.303  1.00  0.00           H
ATOM   1368 HG23 VAL X  88       6.971  -0.466  62.092  1.00  0.00           H
ATOM   1369  C   VAL X  88       5.583   1.821  60.735  1.00  0.00           C
ATOM   1370  O   VAL X  88       6.152   1.153  59.911  1.00  0.00           O
ATOM   1371  N   TYR X  89       4.297   2.155  60.554  1.00  0.00           N
ATOM   1372  H   TYR X  89       3.853   2.883  61.098  1.00  0.00           H
ATOM   1373  CA  TYR X  89       3.408   1.575  59.544  1.00  0.00           C
ATOM   1374  HA  TYR X  89       3.567   0.499  59.431  1.00  0.00           H
ATOM   1375  CB  TYR X  89       1.961   1.616  59.994  1.00  0.00           C
ATOM   1376  HB2 TYR X  89       1.708   2.681  59.992  1.00  0.00           H
ATOM   1377  HB3 TYR X  89       1.412   1.045  59.249  1.00  0.00           H
ATOM   1378  CG  TYR X  89       1.842   1.081  61.358  1.00  0.00           C
ATOM   1379  CD1 TYR X  89       2.105  -0.255  61.563  1.00  0.00           C
ATOM   1380  HD1 TYR X  89       2.228  -0.929  60.722  1.00  0.00           H
ATOM   1381  CE1 TYR X  89       1.986  -0.781  62.905  1.00  0.00           C
ATOM   1382  HE1 TYR X  89       2.273  -1.815  63.022  1.00  0.00           H
ATOM   1383  CZ  TYR X  89       1.600   0.067  63.972  1.00  0.00           C
ATOM   1384  OH  TYR X  89       1.480  -0.403  65.212  1.00  0.00           O
ATOM   1385  HH  TYR X  89       1.518   0.244  65.912  1.00  0.00           H
ATOM   1386  CE2 TYR X  89       1.329   1.436  63.669  1.00  0.00           C
ATOM   1387  HE2 TYR X  89       1.066   2.095  64.492  1.00  0.00           H
ATOM   1388  CD2 TYR X  89       1.485   1.962  62.383  1.00  0.00           C
ATOM   1389  HD2 TYR X  89       1.387   3.023  62.244  1.00  0.00           H
ATOM   1390  C   TYR X  89       3.680   2.110  58.128  1.00  0.00           C
ATOM   1391  O   TYR X  89       3.369   1.494  57.125  1.00  0.00           O
ATOM   1392  N   ASN X  90       4.302   3.334  58.117  1.00  0.00           N
ATOM   1393  H   ASN X  90       4.635   3.745  58.976  1.00  0.00           H
ATOM   1394  CA  ASN X  90       4.333   4.116  56.887  1.00  0.00           C
ATOM   1395  HA  ASN X  90       4.108   3.530  55.989  1.00  0.00           H
ATOM   1396  CB  ASN X  90       3.449   5.402  56.897  1.00  0.00           C
ATOM   1397  HB2 ASN X  90       3.373   5.788  55.880  1.00  0.00           H
ATOM   1398  HB3 ASN X  90       2.413   5.137  57.130  1.00  0.00           H
ATOM   1399  CG  ASN X  90       3.861   6.502  57.860  1.00  0.00           C
ATOM   1400  OD1 ASN X  90       4.588   6.226  58.823  1.00  0.00           O
ATOM   1401  ND2 ASN X  90       3.367   7.731  57.648  1.00  0.00           N
ATOM   1402 HD21 ASN X  90       2.553   7.866  57.067  1.00  0.00           H
ATOM   1403 HD22 ASN X  90       3.802   8.390  58.280  1.00  0.00           H
ATOM   1404  C   ASN X  90       5.803   4.516  56.508  1.00  0.00           C
ATOM   1405  O   ASN X  90       6.037   4.692  55.332  1.00  0.00           O
ATOM   1406  N   SER X  91       6.783   4.607  57.462  1.00  0.00           N
ATOM   1407  H   SER X  91       6.574   4.358  58.418  1.00  0.00           H
ATOM   1408  CA  SER X  91       8.189   4.998  57.203  1.00  0.00           C
ATOM   1409  HA  SER X  91       8.228   5.857  56.534  1.00  0.00           H
ATOM   1410  CB  SER X  91       8.947   5.363  58.437  1.00  0.00           C
ATOM   1411  HB2 SER X  91       8.956   4.477  59.086  1.00  0.00           H
ATOM   1412  HB3 SER X  91       9.989   5.576  58.211  1.00  0.00           H
ATOM   1413  OG  SER X  91       8.321   6.376  59.094  1.00  0.00           O
ATOM   1414  HG  SER X  91       7.513   6.098  59.538  1.00  0.00           H
ATOM   1415  C   SER X  91       9.010   3.903  56.540  1.00  0.00           C
ATOM   1416  O   SER X  91       9.116   2.783  57.016  1.00  0.00           O
ATOM   1417  N   ARG X  92       9.555   4.200  55.364  1.00  0.00           N
ATOM   1418  H   ARG X  92       9.306   5.112  55.004  1.00  0.00           H
ATOM   1419  CA  ARG X  92      10.395   3.344  54.500  1.00  0.00           C
ATOM   1420  HA  ARG X  92      10.173   2.336  54.851  1.00  0.00           H
ATOM   1421  CB  ARG X  92      10.016   3.544  52.998  1.00  0.00           C
ATOM   1422  HB2 ARG X  92       8.941   3.665  52.914  1.00  0.00           H
ATOM   1423  HB3 ARG X  92      10.399   4.538  52.783  1.00  0.00           H
ATOM   1424  CG  ARG X  92      10.529   2.505  52.044  1.00  0.00           C
ATOM   1425  HG2 ARG X  92      11.618   2.471  52.115  1.00  0.00           H
ATOM   1426  HG3 ARG X  92      10.096   1.561  52.376  1.00  0.00           H
ATOM   1427  CD  ARG X  92      10.146   3.047  50.644  1.00  0.00           C
ATOM   1428  HD2 ARG X  92      10.383   2.283  49.902  1.00  0.00           H
ATOM   1429  HD3 ARG X  92       9.068   3.206  50.583  1.00  0.00           H
ATOM   1430  NE  ARG X  92      10.926   4.271  50.323  1.00  0.00           N
ATOM   1431  HE  ARG X  92      11.741   4.573  50.826  1.00  0.00           H
ATOM   1432  CZ  ARG X  92      10.682   4.897  49.195  1.00  0.00           C
ATOM   1433  NH1 ARG X  92       9.657   4.637  48.419  1.00  0.00           N
ATOM   1434 HH11 ARG X  92       8.918   4.001  48.667  1.00  0.00           H
ATOM   1435 HH12 ARG X  92       9.487   5.287  47.656  1.00  0.00           H
ATOM   1436  NH2 ARG X  92      11.528   5.813  48.829  1.00  0.00           N
ATOM   1437 HH21 ARG X  92      12.355   6.062  49.361  1.00  0.00           H
ATOM   1438 HH22 ARG X  92      11.426   6.153  47.885  1.00  0.00           H
ATOM   1439  C   ARG X  92      11.878   3.616  54.805  1.00  0.00           C
ATOM   1440  O   ARG X  92      12.291   4.785  54.721  1.00  0.00           O
ATOM   1441  N   VAL X  93      12.767   2.576  54.917  1.00  0.00           N
ATOM   1442  H   VAL X  93      12.356   1.655  54.965  1.00  0.00           H
ATOM   1443  CA  VAL X  93      14.253   2.676  54.988  1.00  0.00           C
ATOM   1444  HA  VAL X  93      14.632   3.450  55.657  1.00  0.00           H
ATOM   1445  CB  VAL X  93      14.844   1.358  55.580  1.00  0.00           C
ATOM   1446  HB  VAL X  93      14.325   0.522  55.107  1.00  0.00           H
ATOM   1447  CG1 VAL X  93      16.383   1.234  55.515  1.00  0.00           C
ATOM   1448 HG11 VAL X  93      16.821   1.296  54.523  1.00  0.00           H
ATOM   1449 HG12 VAL X  93      16.817   2.051  56.103  1.00  0.00           H
ATOM   1450 HG13 VAL X  93      16.716   0.290  55.946  1.00  0.00           H
ATOM   1451  CG2 VAL X  93      14.455   1.354  57.041  1.00  0.00           C
ATOM   1452 HG21 VAL X  93      13.365   1.353  57.018  1.00  0.00           H
ATOM   1453 HG22 VAL X  93      14.783   2.267  57.528  1.00  0.00           H
ATOM   1454 HG23 VAL X  93      14.894   0.462  57.494  1.00  0.00           H
ATOM   1455  C   VAL X  93      14.871   2.827  53.572  1.00  0.00           C
ATOM   1456  O   VAL X  93      14.557   2.025  52.681  1.00  0.00           O
ATOM   1457  N   GLU X  94      15.642   3.862  53.379  1.00  0.00           N
ATOM   1458  H   GLU X  94      15.648   4.487  54.169  1.00  0.00           H
ATOM   1459  CA  GLU X  94      16.237   4.135  52.060  1.00  0.00           C
ATOM   1460  HA  GLU X  94      15.684   3.661  51.251  1.00  0.00           H
ATOM   1461  CB  GLU X  94      16.347   5.669  51.748  1.00  0.00           C
ATOM   1462  HB2 GLU X  94      17.138   6.094  52.364  1.00  0.00           H
ATOM   1463  HB3 GLU X  94      16.642   5.759  50.709  1.00  0.00           H
ATOM   1464  CG  GLU X  94      15.069   6.468  51.958  1.00  0.00           C
ATOM   1465  HG2 GLU X  94      14.889   6.545  53.038  1.00  0.00           H
ATOM   1466  HG3 GLU X  94      15.310   7.416  51.493  1.00  0.00           H
ATOM   1467  CD  GLU X  94      13.926   6.007  51.110  1.00  0.00           C
ATOM   1468  OE1 GLU X  94      14.048   5.979  49.883  1.00  0.00           O
ATOM   1469  OE2 GLU X  94      12.868   5.766  51.628  1.00  0.00           O
ATOM   1470  C   GLU X  94      17.612   3.409  52.213  1.00  0.00           C
ATOM   1471  O   GLU X  94      17.804   2.455  51.409  1.00  0.00           O
ATOM   1472  N   CYX X  95      18.413   3.810  53.197  1.00  0.00           N
ATOM   1473  H   CYX X  95      17.997   4.562  53.722  1.00  0.00           H
ATOM   1474  CA  CYX X  95      19.741   3.302  53.572  1.00  0.00           C
ATOM   1475  HA  CYX X  95      19.756   2.218  53.448  1.00  0.00           H
ATOM   1476  CB  CYX X  95      20.793   3.816  52.515  1.00  0.00           C
ATOM   1477  HB2 CYX X  95      21.798   3.400  52.617  1.00  0.00           H
ATOM   1478  HB3 CYX X  95      20.407   3.471  51.556  1.00  0.00           H
ATOM   1479  SG  CYX X  95      20.769   5.601  52.411  1.00  0.00           S
ATOM   1480  C   CYX X  95      20.273   3.477  55.005  1.00  0.00           C
ATOM   1481  O   CYX X  95      20.020   4.474  55.621  1.00  0.00           O
ATOM   1482  N   ILE X  96      21.062   2.505  55.492  1.00  0.00           N
ATOM   1483  H   ILE X  96      21.177   1.648  54.957  1.00  0.00           H
ATOM   1484  CA  ILE X  96      21.661   2.611  56.880  1.00  0.00           C
ATOM   1485  HA  ILE X  96      20.835   2.866  57.543  1.00  0.00           H
ATOM   1486  CB  ILE X  96      22.327   1.319  57.206  1.00  0.00           C
ATOM   1487  HB  ILE X  96      22.999   1.167  56.359  1.00  0.00           H
ATOM   1488  CG2 ILE X  96      23.289   1.411  58.361  1.00  0.00           C
ATOM   1489 HG21 ILE X  96      22.766   1.612  59.292  1.00  0.00           H
ATOM   1490 HG22 ILE X  96      24.038   2.201  58.326  1.00  0.00           H
ATOM   1491 HG23 ILE X  96      23.875   0.502  58.421  1.00  0.00           H
ATOM   1492  CG1 ILE X  96      21.362   0.057  57.300  1.00  0.00           C
ATOM   1493 HG12 ILE X  96      20.548   0.102  56.575  1.00  0.00           H
ATOM   1494 HG13 ILE X  96      21.990  -0.816  57.109  1.00  0.00           H
ATOM   1495  CD1 ILE X  96      20.733   0.015  58.744  1.00  0.00           C
ATOM   1496 HD11 ILE X  96      21.366  -0.493  59.467  1.00  0.00           H
ATOM   1497 HD12 ILE X  96      19.843  -0.622  58.694  1.00  0.00           H
ATOM   1498 HD13 ILE X  96      20.506   1.036  59.033  1.00  0.00           H
ATOM   1499  C   ILE X  96      22.629   3.786  56.964  1.00  0.00           C
ATOM   1500  O   ILE X  96      23.484   3.901  56.061  1.00  0.00           O
ATOM   1501  N   GLY X  97      22.634   4.615  58.004  1.00  0.00           N
ATOM   1502  H   GLY X  97      21.843   4.658  58.630  1.00  0.00           H
ATOM   1503  CA  GLY X  97      23.681   5.622  58.207  1.00  0.00           C
ATOM   1504  HA2 GLY X  97      24.556   5.190  58.697  1.00  0.00           H
ATOM   1505  HA3 GLY X  97      24.051   6.061  57.285  1.00  0.00           H
ATOM   1506  C   GLY X  97      23.319   6.718  59.222  1.00  0.00           C
ATOM   1507  O   GLY X  97      22.293   6.713  59.891  1.00  0.00           O
ATOM   1508  N   TRP X  98      24.166   7.744  59.105  1.00  0.00           N
ATOM   1509  H   TRP X  98      24.997   7.554  58.569  1.00  0.00           H
ATOM   1510  CA  TRP X  98      24.078   8.939  60.026  1.00  0.00           C
ATOM   1511  HA  TRP X  98      23.122   8.916  60.543  1.00  0.00           H
ATOM   1512  CB  TRP X  98      25.030   8.719  61.226  1.00  0.00           C
ATOM   1513  HB2 TRP X  98      25.206   9.691  61.692  1.00  0.00           H
ATOM   1514  HB3 TRP X  98      24.542   7.993  61.881  1.00  0.00           H
ATOM   1515  CG  TRP X  98      26.278   8.054  60.777  1.00  0.00           C
ATOM   1516  CD1 TRP X  98      26.763   6.800  61.036  1.00  0.00           C
ATOM   1517  HD1 TRP X  98      26.216   6.061  61.603  1.00  0.00           H
ATOM   1518  NE1 TRP X  98      28.099   6.676  60.684  1.00  0.00           N
ATOM   1519  HE1 TRP X  98      28.635   5.865  60.955  1.00  0.00           H
ATOM   1520  CE2 TRP X  98      28.614   7.924  60.224  1.00  0.00           C
ATOM   1521  CZ2 TRP X  98      29.859   8.388  59.957  1.00  0.00           C
ATOM   1522  HZ2 TRP X  98      30.693   7.700  59.943  1.00  0.00           H
ATOM   1523  CH2 TRP X  98      30.066   9.657  59.549  1.00  0.00           C
ATOM   1524  HH2 TRP X  98      31.049  10.011  59.241  1.00  0.00           H
ATOM   1525  CZ3 TRP X  98      29.017  10.516  59.379  1.00  0.00           C
ATOM   1526  HZ3 TRP X  98      29.147  11.536  59.032  1.00  0.00           H
ATOM   1527  CE3 TRP X  98      27.722  10.087  59.687  1.00  0.00           C
ATOM   1528  HE3 TRP X  98      26.865  10.753  59.691  1.00  0.00           H
ATOM   1529  CD2 TRP X  98      27.471   8.747  60.180  1.00  0.00           C
ATOM   1530  C   TRP X  98      24.195  10.288  59.297  1.00  0.00           C
ATOM   1531  O   TRP X  98      24.310  11.338  59.955  1.00  0.00           O
ATOM   1532  N   SER X  99      24.093  10.334  57.958  1.00  0.00           N
ATOM   1533  H   SER X  99      24.051   9.428  57.518  1.00  0.00           H
ATOM   1534  CA  SER X  99      24.049  11.488  57.030  1.00  0.00           C
ATOM   1535  HA  SER X  99      23.233  12.143  57.348  1.00  0.00           H
ATOM   1536  CB  SER X  99      25.445  12.244  56.876  1.00  0.00           C
ATOM   1537  HB2 SER X  99      25.783  12.369  57.905  1.00  0.00           H
ATOM   1538  HB3 SER X  99      26.063  11.672  56.193  1.00  0.00           H
ATOM   1539  OG  SER X  99      25.294  13.455  56.160  1.00  0.00           O
ATOM   1540  HG  SER X  99      25.228  14.199  56.773  1.00  0.00           H
ATOM   1541  C   SER X  99      23.607  10.961  55.685  1.00  0.00           C
ATOM   1542  O   SER X  99      23.951   9.835  55.376  1.00  0.00           O
ATOM   1543  N   SER X 100      22.925  11.714  54.866  1.00  0.00           N
ATOM   1544  H   SER X 100      22.792  12.636  55.249  1.00  0.00           H
ATOM   1545  CA  SER X 100      22.383  11.341  53.584  1.00  0.00           C
ATOM   1546  HA  SER X 100      23.042  10.580  53.154  1.00  0.00           H
ATOM   1547  CB  SER X 100      20.987  10.751  53.885  1.00  0.00           C
ATOM   1548  HB2 SER X 100      20.541  10.320  52.985  1.00  0.00           H
ATOM   1549  HB3 SER X 100      21.087  10.022  54.692  1.00  0.00           H
ATOM   1550  OG  SER X 100      20.087  11.708  54.337  1.00  0.00           O
ATOM   1551  HG  SER X 100      20.351  12.129  55.155  1.00  0.00           H
ATOM   1552  C   SER X 100      22.169  12.515  52.569  1.00  0.00           C
ATOM   1553  O   SER X 100      22.195  13.699  52.963  1.00  0.00           O
ATOM   1554  N   THR X 101      21.736  12.179  51.326  1.00  0.00           N
ATOM   1555  H   THR X 101      21.777  11.195  51.093  1.00  0.00           H
ATOM   1556  CA  THR X 101      21.105  13.120  50.376  1.00  0.00           C
ATOM   1557  HA  THR X 101      20.534  13.798  51.020  1.00  0.00           H
ATOM   1558  CB  THR X 101      22.142  14.026  49.671  1.00  0.00           C
ATOM   1559  HB  THR X 101      22.606  14.637  50.444  1.00  0.00           H
ATOM   1560  CG2 THR X 101      23.255  13.392  48.796  1.00  0.00           C
ATOM   1561 HG21 THR X 101      23.803  12.648  49.379  1.00  0.00           H
ATOM   1562 HG22 THR X 101      23.864  14.203  48.401  1.00  0.00           H
ATOM   1563 HG23 THR X 101      22.854  12.830  47.941  1.00  0.00           H
ATOM   1564  OG1 THR X 101      21.431  14.871  48.775  1.00  0.00           O
ATOM   1565  HG1 THR X 101      20.868  15.351  49.383  1.00  0.00           H
ATOM   1566  C   THR X 101      20.163  12.239  49.448  1.00  0.00           C
ATOM   1567  O   THR X 101      20.200  10.998  49.488  1.00  0.00           O
ATOM   1568  N   SER X 102      19.341  12.843  48.615  1.00  0.00           N
ATOM   1569  H   SER X 102      19.411  13.837  48.468  1.00  0.00           H
ATOM   1570  CA  SER X 102      18.430  12.162  47.656  1.00  0.00           C
ATOM   1571  HA  SER X 102      19.037  11.346  47.258  1.00  0.00           H
ATOM   1572  CB  SER X 102      17.168  11.639  48.412  1.00  0.00           C
ATOM   1573  HB2 SER X 102      17.618  11.169  49.283  1.00  0.00           H
ATOM   1574  HB3 SER X 102      16.523  12.414  48.839  1.00  0.00           H
ATOM   1575  OG  SER X 102      16.577  10.645  47.658  1.00  0.00           O
ATOM   1576  HG  SER X 102      17.161   9.882  47.763  1.00  0.00           H
ATOM   1577  C   SER X 102      17.898  13.084  46.560  1.00  0.00           C
ATOM   1578  O   SER X 102      17.792  14.328  46.824  1.00  0.00           O
ATOM   1579  N   CYX X 103      17.588  12.576  45.363  1.00  0.00           N
ATOM   1580  H   CYX X 103      17.615  11.572  45.248  1.00  0.00           H
ATOM   1581  CA  CYX X 103      17.050  13.323  44.185  1.00  0.00           C
ATOM   1582  HA  CYX X 103      16.102  13.787  44.474  1.00  0.00           H
ATOM   1583  CB  CYX X 103      18.000  14.444  43.769  1.00  0.00           C
ATOM   1584  HB2 CYX X 103      17.531  14.937  42.910  1.00  0.00           H
ATOM   1585  HB3 CYX X 103      17.866  15.155  44.583  1.00  0.00           H
ATOM   1586  SG  CYX X 103      19.775  14.083  43.460  1.00  0.00           S
ATOM   1587  C   CYX X 103      16.660  12.456  43.015  1.00  0.00           C
ATOM   1588  O   CYX X 103      17.162  11.338  43.003  1.00  0.00           O
ATOM   1589  N   HID X 104      15.893  13.019  42.134  1.00  0.00           N
ATOM   1590  H   HID X 104      15.544  13.955  42.300  1.00  0.00           H
ATOM   1591  CA  HID X 104      15.614  12.561  40.757  1.00  0.00           C
ATOM   1592  HA  HID X 104      15.471  11.488  40.854  1.00  0.00           H
ATOM   1593  CB  HID X 104      14.274  13.059  40.276  1.00  0.00           C
ATOM   1594  HB2 HID X 104      13.548  12.946  41.079  1.00  0.00           H
ATOM   1595  HB3 HID X 104      14.354  14.142  40.174  1.00  0.00           H
ATOM   1596  CG  HID X 104      13.680  12.505  39.009  1.00  0.00           C
ATOM   1597  ND1 HID X 104      13.308  13.117  37.855  1.00  0.00           N
ATOM   1598  HD1 HID X 104      13.291  14.103  37.643  1.00  0.00           H
ATOM   1599  CE1 HID X 104      12.956  12.144  37.028  1.00  0.00           C
ATOM   1600  HE1 HID X 104      12.580  12.216  36.016  1.00  0.00           H
ATOM   1601  NE2 HID X 104      13.024  10.928  37.570  1.00  0.00           N
ATOM   1602  CD2 HID X 104      13.591  11.118  38.827  1.00  0.00           C
ATOM   1603  HD2 HID X 104      13.779  10.272  39.467  1.00  0.00           H
ATOM   1604  C   HID X 104      16.623  13.018  39.710  1.00  0.00           C
ATOM   1605  O   HID X 104      16.746  14.176  39.472  1.00  0.00           O
ATOM   1606  N   ASP X 105      17.219  12.080  39.037  1.00  0.00           N
ATOM   1607  H   ASP X 105      17.025  11.093  39.125  1.00  0.00           H
ATOM   1608  CA  ASP X 105      18.089  12.370  37.886  1.00  0.00           C
ATOM   1609  HA  ASP X 105      18.672  13.224  38.217  1.00  0.00           H
ATOM   1610  CB  ASP X 105      19.148  11.218  37.790  1.00  0.00           C
ATOM   1611  HB2 ASP X 105      20.000  11.695  37.307  1.00  0.00           H
ATOM   1612  HB3 ASP X 105      19.568  10.970  38.767  1.00  0.00           H
ATOM   1613  CG  ASP X 105      18.823   9.989  36.962  1.00  0.00           C
ATOM   1614  OD1 ASP X 105      17.639   9.685  36.795  1.00  0.00           O
ATOM   1615  OD2 ASP X 105      19.761   9.459  36.375  1.00  0.00           O
ATOM   1616  C   ASP X 105      17.516  12.665  36.532  1.00  0.00           C
ATOM   1617  O   ASP X 105      18.267  13.133  35.685  1.00  0.00           O
ATOM   1618  N   GLY X 106      16.190  12.470  36.350  1.00  0.00           N
ATOM   1619  H   GLY X 106      15.693  12.087  37.150  1.00  0.00           H
ATOM   1620  CA  GLY X 106      15.461  12.668  35.076  1.00  0.00           C
ATOM   1621  HA2 GLY X 106      14.563  13.270  35.206  1.00  0.00           H
ATOM   1622  HA3 GLY X 106      16.003  13.200  34.289  1.00  0.00           H
ATOM   1623  C   GLY X 106      14.942  11.335  34.525  1.00  0.00           C
ATOM   1624  O   GLY X 106      13.984  11.303  33.683  1.00  0.00           O
ATOM   1625  N   LYS X 107      15.476  10.185  35.116  1.00  0.00           N
ATOM   1626  H   LYS X 107      16.250  10.241  35.751  1.00  0.00           H
ATOM   1627  CA  LYS X 107      15.145   8.777  34.701  1.00  0.00           C
ATOM   1628  HA  LYS X 107      14.372   8.825  33.923  1.00  0.00           H
ATOM   1629  CB  LYS X 107      16.364   8.030  34.065  1.00  0.00           C
ATOM   1630  HB2 LYS X 107      17.235   8.090  34.728  1.00  0.00           H
ATOM   1631  HB3 LYS X 107      15.975   7.017  33.939  1.00  0.00           H
ATOM   1632  CG  LYS X 107      16.723   8.573  32.714  1.00  0.00           C
ATOM   1633  HG2 LYS X 107      15.815   8.581  32.114  1.00  0.00           H
ATOM   1634  HG3 LYS X 107      17.154   9.566  32.826  1.00  0.00           H
ATOM   1635  CD  LYS X 107      17.734   7.702  31.965  1.00  0.00           C
ATOM   1636  HD2 LYS X 107      18.089   8.329  31.146  1.00  0.00           H
ATOM   1637  HD3 LYS X 107      18.646   7.532  32.537  1.00  0.00           H
ATOM   1638  CE  LYS X 107      16.974   6.490  31.581  1.00  0.00           C
ATOM   1639  HE2 LYS X 107      17.417   5.723  32.224  1.00  0.00           H
ATOM   1640  HE3 LYS X 107      15.918   6.582  31.830  1.00  0.00           H
ATOM   1641  NZ  LYS X 107      17.140   6.123  30.200  1.00  0.00           N
ATOM   1642  HZ1 LYS X 107      16.599   5.361  29.811  1.00  0.00           H
ATOM   1643  HZ2 LYS X 107      18.146   6.023  30.157  1.00  0.00           H
ATOM   1644  HZ3 LYS X 107      17.033   6.998  29.695  1.00  0.00           H
ATOM   1645  C   LYS X 107      14.668   7.886  35.858  1.00  0.00           C
ATOM   1646  O   LYS X 107      13.772   7.064  35.748  1.00  0.00           O
ATOM   1647  N   THR X 108      15.366   7.967  37.001  1.00  0.00           N
ATOM   1648  H   THR X 108      16.058   8.689  36.914  1.00  0.00           H
ATOM   1649  CA  THR X 108      15.164   7.154  38.252  1.00  0.00           C
ATOM   1650  HA  THR X 108      14.082   6.992  38.295  1.00  0.00           H
ATOM   1651  CB  THR X 108      15.819   5.781  38.125  1.00  0.00           C
ATOM   1652  HB  THR X 108      15.526   5.266  37.207  1.00  0.00           H
ATOM   1653  CG2 THR X 108      17.338   5.994  38.049  1.00  0.00           C
ATOM   1654 HG21 THR X 108      17.825   6.153  39.022  1.00  0.00           H
ATOM   1655 HG22 THR X 108      17.635   6.770  37.342  1.00  0.00           H
ATOM   1656 HG23 THR X 108      17.793   5.081  37.689  1.00  0.00           H
ATOM   1657  OG1 THR X 108      15.444   4.980  39.235  1.00  0.00           O
ATOM   1658  HG1 THR X 108      14.889   4.219  39.004  1.00  0.00           H
ATOM   1659  C   THR X 108      15.671   7.894  39.591  1.00  0.00           C
ATOM   1660  O   THR X 108      16.245   9.035  39.580  1.00  0.00           O
ATOM   1661  N   ARG X 109      15.390   7.374  40.740  1.00  0.00           N
ATOM   1662  H   ARG X 109      15.074   6.416  40.689  1.00  0.00           H
ATOM   1663  CA  ARG X 109      15.914   7.820  42.063  1.00  0.00           C
ATOM   1664  HA  ARG X 109      15.802   8.881  42.282  1.00  0.00           H
ATOM   1665  CB  ARG X 109      15.069   7.198  43.117  1.00  0.00           C
ATOM   1666  HB2 ARG X 109      14.047   7.499  42.882  1.00  0.00           H
ATOM   1667  HB3 ARG X 109      15.031   6.119  42.952  1.00  0.00           H
ATOM   1668  CG  ARG X 109      15.269   7.525  44.597  1.00  0.00           C
ATOM   1669  HG2 ARG X 109      14.320   7.274  45.074  1.00  0.00           H
ATOM   1670  HG3 ARG X 109      16.068   6.943  45.056  1.00  0.00           H
ATOM   1671  CD  ARG X 109      15.540   8.939  44.936  1.00  0.00           C
ATOM   1672  HD2 ARG X 109      15.478   8.961  46.024  1.00  0.00           H
ATOM   1673  HD3 ARG X 109      16.560   9.144  44.626  1.00  0.00           H
ATOM   1674  NE  ARG X 109      14.531   9.904  44.263  1.00  0.00           N
ATOM   1675  HE  ARG X 109      14.213   9.731  43.326  1.00  0.00           H
ATOM   1676  CZ  ARG X 109      14.173  11.088  44.707  1.00  0.00           C
ATOM   1677  NH1 ARG X 109      14.550  11.556  45.849  1.00  0.00           N
ATOM   1678 HH11 ARG X 109      15.157  11.023  46.456  1.00  0.00           H
ATOM   1679 HH12 ARG X 109      14.193  12.400  46.264  1.00  0.00           H
ATOM   1680  NH2 ARG X 109      13.387  11.811  43.984  1.00  0.00           N
ATOM   1681 HH21 ARG X 109      13.016  11.441  43.121  1.00  0.00           H
ATOM   1682 HH22 ARG X 109      12.971  12.631  44.398  1.00  0.00           H
ATOM   1683  C   ARG X 109      17.417   7.499  42.301  1.00  0.00           C
ATOM   1684  O   ARG X 109      17.786   6.361  42.142  1.00  0.00           O
ATOM   1685  N   MET X 110      18.171   8.458  42.814  1.00  0.00           N
ATOM   1686  H   MET X 110      17.833   9.410  42.833  1.00  0.00           H
ATOM   1687  CA  MET X 110      19.398   8.281  43.513  1.00  0.00           C
ATOM   1688  HA  MET X 110      19.613   7.229  43.308  1.00  0.00           H
ATOM   1689  CB  MET X 110      20.438   9.085  42.708  1.00  0.00           C
ATOM   1690  HB2 MET X 110      20.276   8.983  41.637  1.00  0.00           H
ATOM   1691  HB3 MET X 110      20.165  10.109  42.977  1.00  0.00           H
ATOM   1692  CG  MET X 110      21.949   8.790  43.049  1.00  0.00           C
ATOM   1693  HG2 MET X 110      22.084   8.953  44.120  1.00  0.00           H
ATOM   1694  HG3 MET X 110      22.013   7.717  42.870  1.00  0.00           H
ATOM   1695  SD  MET X 110      23.159   9.868  42.281  1.00  0.00           S
ATOM   1696  CE  MET X 110      22.737  11.355  43.115  1.00  0.00           C
ATOM   1697  HE1 MET X 110      21.706  11.662  42.930  1.00  0.00           H
ATOM   1698  HE2 MET X 110      22.841  11.114  44.181  1.00  0.00           H
ATOM   1699  HE3 MET X 110      23.368  12.232  43.010  1.00  0.00           H
ATOM   1700  C   MET X 110      19.315   8.609  45.016  1.00  0.00           C
ATOM   1701  O   MET X 110      18.808   9.666  45.359  1.00  0.00           O
ATOM   1702  N   SER X 111      19.935   7.842  45.870  1.00  0.00           N
ATOM   1703  H   SER X 111      20.553   7.127  45.522  1.00  0.00           H
ATOM   1704  CA  SER X 111      19.950   8.091  47.300  1.00  0.00           C
ATOM   1705  HA  SER X 111      19.814   9.156  47.484  1.00  0.00           H
ATOM   1706  CB  SER X 111      18.862   7.371  48.039  1.00  0.00           C
ATOM   1707  HB2 SER X 111      19.104   6.307  48.063  1.00  0.00           H
ATOM   1708  HB3 SER X 111      18.882   7.826  49.031  1.00  0.00           H
ATOM   1709  OG  SER X 111      17.555   7.658  47.443  1.00  0.00           O
ATOM   1710  HG  SER X 111      16.943   6.955  47.687  1.00  0.00           H
ATOM   1711  C   SER X 111      21.300   7.807  47.921  1.00  0.00           C
ATOM   1712  O   SER X 111      21.982   6.852  47.553  1.00  0.00           O
ATOM   1713  N   ILE X 112      21.669   8.491  48.975  1.00  0.00           N
ATOM   1714  H   ILE X 112      21.010   9.120  49.424  1.00  0.00           H
ATOM   1715  CA  ILE X 112      23.009   8.415  49.531  1.00  0.00           C
ATOM   1716  HA  ILE X 112      23.619   7.546  49.262  1.00  0.00           H
ATOM   1717  CB  ILE X 112      23.782   9.654  49.022  1.00  0.00           C
ATOM   1718  HB  ILE X 112      23.104  10.495  48.934  1.00  0.00           H
ATOM   1719  CG2 ILE X 112      24.856  10.191  50.014  1.00  0.00           C
ATOM   1720 HG21 ILE X 112      25.449   9.355  50.393  1.00  0.00           H
ATOM   1721 HG22 ILE X 112      24.324  10.708  50.822  1.00  0.00           H
ATOM   1722 HG23 ILE X 112      25.590  10.874  49.595  1.00  0.00           H
ATOM   1723  CG1 ILE X 112      24.359   9.409  47.586  1.00  0.00           C
ATOM   1724 HG12 ILE X 112      25.425   9.417  47.802  1.00  0.00           H
ATOM   1725 HG13 ILE X 112      24.029   8.455  47.184  1.00  0.00           H
ATOM   1726  CD1 ILE X 112      24.044  10.450  46.553  1.00  0.00           C
ATOM   1727 HD11 ILE X 112      24.501  10.197  45.597  1.00  0.00           H
ATOM   1728 HD12 ILE X 112      24.437  11.440  46.811  1.00  0.00           H
ATOM   1729 HD13 ILE X 112      22.956  10.514  46.486  1.00  0.00           H
ATOM   1730  C   ILE X 112      22.922   8.282  50.965  1.00  0.00           C
ATOM   1731  O   ILE X 112      22.206   9.086  51.592  1.00  0.00           O
ATOM   1732  N   CYX X 113      23.829   7.508  51.510  1.00  0.00           N
ATOM   1733  H   CYX X 113      24.396   6.999  50.856  1.00  0.00           H
ATOM   1734  CA  CYX X 113      24.180   7.465  52.891  1.00  0.00           C
ATOM   1735  HA  CYX X 113      23.717   8.266  53.475  1.00  0.00           H
ATOM   1736  CB  CYX X 113      23.604   6.143  53.471  1.00  0.00           C
ATOM   1737  HB2 CYX X 113      23.823   5.321  52.789  1.00  0.00           H
ATOM   1738  HB3 CYX X 113      24.039   5.859  54.431  1.00  0.00           H
ATOM   1739  SG  CYX X 113      21.894   6.218  53.989  1.00  0.00           S
ATOM   1740  C   CYX X 113      25.674   7.686  53.159  1.00  0.00           C
ATOM   1741  O   CYX X 113      26.409   7.590  52.193  1.00  0.00           O
ATOM   1742  N   ILE X 114      25.962   7.873  54.432  1.00  0.00           N
ATOM   1743  H   ILE X 114      25.194   8.183  55.019  1.00  0.00           H
ATOM   1744  CA  ILE X 114      27.348   7.678  55.024  1.00  0.00           C
ATOM   1745  HA  ILE X 114      27.963   7.005  54.419  1.00  0.00           H
ATOM   1746  CB  ILE X 114      28.142   9.043  55.161  1.00  0.00           C
ATOM   1747  HB  ILE X 114      27.689   9.541  56.011  1.00  0.00           H
ATOM   1748  CG2 ILE X 114      29.583   8.743  55.615  1.00  0.00           C
ATOM   1749 HG21 ILE X 114      29.688   7.890  56.282  1.00  0.00           H
ATOM   1750 HG22 ILE X 114      29.976   9.588  56.194  1.00  0.00           H
ATOM   1751 HG23 ILE X 114      30.172   8.539  54.730  1.00  0.00           H
ATOM   1752  CG1 ILE X 114      28.105   9.954  53.903  1.00  0.00           C
ATOM   1753 HG12 ILE X 114      28.665   9.508  53.076  1.00  0.00           H
ATOM   1754 HG13 ILE X 114      27.089  10.133  53.542  1.00  0.00           H
ATOM   1755  CD1 ILE X 114      28.623  11.312  54.200  1.00  0.00           C
ATOM   1756 HD11 ILE X 114      28.589  11.899  53.281  1.00  0.00           H
ATOM   1757 HD12 ILE X 114      29.609  11.324  54.664  1.00  0.00           H
ATOM   1758 HD13 ILE X 114      27.857  11.754  54.847  1.00  0.00           H
ATOM   1759  C   ILE X 114      27.159   6.870  56.295  1.00  0.00           C
ATOM   1760  O   ILE X 114      26.235   7.138  57.155  1.00  0.00           O
ATOM   1761  N   SER X 115      28.008   5.807  56.449  1.00  0.00           N
ATOM   1762  H   SER X 115      28.721   5.713  55.741  1.00  0.00           H
ATOM   1763  CA  SER X 115      27.953   4.841  57.606  1.00  0.00           C
ATOM   1764  HA  SER X 115      27.466   5.263  58.490  1.00  0.00           H
ATOM   1765  CB  SER X 115      26.985   3.739  57.148  1.00  0.00           C
ATOM   1766  HB2 SER X 115      26.889   2.886  57.834  1.00  0.00           H
ATOM   1767  HB3 SER X 115      26.013   4.222  57.035  1.00  0.00           H
ATOM   1768  OG  SER X 115      27.377   3.233  55.867  1.00  0.00           O
ATOM   1769  HG  SER X 115      26.531   2.954  55.519  1.00  0.00           H
ATOM   1770  C   SER X 115      29.339   4.350  58.005  1.00  0.00           C
ATOM   1771  O   SER X 115      30.331   4.369  57.300  1.00  0.00           O
ATOM   1772  N   GLY X 116      29.290   3.836  59.197  1.00  0.00           N
ATOM   1773  H   GLY X 116      28.411   3.976  59.672  1.00  0.00           H
ATOM   1774  CA  GLY X 116      30.292   3.172  59.979  1.00  0.00           C
ATOM   1775  HA2 GLY X 116      29.870   2.243  60.365  1.00  0.00           H
ATOM   1776  HA3 GLY X 116      31.002   2.943  59.183  1.00  0.00           H
ATOM   1777  C   GLY X 116      31.004   4.041  60.993  1.00  0.00           C
ATOM   1778  O   GLY X 116      30.595   5.176  61.219  1.00  0.00           O
ATOM   1779  N   PRO X 117      32.109   3.602  61.522  1.00  0.00           N
ATOM   1780  CD  PRO X 117      32.703   2.294  61.232  1.00  0.00           C
ATOM   1781  HD2 PRO X 117      32.873   1.953  60.212  1.00  0.00           H
ATOM   1782  HD3 PRO X 117      32.083   1.528  61.713  1.00  0.00           H
ATOM   1783  CG  PRO X 117      34.030   2.241  61.971  1.00  0.00           C
ATOM   1784  HG2 PRO X 117      34.869   2.693  61.443  1.00  0.00           H
ATOM   1785  HG3 PRO X 117      34.342   1.262  62.344  1.00  0.00           H
ATOM   1786  CB  PRO X 117      33.713   3.095  63.155  1.00  0.00           C
ATOM   1787  HB2 PRO X 117      34.648   3.416  63.598  1.00  0.00           H
ATOM   1788  HB3 PRO X 117      33.197   2.477  63.888  1.00  0.00           H
ATOM   1789  CA  PRO X 117      32.901   4.243  62.594  1.00  0.00           C
ATOM   1790  HA  PRO X 117      32.148   4.522  63.327  1.00  0.00           H
ATOM   1791  C   PRO X 117      33.707   5.470  62.135  1.00  0.00           C
ATOM   1792  O   PRO X 117      34.292   5.405  61.023  1.00  0.00           O
ATOM   1793  N   ASN X 118      33.709   6.614  62.858  1.00  0.00           N
ATOM   1794  H   ASN X 118      33.088   6.549  63.655  1.00  0.00           H
ATOM   1795  CA  ASN X 118      34.377   7.907  62.412  1.00  0.00           C
ATOM   1796  HA  ASN X 118      33.738   8.287  61.622  1.00  0.00           H
ATOM   1797  CB  ASN X 118      34.300   8.900  63.655  1.00  0.00           C
ATOM   1798  HB2 ASN X 118      33.257   8.937  63.996  1.00  0.00           H
ATOM   1799  HB3 ASN X 118      34.913   8.457  64.442  1.00  0.00           H
ATOM   1800  CG  ASN X 118      34.824  10.354  63.359  1.00  0.00           C
ATOM   1801  OD1 ASN X 118      35.320  10.578  62.297  1.00  0.00           O
ATOM   1802  ND2 ASN X 118      34.765  11.285  64.260  1.00  0.00           N
ATOM   1803 HD21 ASN X 118      34.245  11.086  65.098  1.00  0.00           H
ATOM   1804 HD22 ASN X 118      34.974  12.229  63.962  1.00  0.00           H
ATOM   1805  C   ASN X 118      35.758   7.772  61.808  1.00  0.00           C
ATOM   1806  O   ASN X 118      35.978   8.144  60.711  1.00  0.00           O
ATOM   1807  N   ASN X 119      36.646   7.017  62.416  1.00  0.00           N
ATOM   1808  H   ASN X 119      36.314   6.648  63.296  1.00  0.00           H
ATOM   1809  CA  ASN X 119      37.975   6.729  61.815  1.00  0.00           C
ATOM   1810  HA  ASN X 119      38.291   7.747  61.579  1.00  0.00           H
ATOM   1811  CB  ASN X 119      38.947   6.133  62.910  1.00  0.00           C
ATOM   1812  HB2 ASN X 119      39.959   6.381  62.616  1.00  0.00           H
ATOM   1813  HB3 ASN X 119      38.833   6.680  63.847  1.00  0.00           H
ATOM   1814  CG  ASN X 119      38.933   4.583  63.148  1.00  0.00           C
ATOM   1815  OD1 ASN X 119      39.854   3.876  62.781  1.00  0.00           O
ATOM   1816  ND2 ASN X 119      37.912   4.022  63.781  1.00  0.00           N
ATOM   1817 HD21 ASN X 119      37.167   4.499  64.271  1.00  0.00           H
ATOM   1818 HD22 ASN X 119      37.921   3.031  63.994  1.00  0.00           H
ATOM   1819  C   ASN X 119      37.981   5.987  60.454  1.00  0.00           C
ATOM   1820  O   ASN X 119      38.995   6.054  59.735  1.00  0.00           O
ATOM   1821  N   ASN X 120      36.887   5.294  60.059  1.00  0.00           N
ATOM   1822  H   ASN X 120      36.063   5.407  60.627  1.00  0.00           H
ATOM   1823  CA  ASN X 120      36.747   4.467  58.819  1.00  0.00           C
ATOM   1824  HA  ASN X 120      37.492   4.787  58.093  1.00  0.00           H
ATOM   1825  CB  ASN X 120      37.170   3.032  59.179  1.00  0.00           C
ATOM   1826  HB2 ASN X 120      37.973   3.017  59.914  1.00  0.00           H
ATOM   1827  HB3 ASN X 120      36.323   2.550  59.669  1.00  0.00           H
ATOM   1828  CG  ASN X 120      37.442   2.084  57.961  1.00  0.00           C
ATOM   1829  OD1 ASN X 120      37.819   2.518  56.911  1.00  0.00           O
ATOM   1830  ND2 ASN X 120      37.500   0.850  58.285  1.00  0.00           N
ATOM   1831 HD21 ASN X 120      37.295   0.643  59.249  1.00  0.00           H
ATOM   1832 HD22 ASN X 120      37.651   0.093  57.633  1.00  0.00           H
ATOM   1833  C   ASN X 120      35.380   4.669  58.218  1.00  0.00           C
ATOM   1834  O   ASN X 120      34.828   3.744  57.638  1.00  0.00           O
ATOM   1835  N   ALA X 121      34.790   5.856  58.303  1.00  0.00           N
ATOM   1836  H   ALA X 121      35.200   6.598  58.839  1.00  0.00           H
ATOM   1837  CA  ALA X 121      33.463   6.167  57.642  1.00  0.00           C
ATOM   1838  HA  ALA X 121      32.794   5.361  57.960  1.00  0.00           H
ATOM   1839  CB  ALA X 121      32.972   7.447  58.274  1.00  0.00           C
ATOM   1840  HB1 ALA X 121      32.873   7.251  59.345  1.00  0.00           H
ATOM   1841  HB2 ALA X 121      31.978   7.625  57.883  1.00  0.00           H
ATOM   1842  HB3 ALA X 121      33.684   8.246  58.082  1.00  0.00           H
ATOM   1843  C   ALA X 121      33.530   6.294  56.138  1.00  0.00           C
ATOM   1844  O   ALA X 121      34.451   6.828  55.572  1.00  0.00           O
ATOM   1845  N   SER X 122      32.571   5.604  55.463  1.00  0.00           N
ATOM   1846  H   SER X 122      31.812   5.215  55.999  1.00  0.00           H
ATOM   1847  CA  SER X 122      32.421   5.554  53.983  1.00  0.00           C
ATOM   1848  HA  SER X 122      32.984   6.377  53.546  1.00  0.00           H
ATOM   1849  CB  SER X 122      32.834   4.102  53.416  1.00  0.00           C
ATOM   1850  HB2 SER X 122      32.677   3.292  54.128  1.00  0.00           H
ATOM   1851  HB3 SER X 122      32.094   3.846  52.659  1.00  0.00           H
ATOM   1852  OG  SER X 122      34.090   4.068  52.848  1.00  0.00           O
ATOM   1853  HG  SER X 122      34.179   3.318  52.256  1.00  0.00           H
ATOM   1854  C   SER X 122      30.979   5.836  53.439  1.00  0.00           C
ATOM   1855  O   SER X 122      30.050   5.200  53.913  1.00  0.00           O
ATOM   1856  N   ALA X 123      30.901   6.624  52.315  1.00  0.00           N
ATOM   1857  H   ALA X 123      31.807   6.753  51.893  1.00  0.00           H
ATOM   1858  CA  ALA X 123      29.678   6.777  51.519  1.00  0.00           C
ATOM   1859  HA  ALA X 123      28.947   7.188  52.204  1.00  0.00           H
ATOM   1860  CB  ALA X 123      29.924   7.852  50.385  1.00  0.00           C
ATOM   1861  HB1 ALA X 123      29.013   8.388  50.125  1.00  0.00           H
ATOM   1862  HB2 ALA X 123      30.419   7.355  49.548  1.00  0.00           H
ATOM   1863  HB3 ALA X 123      30.516   8.647  50.838  1.00  0.00           H
ATOM   1864  C   ALA X 123      29.129   5.450  50.912  1.00  0.00           C
ATOM   1865  O   ALA X 123      29.814   4.507  50.764  1.00  0.00           O
ATOM   1866  N   VAL X 124      27.775   5.467  50.587  1.00  0.00           N
ATOM   1867  H   VAL X 124      27.247   6.321  50.709  1.00  0.00           H
ATOM   1868  CA  VAL X 124      27.179   4.452  49.772  1.00  0.00           C
ATOM   1869  HA  VAL X 124      27.906   4.082  49.046  1.00  0.00           H
ATOM   1870  CB  VAL X 124      26.487   3.181  50.488  1.00  0.00           C
ATOM   1871  HB  VAL X 124      27.187   2.712  51.173  1.00  0.00           H
ATOM   1872  CG1 VAL X 124      25.165   3.575  51.345  1.00  0.00           C
ATOM   1873 HG11 VAL X 124      24.676   2.667  51.697  1.00  0.00           H
ATOM   1874 HG12 VAL X 124      25.410   4.058  52.292  1.00  0.00           H
ATOM   1875 HG13 VAL X 124      24.408   4.118  50.782  1.00  0.00           H
ATOM   1876  CG2 VAL X 124      25.995   2.040  49.557  1.00  0.00           C
ATOM   1877 HG21 VAL X 124      25.701   1.136  50.097  1.00  0.00           H
ATOM   1878 HG22 VAL X 124      26.900   1.782  49.012  1.00  0.00           H
ATOM   1879 HG23 VAL X 124      25.208   2.383  48.888  1.00  0.00           H
ATOM   1880  C   VAL X 124      26.274   5.258  48.814  1.00  0.00           C
ATOM   1881  O   VAL X 124      25.476   6.129  49.322  1.00  0.00           O
ATOM   1882  N   ILE X 125      26.272   4.973  47.503  1.00  0.00           N
ATOM   1883  H   ILE X 125      26.956   4.345  47.117  1.00  0.00           H
ATOM   1884  CA  ILE X 125      25.361   5.535  46.574  1.00  0.00           C
ATOM   1885  HA  ILE X 125      24.681   6.251  47.033  1.00  0.00           H
ATOM   1886  CB  ILE X 125      26.024   6.185  45.326  1.00  0.00           C
ATOM   1887  HB  ILE X 125      26.564   5.402  44.806  1.00  0.00           H
ATOM   1888  CG2 ILE X 125      24.840   6.637  44.364  1.00  0.00           C
ATOM   1889 HG21 ILE X 125      25.212   7.158  43.488  1.00  0.00           H
ATOM   1890 HG22 ILE X 125      24.145   7.278  44.899  1.00  0.00           H
ATOM   1891 HG23 ILE X 125      24.328   5.806  43.876  1.00  0.00           H
ATOM   1892  CG1 ILE X 125      26.996   7.367  45.465  1.00  0.00           C
ATOM   1893 HG12 ILE X 125      27.339   7.561  44.452  1.00  0.00           H
ATOM   1894 HG13 ILE X 125      26.312   8.205  45.621  1.00  0.00           H
ATOM   1895  CD1 ILE X 125      28.164   7.339  46.489  1.00  0.00           C
ATOM   1896 HD11 ILE X 125      27.934   7.928  47.370  1.00  0.00           H
ATOM   1897 HD12 ILE X 125      29.076   7.739  46.029  1.00  0.00           H
ATOM   1898 HD13 ILE X 125      28.509   6.332  46.757  1.00  0.00           H
ATOM   1899  C   ILE X 125      24.435   4.367  46.022  1.00  0.00           C
ATOM   1900  O   ILE X 125      24.871   3.395  45.413  1.00  0.00           O
ATOM   1901  N   TRP X 126      23.132   4.663  46.141  1.00  0.00           N
ATOM   1902  H   TRP X 126      22.826   5.459  46.667  1.00  0.00           H
ATOM   1903  CA  TRP X 126      21.989   3.870  45.655  1.00  0.00           C
ATOM   1904  HA  TRP X 126      22.269   2.823  45.596  1.00  0.00           H
ATOM   1905  CB  TRP X 126      20.861   3.885  46.741  1.00  0.00           C
ATOM   1906  HB2 TRP X 126      20.755   4.908  47.109  1.00  0.00           H
ATOM   1907  HB3 TRP X 126      20.023   3.571  46.126  1.00  0.00           H
ATOM   1908  CG  TRP X 126      21.141   2.871  47.786  1.00  0.00           C
ATOM   1909  CD1 TRP X 126      21.995   3.103  48.827  1.00  0.00           C
ATOM   1910  HD1 TRP X 126      22.522   4.043  48.977  1.00  0.00           H
ATOM   1911  NE1 TRP X 126      22.083   2.026  49.635  1.00  0.00           N
ATOM   1912  HE1 TRP X 126      22.659   1.996  50.464  1.00  0.00           H
ATOM   1913  CE2 TRP X 126      21.203   1.027  49.199  1.00  0.00           C
ATOM   1914  CZ2 TRP X 126      20.913  -0.275  49.660  1.00  0.00           C
ATOM   1915  HZ2 TRP X 126      21.356  -0.671  50.564  1.00  0.00           H
ATOM   1916  CH2 TRP X 126      19.831  -1.005  49.155  1.00  0.00           C
ATOM   1917  HH2 TRP X 126      19.503  -1.979  49.464  1.00  0.00           H
ATOM   1918  CZ3 TRP X 126      19.204  -0.479  48.035  1.00  0.00           C
ATOM   1919  HZ3 TRP X 126      18.380  -0.989  47.569  1.00  0.00           H
ATOM   1920  CE3 TRP X 126      19.625   0.736  47.422  1.00  0.00           C
ATOM   1921  HE3 TRP X 126      19.068   1.022  46.547  1.00  0.00           H
ATOM   1922  CD2 TRP X 126      20.682   1.514  47.957  1.00  0.00           C
ATOM   1923  C   TRP X 126      21.509   4.521  44.330  1.00  0.00           C
ATOM   1924  O   TRP X 126      21.302   5.721  44.278  1.00  0.00           O
ATOM   1925  N   TYR X 127      21.387   3.671  43.293  1.00  0.00           N
ATOM   1926  H   TYR X 127      21.529   2.678  43.413  1.00  0.00           H
ATOM   1927  CA  TYR X 127      20.778   4.130  42.096  1.00  0.00           C
ATOM   1928  HA  TYR X 127      20.152   4.976  42.390  1.00  0.00           H
ATOM   1929  CB  TYR X 127      21.854   4.629  41.175  1.00  0.00           C
ATOM   1930  HB2 TYR X 127      22.477   5.345  41.709  1.00  0.00           H
ATOM   1931  HB3 TYR X 127      22.472   3.809  40.821  1.00  0.00           H
ATOM   1932  CG  TYR X 127      21.211   5.130  39.931  1.00  0.00           C
ATOM   1933  CD1 TYR X 127      20.915   6.480  39.905  1.00  0.00           C
ATOM   1934  HD1 TYR X 127      21.100   7.103  40.771  1.00  0.00           H
ATOM   1935  CE1 TYR X 127      20.462   7.110  38.696  1.00  0.00           C
ATOM   1936  HE1 TYR X 127      20.332   8.184  38.600  1.00  0.00           H
ATOM   1937  CZ  TYR X 127      20.366   6.339  37.524  1.00  0.00           C
ATOM   1938  OH  TYR X 127      20.070   6.928  36.305  1.00  0.00           O
ATOM   1939  HH  TYR X 127      19.816   7.848  36.395  1.00  0.00           H
ATOM   1940  CE2 TYR X 127      20.561   4.972  37.652  1.00  0.00           C
ATOM   1941  HE2 TYR X 127      20.502   4.357  36.770  1.00  0.00           H
ATOM   1942  CD2 TYR X 127      20.991   4.321  38.851  1.00  0.00           C
ATOM   1943  HD2 TYR X 127      21.191   3.260  38.812  1.00  0.00           H
ATOM   1944  C   TYR X 127      19.890   3.054  41.543  1.00  0.00           C
ATOM   1945  O   TYR X 127      20.301   1.929  41.523  1.00  0.00           O
ATOM   1946  N   ASN X 128      18.622   3.384  41.147  1.00  0.00           N
ATOM   1947  H   ASN X 128      18.331   4.348  41.033  1.00  0.00           H
ATOM   1948  CA  ASN X 128      17.795   2.322  40.546  1.00  0.00           C
ATOM   1949  HA  ASN X 128      16.824   2.823  40.523  1.00  0.00           H
ATOM   1950  CB  ASN X 128      18.215   2.064  39.077  1.00  0.00           C
ATOM   1951  HB2 ASN X 128      18.501   2.983  38.564  1.00  0.00           H
ATOM   1952  HB3 ASN X 128      19.121   1.461  39.061  1.00  0.00           H
ATOM   1953  CG  ASN X 128      17.077   1.321  38.348  1.00  0.00           C
ATOM   1954  OD1 ASN X 128      15.911   1.388  38.685  1.00  0.00           O
ATOM   1955  ND2 ASN X 128      17.407   0.670  37.270  1.00  0.00           N
ATOM   1956 HD21 ASN X 128      18.311   0.633  36.837  1.00  0.00           H
ATOM   1957 HD22 ASN X 128      16.699   0.124  36.810  1.00  0.00           H
ATOM   1958  C   ASN X 128      17.605   1.109  41.389  1.00  0.00           C
ATOM   1959  O   ASN X 128      17.867  -0.011  41.033  1.00  0.00           O
ATOM   1960  N   ARG X 129      17.336   1.259  42.707  1.00  0.00           N
ATOM   1961  H   ARG X 129      17.141   2.210  42.975  1.00  0.00           H
ATOM   1962  CA  ARG X 129      17.051   0.184  43.707  1.00  0.00           C
ATOM   1963  HA  ARG X 129      16.714   0.578  44.672  1.00  0.00           H
ATOM   1964  CB  ARG X 129      15.829  -0.604  43.333  1.00  0.00           C
ATOM   1965  HB2 ARG X 129      16.266  -1.236  42.554  1.00  0.00           H
ATOM   1966  HB3 ARG X 129      15.527  -1.281  44.127  1.00  0.00           H
ATOM   1967  CG  ARG X 129      14.672   0.261  42.839  1.00  0.00           C
ATOM   1968  HG2 ARG X 129      14.551   1.097  43.528  1.00  0.00           H
ATOM   1969  HG3 ARG X 129      14.930   0.729  41.891  1.00  0.00           H
ATOM   1970  CD  ARG X 129      13.298  -0.528  42.731  1.00  0.00           C
ATOM   1971  HD2 ARG X 129      12.941  -0.835  43.704  1.00  0.00           H
ATOM   1972  HD3 ARG X 129      12.622   0.183  42.246  1.00  0.00           H
ATOM   1973  NE  ARG X 129      13.369  -1.647  41.864  1.00  0.00           N
ATOM   1974  HE  ARG X 129      14.172  -1.638  41.258  1.00  0.00           H
ATOM   1975  CZ  ARG X 129      12.647  -2.772  41.960  1.00  0.00           C
ATOM   1976  NH1 ARG X 129      11.780  -2.978  42.941  1.00  0.00           N
ATOM   1977 HH11 ARG X 129      11.756  -2.442  43.796  1.00  0.00           H
ATOM   1978 HH12 ARG X 129      11.495  -3.940  42.960  1.00  0.00           H
ATOM   1979  NH2 ARG X 129      12.822  -3.689  41.094  1.00  0.00           N
ATOM   1980 HH21 ARG X 129      13.474  -3.415  40.380  1.00  0.00           H
ATOM   1981 HH22 ARG X 129      12.205  -4.489  41.058  1.00  0.00           H
ATOM   1982  C   ARG X 129      18.154  -0.739  44.005  1.00  0.00           C
ATOM   1983  O   ARG X 129      17.910  -1.703  44.744  1.00  0.00           O
ATOM   1984  N   ARG X 130      19.380  -0.454  43.650  1.00  0.00           N
ATOM   1985  H   ARG X 130      19.359   0.413  43.133  1.00  0.00           H
ATOM   1986  CA  ARG X 130      20.659  -1.136  44.081  1.00  0.00           C
ATOM   1987  HA  ARG X 130      20.402  -1.776  44.932  1.00  0.00           H
ATOM   1988  CB  ARG X 130      21.205  -2.069  43.017  1.00  0.00           C
ATOM   1989  HB2 ARG X 130      22.077  -2.556  43.451  1.00  0.00           H
ATOM   1990  HB3 ARG X 130      20.474  -2.870  42.952  1.00  0.00           H
ATOM   1991  CG  ARG X 130      21.452  -1.309  41.678  1.00  0.00           C
ATOM   1992  HG2 ARG X 130      20.521  -0.857  41.345  1.00  0.00           H
ATOM   1993  HG3 ARG X 130      22.204  -0.523  41.786  1.00  0.00           H
ATOM   1994  CD  ARG X 130      21.877  -2.393  40.692  1.00  0.00           C
ATOM   1995  HD2 ARG X 130      22.526  -1.993  39.917  1.00  0.00           H
ATOM   1996  HD3 ARG X 130      22.520  -3.145  41.164  1.00  0.00           H
ATOM   1997  NE  ARG X 130      20.782  -3.083  40.017  1.00  0.00           N
ATOM   1998  HE  ARG X 130      19.982  -2.548  39.693  1.00  0.00           H
ATOM   1999  CZ  ARG X 130      20.508  -4.346  40.100  1.00  0.00           C
ATOM   2000  NH1 ARG X 130      21.134  -5.224  40.740  1.00  0.00           N
ATOM   2001 HH11 ARG X 130      21.940  -4.846  41.212  1.00  0.00           H
ATOM   2002 HH12 ARG X 130      20.856  -6.184  40.808  1.00  0.00           H
ATOM   2003  NH2 ARG X 130      19.478  -4.841  39.543  1.00  0.00           N
ATOM   2004 HH21 ARG X 130      18.739  -4.286  39.134  1.00  0.00           H
ATOM   2005 HH22 ARG X 130      19.382  -5.841  39.664  1.00  0.00           H
ATOM   2006  C   ARG X 130      21.696  -0.103  44.574  1.00  0.00           C
ATOM   2007  O   ARG X 130      21.839   0.999  44.036  1.00  0.00           O
ATOM   2008  N   PRO X 131      22.529  -0.494  45.627  1.00  0.00           N
ATOM   2009  CD  PRO X 131      22.562  -1.641  46.526  1.00  0.00           C
ATOM   2010  HD2 PRO X 131      22.607  -2.505  45.875  1.00  0.00           H
ATOM   2011  HD3 PRO X 131      21.672  -1.461  47.139  1.00  0.00           H
ATOM   2012  CG  PRO X 131      23.863  -1.613  47.370  1.00  0.00           C
ATOM   2013  HG2 PRO X 131      24.614  -2.280  46.943  1.00  0.00           H
ATOM   2014  HG3 PRO X 131      23.804  -2.018  48.376  1.00  0.00           H
ATOM   2015  CB  PRO X 131      24.229  -0.172  47.257  1.00  0.00           C
ATOM   2016  HB2 PRO X 131      25.294   0.054  47.356  1.00  0.00           H
ATOM   2017  HB3 PRO X 131      23.659   0.426  47.963  1.00  0.00           H
ATOM   2018  CA  PRO X 131      23.774   0.208  45.855  1.00  0.00           C
ATOM   2019  HA  PRO X 131      23.531   1.265  45.868  1.00  0.00           H
ATOM   2020  C   PRO X 131      24.865  -0.167  44.794  1.00  0.00           C
ATOM   2021  O   PRO X 131      24.985  -1.326  44.366  1.00  0.00           O
ATOM   2022  N   VAL X 132      25.603   0.894  44.263  1.00  0.00           N
ATOM   2023  H   VAL X 132      25.469   1.777  44.745  1.00  0.00           H
ATOM   2024  CA  VAL X 132      26.531   0.791  43.065  1.00  0.00           C
ATOM   2025  HA  VAL X 132      26.829  -0.239  42.895  1.00  0.00           H
ATOM   2026  CB  VAL X 132      25.755   1.280  41.773  1.00  0.00           C
ATOM   2027  HB  VAL X 132      24.749   0.914  41.970  1.00  0.00           H
ATOM   2028  CG1 VAL X 132      25.782   2.832  41.542  1.00  0.00           C
ATOM   2029 HG11 VAL X 132      25.361   3.229  40.622  1.00  0.00           H
ATOM   2030 HG12 VAL X 132      25.271   3.341  42.357  1.00  0.00           H
ATOM   2031 HG13 VAL X 132      26.788   3.255  41.552  1.00  0.00           H
ATOM   2032  CG2 VAL X 132      26.384   0.643  40.469  1.00  0.00           C
ATOM   2033 HG21 VAL X 132      25.734   0.825  39.614  1.00  0.00           H
ATOM   2034 HG22 VAL X 132      26.462  -0.416  40.730  1.00  0.00           H
ATOM   2035 HG23 VAL X 132      27.388   1.046  40.374  1.00  0.00           H
ATOM   2036  C   VAL X 132      27.875   1.568  43.241  1.00  0.00           C
ATOM   2037  O   VAL X 132      28.793   1.197  42.582  1.00  0.00           O
ATOM   2038  N   THR X 133      28.054   2.467  44.239  1.00  0.00           N
ATOM   2039  H   THR X 133      27.430   2.600  45.029  1.00  0.00           H
ATOM   2040  CA  THR X 133      29.380   3.102  44.508  1.00  0.00           C
ATOM   2041  HA  THR X 133      30.153   2.415  44.175  1.00  0.00           H
ATOM   2042  CB  THR X 133      29.618   4.409  43.791  1.00  0.00           C
ATOM   2043  HB  THR X 133      28.973   5.149  44.267  1.00  0.00           H
ATOM   2044  CG2 THR X 133      31.038   4.969  43.765  1.00  0.00           C
ATOM   2045 HG21 THR X 133      31.604   4.048  43.592  1.00  0.00           H
ATOM   2046 HG22 THR X 133      31.211   5.278  44.798  1.00  0.00           H
ATOM   2047 HG23 THR X 133      31.058   5.798  43.066  1.00  0.00           H
ATOM   2048  OG1 THR X 133      29.194   4.311  42.435  1.00  0.00           O
ATOM   2049  HG1 THR X 133      28.455   4.894  42.229  1.00  0.00           H
ATOM   2050  C   THR X 133      29.633   3.400  45.989  1.00  0.00           C
ATOM   2051  O   THR X 133      28.751   3.658  46.732  1.00  0.00           O
ATOM   2052  N   GLU X 134      30.922   3.449  46.437  1.00  0.00           N
ATOM   2053  H   GLU X 134      31.559   3.123  45.731  1.00  0.00           H
ATOM   2054  CA  GLU X 134      31.479   3.807  47.727  1.00  0.00           C
ATOM   2055  HA  GLU X 134      30.614   4.251  48.214  1.00  0.00           H
ATOM   2056  CB  GLU X 134      32.011   2.575  48.488  1.00  0.00           C
ATOM   2057  HB2 GLU X 134      31.279   1.779  48.587  1.00  0.00           H
ATOM   2058  HB3 GLU X 134      32.769   2.208  47.796  1.00  0.00           H
ATOM   2059  CG  GLU X 134      32.787   2.856  49.784  1.00  0.00           C
ATOM   2060  HG2 GLU X 134      33.601   3.556  49.586  1.00  0.00           H
ATOM   2061  HG3 GLU X 134      32.046   3.331  50.431  1.00  0.00           H
ATOM   2062  CD  GLU X 134      33.361   1.609  50.480  1.00  0.00           C
ATOM   2063  OE1 GLU X 134      33.246   0.443  49.917  1.00  0.00           O
ATOM   2064  OE2 GLU X 134      33.970   1.747  51.570  1.00  0.00           O
ATOM   2065  C   GLU X 134      32.566   4.831  47.496  1.00  0.00           C
ATOM   2066  O   GLU X 134      33.283   4.850  46.486  1.00  0.00           O
ATOM   2067  N   ILE X 135      32.812   5.742  48.481  1.00  0.00           N
ATOM   2068  H   ILE X 135      32.140   5.800  49.235  1.00  0.00           H
ATOM   2069  CA  ILE X 135      33.901   6.695  48.718  1.00  0.00           C
ATOM   2070  HA  ILE X 135      34.725   6.264  48.146  1.00  0.00           H
ATOM   2071  CB  ILE X 135      33.415   8.043  48.246  1.00  0.00           C
ATOM   2072  HB  ILE X 135      32.589   8.325  48.897  1.00  0.00           H
ATOM   2073  CG2 ILE X 135      34.527   9.079  48.433  1.00  0.00           C
ATOM   2074 HG21 ILE X 135      34.282  10.071  48.048  1.00  0.00           H
ATOM   2075 HG22 ILE X 135      35.515   8.773  48.098  1.00  0.00           H
ATOM   2076 HG23 ILE X 135      34.836   9.149  49.479  1.00  0.00           H
ATOM   2077  CG1 ILE X 135      32.958   7.976  46.715  1.00  0.00           C
ATOM   2078 HG12 ILE X 135      33.861   8.166  46.141  1.00  0.00           H
ATOM   2079 HG13 ILE X 135      32.628   6.989  46.374  1.00  0.00           H
ATOM   2080  CD1 ILE X 135      31.860   9.029  46.420  1.00  0.00           C
ATOM   2081 HD11 ILE X 135      31.793   9.013  45.331  1.00  0.00           H
ATOM   2082 HD12 ILE X 135      32.296   9.928  46.838  1.00  0.00           H
ATOM   2083 HD13 ILE X 135      30.897   8.772  46.863  1.00  0.00           H
ATOM   2084  C   ILE X 135      34.333   6.629  50.205  1.00  0.00           C
ATOM   2085  O   ILE X 135      33.408   6.500  51.029  1.00  0.00           O
ATOM   2086  N   ASN X 136      35.641   6.619  50.539  1.00  0.00           N
ATOM   2087  H   ASN X 136      36.298   6.603  49.766  1.00  0.00           H
ATOM   2088  CA  ASN X 136      36.074   6.588  51.978  1.00  0.00           C
ATOM   2089  HA  ASN X 136      35.202   6.200  52.499  1.00  0.00           H
ATOM   2090  CB  ASN X 136      37.181   5.567  52.111  1.00  0.00           C
ATOM   2091  HB2 ASN X 136      36.765   4.722  51.562  1.00  0.00           H
ATOM   2092  HB3 ASN X 136      38.096   5.952  51.666  1.00  0.00           H
ATOM   2093  CG  ASN X 136      37.498   5.150  53.547  1.00  0.00           C
ATOM   2094  OD1 ASN X 136      38.573   5.302  54.000  1.00  0.00           O
ATOM   2095  ND2 ASN X 136      36.516   4.649  54.241  1.00  0.00           N
ATOM   2096 HD21 ASN X 136      35.552   4.740  53.955  1.00  0.00           H
ATOM   2097 HD22 ASN X 136      36.663   4.171  55.117  1.00  0.00           H
ATOM   2098  C   ASN X 136      36.402   7.990  52.567  1.00  0.00           C
ATOM   2099  O   ASN X 136      36.658   8.950  51.871  1.00  0.00           O
ATOM   2100  N   THR X 137      36.503   8.021  53.909  1.00  0.00           N
ATOM   2101  H   THR X 137      36.399   7.153  54.404  1.00  0.00           H
ATOM   2102  CA  THR X 137      36.891   9.211  54.739  1.00  0.00           C
ATOM   2103  HA  THR X 137      36.198  10.011  54.450  1.00  0.00           H
ATOM   2104  CB  THR X 137      36.618   8.938  56.182  1.00  0.00           C
ATOM   2105  HB  THR X 137      35.550   8.771  56.346  1.00  0.00           H
ATOM   2106  CG2 THR X 137      37.412   7.741  56.701  1.00  0.00           C
ATOM   2107 HG21 THR X 137      36.965   7.485  57.658  1.00  0.00           H
ATOM   2108 HG22 THR X 137      38.451   8.027  56.879  1.00  0.00           H
ATOM   2109 HG23 THR X 137      37.405   6.826  56.110  1.00  0.00           H
ATOM   2110  OG1 THR X 137      37.068  10.043  56.935  1.00  0.00           O
ATOM   2111  HG1 THR X 137      36.816  10.849  56.490  1.00  0.00           H
ATOM   2112  C   THR X 137      38.374   9.500  54.476  1.00  0.00           C
ATOM   2113  O   THR X 137      39.208   8.575  54.410  1.00  0.00           O
ATOM   2114  N   TRP X 138      38.755  10.731  54.449  1.00  0.00           N
ATOM   2115  H   TRP X 138      38.020  11.393  54.647  1.00  0.00           H
ATOM   2116  CA  TRP X 138      40.075  11.249  54.120  1.00  0.00           C
ATOM   2117  HA  TRP X 138      40.688  10.348  54.006  1.00  0.00           H
ATOM   2118  CB  TRP X 138      39.990  11.996  52.830  1.00  0.00           C
ATOM   2119  HB2 TRP X 138      40.973  12.079  52.382  1.00  0.00           H
ATOM   2120  HB3 TRP X 138      39.426  11.352  52.160  1.00  0.00           H
ATOM   2121  CG  TRP X 138      39.380  13.383  52.974  1.00  0.00           C
ATOM   2122  CD1 TRP X 138      40.088  14.435  53.397  1.00  0.00           C
ATOM   2123  HD1 TRP X 138      41.093  14.413  53.800  1.00  0.00           H
ATOM   2124  NE1 TRP X 138      39.292  15.546  53.327  1.00  0.00           N
ATOM   2125  HE1 TRP X 138      39.732  16.456  53.307  1.00  0.00           H
ATOM   2126  CE2 TRP X 138      38.095  15.264  52.685  1.00  0.00           C
ATOM   2127  CZ2 TRP X 138      36.944  16.083  52.363  1.00  0.00           C
ATOM   2128  HZ2 TRP X 138      36.957  17.075  52.778  1.00  0.00           H
ATOM   2129  CH2 TRP X 138      35.870  15.488  51.673  1.00  0.00           C
ATOM   2130  HH2 TRP X 138      35.003  16.063  51.404  1.00  0.00           H
ATOM   2131  CZ3 TRP X 138      35.847  14.079  51.526  1.00  0.00           C
ATOM   2132  HZ3 TRP X 138      34.984  13.631  51.067  1.00  0.00           H
ATOM   2133  CE3 TRP X 138      36.971  13.244  51.845  1.00  0.00           C
ATOM   2134  HE3 TRP X 138      36.930  12.169  51.751  1.00  0.00           H
ATOM   2135  CD2 TRP X 138      38.107  13.884  52.503  1.00  0.00           C
ATOM   2136  C   TRP X 138      40.635  12.081  55.313  1.00  0.00           C
ATOM   2137  O   TRP X 138      41.892  12.050  55.416  1.00  0.00           O
ATOM   2138  N   ALA X 139      39.833  12.766  56.134  1.00  0.00           N
ATOM   2139  H   ALA X 139      38.829  12.787  56.025  1.00  0.00           H
ATOM   2140  CA  ALA X 139      40.267  13.573  57.253  1.00  0.00           C
ATOM   2141  HA  ALA X 139      41.350  13.579  57.189  1.00  0.00           H
ATOM   2142  CB  ALA X 139      39.744  14.951  57.171  1.00  0.00           C
ATOM   2143  HB1 ALA X 139      38.666  14.932  57.050  1.00  0.00           H
ATOM   2144  HB2 ALA X 139      40.194  15.398  56.280  1.00  0.00           H
ATOM   2145  HB3 ALA X 139      39.907  15.466  58.125  1.00  0.00           H
ATOM   2146  C   ALA X 139      39.944  12.942  58.664  1.00  0.00           C
ATOM   2147  O   ALA X 139      40.249  13.584  59.685  1.00  0.00           O
ATOM   2148  N   ARG X 140      39.189  11.871  58.625  1.00  0.00           N
ATOM   2149  H   ARG X 140      38.569  11.704  57.848  1.00  0.00           H
ATOM   2150  CA  ARG X 140      39.000  11.019  59.831  1.00  0.00           C
ATOM   2151  HA  ARG X 140      38.366  10.246  59.406  1.00  0.00           H
ATOM   2152  CB  ARG X 140      40.257  10.256  60.126  1.00  0.00           C
ATOM   2153  HB2 ARG X 140      40.977  11.042  60.350  1.00  0.00           H
ATOM   2154  HB3 ARG X 140      40.079   9.746  61.075  1.00  0.00           H
ATOM   2155  CG  ARG X 140      40.723   9.259  59.054  1.00  0.00           C
ATOM   2156  HG2 ARG X 140      39.875   8.577  58.936  1.00  0.00           H
ATOM   2157  HG3 ARG X 140      40.900   9.789  58.116  1.00  0.00           H
ATOM   2158  CD  ARG X 140      41.999   8.463  59.423  1.00  0.00           C
ATOM   2159  HD2 ARG X 140      42.723   9.105  59.926  1.00  0.00           H
ATOM   2160  HD3 ARG X 140      41.641   7.707  60.118  1.00  0.00           H
ATOM   2161  NE  ARG X 140      42.611   7.780  58.320  1.00  0.00           N
ATOM   2162  HE  ARG X 140      43.562   8.059  58.139  1.00  0.00           H
ATOM   2163  CZ  ARG X 140      42.116   6.783  57.632  1.00  0.00           C
ATOM   2164  NH1 ARG X 140      40.982   6.224  57.957  1.00  0.00           N
ATOM   2165 HH11 ARG X 140      40.477   6.491  58.792  1.00  0.00           H
ATOM   2166 HH12 ARG X 140      40.675   5.476  57.359  1.00  0.00           H
ATOM   2167  NH2 ARG X 140      42.751   6.329  56.588  1.00  0.00           N
ATOM   2168 HH21 ARG X 140      43.598   6.792  56.301  1.00  0.00           H
ATOM   2169 HH22 ARG X 140      42.493   5.499  56.085  1.00  0.00           H
ATOM   2170  C   ARG X 140      38.217  11.679  60.934  1.00  0.00           C
ATOM   2171  O   ARG X 140      38.360  11.181  62.056  1.00  0.00           O
ATOM   2172  N   ASN X 141      37.502  12.777  60.653  1.00  0.00           N
ATOM   2173  H   ASN X 141      37.287  12.933  59.670  1.00  0.00           H
ATOM   2174  CA  ASN X 141      36.598  13.450  61.525  1.00  0.00           C
ATOM   2175  HA  ASN X 141      36.322  12.759  62.320  1.00  0.00           H
ATOM   2176  CB  ASN X 141      37.247  14.641  62.376  1.00  0.00           C
ATOM   2177  HB2 ASN X 141      38.231  14.489  62.841  1.00  0.00           H
ATOM   2178  HB3 ASN X 141      37.402  15.375  61.582  1.00  0.00           H
ATOM   2179  CG  ASN X 141      36.401  15.122  63.515  1.00  0.00           C
ATOM   2180  OD1 ASN X 141      35.543  14.434  63.964  1.00  0.00           O
ATOM   2181  ND2 ASN X 141      36.684  16.247  64.046  1.00  0.00           N
ATOM   2182 HD21 ASN X 141      37.462  16.804  63.699  1.00  0.00           H
ATOM   2183 HD22 ASN X 141      36.151  16.468  64.875  1.00  0.00           H
ATOM   2184  C   ASN X 141      35.251  13.828  60.862  1.00  0.00           C
ATOM   2185  O   ASN X 141      35.009  14.992  60.666  1.00  0.00           O
ATOM   2186  N   ILE X 142      34.316  12.819  60.889  1.00  0.00           N
ATOM   2187  H   ILE X 142      34.671  11.995  61.358  1.00  0.00           H
ATOM   2188  CA  ILE X 142      32.906  12.828  60.504  1.00  0.00           C
ATOM   2189  HA  ILE X 142      32.696  11.757  60.476  1.00  0.00           H
ATOM   2190  CB  ILE X 142      31.913  13.460  61.508  1.00  0.00           C
ATOM   2191  HB  ILE X 142      31.886  14.541  61.412  1.00  0.00           H
ATOM   2192  CG2 ILE X 142      30.525  12.970  61.244  1.00  0.00           C
ATOM   2193 HG21 ILE X 142      30.268  13.083  60.198  1.00  0.00           H
ATOM   2194 HG22 ILE X 142      29.854  13.582  61.839  1.00  0.00           H
ATOM   2195 HG23 ILE X 142      30.314  11.923  61.470  1.00  0.00           H
ATOM   2196  CG1 ILE X 142      32.403  13.178  62.994  1.00  0.00           C
ATOM   2197 HG12 ILE X 142      32.535  12.126  63.209  1.00  0.00           H
ATOM   2198 HG13 ILE X 142      33.302  13.728  63.257  1.00  0.00           H
ATOM   2199  CD1 ILE X 142      31.408  13.591  63.944  1.00  0.00           C
ATOM   2200 HD11 ILE X 142      31.661  13.544  65.002  1.00  0.00           H
ATOM   2201 HD12 ILE X 142      30.542  12.934  63.852  1.00  0.00           H
ATOM   2202 HD13 ILE X 142      31.019  14.579  63.711  1.00  0.00           H
ATOM   2203  C   ILE X 142      32.829  13.289  59.047  1.00  0.00           C
ATOM   2204  O   ILE X 142      32.413  14.446  58.834  1.00  0.00           O
ATOM   2205  N   LEU X 143      33.211  12.402  58.122  1.00  0.00           N
ATOM   2206  H   LEU X 143      33.887  11.712  58.418  1.00  0.00           H
ATOM   2207  CA  LEU X 143      32.848  12.451  56.712  1.00  0.00           C
ATOM   2208  HA  LEU X 143      33.210  13.424  56.351  1.00  0.00           H
ATOM   2209  CB  LEU X 143      33.338  11.274  55.843  1.00  0.00           C
ATOM   2210  HB2 LEU X 143      34.425  11.402  55.805  1.00  0.00           H
ATOM   2211  HB3 LEU X 143      33.120  10.343  56.369  1.00  0.00           H
ATOM   2212  CG  LEU X 143      32.905  11.041  54.364  1.00  0.00           C
ATOM   2213  HG  LEU X 143      31.859  11.353  54.272  1.00  0.00           H
ATOM   2214  CD1 LEU X 143      33.603  11.926  53.345  1.00  0.00           C
ATOM   2215 HD11 LEU X 143      34.671  11.719  53.413  1.00  0.00           H
ATOM   2216 HD12 LEU X 143      33.401  12.951  53.646  1.00  0.00           H
ATOM   2217 HD13 LEU X 143      33.237  11.730  52.335  1.00  0.00           H
ATOM   2218  CD2 LEU X 143      33.008   9.594  53.907  1.00  0.00           C
ATOM   2219 HD21 LEU X 143      32.694   9.531  52.868  1.00  0.00           H
ATOM   2220 HD22 LEU X 143      33.997   9.147  53.921  1.00  0.00           H
ATOM   2221 HD23 LEU X 143      32.376   9.018  54.584  1.00  0.00           H
ATOM   2222  C   LEU X 143      31.325  12.595  56.736  1.00  0.00           C
ATOM   2223  O   LEU X 143      30.577  11.739  57.189  1.00  0.00           O
ATOM   2224  N   ARG X 144      30.808  13.652  56.228  1.00  0.00           N
ATOM   2225  H   ARG X 144      31.457  14.231  55.729  1.00  0.00           H
ATOM   2226  CA  ARG X 144      29.378  14.077  56.293  1.00  0.00           C
ATOM   2227  HA  ARG X 144      28.782  13.192  56.476  1.00  0.00           H
ATOM   2228  CB  ARG X 144      29.092  15.085  57.367  1.00  0.00           C
ATOM   2229  HB2 ARG X 144      28.047  15.376  57.465  1.00  0.00           H
ATOM   2230  HB3 ARG X 144      29.402  14.668  58.325  1.00  0.00           H
ATOM   2231  CG  ARG X 144      29.901  16.420  57.222  1.00  0.00           C
ATOM   2232  HG2 ARG X 144      30.883  16.115  56.866  1.00  0.00           H
ATOM   2233  HG3 ARG X 144      29.431  17.076  56.483  1.00  0.00           H
ATOM   2234  CD  ARG X 144      30.071  17.152  58.603  1.00  0.00           C
ATOM   2235  HD2 ARG X 144      29.090  17.633  58.655  1.00  0.00           H
ATOM   2236  HD3 ARG X 144      30.145  16.460  59.449  1.00  0.00           H
ATOM   2237  NE  ARG X 144      31.064  18.225  58.692  1.00  0.00           N
ATOM   2238  HE  ARG X 144      30.606  19.123  58.604  1.00  0.00           H
ATOM   2239  CZ  ARG X 144      32.353  18.117  58.891  1.00  0.00           C
ATOM   2240  NH1 ARG X 144      32.953  16.998  59.038  1.00  0.00           N
ATOM   2241 HH11 ARG X 144      32.475  16.106  59.014  1.00  0.00           H
ATOM   2242 HH12 ARG X 144      33.924  16.921  59.286  1.00  0.00           H
ATOM   2243  NH2 ARG X 144      33.106  19.221  58.789  1.00  0.00           N
ATOM   2244 HH21 ARG X 144      32.729  20.111  58.518  1.00  0.00           H
ATOM   2245 HH22 ARG X 144      34.095  19.018  58.739  1.00  0.00           H
ATOM   2246  C   ARG X 144      28.940  14.558  54.883  1.00  0.00           C
ATOM   2247  O   ARG X 144      29.798  14.795  54.005  1.00  0.00           O
ATOM   2248  N   THR X 145      27.615  14.690  54.683  1.00  0.00           N
ATOM   2249  H   THR X 145      26.886  14.476  55.350  1.00  0.00           H
ATOM   2250  CA  THR X 145      27.103  15.315  53.500  1.00  0.00           C
ATOM   2251  HA  THR X 145      27.806  16.111  53.245  1.00  0.00           H
ATOM   2252  CB  THR X 145      26.989  14.245  52.386  1.00  0.00           C
ATOM   2253  HB  THR X 145      27.946  13.826  52.076  1.00  0.00           H
ATOM   2254  CG2 THR X 145      26.002  13.127  52.696  1.00  0.00           C
ATOM   2255 HG21 THR X 145      26.240  12.652  53.645  1.00  0.00           H
ATOM   2256 HG22 THR X 145      25.994  12.394  51.886  1.00  0.00           H
ATOM   2257 HG23 THR X 145      25.003  13.552  52.743  1.00  0.00           H
ATOM   2258  OG1 THR X 145      26.390  14.741  51.283  1.00  0.00           O
ATOM   2259  HG1 THR X 145      27.078  15.225  50.824  1.00  0.00           H
ATOM   2260  C   THR X 145      25.834  16.104  53.925  1.00  0.00           C
ATOM   2261  O   THR X 145      25.768  16.467  55.100  1.00  0.00           O
ATOM   2262  N   GLN X 146      25.006  16.536  52.959  1.00  0.00           N
ATOM   2263  H   GLN X 146      25.092  16.101  52.051  1.00  0.00           H
ATOM   2264  CA  GLN X 146      24.222  17.786  53.040  1.00  0.00           C
ATOM   2265  HA  GLN X 146      24.836  18.452  53.646  1.00  0.00           H
ATOM   2266  CB  GLN X 146      24.133  18.396  51.648  1.00  0.00           C
ATOM   2267  HB2 GLN X 146      23.537  19.288  51.813  1.00  0.00           H
ATOM   2268  HB3 GLN X 146      25.134  18.699  51.340  1.00  0.00           H
ATOM   2269  CG  GLN X 146      23.404  17.450  50.603  1.00  0.00           C
ATOM   2270  HG2 GLN X 146      23.985  16.540  50.492  1.00  0.00           H
ATOM   2271  HG3 GLN X 146      22.329  17.336  50.774  1.00  0.00           H
ATOM   2272  CD  GLN X 146      23.564  18.160  49.282  1.00  0.00           C
ATOM   2273  OE1 GLN X 146      24.605  18.287  48.632  1.00  0.00           O
ATOM   2274  NE2 GLN X 146      22.482  18.728  48.770  1.00  0.00           N
ATOM   2275 HE21 GLN X 146      22.588  19.349  47.974  1.00  0.00           H
ATOM   2276 HE22 GLN X 146      21.523  18.491  48.967  1.00  0.00           H
ATOM   2277  C   GLN X 146      22.925  17.638  53.816  1.00  0.00           C
ATOM   2278  O   GLN X 146      22.212  18.637  54.015  1.00  0.00           O
ATOM   2279  N   GLH X 147      22.450  16.382  54.095  1.00  0.00           N
ATOM   2280  H   GLH X 147      23.023  15.573  53.913  1.00  0.00           H
ATOM   2281  CA  GLH X 147      21.120  16.137  54.665  1.00  0.00           C
ATOM   2282  HA  GLH X 147      20.860  15.143  54.300  1.00  0.00           H
ATOM   2283  CB  GLH X 147      21.269  16.145  56.229  1.00  0.00           C
ATOM   2284  HB2 GLH X 147      22.163  15.630  56.566  1.00  0.00           H
ATOM   2285  HB3 GLH X 147      21.313  17.177  56.565  1.00  0.00           H
ATOM   2286  CG  GLH X 147      20.080  15.533  56.951  1.00  0.00           C
ATOM   2287  HG2 GLH X 147      20.271  15.574  58.022  1.00  0.00           H
ATOM   2288  HG3 GLH X 147      19.122  16.011  56.745  1.00  0.00           H
ATOM   2289  CD  GLH X 147      19.940  13.991  56.837  1.00  0.00           C
ATOM   2290  OE1 GLH X 147      20.864  13.250  56.396  1.00  0.00           O
ATOM   2291  OE2 GLH X 147      18.676  13.581  57.255  1.00  0.00           O
ATOM   2292  HE2 GLH X 147      18.171  14.230  57.756  1.00  0.00           H
ATOM   2293  C   GLH X 147      20.002  17.021  54.102  1.00  0.00           C
ATOM   2294  O   GLH X 147      19.341  17.824  54.798  1.00  0.00           O
ATOM   2295  N   SER X 148      19.865  16.959  52.781  1.00  0.00           N
ATOM   2296  H   SER X 148      20.454  16.379  52.193  1.00  0.00           H
ATOM   2297  CA  SER X 148      18.973  17.818  52.073  1.00  0.00           C
ATOM   2298  HA  SER X 148      18.009  17.631  52.556  1.00  0.00           H
ATOM   2299  CB  SER X 148      19.337  19.287  52.084  1.00  0.00           C
ATOM   2300  HB2 SER X 148      19.557  19.573  53.111  1.00  0.00           H
ATOM   2301  HB3 SER X 148      20.236  19.384  51.475  1.00  0.00           H
ATOM   2302  OG  SER X 148      18.303  20.093  51.592  1.00  0.00           O
ATOM   2303  HG  SER X 148      18.278  20.971  51.983  1.00  0.00           H
ATOM   2304  C   SER X 148      18.924  17.377  50.557  1.00  0.00           C
ATOM   2305  O   SER X 148      19.705  16.514  50.214  1.00  0.00           O
ATOM   2306  N   GLH X 149      17.935  17.860  49.773  1.00  0.00           N
ATOM   2307  H   GLH X 149      17.324  18.583  50.134  1.00  0.00           H
ATOM   2308  CA  GLH X 149      17.806  17.394  48.366  1.00  0.00           C
ATOM   2309  HA  GLH X 149      17.794  16.311  48.314  1.00  0.00           H
ATOM   2310  CB  GLH X 149      16.529  17.912  47.586  1.00  0.00           C
ATOM   2311  HB2 GLH X 149      16.655  17.367  46.655  1.00  0.00           H
ATOM   2312  HB3 GLH X 149      15.606  17.691  48.128  1.00  0.00           H
ATOM   2313  CG  GLH X 149      16.372  19.472  47.285  1.00  0.00           C
ATOM   2314  HG2 GLH X 149      16.239  19.957  48.254  1.00  0.00           H
ATOM   2315  HG3 GLH X 149      17.372  19.699  46.894  1.00  0.00           H
ATOM   2316  CD  GLH X 149      15.381  19.848  46.187  1.00  0.00           C
ATOM   2317  OE1 GLH X 149      15.436  20.709  45.252  1.00  0.00           O
ATOM   2318  OE2 GLH X 149      14.286  19.009  46.098  1.00  0.00           O
ATOM   2319  HE2 GLH X 149      13.702  19.385  45.441  1.00  0.00           H
ATOM   2320  C   GLH X 149      19.128  17.703  47.623  1.00  0.00           C
ATOM   2321  O   GLH X 149      19.728  18.773  47.849  1.00  0.00           O
ATOM   2322  N   CYX X 150      19.588  16.815  46.750  1.00  0.00           N
ATOM   2323  H   CYX X 150      19.203  15.891  46.712  1.00  0.00           H
ATOM   2324  CA  CYX X 150      20.381  17.187  45.592  1.00  0.00           C
ATOM   2325  HA  CYX X 150      21.053  18.026  45.812  1.00  0.00           H
ATOM   2326  CB  CYX X 150      21.342  16.074  45.224  1.00  0.00           C
ATOM   2327  HB2 CYX X 150      21.962  16.276  44.358  1.00  0.00           H
ATOM   2328  HB3 CYX X 150      22.089  15.965  46.012  1.00  0.00           H
ATOM   2329  SG  CYX X 150      20.671  14.342  45.210  1.00  0.00           S
ATOM   2330  C   CYX X 150      19.557  17.691  44.408  1.00  0.00           C
ATOM   2331  O   CYX X 150      18.309  17.746  44.394  1.00  0.00           O
ATOM   2332  N   VAL X 151      20.196  18.230  43.371  1.00  0.00           N
ATOM   2333  H   VAL X 151      21.168  18.021  43.209  1.00  0.00           H
ATOM   2334  CA  VAL X 151      19.611  18.798  42.179  1.00  0.00           C
ATOM   2335  HA  VAL X 151      18.672  18.334  41.899  1.00  0.00           H
ATOM   2336  CB  VAL X 151      19.489  20.392  42.222  1.00  0.00           C
ATOM   2337  HB  VAL X 151      20.496  20.819  42.260  1.00  0.00           H
ATOM   2338  CG1 VAL X 151      18.659  20.890  41.054  1.00  0.00           C
ATOM   2339 HG11 VAL X 151      19.193  20.767  40.118  1.00  0.00           H
ATOM   2340 HG12 VAL X 151      17.730  20.313  41.011  1.00  0.00           H
ATOM   2341 HG13 VAL X 151      18.296  21.900  41.216  1.00  0.00           H
ATOM   2342  CG2 VAL X 151      18.840  20.936  43.555  1.00  0.00           C
ATOM   2343 HG21 VAL X 151      17.956  20.324  43.730  1.00  0.00           H
ATOM   2344 HG22 VAL X 151      18.544  21.983  43.451  1.00  0.00           H
ATOM   2345 HG23 VAL X 151      19.472  20.700  44.418  1.00  0.00           H
ATOM   2346  C   VAL X 151      20.472  18.286  40.972  1.00  0.00           C
ATOM   2347  O   VAL X 151      21.626  18.008  41.088  1.00  0.00           O
ATOM   2348  N   CYX X 152      19.729  18.026  39.893  1.00  0.00           N
ATOM   2349  H   CYX X 152      18.721  18.128  39.858  1.00  0.00           H
ATOM   2350  CA  CYX X 152      20.333  17.497  38.760  1.00  0.00           C
ATOM   2351  HA  CYX X 152      21.420  17.476  38.879  1.00  0.00           H
ATOM   2352  CB  CYX X 152      19.893  16.072  38.625  1.00  0.00           C
ATOM   2353  HB2 CYX X 152      18.876  15.961  38.249  1.00  0.00           H
ATOM   2354  HB3 CYX X 152      20.484  15.547  37.879  1.00  0.00           H
ATOM   2355  SG  CYX X 152      20.016  14.993  40.118  1.00  0.00           S
ATOM   2356  C   CYX X 152      19.978  18.256  37.463  1.00  0.00           C
ATOM   2357  O   CYX X 152      18.884  18.784  37.272  1.00  0.00           O
ATOM   2358  N   HID X 153      20.948  18.173  36.581  1.00  0.00           N
ATOM   2359  H   HID X 153      21.746  17.569  36.708  1.00  0.00           H
ATOM   2360  CA  HID X 153      20.671  18.572  35.202  1.00  0.00           C
ATOM   2361  HA  HID X 153      19.616  18.487  34.961  1.00  0.00           H
ATOM   2362  CB  HID X 153      21.011  20.106  35.106  1.00  0.00           C
ATOM   2363  HB2 HID X 153      20.656  20.501  36.057  1.00  0.00           H
ATOM   2364  HB3 HID X 153      22.069  20.260  34.901  1.00  0.00           H
ATOM   2365  CG  HID X 153      20.327  20.791  33.874  1.00  0.00           C
ATOM   2366  ND1 HID X 153      20.763  21.691  32.911  1.00  0.00           N
ATOM   2367  HD1 HID X 153      21.629  22.197  32.931  1.00  0.00           H
ATOM   2368  CE1 HID X 153      19.734  22.123  32.179  1.00  0.00           C
ATOM   2369  HE1 HID X 153      19.688  23.062  31.653  1.00  0.00           H
ATOM   2370  NE2 HID X 153      18.594  21.650  32.663  1.00  0.00           N
ATOM   2371  CD2 HID X 153      18.977  20.728  33.689  1.00  0.00           C
ATOM   2372  HD2 HID X 153      18.215  20.195  34.239  1.00  0.00           H
ATOM   2373  C   HID X 153      21.446  17.910  34.050  1.00  0.00           C
ATOM   2374  O   HID X 153      22.508  17.373  34.245  1.00  0.00           O
ATOM   2375  N   ASN X 154      20.791  17.813  32.921  1.00  0.00           N
ATOM   2376  H   ASN X 154      19.839  18.150  32.792  1.00  0.00           H
ATOM   2377  CA  ASN X 154      21.359  17.156  31.702  1.00  0.00           C
ATOM   2378  HA  ASN X 154      20.453  17.013  31.110  1.00  0.00           H
ATOM   2379  CB  ASN X 154      22.320  18.043  31.011  1.00  0.00           C
ATOM   2380  HB2 ASN X 154      21.945  19.050  31.168  1.00  0.00           H
ATOM   2381  HB3 ASN X 154      23.232  18.107  31.622  1.00  0.00           H
ATOM   2382  CG  ASN X 154      22.595  17.614  29.547  1.00  0.00           C
ATOM   2383  OD1 ASN X 154      21.788  17.517  28.685  1.00  0.00           O
ATOM   2384  ND2 ASN X 154      23.841  17.418  29.310  1.00  0.00           N
ATOM   2385 HD21 ASN X 154      24.591  17.495  29.986  1.00  0.00           H
ATOM   2386 HD22 ASN X 154      24.014  17.163  28.349  1.00  0.00           H
ATOM   2387  C   ASN X 154      21.840  15.700  31.983  1.00  0.00           C
ATOM   2388  O   ASN X 154      22.544  15.085  31.122  1.00  0.00           O
ATOM   2389  N   GLY X 155      21.557  15.143  33.167  1.00  0.00           N
ATOM   2390  H   GLY X 155      21.016  15.785  33.729  1.00  0.00           H
ATOM   2391  CA  GLY X 155      21.674  13.741  33.583  1.00  0.00           C
ATOM   2392  HA2 GLY X 155      20.695  13.545  34.018  1.00  0.00           H
ATOM   2393  HA3 GLY X 155      22.003  13.139  32.734  1.00  0.00           H
ATOM   2394  C   GLY X 155      22.746  13.535  34.695  1.00  0.00           C
ATOM   2395  O   GLY X 155      22.942  12.378  35.115  1.00  0.00           O
ATOM   2396  N   VAL X 156      23.475  14.606  35.101  1.00  0.00           N
ATOM   2397  H   VAL X 156      23.352  15.488  34.624  1.00  0.00           H
ATOM   2398  CA  VAL X 156      24.455  14.680  36.193  1.00  0.00           C
ATOM   2399  HA  VAL X 156      24.825  13.669  36.359  1.00  0.00           H
ATOM   2400  CB  VAL X 156      25.707  15.424  35.649  1.00  0.00           C
ATOM   2401  HB  VAL X 156      25.407  16.379  35.228  1.00  0.00           H
ATOM   2402  CG1 VAL X 156      26.786  15.759  36.712  1.00  0.00           C
ATOM   2403 HG11 VAL X 156      26.352  16.524  37.350  1.00  0.00           H
ATOM   2404 HG12 VAL X 156      27.128  14.848  37.209  1.00  0.00           H
ATOM   2405 HG13 VAL X 156      27.665  16.196  36.255  1.00  0.00           H
ATOM   2406  CG2 VAL X 156      26.364  14.597  34.527  1.00  0.00           C
ATOM   2407 HG21 VAL X 156      26.849  13.772  35.039  1.00  0.00           H
ATOM   2408 HG22 VAL X 156      27.076  15.297  34.078  1.00  0.00           H
ATOM   2409 HG23 VAL X 156      25.578  14.313  33.826  1.00  0.00           H
ATOM   2410  C   VAL X 156      23.855  15.265  37.474  1.00  0.00           C
ATOM   2411  O   VAL X 156      23.279  16.377  37.427  1.00  0.00           O
ATOM   2412  N   CYX X 157      24.065  14.612  38.650  1.00  0.00           N
ATOM   2413  H   CYX X 157      24.486  13.690  38.644  1.00  0.00           H
ATOM   2414  CA  CYX X 157      23.730  15.106  39.966  1.00  0.00           C
ATOM   2415  HA  CYX X 157      23.066  15.942  39.784  1.00  0.00           H
ATOM   2416  CB  CYX X 157      22.872  14.101  40.639  1.00  0.00           C
ATOM   2417  HB2 CYX X 157      23.563  13.263  40.733  1.00  0.00           H
ATOM   2418  HB3 CYX X 157      22.601  14.471  41.624  1.00  0.00           H
ATOM   2419  SG  CYX X 157      21.409  13.535  39.752  1.00  0.00           S
ATOM   2420  C   CYX X 157      25.014  15.463  40.777  1.00  0.00           C
ATOM   2421  O   CYX X 157      25.518  14.637  41.532  1.00  0.00           O
ATOM   2422  N   PRO X 158      25.457  16.704  40.767  1.00  0.00           N
ATOM   2423  CD  PRO X 158      24.904  17.807  40.069  1.00  0.00           C
ATOM   2424  HD2 PRO X 158      23.935  18.144  40.434  1.00  0.00           H
ATOM   2425  HD3 PRO X 158      24.871  17.491  39.028  1.00  0.00           H
ATOM   2426  CG  PRO X 158      25.895  18.969  40.210  1.00  0.00           C
ATOM   2427  HG2 PRO X 158      25.423  19.958  40.195  1.00  0.00           H
ATOM   2428  HG3 PRO X 158      26.571  18.754  39.378  1.00  0.00           H
ATOM   2429  CB  PRO X 158      26.591  18.750  41.574  1.00  0.00           C
ATOM   2430  HB2 PRO X 158      26.037  19.310  42.328  1.00  0.00           H
ATOM   2431  HB3 PRO X 158      27.633  19.070  41.568  1.00  0.00           H
ATOM   2432  CA  PRO X 158      26.406  17.251  41.865  1.00  0.00           C
ATOM   2433  HA  PRO X 158      27.363  16.753  41.752  1.00  0.00           H
ATOM   2434  C   PRO X 158      25.844  17.135  43.316  1.00  0.00           C
ATOM   2435  O   PRO X 158      24.744  17.562  43.555  1.00  0.00           O
ATOM   2436  N   VAL X 159      26.674  16.586  44.241  1.00  0.00           N
ATOM   2437  H   VAL X 159      27.554  16.218  43.907  1.00  0.00           H
ATOM   2438  CA  VAL X 159      26.508  16.513  45.764  1.00  0.00           C
ATOM   2439  HA  VAL X 159      25.537  16.963  46.006  1.00  0.00           H
ATOM   2440  CB  VAL X 159      26.493  14.998  46.168  1.00  0.00           C
ATOM   2441  HB  VAL X 159      27.343  14.512  45.680  1.00  0.00           H
ATOM   2442  CG1 VAL X 159      26.548  14.702  47.652  1.00  0.00           C
ATOM   2443 HG11 VAL X 159      27.519  15.057  48.010  1.00  0.00           H
ATOM   2444 HG12 VAL X 159      25.825  15.238  48.254  1.00  0.00           H
ATOM   2445 HG13 VAL X 159      26.408  13.634  47.792  1.00  0.00           H
ATOM   2446  CG2 VAL X 159      25.130  14.463  45.672  1.00  0.00           C
ATOM   2447 HG21 VAL X 159      25.139  13.376  45.792  1.00  0.00           H
ATOM   2448 HG22 VAL X 159      24.991  14.575  44.598  1.00  0.00           H
ATOM   2449 HG23 VAL X 159      24.261  14.857  46.188  1.00  0.00           H
ATOM   2450  C   VAL X 159      27.615  17.240  46.397  1.00  0.00           C
ATOM   2451  O   VAL X 159      28.777  17.191  45.979  1.00  0.00           O
ATOM   2452  N   VAL X 160      27.333  17.890  47.508  1.00  0.00           N
ATOM   2453  H   VAL X 160      26.382  17.989  47.835  1.00  0.00           H
ATOM   2454  CA  VAL X 160      28.361  18.380  48.466  1.00  0.00           C
ATOM   2455  HA  VAL X 160      29.198  18.778  47.881  1.00  0.00           H
ATOM   2456  CB  VAL X 160      27.801  19.478  49.378  1.00  0.00           C
ATOM   2457  HB  VAL X 160      26.928  19.110  49.911  1.00  0.00           H
ATOM   2458  CG1 VAL X 160      28.816  20.043  50.333  1.00  0.00           C
ATOM   2459 HG11 VAL X 160      28.931  19.348  51.163  1.00  0.00           H
ATOM   2460 HG12 VAL X 160      29.746  20.212  49.797  1.00  0.00           H
ATOM   2461 HG13 VAL X 160      28.441  20.962  50.788  1.00  0.00           H
ATOM   2462  CG2 VAL X 160      27.218  20.664  48.626  1.00  0.00           C
ATOM   2463 HG21 VAL X 160      27.981  21.227  48.079  1.00  0.00           H
ATOM   2464 HG22 VAL X 160      26.641  21.256  49.333  1.00  0.00           H
ATOM   2465 HG23 VAL X 160      26.534  20.314  47.858  1.00  0.00           H
ATOM   2466  C   VAL X 160      28.818  17.265  49.465  1.00  0.00           C
ATOM   2467  O   VAL X 160      27.997  16.716  50.128  1.00  0.00           O
ATOM   2468  N   PHE X 161      30.117  17.001  49.542  1.00  0.00           N
ATOM   2469  H   PHE X 161      30.722  17.456  48.869  1.00  0.00           H
ATOM   2470  CA  PHE X 161      30.822  16.322  50.629  1.00  0.00           C
ATOM   2471  HA  PHE X 161      30.098  15.965  51.359  1.00  0.00           H
ATOM   2472  CB  PHE X 161      31.521  15.022  50.217  1.00  0.00           C
ATOM   2473  HB2 PHE X 161      32.305  15.175  49.477  1.00  0.00           H
ATOM   2474  HB3 PHE X 161      32.005  14.674  51.133  1.00  0.00           H
ATOM   2475  CG  PHE X 161      30.593  13.840  49.953  1.00  0.00           C
ATOM   2476  CD1 PHE X 161      30.046  13.629  48.699  1.00  0.00           C
ATOM   2477  HD1 PHE X 161      30.099  14.356  47.904  1.00  0.00           H
ATOM   2478  CE1 PHE X 161      29.410  12.460  48.388  1.00  0.00           C
ATOM   2479  HE1 PHE X 161      29.126  12.233  47.371  1.00  0.00           H
ATOM   2480  CZ  PHE X 161      29.265  11.405  49.356  1.00  0.00           C
ATOM   2481  HZ  PHE X 161      28.965  10.458  48.937  1.00  0.00           H
ATOM   2482  CE2 PHE X 161      29.758  11.688  50.675  1.00  0.00           C
ATOM   2483  HE2 PHE X 161      29.552  10.942  51.431  1.00  0.00           H
ATOM   2484  CD2 PHE X 161      30.430  12.865  50.925  1.00  0.00           C
ATOM   2485  HD2 PHE X 161      31.048  12.877  51.818  1.00  0.00           H
ATOM   2486  C   PHE X 161      31.612  17.270  51.499  1.00  0.00           C
ATOM   2487  O   PHE X 161      32.305  18.201  51.046  1.00  0.00           O
ATOM   2488  N   THR X 162      31.716  16.980  52.765  1.00  0.00           N
ATOM   2489  H   THR X 162      31.055  16.287  53.089  1.00  0.00           H
ATOM   2490  CA  THR X 162      32.681  17.637  53.753  1.00  0.00           C
ATOM   2491  HA  THR X 162      33.540  18.049  53.215  1.00  0.00           H
ATOM   2492  CB  THR X 162      32.074  18.675  54.705  1.00  0.00           C
ATOM   2493  HB  THR X 162      31.240  18.219  55.241  1.00  0.00           H
ATOM   2494  CG2 THR X 162      32.867  19.482  55.789  1.00  0.00           C
ATOM   2495 HG21 THR X 162      33.534  18.869  56.403  1.00  0.00           H
ATOM   2496 HG22 THR X 162      32.177  19.968  56.474  1.00  0.00           H
ATOM   2497 HG23 THR X 162      33.517  20.262  55.389  1.00  0.00           H
ATOM   2498  OG1 THR X 162      31.461  19.651  53.950  1.00  0.00           O
ATOM   2499  HG1 THR X 162      32.206  20.042  53.493  1.00  0.00           H
ATOM   2500  C   THR X 162      33.392  16.560  54.625  1.00  0.00           C
ATOM   2501  O   THR X 162      32.735  15.571  54.926  1.00  0.00           O
ATOM   2502  N   ASP X 163      34.616  16.681  55.145  1.00  0.00           N
ATOM   2503  H   ASP X 163      35.233  17.410  54.833  1.00  0.00           H
ATOM   2504  CA  ASP X 163      35.229  15.807  56.172  1.00  0.00           C
ATOM   2505  HA  ASP X 163      34.466  15.489  56.884  1.00  0.00           H
ATOM   2506  CB  ASP X 163      35.818  14.519  55.521  1.00  0.00           C
ATOM   2507  HB2 ASP X 163      35.184  14.016  54.793  1.00  0.00           H
ATOM   2508  HB3 ASP X 163      36.731  14.801  55.006  1.00  0.00           H
ATOM   2509  CG  ASP X 163      36.194  13.386  56.513  1.00  0.00           C
ATOM   2510  OD1 ASP X 163      35.980  13.475  57.758  1.00  0.00           O
ATOM   2511  OD2 ASP X 163      36.915  12.489  55.978  1.00  0.00           O
ATOM   2512  C   ASP X 163      36.287  16.632  57.016  1.00  0.00           C
ATOM   2513  O   ASP X 163      36.661  17.751  56.555  1.00  0.00           O
ATOM   2514  N   GLY X 164      36.702  16.213  58.168  1.00  0.00           N
ATOM   2515  H   GLY X 164      36.465  15.273  58.474  1.00  0.00           H
ATOM   2516  CA  GLY X 164      37.509  17.044  59.068  1.00  0.00           C
ATOM   2517  HA2 GLY X 164      38.029  16.403  59.781  1.00  0.00           H
ATOM   2518  HA3 GLY X 164      38.241  17.583  58.462  1.00  0.00           H
ATOM   2519  C   GLY X 164      36.576  17.993  59.888  1.00  0.00           C
ATOM   2520  O   GLY X 164      35.414  18.100  59.560  1.00  0.00           O
ATOM   2521  N   SER X 165      37.071  18.574  60.971  1.00  0.00           N
ATOM   2522  H   SER X 165      38.048  18.370  61.144  1.00  0.00           H
ATOM   2523  CA  SER X 165      36.274  19.205  61.999  1.00  0.00           C
ATOM   2524  HA  SER X 165      35.629  18.442  62.432  1.00  0.00           H
ATOM   2525  CB  SER X 165      37.148  19.753  63.137  1.00  0.00           C
ATOM   2526  HB2 SER X 165      37.777  19.064  63.693  1.00  0.00           H
ATOM   2527  HB3 SER X 165      37.876  20.417  62.670  1.00  0.00           H
ATOM   2528  OG  SER X 165      36.329  20.483  64.088  1.00  0.00           O
ATOM   2529  HG  SER X 165      35.830  19.808  64.565  1.00  0.00           H
ATOM   2530  C   SER X 165      35.242  20.232  61.497  1.00  0.00           C
ATOM   2531  O   SER X 165      35.588  21.257  61.015  1.00  0.00           O
ATOM   2532  N   ALA X 166      33.975  20.000  61.883  1.00  0.00           N
ATOM   2533  H   ALA X 166      33.681  19.202  62.429  1.00  0.00           H
ATOM   2534  CA  ALA X 166      32.807  20.867  61.626  1.00  0.00           C
ATOM   2535  HA  ALA X 166      32.871  21.198  60.587  1.00  0.00           H
ATOM   2536  CB  ALA X 166      31.523  20.135  61.769  1.00  0.00           C
ATOM   2537  HB1 ALA X 166      30.716  20.688  61.285  1.00  0.00           H
ATOM   2538  HB2 ALA X 166      31.325  20.079  62.840  1.00  0.00           H
ATOM   2539  HB3 ALA X 166      31.604  19.181  61.243  1.00  0.00           H
ATOM   2540  C   ALA X 166      32.936  22.206  62.371  1.00  0.00           C
ATOM   2541  O   ALA X 166      32.051  23.079  62.282  1.00  0.00           O
ATOM   2542  N   THR X 167      33.933  22.383  63.253  1.00  0.00           N
ATOM   2543  H   THR X 167      34.668  21.691  63.346  1.00  0.00           H
ATOM   2544  CA  THR X 167      34.185  23.701  63.901  1.00  0.00           C
ATOM   2545  HA  THR X 167      33.276  24.172  64.287  1.00  0.00           H
ATOM   2546  CB  THR X 167      35.248  23.620  64.982  1.00  0.00           C
ATOM   2547  HB  THR X 167      35.289  24.595  65.462  1.00  0.00           H
ATOM   2548  CG2 THR X 167      34.923  22.745  66.149  1.00  0.00           C
ATOM   2549 HG21 THR X 167      35.065  21.668  66.088  1.00  0.00           H
ATOM   2550 HG22 THR X 167      33.894  22.925  66.455  1.00  0.00           H
ATOM   2551 HG23 THR X 167      35.565  23.006  66.991  1.00  0.00           H
ATOM   2552  OG1 THR X 167      36.570  23.344  64.473  1.00  0.00           O
ATOM   2553  HG1 THR X 167      37.195  23.713  65.092  1.00  0.00           H
ATOM   2554  C   THR X 167      34.601  24.859  62.910  1.00  0.00           C
ATOM   2555  O   THR X 167      34.465  26.047  63.177  1.00  0.00           O
ATOM   2556  N   GLY X 168      35.093  24.498  61.695  1.00  0.00           N
ATOM   2557  H   GLY X 168      34.944  23.553  61.360  1.00  0.00           H
ATOM   2558  CA  GLY X 168      35.750  25.418  60.846  1.00  0.00           C
ATOM   2559  HA2 GLY X 168      34.962  25.831  60.217  1.00  0.00           H
ATOM   2560  HA3 GLY X 168      36.258  26.169  61.439  1.00  0.00           H
ATOM   2561  C   GLY X 168      36.821  24.864  59.912  1.00  0.00           C
ATOM   2562  O   GLY X 168      36.582  24.834  58.706  1.00  0.00           O
ATOM   2563  N   PRO X 169      37.915  24.271  60.441  1.00  0.00           N
ATOM   2564  CD  PRO X 169      38.076  23.874  61.863  1.00  0.00           C
ATOM   2565  HD2 PRO X 169      37.582  22.916  62.014  1.00  0.00           H
ATOM   2566  HD3 PRO X 169      37.682  24.570  62.594  1.00  0.00           H
ATOM   2567  CG  PRO X 169      39.605  23.782  62.038  1.00  0.00           C
ATOM   2568  HG2 PRO X 169      39.836  23.034  62.797  1.00  0.00           H
ATOM   2569  HG3 PRO X 169      39.914  24.791  62.298  1.00  0.00           H
ATOM   2570  CB  PRO X 169      40.087  23.293  60.664  1.00  0.00           C
ATOM   2571  HB2 PRO X 169      39.950  22.231  60.845  1.00  0.00           H
ATOM   2572  HB3 PRO X 169      41.103  23.672  60.508  1.00  0.00           H
ATOM   2573  CA  PRO X 169      39.115  23.771  59.650  1.00  0.00           C
ATOM   2574  HA  PRO X 169      39.646  24.612  59.205  1.00  0.00           H
ATOM   2575  C   PRO X 169      38.785  22.627  58.631  1.00  0.00           C
ATOM   2576  O   PRO X 169      39.648  21.944  58.063  1.00  0.00           O
ATOM   2577  N   ALA X 170      37.475  22.242  58.411  1.00  0.00           N
ATOM   2578  H   ALA X 170      36.733  22.731  58.906  1.00  0.00           H
ATOM   2579  CA  ALA X 170      37.059  21.113  57.581  1.00  0.00           C
ATOM   2580  HA  ALA X 170      37.436  20.141  57.899  1.00  0.00           H
ATOM   2581  CB  ALA X 170      35.532  21.164  57.583  1.00  0.00           C
ATOM   2582  HB1 ALA X 170      35.104  20.208  57.301  1.00  0.00           H
ATOM   2583  HB2 ALA X 170      35.101  21.931  56.933  1.00  0.00           H
ATOM   2584  HB3 ALA X 170      35.147  21.420  58.570  1.00  0.00           H
ATOM   2585  C   ALA X 170      37.477  21.241  56.143  1.00  0.00           C
ATOM   2586  O   ALA X 170      37.749  22.336  55.605  1.00  0.00           O
ATOM   2587  N   GLU X 171      37.464  20.166  55.332  1.00  0.00           N
ATOM   2588  H   GLU X 171      37.284  19.281  55.777  1.00  0.00           H
ATOM   2589  CA  GLU X 171      37.638  20.205  53.907  1.00  0.00           C
ATOM   2590  HA  GLU X 171      37.938  21.192  53.583  1.00  0.00           H
ATOM   2591  CB  GLU X 171      38.834  19.304  53.495  1.00  0.00           C
ATOM   2592  HB2 GLU X 171      38.671  18.293  53.856  1.00  0.00           H
ATOM   2593  HB3 GLU X 171      38.805  19.247  52.410  1.00  0.00           H
ATOM   2594  CG  GLU X 171      40.220  19.694  54.067  1.00  0.00           C
ATOM   2595  HG2 GLU X 171      40.145  19.761  55.149  1.00  0.00           H
ATOM   2596  HG3 GLU X 171      40.796  18.811  53.774  1.00  0.00           H
ATOM   2597  CD  GLU X 171      40.677  20.968  53.421  1.00  0.00           C
ATOM   2598  OE1 GLU X 171      41.717  21.437  53.902  1.00  0.00           O
ATOM   2599  OE2 GLU X 171      40.121  21.549  52.512  1.00  0.00           O
ATOM   2600  C   GLU X 171      36.331  19.812  53.237  1.00  0.00           C
ATOM   2601  O   GLU X 171      35.639  18.962  53.721  1.00  0.00           O
ATOM   2602  N   THR X 172      36.063  20.419  52.035  1.00  0.00           N
ATOM   2603  H   THR X 172      36.742  21.066  51.660  1.00  0.00           H
ATOM   2604  CA  THR X 172      34.797  20.235  51.348  1.00  0.00           C
ATOM   2605  HA  THR X 172      34.225  19.447  51.837  1.00  0.00           H
ATOM   2606  CB  THR X 172      33.952  21.490  51.567  1.00  0.00           C
ATOM   2607  HB  THR X 172      34.461  22.434  51.424  1.00  0.00           H
ATOM   2608  CG2 THR X 172      32.714  21.611  50.684  1.00  0.00           C
ATOM   2609 HG21 THR X 172      32.813  21.885  49.630  1.00  0.00           H
ATOM   2610 HG22 THR X 172      32.138  22.500  50.941  1.00  0.00           H
ATOM   2611 HG23 THR X 172      32.053  20.738  50.719  1.00  0.00           H
ATOM   2612  OG1 THR X 172      33.479  21.366  52.872  1.00  0.00           O
ATOM   2613  HG1 THR X 172      34.018  21.822  53.519  1.00  0.00           H
ATOM   2614  C   THR X 172      35.058  20.006  49.899  1.00  0.00           C
ATOM   2615  O   THR X 172      35.895  20.654  49.214  1.00  0.00           O
ATOM   2616  N   ARG X 173      34.276  19.036  49.332  1.00  0.00           N
ATOM   2617  H   ARG X 173      33.671  18.560  49.979  1.00  0.00           H
ATOM   2618  CA  ARG X 173      34.256  18.638  47.887  1.00  0.00           C
ATOM   2619  HA  ARG X 173      34.784  19.420  47.358  1.00  0.00           H
ATOM   2620  CB  ARG X 173      34.919  17.267  47.595  1.00  0.00           C
ATOM   2621  HB2 ARG X 173      34.285  16.474  48.017  1.00  0.00           H
ATOM   2622  HB3 ARG X 173      34.917  17.091  46.518  1.00  0.00           H
ATOM   2623  CG  ARG X 173      36.314  17.139  48.191  1.00  0.00           C
ATOM   2624  HG2 ARG X 173      37.014  17.695  47.563  1.00  0.00           H
ATOM   2625  HG3 ARG X 173      36.270  17.320  49.262  1.00  0.00           H
ATOM   2626  CD  ARG X 173      36.834  15.692  48.075  1.00  0.00           C
ATOM   2627  HD2 ARG X 173      36.123  15.112  48.671  1.00  0.00           H
ATOM   2628  HD3 ARG X 173      36.681  15.420  47.035  1.00  0.00           H
ATOM   2629  NE  ARG X 173      38.216  15.569  48.549  1.00  0.00           N
ATOM   2630  HE  ARG X 173      38.478  16.360  49.108  1.00  0.00           H
ATOM   2631  CZ  ARG X 173      39.024  14.505  48.476  1.00  0.00           C
ATOM   2632  NH1 ARG X 173      38.670  13.416  47.880  1.00  0.00           N
ATOM   2633 HH11 ARG X 173      37.843  13.383  47.296  1.00  0.00           H
ATOM   2634 HH12 ARG X 173      39.362  12.672  47.853  1.00  0.00           H
ATOM   2635  NH2 ARG X 173      40.272  14.641  48.907  1.00  0.00           N
ATOM   2636 HH21 ARG X 173      40.362  15.450  49.501  1.00  0.00           H
ATOM   2637 HH22 ARG X 173      40.987  13.926  48.853  1.00  0.00           H
ATOM   2638  C   ARG X 173      32.908  18.578  47.287  1.00  0.00           C
ATOM   2639  O   ARG X 173      31.954  18.027  47.893  1.00  0.00           O
ATOM   2640  N   ILE X 174      32.794  18.906  46.009  1.00  0.00           N
ATOM   2641  H   ILE X 174      33.622  19.249  45.547  1.00  0.00           H
ATOM   2642  CA  ILE X 174      31.688  18.504  45.129  1.00  0.00           C
ATOM   2643  HA  ILE X 174      30.824  18.300  45.773  1.00  0.00           H
ATOM   2644  CB  ILE X 174      31.159  19.631  44.239  1.00  0.00           C
ATOM   2645  HB  ILE X 174      31.938  19.867  43.509  1.00  0.00           H
ATOM   2646  CG2 ILE X 174      29.919  19.215  43.376  1.00  0.00           C
ATOM   2647 HG21 ILE X 174      30.266  18.583  42.552  1.00  0.00           H
ATOM   2648 HG22 ILE X 174      29.569  20.117  42.866  1.00  0.00           H
ATOM   2649 HG23 ILE X 174      29.194  18.682  43.981  1.00  0.00           H
ATOM   2650  CG1 ILE X 174      30.876  20.952  45.018  1.00  0.00           C
ATOM   2651 HG12 ILE X 174      31.775  21.469  45.342  1.00  0.00           H
ATOM   2652 HG13 ILE X 174      30.533  21.625  44.240  1.00  0.00           H
ATOM   2653  CD1 ILE X 174      29.842  20.822  46.198  1.00  0.00           C
ATOM   2654 HD11 ILE X 174      29.123  21.638  46.137  1.00  0.00           H
ATOM   2655 HD12 ILE X 174      30.264  20.819  47.205  1.00  0.00           H
ATOM   2656 HD13 ILE X 174      29.203  19.937  46.076  1.00  0.00           H
ATOM   2657  C   ILE X 174      32.006  17.096  44.411  1.00  0.00           C
ATOM   2658  O   ILE X 174      33.172  16.874  44.053  1.00  0.00           O
ATOM   2659  N   TYR X 175      30.977  16.283  44.143  1.00  0.00           N
ATOM   2660  H   TYR X 175      30.045  16.525  44.470  1.00  0.00           H
ATOM   2661  CA  TYR X 175      31.075  14.986  43.586  1.00  0.00           C
ATOM   2662  HA  TYR X 175      32.082  14.763  43.245  1.00  0.00           H
ATOM   2663  CB  TYR X 175      30.959  13.987  44.767  1.00  0.00           C
ATOM   2664  HB2 TYR X 175      30.212  14.290  45.496  1.00  0.00           H
ATOM   2665  HB3 TYR X 175      30.462  13.139  44.273  1.00  0.00           H
ATOM   2666  CG  TYR X 175      32.162  13.512  45.502  1.00  0.00           C
ATOM   2667  CD1 TYR X 175      32.670  14.250  46.612  1.00  0.00           C
ATOM   2668  HD1 TYR X 175      32.117  15.096  47.002  1.00  0.00           H
ATOM   2669  CE1 TYR X 175      33.946  13.829  47.192  1.00  0.00           C
ATOM   2670  HE1 TYR X 175      34.280  14.212  48.141  1.00  0.00           H
ATOM   2671  CZ  TYR X 175      34.610  12.678  46.661  1.00  0.00           C
ATOM   2672  OH  TYR X 175      35.738  12.273  47.326  1.00  0.00           O
ATOM   2673  HH  TYR X 175      36.256  11.662  46.797  1.00  0.00           H
ATOM   2674  CE2 TYR X 175      34.076  11.970  45.627  1.00  0.00           C
ATOM   2675  HE2 TYR X 175      34.593  11.128  45.209  1.00  0.00           H
ATOM   2676  CD2 TYR X 175      32.825  12.341  45.081  1.00  0.00           C
ATOM   2677  HD2 TYR X 175      32.503  11.793  44.205  1.00  0.00           H
ATOM   2678  C   TYR X 175      30.024  14.857  42.499  1.00  0.00           C
ATOM   2679  O   TYR X 175      28.838  15.019  42.824  1.00  0.00           O
ATOM   2680  N   TYR X 176      30.468  14.548  41.280  1.00  0.00           N
ATOM   2681  H   TYR X 176      31.463  14.514  41.134  1.00  0.00           H
ATOM   2682  CA  TYR X 176      29.643  14.674  40.086  1.00  0.00           C
ATOM   2683  HA  TYR X 176      28.769  15.295  40.291  1.00  0.00           H
ATOM   2684  CB  TYR X 176      30.367  15.366  39.008  1.00  0.00           C
ATOM   2685  HB2 TYR X 176      31.281  14.886  38.680  1.00  0.00           H
ATOM   2686  HB3 TYR X 176      29.712  15.207  38.153  1.00  0.00           H
ATOM   2687  CG  TYR X 176      30.519  16.837  39.275  1.00  0.00           C
ATOM   2688  CD1 TYR X 176      31.649  17.305  40.015  1.00  0.00           C
ATOM   2689  HD1 TYR X 176      32.371  16.598  40.404  1.00  0.00           H
ATOM   2690  CE1 TYR X 176      31.817  18.670  40.225  1.00  0.00           C
ATOM   2691  HE1 TYR X 176      32.584  18.975  40.924  1.00  0.00           H
ATOM   2692  CZ  TYR X 176      30.863  19.591  39.769  1.00  0.00           C
ATOM   2693  OH  TYR X 176      30.882  20.926  40.199  1.00  0.00           O
ATOM   2694  HH  TYR X 176      31.773  21.266  40.134  1.00  0.00           H
ATOM   2695  CE2 TYR X 176      29.729  19.184  39.013  1.00  0.00           C
ATOM   2696  HE2 TYR X 176      28.985  19.933  38.784  1.00  0.00           H
ATOM   2697  CD2 TYR X 176      29.643  17.801  38.722  1.00  0.00           C
ATOM   2698  HD2 TYR X 176      28.898  17.349  38.086  1.00  0.00           H
ATOM   2699  C   TYR X 176      29.201  13.222  39.669  1.00  0.00           C
ATOM   2700  O   TYR X 176      29.967  12.366  39.139  1.00  0.00           O
ATOM   2701  N   PHE X 177      27.948  12.843  40.003  1.00  0.00           N
ATOM   2702  H   PHE X 177      27.341  13.520  40.456  1.00  0.00           H
ATOM   2703  CA  PHE X 177      27.437  11.515  39.744  1.00  0.00           C
ATOM   2704  HA  PHE X 177      28.329  10.920  39.541  1.00  0.00           H
ATOM   2705  CB  PHE X 177      26.665  10.935  40.959  1.00  0.00           C
ATOM   2706  HB2 PHE X 177      25.820  11.576  41.195  1.00  0.00           H
ATOM   2707  HB3 PHE X 177      26.208   9.975  40.722  1.00  0.00           H
ATOM   2708  CG  PHE X 177      27.582  10.904  42.155  1.00  0.00           C
ATOM   2709  CD1 PHE X 177      28.393   9.708  42.409  1.00  0.00           C
ATOM   2710  HD1 PHE X 177      28.277   8.870  41.748  1.00  0.00           H
ATOM   2711  CE1 PHE X 177      29.043   9.639  43.662  1.00  0.00           C
ATOM   2712  HE1 PHE X 177      29.416   8.673  43.986  1.00  0.00           H
ATOM   2713  CZ  PHE X 177      29.036  10.702  44.533  1.00  0.00           C
ATOM   2714  HZ  PHE X 177      29.527  10.642  45.486  1.00  0.00           H
ATOM   2715  CE2 PHE X 177      28.200  11.779  44.298  1.00  0.00           C
ATOM   2716  HE2 PHE X 177      28.306  12.663  44.909  1.00  0.00           H
ATOM   2717  CD2 PHE X 177      27.494  11.926  43.194  1.00  0.00           C
ATOM   2718  HD2 PHE X 177      26.950  12.828  42.954  1.00  0.00           H
ATOM   2719  C   PHE X 177      26.568  11.524  38.555  1.00  0.00           C
ATOM   2720  O   PHE X 177      25.773  12.405  38.396  1.00  0.00           O
ATOM   2721  N   LYS X 178      26.746  10.478  37.736  1.00  0.00           N
ATOM   2722  H   LYS X 178      27.340   9.713  38.033  1.00  0.00           H
ATOM   2723  CA  LYS X 178      25.877  10.143  36.567  1.00  0.00           C
ATOM   2724  HA  LYS X 178      24.982  10.756  36.689  1.00  0.00           H
ATOM   2725  CB  LYS X 178      26.515  10.686  35.251  1.00  0.00           C
ATOM   2726  HB2 LYS X 178      26.918  11.670  35.458  1.00  0.00           H
ATOM   2727  HB3 LYS X 178      27.355  10.022  35.018  1.00  0.00           H
ATOM   2728  CG  LYS X 178      25.489  10.634  34.015  1.00  0.00           C
ATOM   2729  HG2 LYS X 178      24.757   9.870  34.267  1.00  0.00           H
ATOM   2730  HG3 LYS X 178      24.971  11.589  33.880  1.00  0.00           H
ATOM   2731  CD  LYS X 178      26.204  10.220  32.724  1.00  0.00           C
ATOM   2732  HD2 LYS X 178      26.827  11.061  32.403  1.00  0.00           H
ATOM   2733  HD3 LYS X 178      26.777   9.338  32.996  1.00  0.00           H
ATOM   2734  CE  LYS X 178      25.182   9.749  31.598  1.00  0.00           C
ATOM   2735  HE2 LYS X 178      24.658   8.870  31.976  1.00  0.00           H
ATOM   2736  HE3 LYS X 178      24.398  10.514  31.527  1.00  0.00           H
ATOM   2737  NZ  LYS X 178      25.851   9.505  30.300  1.00  0.00           N
ATOM   2738  HZ1 LYS X 178      25.174   9.115  29.665  1.00  0.00           H
ATOM   2739  HZ2 LYS X 178      26.564   8.796  30.331  1.00  0.00           H
ATOM   2740  HZ3 LYS X 178      26.230  10.390  29.972  1.00  0.00           H
ATOM   2741  C   LYS X 178      25.638   8.622  36.535  1.00  0.00           C
ATOM   2742  O   LYS X 178      26.602   7.871  36.622  1.00  0.00           O
ATOM   2743  N   GLU X 179      24.385   8.206  36.552  1.00  0.00           N
ATOM   2744  H   GLU X 179      23.633   8.874  36.686  1.00  0.00           H
ATOM   2745  CA  GLU X 179      23.991   6.871  36.731  1.00  0.00           C
ATOM   2746  HA  GLU X 179      22.903   6.973  36.779  1.00  0.00           H
ATOM   2747  CB  GLU X 179      24.235   6.156  35.395  1.00  0.00           C
ATOM   2748  HB2 GLU X 179      25.310   6.033  35.250  1.00  0.00           H
ATOM   2749  HB3 GLU X 179      23.838   5.153  35.562  1.00  0.00           H
ATOM   2750  CG  GLU X 179      23.858   6.824  34.048  1.00  0.00           C
ATOM   2751  HG2 GLU X 179      22.783   6.901  33.898  1.00  0.00           H
ATOM   2752  HG3 GLU X 179      24.357   7.789  34.031  1.00  0.00           H
ATOM   2753  CD  GLU X 179      24.423   6.133  32.797  1.00  0.00           C
ATOM   2754  OE1 GLU X 179      25.668   5.997  32.702  1.00  0.00           O
ATOM   2755  OE2 GLU X 179      23.663   5.965  31.849  1.00  0.00           O
ATOM   2756  C   GLU X 179      24.450   6.227  38.048  1.00  0.00           C
ATOM   2757  O   GLU X 179      24.634   5.034  38.080  1.00  0.00           O
ATOM   2758  N   GLY X 180      24.645   7.032  39.117  1.00  0.00           N
ATOM   2759  H   GLY X 180      24.585   8.042  39.083  1.00  0.00           H
ATOM   2760  CA  GLY X 180      25.191   6.566  40.447  1.00  0.00           C
ATOM   2761  HA2 GLY X 180      25.177   7.316  41.227  1.00  0.00           H
ATOM   2762  HA3 GLY X 180      24.745   5.603  40.697  1.00  0.00           H
ATOM   2763  C   GLY X 180      26.677   6.211  40.369  1.00  0.00           C
ATOM   2764  O   GLY X 180      27.267   5.917  41.457  1.00  0.00           O
ATOM   2765  N   LYS X 181      27.344   6.390  39.203  1.00  0.00           N
ATOM   2766  H   LYS X 181      26.856   6.684  38.366  1.00  0.00           H
ATOM   2767  CA  LYS X 181      28.788   6.410  39.031  1.00  0.00           C
ATOM   2768  HA  LYS X 181      29.218   5.757  39.786  1.00  0.00           H
ATOM   2769  CB  LYS X 181      29.072   5.798  37.671  1.00  0.00           C
ATOM   2770  HB2 LYS X 181      28.944   6.511  36.861  1.00  0.00           H
ATOM   2771  HB3 LYS X 181      30.122   5.526  37.621  1.00  0.00           H
ATOM   2772  CG  LYS X 181      28.135   4.642  37.268  1.00  0.00           C
ATOM   2773  HG2 LYS X 181      28.005   3.913  38.074  1.00  0.00           H
ATOM   2774  HG3 LYS X 181      27.161   5.031  36.983  1.00  0.00           H
ATOM   2775  CD  LYS X 181      28.673   3.842  36.150  1.00  0.00           C
ATOM   2776  HD2 LYS X 181      28.536   4.321  35.173  1.00  0.00           H
ATOM   2777  HD3 LYS X 181      29.720   3.601  36.374  1.00  0.00           H
ATOM   2778  CE  LYS X 181      27.802   2.614  35.968  1.00  0.00           C
ATOM   2779  HE2 LYS X 181      27.988   1.711  36.538  1.00  0.00           H
ATOM   2780  HE3 LYS X 181      26.796   2.955  36.228  1.00  0.00           H
ATOM   2781  NZ  LYS X 181      27.636   2.078  34.602  1.00  0.00           N
ATOM   2782  HZ1 LYS X 181      28.513   1.788  34.193  1.00  0.00           H
ATOM   2783  HZ2 LYS X 181      27.243   2.799  34.007  1.00  0.00           H
ATOM   2784  HZ3 LYS X 181      27.067   1.251  34.625  1.00  0.00           H
ATOM   2785  C   LYS X 181      29.297   7.818  39.229  1.00  0.00           C
ATOM   2786  O   LYS X 181      28.536   8.739  39.162  1.00  0.00           O
ATOM   2787  N   ILE X 182      30.647   7.996  39.318  1.00  0.00           N
ATOM   2788  H   ILE X 182      31.153   7.129  39.377  1.00  0.00           H
ATOM   2789  CA  ILE X 182      31.325   9.283  39.331  1.00  0.00           C
ATOM   2790  HA  ILE X 182      30.604  10.044  39.643  1.00  0.00           H
ATOM   2791  CB  ILE X 182      32.465   9.359  40.420  1.00  0.00           C
ATOM   2792  HB  ILE X 182      33.252   8.745  39.998  1.00  0.00           H
ATOM   2793  CG2 ILE X 182      32.998  10.774  40.566  1.00  0.00           C
ATOM   2794 HG21 ILE X 182      33.489  11.044  39.626  1.00  0.00           H
ATOM   2795 HG22 ILE X 182      33.597  11.028  41.432  1.00  0.00           H
ATOM   2796 HG23 ILE X 182      32.120  11.418  40.639  1.00  0.00           H
ATOM   2797  CG1 ILE X 182      32.146   8.862  41.769  1.00  0.00           C
ATOM   2798 HG12 ILE X 182      31.701   9.729  42.257  1.00  0.00           H
ATOM   2799 HG13 ILE X 182      31.425   8.050  41.705  1.00  0.00           H
ATOM   2800  CD1 ILE X 182      33.254   8.291  42.624  1.00  0.00           C
ATOM   2801 HD11 ILE X 182      32.839   7.938  43.572  1.00  0.00           H
ATOM   2802 HD12 ILE X 182      34.023   9.046  42.743  1.00  0.00           H
ATOM   2803 HD13 ILE X 182      33.658   7.465  42.039  1.00  0.00           H
ATOM   2804  C   ILE X 182      31.870   9.708  37.972  1.00  0.00           C
ATOM   2805  O   ILE X 182      32.780   9.095  37.492  1.00  0.00           O
ATOM   2806  N   LEU X 183      31.492  10.820  37.305  1.00  0.00           N
ATOM   2807  H   LEU X 183      30.789  11.381  37.773  1.00  0.00           H
ATOM   2808  CA  LEU X 183      32.351  11.296  36.200  1.00  0.00           C
ATOM   2809  HA  LEU X 183      32.732  10.443  35.656  1.00  0.00           H
ATOM   2810  CB  LEU X 183      31.390  12.132  35.298  1.00  0.00           C
ATOM   2811  HB2 LEU X 183      31.077  13.060  35.770  1.00  0.00           H
ATOM   2812  HB3 LEU X 183      32.065  12.488  34.521  1.00  0.00           H
ATOM   2813  CG  LEU X 183      30.004  11.554  34.767  1.00  0.00           C
ATOM   2814  HG  LEU X 183      29.442  11.342  35.681  1.00  0.00           H
ATOM   2815  CD1 LEU X 183      29.435  12.610  33.826  1.00  0.00           C
ATOM   2816 HD11 LEU X 183      29.109  13.503  34.353  1.00  0.00           H
ATOM   2817 HD12 LEU X 183      28.691  12.076  33.237  1.00  0.00           H
ATOM   2818 HD13 LEU X 183      30.256  12.790  33.130  1.00  0.00           H
ATOM   2819  CD2 LEU X 183      30.133  10.212  33.936  1.00  0.00           C
ATOM   2820 HD21 LEU X 183      30.819   9.520  34.425  1.00  0.00           H
ATOM   2821 HD22 LEU X 183      29.145   9.742  33.874  1.00  0.00           H
ATOM   2822 HD23 LEU X 183      30.576  10.376  32.957  1.00  0.00           H
ATOM   2823  C   LEU X 183      33.502  12.200  36.755  1.00  0.00           C
ATOM   2824  O   LEU X 183      34.503  12.365  36.072  1.00  0.00           O
ATOM   2825  N   LYS X 184      33.334  12.774  37.891  1.00  0.00           N
ATOM   2826  H   LYS X 184      32.549  12.480  38.458  1.00  0.00           H
ATOM   2827  CA  LYS X 184      34.236  13.835  38.453  1.00  0.00           C
ATOM   2828  HA  LYS X 184      35.261  13.479  38.373  1.00  0.00           H
ATOM   2829  CB  LYS X 184      34.088  15.128  37.567  1.00  0.00           C
ATOM   2830  HB2 LYS X 184      34.141  14.851  36.517  1.00  0.00           H
ATOM   2831  HB3 LYS X 184      33.134  15.606  37.747  1.00  0.00           H
ATOM   2832  CG  LYS X 184      35.168  16.181  37.733  1.00  0.00           C
ATOM   2833  HG2 LYS X 184      35.176  16.439  38.798  1.00  0.00           H
ATOM   2834  HG3 LYS X 184      36.122  15.750  37.418  1.00  0.00           H
ATOM   2835  CD  LYS X 184      34.878  17.417  36.900  1.00  0.00           C
ATOM   2836  HD2 LYS X 184      35.228  17.167  35.900  1.00  0.00           H
ATOM   2837  HD3 LYS X 184      33.821  17.668  36.890  1.00  0.00           H
ATOM   2838  CE  LYS X 184      35.683  18.608  37.642  1.00  0.00           C
ATOM   2839  HE2 LYS X 184      35.279  18.587  38.648  1.00  0.00           H
ATOM   2840  HE3 LYS X 184      36.749  18.383  37.756  1.00  0.00           H
ATOM   2841  NZ  LYS X 184      35.479  19.961  37.030  1.00  0.00           N
ATOM   2842  HZ1 LYS X 184      35.858  20.600  37.704  1.00  0.00           H
ATOM   2843  HZ2 LYS X 184      34.497  20.136  36.912  1.00  0.00           H
ATOM   2844  HZ3 LYS X 184      35.819  20.111  36.088  1.00  0.00           H
ATOM   2845  C   LYS X 184      34.152  14.055  39.936  1.00  0.00           C
ATOM   2846  O   LYS X 184      33.054  14.241  40.481  1.00  0.00           O
ATOM   2847  N   TRP X 185      35.270  14.239  40.632  1.00  0.00           N
ATOM   2848  H   TRP X 185      36.095  13.815  40.237  1.00  0.00           H
ATOM   2849  CA  TRP X 185      35.178  14.836  41.997  1.00  0.00           C
ATOM   2850  HA  TRP X 185      34.163  15.214  42.016  1.00  0.00           H
ATOM   2851  CB  TRP X 185      35.303  13.708  43.046  1.00  0.00           C
ATOM   2852  HB2 TRP X 185      34.970  14.151  43.982  1.00  0.00           H
ATOM   2853  HB3 TRP X 185      34.641  12.899  42.728  1.00  0.00           H
ATOM   2854  CG  TRP X 185      36.717  13.168  43.141  1.00  0.00           C
ATOM   2855  CD1 TRP X 185      37.178  12.099  42.488  1.00  0.00           C
ATOM   2856  HD1 TRP X 185      36.569  11.635  41.724  1.00  0.00           H
ATOM   2857  NE1 TRP X 185      38.505  11.923  42.716  1.00  0.00           N
ATOM   2858  HE1 TRP X 185      39.143  11.372  42.164  1.00  0.00           H
ATOM   2859  CE2 TRP X 185      38.928  12.920  43.600  1.00  0.00           C
ATOM   2860  CZ2 TRP X 185      40.170  13.139  44.177  1.00  0.00           C
ATOM   2861  HZ2 TRP X 185      40.940  12.374  44.177  1.00  0.00           H
ATOM   2862  CH2 TRP X 185      40.360  14.331  44.903  1.00  0.00           C
ATOM   2863  HH2 TRP X 185      41.317  14.509  45.359  1.00  0.00           H
ATOM   2864  CZ3 TRP X 185      39.226  15.120  45.249  1.00  0.00           C
ATOM   2865  HZ3 TRP X 185      39.426  16.002  45.848  1.00  0.00           H
ATOM   2866  CE3 TRP X 185      37.970  14.806  44.723  1.00  0.00           C
ATOM   2867  HE3 TRP X 185      37.167  15.515  44.861  1.00  0.00           H
ATOM   2868  CD2 TRP X 185      37.777  13.657  43.969  1.00  0.00           C
ATOM   2869  C   TRP X 185      36.247  15.947  42.162  1.00  0.00           C
ATOM   2870  O   TRP X 185      37.269  15.937  41.475  1.00  0.00           O
ATOM   2871  N   GLU X 186      35.991  16.942  43.115  1.00  0.00           N
ATOM   2872  H   GLU X 186      35.250  16.911  43.799  1.00  0.00           H
ATOM   2873  CA  GLU X 186      36.834  18.146  43.101  1.00  0.00           C
ATOM   2874  HA  GLU X 186      37.875  17.840  42.984  1.00  0.00           H
ATOM   2875  CB  GLU X 186      36.439  19.005  41.927  1.00  0.00           C
ATOM   2876  HB2 GLU X 186      36.560  18.436  41.000  1.00  0.00           H
ATOM   2877  HB3 GLU X 186      35.360  19.158  41.903  1.00  0.00           H
ATOM   2878  CG  GLU X 186      37.162  20.382  41.745  1.00  0.00           C
ATOM   2879  HG2 GLU X 186      36.763  20.965  42.565  1.00  0.00           H
ATOM   2880  HG3 GLU X 186      38.188  20.297  42.099  1.00  0.00           H
ATOM   2881  CD  GLU X 186      37.025  21.037  40.386  1.00  0.00           C
ATOM   2882  OE1 GLU X 186      38.010  21.699  40.048  1.00  0.00           O
ATOM   2883  OE2 GLU X 186      36.053  20.851  39.667  1.00  0.00           O
ATOM   2884  C   GLU X 186      36.649  18.948  44.377  1.00  0.00           C
ATOM   2885  O   GLU X 186      35.485  19.063  44.807  1.00  0.00           O
ATOM   2886  N   PRO X 187      37.757  19.468  44.961  1.00  0.00           N
ATOM   2887  CD  PRO X 187      39.117  19.120  44.747  1.00  0.00           C
ATOM   2888  HD2 PRO X 187      39.592  19.695  43.950  1.00  0.00           H
ATOM   2889  HD3 PRO X 187      39.263  18.082  44.451  1.00  0.00           H
ATOM   2890  CG  PRO X 187      39.768  19.393  46.058  1.00  0.00           C
ATOM   2891  HG2 PRO X 187      40.814  19.643  45.876  1.00  0.00           H
ATOM   2892  HG3 PRO X 187      39.701  18.470  46.631  1.00  0.00           H
ATOM   2893  CB  PRO X 187      39.008  20.434  46.783  1.00  0.00           C
ATOM   2894  HB2 PRO X 187      39.394  21.404  46.471  1.00  0.00           H
ATOM   2895  HB3 PRO X 187      39.092  20.262  47.861  1.00  0.00           H
ATOM   2896  CA  PRO X 187      37.629  20.266  46.157  1.00  0.00           C
ATOM   2897  HA  PRO X 187      37.001  19.705  46.853  1.00  0.00           H
ATOM   2898  C   PRO X 187      36.823  21.562  45.903  1.00  0.00           C
ATOM   2899  O   PRO X 187      36.623  21.889  44.737  1.00  0.00           O
ATOM   2900  N   LEU X 188      36.389  22.252  46.981  1.00  0.00           N
ATOM   2901  H   LEU X 188      36.463  21.816  47.891  1.00  0.00           H
ATOM   2902  CA  LEU X 188      35.608  23.525  46.966  1.00  0.00           C
ATOM   2903  HA  LEU X 188      34.765  23.326  46.299  1.00  0.00           H
ATOM   2904  CB  LEU X 188      35.246  23.859  48.384  1.00  0.00           C
ATOM   2905  HB2 LEU X 188      34.759  23.004  48.857  1.00  0.00           H
ATOM   2906  HB3 LEU X 188      36.181  23.987  48.920  1.00  0.00           H
ATOM   2907  CG  LEU X 188      34.540  25.204  48.611  1.00  0.00           C
ATOM   2908  HG  LEU X 188      35.118  26.058  48.262  1.00  0.00           H
ATOM   2909  CD1 LEU X 188      33.175  25.189  47.927  1.00  0.00           C
ATOM   2910 HD11 LEU X 188      32.648  26.123  48.081  1.00  0.00           H
ATOM   2911 HD12 LEU X 188      32.466  24.435  48.276  1.00  0.00           H
ATOM   2912 HD13 LEU X 188      33.247  25.051  46.848  1.00  0.00           H
ATOM   2913  CD2 LEU X 188      34.429  25.545  50.100  1.00  0.00           C
ATOM   2914 HD21 LEU X 188      33.791  24.823  50.620  1.00  0.00           H
ATOM   2915 HD22 LEU X 188      35.449  25.561  50.475  1.00  0.00           H
ATOM   2916 HD23 LEU X 188      33.925  26.501  50.264  1.00  0.00           H
ATOM   2917  C   LEU X 188      36.421  24.717  46.376  1.00  0.00           C
ATOM   2918  O   LEU X 188      37.540  25.004  46.914  1.00  0.00           O
ATOM   2919  N   ALA X 189      35.835  25.482  45.470  1.00  0.00           N
ATOM   2920  H   ALA X 189      34.862  25.256  45.280  1.00  0.00           H
ATOM   2921  CA  ALA X 189      36.408  26.692  44.841  1.00  0.00           C
ATOM   2922  HA  ALA X 189      37.438  26.895  45.153  1.00  0.00           H
ATOM   2923  CB  ALA X 189      36.424  26.547  43.287  1.00  0.00           C
ATOM   2924  HB1 ALA X 189      35.373  26.398  43.047  1.00  0.00           H
ATOM   2925  HB2 ALA X 189      37.070  25.704  43.048  1.00  0.00           H
ATOM   2926  HB3 ALA X 189      36.788  27.396  42.708  1.00  0.00           H
ATOM   2927  C   ALA X 189      35.669  27.941  45.306  1.00  0.00           C
ATOM   2928  O   ALA X 189      34.521  27.739  45.680  1.00  0.00           O
ATOM   2929  N   GLY X 190      36.189  29.134  45.255  1.00  0.00           N
ATOM   2930  H   GLY X 190      37.160  29.322  45.036  1.00  0.00           H
ATOM   2931  CA  GLY X 190      35.609  30.354  45.700  1.00  0.00           C
ATOM   2932  HA2 GLY X 190      35.757  31.060  44.882  1.00  0.00           H
ATOM   2933  HA3 GLY X 190      34.516  30.233  45.667  1.00  0.00           H
ATOM   2934  C   GLY X 190      35.886  30.766  47.135  1.00  0.00           C
ATOM   2935  O   GLY X 190      36.724  30.230  47.807  1.00  0.00           O
ATOM   2936  N   THR X 191      35.182  31.750  47.600  1.00  0.00           N
ATOM   2937  H   THR X 191      34.356  32.053  47.111  1.00  0.00           H
ATOM   2938  CA  THR X 191      35.654  32.542  48.711  1.00  0.00           C
ATOM   2939  HA  THR X 191      36.737  32.555  48.826  1.00  0.00           H
ATOM   2940  CB  THR X 191      35.189  34.031  48.518  1.00  0.00           C
ATOM   2941  HB  THR X 191      35.543  34.767  49.236  1.00  0.00           H
ATOM   2942  CG2 THR X 191      35.720  34.400  47.110  1.00  0.00           C
ATOM   2943 HG21 THR X 191      35.470  35.412  46.794  1.00  0.00           H
ATOM   2944 HG22 THR X 191      35.360  33.757  46.300  1.00  0.00           H
ATOM   2945 HG23 THR X 191      36.806  34.299  47.198  1.00  0.00           H
ATOM   2946  OG1 THR X 191      33.789  34.234  48.476  1.00  0.00           O
ATOM   2947  HG1 THR X 191      33.487  33.825  47.651  1.00  0.00           H
ATOM   2948  C   THR X 191      35.125  32.211  50.099  1.00  0.00           C
ATOM   2949  O   THR X 191      35.490  32.829  51.105  1.00  0.00           O
ATOM   2950  N   ALA X 192      34.251  31.211  50.128  1.00  0.00           N
ATOM   2951  H   ALA X 192      34.040  30.820  49.223  1.00  0.00           H
ATOM   2952  CA  ALA X 192      33.663  30.637  51.339  1.00  0.00           C
ATOM   2953  HA  ALA X 192      33.291  31.378  52.041  1.00  0.00           H
ATOM   2954  CB  ALA X 192      32.621  29.594  50.912  1.00  0.00           C
ATOM   2955  HB1 ALA X 192      33.069  28.902  50.198  1.00  0.00           H
ATOM   2956  HB2 ALA X 192      31.717  30.023  50.466  1.00  0.00           H
ATOM   2957  HB3 ALA X 192      32.303  28.902  51.695  1.00  0.00           H
ATOM   2958  C   ALA X 192      34.847  30.016  52.139  1.00  0.00           C
ATOM   2959  O   ALA X 192      35.265  28.878  51.799  1.00  0.00           O
ATOM   2960  N   LYS X 193      35.235  30.611  53.305  1.00  0.00           N
ATOM   2961  H   LYS X 193      34.741  31.474  53.504  1.00  0.00           H
ATOM   2962  CA  LYS X 193      36.236  30.128  54.297  1.00  0.00           C
ATOM   2963  HA  LYS X 193      37.178  29.845  53.832  1.00  0.00           H
ATOM   2964  CB  LYS X 193      36.464  31.157  55.388  1.00  0.00           C
ATOM   2965  HB2 LYS X 193      36.816  32.094  54.947  1.00  0.00           H
ATOM   2966  HB3 LYS X 193      35.559  31.332  55.966  1.00  0.00           H
ATOM   2967  CG  LYS X 193      37.517  30.716  56.421  1.00  0.00           C
ATOM   2968  HG2 LYS X 193      37.194  29.956  57.142  1.00  0.00           H
ATOM   2969  HG3 LYS X 193      38.394  30.303  55.929  1.00  0.00           H
ATOM   2970  CD  LYS X 193      38.048  32.063  57.106  1.00  0.00           C
ATOM   2971  HD2 LYS X 193      38.182  32.807  56.319  1.00  0.00           H
ATOM   2972  HD3 LYS X 193      37.249  32.355  57.797  1.00  0.00           H
ATOM   2973  CE  LYS X 193      39.287  31.942  57.989  1.00  0.00           C
ATOM   2974  HE2 LYS X 193      38.951  31.597  58.966  1.00  0.00           H
ATOM   2975  HE3 LYS X 193      39.912  31.161  57.571  1.00  0.00           H
ATOM   2976  NZ  LYS X 193      39.924  33.269  58.120  1.00  0.00           N
ATOM   2977  HZ1 LYS X 193      40.881  33.252  58.439  1.00  0.00           H
ATOM   2978  HZ2 LYS X 193      39.479  33.936  58.737  1.00  0.00           H
ATOM   2979  HZ3 LYS X 193      39.873  33.678  57.205  1.00  0.00           H
ATOM   2980  C   LYS X 193      35.811  28.754  54.998  1.00  0.00           C
ATOM   2981  O   LYS X 193      36.575  27.865  55.389  1.00  0.00           O
ATOM   2982  N   HIE X 194      34.499  28.674  55.300  1.00  0.00           N
ATOM   2983  H   HIE X 194      33.959  29.510  55.125  1.00  0.00           H
ATOM   2984  CA  HIE X 194      33.803  27.507  55.836  1.00  0.00           C
ATOM   2985  HA  HIE X 194      34.490  26.675  55.723  1.00  0.00           H
ATOM   2986  CB  HIE X 194      33.559  27.861  57.331  1.00  0.00           C
ATOM   2987  HB2 HIE X 194      34.497  28.221  57.755  1.00  0.00           H
ATOM   2988  HB3 HIE X 194      32.668  28.489  57.257  1.00  0.00           H
ATOM   2989  CG  HIE X 194      33.198  26.580  58.094  1.00  0.00           C
ATOM   2990  ND1 HIE X 194      32.005  26.408  58.731  1.00  0.00           N
ATOM   2991  CE1 HIE X 194      31.962  25.119  59.054  1.00  0.00           C
ATOM   2992  HE1 HIE X 194      31.255  24.635  59.701  1.00  0.00           H
ATOM   2993  NE2 HIE X 194      32.997  24.429  58.578  1.00  0.00           N
ATOM   2994  HE2 HIE X 194      33.139  23.436  58.698  1.00  0.00           H
ATOM   2995  CD2 HIE X 194      33.762  25.338  57.888  1.00  0.00           C
ATOM   2996  HD2 HIE X 194      34.632  25.064  57.305  1.00  0.00           H
ATOM   2997  C   HIE X 194      32.459  27.158  55.177  1.00  0.00           C
ATOM   2998  O   HIE X 194      31.829  28.091  54.557  1.00  0.00           O
ATOM   2999  N   ILE X 195      32.007  25.871  55.209  1.00  0.00           N
ATOM   3000  H   ILE X 195      32.550  25.194  55.725  1.00  0.00           H
ATOM   3001  CA  ILE X 195      30.764  25.320  54.701  1.00  0.00           C
ATOM   3002  HA  ILE X 195      29.977  26.073  54.625  1.00  0.00           H
ATOM   3003  CB  ILE X 195      31.036  24.740  53.288  1.00  0.00           C
ATOM   3004  HB  ILE X 195      32.030  24.286  53.295  1.00  0.00           H
ATOM   3005  CG2 ILE X 195      30.048  23.700  52.879  1.00  0.00           C
ATOM   3006 HG21 ILE X 195      30.294  22.697  53.216  1.00  0.00           H
ATOM   3007 HG22 ILE X 195      30.059  23.585  51.800  1.00  0.00           H
ATOM   3008 HG23 ILE X 195      29.020  23.885  53.212  1.00  0.00           H
ATOM   3009  CG1 ILE X 195      31.091  25.900  52.267  1.00  0.00           C
ATOM   3010 HG12 ILE X 195      31.697  26.713  52.666  1.00  0.00           H
ATOM   3011 HG13 ILE X 195      31.684  25.635  51.398  1.00  0.00           H
ATOM   3012  CD1 ILE X 195      29.725  26.456  51.851  1.00  0.00           C
ATOM   3013 HD11 ILE X 195      29.037  25.663  51.547  1.00  0.00           H
ATOM   3014 HD12 ILE X 195      29.831  27.183  51.047  1.00  0.00           H
ATOM   3015 HD13 ILE X 195      29.488  27.013  52.758  1.00  0.00           H
ATOM   3016  C   ILE X 195      30.303  24.204  55.654  1.00  0.00           C
ATOM   3017  O   ILE X 195      30.964  23.200  55.809  1.00  0.00           O
ATOM   3018  N   GLU X 196      29.016  24.285  55.988  1.00  0.00           N
ATOM   3019  H   GLU X 196      28.572  25.192  55.948  1.00  0.00           H
ATOM   3020  CA  GLU X 196      28.403  23.266  56.885  1.00  0.00           C
ATOM   3021  HA  GLU X 196      28.605  22.242  56.598  1.00  0.00           H
ATOM   3022  CB  GLU X 196      28.958  23.525  58.269  1.00  0.00           C
ATOM   3023  HB2 GLU X 196      30.019  23.683  58.092  1.00  0.00           H
ATOM   3024  HB3 GLU X 196      28.783  24.569  58.508  1.00  0.00           H
ATOM   3025  CG  GLU X 196      28.760  22.550  59.493  1.00  0.00           C
ATOM   3026  HG2 GLU X 196      29.533  22.692  60.244  1.00  0.00           H
ATOM   3027  HG3 GLU X 196      27.845  22.705  60.068  1.00  0.00           H
ATOM   3028  CD  GLU X 196      28.815  21.098  59.040  1.00  0.00           C
ATOM   3029  OE1 GLU X 196      29.840  20.618  58.434  1.00  0.00           O
ATOM   3030  OE2 GLU X 196      27.823  20.408  59.353  1.00  0.00           O
ATOM   3031  C   GLU X 196      26.838  23.302  56.677  1.00  0.00           C
ATOM   3032  O   GLU X 196      26.246  24.330  56.285  1.00  0.00           O
ATOM   3033  N   GLU X 197      26.179  22.119  56.763  1.00  0.00           N
ATOM   3034  H   GLU X 197      26.700  21.261  56.871  1.00  0.00           H
ATOM   3035  CA  GLU X 197      24.699  21.976  56.583  1.00  0.00           C
ATOM   3036  HA  GLU X 197      24.541  20.932  56.306  1.00  0.00           H
ATOM   3037  CB  GLU X 197      24.015  22.209  57.899  1.00  0.00           C
ATOM   3038  HB2 GLU X 197      23.981  23.274  58.120  1.00  0.00           H
ATOM   3039  HB3 GLU X 197      22.984  21.901  57.731  1.00  0.00           H
ATOM   3040  CG  GLU X 197      24.622  21.500  59.117  1.00  0.00           C
ATOM   3041  HG2 GLU X 197      24.821  20.457  58.862  1.00  0.00           H
ATOM   3042  HG3 GLU X 197      25.557  21.970  59.404  1.00  0.00           H
ATOM   3043  CD  GLU X 197      23.650  21.642  60.341  1.00  0.00           C
ATOM   3044  OE1 GLU X 197      23.070  22.705  60.537  1.00  0.00           O
ATOM   3045  OE2 GLU X 197      23.533  20.665  61.039  1.00  0.00           O
ATOM   3046  C   GLU X 197      24.034  22.663  55.393  1.00  0.00           C
ATOM   3047  O   GLU X 197      23.066  23.451  55.529  1.00  0.00           O
ATOM   3048  N   CYX X 198      24.468  22.307  54.181  1.00  0.00           N
ATOM   3049  H   CYX X 198      25.223  21.638  54.126  1.00  0.00           H
ATOM   3050  CA  CYX X 198      23.870  22.847  52.929  1.00  0.00           C
ATOM   3051  HA  CYX X 198      23.977  23.925  53.019  1.00  0.00           H
ATOM   3052  CB  CYX X 198      24.757  22.367  51.802  1.00  0.00           C
ATOM   3053  HB2 CYX X 198      24.875  21.281  51.779  1.00  0.00           H
ATOM   3054  HB3 CYX X 198      24.455  22.842  50.871  1.00  0.00           H
ATOM   3055  SG  CYX X 198      26.495  23.058  51.924  1.00  0.00           S
ATOM   3056  C   CYX X 198      22.399  22.460  52.712  1.00  0.00           C
ATOM   3057  O   CYX X 198      21.782  21.480  53.124  1.00  0.00           O
ATOM   3058  N   SER X 199      21.743  23.208  51.791  1.00  0.00           N
ATOM   3059  H   SER X 199      22.281  23.964  51.401  1.00  0.00           H
ATOM   3060  CA  SER X 199      20.402  22.920  51.151  1.00  0.00           C
ATOM   3061  HA  SER X 199      20.360  21.843  51.258  1.00  0.00           H
ATOM   3062  CB  SER X 199      19.316  23.543  52.041  1.00  0.00           C
ATOM   3063  HB2 SER X 199      19.489  23.453  53.117  1.00  0.00           H
ATOM   3064  HB3 SER X 199      19.178  24.597  51.805  1.00  0.00           H
ATOM   3065  OG  SER X 199      18.175  22.725  51.594  1.00  0.00           O
ATOM   3066  HG  SER X 199      17.910  23.019  50.723  1.00  0.00           H
ATOM   3067  C   SER X 199      20.428  23.491  49.751  1.00  0.00           C
ATOM   3068  O   SER X 199      20.889  24.597  49.545  1.00  0.00           O
ATOM   3069  N   CYX X 200      19.941  22.717  48.796  1.00  0.00           N
ATOM   3070  H   CYX X 200      19.628  21.790  49.054  1.00  0.00           H
ATOM   3071  CA  CYX X 200      20.128  23.086  47.358  1.00  0.00           C
ATOM   3072  HA  CYX X 200      20.682  24.028  47.370  1.00  0.00           H
ATOM   3073  CB  CYX X 200      20.999  22.003  46.655  1.00  0.00           C
ATOM   3074  HB2 CYX X 200      20.535  21.024  46.800  1.00  0.00           H
ATOM   3075  HB3 CYX X 200      21.032  22.246  45.602  1.00  0.00           H
ATOM   3076  SG  CYX X 200      22.647  21.719  47.416  1.00  0.00           S
ATOM   3077  C   CYX X 200      18.815  23.438  46.604  1.00  0.00           C
ATOM   3078  O   CYX X 200      17.857  22.758  46.778  1.00  0.00           O
ATOM   3079  N   TYR X 201      18.860  24.453  45.776  1.00  0.00           N
ATOM   3080  H   TYR X 201      19.654  25.062  45.836  1.00  0.00           H
ATOM   3081  CA  TYR X 201      17.728  24.715  44.831  1.00  0.00           C
ATOM   3082  HA  TYR X 201      17.109  23.848  44.612  1.00  0.00           H
ATOM   3083  CB  TYR X 201      16.839  25.719  45.490  1.00  0.00           C
ATOM   3084  HB2 TYR X 201      15.804  25.596  45.174  1.00  0.00           H
ATOM   3085  HB3 TYR X 201      16.845  25.543  46.566  1.00  0.00           H
ATOM   3086  CG  TYR X 201      17.261  27.137  45.205  1.00  0.00           C
ATOM   3087  CD1 TYR X 201      16.878  27.857  44.079  1.00  0.00           C
ATOM   3088  HD1 TYR X 201      16.232  27.410  43.336  1.00  0.00           H
ATOM   3089  CE1 TYR X 201      17.338  29.174  43.871  1.00  0.00           C
ATOM   3090  HE1 TYR X 201      17.241  29.621  42.889  1.00  0.00           H
ATOM   3091  CZ  TYR X 201      18.001  29.882  44.869  1.00  0.00           C
ATOM   3092  OH  TYR X 201      18.286  31.176  44.702  1.00  0.00           O
ATOM   3093  HH  TYR X 201      18.468  31.434  43.796  1.00  0.00           H
ATOM   3094  CE2 TYR X 201      18.344  29.186  46.036  1.00  0.00           C
ATOM   3095  HE2 TYR X 201      18.951  29.703  46.764  1.00  0.00           H
ATOM   3096  CD2 TYR X 201      17.994  27.813  46.203  1.00  0.00           C
ATOM   3097  HD2 TYR X 201      18.296  27.285  47.091  1.00  0.00           H
ATOM   3098  C   TYR X 201      18.308  25.134  43.485  1.00  0.00           C
ATOM   3099  O   TYR X 201      19.489  25.446  43.458  1.00  0.00           O
ATOM   3100  N   GLY X 202      17.566  25.279  42.391  1.00  0.00           N
ATOM   3101  H   GLY X 202      16.592  25.027  42.362  1.00  0.00           H
ATOM   3102  CA  GLY X 202      18.168  25.987  41.246  1.00  0.00           C
ATOM   3103  HA2 GLY X 202      18.938  26.692  41.565  1.00  0.00           H
ATOM   3104  HA3 GLY X 202      18.650  25.281  40.568  1.00  0.00           H
ATOM   3105  C   GLY X 202      17.191  26.849  40.385  1.00  0.00           C
ATOM   3106  O   GLY X 202      16.041  26.519  40.420  1.00  0.00           O
ATOM   3107  N   GLH X 203      17.684  27.747  39.569  1.00  0.00           N
ATOM   3108  H   GLH X 203      18.689  27.774  39.557  1.00  0.00           H
ATOM   3109  CA  GLH X 203      16.952  28.467  38.471  1.00  0.00           C
ATOM   3110  HA  GLH X 203      16.122  27.899  38.056  1.00  0.00           H
ATOM   3111  CB  GLH X 203      16.334  29.719  39.014  1.00  0.00           C
ATOM   3112  HB2 GLH X 203      15.835  30.225  38.198  1.00  0.00           H
ATOM   3113  HB3 GLH X 203      15.552  29.371  39.696  1.00  0.00           H
ATOM   3114  CG  GLH X 203      17.224  30.666  39.829  1.00  0.00           C
ATOM   3115  HG2 GLH X 203      16.774  30.981  40.761  1.00  0.00           H
ATOM   3116  HG3 GLH X 203      18.214  30.301  40.103  1.00  0.00           H
ATOM   3117  CD  GLH X 203      17.309  32.005  39.102  1.00  0.00           C
ATOM   3118  OE1 GLH X 203      18.182  32.322  38.326  1.00  0.00           O
ATOM   3119  OE2 GLH X 203      16.202  32.826  39.313  1.00  0.00           O
ATOM   3120  HE2 GLH X 203      16.332  33.714  38.985  1.00  0.00           H
ATOM   3121  C   GLH X 203      17.857  28.792  37.248  1.00  0.00           C
ATOM   3122  O   GLH X 203      19.081  28.868  37.475  1.00  0.00           O
ATOM   3123  N   ARG X 204      17.295  29.009  36.084  1.00  0.00           N
ATOM   3124  H   ARG X 204      16.283  29.014  35.998  1.00  0.00           H
ATOM   3125  CA  ARG X 204      17.960  29.400  34.837  1.00  0.00           C
ATOM   3126  HA  ARG X 204      17.250  29.309  34.018  1.00  0.00           H
ATOM   3127  CB  ARG X 204      18.313  30.843  34.882  1.00  0.00           C
ATOM   3128  HB2 ARG X 204      19.167  31.069  35.530  1.00  0.00           H
ATOM   3129  HB3 ARG X 204      18.503  31.175  33.864  1.00  0.00           H
ATOM   3130  CG  ARG X 204      17.151  31.772  35.245  1.00  0.00           C
ATOM   3131  HG2 ARG X 204      16.371  31.511  34.541  1.00  0.00           H
ATOM   3132  HG3 ARG X 204      17.100  31.737  36.334  1.00  0.00           H
ATOM   3133  CD  ARG X 204      17.633  33.218  34.974  1.00  0.00           C
ATOM   3134  HD2 ARG X 204      17.760  33.459  33.909  1.00  0.00           H
ATOM   3135  HD3 ARG X 204      16.772  33.836  35.236  1.00  0.00           H
ATOM   3136  NE  ARG X 204      18.732  33.641  35.845  1.00  0.00           N
ATOM   3137  HE  ARG X 204      18.654  33.338  36.801  1.00  0.00           H
ATOM   3138  CZ  ARG X 204      19.966  33.834  35.459  1.00  0.00           C
ATOM   3139  NH1 ARG X 204      20.301  34.047  34.207  1.00  0.00           N
ATOM   3140 HH11 ARG X 204      19.653  34.123  33.426  1.00  0.00           H
ATOM   3141 HH12 ARG X 204      21.177  34.518  34.039  1.00  0.00           H
ATOM   3142  NH2 ARG X 204      20.853  34.049  36.293  1.00  0.00           N
ATOM   3143 HH21 ARG X 204      20.577  34.133  37.256  1.00  0.00           H
ATOM   3144 HH22 ARG X 204      21.807  34.318  36.078  1.00  0.00           H
ATOM   3145  C   ARG X 204      19.184  28.548  34.380  1.00  0.00           C
ATOM   3146  O   ARG X 204      20.105  29.057  33.761  1.00  0.00           O
ATOM   3147  N   ALA X 205      19.129  27.306  34.712  1.00  0.00           N
ATOM   3148  H   ALA X 205      18.278  27.069  35.196  1.00  0.00           H
ATOM   3149  CA  ALA X 205      20.172  26.255  34.724  1.00  0.00           C
ATOM   3150  HA  ALA X 205      19.716  25.444  35.281  1.00  0.00           H
ATOM   3151  CB  ALA X 205      20.342  25.674  33.273  1.00  0.00           C
ATOM   3152  HB1 ALA X 205      20.876  26.290  32.553  1.00  0.00           H
ATOM   3153  HB2 ALA X 205      19.337  25.422  32.931  1.00  0.00           H
ATOM   3154  HB3 ALA X 205      20.907  24.765  33.442  1.00  0.00           H
ATOM   3155  C   ALA X 205      21.474  26.336  35.610  1.00  0.00           C
ATOM   3156  O   ALA X 205      22.468  25.737  35.281  1.00  0.00           O
ATOM   3157  N   GLU X 206      21.366  27.134  36.697  1.00  0.00           N
ATOM   3158  H   GLU X 206      20.560  27.721  36.809  1.00  0.00           H
ATOM   3159  CA  GLU X 206      22.369  27.290  37.725  1.00  0.00           C
ATOM   3160  HA  GLU X 206      23.312  26.892  37.370  1.00  0.00           H
ATOM   3161  CB  GLU X 206      22.785  28.726  38.003  1.00  0.00           C
ATOM   3162  HB2 GLU X 206      23.447  29.029  37.192  1.00  0.00           H
ATOM   3163  HB3 GLU X 206      21.912  29.370  38.033  1.00  0.00           H
ATOM   3164  CG  GLU X 206      23.468  28.909  39.269  1.00  0.00           C
ATOM   3165  HG2 GLU X 206      22.795  28.584  40.062  1.00  0.00           H
ATOM   3166  HG3 GLU X 206      24.340  28.267  39.389  1.00  0.00           H
ATOM   3167  CD  GLU X 206      23.896  30.406  39.466  1.00  0.00           C
ATOM   3168  OE1 GLU X 206      23.069  31.267  39.841  1.00  0.00           O
ATOM   3169  OE2 GLU X 206      25.028  30.836  39.231  1.00  0.00           O
ATOM   3170  C   GLU X 206      21.856  26.586  39.079  1.00  0.00           C
ATOM   3171  O   GLU X 206      20.715  26.858  39.514  1.00  0.00           O
ATOM   3172  N   ILE X 207      22.598  25.633  39.624  1.00  0.00           N
ATOM   3173  H   ILE X 207      23.581  25.688  39.402  1.00  0.00           H
ATOM   3174  CA  ILE X 207      22.314  25.125  41.037  1.00  0.00           C
ATOM   3175  HA  ILE X 207      21.242  25.208  41.223  1.00  0.00           H
ATOM   3176  CB  ILE X 207      22.647  23.641  41.338  1.00  0.00           C
ATOM   3177  HB  ILE X 207      23.712  23.526  41.178  1.00  0.00           H
ATOM   3178  CG2 ILE X 207      22.353  23.243  42.792  1.00  0.00           C
ATOM   3179 HG21 ILE X 207      21.280  23.377  42.928  1.00  0.00           H
ATOM   3180 HG22 ILE X 207      23.023  23.720  43.508  1.00  0.00           H
ATOM   3181 HG23 ILE X 207      22.637  22.194  42.891  1.00  0.00           H
ATOM   3182  CG1 ILE X 207      21.875  22.710  40.357  1.00  0.00           C
ATOM   3183 HG12 ILE X 207      20.827  22.570  40.616  1.00  0.00           H
ATOM   3184 HG13 ILE X 207      21.861  23.134  39.345  1.00  0.00           H
ATOM   3185  CD1 ILE X 207      22.493  21.320  40.312  1.00  0.00           C
ATOM   3186 HD11 ILE X 207      21.841  20.696  39.703  1.00  0.00           H
ATOM   3187 HD12 ILE X 207      22.461  20.850  41.290  1.00  0.00           H
ATOM   3188 HD13 ILE X 207      23.424  21.343  39.733  1.00  0.00           H
ATOM   3189  C   ILE X 207      22.877  26.076  42.013  1.00  0.00           C
ATOM   3190  O   ILE X 207      24.051  26.446  41.863  1.00  0.00           O
ATOM   3191  N   THR X 208      22.055  26.531  42.932  1.00  0.00           N
ATOM   3192  H   THR X 208      21.152  26.077  43.035  1.00  0.00           H
ATOM   3193  CA  THR X 208      22.573  27.305  44.122  1.00  0.00           C
ATOM   3194  HA  THR X 208      23.629  27.566  44.059  1.00  0.00           H
ATOM   3195  CB  THR X 208      21.755  28.606  44.269  1.00  0.00           C
ATOM   3196  HB  THR X 208      20.716  28.266  44.342  1.00  0.00           H
ATOM   3197  CG2 THR X 208      22.031  29.407  45.534  1.00  0.00           C
ATOM   3198 HG21 THR X 208      21.451  30.319  45.444  1.00  0.00           H
ATOM   3199 HG22 THR X 208      23.081  29.673  45.385  1.00  0.00           H
ATOM   3200 HG23 THR X 208      21.785  28.860  46.456  1.00  0.00           H
ATOM   3201  OG1 THR X 208      22.001  29.415  43.159  1.00  0.00           O
ATOM   3202  HG1 THR X 208      21.424  29.083  42.474  1.00  0.00           H
ATOM   3203  C   THR X 208      22.446  26.503  45.475  1.00  0.00           C
ATOM   3204  O   THR X 208      21.373  26.085  45.783  1.00  0.00           O
ATOM   3205  N   CYX X 209      23.536  26.341  46.237  1.00  0.00           N
ATOM   3206  H   CYX X 209      24.415  26.779  45.994  1.00  0.00           H
ATOM   3207  CA  CYX X 209      23.467  25.642  47.514  1.00  0.00           C
ATOM   3208  HA  CYX X 209      22.473  25.318  47.833  1.00  0.00           H
ATOM   3209  CB  CYX X 209      24.328  24.357  47.534  1.00  0.00           C
ATOM   3210  HB2 CYX X 209      25.351  24.620  47.294  1.00  0.00           H
ATOM   3211  HB3 CYX X 209      24.286  23.919  48.537  1.00  0.00           H
ATOM   3212  SG  CYX X 209      23.798  23.066  46.398  1.00  0.00           S
ATOM   3213  C   CYX X 209      23.993  26.594  48.664  1.00  0.00           C
ATOM   3214  O   CYX X 209      25.171  27.009  48.751  1.00  0.00           O
ATOM   3215  N   THR X 210      23.044  26.909  49.539  1.00  0.00           N
ATOM   3216  H   THR X 210      22.121  26.523  49.426  1.00  0.00           H
ATOM   3217  CA  THR X 210      23.321  27.805  50.683  1.00  0.00           C
ATOM   3218  HA  THR X 210      24.212  28.440  50.583  1.00  0.00           H
ATOM   3219  CB  THR X 210      22.196  28.788  50.850  1.00  0.00           C
ATOM   3220  HB  THR X 210      22.343  29.463  50.015  1.00  0.00           H
ATOM   3221  CG2 THR X 210      20.866  28.006  50.796  1.00  0.00           C
ATOM   3222 HG21 THR X 210      20.741  27.323  51.638  1.00  0.00           H
ATOM   3223 HG22 THR X 210      20.684  27.540  49.829  1.00  0.00           H
ATOM   3224 HG23 THR X 210      20.092  28.762  50.954  1.00  0.00           H
ATOM   3225  OG1 THR X 210      22.261  29.502  52.025  1.00  0.00           O
ATOM   3226  HG1 THR X 210      22.050  30.428  51.862  1.00  0.00           H
ATOM   3227  C   THR X 210      23.539  26.986  51.975  1.00  0.00           C
ATOM   3228  O   THR X 210      23.064  25.858  52.072  1.00  0.00           O
ATOM   3229  N   CYX X 211      24.369  27.446  52.892  1.00  0.00           N
ATOM   3230  H   CYX X 211      24.766  28.347  52.668  1.00  0.00           H
ATOM   3231  CA  CYX X 211      24.912  26.650  53.998  1.00  0.00           C
ATOM   3232  HA  CYX X 211      24.190  25.915  54.367  1.00  0.00           H
ATOM   3233  CB  CYX X 211      26.136  25.803  53.490  1.00  0.00           C
ATOM   3234  HB2 CYX X 211      27.098  26.271  53.690  1.00  0.00           H
ATOM   3235  HB3 CYX X 211      26.107  24.887  54.081  1.00  0.00           H
ATOM   3236  SG  CYX X 211      26.253  25.115  51.815  1.00  0.00           S
ATOM   3237  C   CYX X 211      25.283  27.565  55.155  1.00  0.00           C
ATOM   3238  O   CYX X 211      24.867  28.719  55.221  1.00  0.00           O
ATOM   3239  N   ARG X 212      26.052  27.131  56.160  1.00  0.00           N
ATOM   3240  H   ARG X 212      26.366  26.178  56.157  1.00  0.00           H
ATOM   3241  CA  ARG X 212      26.625  27.789  57.313  1.00  0.00           C
ATOM   3242  HA  ARG X 212      26.199  28.773  57.519  1.00  0.00           H
ATOM   3243  CB  ARG X 212      26.531  26.854  58.554  1.00  0.00           C
ATOM   3244  HB2 ARG X 212      26.913  25.870  58.258  1.00  0.00           H
ATOM   3245  HB3 ARG X 212      27.140  27.263  59.355  1.00  0.00           H
ATOM   3246  CG  ARG X 212      25.122  26.707  59.101  1.00  0.00           C
ATOM   3247  HG2 ARG X 212      24.855  27.625  59.628  1.00  0.00           H
ATOM   3248  HG3 ARG X 212      24.423  26.531  58.293  1.00  0.00           H
ATOM   3249  CD  ARG X 212      25.007  25.436  59.926  1.00  0.00           C
ATOM   3250  HD2 ARG X 212      23.959  25.375  60.203  1.00  0.00           H
ATOM   3251  HD3 ARG X 212      25.231  24.542  59.362  1.00  0.00           H
ATOM   3252  NE  ARG X 212      25.919  25.458  61.130  1.00  0.00           N
ATOM   3253  HE  ARG X 212      26.630  26.159  61.045  1.00  0.00           H
ATOM   3254  CZ  ARG X 212      25.764  24.642  62.186  1.00  0.00           C
ATOM   3255  NH1 ARG X 212      24.763  23.885  62.266  1.00  0.00           N
ATOM   3256 HH11 ARG X 212      24.186  23.537  61.505  1.00  0.00           H
ATOM   3257 HH12 ARG X 212      24.668  23.386  63.137  1.00  0.00           H
ATOM   3258  NH2 ARG X 212      26.498  24.835  63.260  1.00  0.00           N
ATOM   3259 HH21 ARG X 212      27.163  25.590  63.264  1.00  0.00           H
ATOM   3260 HH22 ARG X 212      26.368  24.168  64.007  1.00  0.00           H
ATOM   3261  C   ARG X 212      28.151  28.079  57.276  1.00  0.00           C
ATOM   3262  O   ARG X 212      28.907  27.297  56.686  1.00  0.00           O
ATOM   3263  N   AP1 X 213      28.637  29.083  58.027  1.00  0.00           N
ATOM   3264  H   AP1 X 213      27.975  29.760  58.398  1.00  0.00           H
ATOM   3265  CA  AP1 X 213      30.016  29.311  58.580  1.00  0.00           C
ATOM   3266  HA  AP1 X 213      30.610  28.417  58.402  1.00  0.00           H
ATOM   3267  CB  AP1 X 213      30.802  30.326  57.788  1.00  0.00           C
ATOM   3268  HB2 AP1 X 213      30.820  29.887  56.791  1.00  0.00           H
ATOM   3269  HB3 AP1 X 213      30.258  31.280  57.804  1.00  0.00           H
ATOM   3270  CG  AP1 X 213      32.252  30.730  58.190  1.00  0.00           C
ATOM   3271  OD1 AP1 X 213      32.714  30.547  59.349  1.00  0.00           O
ATOM   3272  OD2 AP1 X 213      32.811  31.432  57.299  1.00  0.00           O
ATOM   3273  C   AP1 X 213      30.001  29.599  60.107  1.00  0.00           C
ATOM   3274  O   AP1 X 213      29.592  30.569  60.628  1.00  0.00           O
ATOM   3275  N   ASN X 214      30.440  28.500  60.725  1.00  0.00           N
ATOM   3276  H   ASN X 214      30.799  27.766  60.130  1.00  0.00           H
ATOM   3277  CA  ASN X 214      30.791  28.264  62.120  1.00  0.00           C
ATOM   3278  HA  ASN X 214      30.020  28.747  62.725  1.00  0.00           H
ATOM   3279  CB  ASN X 214      30.903  26.827  62.412  1.00  0.00           C
ATOM   3280  HB2 ASN X 214      31.650  26.294  61.809  1.00  0.00           H
ATOM   3281  HB3 ASN X 214      31.072  26.615  63.463  1.00  0.00           H
ATOM   3282  CG  ASN X 214      29.607  25.919  62.224  1.00  0.00           C
ATOM   3283  OD1 ASN X 214      28.457  26.357  62.034  1.00  0.00           O
ATOM   3284  ND2 ASN X 214      29.809  24.658  62.393  1.00  0.00           N
ATOM   3285 HD21 ASN X 214      30.750  24.261  62.388  1.00  0.00           H
ATOM   3286 HD22 ASN X 214      29.062  23.986  62.425  1.00  0.00           H
ATOM   3287  C   ASN X 214      32.092  28.835  62.678  1.00  0.00           C
ATOM   3288  O   ASN X 214      32.198  29.090  63.888  1.00  0.00           O
ATOM   3289  N   TRP X 215      33.133  28.982  61.824  1.00  0.00           N
ATOM   3290  H   TRP X 215      33.014  28.831  60.830  1.00  0.00           H
ATOM   3291  CA  TRP X 215      34.471  29.440  62.254  1.00  0.00           C
ATOM   3292  HA  TRP X 215      34.790  28.910  63.155  1.00  0.00           H
ATOM   3293  CB  TRP X 215      35.385  28.945  61.127  1.00  0.00           C
ATOM   3294  HB2 TRP X 215      34.913  28.005  60.831  1.00  0.00           H
ATOM   3295  HB3 TRP X 215      35.440  29.706  60.364  1.00  0.00           H
ATOM   3296  CG  TRP X 215      36.844  28.665  61.405  1.00  0.00           C
ATOM   3297  CD1 TRP X 215      37.342  28.439  62.689  1.00  0.00           C
ATOM   3298  HD1 TRP X 215      36.824  28.719  63.595  1.00  0.00           H
ATOM   3299  NE1 TRP X 215      38.525  27.757  62.611  1.00  0.00           N
ATOM   3300  HE1 TRP X 215      39.113  27.831  63.425  1.00  0.00           H
ATOM   3301  CE2 TRP X 215      38.916  27.593  61.295  1.00  0.00           C
ATOM   3302  CZ2 TRP X 215      40.097  27.168  60.773  1.00  0.00           C
ATOM   3303  HZ2 TRP X 215      40.878  26.799  61.432  1.00  0.00           H
ATOM   3304  CH2 TRP X 215      40.299  26.981  59.429  1.00  0.00           C
ATOM   3305  HH2 TRP X 215      41.193  26.525  59.034  1.00  0.00           H
ATOM   3306  CZ3 TRP X 215      39.168  27.296  58.526  1.00  0.00           C
ATOM   3307  HZ3 TRP X 215      39.219  27.008  57.484  1.00  0.00           H
ATOM   3308  CE3 TRP X 215      38.001  27.890  59.066  1.00  0.00           C
ATOM   3309  HE3 TRP X 215      37.168  28.075  58.408  1.00  0.00           H
ATOM   3310  CD2 TRP X 215      37.847  28.119  60.509  1.00  0.00           C
ATOM   3311  C   TRP X 215      34.541  30.875  62.638  1.00  0.00           C
ATOM   3312  O   TRP X 215      35.297  31.128  63.610  1.00  0.00           O
ATOM   3313  N   GLN X 216      33.746  31.644  61.865  1.00  0.00           N
ATOM   3314  H   GLN X 216      33.190  31.258  61.108  1.00  0.00           H
ATOM   3315  CA  GLN X 216      33.617  33.066  61.991  1.00  0.00           C
ATOM   3316  HA  GLN X 216      33.719  33.322  63.043  1.00  0.00           H
ATOM   3317  CB  GLN X 216      34.745  33.764  61.146  1.00  0.00           C
ATOM   3318  HB2 GLN X 216      34.788  33.356  60.136  1.00  0.00           H
ATOM   3319  HB3 GLN X 216      34.524  34.828  61.013  1.00  0.00           H
ATOM   3320  CG  GLN X 216      36.107  33.768  61.839  1.00  0.00           C
ATOM   3321  HG2 GLN X 216      36.586  32.791  61.801  1.00  0.00           H
ATOM   3322  HG3 GLN X 216      36.808  34.305  61.199  1.00  0.00           H
ATOM   3323  CD  GLN X 216      36.083  34.434  63.169  1.00  0.00           C
ATOM   3324  OE1 GLN X 216      35.143  35.245  63.501  1.00  0.00           O
ATOM   3325  NE2 GLN X 216      36.969  34.143  64.039  1.00  0.00           N
ATOM   3326 HE21 GLN X 216      37.070  34.740  64.842  1.00  0.00           H
ATOM   3327 HE22 GLN X 216      37.651  33.536  63.601  1.00  0.00           H
ATOM   3328  C   GLN X 216      32.251  33.610  61.448  1.00  0.00           C
ATOM   3329  O   GLN X 216      31.687  34.390  62.184  1.00  0.00           O
ATOM   3330  N   GY1 X 217      31.682  33.103  60.323  1.00  0.00           N
ATOM   3331  H   GY1 X 217      32.290  32.523  59.763  1.00  0.00           H
ATOM   3332  CA  GY1 X 217      30.541  33.720  59.585  1.00  0.00           C
ATOM   3333  HA2 GY1 X 217      30.769  34.765  59.372  1.00  0.00           H
ATOM   3334  HA3 GY1 X 217      30.416  33.193  58.637  1.00  0.00           H
ATOM   3335  C   GY1 X 217      29.205  33.523  60.213  1.00  0.00           C
ATOM   3336  O   GY1 X 217      28.581  32.472  60.027  1.00  0.00           O
ATOM   3337  N   SER X 218      28.651  34.687  60.529  1.00  0.00           N
ATOM   3338  H   SER X 218      29.199  35.461  60.865  1.00  0.00           H
ATOM   3339  CA  SER X 218      27.164  34.910  60.626  1.00  0.00           C
ATOM   3340  HA  SER X 218      26.582  34.022  60.865  1.00  0.00           H
ATOM   3341  CB  SER X 218      26.875  35.838  61.804  1.00  0.00           C
ATOM   3342  HB2 SER X 218      25.826  36.145  61.807  1.00  0.00           H
ATOM   3343  HB3 SER X 218      26.999  35.326  62.758  1.00  0.00           H
ATOM   3344  OG  SER X 218      27.728  36.994  61.689  1.00  0.00           O
ATOM   3345  HG  SER X 218      28.444  37.025  62.323  1.00  0.00           H
ATOM   3346  C   SER X 218      26.485  35.382  59.338  1.00  0.00           C
ATOM   3347  O   SER X 218      25.260  35.426  59.166  1.00  0.00           O
ATOM   3348  N   ASN X 219      27.345  35.823  58.359  1.00  0.00           N
ATOM   3349  H   ASN X 219      28.343  35.769  58.495  1.00  0.00           H
ATOM   3350  CA  ASN X 219      26.949  35.857  56.910  1.00  0.00           C
ATOM   3351  HA  ASN X 219      25.892  36.090  56.809  1.00  0.00           H
ATOM   3352  CB  ASN X 219      27.721  37.028  56.283  1.00  0.00           C
ATOM   3353  HB2 ASN X 219      27.403  37.104  55.246  1.00  0.00           H
ATOM   3354  HB3 ASN X 219      27.465  38.012  56.679  1.00  0.00           H
ATOM   3355  CG  ASN X 219      29.245  36.754  56.291  1.00  0.00           C
ATOM   3356  OD1 ASN X 219      29.816  36.083  57.127  1.00  0.00           O
ATOM   3357  ND2 ASN X 219      29.784  37.220  55.242  1.00  0.00           N
ATOM   3358 HD21 ASN X 219      29.246  37.701  54.531  1.00  0.00           H
ATOM   3359 HD22 ASN X 219      30.773  37.022  55.141  1.00  0.00           H
ATOM   3360  C   ASN X 219      27.120  34.502  56.243  1.00  0.00           C
ATOM   3361  O   ASN X 219      28.110  33.746  56.445  1.00  0.00           O
ATOM   3362  N   ARG X 220      26.050  34.033  55.528  1.00  0.00           N
ATOM   3363  H   ARG X 220      25.212  34.607  55.480  1.00  0.00           H
ATOM   3364  CA  ARG X 220      26.056  32.664  54.994  1.00  0.00           C
ATOM   3365  HA  ARG X 220      26.427  31.935  55.721  1.00  0.00           H
ATOM   3366  CB  ARG X 220      24.704  32.229  54.534  1.00  0.00           C
ATOM   3367  HB2 ARG X 220      24.295  33.105  54.024  1.00  0.00           H
ATOM   3368  HB3 ARG X 220      24.875  31.435  53.808  1.00  0.00           H
ATOM   3369  CG  ARG X 220      23.774  31.859  55.628  1.00  0.00           C
ATOM   3370  HG2 ARG X 220      24.348  31.129  56.200  1.00  0.00           H
ATOM   3371  HG3 ARG X 220      23.543  32.679  56.304  1.00  0.00           H
ATOM   3372  CD  ARG X 220      22.547  31.124  55.260  1.00  0.00           C
ATOM   3373  HD2 ARG X 220      22.040  31.747  54.528  1.00  0.00           H
ATOM   3374  HD3 ARG X 220      22.777  30.200  54.729  1.00  0.00           H
ATOM   3375  NE  ARG X 220      21.672  30.816  56.364  1.00  0.00           N
ATOM   3376  HE  ARG X 220      20.915  31.450  56.603  1.00  0.00           H
ATOM   3377  CZ  ARG X 220      21.846  29.868  57.306  1.00  0.00           C
ATOM   3378  NH1 ARG X 220      22.759  28.963  57.182  1.00  0.00           N
ATOM   3379 HH11 ARG X 220      23.493  28.939  56.485  1.00  0.00           H
ATOM   3380 HH12 ARG X 220      22.798  28.329  57.965  1.00  0.00           H
ATOM   3381  NH2 ARG X 220      21.062  29.682  58.322  1.00  0.00           N
ATOM   3382 HH21 ARG X 220      20.251  30.283  58.404  1.00  0.00           H
ATOM   3383 HH22 ARG X 220      21.099  28.833  58.864  1.00  0.00           H
ATOM   3384  C   ARG X 220      26.988  32.531  53.750  1.00  0.00           C
ATOM   3385  O   ARG X 220      27.063  33.483  52.987  1.00  0.00           O
ATOM   3386  N   PRO X 221      27.725  31.452  53.583  1.00  0.00           N
ATOM   3387  CD  PRO X 221      28.184  30.575  54.648  1.00  0.00           C
ATOM   3388  HD2 PRO X 221      27.427  30.130  55.285  1.00  0.00           H
ATOM   3389  HD3 PRO X 221      28.727  31.229  55.325  1.00  0.00           H
ATOM   3390  CG  PRO X 221      29.022  29.520  54.050  1.00  0.00           C
ATOM   3391  HG2 PRO X 221      28.472  28.581  53.930  1.00  0.00           H
ATOM   3392  HG3 PRO X 221      29.907  29.357  54.659  1.00  0.00           H
ATOM   3393  CB  PRO X 221      29.451  30.188  52.734  1.00  0.00           C
ATOM   3394  HB2 PRO X 221      29.828  29.441  52.025  1.00  0.00           H
ATOM   3395  HB3 PRO X 221      30.267  30.884  52.895  1.00  0.00           H
ATOM   3396  CA  PRO X 221      28.292  31.066  52.289  1.00  0.00           C
ATOM   3397  HA  PRO X 221      28.766  31.873  51.731  1.00  0.00           H
ATOM   3398  C   PRO X 221      27.293  30.278  51.358  1.00  0.00           C
ATOM   3399  O   PRO X 221      26.477  29.529  51.892  1.00  0.00           O
ATOM   3400  N   VAL X 222      27.582  30.391  50.109  1.00  0.00           N
ATOM   3401  H   VAL X 222      28.343  31.034  49.930  1.00  0.00           H
ATOM   3402  CA  VAL X 222      26.727  29.892  49.013  1.00  0.00           C
ATOM   3403  HA  VAL X 222      26.058  29.133  49.411  1.00  0.00           H
ATOM   3404  CB  VAL X 222      25.841  30.978  48.415  1.00  0.00           C
ATOM   3405  HB  VAL X 222      26.498  31.582  47.790  1.00  0.00           H
ATOM   3406  CG1 VAL X 222      24.669  30.379  47.617  1.00  0.00           C
ATOM   3407 HG11 VAL X 222      25.093  29.562  47.037  1.00  0.00           H
ATOM   3408 HG12 VAL X 222      23.876  29.843  48.133  1.00  0.00           H
ATOM   3409 HG13 VAL X 222      24.166  31.047  46.907  1.00  0.00           H
ATOM   3410  CG2 VAL X 222      25.188  32.101  49.380  1.00  0.00           C
ATOM   3411 HG21 VAL X 222      24.546  31.535  50.056  1.00  0.00           H
ATOM   3412 HG22 VAL X 222      24.594  32.844  48.842  1.00  0.00           H
ATOM   3413 HG23 VAL X 222      25.957  32.618  49.955  1.00  0.00           H
ATOM   3414  C   VAL X 222      27.540  29.223  47.817  1.00  0.00           C
ATOM   3415  O   VAL X 222      28.322  29.914  47.115  1.00  0.00           O
ATOM   3416  N   ILE X 223      27.603  27.869  47.736  1.00  0.00           N
ATOM   3417  H   ILE X 223      26.931  27.391  48.308  1.00  0.00           H
ATOM   3418  CA  ILE X 223      28.270  27.192  46.664  1.00  0.00           C
ATOM   3419  HA  ILE X 223      29.164  27.756  46.388  1.00  0.00           H
ATOM   3420  CB  ILE X 223      28.666  25.731  46.908  1.00  0.00           C
ATOM   3421  HB  ILE X 223      27.718  25.201  46.838  1.00  0.00           H
ATOM   3422  CG2 ILE X 223      29.570  25.194  45.738  1.00  0.00           C
ATOM   3423 HG21 ILE X 223      29.700  24.121  45.848  1.00  0.00           H
ATOM   3424 HG22 ILE X 223      30.594  25.550  45.885  1.00  0.00           H
ATOM   3425 HG23 ILE X 223      29.130  25.454  44.781  1.00  0.00           H
ATOM   3426  CG1 ILE X 223      29.266  25.547  48.359  1.00  0.00           C
ATOM   3427 HG12 ILE X 223      30.264  25.973  48.483  1.00  0.00           H
ATOM   3428 HG13 ILE X 223      28.641  25.968  49.150  1.00  0.00           H
ATOM   3429  CD1 ILE X 223      29.294  24.084  48.803  1.00  0.00           C
ATOM   3430 HD11 ILE X 223      29.561  23.472  47.938  1.00  0.00           H
ATOM   3431 HD12 ILE X 223      28.254  23.830  48.993  1.00  0.00           H
ATOM   3432 HD13 ILE X 223      29.958  23.806  49.635  1.00  0.00           H
ATOM   3433  C   ILE X 223      27.339  27.272  45.411  1.00  0.00           C
ATOM   3434  O   ILE X 223      26.188  26.868  45.378  1.00  0.00           O
ATOM   3435  N   ARG X 224      27.914  27.661  44.185  1.00  0.00           N
ATOM   3436  H   ARG X 224      28.864  27.998  44.131  1.00  0.00           H
ATOM   3437  CA  ARG X 224      27.126  27.857  42.871  1.00  0.00           C
ATOM   3438  HA  ARG X 224      26.084  27.615  43.109  1.00  0.00           H
ATOM   3439  CB  ARG X 224      27.154  29.330  42.487  1.00  0.00           C
ATOM   3440  HB2 ARG X 224      28.183  29.669  42.500  1.00  0.00           H
ATOM   3441  HB3 ARG X 224      26.808  29.487  41.461  1.00  0.00           H
ATOM   3442  CG  ARG X 224      26.290  30.171  43.439  1.00  0.00           C
ATOM   3443  HG2 ARG X 224      25.265  29.796  43.416  1.00  0.00           H
ATOM   3444  HG3 ARG X 224      26.644  29.972  44.449  1.00  0.00           H
ATOM   3445  CD  ARG X 224      26.269  31.701  43.135  1.00  0.00           C
ATOM   3446  HD2 ARG X 224      25.917  32.399  43.893  1.00  0.00           H
ATOM   3447  HD3 ARG X 224      27.265  31.989  42.807  1.00  0.00           H
ATOM   3448  NE  ARG X 224      25.507  32.036  41.908  1.00  0.00           N
ATOM   3449  HE  ARG X 224      25.085  31.326  41.318  1.00  0.00           H
ATOM   3450  CZ  ARG X 224      25.529  33.256  41.360  1.00  0.00           C
ATOM   3451  NH1 ARG X 224      26.241  34.281  41.751  1.00  0.00           N
ATOM   3452 HH11 ARG X 224      26.692  34.238  42.647  1.00  0.00           H
ATOM   3453 HH12 ARG X 224      26.102  35.193  41.328  1.00  0.00           H
ATOM   3454  NH2 ARG X 224      24.881  33.455  40.231  1.00  0.00           N
ATOM   3455 HH21 ARG X 224      24.224  32.741  39.963  1.00  0.00           H
ATOM   3456 HH22 ARG X 224      25.153  34.260  39.678  1.00  0.00           H
ATOM   3457  C   ARG X 224      27.651  26.948  41.740  1.00  0.00           C
ATOM   3458  O   ARG X 224      28.844  27.098  41.507  1.00  0.00           O
ATOM   3459  N   ILE X 225      26.887  26.060  41.153  1.00  0.00           N
ATOM   3460  H   ILE X 225      25.929  26.134  41.470  1.00  0.00           H
ATOM   3461  CA  ILE X 225      27.360  24.964  40.289  1.00  0.00           C
ATOM   3462  HA  ILE X 225      28.425  24.988  40.073  1.00  0.00           H
ATOM   3463  CB  ILE X 225      27.089  23.622  40.955  1.00  0.00           C
ATOM   3464  HB  ILE X 225      26.022  23.726  41.123  1.00  0.00           H
ATOM   3465  CG2 ILE X 225      27.408  22.406  40.223  1.00  0.00           C
ATOM   3466 HG21 ILE X 225      28.475  22.174  40.238  1.00  0.00           H
ATOM   3467 HG22 ILE X 225      27.070  22.493  39.193  1.00  0.00           H
ATOM   3468 HG23 ILE X 225      26.868  21.600  40.721  1.00  0.00           H
ATOM   3469  CG1 ILE X 225      27.884  23.474  42.318  1.00  0.00           C
ATOM   3470 HG12 ILE X 225      28.898  23.202  41.998  1.00  0.00           H
ATOM   3471 HG13 ILE X 225      28.036  24.444  42.785  1.00  0.00           H
ATOM   3472  CD1 ILE X 225      27.285  22.538  43.252  1.00  0.00           C
ATOM   3473 HD11 ILE X 225      26.331  22.883  43.666  1.00  0.00           H
ATOM   3474 HD12 ILE X 225      27.948  22.415  44.104  1.00  0.00           H
ATOM   3475 HD13 ILE X 225      27.125  21.553  42.809  1.00  0.00           H
ATOM   3476  C   ILE X 225      26.742  25.038  38.868  1.00  0.00           C
ATOM   3477  O   ILE X 225      25.510  25.234  38.747  1.00  0.00           O
ATOM   3478  N   ASP X 226      27.519  24.932  37.787  1.00  0.00           N
ATOM   3479  H   ASP X 226      28.522  24.853  37.905  1.00  0.00           H
ATOM   3480  CA  ASP X 226      27.061  24.596  36.481  1.00  0.00           C
ATOM   3481  HA  ASP X 226      26.016  24.864  36.324  1.00  0.00           H
ATOM   3482  CB  ASP X 226      27.954  25.417  35.546  1.00  0.00           C
ATOM   3483  HB2 ASP X 226      27.775  26.478  35.705  1.00  0.00           H
ATOM   3484  HB3 ASP X 226      29.011  25.207  35.687  1.00  0.00           H
ATOM   3485  CG  ASP X 226      27.663  25.137  34.022  1.00  0.00           C
ATOM   3486  OD1 ASP X 226      26.687  24.418  33.623  1.00  0.00           O
ATOM   3487  OD2 ASP X 226      28.323  25.833  33.204  1.00  0.00           O
ATOM   3488  C   ASP X 226      27.139  23.030  36.336  1.00  0.00           C
ATOM   3489  O   ASP X 226      28.134  22.516  35.772  1.00  0.00           O
ATOM   3490  N   PRO X 227      26.101  22.211  36.649  1.00  0.00           N
ATOM   3491  CD  PRO X 227      24.849  22.641  37.182  1.00  0.00           C
ATOM   3492  HD2 PRO X 227      24.493  23.584  36.767  1.00  0.00           H
ATOM   3493  HD3 PRO X 227      24.828  22.709  38.268  1.00  0.00           H
ATOM   3494  CG  PRO X 227      23.851  21.561  36.744  1.00  0.00           C
ATOM   3495  HG2 PRO X 227      23.519  21.780  35.730  1.00  0.00           H
ATOM   3496  HG3 PRO X 227      22.977  21.626  37.400  1.00  0.00           H
ATOM   3497  CB  PRO X 227      24.594  20.238  36.597  1.00  0.00           C
ATOM   3498  HB2 PRO X 227      24.194  19.771  35.700  1.00  0.00           H
ATOM   3499  HB3 PRO X 227      24.453  19.612  37.482  1.00  0.00           H
ATOM   3500  CA  PRO X 227      26.049  20.792  36.369  1.00  0.00           C
ATOM   3501  HA  PRO X 227      26.719  20.174  36.977  1.00  0.00           H
ATOM   3502  C   PRO X 227      26.534  20.399  34.966  1.00  0.00           C
ATOM   3503  O   PRO X 227      27.196  19.349  34.828  1.00  0.00           O
ATOM   3504  N   VAL X 228      26.016  21.089  33.917  1.00  0.00           N
ATOM   3505  H   VAL X 228      25.465  21.926  33.979  1.00  0.00           H
ATOM   3506  CA  VAL X 228      26.333  20.678  32.541  1.00  0.00           C
ATOM   3507  HA  VAL X 228      26.105  19.610  32.500  1.00  0.00           H
ATOM   3508  CB  VAL X 228      25.334  21.332  31.510  1.00  0.00           C
ATOM   3509  HB  VAL X 228      25.444  22.418  31.441  1.00  0.00           H
ATOM   3510  CG1 VAL X 228      25.501  20.727  30.142  1.00  0.00           C
ATOM   3511 HG11 VAL X 228      26.494  20.929  29.741  1.00  0.00           H
ATOM   3512 HG12 VAL X 228      25.436  19.641  30.166  1.00  0.00           H
ATOM   3513 HG13 VAL X 228      24.832  21.132  29.386  1.00  0.00           H
ATOM   3514  CG2 VAL X 228      23.907  21.092  31.949  1.00  0.00           C
ATOM   3515 HG21 VAL X 228      23.275  21.331  31.100  1.00  0.00           H
ATOM   3516 HG22 VAL X 228      23.596  21.499  32.903  1.00  0.00           H
ATOM   3517 HG23 VAL X 228      23.834  20.007  32.073  1.00  0.00           H
ATOM   3518  C   VAL X 228      27.731  20.861  32.183  1.00  0.00           C
ATOM   3519  O   VAL X 228      28.309  19.965  31.613  1.00  0.00           O
ATOM   3520  N   ALA X 229      28.340  21.891  32.623  1.00  0.00           N
ATOM   3521  H   ALA X 229      27.783  22.578  33.101  1.00  0.00           H
ATOM   3522  CA  ALA X 229      29.855  22.101  32.441  1.00  0.00           C
ATOM   3523  HA  ALA X 229      30.005  21.724  31.427  1.00  0.00           H
ATOM   3524  CB  ALA X 229      30.194  23.598  32.378  1.00  0.00           C
ATOM   3525  HB1 ALA X 229      31.187  23.594  31.928  1.00  0.00           H
ATOM   3526  HB2 ALA X 229      30.146  24.038  33.370  1.00  0.00           H
ATOM   3527  HB3 ALA X 229      29.402  24.112  31.850  1.00  0.00           H
ATOM   3528  C   ALA X 229      30.683  21.339  33.490  1.00  0.00           C
ATOM   3529  O   ALA X 229      31.872  21.168  33.360  1.00  0.00           O
ATOM   3530  N   MET X 230      30.007  20.836  34.574  1.00  0.00           N
ATOM   3531  H   MET X 230      29.040  21.106  34.699  1.00  0.00           H
ATOM   3532  CA  MET X 230      30.660  20.262  35.742  1.00  0.00           C
ATOM   3533  HA  MET X 230      29.851  20.212  36.476  1.00  0.00           H
ATOM   3534  CB  MET X 230      31.169  18.827  35.546  1.00  0.00           C
ATOM   3535  HB2 MET X 230      31.953  18.823  34.786  1.00  0.00           H
ATOM   3536  HB3 MET X 230      31.706  18.506  36.441  1.00  0.00           H
ATOM   3537  CG  MET X 230      30.053  17.812  35.227  1.00  0.00           C
ATOM   3538  HG2 MET X 230      29.272  18.076  35.957  1.00  0.00           H
ATOM   3539  HG3 MET X 230      29.700  17.995  34.219  1.00  0.00           H
ATOM   3540  SD  MET X 230      30.449  16.001  35.313  1.00  0.00           S
ATOM   3541  CE  MET X 230      31.791  15.814  34.103  1.00  0.00           C
ATOM   3542  HE1 MET X 230      31.496  16.398  33.228  1.00  0.00           H
ATOM   3543  HE2 MET X 230      32.661  16.207  34.619  1.00  0.00           H
ATOM   3544  HE3 MET X 230      31.933  14.747  33.940  1.00  0.00           H
ATOM   3545  C   MET X 230      31.679  21.165  36.455  1.00  0.00           C
ATOM   3546  O   MET X 230      32.750  20.771  36.872  1.00  0.00           O
ATOM   3547  N   THR X 231      31.399  22.507  36.479  1.00  0.00           N
ATOM   3548  H   THR X 231      30.489  22.787  36.155  1.00  0.00           H
ATOM   3549  CA  THR X 231      32.246  23.513  37.209  1.00  0.00           C
ATOM   3550  HA  THR X 231      33.157  23.045  37.574  1.00  0.00           H
ATOM   3551  CB  THR X 231      32.667  24.609  36.233  1.00  0.00           C
ATOM   3552  HB  THR X 231      33.208  25.350  36.811  1.00  0.00           H
ATOM   3553  CG2 THR X 231      33.487  24.039  35.116  1.00  0.00           C
ATOM   3554 HG21 THR X 231      32.910  23.499  34.368  1.00  0.00           H
ATOM   3555 HG22 THR X 231      34.315  23.482  35.555  1.00  0.00           H
ATOM   3556 HG23 THR X 231      34.045  24.799  34.567  1.00  0.00           H
ATOM   3557  OG1 THR X 231      31.593  25.211  35.494  1.00  0.00           O
ATOM   3558  HG1 THR X 231      31.249  25.942  36.010  1.00  0.00           H
ATOM   3559  C   THR X 231      31.468  24.272  38.297  1.00  0.00           C
ATOM   3560  O   THR X 231      30.224  24.206  38.371  1.00  0.00           O
ATOM   3561  N   HIE X 232      32.240  25.010  39.156  1.00  0.00           N
ATOM   3562  H   HIE X 232      33.243  25.006  39.048  1.00  0.00           H
ATOM   3563  CA  HIE X 232      31.656  25.643  40.386  1.00  0.00           C
ATOM   3564  HA  HIE X 232      30.621  25.908  40.194  1.00  0.00           H
ATOM   3565  CB  HIE X 232      31.703  24.552  41.563  1.00  0.00           C
ATOM   3566  HB2 HIE X 232      31.257  24.937  42.478  1.00  0.00           H
ATOM   3567  HB3 HIE X 232      31.139  23.680  41.249  1.00  0.00           H
ATOM   3568  CG  HIE X 232      33.006  24.007  42.203  1.00  0.00           C
ATOM   3569  ND1 HIE X 232      32.949  22.975  43.177  1.00  0.00           N
ATOM   3570  CE1 HIE X 232      34.150  22.695  43.527  1.00  0.00           C
ATOM   3571  HE1 HIE X 232      34.486  21.786  44.003  1.00  0.00           H
ATOM   3572  NE2 HIE X 232      35.005  23.452  42.811  1.00  0.00           N
ATOM   3573  HE2 HIE X 232      36.013  23.374  42.885  1.00  0.00           H
ATOM   3574  CD2 HIE X 232      34.317  24.240  41.908  1.00  0.00           C
ATOM   3575  HD2 HIE X 232      34.636  24.739  41.002  1.00  0.00           H
ATOM   3576  C   HIE X 232      32.474  26.862  40.894  1.00  0.00           C
ATOM   3577  O   HIE X 232      33.597  27.094  40.460  1.00  0.00           O
ATOM   3578  N   THR X 233      31.836  27.687  41.815  1.00  0.00           N
ATOM   3579  H   THR X 233      30.824  27.606  41.827  1.00  0.00           H
ATOM   3580  CA  THR X 233      32.464  28.707  42.677  1.00  0.00           C
ATOM   3581  HA  THR X 233      33.456  28.305  42.849  1.00  0.00           H
ATOM   3582  CB  THR X 233      32.656  30.047  41.944  1.00  0.00           C
ATOM   3583  HB  THR X 233      32.971  29.935  40.912  1.00  0.00           H
ATOM   3584  CG2 THR X 233      31.367  30.913  41.837  1.00  0.00           C
ATOM   3585 HG21 THR X 233      30.900  31.120  42.801  1.00  0.00           H
ATOM   3586 HG22 THR X 233      30.589  30.497  41.191  1.00  0.00           H
ATOM   3587 HG23 THR X 233      31.688  31.870  41.402  1.00  0.00           H
ATOM   3588  OG1 THR X 233      33.600  30.758  42.575  1.00  0.00           O
ATOM   3589  HG1 THR X 233      34.457  30.373  42.394  1.00  0.00           H
ATOM   3590  C   THR X 233      31.752  28.836  43.994  1.00  0.00           C
ATOM   3591  O   THR X 233      30.681  28.285  44.186  1.00  0.00           O
ATOM   3592  N   SER X 234      32.155  29.717  44.868  1.00  0.00           N
ATOM   3593  H   SER X 234      32.962  30.282  44.640  1.00  0.00           H
ATOM   3594  CA  SER X 234      31.441  30.060  46.119  1.00  0.00           C
ATOM   3595  HA  SER X 234      30.370  29.948  45.954  1.00  0.00           H
ATOM   3596  CB  SER X 234      31.913  29.125  47.264  1.00  0.00           C
ATOM   3597  HB2 SER X 234      31.313  29.328  48.157  1.00  0.00           H
ATOM   3598  HB3 SER X 234      31.711  28.134  46.859  1.00  0.00           H
ATOM   3599  OG  SER X 234      33.321  29.261  47.463  1.00  0.00           O
ATOM   3600  HG  SER X 234      33.748  28.845  46.718  1.00  0.00           H
ATOM   3601  C   SER X 234      31.634  31.481  46.584  1.00  0.00           C
ATOM   3602  O   SER X 234      32.671  32.112  46.448  1.00  0.00           O
ATOM   3603  N   GLN X 235      30.623  32.040  47.278  1.00  0.00           N
ATOM   3604  H   GLN X 235      29.866  31.410  47.462  1.00  0.00           H
ATOM   3605  CA  GLN X 235      30.542  33.488  47.641  1.00  0.00           C
ATOM   3606  HA  GLN X 235      31.508  33.856  47.968  1.00  0.00           H
ATOM   3607  CB  GLN X 235      30.088  34.155  46.319  1.00  0.00           C
ATOM   3608  HB2 GLN X 235      30.458  35.181  46.265  1.00  0.00           H
ATOM   3609  HB3 GLN X 235      30.666  33.681  45.531  1.00  0.00           H
ATOM   3610  CG  GLN X 235      28.625  34.103  46.018  1.00  0.00           C
ATOM   3611  HG2 GLN X 235      28.468  33.058  45.740  1.00  0.00           H
ATOM   3612  HG3 GLN X 235      28.111  34.482  46.909  1.00  0.00           H
ATOM   3613  CD  GLN X 235      28.286  35.058  44.806  1.00  0.00           C
ATOM   3614  OE1 GLN X 235      27.801  34.506  43.839  1.00  0.00           O
ATOM   3615  NE2 GLN X 235      28.425  36.358  44.905  1.00  0.00           N
ATOM   3616 HE21 GLN X 235      28.005  36.967  44.212  1.00  0.00           H
ATOM   3617 HE22 GLN X 235      28.914  36.623  45.747  1.00  0.00           H
ATOM   3618  C   GLN X 235      29.734  33.589  48.968  1.00  0.00           C
ATOM   3619  O   GLN X 235      28.892  32.725  49.241  1.00  0.00           O
ATOM   3620  N   TYR X 236      29.841  34.586  49.763  1.00  0.00           N
ATOM   3621  H   TYR X 236      30.556  35.245  49.491  1.00  0.00           H
ATOM   3622  CA  TYR X 236      28.899  34.826  50.821  1.00  0.00           C
ATOM   3623  HA  TYR X 236      28.372  33.979  51.259  1.00  0.00           H
ATOM   3624  CB  TYR X 236      29.652  35.441  51.998  1.00  0.00           C
ATOM   3625  HB2 TYR X 236      30.256  36.233  51.557  1.00  0.00           H
ATOM   3626  HB3 TYR X 236      29.011  35.875  52.768  1.00  0.00           H
ATOM   3627  CG  TYR X 236      30.564  34.515  52.708  1.00  0.00           C
ATOM   3628  CD1 TYR X 236      31.849  34.233  52.195  1.00  0.00           C
ATOM   3629  HD1 TYR X 236      32.073  34.708  51.248  1.00  0.00           H
ATOM   3630  CE1 TYR X 236      32.772  33.556  52.997  1.00  0.00           C
ATOM   3631  HE1 TYR X 236      33.818  33.550  52.751  1.00  0.00           H
ATOM   3632  CZ  TYR X 236      32.401  32.998  54.215  1.00  0.00           C
ATOM   3633  OH  TYR X 236      33.320  32.262  54.932  1.00  0.00           O
ATOM   3634  HH  TYR X 236      33.049  31.927  55.790  1.00  0.00           H
ATOM   3635  CE2 TYR X 236      31.118  33.263  54.730  1.00  0.00           C
ATOM   3636  HE2 TYR X 236      30.848  32.742  55.643  1.00  0.00           H
ATOM   3637  CD2 TYR X 236      30.190  33.967  53.960  1.00  0.00           C
ATOM   3638  HD2 TYR X 236      29.177  34.163  54.277  1.00  0.00           H
ATOM   3639  C   TYR X 236      27.735  35.808  50.411  1.00  0.00           C
ATOM   3640  O   TYR X 236      27.759  36.460  49.393  1.00  0.00           O
ATOM   3641  N   ILE X 237      26.676  35.880  51.199  1.00  0.00           N
ATOM   3642  H   ILE X 237      26.812  35.481  52.114  1.00  0.00           H
ATOM   3643  CA  ILE X 237      25.610  36.870  51.061  1.00  0.00           C
ATOM   3644  HA  ILE X 237      25.309  37.050  50.030  1.00  0.00           H
ATOM   3645  CB  ILE X 237      24.476  36.375  51.985  1.00  0.00           C
ATOM   3646  HB  ILE X 237      24.925  36.183  52.960  1.00  0.00           H
ATOM   3647  CG2 ILE X 237      23.380  37.413  52.136  1.00  0.00           C
ATOM   3648 HG21 ILE X 237      22.667  37.339  51.315  1.00  0.00           H
ATOM   3649 HG22 ILE X 237      23.854  38.390  52.183  1.00  0.00           H
ATOM   3650 HG23 ILE X 237      22.770  37.281  53.034  1.00  0.00           H
ATOM   3651  CG1 ILE X 237      23.892  35.014  51.463  1.00  0.00           C
ATOM   3652 HG12 ILE X 237      23.636  35.078  50.402  1.00  0.00           H
ATOM   3653 HG13 ILE X 237      24.711  34.301  51.539  1.00  0.00           H
ATOM   3654  CD1 ILE X 237      22.709  34.451  52.234  1.00  0.00           C
ATOM   3655 HD11 ILE X 237      22.428  33.444  51.915  1.00  0.00           H
ATOM   3656 HD12 ILE X 237      21.932  35.216  52.198  1.00  0.00           H
ATOM   3657 HD13 ILE X 237      22.932  34.424  53.298  1.00  0.00           H
ATOM   3658  C   ILE X 237      26.232  38.181  51.474  1.00  0.00           C
ATOM   3659  O   ILE X 237      26.588  38.419  52.636  1.00  0.00           O
ATOM   3660  N   CYX X 238      26.313  39.179  50.532  1.00  0.00           N
ATOM   3661  H   CYX X 238      26.020  38.931  49.590  1.00  0.00           H
ATOM   3662  CA  CYX X 238      26.966  40.513  50.790  1.00  0.00           C
ATOM   3663  HA  CYX X 238      28.023  40.345  50.982  1.00  0.00           H
ATOM   3664  CB  CYX X 238      26.859  41.220  49.478  1.00  0.00           C
ATOM   3665  HB2 CYX X 238      25.839  41.173  49.100  1.00  0.00           H
ATOM   3666  HB3 CYX X 238      27.083  42.294  49.526  1.00  0.00           H
ATOM   3667  SG  CYX X 238      28.066  40.752  48.231  1.00  0.00           S
ATOM   3668  C   CYX X 238      26.245  41.316  51.890  1.00  0.00           C
ATOM   3669  O   CYX X 238      26.911  41.958  52.661  1.00  0.00           O
ATOM   3670  N   SER X 239      24.861  41.407  51.828  1.00  0.00           N
ATOM   3671  H   SER X 239      24.370  41.159  50.983  1.00  0.00           H
ATOM   3672  CA  SER X 239      24.104  42.196  52.811  1.00  0.00           C
ATOM   3673  HA  SER X 239      24.146  43.220  52.447  1.00  0.00           H
ATOM   3674  CB  SER X 239      22.742  41.520  52.664  1.00  0.00           C
ATOM   3675  HB2 SER X 239      22.506  41.324  51.618  1.00  0.00           H
ATOM   3676  HB3 SER X 239      22.891  40.545  53.125  1.00  0.00           H
ATOM   3677  OG  SER X 239      21.837  42.291  53.350  1.00  0.00           O
ATOM   3678  HG  SER X 239      21.418  42.826  52.668  1.00  0.00           H
ATOM   3679  C   SER X 239      24.584  42.166  54.218  1.00  0.00           C
ATOM   3680  O   SER X 239      24.882  41.084  54.742  1.00  0.00           O
ATOM   3681  N   PRO X 240      24.324  43.247  54.980  1.00  0.00           N
ATOM   3682  CD  PRO X 240      23.835  44.540  54.451  1.00  0.00           C
ATOM   3683  HD2 PRO X 240      22.951  44.442  53.829  1.00  0.00           H
ATOM   3684  HD3 PRO X 240      24.597  45.050  53.861  1.00  0.00           H
ATOM   3685  CG  PRO X 240      23.575  45.313  55.764  1.00  0.00           C
ATOM   3686  HG2 PRO X 240      22.532  45.077  55.952  1.00  0.00           H
ATOM   3687  HG3 PRO X 240      23.760  46.386  55.743  1.00  0.00           H
ATOM   3688  CB  PRO X 240      24.395  44.668  56.897  1.00  0.00           C
ATOM   3689  HB2 PRO X 240      23.955  44.757  57.883  1.00  0.00           H
ATOM   3690  HB3 PRO X 240      25.435  44.974  56.965  1.00  0.00           H
ATOM   3691  CA  PRO X 240      24.427  43.191  56.499  1.00  0.00           C
ATOM   3692  HA  PRO X 240      25.380  42.830  56.882  1.00  0.00           H
ATOM   3693  C   PRO X 240      23.296  42.417  57.183  1.00  0.00           C
ATOM   3694  O   PRO X 240      23.244  42.385  58.421  1.00  0.00           O
ATOM   3695  N   VAL X 241      22.474  41.738  56.419  1.00  0.00           N
ATOM   3696  H   VAL X 241      22.527  41.802  55.412  1.00  0.00           H
ATOM   3697  CA  VAL X 241      21.445  40.811  56.919  1.00  0.00           C
ATOM   3698  HA  VAL X 241      21.065  41.229  57.847  1.00  0.00           H
ATOM   3699  CB  VAL X 241      20.138  40.788  55.989  1.00  0.00           C
ATOM   3700  HB  VAL X 241      20.419  40.549  54.963  1.00  0.00           H
ATOM   3701  CG1 VAL X 241      18.954  39.848  56.536  1.00  0.00           C
ATOM   3702 HG11 VAL X 241      18.246  40.398  57.149  1.00  0.00           H
ATOM   3703 HG12 VAL X 241      18.497  39.360  55.666  1.00  0.00           H
ATOM   3704 HG13 VAL X 241      19.303  38.944  57.032  1.00  0.00           H
ATOM   3705  CG2 VAL X 241      19.539  42.212  56.013  1.00  0.00           C
ATOM   3706 HG21 VAL X 241      18.631  42.297  55.416  1.00  0.00           H
ATOM   3707 HG22 VAL X 241      20.267  42.897  55.572  1.00  0.00           H
ATOM   3708 HG23 VAL X 241      19.374  42.520  57.052  1.00  0.00           H
ATOM   3709  C   VAL X 241      22.097  39.473  57.309  1.00  0.00           C
ATOM   3710  O   VAL X 241      21.947  38.511  56.590  1.00  0.00           O
ATOM   3711  N   LEU X 242      22.718  39.417  58.469  1.00  0.00           N
ATOM   3712  H   LEU X 242      22.851  40.268  58.991  1.00  0.00           H
ATOM   3713  CA  LEU X 242      23.267  38.230  59.030  1.00  0.00           C
ATOM   3714  HA  LEU X 242      23.953  37.694  58.373  1.00  0.00           H
ATOM   3715  CB  LEU X 242      24.025  38.562  60.327  1.00  0.00           C
ATOM   3716  HB2 LEU X 242      23.213  38.821  61.009  1.00  0.00           H
ATOM   3717  HB3 LEU X 242      24.612  37.707  60.658  1.00  0.00           H
ATOM   3718  CG  LEU X 242      25.040  39.743  60.327  1.00  0.00           C
ATOM   3719  HG  LEU X 242      24.573  40.698  60.103  1.00  0.00           H
ATOM   3720  CD1 LEU X 242      25.561  39.924  61.731  1.00  0.00           C
ATOM   3721 HD11 LEU X 242      24.789  40.259  62.415  1.00  0.00           H
ATOM   3722 HD12 LEU X 242      26.379  40.635  61.832  1.00  0.00           H
ATOM   3723 HD13 LEU X 242      25.826  38.921  62.096  1.00  0.00           H
ATOM   3724  CD2 LEU X 242      26.289  39.445  59.468  1.00  0.00           C
ATOM   3725 HD21 LEU X 242      26.864  38.588  59.794  1.00  0.00           H
ATOM   3726 HD22 LEU X 242      25.947  39.222  58.454  1.00  0.00           H
ATOM   3727 HD23 LEU X 242      26.871  40.376  59.508  1.00  0.00           H
ATOM   3728  C   LEU X 242      22.187  37.167  59.395  1.00  0.00           C
ATOM   3729  O   LEU X 242      21.391  37.266  60.271  1.00  0.00           O
ATOM   3730  N   THR X 243      22.250  36.075  58.696  1.00  0.00           N
ATOM   3731  H   THR X 243      23.028  36.028  58.050  1.00  0.00           H
ATOM   3732  CA  THR X 243      21.448  34.929  58.836  1.00  0.00           C
ATOM   3733  HA  THR X 243      20.607  34.980  59.528  1.00  0.00           H
ATOM   3734  CB  THR X 243      20.670  34.724  57.543  1.00  0.00           C
ATOM   3735  HB  THR X 243      19.988  33.880  57.675  1.00  0.00           H
ATOM   3736  CG2 THR X 243      19.942  35.950  57.009  1.00  0.00           C
ATOM   3737 HG21 THR X 243      19.438  36.374  57.879  1.00  0.00           H
ATOM   3738 HG22 THR X 243      19.118  35.757  56.319  1.00  0.00           H
ATOM   3739 HG23 THR X 243      20.581  36.556  56.370  1.00  0.00           H
ATOM   3740  OG1 THR X 243      21.450  34.180  56.481  1.00  0.00           O
ATOM   3741  HG1 THR X 243      21.882  34.981  56.177  1.00  0.00           H
ATOM   3742  C   THR X 243      22.071  33.548  59.155  1.00  0.00           C
ATOM   3743  O   THR X 243      21.372  32.531  59.241  1.00  0.00           O
ATOM   3744  N   AP2 X 244      23.389  33.495  59.337  1.00  0.00           N
ATOM   3745  H   AP2 X 244      23.889  34.363  59.291  1.00  0.00           H
ATOM   3746  CA  AP2 X 244      24.033  32.271  59.797  1.00  0.00           C
ATOM   3747  HA  AP2 X 244      23.475  31.401  59.453  1.00  0.00           H
ATOM   3748  CB  AP2 X 244      25.349  32.053  59.029  1.00  0.00           C
ATOM   3749  HB2 AP2 X 244      25.178  31.915  57.957  1.00  0.00           H
ATOM   3750  HB3 AP2 X 244      26.050  32.860  59.252  1.00  0.00           H
ATOM   3751  CG  AP2 X 244      26.180  30.897  59.505  1.00  0.00           C
ATOM   3752  OD1 AP2 X 244      25.707  29.878  60.064  1.00  0.00           O
ATOM   3753  OD2 AP2 X 244      27.363  31.055  59.256  1.00  0.00           O
ATOM   3754  C   AP2 X 244      24.086  32.122  61.325  1.00  0.00           C
ATOM   3755  O   AP2 X 244      25.128  32.100  61.998  1.00  0.00           O
ATOM   3756  N   ASN X 245      22.873  32.208  61.934  1.00  0.00           N
ATOM   3757  H   ASN X 245      22.099  32.075  61.296  1.00  0.00           H
ATOM   3758  CA  ASN X 245      22.592  32.399  63.389  1.00  0.00           C
ATOM   3759  HA  ASN X 245      23.270  33.201  63.679  1.00  0.00           H
ATOM   3760  CB  ASN X 245      21.093  32.636  63.556  1.00  0.00           C
ATOM   3761  HB2 ASN X 245      20.727  31.745  63.054  1.00  0.00           H
ATOM   3762  HB3 ASN X 245      20.823  32.657  64.614  1.00  0.00           H
ATOM   3763  CG  ASN X 245      20.504  33.898  62.852  1.00  0.00           C
ATOM   3764  OD1 ASN X 245      21.013  34.528  61.995  1.00  0.00           O
ATOM   3765  ND2 ASN X 245      19.364  34.327  63.321  1.00  0.00           N
ATOM   3766 HD21 ASN X 245      18.760  33.852  63.982  1.00  0.00           H
ATOM   3767 HD22 ASN X 245      19.044  35.236  63.009  1.00  0.00           H
ATOM   3768  C   ASN X 245      23.011  31.129  64.234  1.00  0.00           C
ATOM   3769  O   ASN X 245      22.987  30.073  63.750  1.00  0.00           O
ATOM   3770  N   PRO X 246      23.245  31.288  65.529  1.00  0.00           N
ATOM   3771  CD  PRO X 246      23.235  30.253  66.522  1.00  0.00           C
ATOM   3772  HD2 PRO X 246      24.229  29.822  66.569  1.00  0.00           H
ATOM   3773  HD3 PRO X 246      22.535  29.448  66.313  1.00  0.00           H
ATOM   3774  CG  PRO X 246      22.851  30.952  67.839  1.00  0.00           C
ATOM   3775  HG2 PRO X 246      23.314  30.485  68.716  1.00  0.00           H
ATOM   3776  HG3 PRO X 246      21.764  30.950  67.895  1.00  0.00           H
ATOM   3777  CB  PRO X 246      23.511  32.299  67.751  1.00  0.00           C
ATOM   3778  HB2 PRO X 246      24.535  32.338  68.108  1.00  0.00           H
ATOM   3779  HB3 PRO X 246      23.035  33.096  68.315  1.00  0.00           H
ATOM   3780  CA  PRO X 246      23.434  32.554  66.245  1.00  0.00           C
ATOM   3781  HA  PRO X 246      22.512  33.062  66.004  1.00  0.00           H
ATOM   3782  C   PRO X 246      24.535  33.534  65.805  1.00  0.00           C
ATOM   3783  O   PRO X 246      25.610  33.219  65.244  1.00  0.00           O
ATOM   3784  N   ARG X 247      24.355  34.807  66.176  1.00  0.00           N
ATOM   3785  H   ARG X 247      23.693  34.988  66.925  1.00  0.00           H
ATOM   3786  CA  ARG X 247      24.859  35.974  65.479  1.00  0.00           C
ATOM   3787  HA  ARG X 247      25.794  35.719  64.968  1.00  0.00           H
ATOM   3788  CB  ARG X 247      24.002  36.264  64.185  1.00  0.00           C
ATOM   3789  HB2 ARG X 247      24.453  37.100  63.645  1.00  0.00           H
ATOM   3790  HB3 ARG X 247      23.936  35.378  63.557  1.00  0.00           H
ATOM   3791  CG  ARG X 247      22.592  36.572  64.666  1.00  0.00           C
ATOM   3792  HG2 ARG X 247      22.032  35.644  64.759  1.00  0.00           H
ATOM   3793  HG3 ARG X 247      22.551  37.101  65.608  1.00  0.00           H
ATOM   3794  CD  ARG X 247      21.870  37.338  63.546  1.00  0.00           C
ATOM   3795  HD2 ARG X 247      21.957  36.831  62.583  1.00  0.00           H
ATOM   3796  HD3 ARG X 247      20.824  37.179  63.794  1.00  0.00           H
ATOM   3797  NE  ARG X 247      22.199  38.772  63.629  1.00  0.00           N
ATOM   3798  HE  ARG X 247      23.050  38.946  64.156  1.00  0.00           H
ATOM   3799  CZ  ARG X 247      21.454  39.797  63.275  1.00  0.00           C
ATOM   3800  NH1 ARG X 247      20.183  39.636  62.899  1.00  0.00           N
ATOM   3801 HH11 ARG X 247      19.765  38.745  63.130  1.00  0.00           H
ATOM   3802 HH12 ARG X 247      19.729  40.535  62.982  1.00  0.00           H
ATOM   3803  NH2 ARG X 247      21.994  41.001  63.243  1.00  0.00           N
ATOM   3804 HH21 ARG X 247      22.996  40.941  63.372  1.00  0.00           H
ATOM   3805 HH22 ARG X 247      21.497  41.789  62.851  1.00  0.00           H
ATOM   3806  C   ARG X 247      25.099  37.243  66.335  1.00  0.00           C
ATOM   3807  O   ARG X 247      24.370  37.365  67.311  1.00  0.00           O
ATOM   3808  N   PRO X 248      26.003  38.159  65.915  1.00  0.00           N
ATOM   3809  CD  PRO X 248      27.049  37.978  64.900  1.00  0.00           C
ATOM   3810  HD2 PRO X 248      26.670  38.302  63.924  1.00  0.00           H
ATOM   3811  HD3 PRO X 248      27.354  36.938  64.867  1.00  0.00           H
ATOM   3812  CG  PRO X 248      28.219  38.887  65.218  1.00  0.00           C
ATOM   3813  HG2 PRO X 248      28.716  39.234  64.316  1.00  0.00           H
ATOM   3814  HG3 PRO X 248      28.941  38.440  65.913  1.00  0.00           H
ATOM   3815  CB  PRO X 248      27.457  40.028  65.985  1.00  0.00           C
ATOM   3816  HB2 PRO X 248      27.239  40.897  65.365  1.00  0.00           H
ATOM   3817  HB3 PRO X 248      28.084  40.323  66.830  1.00  0.00           H
ATOM   3818  CA  PRO X 248      26.104  39.532  66.457  1.00  0.00           C
ATOM   3819  HA  PRO X 248      25.876  39.524  67.523  1.00  0.00           H
ATOM   3820  C   PRO X 248      24.949  40.357  65.926  1.00  0.00           C
ATOM   3821  O   PRO X 248      24.220  39.868  65.044  1.00  0.00           O
ATOM   3822  N   ASN X 249      24.809  41.553  66.428  1.00  0.00           N
ATOM   3823  H   ASN X 249      25.587  41.735  67.037  1.00  0.00           H
ATOM   3824  CA  ASN X 249      23.927  42.681  66.052  1.00  0.00           C
ATOM   3825  HA  ASN X 249      22.861  42.497  66.219  1.00  0.00           H
ATOM   3826  CB  ASN X 249      24.284  43.787  67.111  1.00  0.00           C
ATOM   3827  HB2 ASN X 249      23.960  43.313  68.035  1.00  0.00           H
ATOM   3828  HB3 ASN X 249      25.351  43.968  67.224  1.00  0.00           H
ATOM   3829  CG  ASN X 249      23.501  45.123  66.958  1.00  0.00           C
ATOM   3830  OD1 ASN X 249      22.297  45.151  66.830  1.00  0.00           O
ATOM   3831  ND2 ASN X 249      24.205  46.214  67.111  1.00  0.00           N
ATOM   3832 HD21 ASN X 249      25.211  46.192  67.085  1.00  0.00           H
ATOM   3833 HD22 ASN X 249      23.713  47.101  67.227  1.00  0.00           H
ATOM   3834  C   ASN X 249      24.178  43.153  64.575  1.00  0.00           C
ATOM   3835  O   ASN X 249      25.070  42.670  63.899  1.00  0.00           O
ATOM   3836  N   ASP X 250      23.363  44.076  64.011  1.00  0.00           N
ATOM   3837  H   ASP X 250      22.665  44.482  64.629  1.00  0.00           H
ATOM   3838  CA  ASP X 250      23.371  44.530  62.679  1.00  0.00           C
ATOM   3839  HA  ASP X 250      23.280  43.667  62.028  1.00  0.00           H
ATOM   3840  CB  ASP X 250      22.112  45.328  62.258  1.00  0.00           C
ATOM   3841  HB2 ASP X 250      22.154  46.177  62.935  1.00  0.00           H
ATOM   3842  HB3 ASP X 250      22.271  45.679  61.232  1.00  0.00           H
ATOM   3843  CG  ASP X 250      20.846  44.518  62.411  1.00  0.00           C
ATOM   3844  OD1 ASP X 250      20.754  43.329  62.007  1.00  0.00           O
ATOM   3845  OD2 ASP X 250      19.771  45.116  62.810  1.00  0.00           O
ATOM   3846  C   ASP X 250      24.575  45.440  62.235  1.00  0.00           C
ATOM   3847  O   ASP X 250      24.749  46.559  62.744  1.00  0.00           O
ATOM   3848  N   PRO X 251      25.448  45.039  61.269  1.00  0.00           N
ATOM   3849  CD  PRO X 251      25.721  43.600  60.887  1.00  0.00           C
ATOM   3850  HD2 PRO X 251      24.799  43.112  60.581  1.00  0.00           H
ATOM   3851  HD3 PRO X 251      26.163  42.950  61.649  1.00  0.00           H
ATOM   3852  CG  PRO X 251      26.593  43.557  59.748  1.00  0.00           C
ATOM   3853  HG2 PRO X 251      25.865  43.489  58.941  1.00  0.00           H
ATOM   3854  HG3 PRO X 251      27.282  42.712  59.801  1.00  0.00           H
ATOM   3855  CB  PRO X 251      27.236  44.981  59.729  1.00  0.00           C
ATOM   3856  HB2 PRO X 251      27.290  45.342  58.701  1.00  0.00           H
ATOM   3857  HB3 PRO X 251      28.211  45.025  60.217  1.00  0.00           H
ATOM   3858  CA  PRO X 251      26.379  45.917  60.596  1.00  0.00           C
ATOM   3859  HA  PRO X 251      27.046  46.499  61.225  1.00  0.00           H
ATOM   3860  C   PRO X 251      25.599  46.996  59.799  1.00  0.00           C
ATOM   3861  O   PRO X 251      24.478  46.772  59.338  1.00  0.00           O
ATOM   3862  N   THR X 252      26.225  48.106  59.561  1.00  0.00           N
ATOM   3863  H   THR X 252      27.083  48.258  60.083  1.00  0.00           H
ATOM   3864  CA  THR X 252      25.842  49.105  58.538  1.00  0.00           C
ATOM   3865  HA  THR X 252      24.795  49.390  58.594  1.00  0.00           H
ATOM   3866  CB  THR X 252      26.472  50.494  58.789  1.00  0.00           C
ATOM   3867  HB  THR X 252      26.210  51.140  57.954  1.00  0.00           H
ATOM   3868  CG2 THR X 252      25.823  51.127  60.038  1.00  0.00           C
ATOM   3869 HG21 THR X 252      26.514  51.710  60.652  1.00  0.00           H
ATOM   3870 HG22 THR X 252      25.454  50.350  60.715  1.00  0.00           H
ATOM   3871 HG23 THR X 252      25.058  51.842  59.751  1.00  0.00           H
ATOM   3872  OG1 THR X 252      27.914  50.565  58.996  1.00  0.00           O
ATOM   3873  HG1 THR X 252      27.951  51.509  59.167  1.00  0.00           H
ATOM   3874  C   THR X 252      26.113  48.690  57.044  1.00  0.00           C
ATOM   3875  O   THR X 252      25.367  49.086  56.122  1.00  0.00           O
ATOM   3876  N   VAL X 253      27.149  47.915  56.895  1.00  0.00           N
ATOM   3877  H   VAL X 253      27.614  47.748  57.779  1.00  0.00           H
ATOM   3878  CA  VAL X 253      27.788  47.397  55.637  1.00  0.00           C
ATOM   3879  HA  VAL X 253      27.040  47.181  54.881  1.00  0.00           H
ATOM   3880  CB  VAL X 253      28.752  48.350  54.915  1.00  0.00           C
ATOM   3881  HB  VAL X 253      29.530  48.543  55.651  1.00  0.00           H
ATOM   3882  CG1 VAL X 253      29.462  47.815  53.598  1.00  0.00           C
ATOM   3883 HG11 VAL X 253      30.276  48.429  53.206  1.00  0.00           H
ATOM   3884 HG12 VAL X 253      29.922  46.869  53.901  1.00  0.00           H
ATOM   3885 HG13 VAL X 253      28.631  47.617  52.924  1.00  0.00           H
ATOM   3886  CG2 VAL X 253      28.096  49.714  54.636  1.00  0.00           C
ATOM   3887 HG21 VAL X 253      28.759  50.293  53.992  1.00  0.00           H
ATOM   3888 HG22 VAL X 253      27.847  50.241  55.548  1.00  0.00           H
ATOM   3889 HG23 VAL X 253      27.179  49.542  54.062  1.00  0.00           H
ATOM   3890  C   VAL X 253      28.344  45.948  55.777  1.00  0.00           C
ATOM   3891  O   VAL X 253      28.986  45.740  56.757  1.00  0.00           O
ATOM   3892  N   GLY X 254      27.995  45.057  54.780  1.00  0.00           N
ATOM   3893  H   GLY X 254      27.364  45.335  54.047  1.00  0.00           H
ATOM   3894  CA  GLY X 254      28.253  43.663  54.822  1.00  0.00           C
ATOM   3895  HA2 GLY X 254      28.475  43.500  55.877  1.00  0.00           H
ATOM   3896  HA3 GLY X 254      27.336  43.096  54.670  1.00  0.00           H
ATOM   3897  C   GLY X 254      29.440  43.248  53.940  1.00  0.00           C
ATOM   3898  O   GLY X 254      30.297  44.058  53.559  1.00  0.00           O
ATOM   3899  N   LYS X 255      29.634  41.946  53.943  1.00  0.00           N
ATOM   3900  H   LYS X 255      28.834  41.402  54.232  1.00  0.00           H
ATOM   3901  CA  LYS X 255      30.780  41.072  53.394  1.00  0.00           C
ATOM   3902  HA  LYS X 255      31.532  41.778  53.042  1.00  0.00           H
ATOM   3903  CB  LYS X 255      31.481  40.284  54.583  1.00  0.00           C
ATOM   3904  HB2 LYS X 255      30.858  39.580  55.128  1.00  0.00           H
ATOM   3905  HB3 LYS X 255      32.205  39.601  54.152  1.00  0.00           H
ATOM   3906  CG  LYS X 255      32.158  41.242  55.551  1.00  0.00           C
ATOM   3907  HG2 LYS X 255      31.569  42.057  55.962  1.00  0.00           H
ATOM   3908  HG3 LYS X 255      32.459  40.612  56.382  1.00  0.00           H
ATOM   3909  CD  LYS X 255      33.410  41.984  54.993  1.00  0.00           C
ATOM   3910  HD2 LYS X 255      33.131  42.728  54.251  1.00  0.00           H
ATOM   3911  HD3 LYS X 255      33.834  42.572  55.807  1.00  0.00           H
ATOM   3912  CE  LYS X 255      34.495  41.071  54.517  1.00  0.00           C
ATOM   3913  HE2 LYS X 255      34.803  40.520  55.401  1.00  0.00           H
ATOM   3914  HE3 LYS X 255      33.961  40.458  53.792  1.00  0.00           H
ATOM   3915  NZ  LYS X 255      35.756  41.662  54.002  1.00  0.00           N
ATOM   3916  HZ1 LYS X 255      36.254  42.109  54.753  1.00  0.00           H
ATOM   3917  HZ2 LYS X 255      35.587  42.366  53.296  1.00  0.00           H
ATOM   3918  HZ3 LYS X 255      36.369  40.917  53.694  1.00  0.00           H
ATOM   3919  C   LYS X 255      30.355  40.086  52.329  1.00  0.00           C
ATOM   3920  O   LYS X 255      29.646  39.133  52.593  1.00  0.00           O
ATOM   3921  N   CYX X 256      30.938  40.291  51.129  1.00  0.00           N
ATOM   3922  H   CYX X 256      31.674  40.977  51.031  1.00  0.00           H
ATOM   3923  CA  CYX X 256      30.759  39.416  49.955  1.00  0.00           C
ATOM   3924  HA  CYX X 256      29.755  39.013  49.835  1.00  0.00           H
ATOM   3925  CB  CYX X 256      31.069  40.355  48.794  1.00  0.00           C
ATOM   3926  HB2 CYX X 256      32.038  40.840  48.904  1.00  0.00           H
ATOM   3927  HB3 CYX X 256      31.068  39.853  47.828  1.00  0.00           H
ATOM   3928  SG  CYX X 256      29.941  41.715  48.585  1.00  0.00           S
ATOM   3929  C   CYX X 256      31.734  38.220  49.920  1.00  0.00           C
ATOM   3930  O   CYX X 256      31.358  37.304  49.236  1.00  0.00           O
ATOM   3931  N   ASN X 257      32.892  38.300  50.543  1.00  0.00           N
ATOM   3932  H   ASN X 257      33.099  39.108  51.109  1.00  0.00           H
ATOM   3933  CA  ASN X 257      33.981  37.400  50.072  1.00  0.00           C
ATOM   3934  HA  ASN X 257      33.572  36.493  49.618  1.00  0.00           H
ATOM   3935  CB  ASN X 257      34.961  38.090  49.044  1.00  0.00           C
ATOM   3936  HB2 ASN X 257      35.574  38.875  49.489  1.00  0.00           H
ATOM   3937  HB3 ASN X 257      35.699  37.347  48.757  1.00  0.00           H
ATOM   3938  CG  ASN X 257      34.309  38.673  47.853  1.00  0.00           C
ATOM   3939  OD1 ASN X 257      33.840  37.946  47.004  1.00  0.00           O
ATOM   3940  ND2 ASN X 257      34.307  39.984  47.694  1.00  0.00           N
ATOM   3941 HD21 ASN X 257      34.665  40.571  48.433  1.00  0.00           H
ATOM   3942 HD22 ASN X 257      33.732  40.381  46.962  1.00  0.00           H
ATOM   3943  C   ASN X 257      34.877  36.899  51.287  1.00  0.00           C
ATOM   3944  O   ASN X 257      35.705  36.074  51.093  1.00  0.00           O
ATOM   3945  N   ASP X 258      34.586  37.389  52.529  1.00  0.00           N
ATOM   3946  H   ASP X 258      33.810  38.028  52.689  1.00  0.00           H
ATOM   3947  CA  ASP X 258      35.138  36.802  53.747  1.00  0.00           C
ATOM   3948  HA  ASP X 258      35.635  35.841  53.598  1.00  0.00           H
ATOM   3949  CB  ASP X 258      36.260  37.687  54.271  1.00  0.00           C
ATOM   3950  HB2 ASP X 258      35.942  38.431  54.991  1.00  0.00           H
ATOM   3951  HB3 ASP X 258      36.878  37.041  54.900  1.00  0.00           H
ATOM   3952  CG  ASP X 258      37.172  38.385  53.281  1.00  0.00           C
ATOM   3953  OD1 ASP X 258      37.637  37.711  52.378  1.00  0.00           O
ATOM   3954  OD2 ASP X 258      37.370  39.645  53.289  1.00  0.00           O
ATOM   3955  C   ASP X 258      34.064  36.772  54.837  1.00  0.00           C
ATOM   3956  O   ASP X 258      33.022  37.413  54.741  1.00  0.00           O
ATOM   3957  N   PRO X 259      34.233  35.969  55.944  1.00  0.00           N
ATOM   3958  CD  PRO X 259      35.277  34.920  56.184  1.00  0.00           C
ATOM   3959  HD2 PRO X 259      36.312  35.240  56.143  1.00  0.00           H
ATOM   3960  HD3 PRO X 259      35.143  34.081  55.496  1.00  0.00           H
ATOM   3961  CG  PRO X 259      35.053  34.518  57.628  1.00  0.00           C
ATOM   3962  HG2 PRO X 259      35.498  35.238  58.315  1.00  0.00           H
ATOM   3963  HG3 PRO X 259      35.354  33.484  57.816  1.00  0.00           H
ATOM   3964  CB  PRO X 259      33.543  34.733  57.778  1.00  0.00           C
ATOM   3965  HB2 PRO X 259      33.284  34.964  58.812  1.00  0.00           H
ATOM   3966  HB3 PRO X 259      33.074  33.810  57.436  1.00  0.00           H
ATOM   3967  CA  PRO X 259      33.211  35.967  56.933  1.00  0.00           C
ATOM   3968  HA  PRO X 259      32.214  35.759  56.556  1.00  0.00           H
ATOM   3969  C   PRO X 259      33.203  37.245  57.738  1.00  0.00           C
ATOM   3970  O   PRO X 259      34.217  37.722  58.269  1.00  0.00           O
ATOM   3971  N   TYR X 260      32.026  37.808  57.933  1.00  0.00           N
ATOM   3972  H   TYR X 260      31.276  37.398  57.391  1.00  0.00           H
ATOM   3973  CA  TYR X 260      31.806  38.867  59.017  1.00  0.00           C
ATOM   3974  HA  TYR X 260      32.493  39.689  58.802  1.00  0.00           H
ATOM   3975  CB  TYR X 260      30.395  39.489  58.831  1.00  0.00           C
ATOM   3976  HB2 TYR X 260      30.207  39.722  57.778  1.00  0.00           H
ATOM   3977  HB3 TYR X 260      29.757  38.640  59.104  1.00  0.00           H
ATOM   3978  CG  TYR X 260      30.206  40.674  59.817  1.00  0.00           C
ATOM   3979  CD1 TYR X 260      30.653  41.965  59.563  1.00  0.00           C
ATOM   3980  HD1 TYR X 260      31.399  42.108  58.791  1.00  0.00           H
ATOM   3981  CE1 TYR X 260      30.457  43.048  60.456  1.00  0.00           C
ATOM   3982  HE1 TYR X 260      30.667  44.073  60.190  1.00  0.00           H
ATOM   3983  CZ  TYR X 260      29.781  42.770  61.680  1.00  0.00           C
ATOM   3984  OH  TYR X 260      29.637  43.802  62.535  1.00  0.00           O
ATOM   3985  HH  TYR X 260      28.892  43.789  63.138  1.00  0.00           H
ATOM   3986  CE2 TYR X 260      29.453  41.466  62.072  1.00  0.00           C
ATOM   3987  HE2 TYR X 260      29.058  41.279  63.059  1.00  0.00           H
ATOM   3988  CD2 TYR X 260      29.604  40.451  61.114  1.00  0.00           C
ATOM   3989  HD2 TYR X 260      29.300  39.457  61.396  1.00  0.00           H
ATOM   3990  C   TYR X 260      32.101  38.254  60.412  1.00  0.00           C
ATOM   3991  O   TYR X 260      31.674  37.174  60.770  1.00  0.00           O
ATOM   3992  N   PRO X 261      32.964  38.865  61.283  1.00  0.00           N
ATOM   3993  CD  PRO X 261      33.496  40.260  61.110  1.00  0.00           C
ATOM   3994  HD2 PRO X 261      32.818  41.027  60.738  1.00  0.00           H
ATOM   3995  HD3 PRO X 261      34.223  40.162  60.309  1.00  0.00           H
ATOM   3996  CG  PRO X 261      34.232  40.549  62.371  1.00  0.00           C
ATOM   3997  HG2 PRO X 261      33.526  40.874  63.138  1.00  0.00           H
ATOM   3998  HG3 PRO X 261      35.018  41.280  62.170  1.00  0.00           H
ATOM   3999  CB  PRO X 261      34.777  39.174  62.801  1.00  0.00           C
ATOM   4000  HB2 PRO X 261      34.899  39.095  63.879  1.00  0.00           H
ATOM   4001  HB3 PRO X 261      35.724  38.886  62.344  1.00  0.00           H
ATOM   4002  CA  PRO X 261      33.642  38.243  62.421  1.00  0.00           C
ATOM   4003  HA  PRO X 261      33.913  37.248  62.061  1.00  0.00           H
ATOM   4004  C   PRO X 261      32.722  37.909  63.595  1.00  0.00           C
ATOM   4005  O   PRO X 261      31.708  38.566  63.810  1.00  0.00           O
ATOM   4006  N   GLY X 262      32.997  36.850  64.403  1.00  0.00           N
ATOM   4007  H   GLY X 262      33.609  36.136  64.020  1.00  0.00           H
ATOM   4008  CA  GLY X 262      32.726  36.734  65.881  1.00  0.00           C
ATOM   4009  HA2 GLY X 262      33.636  36.767  66.475  1.00  0.00           H
ATOM   4010  HA3 GLY X 262      32.298  37.632  66.321  1.00  0.00           H
ATOM   4011  C   GLY X 262      31.955  35.550  66.446  1.00  0.00           C
ATOM   4012  O   GLY X 262      31.912  35.429  67.668  1.00  0.00           O
ATOM   4013  N   ASN X 263      31.417  34.667  65.638  1.00  0.00           N
ATOM   4014  H   ASN X 263      31.331  34.922  64.662  1.00  0.00           H
ATOM   4015  CA  ASN X 263      30.831  33.330  65.949  1.00  0.00           C
ATOM   4016  HA  ASN X 263      30.045  33.596  66.658  1.00  0.00           H
ATOM   4017  CB  ASN X 263      30.295  32.665  64.673  1.00  0.00           C
ATOM   4018  HB2 ASN X 263      31.039  32.776  63.884  1.00  0.00           H
ATOM   4019  HB3 ASN X 263      30.197  31.596  64.889  1.00  0.00           H
ATOM   4020  CG  ASN X 263      28.926  33.097  64.082  1.00  0.00           C
ATOM   4021  OD1 ASN X 263      28.498  32.544  63.049  1.00  0.00           O
ATOM   4022  ND2 ASN X 263      28.195  33.930  64.763  1.00  0.00           N
ATOM   4023 HD21 ASN X 263      28.632  34.365  65.563  1.00  0.00           H
ATOM   4024 HD22 ASN X 263      27.210  34.077  64.563  1.00  0.00           H
ATOM   4025  C   ASN X 263      31.642  32.338  66.746  1.00  0.00           C
ATOM   4026  O   ASN X 263      32.863  32.299  66.695  1.00  0.00           O
ATOM   4027  N   ASN X 264      30.910  31.561  67.593  1.00  0.00           N
ATOM   4028  H   ASN X 264      29.938  31.418  67.370  1.00  0.00           H
ATOM   4029  CA  ASN X 264      31.384  30.574  68.573  1.00  0.00           C
ATOM   4030  HA  ASN X 264      32.475  30.584  68.573  1.00  0.00           H
ATOM   4031  CB  ASN X 264      31.070  30.986  70.042  1.00  0.00           C
ATOM   4032  HB2 ASN X 264      30.048  30.747  70.321  1.00  0.00           H
ATOM   4033  HB3 ASN X 264      31.608  30.392  70.783  1.00  0.00           H
ATOM   4034  CG  ASN X 264      31.355  32.440  70.354  1.00  0.00           C
ATOM   4035  OD1 ASN X 264      30.490  33.354  70.423  1.00  0.00           O
ATOM   4036  ND2 ASN X 264      32.672  32.677  70.473  1.00  0.00           N
ATOM   4037 HD21 ASN X 264      33.278  31.888  70.279  1.00  0.00           H
ATOM   4038 HD22 ASN X 264      33.026  33.598  70.263  1.00  0.00           H
ATOM   4039  C   ASN X 264      30.793  29.218  68.179  1.00  0.00           C
ATOM   4040  O   ASN X 264      29.697  28.840  68.633  1.00  0.00           O
ATOM   4041  N   ASN X 265      31.371  28.526  67.215  1.00  0.00           N
ATOM   4042  H   ASN X 265      32.103  28.998  66.718  1.00  0.00           H
ATOM   4043  CA  ASN X 265      30.861  27.392  66.434  1.00  0.00           C
ATOM   4044  HA  ASN X 265      31.513  27.392  65.566  1.00  0.00           H
ATOM   4045  CB  ASN X 265      31.112  26.147  67.234  1.00  0.00           C
ATOM   4046  HB2 ASN X 265      30.433  26.158  68.088  1.00  0.00           H
ATOM   4047  HB3 ASN X 265      30.895  25.303  66.588  1.00  0.00           H
ATOM   4048  CG  ASN X 265      32.610  26.049  67.656  1.00  0.00           C
ATOM   4049  OD1 ASN X 265      33.526  26.441  66.960  1.00  0.00           O
ATOM   4050  ND2 ASN X 265      32.950  25.553  68.830  1.00  0.00           N
ATOM   4051 HD21 ASN X 265      32.280  25.459  69.591  1.00  0.00           H
ATOM   4052 HD22 ASN X 265      33.929  25.589  69.083  1.00  0.00           H
ATOM   4053  C   ASN X 265      29.412  27.502  65.757  1.00  0.00           C
ATOM   4054  O   ASN X 265      28.821  26.547  65.335  1.00  0.00           O
ATOM   4055  N   AN1 X 266      28.833  28.722  65.773  1.00  0.00           N
ATOM   4056  H   AN1 X 266      29.359  29.465  66.202  1.00  0.00           H
ATOM   4057  CA  AN1 X 266      27.435  28.923  65.368  1.00  0.00           C
ATOM   4058  HA  AN1 X 266      26.850  28.175  65.902  1.00  0.00           H
ATOM   4059  CB  AN1 X 266      26.953  30.356  65.691  1.00  0.00           C
ATOM   4060  HB2 AN1 X 266      27.507  30.912  64.935  1.00  0.00           H
ATOM   4061  HB3 AN1 X 266      25.871  30.327  65.500  1.00  0.00           H
ATOM   4062  CG  AN1 X 266      27.134  30.831  67.201  1.00  0.00           C
ATOM   4063  OD1 AN1 X 266      28.092  31.485  67.481  1.00  0.00           O
ATOM   4064  ND2 AN1 X 266      26.299  30.507  68.147  1.00  0.00           N
ATOM   4065 HD21 AN1 X 266      25.751  29.658  68.036  1.00  0.00           H
ATOM   4066 HD22 AN1 X 266      26.671  30.691  69.065  1.00  0.00           H
ATOM   4067  C   AN1 X 266      27.074  28.641  63.891  1.00  0.00           C
ATOM   4068  O   AN1 X 266      27.625  29.328  63.023  1.00  0.00           O
ATOM   4069  N   GLY X 267      26.054  27.917  63.667  1.00  0.00           N
ATOM   4070  H   GLY X 267      25.811  27.249  64.385  1.00  0.00           H
ATOM   4071  CA  GLY X 267      25.071  28.141  62.611  1.00  0.00           C
ATOM   4072  HA2 GLY X 267      24.819  29.197  62.496  1.00  0.00           H
ATOM   4073  HA3 GLY X 267      25.521  27.881  61.657  1.00  0.00           H
ATOM   4074  C   GLY X 267      23.800  27.291  62.692  1.00  0.00           C
ATOM   4075  O   GLY X 267      23.600  26.475  63.579  1.00  0.00           O
ATOM   4076  N   VAL X 268      22.845  27.627  61.748  1.00  0.00           N
ATOM   4077  H   VAL X 268      23.007  28.468  61.210  1.00  0.00           H
ATOM   4078  CA  VAL X 268      21.591  26.865  61.464  1.00  0.00           C
ATOM   4079  HA  VAL X 268      21.415  25.936  62.015  1.00  0.00           H
ATOM   4080  CB  VAL X 268      20.408  27.733  62.009  1.00  0.00           C
ATOM   4081  HB  VAL X 268      20.672  28.777  61.837  1.00  0.00           H
ATOM   4082  CG1 VAL X 268      19.121  27.459  61.286  1.00  0.00           C
ATOM   4083 HG11 VAL X 268      19.170  27.775  60.236  1.00  0.00           H
ATOM   4084 HG12 VAL X 268      18.989  26.383  61.362  1.00  0.00           H
ATOM   4085 HG13 VAL X 268      18.261  27.926  61.770  1.00  0.00           H
ATOM   4086  CG2 VAL X 268      20.137  27.513  63.495  1.00  0.00           C
ATOM   4087 HG21 VAL X 268      20.994  27.897  64.041  1.00  0.00           H
ATOM   4088 HG22 VAL X 268      19.810  26.503  63.716  1.00  0.00           H
ATOM   4089 HG23 VAL X 268      19.232  28.038  63.801  1.00  0.00           H
ATOM   4090  C   VAL X 268      21.565  26.552  59.965  1.00  0.00           C
ATOM   4091  O   VAL X 268      22.167  27.250  59.136  1.00  0.00           O
ATOM   4092  N   LYS X 269      20.835  25.507  59.535  1.00  0.00           N
ATOM   4093  H   LYS X 269      20.438  24.940  60.269  1.00  0.00           H
ATOM   4094  CA  LYS X 269      20.850  24.997  58.097  1.00  0.00           C
ATOM   4095  HA  LYS X 269      21.875  24.679  57.905  1.00  0.00           H
ATOM   4096  CB  LYS X 269      19.961  23.726  58.052  1.00  0.00           C
ATOM   4097  HB2 LYS X 269      20.335  23.031  58.810  1.00  0.00           H
ATOM   4098  HB3 LYS X 269      18.940  24.029  58.261  1.00  0.00           H
ATOM   4099  CG  LYS X 269      19.852  22.967  56.721  1.00  0.00           C
ATOM   4100  HG2 LYS X 269      19.406  23.647  56.006  1.00  0.00           H
ATOM   4101  HG3 LYS X 269      20.891  22.744  56.479  1.00  0.00           H
ATOM   4102  CD  LYS X 269      19.060  21.634  56.815  1.00  0.00           C
ATOM   4103  HD2 LYS X 269      19.525  21.128  57.669  1.00  0.00           H
ATOM   4104  HD3 LYS X 269      18.013  21.888  56.947  1.00  0.00           H
ATOM   4105  CE  LYS X 269      19.140  20.819  55.497  1.00  0.00           C
ATOM   4106  HE2 LYS X 269      18.543  19.918  55.524  1.00  0.00           H
ATOM   4107  HE3 LYS X 269      18.843  21.442  54.659  1.00  0.00           H
ATOM   4108  NZ  LYS X 269      20.544  20.447  55.333  1.00  0.00           N
ATOM   4109  HZ1 LYS X 269      20.701  19.478  55.577  1.00  0.00           H
ATOM   4110  HZ2 LYS X 269      21.123  20.924  56.004  1.00  0.00           H
ATOM   4111  HZ3 LYS X 269      20.997  20.619  54.445  1.00  0.00           H
ATOM   4112  C   LYS X 269      20.491  26.065  56.963  1.00  0.00           C
ATOM   4113  O   LYS X 269      19.575  26.880  57.078  1.00  0.00           O
ATOM   4114  N   GLY X 270      21.174  25.860  55.851  1.00  0.00           N
ATOM   4115  H   GLY X 270      21.805  25.060  55.808  1.00  0.00           H
ATOM   4116  CA  GLY X 270      21.150  26.880  54.819  1.00  0.00           C
ATOM   4117  HA2 GLY X 270      21.594  27.786  55.236  1.00  0.00           H
ATOM   4118  HA3 GLY X 270      21.660  26.591  53.901  1.00  0.00           H
ATOM   4119  C   GLY X 270      19.758  27.255  54.266  1.00  0.00           C
ATOM   4120  O   GLY X 270      19.088  26.415  53.681  1.00  0.00           O
ATOM   4121  N   PHE X 271      19.438  28.567  54.369  1.00  0.00           N
ATOM   4122  H   PHE X 271      20.100  29.203  54.790  1.00  0.00           H
ATOM   4123  CA  PHE X 271      18.325  29.158  53.583  1.00  0.00           C
ATOM   4124  HA  PHE X 271      17.992  28.502  52.787  1.00  0.00           H
ATOM   4125  CB  PHE X 271      17.147  29.510  54.423  1.00  0.00           C
ATOM   4126  HB2 PHE X 271      16.864  28.537  54.837  1.00  0.00           H
ATOM   4127  HB3 PHE X 271      17.474  30.223  55.175  1.00  0.00           H
ATOM   4128  CG  PHE X 271      15.848  29.975  53.709  1.00  0.00           C
ATOM   4129  CD1 PHE X 271      15.319  31.300  53.843  1.00  0.00           C
ATOM   4130  HD1 PHE X 271      15.867  32.019  54.431  1.00  0.00           H
ATOM   4131  CE1 PHE X 271      14.112  31.671  53.173  1.00  0.00           C
ATOM   4132  HE1 PHE X 271      13.690  32.653  53.321  1.00  0.00           H
ATOM   4133  CZ  PHE X 271      13.497  30.686  52.333  1.00  0.00           C
ATOM   4134  HZ  PHE X 271      12.581  30.934  51.821  1.00  0.00           H
ATOM   4135  CE2 PHE X 271      14.080  29.395  52.141  1.00  0.00           C
ATOM   4136  HE2 PHE X 271      13.620  28.683  51.483  1.00  0.00           H
ATOM   4137  CD2 PHE X 271      15.261  29.095  52.803  1.00  0.00           C
ATOM   4138  HD2 PHE X 271      15.722  28.129  52.650  1.00  0.00           H
ATOM   4139  C   PHE X 271      18.696  30.452  52.861  1.00  0.00           C
ATOM   4140  O   PHE X 271      19.457  31.279  53.428  1.00  0.00           O
ATOM   4141  N   SER X 272      18.074  30.591  51.653  1.00  0.00           N
ATOM   4142  H   SER X 272      17.629  29.747  51.313  1.00  0.00           H
ATOM   4143  CA  SER X 272      18.031  31.742  50.789  1.00  0.00           C
ATOM   4144  HA  SER X 272      17.465  32.451  51.393  1.00  0.00           H
ATOM   4145  CB  SER X 272      19.440  32.244  50.350  1.00  0.00           C
ATOM   4146  HB2 SER X 272      19.490  32.988  49.553  1.00  0.00           H
ATOM   4147  HB3 SER X 272      19.891  32.708  51.223  1.00  0.00           H
ATOM   4148  OG  SER X 272      20.390  31.271  49.948  1.00  0.00           O
ATOM   4149  HG  SER X 272      19.928  30.796  49.263  1.00  0.00           H
ATOM   4150  C   SER X 272      17.276  31.430  49.461  1.00  0.00           C
ATOM   4151  O   SER X 272      17.347  30.352  48.939  1.00  0.00           O
ATOM   4152  N   TYR X 273      16.681  32.469  48.810  1.00  0.00           N
ATOM   4153  H   TYR X 273      16.509  33.344  49.274  1.00  0.00           H
ATOM   4154  CA  TYR X 273      16.399  32.485  47.379  1.00  0.00           C
ATOM   4155  HA  TYR X 273      16.910  31.710  46.816  1.00  0.00           H
ATOM   4156  CB  TYR X 273      14.858  32.223  47.026  1.00  0.00           C
ATOM   4157  HB2 TYR X 273      14.224  32.956  47.530  1.00  0.00           H
ATOM   4158  HB3 TYR X 273      14.639  32.477  45.993  1.00  0.00           H
ATOM   4159  CG  TYR X 273      14.469  30.813  47.387  1.00  0.00           C
ATOM   4160  CD1 TYR X 273      13.753  30.463  48.558  1.00  0.00           C
ATOM   4161  HD1 TYR X 273      13.505  31.199  49.319  1.00  0.00           H
ATOM   4162  CE1 TYR X 273      13.255  29.128  48.621  1.00  0.00           C
ATOM   4163  HE1 TYR X 273      12.713  28.876  49.526  1.00  0.00           H
ATOM   4164  CZ  TYR X 273      13.503  28.185  47.583  1.00  0.00           C
ATOM   4165  OH  TYR X 273      13.178  26.916  47.805  1.00  0.00           O
ATOM   4166  HH  TYR X 273      12.611  26.832  48.580  1.00  0.00           H
ATOM   4167  CE2 TYR X 273      14.230  28.583  46.418  1.00  0.00           C
ATOM   4168  HE2 TYR X 273      14.509  27.848  45.677  1.00  0.00           H
ATOM   4169  CD2 TYR X 273      14.712  29.957  46.307  1.00  0.00           C
ATOM   4170  HD2 TYR X 273      15.277  30.332  45.470  1.00  0.00           H
ATOM   4171  C   TYR X 273      16.895  33.827  46.757  1.00  0.00           C
ATOM   4172  O   TYR X 273      16.673  34.852  47.381  1.00  0.00           O
ATOM   4173  N   LEU X 274      17.806  33.783  45.752  1.00  0.00           N
ATOM   4174  H   LEU X 274      17.910  32.960  45.177  1.00  0.00           H
ATOM   4175  CA  LEU X 274      18.789  34.744  45.464  1.00  0.00           C
ATOM   4176  HA  LEU X 274      18.751  35.615  46.114  1.00  0.00           H
ATOM   4177  CB  LEU X 274      20.199  34.122  45.651  1.00  0.00           C
ATOM   4178  HB2 LEU X 274      20.304  33.264  44.988  1.00  0.00           H
ATOM   4179  HB3 LEU X 274      20.962  34.821  45.327  1.00  0.00           H
ATOM   4180  CG  LEU X 274      20.433  33.745  47.194  1.00  0.00           C
ATOM   4181  HG  LEU X 274      19.672  33.074  47.599  1.00  0.00           H
ATOM   4182  CD1 LEU X 274      21.780  33.046  47.180  1.00  0.00           C
ATOM   4183 HD11 LEU X 274      22.507  33.710  46.714  1.00  0.00           H
ATOM   4184 HD12 LEU X 274      21.629  32.052  46.752  1.00  0.00           H
ATOM   4185 HD13 LEU X 274      22.130  32.725  48.165  1.00  0.00           H
ATOM   4186  CD2 LEU X 274      20.343  35.047  48.043  1.00  0.00           C
ATOM   4187 HD21 LEU X 274      19.453  35.667  48.084  1.00  0.00           H
ATOM   4188 HD22 LEU X 274      20.761  34.895  49.035  1.00  0.00           H
ATOM   4189 HD23 LEU X 274      20.952  35.747  47.478  1.00  0.00           H
ATOM   4190  C   LEU X 274      18.645  35.374  44.094  1.00  0.00           C
ATOM   4191  O   LEU X 274      19.378  35.000  43.161  1.00  0.00           O
ATOM   4192  N   ASP X 275      17.595  36.147  43.944  1.00  0.00           N
ATOM   4193  H   ASP X 275      17.166  36.484  44.793  1.00  0.00           H
ATOM   4194  CA  ASP X 275      16.938  36.423  42.704  1.00  0.00           C
ATOM   4195  HA  ASP X 275      17.574  36.133  41.872  1.00  0.00           H
ATOM   4196  CB  ASP X 275      15.652  35.618  42.701  1.00  0.00           C
ATOM   4197  HB2 ASP X 275      15.636  34.684  43.272  1.00  0.00           H
ATOM   4198  HB3 ASP X 275      14.875  36.218  43.175  1.00  0.00           H
ATOM   4199  CG  ASP X 275      15.104  35.482  41.221  1.00  0.00           C
ATOM   4200  OD1 ASP X 275      13.858  35.326  41.072  1.00  0.00           O
ATOM   4201  OD2 ASP X 275      15.900  35.529  40.253  1.00  0.00           O
ATOM   4202  C   ASP X 275      16.684  37.963  42.434  1.00  0.00           C
ATOM   4203  O   ASP X 275      15.504  38.278  42.142  1.00  0.00           O
ATOM   4204  N   GLY X 276      17.588  38.801  42.734  1.00  0.00           N
ATOM   4205  H   GLY X 276      18.501  38.504  43.060  1.00  0.00           H
ATOM   4206  CA  GLY X 276      17.380  40.246  42.324  1.00  0.00           C
ATOM   4207  HA2 GLY X 276      18.338  40.754  42.268  1.00  0.00           H
ATOM   4208  HA3 GLY X 276      16.959  40.202  41.317  1.00  0.00           H
ATOM   4209  C   GLY X 276      16.395  40.942  43.319  1.00  0.00           C
ATOM   4210  O   GLY X 276      16.484  40.643  44.537  1.00  0.00           O
ATOM   4211  N   VAL X 277      15.453  41.763  42.812  1.00  0.00           N
ATOM   4212  H   VAL X 277      15.581  42.074  41.866  1.00  0.00           H
ATOM   4213  CA  VAL X 277      14.436  42.432  43.719  1.00  0.00           C
ATOM   4214  HA  VAL X 277      14.841  42.811  44.658  1.00  0.00           H
ATOM   4215  CB  VAL X 277      13.742  43.616  43.017  1.00  0.00           C
ATOM   4216  HB  VAL X 277      13.221  43.242  42.135  1.00  0.00           H
ATOM   4217  CG1 VAL X 277      12.612  44.134  43.824  1.00  0.00           C
ATOM   4218 HG11 VAL X 277      11.875  43.358  43.992  1.00  0.00           H
ATOM   4219 HG12 VAL X 277      12.912  44.573  44.788  1.00  0.00           H
ATOM   4220 HG13 VAL X 277      12.115  44.894  43.229  1.00  0.00           H
ATOM   4221  CG2 VAL X 277      14.774  44.704  42.659  1.00  0.00           C
ATOM   4222 HG21 VAL X 277      14.234  45.521  42.179  1.00  0.00           H
ATOM   4223 HG22 VAL X 277      15.372  44.211  41.886  1.00  0.00           H
ATOM   4224 HG23 VAL X 277      15.451  44.936  43.473  1.00  0.00           H
ATOM   4225  C   VAL X 277      13.501  41.362  44.249  1.00  0.00           C
ATOM   4226  O   VAL X 277      12.985  41.491  45.376  1.00  0.00           O
ATOM   4227  N   ASN X 278      13.461  40.195  43.646  1.00  0.00           N
ATOM   4228  H   ASN X 278      13.833  40.086  42.710  1.00  0.00           H
ATOM   4229  CA  ASN X 278      12.744  39.088  44.218  1.00  0.00           C
ATOM   4230  HA  ASN X 278      11.777  39.462  44.549  1.00  0.00           H
ATOM   4231  CB  ASN X 278      12.506  38.137  43.016  1.00  0.00           C
ATOM   4232  HB2 ASN X 278      12.149  38.581  42.078  1.00  0.00           H
ATOM   4233  HB3 ASN X 278      13.444  37.648  42.774  1.00  0.00           H
ATOM   4234  CG  ASN X 278      11.446  37.009  43.317  1.00  0.00           C
ATOM   4235  OD1 ASN X 278      10.417  37.223  44.004  1.00  0.00           O
ATOM   4236  ND2 ASN X 278      11.665  35.799  42.806  1.00  0.00           N
ATOM   4237 HD21 ASN X 278      12.552  35.575  42.400  1.00  0.00           H
ATOM   4238 HD22 ASN X 278      10.926  35.107  42.862  1.00  0.00           H
ATOM   4239  C   ASN X 278      13.380  38.256  45.359  1.00  0.00           C
ATOM   4240  O   ASN X 278      12.901  37.229  45.770  1.00  0.00           O
ATOM   4241  N   THR X 279      14.454  38.782  45.930  1.00  0.00           N
ATOM   4242  H   THR X 279      14.799  39.676  45.617  1.00  0.00           H
ATOM   4243  CA  THR X 279      15.352  38.002  46.906  1.00  0.00           C
ATOM   4244  HA  THR X 279      15.559  37.051  46.415  1.00  0.00           H
ATOM   4245  CB  THR X 279      16.731  38.731  47.044  1.00  0.00           C
ATOM   4246  HB  THR X 279      16.597  39.816  47.118  1.00  0.00           H
ATOM   4247  CG2 THR X 279      17.645  38.217  48.145  1.00  0.00           C
ATOM   4248 HG21 THR X 279      17.879  37.160  48.018  1.00  0.00           H
ATOM   4249 HG22 THR X 279      17.309  38.366  49.173  1.00  0.00           H
ATOM   4250 HG23 THR X 279      18.555  38.826  48.098  1.00  0.00           H
ATOM   4251  OG1 THR X 279      17.525  38.575  45.882  1.00  0.00           O
ATOM   4252  HG1 THR X 279      17.088  39.084  45.198  1.00  0.00           H
ATOM   4253  C   THR X 279      14.675  37.833  48.286  1.00  0.00           C
ATOM   4254  O   THR X 279      14.401  38.861  48.934  1.00  0.00           O
ATOM   4255  N   TRP X 280      14.816  36.554  48.769  1.00  0.00           N
ATOM   4256  H   TRP X 280      15.123  35.888  48.074  1.00  0.00           H
ATOM   4257  CA  TRP X 280      14.351  36.144  50.121  1.00  0.00           C
ATOM   4258  HA  TRP X 280      14.246  37.095  50.649  1.00  0.00           H
ATOM   4259  CB  TRP X 280      12.935  35.555  50.101  1.00  0.00           C
ATOM   4260  HB2 TRP X 280      12.852  34.793  49.328  1.00  0.00           H
ATOM   4261  HB3 TRP X 280      12.870  34.971  51.011  1.00  0.00           H
ATOM   4262  CG  TRP X 280      11.757  36.470  49.945  1.00  0.00           C
ATOM   4263  CD1 TRP X 280      11.355  36.927  48.765  1.00  0.00           C
ATOM   4264  HD1 TRP X 280      11.846  36.877  47.806  1.00  0.00           H
ATOM   4265  NE1 TRP X 280      10.332  37.723  49.011  1.00  0.00           N
ATOM   4266  HE1 TRP X 280       9.910  38.301  48.301  1.00  0.00           H
ATOM   4267  CE2 TRP X 280       9.806  37.606  50.288  1.00  0.00           C
ATOM   4268  CZ2 TRP X 280       8.675  38.108  50.940  1.00  0.00           C
ATOM   4269  HZ2 TRP X 280       8.063  38.657  50.239  1.00  0.00           H
ATOM   4270  CH2 TRP X 280       8.503  37.922  52.322  1.00  0.00           C
ATOM   4271  HH2 TRP X 280       7.730  38.336  52.944  1.00  0.00           H
ATOM   4272  CZ3 TRP X 280       9.435  37.111  53.043  1.00  0.00           C
ATOM   4273  HZ3 TRP X 280       9.358  36.935  54.110  1.00  0.00           H
ATOM   4274  CE3 TRP X 280      10.536  36.641  52.309  1.00  0.00           C
ATOM   4275  HE3 TRP X 280      11.304  36.094  52.837  1.00  0.00           H
ATOM   4276  CD2 TRP X 280      10.789  36.923  50.952  1.00  0.00           C
ATOM   4277  C   TRP X 280      15.371  35.355  51.048  1.00  0.00           C
ATOM   4278  O   TRP X 280      16.134  34.498  50.640  1.00  0.00           O
ATOM   4279  N   LEU X 281      15.454  35.710  52.330  1.00  0.00           N
ATOM   4280  H   LEU X 281      14.817  36.426  52.665  1.00  0.00           H
ATOM   4281  CA  LEU X 281      16.312  35.095  53.306  1.00  0.00           C
ATOM   4282  HA  LEU X 281      16.669  34.145  52.899  1.00  0.00           H
ATOM   4283  CB  LEU X 281      17.374  36.152  53.687  1.00  0.00           C
ATOM   4284  HB2 LEU X 281      16.915  37.131  53.766  1.00  0.00           H
ATOM   4285  HB3 LEU X 281      17.833  35.869  54.631  1.00  0.00           H
ATOM   4286  CG  LEU X 281      18.504  36.301  52.599  1.00  0.00           C
ATOM   4287  HG  LEU X 281      18.106  36.617  51.632  1.00  0.00           H
ATOM   4288  CD1 LEU X 281      19.541  37.374  52.993  1.00  0.00           C
ATOM   4289 HD11 LEU X 281      20.214  36.962  53.743  1.00  0.00           H
ATOM   4290 HD12 LEU X 281      19.124  38.342  53.250  1.00  0.00           H
ATOM   4291 HD13 LEU X 281      20.216  37.396  52.135  1.00  0.00           H
ATOM   4292  CD2 LEU X 281      19.269  35.072  52.301  1.00  0.00           C
ATOM   4293 HD21 LEU X 281      19.813  34.855  53.224  1.00  0.00           H
ATOM   4294 HD22 LEU X 281      18.505  34.322  52.088  1.00  0.00           H
ATOM   4295 HD23 LEU X 281      19.954  35.239  51.465  1.00  0.00           H
ATOM   4296  C   LEU X 281      15.441  34.764  54.541  1.00  0.00           C
ATOM   4297  O   LEU X 281      14.233  34.926  54.452  1.00  0.00           O
ATOM   4298  N   GLY X 282      16.051  34.345  55.639  1.00  0.00           N
ATOM   4299  H   GLY X 282      17.047  34.148  55.589  1.00  0.00           H
ATOM   4300  CA  GLY X 282      15.283  34.051  56.878  1.00  0.00           C
ATOM   4301  HA2 GLY X 282      14.590  34.867  57.094  1.00  0.00           H
ATOM   4302  HA3 GLY X 282      14.673  33.163  56.747  1.00  0.00           H
ATOM   4303  C   GLY X 282      16.180  33.853  58.035  1.00  0.00           C
ATOM   4304  O   GLY X 282      17.334  33.456  57.789  1.00  0.00           O
ATOM   4305  N   ARG X 283      15.742  34.053  59.270  1.00  0.00           N
ATOM   4306  H   ARG X 283      14.758  34.234  59.451  1.00  0.00           H
ATOM   4307  CA  ARG X 283      16.657  34.067  60.452  1.00  0.00           C
ATOM   4308  HA  ARG X 283      17.442  33.330  60.298  1.00  0.00           H
ATOM   4309  CB  ARG X 283      17.378  35.444  60.621  1.00  0.00           C
ATOM   4310  HB2 ARG X 283      18.049  35.435  61.478  1.00  0.00           H
ATOM   4311  HB3 ARG X 283      17.812  35.619  59.641  1.00  0.00           H
ATOM   4312  CG  ARG X 283      16.279  36.580  60.722  1.00  0.00           C
ATOM   4313  HG2 ARG X 283      15.428  36.422  60.057  1.00  0.00           H
ATOM   4314  HG3 ARG X 283      15.901  36.518  61.740  1.00  0.00           H
ATOM   4315  CD  ARG X 283      16.893  37.902  60.490  1.00  0.00           C
ATOM   4316  HD2 ARG X 283      17.764  37.960  61.140  1.00  0.00           H
ATOM   4317  HD3 ARG X 283      17.216  38.163  59.475  1.00  0.00           H
ATOM   4318  NE  ARG X 283      15.878  38.961  60.812  1.00  0.00           N
ATOM   4319  HE  ARG X 283      14.921  38.684  60.971  1.00  0.00           H
ATOM   4320  CZ  ARG X 283      16.179  40.246  60.911  1.00  0.00           C
ATOM   4321  NH1 ARG X 283      17.288  40.833  60.512  1.00  0.00           N
ATOM   4322 HH11 ARG X 283      18.048  40.242  60.202  1.00  0.00           H
ATOM   4323 HH12 ARG X 283      17.389  41.812  60.752  1.00  0.00           H
ATOM   4324  NH2 ARG X 283      15.194  41.016  61.237  1.00  0.00           N
ATOM   4325 HH21 ARG X 283      14.380  40.535  61.610  1.00  0.00           H
ATOM   4326 HH22 ARG X 283      15.165  42.022  61.273  1.00  0.00           H
ATOM   4327  C   ARG X 283      15.869  33.655  61.666  1.00  0.00           C
ATOM   4328  O   ARG X 283      14.661  33.703  61.686  1.00  0.00           O
ATOM   4329  N   THR X 284      16.553  33.360  62.742  1.00  0.00           N
ATOM   4330  H   THR X 284      17.543  33.282  62.574  1.00  0.00           H
ATOM   4331  CA  THR X 284      15.996  33.301  64.128  1.00  0.00           C
ATOM   4332  HA  THR X 284      15.008  32.867  64.018  1.00  0.00           H
ATOM   4333  CB  THR X 284      16.769  32.385  65.087  1.00  0.00           C
ATOM   4334  HB  THR X 284      16.301  32.325  66.075  1.00  0.00           H
ATOM   4335  CG2 THR X 284      16.776  31.025  64.316  1.00  0.00           C
ATOM   4336 HG21 THR X 284      16.995  30.179  64.976  1.00  0.00           H
ATOM   4337 HG22 THR X 284      17.602  31.016  63.604  1.00  0.00           H
ATOM   4338 HG23 THR X 284      15.833  30.779  63.826  1.00  0.00           H
ATOM   4339  OG1 THR X 284      18.071  32.762  65.294  1.00  0.00           O
ATOM   4340  HG1 THR X 284      18.207  33.055  66.196  1.00  0.00           H
ATOM   4341  C   THR X 284      15.822  34.734  64.720  1.00  0.00           C
ATOM   4342  O   THR X 284      16.620  35.651  64.320  1.00  0.00           O
ATOM   4343  N   ILE X 285      14.774  34.983  65.546  1.00  0.00           N
ATOM   4344  H   ILE X 285      14.175  34.187  65.702  1.00  0.00           H
ATOM   4345  CA  ILE X 285      14.229  36.276  66.022  1.00  0.00           C
ATOM   4346  HA  ILE X 285      14.335  36.930  65.163  1.00  0.00           H
ATOM   4347  CB  ILE X 285      12.764  36.193  66.362  1.00  0.00           C
ATOM   4348  HB  ILE X 285      12.540  35.398  67.075  1.00  0.00           H
ATOM   4349  CG2 ILE X 285      12.316  37.567  66.949  1.00  0.00           C
ATOM   4350 HG21 ILE X 285      11.237  37.647  67.086  1.00  0.00           H
ATOM   4351 HG22 ILE X 285      12.430  38.302  66.157  1.00  0.00           H
ATOM   4352 HG23 ILE X 285      12.787  37.815  67.902  1.00  0.00           H
ATOM   4353  CG1 ILE X 285      11.974  35.914  65.009  1.00  0.00           C
ATOM   4354 HG12 ILE X 285      12.026  36.734  64.295  1.00  0.00           H
ATOM   4355 HG13 ILE X 285      12.298  34.977  64.552  1.00  0.00           H
ATOM   4356  CD1 ILE X 285      10.505  35.560  65.252  1.00  0.00           C
ATOM   4357 HD11 ILE X 285       9.938  35.486  64.330  1.00  0.00           H
ATOM   4358 HD12 ILE X 285       9.971  36.246  65.915  1.00  0.00           H
ATOM   4359 HD13 ILE X 285      10.454  34.564  65.706  1.00  0.00           H
ATOM   4360  C   ILE X 285      15.152  36.804  67.181  1.00  0.00           C
ATOM   4361  O   ILE X 285      15.399  38.035  67.233  1.00  0.00           O
ATOM   4362  N   SER X 286      15.589  35.951  68.100  1.00  0.00           N
ATOM   4363  H   SER X 286      15.370  34.991  67.900  1.00  0.00           H
ATOM   4364  CA  SER X 286      16.668  36.170  69.044  1.00  0.00           C
ATOM   4365  HA  SER X 286      16.493  37.130  69.532  1.00  0.00           H
ATOM   4366  CB  SER X 286      16.702  34.846  69.897  1.00  0.00           C
ATOM   4367  HB2 SER X 286      15.801  34.717  70.490  1.00  0.00           H
ATOM   4368  HB3 SER X 286      16.765  33.987  69.223  1.00  0.00           H
ATOM   4369  OG  SER X 286      17.868  34.939  70.697  1.00  0.00           O
ATOM   4370  HG  SER X 286      17.770  35.585  71.397  1.00  0.00           H
ATOM   4371  C   SER X 286      17.856  36.249  68.077  1.00  0.00           C
ATOM   4372  O   SER X 286      18.111  35.361  67.266  1.00  0.00           O
ATOM   4373  N   ILE X 287      18.642  37.348  68.124  1.00  0.00           N
ATOM   4374  H   ILE X 287      18.372  37.994  68.849  1.00  0.00           H
ATOM   4375  CA  ILE X 287      20.037  37.233  67.695  1.00  0.00           C
ATOM   4376  HA  ILE X 287      19.833  36.831  66.699  1.00  0.00           H
ATOM   4377  CB  ILE X 287      20.814  38.584  67.528  1.00  0.00           C
ATOM   4378  HB  ILE X 287      21.747  38.402  66.992  1.00  0.00           H
ATOM   4379  CG2 ILE X 287      20.041  39.641  66.742  1.00  0.00           C
ATOM   4380 HG21 ILE X 287      19.248  40.103  67.337  1.00  0.00           H
ATOM   4381 HG22 ILE X 287      19.373  39.085  66.087  1.00  0.00           H
ATOM   4382 HG23 ILE X 287      20.640  40.394  66.227  1.00  0.00           H
ATOM   4383  CG1 ILE X 287      21.070  39.331  68.937  1.00  0.00           C
ATOM   4384 HG12 ILE X 287      20.141  39.675  69.400  1.00  0.00           H
ATOM   4385 HG13 ILE X 287      21.468  38.595  69.628  1.00  0.00           H
ATOM   4386  CD1 ILE X 287      22.048  40.479  68.945  1.00  0.00           C
ATOM   4387 HD11 ILE X 287      22.999  40.114  68.563  1.00  0.00           H
ATOM   4388 HD12 ILE X 287      22.206  40.776  69.981  1.00  0.00           H
ATOM   4389 HD13 ILE X 287      21.730  41.324  68.327  1.00  0.00           H
ATOM   4390  C   ILE X 287      20.891  36.223  68.492  1.00  0.00           C
ATOM   4391  O   ILE X 287      21.756  35.523  67.927  1.00  0.00           O
ATOM   4392  N   ALA X 288      20.721  36.046  69.851  1.00  0.00           N
ATOM   4393  H   ALA X 288      20.003  36.566  70.333  1.00  0.00           H
ATOM   4394  CA  ALA X 288      21.617  35.204  70.592  1.00  0.00           C
ATOM   4395  HA  ALA X 288      22.619  35.488  70.272  1.00  0.00           H
ATOM   4396  CB  ALA X 288      21.580  35.632  72.093  1.00  0.00           C
ATOM   4397  HB1 ALA X 288      21.575  36.701  72.269  1.00  0.00           H
ATOM   4398  HB2 ALA X 288      22.411  35.183  72.631  1.00  0.00           H
ATOM   4399  HB3 ALA X 288      20.663  35.213  72.506  1.00  0.00           H
ATOM   4400  C   ALA X 288      21.383  33.746  70.457  1.00  0.00           C
ATOM   4401  O   ALA X 288      22.199  32.978  70.906  1.00  0.00           O
ATOM   4402  N   SER X 289      20.246  33.329  69.924  1.00  0.00           N
ATOM   4403  H   SER X 289      19.648  34.032  69.529  1.00  0.00           H
ATOM   4404  CA  SER X 289      19.799  31.966  70.124  1.00  0.00           C
ATOM   4405  HA  SER X 289      20.576  31.200  70.160  1.00  0.00           H
ATOM   4406  CB  SER X 289      19.055  31.895  71.472  1.00  0.00           C
ATOM   4407  HB2 SER X 289      18.958  30.826  71.688  1.00  0.00           H
ATOM   4408  HB3 SER X 289      19.603  32.320  72.310  1.00  0.00           H
ATOM   4409  OG  SER X 289      17.709  32.306  71.484  1.00  0.00           O
ATOM   4410  HG  SER X 289      17.565  33.205  71.192  1.00  0.00           H
ATOM   4411  C   SER X 289      18.932  31.556  68.966  1.00  0.00           C
ATOM   4412  O   SER X 289      18.720  32.305  68.020  1.00  0.00           O
ATOM   4413  N   ARG X 290      18.549  30.247  68.897  1.00  0.00           N
ATOM   4414  H   ARG X 290      18.713  29.693  69.718  1.00  0.00           H
ATOM   4415  CA  ARG X 290      17.774  29.686  67.792  1.00  0.00           C
ATOM   4416  HA  ARG X 290      18.230  30.060  66.867  1.00  0.00           H
ATOM   4417  CB  ARG X 290      17.959  28.221  67.683  1.00  0.00           C
ATOM   4418  HB2 ARG X 290      17.705  27.766  68.636  1.00  0.00           H
ATOM   4419  HB3 ARG X 290      17.301  27.799  66.923  1.00  0.00           H
ATOM   4420  CG  ARG X 290      19.410  27.717  67.278  1.00  0.00           C
ATOM   4421  HG2 ARG X 290      19.549  28.210  66.319  1.00  0.00           H
ATOM   4422  HG3 ARG X 290      20.192  28.091  67.952  1.00  0.00           H
ATOM   4423  CD  ARG X 290      19.584  26.237  67.115  1.00  0.00           C
ATOM   4424  HD2 ARG X 290      18.829  25.903  66.405  1.00  0.00           H
ATOM   4425  HD3 ARG X 290      20.579  26.046  66.720  1.00  0.00           H
ATOM   4426  NE  ARG X 290      19.717  25.515  68.413  1.00  0.00           N
ATOM   4427  HE  ARG X 290      20.636  25.345  68.807  1.00  0.00           H
ATOM   4428  CZ  ARG X 290      18.902  24.483  68.680  1.00  0.00           C
ATOM   4429  NH1 ARG X 290      17.710  24.295  68.153  1.00  0.00           N
ATOM   4430 HH11 ARG X 290      17.295  24.974  67.536  1.00  0.00           H
ATOM   4431 HH12 ARG X 290      17.052  23.571  68.417  1.00  0.00           H
ATOM   4432  NH2 ARG X 290      19.222  23.615  69.551  1.00  0.00           N
ATOM   4433 HH21 ARG X 290      19.993  23.988  70.097  1.00  0.00           H
ATOM   4434 HH22 ARG X 290      18.587  22.887  69.850  1.00  0.00           H
ATOM   4435  C   ARG X 290      16.243  30.118  67.783  1.00  0.00           C
ATOM   4436  O   ARG X 290      15.425  29.445  67.139  1.00  0.00           O
ATOM   4437  N   SER X 291      15.866  31.034  68.653  1.00  0.00           N
ATOM   4438  H   SER X 291      16.649  31.621  68.910  1.00  0.00           H
ATOM   4439  CA  SER X 291      14.489  31.254  69.102  1.00  0.00           C
ATOM   4440  HA  SER X 291      14.030  30.292  69.281  1.00  0.00           H
ATOM   4441  CB  SER X 291      14.450  31.955  70.449  1.00  0.00           C
ATOM   4442  HB2 SER X 291      14.993  31.458  71.255  1.00  0.00           H
ATOM   4443  HB3 SER X 291      14.968  32.893  70.256  1.00  0.00           H
ATOM   4444  OG  SER X 291      13.072  32.135  70.782  1.00  0.00           O
ATOM   4445  HG  SER X 291      12.743  32.955  70.426  1.00  0.00           H
ATOM   4446  C   SER X 291      13.738  32.065  68.042  1.00  0.00           C
ATOM   4447  O   SER X 291      14.156  33.112  67.617  1.00  0.00           O
ATOM   4448  N   GLY X 292      12.562  31.543  67.598  1.00  0.00           N
ATOM   4449  H   GLY X 292      12.363  30.652  68.052  1.00  0.00           H
ATOM   4450  CA  GLY X 292      11.693  32.139  66.618  1.00  0.00           C
ATOM   4451  HA2 GLY X 292      10.708  31.671  66.649  1.00  0.00           H
ATOM   4452  HA3 GLY X 292      11.669  33.189  66.891  1.00  0.00           H
ATOM   4453  C   GLY X 292      12.336  31.919  65.217  1.00  0.00           C
ATOM   4454  O   GLY X 292      13.487  31.449  65.039  1.00  0.00           O
ATOM   4455  N   TYR X 293      11.554  32.143  64.143  1.00  0.00           N
ATOM   4456  H   TYR X 293      10.590  32.362  64.332  1.00  0.00           H
ATOM   4457  CA  TYR X 293      12.035  32.018  62.774  1.00  0.00           C
ATOM   4458  HA  TYR X 293      13.074  32.376  62.791  1.00  0.00           H
ATOM   4459  CB  TYR X 293      12.124  30.588  62.108  1.00  0.00           C
ATOM   4460  HB2 TYR X 293      12.452  29.921  62.900  1.00  0.00           H
ATOM   4461  HB3 TYR X 293      11.163  30.221  61.736  1.00  0.00           H
ATOM   4462  CG  TYR X 293      12.924  30.576  60.875  1.00  0.00           C
ATOM   4463  CD1 TYR X 293      12.476  31.015  59.651  1.00  0.00           C
ATOM   4464  HD1 TYR X 293      11.479  31.417  59.522  1.00  0.00           H
ATOM   4465  CE1 TYR X 293      13.321  31.007  58.537  1.00  0.00           C
ATOM   4466  HE1 TYR X 293      13.074  31.495  57.601  1.00  0.00           H
ATOM   4467  CZ  TYR X 293      14.681  30.480  58.691  1.00  0.00           C
ATOM   4468  OH  TYR X 293      15.605  30.445  57.655  1.00  0.00           O
ATOM   4469  HH  TYR X 293      16.287  29.814  57.900  1.00  0.00           H
ATOM   4470  CE2 TYR X 293      15.071  29.989  59.941  1.00  0.00           C
ATOM   4471  HE2 TYR X 293      16.048  29.550  60.076  1.00  0.00           H
ATOM   4472  CD2 TYR X 293      14.218  29.995  61.005  1.00  0.00           C
ATOM   4473  HD2 TYR X 293      14.601  29.663  61.961  1.00  0.00           H
ATOM   4474  C   TYR X 293      11.161  32.891  61.940  1.00  0.00           C
ATOM   4475  O   TYR X 293       9.934  32.800  61.989  1.00  0.00           O
ATOM   4476  N   GLU X 294      11.712  33.763  61.097  1.00  0.00           N
ATOM   4477  H   GLU X 294      12.716  33.657  61.011  1.00  0.00           H
ATOM   4478  CA  GLU X 294      11.063  34.649  60.142  1.00  0.00           C
ATOM   4479  HA  GLU X 294      10.076  34.221  59.995  1.00  0.00           H
ATOM   4480  CB  GLU X 294      10.932  36.066  60.669  1.00  0.00           C
ATOM   4481  HB2 GLU X 294      10.446  36.635  59.864  1.00  0.00           H
ATOM   4482  HB3 GLU X 294      10.326  36.005  61.564  1.00  0.00           H
ATOM   4483  CG  GLU X 294      12.202  36.846  60.977  1.00  0.00           C
ATOM   4484  HG2 GLU X 294      12.632  36.488  61.912  1.00  0.00           H
ATOM   4485  HG3 GLU X 294      13.000  36.713  60.242  1.00  0.00           H
ATOM   4486  CD  GLU X 294      11.976  38.324  61.215  1.00  0.00           C
ATOM   4487  OE1 GLU X 294      12.956  39.130  61.257  1.00  0.00           O
ATOM   4488  OE2 GLU X 294      10.774  38.757  61.086  1.00  0.00           O
ATOM   4489  C   GLU X 294      11.792  34.594  58.841  1.00  0.00           C
ATOM   4490  O   GLU X 294      13.055  34.473  58.835  1.00  0.00           O
ATOM   4491  N   MET X 295      11.059  34.668  57.742  1.00  0.00           N
ATOM   4492  H   MET X 295      10.071  34.781  57.941  1.00  0.00           H
ATOM   4493  CA  MET X 295      11.465  35.104  56.418  1.00  0.00           C
ATOM   4494  HA  MET X 295      12.487  34.834  56.148  1.00  0.00           H
ATOM   4495  CB  MET X 295      10.341  34.716  55.437  1.00  0.00           C
ATOM   4496  HB2 MET X 295       9.440  35.321  55.424  1.00  0.00           H
ATOM   4497  HB3 MET X 295      10.748  34.747  54.422  1.00  0.00           H
ATOM   4498  CG  MET X 295       9.796  33.362  55.670  1.00  0.00           C
ATOM   4499  HG2 MET X 295       9.203  33.382  56.588  1.00  0.00           H
ATOM   4500  HG3 MET X 295       9.152  33.007  54.871  1.00  0.00           H
ATOM   4501  SD  MET X 295      10.965  32.001  55.876  1.00  0.00           S
ATOM   4502  CE  MET X 295      10.883  31.205  54.292  1.00  0.00           C
ATOM   4503  HE1 MET X 295       9.874  30.808  54.178  1.00  0.00           H
ATOM   4504  HE2 MET X 295      11.144  31.860  53.460  1.00  0.00           H
ATOM   4505  HE3 MET X 295      11.557  30.349  54.361  1.00  0.00           H
ATOM   4506  C   MET X 295      11.498  36.644  56.310  1.00  0.00           C
ATOM   4507  O   MET X 295      11.071  37.437  57.187  1.00  0.00           O
ATOM   4508  N   LEU X 296      12.222  37.035  55.304  1.00  0.00           N
ATOM   4509  H   LEU X 296      12.786  36.387  54.763  1.00  0.00           H
ATOM   4510  CA  LEU X 296      12.319  38.453  55.016  1.00  0.00           C
ATOM   4511  HA  LEU X 296      11.311  38.872  54.986  1.00  0.00           H
ATOM   4512  CB  LEU X 296      13.001  39.258  56.149  1.00  0.00           C
ATOM   4513  HB2 LEU X 296      13.142  40.277  55.780  1.00  0.00           H
ATOM   4514  HB3 LEU X 296      12.374  39.368  57.035  1.00  0.00           H
ATOM   4515  CG  LEU X 296      14.414  38.680  56.494  1.00  0.00           C
ATOM   4516  HG  LEU X 296      14.808  38.220  55.585  1.00  0.00           H
ATOM   4517  CD1 LEU X 296      15.333  39.793  56.818  1.00  0.00           C
ATOM   4518 HD11 LEU X 296      14.995  40.378  57.676  1.00  0.00           H
ATOM   4519 HD12 LEU X 296      15.331  40.538  56.031  1.00  0.00           H
ATOM   4520 HD13 LEU X 296      16.332  39.398  56.988  1.00  0.00           H
ATOM   4521  CD2 LEU X 296      14.621  37.697  57.660  1.00  0.00           C
ATOM   4522 HD21 LEU X 296      15.648  37.335  57.710  1.00  0.00           H
ATOM   4523 HD22 LEU X 296      14.270  38.197  58.560  1.00  0.00           H
ATOM   4524 HD23 LEU X 296      13.894  36.901  57.501  1.00  0.00           H
ATOM   4525  C   LEU X 296      12.983  38.804  53.654  1.00  0.00           C
ATOM   4526  O   LEU X 296      13.971  38.185  53.263  1.00  0.00           O
ATOM   4527  N   LYS X 297      12.314  39.805  53.005  1.00  0.00           N
ATOM   4528  H   LYS X 297      11.623  40.428  53.392  1.00  0.00           H
ATOM   4529  CA  LYS X 297      12.686  40.203  51.603  1.00  0.00           C
ATOM   4530  HA  LYS X 297      13.016  39.363  50.996  1.00  0.00           H
ATOM   4531  CB  LYS X 297      11.407  40.749  50.947  1.00  0.00           C
ATOM   4532  HB2 LYS X 297      10.605  40.045  51.188  1.00  0.00           H
ATOM   4533  HB3 LYS X 297      11.249  41.707  51.449  1.00  0.00           H
ATOM   4534  CG  LYS X 297      11.382  40.923  49.400  1.00  0.00           C
ATOM   4535  HG2 LYS X 297      12.309  41.399  49.092  1.00  0.00           H
ATOM   4536  HG3 LYS X 297      11.294  39.918  48.962  1.00  0.00           H
ATOM   4537  CD  LYS X 297      10.152  41.752  48.923  1.00  0.00           C
ATOM   4538  HD2 LYS X 297       9.229  41.222  49.131  1.00  0.00           H
ATOM   4539  HD3 LYS X 297      10.030  42.784  49.240  1.00  0.00           H
ATOM   4540  CE  LYS X 297      10.281  41.896  47.399  1.00  0.00           C
ATOM   4541  HE2 LYS X 297      11.265  42.344  47.264  1.00  0.00           H
ATOM   4542  HE3 LYS X 297      10.375  40.873  47.040  1.00  0.00           H
ATOM   4543  NZ  LYS X 297       9.117  42.538  46.731  1.00  0.00           N
ATOM   4544  HZ1 LYS X 297       9.164  42.518  45.722  1.00  0.00           H
ATOM   4545  HZ2 LYS X 297       9.119  43.485  47.089  1.00  0.00           H
ATOM   4546  HZ3 LYS X 297       8.231  42.239  47.097  1.00  0.00           H
ATOM   4547  C   LYS X 297      13.779  41.275  51.636  1.00  0.00           C
ATOM   4548  O   LYS X 297      13.717  42.409  52.264  1.00  0.00           O
ATOM   4549  N   VAL X 298      14.966  40.913  51.012  1.00  0.00           N
ATOM   4550  H   VAL X 298      15.054  40.070  50.476  1.00  0.00           H
ATOM   4551  CA  VAL X 298      16.155  41.699  51.059  1.00  0.00           C
ATOM   4552  HA  VAL X 298      16.013  42.717  51.422  1.00  0.00           H
ATOM   4553  CB  VAL X 298      17.128  41.010  52.075  1.00  0.00           C
ATOM   4554  HB  VAL X 298      17.513  40.118  51.586  1.00  0.00           H
ATOM   4555  CG1 VAL X 298      18.295  41.930  52.426  1.00  0.00           C
ATOM   4556 HG11 VAL X 298      18.787  42.280  51.517  1.00  0.00           H
ATOM   4557 HG12 VAL X 298      17.986  42.787  53.015  1.00  0.00           H
ATOM   4558 HG13 VAL X 298      19.059  41.393  52.988  1.00  0.00           H
ATOM   4559  CG2 VAL X 298      16.523  40.537  53.394  1.00  0.00           C
ATOM   4560 HG21 VAL X 298      17.310  40.373  54.123  1.00  0.00           H
ATOM   4561 HG22 VAL X 298      16.189  39.512  53.209  1.00  0.00           H
ATOM   4562 HG23 VAL X 298      15.721  41.197  53.732  1.00  0.00           H
ATOM   4563  C   VAL X 298      16.677  41.825  49.587  1.00  0.00           C
ATOM   4564  O   VAL X 298      17.382  40.945  49.193  1.00  0.00           O
ATOM   4565  N   PRO X 299      16.262  42.813  48.782  1.00  0.00           N
ATOM   4566  CD  PRO X 299      15.220  43.787  49.061  1.00  0.00           C
ATOM   4567  HD2 PRO X 299      15.696  44.549  49.682  1.00  0.00           H
ATOM   4568  HD3 PRO X 299      14.395  43.413  49.677  1.00  0.00           H
ATOM   4569  CG  PRO X 299      14.799  44.426  47.634  1.00  0.00           C
ATOM   4570  HG2 PRO X 299      14.626  45.490  47.763  1.00  0.00           H
ATOM   4571  HG3 PRO X 299      13.950  43.846  47.280  1.00  0.00           H
ATOM   4572  CB  PRO X 299      16.112  44.272  46.865  1.00  0.00           C
ATOM   4573  HB2 PRO X 299      16.808  45.090  47.044  1.00  0.00           H
ATOM   4574  HB3 PRO X 299      16.077  44.029  45.800  1.00  0.00           H
ATOM   4575  CA  PRO X 299      16.703  42.937  47.380  1.00  0.00           C
ATOM   4576  HA  PRO X 299      16.223  42.088  46.899  1.00  0.00           H
ATOM   4577  C   PRO X 299      18.180  43.010  47.133  1.00  0.00           C
ATOM   4578  O   PRO X 299      19.035  43.543  47.873  1.00  0.00           O
ATOM   4579  N   ASN X 300      18.529  42.365  46.032  1.00  0.00           N
ATOM   4580  H   ASN X 300      17.841  41.806  45.551  1.00  0.00           H
ATOM   4581  CA  ASN X 300      19.921  42.226  45.471  1.00  0.00           C
ATOM   4582  HA  ASN X 300      19.813  41.461  44.700  1.00  0.00           H
ATOM   4583  CB  ASN X 300      20.301  43.530  44.775  1.00  0.00           C
ATOM   4584  HB2 ASN X 300      20.545  44.239  45.568  1.00  0.00           H
ATOM   4585  HB3 ASN X 300      21.177  43.364  44.155  1.00  0.00           H
ATOM   4586  CG  ASN X 300      19.243  44.194  43.912  1.00  0.00           C
ATOM   4587  OD1 ASN X 300      18.659  43.592  42.973  1.00  0.00           O
ATOM   4588  ND2 ASN X 300      18.938  45.480  44.110  1.00  0.00           N
ATOM   4589 HD21 ASN X 300      19.273  45.958  44.938  1.00  0.00           H
ATOM   4590 HD22 ASN X 300      18.136  45.916  43.664  1.00  0.00           H
ATOM   4591  C   ASN X 300      21.007  41.702  46.435  1.00  0.00           C
ATOM   4592  O   ASN X 300      22.216  41.824  46.147  1.00  0.00           O
ATOM   4593  N   ALA X 301      20.587  41.021  47.523  1.00  0.00           N
ATOM   4594  H   ALA X 301      19.592  40.881  47.557  1.00  0.00           H
ATOM   4595  CA  ALA X 301      21.450  40.699  48.700  1.00  0.00           C
ATOM   4596  HA  ALA X 301      21.819  41.641  49.108  1.00  0.00           H
ATOM   4597  CB  ALA X 301      20.491  40.085  49.838  1.00  0.00           C
ATOM   4598  HB1 ALA X 301      20.857  40.041  50.860  1.00  0.00           H
ATOM   4599  HB2 ALA X 301      20.177  39.080  49.570  1.00  0.00           H
ATOM   4600  HB3 ALA X 301      19.582  40.682  49.812  1.00  0.00           H
ATOM   4601  C   ALA X 301      22.642  39.803  48.509  1.00  0.00           C
ATOM   4602  O   ALA X 301      23.533  39.752  49.323  1.00  0.00           O
ATOM   4603  N   LEU X 302      22.725  39.223  47.321  1.00  0.00           N
ATOM   4604  H   LEU X 302      21.898  39.297  46.742  1.00  0.00           H
ATOM   4605  CA  LEU X 302      23.934  38.482  46.949  1.00  0.00           C
ATOM   4606  HA  LEU X 302      24.343  38.033  47.848  1.00  0.00           H
ATOM   4607  CB  LEU X 302      23.407  37.295  45.976  1.00  0.00           C
ATOM   4608  HB2 LEU X 302      22.655  36.700  46.498  1.00  0.00           H
ATOM   4609  HB3 LEU X 302      22.909  37.732  45.120  1.00  0.00           H
ATOM   4610  CG  LEU X 302      24.497  36.326  45.465  1.00  0.00           C
ATOM   4611  HG  LEU X 302      25.291  36.820  44.898  1.00  0.00           H
ATOM   4612  CD1 LEU X 302      25.077  35.500  46.624  1.00  0.00           C
ATOM   4613 HD11 LEU X 302      24.285  34.966  47.154  1.00  0.00           H
ATOM   4614 HD12 LEU X 302      25.561  36.126  47.364  1.00  0.00           H
ATOM   4615 HD13 LEU X 302      25.738  34.717  46.247  1.00  0.00           H
ATOM   4616  CD2 LEU X 302      23.971  35.450  44.319  1.00  0.00           C
ATOM   4617 HD21 LEU X 302      23.500  36.055  43.551  1.00  0.00           H
ATOM   4618 HD22 LEU X 302      24.832  35.048  43.790  1.00  0.00           H
ATOM   4619 HD23 LEU X 302      23.386  34.575  44.607  1.00  0.00           H
ATOM   4620  C   LEU X 302      25.203  39.282  46.546  1.00  0.00           C
ATOM   4621  O   LEU X 302      26.330  38.794  46.522  1.00  0.00           O
ATOM   4622  N   THR X 303      24.935  40.506  46.215  1.00  0.00           N
ATOM   4623  H   THR X 303      23.936  40.667  46.221  1.00  0.00           H
ATOM   4624  CA  THR X 303      25.794  41.502  45.643  1.00  0.00           C
ATOM   4625  HA  THR X 303      26.841  41.177  45.686  1.00  0.00           H
ATOM   4626  CB  THR X 303      25.629  41.527  44.082  1.00  0.00           C
ATOM   4627  HB  THR X 303      26.366  42.201  43.642  1.00  0.00           H
ATOM   4628  CG2 THR X 303      25.826  40.190  43.353  1.00  0.00           C
ATOM   4629 HG21 THR X 303      24.949  39.560  43.473  1.00  0.00           H
ATOM   4630 HG22 THR X 303      26.731  39.717  43.734  1.00  0.00           H
ATOM   4631 HG23 THR X 303      25.999  40.397  42.291  1.00  0.00           H
ATOM   4632  OG1 THR X 303      24.340  41.997  43.739  1.00  0.00           O
ATOM   4633  HG1 THR X 303      24.233  41.645  42.851  1.00  0.00           H
ATOM   4634  C   THR X 303      25.676  42.924  46.190  1.00  0.00           C
ATOM   4635  O   THR X 303      26.667  43.668  46.069  1.00  0.00           O
ATOM   4636  N   ASP X 304      24.515  43.332  46.743  1.00  0.00           N
ATOM   4637  H   ASP X 304      23.774  42.641  46.720  1.00  0.00           H
ATOM   4638  CA  ASP X 304      24.389  44.608  47.562  1.00  0.00           C
ATOM   4639  HA  ASP X 304      25.056  45.386  47.175  1.00  0.00           H
ATOM   4640  CB  ASP X 304      22.997  45.235  47.352  1.00  0.00           C
ATOM   4641  HB2 ASP X 304      22.778  45.256  46.281  1.00  0.00           H
ATOM   4642  HB3 ASP X 304      22.206  44.636  47.791  1.00  0.00           H
ATOM   4643  CG  ASP X 304      22.870  46.648  47.886  1.00  0.00           C
ATOM   4644  OD1 ASP X 304      21.812  47.228  47.700  1.00  0.00           O
ATOM   4645  OD2 ASP X 304      23.877  47.226  48.425  1.00  0.00           O
ATOM   4646  C   ASP X 304      24.794  44.292  49.007  1.00  0.00           C
ATOM   4647  O   ASP X 304      24.085  43.776  49.852  1.00  0.00           O
ATOM   4648  N   ASP X 305      26.022  44.751  49.285  1.00  0.00           N
ATOM   4649  H   ASP X 305      26.586  44.934  48.461  1.00  0.00           H
ATOM   4650  CA  ASP X 305      26.714  44.796  50.520  1.00  0.00           C
ATOM   4651  HA  ASP X 305      26.601  43.878  51.087  1.00  0.00           H
ATOM   4652  CB  ASP X 305      28.225  45.084  50.398  1.00  0.00           C
ATOM   4653  HB2 ASP X 305      28.547  45.108  51.435  1.00  0.00           H
ATOM   4654  HB3 ASP X 305      28.643  44.201  49.907  1.00  0.00           H
ATOM   4655  CG  ASP X 305      28.673  46.346  49.712  1.00  0.00           C
ATOM   4656  OD1 ASP X 305      29.928  46.545  49.826  1.00  0.00           O
ATOM   4657  OD2 ASP X 305      27.914  47.080  49.042  1.00  0.00           O
ATOM   4658  C   ASP X 305      26.028  45.856  51.445  1.00  0.00           C
ATOM   4659  O   ASP X 305      26.397  45.865  52.589  1.00  0.00           O
ATOM   4660  N   LYS X 306      25.155  46.800  50.959  1.00  0.00           N
ATOM   4661  H   LYS X 306      24.932  46.813  49.969  1.00  0.00           H
ATOM   4662  CA  LYS X 306      24.429  47.759  51.908  1.00  0.00           C
ATOM   4663  HA  LYS X 306      24.853  47.632  52.911  1.00  0.00           H
ATOM   4664  CB  LYS X 306      24.695  49.139  51.402  1.00  0.00           C
ATOM   4665  HB2 LYS X 306      24.211  49.359  50.454  1.00  0.00           H
ATOM   4666  HB3 LYS X 306      24.263  49.855  52.104  1.00  0.00           H
ATOM   4667  CG  LYS X 306      26.206  49.450  51.320  1.00  0.00           C
ATOM   4668  HG2 LYS X 306      26.662  48.955  52.173  1.00  0.00           H
ATOM   4669  HG3 LYS X 306      26.579  49.081  50.371  1.00  0.00           H
ATOM   4670  CD  LYS X 306      26.471  50.981  51.314  1.00  0.00           C
ATOM   4671  HD2 LYS X 306      25.975  51.479  50.477  1.00  0.00           H
ATOM   4672  HD3 LYS X 306      25.947  51.368  52.191  1.00  0.00           H
ATOM   4673  CE  LYS X 306      27.919  51.201  51.185  1.00  0.00           C
ATOM   4674  HE2 LYS X 306      28.452  50.736  52.015  1.00  0.00           H
ATOM   4675  HE3 LYS X 306      28.244  50.835  50.217  1.00  0.00           H
ATOM   4676  NZ  LYS X 306      28.149  52.654  51.199  1.00  0.00           N
ATOM   4677  HZ1 LYS X 306      29.156  52.722  51.317  1.00  0.00           H
ATOM   4678  HZ2 LYS X 306      27.726  53.216  51.930  1.00  0.00           H
ATOM   4679  HZ3 LYS X 306      28.024  53.072  50.288  1.00  0.00           H
ATOM   4680  C   LYS X 306      22.954  47.418  52.043  1.00  0.00           C
ATOM   4681  O   LYS X 306      22.196  48.124  52.765  1.00  0.00           O
ATOM   4682  N   SER X 307      22.451  46.413  51.343  1.00  0.00           N
ATOM   4683  H   SER X 307      23.068  45.995  50.666  1.00  0.00           H
ATOM   4684  CA  SER X 307      21.002  46.056  51.249  1.00  0.00           C
ATOM   4685  HA  SER X 307      20.463  46.786  50.639  1.00  0.00           H
ATOM   4686  CB  SER X 307      20.811  44.828  50.341  1.00  0.00           C
ATOM   4687  HB2 SER X 307      19.751  44.596  50.235  1.00  0.00           H
ATOM   4688  HB3 SER X 307      21.040  45.149  49.330  1.00  0.00           H
ATOM   4689  OG  SER X 307      21.415  43.647  50.719  1.00  0.00           O
ATOM   4690  HG  SER X 307      22.285  43.666  50.301  1.00  0.00           H
ATOM   4691  C   SER X 307      20.286  45.888  52.710  1.00  0.00           C
ATOM   4692  O   SER X 307      20.698  45.162  53.598  1.00  0.00           O
ATOM   4693  N   LYS X 308      19.143  46.481  52.791  1.00  0.00           N
ATOM   4694  H   LYS X 308      18.860  47.004  51.981  1.00  0.00           H
ATOM   4695  CA  LYS X 308      18.205  46.332  53.961  1.00  0.00           C
ATOM   4696  HA  LYS X 308      18.611  45.605  54.664  1.00  0.00           H
ATOM   4697  CB  LYS X 308      18.074  47.751  54.717  1.00  0.00           C
ATOM   4698  HB2 LYS X 308      17.530  48.531  54.179  1.00  0.00           H
ATOM   4699  HB3 LYS X 308      17.654  47.532  55.703  1.00  0.00           H
ATOM   4700  CG  LYS X 308      19.497  48.214  55.184  1.00  0.00           C
ATOM   4701  HG2 LYS X 308      19.726  47.527  56.006  1.00  0.00           H
ATOM   4702  HG3 LYS X 308      20.259  48.247  54.405  1.00  0.00           H
ATOM   4703  CD  LYS X 308      19.336  49.593  55.804  1.00  0.00           C
ATOM   4704  HD2 LYS X 308      18.975  50.219  54.998  1.00  0.00           H
ATOM   4705  HD3 LYS X 308      18.561  49.720  56.560  1.00  0.00           H
ATOM   4706  CE  LYS X 308      20.560  50.095  56.484  1.00  0.00           C
ATOM   4707  HE2 LYS X 308      21.034  49.248  56.979  1.00  0.00           H
ATOM   4708  HE3 LYS X 308      21.301  50.450  55.768  1.00  0.00           H
ATOM   4709  NZ  LYS X 308      20.191  51.191  57.464  1.00  0.00           N
ATOM   4710  HZ1 LYS X 308      19.468  51.717  57.001  1.00  0.00           H
ATOM   4711  HZ2 LYS X 308      20.978  51.809  57.602  1.00  0.00           H
ATOM   4712  HZ3 LYS X 308      19.746  50.800  58.290  1.00  0.00           H
ATOM   4713  C   LYS X 308      16.804  45.773  53.586  1.00  0.00           C
ATOM   4714  O   LYS X 308      16.531  45.723  52.392  1.00  0.00           O
ATOM   4715  N   PRO X 309      15.994  45.242  54.546  1.00  0.00           N
ATOM   4716  CD  PRO X 309      16.341  44.841  55.850  1.00  0.00           C
ATOM   4717  HD2 PRO X 309      16.031  45.629  56.534  1.00  0.00           H
ATOM   4718  HD3 PRO X 309      17.396  44.644  56.039  1.00  0.00           H
ATOM   4719  CG  PRO X 309      15.575  43.574  56.190  1.00  0.00           C
ATOM   4720  HG2 PRO X 309      15.378  43.518  57.261  1.00  0.00           H
ATOM   4721  HG3 PRO X 309      16.094  42.680  55.823  1.00  0.00           H
ATOM   4722  CB  PRO X 309      14.362  43.654  55.240  1.00  0.00           C
ATOM   4723  HB2 PRO X 309      13.502  44.121  55.724  1.00  0.00           H
ATOM   4724  HB3 PRO X 309      14.096  42.667  54.882  1.00  0.00           H
ATOM   4725  CA  PRO X 309      14.799  44.584  54.065  1.00  0.00           C
ATOM   4726  HA  PRO X 309      15.152  43.922  53.274  1.00  0.00           H
ATOM   4727  C   PRO X 309      13.583  45.445  53.597  1.00  0.00           C
ATOM   4728  O   PRO X 309      13.406  46.564  54.041  1.00  0.00           O
ATOM   4729  N   THR X 310      12.725  44.852  52.759  1.00  0.00           N
ATOM   4730  H   THR X 310      12.962  43.948  52.367  1.00  0.00           H
ATOM   4731  CA  THR X 310      11.676  45.556  52.139  1.00  0.00           C
ATOM   4732  HA  THR X 310      11.557  46.561  52.560  1.00  0.00           H
ATOM   4733  CB  THR X 310      12.002  45.708  50.617  1.00  0.00           C
ATOM   4734  HB  THR X 310      11.181  46.292  50.202  1.00  0.00           H
ATOM   4735  CG2 THR X 310      13.274  46.475  50.140  1.00  0.00           C
ATOM   4736 HG21 THR X 310      13.195  46.799  49.104  1.00  0.00           H
ATOM   4737 HG22 THR X 310      14.211  45.974  50.416  1.00  0.00           H
ATOM   4738 HG23 THR X 310      13.166  47.348  50.787  1.00  0.00           H
ATOM   4739  OG1 THR X 310      12.020  44.461  49.943  1.00  0.00           O
ATOM   4740  HG1 THR X 310      11.557  44.655  49.127  1.00  0.00           H
ATOM   4741  C   THR X 310      10.294  44.910  52.319  1.00  0.00           C
ATOM   4742  O   THR X 310       9.258  45.489  51.888  1.00  0.00           O
ATOM   4743  N   GLN X 311      10.234  43.764  53.016  1.00  0.00           N
ATOM   4744  H   GLN X 311      11.079  43.259  53.218  1.00  0.00           H
ATOM   4745  CA  GLN X 311       9.068  42.933  53.317  1.00  0.00           C
ATOM   4746  HA  GLN X 311       8.388  43.684  53.728  1.00  0.00           H
ATOM   4747  CB  GLN X 311       8.342  42.223  52.187  1.00  0.00           C
ATOM   4748  HB2 GLN X 311       8.027  42.964  51.455  1.00  0.00           H
ATOM   4749  HB3 GLN X 311       8.961  41.444  51.748  1.00  0.00           H
ATOM   4750  CG  GLN X 311       7.011  41.507  52.667  1.00  0.00           C
ATOM   4751  HG2 GLN X 311       7.094  40.708  53.406  1.00  0.00           H
ATOM   4752  HG3 GLN X 311       6.325  42.260  53.057  1.00  0.00           H
ATOM   4753  CD  GLN X 311       6.465  40.648  51.570  1.00  0.00           C
ATOM   4754  OE1 GLN X 311       6.838  40.776  50.471  1.00  0.00           O
ATOM   4755  NE2 GLN X 311       5.602  39.718  51.846  1.00  0.00           N
ATOM   4756 HE21 GLN X 311       5.101  39.341  51.056  1.00  0.00           H
ATOM   4757 HE22 GLN X 311       5.165  39.832  52.749  1.00  0.00           H
ATOM   4758  C   GLN X 311       9.532  41.892  54.419  1.00  0.00           C
ATOM   4759  O   GLN X 311      10.688  41.429  54.376  1.00  0.00           O
ATOM   4760  N   GLY X 312       8.616  41.576  55.333  1.00  0.00           N
ATOM   4761  H   GLY X 312       7.773  42.132  55.467  1.00  0.00           H
ATOM   4762  CA  GLY X 312       8.897  40.452  56.222  1.00  0.00           C
ATOM   4763  HA2 GLY X 312       9.878  40.052  55.987  1.00  0.00           H
ATOM   4764  HA3 GLY X 312       8.985  40.780  57.258  1.00  0.00           H
ATOM   4765  C   GLY X 312       7.815  39.295  56.200  1.00  0.00           C
ATOM   4766  O   GLY X 312       6.735  39.505  55.646  1.00  0.00           O
ATOM   4767  N   GLN X 313       8.080  38.159  56.799  1.00  0.00           N
ATOM   4768  H   GLN X 313       8.990  38.053  57.233  1.00  0.00           H
ATOM   4769  CA  GLN X 313       6.977  37.257  57.163  1.00  0.00           C
ATOM   4770  HA  GLN X 313       6.148  37.815  57.596  1.00  0.00           H
ATOM   4771  CB  GLN X 313       6.471  36.372  56.010  1.00  0.00           C
ATOM   4772  HB2 GLN X 313       6.030  37.078  55.305  1.00  0.00           H
ATOM   4773  HB3 GLN X 313       7.310  35.894  55.508  1.00  0.00           H
ATOM   4774  CG  GLN X 313       5.512  35.279  56.516  1.00  0.00           C
ATOM   4775  HG2 GLN X 313       6.096  34.395  56.766  1.00  0.00           H
ATOM   4776  HG3 GLN X 313       4.864  35.650  57.308  1.00  0.00           H
ATOM   4777  CD  GLN X 313       4.465  34.742  55.451  1.00  0.00           C
ATOM   4778  OE1 GLN X 313       4.262  35.212  54.301  1.00  0.00           O
ATOM   4779  NE2 GLN X 313       3.817  33.590  55.883  1.00  0.00           N
ATOM   4780 HE21 GLN X 313       3.194  33.125  55.248  1.00  0.00           H
ATOM   4781 HE22 GLN X 313       3.889  33.222  56.819  1.00  0.00           H
ATOM   4782  C   GLN X 313       7.547  36.342  58.278  1.00  0.00           C
ATOM   4783  O   GLN X 313       8.494  35.576  58.061  1.00  0.00           O
ATOM   4784  N   THR X 314       6.864  36.408  59.445  1.00  0.00           N
ATOM   4785  H   THR X 314       6.079  37.043  59.543  1.00  0.00           H
ATOM   4786  CA  THR X 314       7.011  35.531  60.593  1.00  0.00           C
ATOM   4787  HA  THR X 314       8.078  35.490  60.795  1.00  0.00           H
ATOM   4788  CB  THR X 314       6.367  36.244  61.816  1.00  0.00           C
ATOM   4789  HB  THR X 314       5.310  36.498  61.740  1.00  0.00           H
ATOM   4790  CG2 THR X 314       6.491  35.404  63.081  1.00  0.00           C
ATOM   4791 HG21 THR X 314       6.224  36.016  63.946  1.00  0.00           H
ATOM   4792 HG22 THR X 314       7.468  34.984  63.307  1.00  0.00           H
ATOM   4793 HG23 THR X 314       5.710  34.651  62.984  1.00  0.00           H
ATOM   4794  OG1 THR X 314       7.032  37.460  62.147  1.00  0.00           O
ATOM   4795  HG1 THR X 314       7.868  37.256  62.579  1.00  0.00           H
ATOM   4796  C   THR X 314       6.542  34.075  60.299  1.00  0.00           C
ATOM   4797  O   THR X 314       5.478  33.799  59.742  1.00  0.00           O
ATOM   4798  N   ILE X 315       7.377  33.089  60.600  1.00  0.00           N
ATOM   4799  H   ILE X 315       8.345  33.327  60.746  1.00  0.00           H
ATOM   4800  CA  ILE X 315       7.003  31.607  60.762  1.00  0.00           C
ATOM   4801  HA  ILE X 315       6.115  31.466  60.133  1.00  0.00           H
ATOM   4802  CB  ILE X 315       7.961  30.648  60.107  1.00  0.00           C
ATOM   4803  HB  ILE X 315       8.842  30.647  60.744  1.00  0.00           H
ATOM   4804  CG2 ILE X 315       7.468  29.232  59.881  1.00  0.00           C
ATOM   4805 HG21 ILE X 315       6.987  28.803  60.764  1.00  0.00           H
ATOM   4806 HG22 ILE X 315       8.262  28.596  59.468  1.00  0.00           H
ATOM   4807 HG23 ILE X 315       6.670  29.271  59.142  1.00  0.00           H
ATOM   4808  CG1 ILE X 315       8.409  31.122  58.683  1.00  0.00           C
ATOM   4809 HG12 ILE X 315       9.175  31.880  58.873  1.00  0.00           H
ATOM   4810 HG13 ILE X 315       8.954  30.368  58.108  1.00  0.00           H
ATOM   4811  CD1 ILE X 315       7.342  31.578  57.642  1.00  0.00           C
ATOM   4812 HD11 ILE X 315       7.795  31.653  56.646  1.00  0.00           H
ATOM   4813 HD12 ILE X 315       7.101  32.618  57.871  1.00  0.00           H
ATOM   4814 HD13 ILE X 315       6.445  30.972  57.695  1.00  0.00           H
ATOM   4815  C   ILE X 315       6.767  31.149  62.237  1.00  0.00           C
ATOM   4816  O   ILE X 315       5.613  30.752  62.654  1.00  0.00           O
ATOM   4817  N   VAL X 316       7.749  31.260  63.080  1.00  0.00           N
ATOM   4818  H   VAL X 316       8.644  31.526  62.689  1.00  0.00           H
ATOM   4819  CA  VAL X 316       7.868  30.811  64.461  1.00  0.00           C
ATOM   4820  HA  VAL X 316       6.980  30.228  64.682  1.00  0.00           H
ATOM   4821  CB  VAL X 316       8.960  29.739  64.709  1.00  0.00           C
ATOM   4822  HB  VAL X 316       9.902  30.262  64.565  1.00  0.00           H
ATOM   4823  CG1 VAL X 316       8.895  29.180  66.102  1.00  0.00           C
ATOM   4824 HG11 VAL X 316       9.602  28.363  66.171  1.00  0.00           H
ATOM   4825 HG12 VAL X 316       9.108  29.881  66.913  1.00  0.00           H
ATOM   4826 HG13 VAL X 316       7.890  28.770  66.234  1.00  0.00           H
ATOM   4827  CG2 VAL X 316       9.042  28.579  63.704  1.00  0.00           C
ATOM   4828 HG21 VAL X 316       8.181  27.908  63.643  1.00  0.00           H
ATOM   4829 HG22 VAL X 316       9.897  27.929  63.913  1.00  0.00           H
ATOM   4830 HG23 VAL X 316       9.139  29.070  62.734  1.00  0.00           H
ATOM   4831  C   VAL X 316       7.897  31.982  65.315  1.00  0.00           C
ATOM   4832  O   VAL X 316       8.746  32.851  65.256  1.00  0.00           O
ATOM   4833  N   LEU X 317       7.013  32.013  66.335  1.00  0.00           N
ATOM   4834  H   LEU X 317       6.323  31.274  66.423  1.00  0.00           H
ATOM   4835  CA  LEU X 317       6.965  33.056  67.397  1.00  0.00           C
ATOM   4836  HA  LEU X 317       7.080  34.045  66.962  1.00  0.00           H
ATOM   4837  CB  LEU X 317       5.557  32.900  68.045  1.00  0.00           C
ATOM   4838  HB2 LEU X 317       5.340  31.854  68.250  1.00  0.00           H
ATOM   4839  HB3 LEU X 317       5.577  33.410  69.015  1.00  0.00           H
ATOM   4840  CG  LEU X 317       4.369  33.343  67.241  1.00  0.00           C
ATOM   4841  HG  LEU X 317       4.115  32.522  66.579  1.00  0.00           H
ATOM   4842  CD1 LEU X 317       3.178  33.743  68.104  1.00  0.00           C
ATOM   4843 HD11 LEU X 317       3.172  34.756  68.517  1.00  0.00           H
ATOM   4844 HD12 LEU X 317       3.089  33.034  68.934  1.00  0.00           H
ATOM   4845 HD13 LEU X 317       2.237  33.564  67.583  1.00  0.00           H
ATOM   4846  CD2 LEU X 317       4.609  34.622  66.400  1.00  0.00           C
ATOM   4847 HD21 LEU X 317       5.024  35.466  66.949  1.00  0.00           H
ATOM   4848 HD22 LEU X 317       5.270  34.394  65.572  1.00  0.00           H
ATOM   4849 HD23 LEU X 317       3.654  34.879  65.946  1.00  0.00           H
ATOM   4850  C   LEU X 317       8.082  32.847  68.436  1.00  0.00           C
ATOM   4851  O   LEU X 317       8.361  31.745  68.842  1.00  0.00           O
ATOM   4852  N   ASN X 318       8.748  33.960  68.788  1.00  0.00           N
ATOM   4853  H   ASN X 318       8.488  34.837  68.349  1.00  0.00           H
ATOM   4854  CA  ASN X 318       9.969  33.904  69.599  1.00  0.00           C
ATOM   4855  HA  ASN X 318      10.596  33.166  69.110  1.00  0.00           H
ATOM   4856  CB  ASN X 318      10.627  35.337  69.413  1.00  0.00           C
ATOM   4857  HB2 ASN X 318      10.560  35.553  68.348  1.00  0.00           H
ATOM   4858  HB3 ASN X 318       9.998  36.031  69.972  1.00  0.00           H
ATOM   4859  CG  ASN X 318      12.060  35.487  69.952  1.00  0.00           C
ATOM   4860  OD1 ASN X 318      12.783  34.531  70.012  1.00  0.00           O
ATOM   4861  ND2 ASN X 318      12.549  36.630  70.297  1.00  0.00           N
ATOM   4862 HD21 ASN X 318      12.038  37.485  70.154  1.00  0.00           H
ATOM   4863 HD22 ASN X 318      13.404  36.741  70.825  1.00  0.00           H
ATOM   4864  C   ASN X 318       9.877  33.459  71.035  1.00  0.00           C
ATOM   4865  O   ASN X 318      10.705  33.727  71.886  1.00  0.00           O
ATOM   4866  N   THR X 319       8.950  32.547  71.205  1.00  0.00           N
ATOM   4867  H   THR X 319       8.188  32.415  70.559  1.00  0.00           H
ATOM   4868  CA  THR X 319       8.866  31.708  72.453  1.00  0.00           C
ATOM   4869  HA  THR X 319       9.740  32.004  73.033  1.00  0.00           H
ATOM   4870  CB  THR X 319       7.602  31.969  73.276  1.00  0.00           C
ATOM   4871  HB  THR X 319       7.579  31.387  74.198  1.00  0.00           H
ATOM   4872  CG2 THR X 319       7.668  33.411  73.666  1.00  0.00           C
ATOM   4873 HG21 THR X 319       7.397  34.164  72.937  1.00  0.00           H
ATOM   4874 HG22 THR X 319       8.656  33.687  74.035  1.00  0.00           H
ATOM   4875 HG23 THR X 319       7.026  33.534  74.530  1.00  0.00           H
ATOM   4876  OG1 THR X 319       6.387  31.903  72.633  1.00  0.00           O
ATOM   4877  HG1 THR X 319       6.250  30.957  72.504  1.00  0.00           H
ATOM   4878  C   THR X 319       9.104  30.209  72.182  1.00  0.00           C
ATOM   4879  O   THR X 319       8.918  29.502  73.160  1.00  0.00           O
ATOM   4880  N   ASP X 320       9.493  29.807  71.015  1.00  0.00           N
ATOM   4881  H   ASP X 320       9.789  30.446  70.298  1.00  0.00           H
ATOM   4882  CA  ASP X 320      10.017  28.447  70.758  1.00  0.00           C
ATOM   4883  HA  ASP X 320      10.575  28.163  71.646  1.00  0.00           H
ATOM   4884  CB  ASP X 320       8.882  27.383  70.611  1.00  0.00           C
ATOM   4885  HB2 ASP X 320       8.068  27.576  71.324  1.00  0.00           H
ATOM   4886  HB3 ASP X 320       8.412  27.430  69.622  1.00  0.00           H
ATOM   4887  CG  ASP X 320       9.253  25.906  70.930  1.00  0.00           C
ATOM   4888  OD1 ASP X 320       8.289  25.128  71.040  1.00  0.00           O
ATOM   4889  OD2 ASP X 320      10.390  25.627  71.312  1.00  0.00           O
ATOM   4890  C   ASP X 320      11.137  28.439  69.735  1.00  0.00           C
ATOM   4891  O   ASP X 320      11.245  29.288  68.877  1.00  0.00           O
ATOM   4892  N   TRP X 321      12.045  27.473  69.943  1.00  0.00           N
ATOM   4893  H   TRP X 321      11.721  26.631  70.404  1.00  0.00           H
ATOM   4894  CA  TRP X 321      13.285  27.355  69.029  1.00  0.00           C
ATOM   4895  HA  TRP X 321      13.481  28.412  68.845  1.00  0.00           H
ATOM   4896  CB  TRP X 321      14.462  26.660  69.726  1.00  0.00           C
ATOM   4897  HB2 TRP X 321      14.064  25.713  70.085  1.00  0.00           H
ATOM   4898  HB3 TRP X 321      15.184  26.406  68.948  1.00  0.00           H
ATOM   4899  CG  TRP X 321      15.154  27.376  70.843  1.00  0.00           C
ATOM   4900  CD1 TRP X 321      14.756  28.407  71.498  1.00  0.00           C
ATOM   4901  HD1 TRP X 321      13.782  28.876  71.459  1.00  0.00           H
ATOM   4902  NE1 TRP X 321      15.634  28.782  72.481  1.00  0.00           N
ATOM   4903  HE1 TRP X 321      15.486  29.558  73.101  1.00  0.00           H
ATOM   4904  CE2 TRP X 321      16.637  27.905  72.606  1.00  0.00           C
ATOM   4905  CZ2 TRP X 321      17.601  27.713  73.572  1.00  0.00           C
ATOM   4906  HZ2 TRP X 321      17.669  28.425  74.382  1.00  0.00           H
ATOM   4907  CH2 TRP X 321      18.520  26.761  73.391  1.00  0.00           C
ATOM   4908  HH2 TRP X 321      19.390  26.664  74.020  1.00  0.00           H
ATOM   4909  CZ3 TRP X 321      18.409  25.826  72.365  1.00  0.00           C
ATOM   4910  HZ3 TRP X 321      19.110  25.005  72.235  1.00  0.00           H
ATOM   4911  CE3 TRP X 321      17.381  25.936  71.464  1.00  0.00           C
ATOM   4912  HE3 TRP X 321      17.106  25.185  70.736  1.00  0.00           H
ATOM   4913  CD2 TRP X 321      16.383  26.999  71.534  1.00  0.00           C
ATOM   4914  C   TRP X 321      13.076  26.788  67.649  1.00  0.00           C
ATOM   4915  O   TRP X 321      12.320  25.859  67.489  1.00  0.00           O
ATOM   4916  N   SER X 322      13.809  27.251  66.610  1.00  0.00           N
ATOM   4917  H   SER X 322      14.463  27.985  66.810  1.00  0.00           H
ATOM   4918  CA  SER X 322      13.980  26.517  65.367  1.00  0.00           C
ATOM   4919  HA  SER X 322      13.158  25.802  65.374  1.00  0.00           H
ATOM   4920  CB  SER X 322      13.771  27.518  64.198  1.00  0.00           C
ATOM   4921  HB2 SER X 322      13.920  26.937  63.286  1.00  0.00           H
ATOM   4922  HB3 SER X 322      12.761  27.914  64.264  1.00  0.00           H
ATOM   4923  OG  SER X 322      14.785  28.528  64.238  1.00  0.00           O
ATOM   4924  HG  SER X 322      14.564  29.184  64.908  1.00  0.00           H
ATOM   4925  C   SER X 322      15.252  25.564  65.330  1.00  0.00           C
ATOM   4926  O   SER X 322      16.212  25.778  66.045  1.00  0.00           O
ATOM   4927  N   GLY X 323      15.279  24.752  64.250  1.00  0.00           N
ATOM   4928  H   GLY X 323      14.461  24.813  63.659  1.00  0.00           H
ATOM   4929  CA  GLY X 323      16.355  23.826  63.949  1.00  0.00           C
ATOM   4930  HA2 GLY X 323      17.223  24.208  64.473  1.00  0.00           H
ATOM   4931  HA3 GLY X 323      16.142  22.828  64.326  1.00  0.00           H
ATOM   4932  C   GLY X 323      16.793  23.682  62.477  1.00  0.00           C
ATOM   4933  O   GLY X 323      16.925  24.671  61.762  1.00  0.00           O
ATOM   4934  N   TYR X 324      16.814  22.397  61.995  1.00  0.00           N
ATOM   4935  H   TYR X 324      16.764  21.600  62.613  1.00  0.00           H
ATOM   4936  CA  TYR X 324      16.878  22.029  60.563  1.00  0.00           C
ATOM   4937  HA  TYR X 324      17.831  22.440  60.227  1.00  0.00           H
ATOM   4938  CB  TYR X 324      16.749  20.557  60.266  1.00  0.00           C
ATOM   4939  HB2 TYR X 324      16.161  20.039  61.025  1.00  0.00           H
ATOM   4940  HB3 TYR X 324      16.251  20.455  59.293  1.00  0.00           H
ATOM   4941  CG  TYR X 324      18.138  19.944  60.245  1.00  0.00           C
ATOM   4942  CD1 TYR X 324      18.987  20.253  61.332  1.00  0.00           C
ATOM   4943  HD1 TYR X 324      18.706  20.659  62.292  1.00  0.00           H
ATOM   4944  CE1 TYR X 324      20.354  19.955  61.181  1.00  0.00           C
ATOM   4945  HE1 TYR X 324      21.074  20.370  61.867  1.00  0.00           H
ATOM   4946  CZ  TYR X 324      20.753  19.143  60.058  1.00  0.00           C
ATOM   4947  OH  TYR X 324      22.088  18.822  59.984  1.00  0.00           O
ATOM   4948  HH  TYR X 324      22.642  19.326  60.581  1.00  0.00           H
ATOM   4949  CE2 TYR X 324      19.881  18.743  59.057  1.00  0.00           C
ATOM   4950  HE2 TYR X 324      20.157  18.204  58.159  1.00  0.00           H
ATOM   4951  CD2 TYR X 324      18.543  19.153  59.183  1.00  0.00           C
ATOM   4952  HD2 TYR X 324      17.825  18.775  58.463  1.00  0.00           H
ATOM   4953  C   TYR X 324      15.857  22.853  59.724  1.00  0.00           C
ATOM   4954  O   TYR X 324      14.674  22.769  60.040  1.00  0.00           O
ATOM   4955  N   SER X 325      16.252  23.659  58.669  1.00  0.00           N
ATOM   4956  H   SER X 325      17.236  23.717  58.475  1.00  0.00           H
ATOM   4957  CA  SER X 325      15.359  24.514  57.933  1.00  0.00           C
ATOM   4958  HA  SER X 325      14.393  24.015  57.853  1.00  0.00           H
ATOM   4959  CB  SER X 325      15.137  25.831  58.802  1.00  0.00           C
ATOM   4960  HB2 SER X 325      14.516  26.390  58.099  1.00  0.00           H
ATOM   4961  HB3 SER X 325      14.625  25.629  59.740  1.00  0.00           H
ATOM   4962  OG  SER X 325      16.329  26.511  59.229  1.00  0.00           O
ATOM   4963  HG  SER X 325      16.552  26.239  60.128  1.00  0.00           H
ATOM   4964  C   SER X 325      16.121  24.745  56.582  1.00  0.00           C
ATOM   4965  O   SER X 325      17.343  24.814  56.552  1.00  0.00           O
ATOM   4966  N   GLY X 326      15.431  24.757  55.418  1.00  0.00           N
ATOM   4967  H   GLY X 326      14.428  24.636  55.429  1.00  0.00           H
ATOM   4968  CA  GLY X 326      16.123  24.846  54.171  1.00  0.00           C
ATOM   4969  HA2 GLY X 326      16.951  25.549  54.287  1.00  0.00           H
ATOM   4970  HA3 GLY X 326      16.649  23.898  54.090  1.00  0.00           H
ATOM   4971  C   GLY X 326      15.350  25.069  52.781  1.00  0.00           C
ATOM   4972  O   GLY X 326      14.238  24.584  52.636  1.00  0.00           O
ATOM   4973  N   SER X 327      16.034  25.698  51.843  1.00  0.00           N
ATOM   4974  H   SER X 327      16.879  26.196  52.073  1.00  0.00           H
ATOM   4975  CA  SER X 327      15.619  25.811  50.384  1.00  0.00           C
ATOM   4976  HA  SER X 327      14.573  26.137  50.355  1.00  0.00           H
ATOM   4977  CB  SER X 327      16.475  26.761  49.654  1.00  0.00           C
ATOM   4978  HB2 SER X 327      17.471  26.330  49.566  1.00  0.00           H
ATOM   4979  HB3 SER X 327      16.012  26.893  48.682  1.00  0.00           H
ATOM   4980  OG  SER X 327      16.643  28.049  50.290  1.00  0.00           O
ATOM   4981  HG  SER X 327      16.301  28.636  49.610  1.00  0.00           H
ATOM   4982  C   SER X 327      15.723  24.425  49.639  1.00  0.00           C
ATOM   4983  O   SER X 327      16.791  23.845  49.510  1.00  0.00           O
ATOM   4984  N   PHE X 328      14.526  24.031  49.121  1.00  0.00           N
ATOM   4985  H   PHE X 328      13.820  24.750  49.238  1.00  0.00           H
ATOM   4986  CA  PHE X 328      14.244  22.873  48.209  1.00  0.00           C
ATOM   4987  HA  PHE X 328      15.071  22.732  47.516  1.00  0.00           H
ATOM   4988  CB  PHE X 328      13.884  21.610  49.062  1.00  0.00           C
ATOM   4989  HB2 PHE X 328      14.167  20.648  48.632  1.00  0.00           H
ATOM   4990  HB3 PHE X 328      14.527  21.529  49.937  1.00  0.00           H
ATOM   4991  CG  PHE X 328      12.392  21.632  49.545  1.00  0.00           C
ATOM   4992  CD1 PHE X 328      12.091  22.235  50.764  1.00  0.00           C
ATOM   4993  HD1 PHE X 328      12.891  22.736  51.283  1.00  0.00           H
ATOM   4994  CE1 PHE X 328      10.787  22.309  51.201  1.00  0.00           C
ATOM   4995  HE1 PHE X 328      10.560  22.800  52.131  1.00  0.00           H
ATOM   4996  CZ  PHE X 328       9.765  21.694  50.397  1.00  0.00           C
ATOM   4997  HZ  PHE X 328       8.793  21.633  50.862  1.00  0.00           H
ATOM   4998  CE2 PHE X 328      10.067  21.058  49.240  1.00  0.00           C
ATOM   4999  HE2 PHE X 328       9.284  20.731  48.566  1.00  0.00           H
ATOM   5000  CD2 PHE X 328      11.388  20.965  48.740  1.00  0.00           C
ATOM   5001  HD2 PHE X 328      11.608  20.468  47.811  1.00  0.00           H
ATOM   5002  C   PHE X 328      13.131  23.200  47.167  1.00  0.00           C
ATOM   5003  O   PHE X 328      12.284  24.043  47.424  1.00  0.00           O
ATOM   5004  N   MET X 329      13.143  22.546  45.972  1.00  0.00           N
ATOM   5005  H   MET X 329      13.926  21.972  45.723  1.00  0.00           H
ATOM   5006  CA  MET X 329      12.042  22.654  45.040  1.00  0.00           C
ATOM   5007  HA  MET X 329      11.164  23.005  45.592  1.00  0.00           H
ATOM   5008  CB  MET X 329      12.424  23.718  43.993  1.00  0.00           C
ATOM   5009  HB2 MET X 329      13.368  23.471  43.494  1.00  0.00           H
ATOM   5010  HB3 MET X 329      11.587  23.733  43.295  1.00  0.00           H
ATOM   5011  CG  MET X 329      12.399  25.152  44.590  1.00  0.00           C
ATOM   5012  HG2 MET X 329      11.646  25.186  45.373  1.00  0.00           H
ATOM   5013  HG3 MET X 329      13.336  25.148  45.145  1.00  0.00           H
ATOM   5014  SD  MET X 329      12.398  26.572  43.499  1.00  0.00           S
ATOM   5015  CE  MET X 329      13.830  26.297  42.418  1.00  0.00           C
ATOM   5016  HE1 MET X 329      14.666  26.096  43.093  1.00  0.00           H
ATOM   5017  HE2 MET X 329      13.605  25.411  41.821  1.00  0.00           H
ATOM   5018  HE3 MET X 329      14.125  27.202  41.892  1.00  0.00           H
ATOM   5019  C   MET X 329      11.564  21.357  44.374  1.00  0.00           C
ATOM   5020  O   MET X 329      12.332  20.365  44.436  1.00  0.00           O
ATOM   5021  N   ASP X 330      10.291  21.469  43.844  1.00  0.00           N
ATOM   5022  H   ASP X 330       9.801  22.337  43.949  1.00  0.00           H
ATOM   5023  CA  ASP X 330       9.725  20.438  42.973  1.00  0.00           C
ATOM   5024  HA  ASP X 330      10.245  19.494  43.100  1.00  0.00           H
ATOM   5025  CB  ASP X 330       8.158  20.323  43.338  1.00  0.00           C
ATOM   5026  HB2 ASP X 330       8.012  19.924  44.341  1.00  0.00           H
ATOM   5027  HB3 ASP X 330       7.653  21.287  43.386  1.00  0.00           H
ATOM   5028  CG  ASP X 330       7.293  19.449  42.347  1.00  0.00           C
ATOM   5029  OD1 ASP X 330       6.048  19.453  42.461  1.00  0.00           O
ATOM   5030  OD2 ASP X 330       7.971  18.789  41.558  1.00  0.00           O
ATOM   5031  C   ASP X 330       9.882  20.811  41.465  1.00  0.00           C
ATOM   5032  O   ASP X 330       9.081  21.646  41.056  1.00  0.00           O
ATOM   5033  N   TYR X 331      10.884  20.319  40.748  1.00  0.00           N
ATOM   5034  H   TYR X 331      11.441  19.612  41.197  1.00  0.00           H
ATOM   5035  CA  TYR X 331      11.176  20.831  39.399  1.00  0.00           C
ATOM   5036  HA  TYR X 331      11.202  21.919  39.470  1.00  0.00           H
ATOM   5037  CB  TYR X 331      12.629  20.426  38.900  1.00  0.00           C
ATOM   5038  HB2 TYR X 331      12.754  19.372  38.636  1.00  0.00           H
ATOM   5039  HB3 TYR X 331      12.796  20.966  37.962  1.00  0.00           H
ATOM   5040  CG  TYR X 331      13.622  20.894  39.856  1.00  0.00           C
ATOM   5041  CD1 TYR X 331      13.979  22.218  39.925  1.00  0.00           C
ATOM   5042  HD1 TYR X 331      13.660  22.967  39.213  1.00  0.00           H
ATOM   5043  CE1 TYR X 331      14.825  22.711  40.943  1.00  0.00           C
ATOM   5044  HE1 TYR X 331      15.151  23.731  40.835  1.00  0.00           H
ATOM   5045  CZ  TYR X 331      15.281  21.826  41.952  1.00  0.00           C
ATOM   5046  OH  TYR X 331      15.941  22.293  43.085  1.00  0.00           O
ATOM   5047  HH  TYR X 331      15.827  21.697  43.821  1.00  0.00           H
ATOM   5048  CE2 TYR X 331      14.825  20.496  41.976  1.00  0.00           C
ATOM   5049  HE2 TYR X 331      15.028  19.876  42.840  1.00  0.00           H
ATOM   5050  CD2 TYR X 331      13.964  20.025  40.913  1.00  0.00           C
ATOM   5051  HD2 TYR X 331      13.651  18.989  40.936  1.00  0.00           H
ATOM   5052  C   TYR X 331      10.162  20.333  38.334  1.00  0.00           C
ATOM   5053  O   TYR X 331      10.293  20.613  37.113  1.00  0.00           O
ATOM   5054  N   TRP X 332       9.159  19.525  38.815  1.00  0.00           N
ATOM   5055  H   TRP X 332       9.125  19.391  39.809  1.00  0.00           H
ATOM   5056  CA  TRP X 332       8.207  18.767  38.070  1.00  0.00           C
ATOM   5057  HA  TRP X 332       8.569  18.785  37.038  1.00  0.00           H
ATOM   5058  CB  TRP X 332       8.302  17.264  38.459  1.00  0.00           C
ATOM   5059  HB2 TRP X 332       7.997  17.078  39.491  1.00  0.00           H
ATOM   5060  HB3 TRP X 332       7.550  16.690  37.919  1.00  0.00           H
ATOM   5061  CG  TRP X 332       9.650  16.730  38.229  1.00  0.00           C
ATOM   5062  CD1 TRP X 332      10.213  16.285  37.065  1.00  0.00           C
[truncated: 75,292 more chars]
