# Supplementary material for: Binding mechanism of oseltamivir and influenza neuraminidase suggests perspectives for the design of new anti-influenza drugs
Source: PLoS Comput Biol. 2022 Jul 28;18(7):e1010343. doi: 10.1371/journal.pcbi.1010343 (PMC9401145; doi:10.1371/journal.pcbi.1010343)
Supplement: S2 Data — PDB files of typical conformation of the metastable states identified from our MSM (with water molecules and counter ions removed). A PDB file (containing water molecules and counter ions) of the metastable state S9 (corresponding to the NA subunit of residues 1~389) appearing in the oseltamivir-NA tetramer simulation. (ZIP) [file pcbi.1010343.s014.zip › S2_Data/S0B.pdb]

CRYST1   85.966   85.966   85.966 109.47 109.47 109.47 P 1           1
ATOM      1  N   ARG X   1       5.288  15.911  31.411  1.00  0.00           N
ATOM      2  H1  ARG X   1       5.433  15.037  31.882  1.00  0.00           H
ATOM      3  H2  ARG X   1       4.401  16.205  31.805  1.00  0.00           H
ATOM      4  H3  ARG X   1       5.205  15.775  30.411  1.00  0.00           H
ATOM      5  CA  ARG X   1       6.379  16.842  31.760  1.00  0.00           C
ATOM      6  HA  ARG X   1       5.940  17.807  31.492  1.00  0.00           H
ATOM      7  CB  ARG X   1       6.533  16.759  33.273  1.00  0.00           C
ATOM      8  HB2 ARG X   1       6.685  15.709  33.563  1.00  0.00           H
ATOM      9  HB3 ARG X   1       7.469  17.241  33.539  1.00  0.00           H
ATOM     10  CG  ARG X   1       5.441  17.339  34.152  1.00  0.00           C
ATOM     11  HG2 ARG X   1       5.599  18.416  34.232  1.00  0.00           H
ATOM     12  HG3 ARG X   1       4.452  17.171  33.732  1.00  0.00           H
ATOM     13  CD  ARG X   1       5.490  16.805  35.578  1.00  0.00           C
ATOM     14  HD2 ARG X   1       5.003  15.833  35.543  1.00  0.00           H
ATOM     15  HD3 ARG X   1       6.579  16.728  35.672  1.00  0.00           H
ATOM     16  NE  ARG X   1       4.828  17.620  36.555  1.00  0.00           N
ATOM     17  HE  ARG X   1       4.021  18.150  36.252  1.00  0.00           H
ATOM     18  CZ  ARG X   1       5.288  18.034  37.749  1.00  0.00           C
ATOM     19  NH1 ARG X   1       6.240  17.408  38.422  1.00  0.00           N
ATOM     20 HH11 ARG X   1       6.560  16.497  38.108  1.00  0.00           H
ATOM     21 HH12 ARG X   1       6.548  17.829  39.279  1.00  0.00           H
ATOM     22  NH2 ARG X   1       4.887  19.079  38.357  1.00  0.00           N
ATOM     23 HH21 ARG X   1       4.382  19.768  37.816  1.00  0.00           H
ATOM     24 HH22 ARG X   1       5.584  19.359  39.037  1.00  0.00           H
ATOM     25  C   ARG X   1       7.630  16.574  30.932  1.00  0.00           C
ATOM     26  O   ARG X   1       7.708  15.483  30.367  1.00  0.00           O
ATOM     27  N   ASP X   2       8.399  17.639  30.794  1.00  0.00           N
ATOM     28  H   ASP X   2       8.211  18.281  31.551  1.00  0.00           H
ATOM     29  CA  ASP X   2       9.651  17.771  29.988  1.00  0.00           C
ATOM     30  HA  ASP X   2       9.357  17.487  28.972  1.00  0.00           H
ATOM     31  CB  ASP X   2      10.001  19.234  29.972  1.00  0.00           C
ATOM     32  HB2 ASP X   2      10.200  19.604  30.980  1.00  0.00           H
ATOM     33  HB3 ASP X   2      10.982  19.388  29.509  1.00  0.00           H
ATOM     34  CG  ASP X   2       8.873  20.080  29.327  1.00  0.00           C
ATOM     35  OD1 ASP X   2       8.923  21.344  29.581  1.00  0.00           O
ATOM     36  OD2 ASP X   2       8.105  19.536  28.491  1.00  0.00           O
ATOM     37  C   ASP X   2      10.879  16.871  30.436  1.00  0.00           C
ATOM     38  O   ASP X   2      10.831  16.163  31.455  1.00  0.00           O
ATOM     39  N   PHE X   3      12.000  16.996  29.721  1.00  0.00           N
ATOM     40  H   PHE X   3      11.998  17.442  28.819  1.00  0.00           H
ATOM     41  CA  PHE X   3      13.296  16.444  30.135  1.00  0.00           C
ATOM     42  HA  PHE X   3      13.213  15.364  30.257  1.00  0.00           H
ATOM     43  CB  PHE X   3      14.329  16.667  29.034  1.00  0.00           C
ATOM     44  HB2 PHE X   3      15.071  15.878  29.112  1.00  0.00           H
ATOM     45  HB3 PHE X   3      13.809  16.437  28.101  1.00  0.00           H
ATOM     46  CG  PHE X   3      15.078  17.958  28.948  1.00  0.00           C
ATOM     47  CD1 PHE X   3      16.341  18.176  29.531  1.00  0.00           C
ATOM     48  HD1 PHE X   3      16.820  17.431  30.143  1.00  0.00           H
ATOM     49  CE1 PHE X   3      17.026  19.394  29.373  1.00  0.00           C
ATOM     50  HE1 PHE X   3      17.958  19.498  29.921  1.00  0.00           H
ATOM     51  CZ  PHE X   3      16.561  20.339  28.492  1.00  0.00           C
ATOM     52  HZ  PHE X   3      17.184  21.187  28.233  1.00  0.00           H
ATOM     53  CE2 PHE X   3      15.361  20.143  27.792  1.00  0.00           C
ATOM     54  HE2 PHE X   3      15.084  20.970  27.150  1.00  0.00           H
ATOM     55  CD2 PHE X   3      14.661  18.928  27.992  1.00  0.00           C
ATOM     56  HD2 PHE X   3      13.736  18.823  27.456  1.00  0.00           H
ATOM     57  C   PHE X   3      13.787  17.029  31.505  1.00  0.00           C
ATOM     58  O   PHE X   3      13.249  17.964  32.041  1.00  0.00           O
ATOM     59  N   ASN X   4      14.834  16.366  32.049  1.00  0.00           N
ATOM     60  H   ASN X   4      15.102  15.522  31.572  1.00  0.00           H
ATOM     61  CA  ASN X   4      15.479  16.774  33.357  1.00  0.00           C
ATOM     62  HA  ASN X   4      14.698  17.000  34.079  1.00  0.00           H
ATOM     63  CB  ASN X   4      16.267  15.585  33.948  1.00  0.00           C
ATOM     64  HB2 ASN X   4      15.502  14.848  34.202  1.00  0.00           H
ATOM     65  HB3 ASN X   4      16.996  15.258  33.204  1.00  0.00           H
ATOM     66  CG  ASN X   4      16.990  15.970  35.219  1.00  0.00           C
ATOM     67  OD1 ASN X   4      18.132  15.539  35.465  1.00  0.00           O
ATOM     68  ND2 ASN X   4      16.463  16.909  35.912  1.00  0.00           N
ATOM     69 HD21 ASN X   4      15.600  17.379  35.712  1.00  0.00           H
ATOM     70 HD22 ASN X   4      17.083  17.422  36.522  1.00  0.00           H
ATOM     71  C   ASN X   4      16.272  18.081  33.133  1.00  0.00           C
ATOM     72  O   ASN X   4      17.384  18.083  32.524  1.00  0.00           O
ATOM     73  N   ASN X   5      15.655  19.191  33.582  1.00  0.00           N
ATOM     74  H   ASN X   5      14.836  19.121  34.168  1.00  0.00           H
ATOM     75  CA  ASN X   5      16.063  20.535  33.228  1.00  0.00           C
ATOM     76  HA  ASN X   5      17.141  20.435  33.050  1.00  0.00           H
ATOM     77  CB  ASN X   5      15.449  20.882  31.856  1.00  0.00           C
ATOM     78  HB2 ASN X   5      16.203  21.438  31.309  1.00  0.00           H
ATOM     79  HB3 ASN X   5      15.246  20.050  31.184  1.00  0.00           H
ATOM     80  CG  ASN X   5      14.150  21.631  31.972  1.00  0.00           C
ATOM     81  OD1 ASN X   5      14.128  22.806  32.264  1.00  0.00           O
ATOM     82  ND2 ASN X   5      13.076  20.936  31.866  1.00  0.00           N
ATOM     83 HD21 ASN X   5      13.261  19.949  31.757  1.00  0.00           H
ATOM     84 HD22 ASN X   5      12.184  21.357  32.104  1.00  0.00           H
ATOM     85  C   ASN X   5      15.873  21.582  34.343  1.00  0.00           C
ATOM     86  O   ASN X   5      14.884  21.482  35.049  1.00  0.00           O
ATOM     87  N   LEU X   6      16.854  22.464  34.558  1.00  0.00           N
ATOM     88  H   LEU X   6      17.692  22.300  34.026  1.00  0.00           H
ATOM     89  CA  LEU X   6      16.717  23.549  35.604  1.00  0.00           C
ATOM     90  HA  LEU X   6      15.793  23.420  36.174  1.00  0.00           H
ATOM     91  CB  LEU X   6      17.898  23.489  36.590  1.00  0.00           C
ATOM     92  HB2 LEU X   6      18.830  23.650  36.049  1.00  0.00           H
ATOM     93  HB3 LEU X   6      17.785  24.369  37.224  1.00  0.00           H
ATOM     94  CG  LEU X   6      18.192  22.293  37.477  1.00  0.00           C
ATOM     95  HG  LEU X   6      18.329  21.446  36.807  1.00  0.00           H
ATOM     96  CD1 LEU X   6      19.532  22.547  38.197  1.00  0.00           C
ATOM     97 HD11 LEU X   6      19.424  23.443  38.813  1.00  0.00           H
ATOM     98 HD12 LEU X   6      20.326  22.698  37.466  1.00  0.00           H
ATOM     99 HD13 LEU X   6      19.683  21.839  39.013  1.00  0.00           H
ATOM    100  CD2 LEU X   6      17.044  22.005  38.430  1.00  0.00           C
ATOM    101 HD21 LEU X   6      17.256  21.044  38.885  1.00  0.00           H
ATOM    102 HD22 LEU X   6      17.052  22.796  39.179  1.00  0.00           H
ATOM    103 HD23 LEU X   6      16.057  21.881  37.954  1.00  0.00           H
ATOM    104  C   LEU X   6      16.451  24.880  34.932  1.00  0.00           C
ATOM    105  O   LEU X   6      16.793  25.935  35.371  1.00  0.00           O
ATOM    106  N   THR X   7      15.803  24.916  33.748  1.00  0.00           N
ATOM    107  H   THR X   7      15.364  24.073  33.405  1.00  0.00           H
ATOM    108  CA  THR X   7      15.938  26.048  32.817  1.00  0.00           C
ATOM    109  HA  THR X   7      16.947  26.465  32.877  1.00  0.00           H
ATOM    110  CB  THR X   7      15.868  25.569  31.407  1.00  0.00           C
ATOM    111  HB  THR X   7      16.089  26.454  30.825  1.00  0.00           H
ATOM    112  CG2 THR X   7      16.671  24.334  30.985  1.00  0.00           C
ATOM    113 HG21 THR X   7      16.421  24.053  29.962  1.00  0.00           H
ATOM    114 HG22 THR X   7      16.481  23.437  31.566  1.00  0.00           H
ATOM    115 HG23 THR X   7      17.686  24.669  30.794  1.00  0.00           H
ATOM    116  OG1 THR X   7      14.558  25.257  31.091  1.00  0.00           O
ATOM    117  HG1 THR X   7      14.376  24.349  31.340  1.00  0.00           H
ATOM    118  C   THR X   7      14.936  27.206  33.064  1.00  0.00           C
ATOM    119  O   THR X   7      15.124  28.346  32.608  1.00  0.00           O
ATOM    120  N   LYS X   8      13.862  27.090  33.858  1.00  0.00           N
ATOM    121  H   LYS X   8      13.813  26.245  34.417  1.00  0.00           H
ATOM    122  CA  LYS X   8      12.923  28.158  34.237  1.00  0.00           C
ATOM    123  HA  LYS X   8      12.909  28.757  33.323  1.00  0.00           H
ATOM    124  CB  LYS X   8      11.485  27.662  34.394  1.00  0.00           C
ATOM    125  HB2 LYS X   8      11.465  27.097  35.321  1.00  0.00           H
ATOM    126  HB3 LYS X   8      10.870  28.564  34.476  1.00  0.00           H
ATOM    127  CG  LYS X   8      11.083  26.671  33.252  1.00  0.00           C
ATOM    128  HG2 LYS X   8      11.441  26.924  32.251  1.00  0.00           H
ATOM    129  HG3 LYS X   8      11.600  25.723  33.419  1.00  0.00           H
ATOM    130  CD  LYS X   8       9.583  26.435  33.169  1.00  0.00           C
ATOM    131  HD2 LYS X   8       9.160  26.268  34.153  1.00  0.00           H
ATOM    132  HD3 LYS X   8       9.026  27.174  32.585  1.00  0.00           H
ATOM    133  CE  LYS X   8       9.352  25.075  32.469  1.00  0.00           C
ATOM    134  HE2 LYS X   8       9.959  25.005  31.559  1.00  0.00           H
ATOM    135  HE3 LYS X   8       9.562  24.219  33.108  1.00  0.00           H
ATOM    136  NZ  LYS X   8       7.959  24.837  32.073  1.00  0.00           N
ATOM    137  HZ1 LYS X   8       7.860  24.104  31.386  1.00  0.00           H
ATOM    138  HZ2 LYS X   8       7.705  25.678  31.573  1.00  0.00           H
ATOM    139  HZ3 LYS X   8       7.258  24.810  32.797  1.00  0.00           H
ATOM    140  C   LYS X   8      13.453  29.025  35.456  1.00  0.00           C
ATOM    141  O   LYS X   8      14.449  28.606  36.063  1.00  0.00           O
ATOM    142  N   GLY X   9      12.938  30.237  35.697  1.00  0.00           N
ATOM    143  H   GLY X   9      12.425  30.632  34.920  1.00  0.00           H
ATOM    144  CA  GLY X   9      13.323  31.170  36.765  1.00  0.00           C
ATOM    145  HA2 GLY X   9      14.390  31.117  37.002  1.00  0.00           H
ATOM    146  HA3 GLY X   9      13.061  32.192  36.488  1.00  0.00           H
ATOM    147  C   GLY X   9      12.477  30.874  38.083  1.00  0.00           C
ATOM    148  O   GLY X   9      11.572  30.007  37.948  1.00  0.00           O
ATOM    149  N   LEU X  10      12.722  31.463  39.186  1.00  0.00           N
ATOM    150  H   LEU X  10      13.558  31.991  39.373  1.00  0.00           H
ATOM    151  CA  LEU X  10      11.792  31.303  40.312  1.00  0.00           C
ATOM    152  HA  LEU X  10      11.370  30.308  40.443  1.00  0.00           H
ATOM    153  CB  LEU X  10      12.354  31.772  41.670  1.00  0.00           C
ATOM    154  HB2 LEU X  10      12.823  32.744  41.512  1.00  0.00           H
ATOM    155  HB3 LEU X  10      11.530  31.833  42.370  1.00  0.00           H
ATOM    156  CG  LEU X  10      13.487  30.890  42.369  1.00  0.00           C
ATOM    157  HG  LEU X  10      14.334  30.692  41.708  1.00  0.00           H
ATOM    158  CD1 LEU X  10      14.091  31.672  43.494  1.00  0.00           C
ATOM    159 HD11 LEU X  10      13.333  31.637  44.283  1.00  0.00           H
ATOM    160 HD12 LEU X  10      14.088  32.758  43.348  1.00  0.00           H
ATOM    161 HD13 LEU X  10      15.032  31.301  43.889  1.00  0.00           H
ATOM    162  CD2 LEU X  10      13.036  29.465  42.703  1.00  0.00           C
ATOM    163 HD21 LEU X  10      12.801  28.877  41.814  1.00  0.00           H
ATOM    164 HD22 LEU X  10      13.844  28.979  43.243  1.00  0.00           H
ATOM    165 HD23 LEU X  10      12.091  29.461  43.241  1.00  0.00           H
ATOM    166  C   LEU X  10      10.599  32.226  40.049  1.00  0.00           C
ATOM    167  O   LEU X  10      10.705  33.390  39.526  1.00  0.00           O
ATOM    168  N   CYX X  11       9.537  31.897  40.682  1.00  0.00           N
ATOM    169  H   CYX X  11       9.403  30.984  41.107  1.00  0.00           H
ATOM    170  CA  CYX X  11       8.296  32.630  40.870  1.00  0.00           C
ATOM    171  HA  CYX X  11       7.912  33.045  39.939  1.00  0.00           H
ATOM    172  CB  CYX X  11       7.287  31.631  41.286  1.00  0.00           C
ATOM    173  HB2 CYX X  11       7.607  31.206  42.236  1.00  0.00           H
ATOM    174  HB3 CYX X  11       6.300  32.021  41.495  1.00  0.00           H
ATOM    175  SG  CYX X  11       6.941  30.188  40.266  1.00  0.00           S
ATOM    176  C   CYX X  11       8.486  33.798  41.741  1.00  0.00           C
ATOM    177  O   CYX X  11       9.205  33.707  42.769  1.00  0.00           O
ATOM    178  N   THR X  12       7.943  34.946  41.424  1.00  0.00           N
ATOM    179  H   THR X  12       7.277  34.907  40.670  1.00  0.00           H
ATOM    180  CA  THR X  12       7.831  36.063  42.400  1.00  0.00           C
ATOM    181  HA  THR X  12       8.815  36.381  42.755  1.00  0.00           H
ATOM    182  CB  THR X  12       7.251  37.301  41.775  1.00  0.00           C
ATOM    183  HB  THR X  12       6.186  37.082  41.665  1.00  0.00           H
ATOM    184  CG2 THR X  12       7.412  38.455  42.751  1.00  0.00           C
ATOM    185 HG21 THR X  12       6.630  39.168  42.482  1.00  0.00           H
ATOM    186 HG22 THR X  12       8.421  38.848  42.687  1.00  0.00           H
ATOM    187 HG23 THR X  12       7.203  38.087  43.760  1.00  0.00           H
ATOM    188  OG1 THR X  12       7.758  37.596  40.487  1.00  0.00           O
ATOM    189  HG1 THR X  12       7.381  36.920  39.920  1.00  0.00           H
ATOM    190  C   THR X  12       7.105  35.614  43.741  1.00  0.00           C
ATOM    191  O   THR X  12       6.015  35.045  43.682  1.00  0.00           O
ATOM    192  N   ILE X  13       7.808  35.803  44.862  1.00  0.00           N
ATOM    193  H   ILE X  13       8.717  36.227  44.873  1.00  0.00           H
ATOM    194  CA  ILE X  13       7.273  35.579  46.201  1.00  0.00           C
ATOM    195  HA  ILE X  13       6.431  34.898  46.248  1.00  0.00           H
ATOM    196  CB  ILE X  13       8.474  34.872  46.964  1.00  0.00           C
ATOM    197  HB  ILE X  13       9.343  35.491  47.176  1.00  0.00           H
ATOM    198  CG2 ILE X  13       7.974  34.399  48.388  1.00  0.00           C
ATOM    199 HG21 ILE X  13       8.798  33.902  48.902  1.00  0.00           H
ATOM    200 HG22 ILE X  13       7.125  33.735  48.269  1.00  0.00           H
ATOM    201 HG23 ILE X  13       7.587  35.251  48.949  1.00  0.00           H
ATOM    202  CG1 ILE X  13       9.018  33.633  46.325  1.00  0.00           C
ATOM    203 HG12 ILE X  13       8.369  32.769  46.239  1.00  0.00           H
ATOM    204 HG13 ILE X  13       9.281  33.895  45.297  1.00  0.00           H
ATOM    205  CD1 ILE X  13      10.372  33.184  46.839  1.00  0.00           C
ATOM    206 HD11 ILE X  13      10.962  34.088  46.683  1.00  0.00           H
ATOM    207 HD12 ILE X  13      10.713  32.404  46.169  1.00  0.00           H
ATOM    208 HD13 ILE X  13      10.371  32.974  47.915  1.00  0.00           H
ATOM    209  C   ILE X  13       6.944  36.812  46.946  1.00  0.00           C
ATOM    210  O   ILE X  13       7.841  37.648  47.085  1.00  0.00           O
ATOM    211  N   ASN X  14       5.707  36.913  47.467  1.00  0.00           N
ATOM    212  H   ASN X  14       5.036  36.192  47.261  1.00  0.00           H
ATOM    213  CA  ASN X  14       5.214  38.021  48.179  1.00  0.00           C
ATOM    214  HA  ASN X  14       5.937  38.814  48.399  1.00  0.00           H
ATOM    215  CB  ASN X  14       4.137  38.652  47.309  1.00  0.00           C
ATOM    216  HB2 ASN X  14       3.381  37.933  46.981  1.00  0.00           H
ATOM    217  HB3 ASN X  14       3.557  39.423  47.822  1.00  0.00           H
ATOM    218  CG  ASN X  14       4.706  39.282  46.039  1.00  0.00           C
ATOM    219  OD1 ASN X  14       5.883  39.591  45.902  1.00  0.00           O
ATOM    220  ND2 ASN X  14       3.996  39.449  44.985  1.00  0.00           N
ATOM    221 HD21 ASN X  14       3.005  39.238  45.036  1.00  0.00           H
ATOM    222 HD22 ASN X  14       4.522  39.857  44.228  1.00  0.00           H
ATOM    223  C   ASN X  14       4.566  37.658  49.552  1.00  0.00           C
ATOM    224  O   ASN X  14       4.227  38.574  50.357  1.00  0.00           O
ATOM    225  N   SER X  15       4.381  36.365  49.838  1.00  0.00           N
ATOM    226  H   SER X  15       4.503  35.642  49.148  1.00  0.00           H
ATOM    227  CA  SER X  15       4.009  35.825  51.186  1.00  0.00           C
ATOM    228  HA  SER X  15       4.740  36.277  51.861  1.00  0.00           H
ATOM    229  CB  SER X  15       2.560  36.093  51.541  1.00  0.00           C
ATOM    230  HB2 SER X  15       2.375  35.830  52.589  1.00  0.00           H
ATOM    231  HB3 SER X  15       2.313  37.140  51.354  1.00  0.00           H
ATOM    232  OG  SER X  15       1.667  35.366  50.671  1.00  0.00           O
ATOM    233  HG  SER X  15       1.465  35.980  49.954  1.00  0.00           H
ATOM    234  C   SER X  15       4.228  34.238  51.125  1.00  0.00           C
ATOM    235  O   SER X  15       4.554  33.711  50.066  1.00  0.00           O
ATOM    236  N   TRP X  16       4.148  33.538  52.261  1.00  0.00           N
ATOM    237  H   TRP X  16       3.938  34.137  53.037  1.00  0.00           H
ATOM    238  CA  TRP X  16       4.401  32.067  52.348  1.00  0.00           C
ATOM    239  HA  TRP X  16       4.366  31.662  51.343  1.00  0.00           H
ATOM    240  CB  TRP X  16       5.770  31.840  53.034  1.00  0.00           C
ATOM    241  HB2 TRP X  16       5.784  32.240  54.050  1.00  0.00           H
ATOM    242  HB3 TRP X  16       5.963  30.756  53.030  1.00  0.00           H
ATOM    243  CG  TRP X  16       7.044  32.427  52.394  1.00  0.00           C
ATOM    244  CD1 TRP X  16       7.425  33.709  52.485  1.00  0.00           C
ATOM    245  HD1 TRP X  16       6.919  34.409  53.133  1.00  0.00           H
ATOM    246  NE1 TRP X  16       8.660  33.787  51.875  1.00  0.00           N
ATOM    247  HE1 TRP X  16       9.088  34.697  51.810  1.00  0.00           H
ATOM    248  CE2 TRP X  16       9.134  32.601  51.358  1.00  0.00           C
ATOM    249  CZ2 TRP X  16      10.363  32.179  50.797  1.00  0.00           C
ATOM    250  HZ2 TRP X  16      11.192  32.840  50.577  1.00  0.00           H
ATOM    251  CH2 TRP X  16      10.448  30.787  50.397  1.00  0.00           C
ATOM    252  HH2 TRP X  16      11.408  30.529  49.970  1.00  0.00           H
ATOM    253  CZ3 TRP X  16       9.323  29.952  50.469  1.00  0.00           C
ATOM    254  HZ3 TRP X  16       9.341  28.927  50.112  1.00  0.00           H
ATOM    255  CE3 TRP X  16       8.154  30.419  51.160  1.00  0.00           C
ATOM    256  HE3 TRP X  16       7.320  29.758  51.334  1.00  0.00           H
ATOM    257  CD2 TRP X  16       8.048  31.732  51.586  1.00  0.00           C
ATOM    258  C   TRP X  16       3.262  31.427  53.119  1.00  0.00           C
ATOM    259  O   TRP X  16       2.615  32.151  53.840  1.00  0.00           O
ATOM    260  N   HID X  17       2.997  30.157  52.922  1.00  0.00           N
ATOM    261  H   HID X  17       3.412  29.697  52.132  1.00  0.00           H
ATOM    262  CA  HID X  17       1.908  29.523  53.674  1.00  0.00           C
ATOM    263  HA  HID X  17       1.909  29.790  54.733  1.00  0.00           H
ATOM    264  CB  HID X  17       0.586  29.861  52.892  1.00  0.00           C
ATOM    265  HB2 HID X  17      -0.286  29.641  53.503  1.00  0.00           H
ATOM    266  HB3 HID X  17       0.544  30.953  52.818  1.00  0.00           H
ATOM    267  CG  HID X  17       0.401  29.352  51.416  1.00  0.00           C
ATOM    268  ND1 HID X  17       0.666  30.026  50.248  1.00  0.00           N
ATOM    269  HD1 HID X  17       1.007  30.975  50.210  1.00  0.00           H
ATOM    270  CE1 HID X  17       0.240  29.231  49.240  1.00  0.00           C
ATOM    271  HE1 HID X  17       0.411  29.529  48.217  1.00  0.00           H
ATOM    272  NE2 HID X  17      -0.127  28.044  49.756  1.00  0.00           N
ATOM    273  CD2 HID X  17      -0.218  28.185  51.082  1.00  0.00           C
ATOM    274  HD2 HID X  17      -0.590  27.483  51.814  1.00  0.00           H
ATOM    275  C   HID X  17       1.934  27.965  53.667  1.00  0.00           C
ATOM    276  O   HID X  17       2.746  27.373  52.898  1.00  0.00           O
ATOM    277  N   ILE X  18       1.145  27.400  54.609  1.00  0.00           N
ATOM    278  H   ILE X  18       0.557  27.921  55.248  1.00  0.00           H
ATOM    279  CA  ILE X  18       1.298  25.952  54.786  1.00  0.00           C
ATOM    280  HA  ILE X  18       2.286  25.758  55.210  1.00  0.00           H
ATOM    281  CB  ILE X  18       0.210  25.476  55.852  1.00  0.00           C
ATOM    282  HB  ILE X  18       0.400  26.073  56.743  1.00  0.00           H
ATOM    283  CG2 ILE X  18      -1.270  25.732  55.410  1.00  0.00           C
ATOM    284 HG21 ILE X  18      -1.463  26.743  55.044  1.00  0.00           H
ATOM    285 HG22 ILE X  18      -2.011  25.485  56.173  1.00  0.00           H
ATOM    286 HG23 ILE X  18      -1.443  25.210  54.472  1.00  0.00           H
ATOM    287  CG1 ILE X  18       0.307  24.027  56.305  1.00  0.00           C
ATOM    288 HG12 ILE X  18      -0.634  23.584  56.638  1.00  0.00           H
ATOM    289 HG13 ILE X  18       0.605  23.431  55.447  1.00  0.00           H
ATOM    290  CD1 ILE X  18       1.269  23.815  57.411  1.00  0.00           C
ATOM    291 HD11 ILE X  18       2.221  24.092  56.960  1.00  0.00           H
ATOM    292 HD12 ILE X  18       1.288  22.751  57.638  1.00  0.00           H
ATOM    293 HD13 ILE X  18       0.921  24.417  58.250  1.00  0.00           H
ATOM    294  C   ILE X  18       1.284  25.022  53.498  1.00  0.00           C
ATOM    295  O   ILE X  18       0.421  25.087  52.681  1.00  0.00           O
ATOM    296  N   TYR X  19       2.303  24.103  53.470  1.00  0.00           N
ATOM    297  H   TYR X  19       2.894  24.030  54.295  1.00  0.00           H
ATOM    298  CA  TYR X  19       2.415  22.983  52.519  1.00  0.00           C
ATOM    299  HA  TYR X  19       1.671  23.262  51.764  1.00  0.00           H
ATOM    300  CB  TYR X  19       3.775  22.964  51.914  1.00  0.00           C
ATOM    301  HB2 TYR X  19       3.990  23.978  51.593  1.00  0.00           H
ATOM    302  HB3 TYR X  19       4.461  22.881  52.766  1.00  0.00           H
ATOM    303  CG  TYR X  19       3.957  21.908  50.893  1.00  0.00           C
ATOM    304  CD1 TYR X  19       3.400  22.009  49.618  1.00  0.00           C
ATOM    305  HD1 TYR X  19       2.821  22.875  49.328  1.00  0.00           H
ATOM    306  CE1 TYR X  19       3.590  21.022  48.619  1.00  0.00           C
ATOM    307  HE1 TYR X  19       3.195  21.108  47.618  1.00  0.00           H
ATOM    308  CZ  TYR X  19       4.411  19.882  48.940  1.00  0.00           C
ATOM    309  OH  TYR X  19       4.745  19.049  48.003  1.00  0.00           O
ATOM    310  HH  TYR X  19       5.036  19.492  47.202  1.00  0.00           H
ATOM    311  CE2 TYR X  19       5.093  19.815  50.178  1.00  0.00           C
ATOM    312  HE2 TYR X  19       5.742  18.971  50.364  1.00  0.00           H
ATOM    313  CD2 TYR X  19       4.824  20.799  51.181  1.00  0.00           C
ATOM    314  HD2 TYR X  19       5.333  20.648  52.115  1.00  0.00           H
ATOM    315  C   TYR X  19       1.821  21.718  53.218  1.00  0.00           C
ATOM    316  O   TYR X  19       1.072  20.915  52.605  1.00  0.00           O
ATOM    317  N   GLY X  20       2.263  21.495  54.496  1.00  0.00           N
ATOM    318  H   GLY X  20       2.984  22.131  54.818  1.00  0.00           H
ATOM    319  CA  GLY X  20       1.764  20.513  55.445  1.00  0.00           C
ATOM    320  HA2 GLY X  20       0.854  20.926  55.889  1.00  0.00           H
ATOM    321  HA3 GLY X  20       1.569  19.574  54.919  1.00  0.00           H
ATOM    322  C   GLY X  20       2.697  20.290  56.599  1.00  0.00           C
ATOM    323  O   GLY X  20       3.950  20.603  56.581  1.00  0.00           O
ATOM    324  N   LYS X  21       2.211  19.623  57.649  1.00  0.00           N
ATOM    325  H   LYS X  21       1.350  19.109  57.542  1.00  0.00           H
ATOM    326  CA  LYS X  21       2.844  19.461  58.952  1.00  0.00           C
ATOM    327  HA  LYS X  21       3.929  19.350  58.859  1.00  0.00           H
ATOM    328  CB  LYS X  21       2.579  20.635  59.870  1.00  0.00           C
ATOM    329  HB2 LYS X  21       3.296  20.538  60.687  1.00  0.00           H
ATOM    330  HB3 LYS X  21       2.789  21.608  59.411  1.00  0.00           H
ATOM    331  CG  LYS X  21       1.104  20.664  60.377  1.00  0.00           C
ATOM    332  HG2 LYS X  21       0.488  20.480  59.500  1.00  0.00           H
ATOM    333  HG3 LYS X  21       0.931  19.961  61.199  1.00  0.00           H
ATOM    334  CD  LYS X  21       0.679  22.059  60.906  1.00  0.00           C
ATOM    335  HD2 LYS X  21       1.466  22.353  61.601  1.00  0.00           H
ATOM    336  HD3 LYS X  21       0.497  22.742  60.066  1.00  0.00           H
ATOM    337  CE  LYS X  21      -0.581  21.882  61.813  1.00  0.00           C
ATOM    338  HE2 LYS X  21      -0.287  21.598  62.824  1.00  0.00           H
ATOM    339  HE3 LYS X  21      -1.000  22.892  61.884  1.00  0.00           H
ATOM    340  NZ  LYS X  21      -1.625  20.955  61.241  1.00  0.00           N
ATOM    341  HZ1 LYS X  21      -2.461  20.824  61.778  1.00  0.00           H
ATOM    342  HZ2 LYS X  21      -1.310  19.996  61.222  1.00  0.00           H
ATOM    343  HZ3 LYS X  21      -1.848  21.236  60.296  1.00  0.00           H
ATOM    344  C   LYS X  21       2.363  18.089  59.582  1.00  0.00           C
ATOM    345  O   LYS X  21       1.519  17.411  59.020  1.00  0.00           O
ATOM    346  N   ASH X  22       2.984  17.689  60.712  1.00  0.00           N
ATOM    347  H   ASH X  22       3.680  18.289  61.127  1.00  0.00           H
ATOM    348  CA  ASH X  22       2.617  16.368  61.296  1.00  0.00           C
ATOM    349  HA  ASH X  22       1.626  16.043  60.977  1.00  0.00           H
ATOM    350  CB  ASH X  22       3.635  15.295  60.929  1.00  0.00           C
ATOM    351  HB2 ASH X  22       3.240  14.393  61.398  1.00  0.00           H
ATOM    352  HB3 ASH X  22       3.708  15.138  59.856  1.00  0.00           H
ATOM    353  CG  ASH X  22       5.038  15.507  61.441  1.00  0.00           C
ATOM    354  OD1 ASH X  22       5.308  16.296  62.333  1.00  0.00           O
ATOM    355  OD2 ASH X  22       6.077  14.675  61.112  1.00  0.00           O
ATOM    356  HD2 ASH X  22       6.061  14.348  60.205  1.00  0.00           H
ATOM    357  C   ASH X  22       2.390  16.285  62.822  1.00  0.00           C
ATOM    358  O   ASH X  22       1.815  15.334  63.375  1.00  0.00           O
ATOM    359  N   ASN X  23       2.854  17.254  63.611  1.00  0.00           N
ATOM    360  H   ASN X  23       3.332  18.049  63.205  1.00  0.00           H
ATOM    361  CA  ASN X  23       2.800  17.177  65.064  1.00  0.00           C
ATOM    362  HA  ASN X  23       3.392  17.996  65.481  1.00  0.00           H
ATOM    363  CB  ASN X  23       1.353  17.495  65.574  1.00  0.00           C
ATOM    364  HB2 ASN X  23       0.678  16.783  65.093  1.00  0.00           H
ATOM    365  HB3 ASN X  23       1.422  17.260  66.625  1.00  0.00           H
ATOM    366  CG  ASN X  23       0.904  18.991  65.396  1.00  0.00           C
ATOM    367  OD1 ASN X  23       0.127  19.265  64.505  1.00  0.00           O
ATOM    368  ND2 ASN X  23       1.427  19.867  66.205  1.00  0.00           N
ATOM    369 HD21 ASN X  23       1.869  19.652  67.085  1.00  0.00           H
ATOM    370 HD22 ASN X  23       0.999  20.780  66.189  1.00  0.00           H
ATOM    371  C   ASN X  23       3.351  15.864  65.679  1.00  0.00           C
ATOM    372  O   ASN X  23       2.782  15.272  66.592  1.00  0.00           O
ATOM    373  N   ALA X  24       4.474  15.356  65.094  1.00  0.00           N
ATOM    374  H   ALA X  24       4.922  15.763  64.284  1.00  0.00           H
ATOM    375  CA  ALA X  24       4.952  13.968  65.390  1.00  0.00           C
ATOM    376  HA  ALA X  24       4.320  13.214  64.924  1.00  0.00           H
ATOM    377  CB  ALA X  24       6.377  13.775  64.848  1.00  0.00           C
ATOM    378  HB1 ALA X  24       6.351  13.934  63.761  1.00  0.00           H
ATOM    379  HB2 ALA X  24       6.624  12.730  65.011  1.00  0.00           H
ATOM    380  HB3 ALA X  24       7.116  14.358  65.401  1.00  0.00           H
ATOM    381  C   ALA X  24       5.078  13.716  66.929  1.00  0.00           C
ATOM    382  O   ALA X  24       4.650  12.671  67.411  1.00  0.00           O
ATOM    383  N   VAL X  25       5.604  14.701  67.683  1.00  0.00           N
ATOM    384  H   VAL X  25       5.964  15.490  67.165  1.00  0.00           H
ATOM    385  CA  VAL X  25       5.867  14.579  69.149  1.00  0.00           C
ATOM    386  HA  VAL X  25       6.346  13.605  69.280  1.00  0.00           H
ATOM    387  CB  VAL X  25       6.863  15.701  69.616  1.00  0.00           C
ATOM    388  HB  VAL X  25       6.553  16.713  69.350  1.00  0.00           H
ATOM    389  CG1 VAL X  25       7.145  15.429  71.082  1.00  0.00           C
ATOM    390 HG11 VAL X  25       7.990  16.003  71.460  1.00  0.00           H
ATOM    391 HG12 VAL X  25       6.251  15.749  71.619  1.00  0.00           H
ATOM    392 HG13 VAL X  25       7.176  14.377  71.360  1.00  0.00           H
ATOM    393  CG2 VAL X  25       8.266  15.419  68.880  1.00  0.00           C
ATOM    394 HG21 VAL X  25       8.190  15.654  67.817  1.00  0.00           H
ATOM    395 HG22 VAL X  25       8.456  14.348  68.904  1.00  0.00           H
ATOM    396 HG23 VAL X  25       9.077  15.879  69.437  1.00  0.00           H
ATOM    397  C   VAL X  25       4.605  14.547  69.948  1.00  0.00           C
ATOM    398  O   VAL X  25       4.442  13.738  70.825  1.00  0.00           O
ATOM    399  N   ARG X  26       3.526  15.247  69.562  1.00  0.00           N
ATOM    400  H   ARG X  26       3.731  15.844  68.775  1.00  0.00           H
ATOM    401  CA  ARG X  26       2.147  15.132  70.164  1.00  0.00           C
ATOM    402  HA  ARG X  26       2.290  15.202  71.249  1.00  0.00           H
ATOM    403  CB  ARG X  26       1.341  16.361  69.732  1.00  0.00           C
ATOM    404  HB2 ARG X  26       2.030  17.197  69.858  1.00  0.00           H
ATOM    405  HB3 ARG X  26       1.095  16.382  68.668  1.00  0.00           H
ATOM    406  CG  ARG X  26       0.061  16.594  70.518  1.00  0.00           C
ATOM    407  HG2 ARG X  26      -0.465  15.653  70.677  1.00  0.00           H
ATOM    408  HG3 ARG X  26       0.418  17.013  71.461  1.00  0.00           H
ATOM    409  CD  ARG X  26      -0.847  17.653  69.901  1.00  0.00           C
ATOM    410  HD2 ARG X  26      -1.558  18.006  70.645  1.00  0.00           H
ATOM    411  HD3 ARG X  26      -0.255  18.548  69.727  1.00  0.00           H
ATOM    412  NE  ARG X  26      -1.664  17.224  68.731  1.00  0.00           N
ATOM    413  HE  ARG X  26      -1.966  16.260  68.713  1.00  0.00           H
ATOM    414  CZ  ARG X  26      -2.006  17.982  67.700  1.00  0.00           C
ATOM    415  NH1 ARG X  26      -1.844  19.308  67.575  1.00  0.00           N
ATOM    416 HH11 ARG X  26      -1.618  19.962  68.316  1.00  0.00           H
ATOM    417 HH12 ARG X  26      -1.949  19.645  66.637  1.00  0.00           H
ATOM    418  NH2 ARG X  26      -2.512  17.360  66.662  1.00  0.00           N
ATOM    419 HH21 ARG X  26      -2.643  16.363  66.635  1.00  0.00           H
ATOM    420 HH22 ARG X  26      -2.708  17.842  65.798  1.00  0.00           H
ATOM    421  C   ARG X  26       1.351  13.868  69.871  1.00  0.00           C
ATOM    422  O   ARG X  26       0.913  13.149  70.761  1.00  0.00           O
ATOM    423  N   ILE X  27       1.313  13.478  68.543  1.00  0.00           N
ATOM    424  H   ILE X  27       2.031  13.876  67.937  1.00  0.00           H
ATOM    425  CA  ILE X  27       0.735  12.122  68.220  1.00  0.00           C
ATOM    426  HA  ILE X  27      -0.284  12.073  68.603  1.00  0.00           H
ATOM    427  CB  ILE X  27       0.547  12.083  66.640  1.00  0.00           C
ATOM    428  HB  ILE X  27       1.532  12.291  66.217  1.00  0.00           H
ATOM    429  CG2 ILE X  27       0.002  10.784  66.032  1.00  0.00           C
ATOM    430 HG21 ILE X  27      -0.242  10.788  64.966  1.00  0.00           H
ATOM    431 HG22 ILE X  27      -0.879  10.569  66.640  1.00  0.00           H
ATOM    432 HG23 ILE X  27       0.698   9.989  66.266  1.00  0.00           H
ATOM    433  CG1 ILE X  27      -0.440  13.168  66.159  1.00  0.00           C
ATOM    434 HG12 ILE X  27      -1.422  12.905  66.554  1.00  0.00           H
ATOM    435 HG13 ILE X  27      -0.152  14.118  66.600  1.00  0.00           H
ATOM    436  CD1 ILE X  27      -0.505  13.472  64.702  1.00  0.00           C
ATOM    437 HD11 ILE X  27      -0.951  12.652  64.143  1.00  0.00           H
ATOM    438 HD12 ILE X  27       0.487  13.680  64.291  1.00  0.00           H
ATOM    439 HD13 ILE X  27      -1.015  14.423  64.489  1.00  0.00           H
ATOM    440  C   ILE X  27       1.541  10.923  68.726  1.00  0.00           C
ATOM    441  O   ILE X  27       1.017   9.820  68.822  1.00  0.00           O
ATOM    442  N   GLY X  28       2.813  11.118  69.109  1.00  0.00           N
ATOM    443  H   GLY X  28       3.308  11.929  68.775  1.00  0.00           H
ATOM    444  CA  GLY X  28       3.720  10.076  69.604  1.00  0.00           C
ATOM    445  HA2 GLY X  28       3.641   9.285  68.847  1.00  0.00           H
ATOM    446  HA3 GLY X  28       4.709  10.535  69.595  1.00  0.00           H
ATOM    447  C   GLY X  28       3.356   9.450  70.985  1.00  0.00           C
ATOM    448  O   GLY X  28       3.782   8.347  71.288  1.00  0.00           O
ATOM    449  N   GLU X  29       2.467  10.112  71.744  1.00  0.00           N
ATOM    450  H   GLU X  29       2.104  11.011  71.495  1.00  0.00           H
ATOM    451  CA  GLU X  29       2.015   9.739  73.111  1.00  0.00           C
ATOM    452  HA  GLU X  29       2.857   9.449  73.736  1.00  0.00           H
ATOM    453  CB  GLU X  29       1.355  10.950  73.718  1.00  0.00           C
ATOM    454  HB2 GLU X  29       2.048  11.783  73.655  1.00  0.00           H
ATOM    455  HB3 GLU X  29       0.490  11.165  73.095  1.00  0.00           H
ATOM    456  CG  GLU X  29       0.908  10.735  75.186  1.00  0.00           C
ATOM    457  HG2 GLU X  29       0.537   9.707  75.237  1.00  0.00           H
ATOM    458  HG3 GLU X  29       1.681  10.942  75.934  1.00  0.00           H
ATOM    459  CD  GLU X  29      -0.188  11.824  75.378  1.00  0.00           C
ATOM    460  OE1 GLU X  29      -0.165  12.942  74.746  1.00  0.00           O
ATOM    461  OE2 GLU X  29      -1.163  11.487  76.059  1.00  0.00           O
ATOM    462  C   GLU X  29       1.091   8.501  72.891  1.00  0.00           C
ATOM    463  O   GLU X  29       1.239   7.501  73.584  1.00  0.00           O
ATOM    464  N   ASP X  30       0.177   8.627  71.902  1.00  0.00           N
ATOM    465  H   ASP X  30       0.240   9.506  71.418  1.00  0.00           H
ATOM    466  CA  ASP X  30      -0.883   7.648  71.558  1.00  0.00           C
ATOM    467  HA  ASP X  30      -0.990   7.047  72.460  1.00  0.00           H
ATOM    468  CB  ASP X  30      -2.233   8.393  71.344  1.00  0.00           C
ATOM    469  HB2 ASP X  30      -2.349   8.996  70.439  1.00  0.00           H
ATOM    470  HB3 ASP X  30      -2.983   7.622  71.189  1.00  0.00           H
ATOM    471  CG  ASP X  30      -2.560   9.155  72.544  1.00  0.00           C
ATOM    472  OD1 ASP X  30      -2.950  10.346  72.459  1.00  0.00           O
ATOM    473  OD2 ASP X  30      -2.471   8.562  73.644  1.00  0.00           O
ATOM    474  C   ASP X  30      -0.635   6.811  70.287  1.00  0.00           C
ATOM    475  O   ASP X  30      -1.477   5.965  70.035  1.00  0.00           O
ATOM    476  N   SER X  31       0.543   6.973  69.638  1.00  0.00           N
ATOM    477  H   SER X  31       1.081   7.796  69.867  1.00  0.00           H
ATOM    478  CA  SER X  31       0.974   6.099  68.563  1.00  0.00           C
ATOM    479  HA  SER X  31       0.404   5.174  68.642  1.00  0.00           H
ATOM    480  CB  SER X  31       0.601   6.789  67.214  1.00  0.00           C
ATOM    481  HB2 SER X  31      -0.489   6.777  67.199  1.00  0.00           H
ATOM    482  HB3 SER X  31       0.989   7.803  67.160  1.00  0.00           H
ATOM    483  OG  SER X  31       0.958   6.092  66.097  1.00  0.00           O
ATOM    484  HG  SER X  31       0.457   5.271  66.108  1.00  0.00           H
ATOM    485  C   SER X  31       2.417   5.708  68.484  1.00  0.00           C
ATOM    486  O   SER X  31       3.324   6.453  68.907  1.00  0.00           O
ATOM    487  N   ASP X  32       2.683   4.593  67.739  1.00  0.00           N
ATOM    488  H   ASP X  32       1.920   4.042  67.347  1.00  0.00           H
ATOM    489  CA  ASP X  32       4.086   4.131  67.444  1.00  0.00           C
ATOM    490  HA  ASP X  32       4.660   4.267  68.351  1.00  0.00           H
ATOM    491  CB  ASP X  32       4.113   2.656  67.057  1.00  0.00           C
ATOM    492  HB2 ASP X  32       3.586   2.586  66.109  1.00  0.00           H
ATOM    493  HB3 ASP X  32       5.092   2.273  66.786  1.00  0.00           H
ATOM    494  CG  ASP X  32       3.457   1.764  68.179  1.00  0.00           C
ATOM    495  OD1 ASP X  32       2.849   0.760  67.707  1.00  0.00           O
ATOM    496  OD2 ASP X  32       3.591   2.063  69.474  1.00  0.00           O
ATOM    497  C   ASP X  32       4.860   4.926  66.316  1.00  0.00           C
ATOM    498  O   ASP X  32       5.622   4.430  65.424  1.00  0.00           O
ATOM    499  N   VAL X  33       4.686   6.253  66.423  1.00  0.00           N
ATOM    500  H   VAL X  33       4.044   6.630  67.095  1.00  0.00           H
ATOM    501  CA  VAL X  33       5.450   7.194  65.558  1.00  0.00           C
ATOM    502  HA  VAL X  33       5.392   6.755  64.557  1.00  0.00           H
ATOM    503  CB  VAL X  33       4.972   8.601  65.760  1.00  0.00           C
ATOM    504  HB  VAL X  33       5.155   8.899  66.790  1.00  0.00           H
ATOM    505  CG1 VAL X  33       5.807   9.556  64.839  1.00  0.00           C
ATOM    506 HG11 VAL X  33       5.872   9.070  63.864  1.00  0.00           H
ATOM    507 HG12 VAL X  33       5.357  10.538  64.944  1.00  0.00           H
ATOM    508 HG13 VAL X  33       6.817   9.684  65.237  1.00  0.00           H
ATOM    509  CG2 VAL X  33       3.507   8.874  65.513  1.00  0.00           C
ATOM    510 HG21 VAL X  33       2.921   8.300  64.792  1.00  0.00           H
ATOM    511 HG22 VAL X  33       3.339   9.951  65.387  1.00  0.00           H
ATOM    512 HG23 VAL X  33       3.007   8.819  66.488  1.00  0.00           H
ATOM    513  C   VAL X  33       6.942   7.170  65.839  1.00  0.00           C
ATOM    514  O   VAL X  33       7.286   7.113  67.034  1.00  0.00           O
ATOM    515  N   LEU X  34       7.814   7.115  64.860  1.00  0.00           N
ATOM    516  H   LEU X  34       7.437   7.090  63.918  1.00  0.00           H
ATOM    517  CA  LEU X  34       9.236   6.980  64.998  1.00  0.00           C
ATOM    518  HA  LEU X  34       9.321   6.136  65.684  1.00  0.00           H
ATOM    519  CB  LEU X  34       9.831   6.422  63.703  1.00  0.00           C
ATOM    520  HB2 LEU X  34       9.684   7.143  62.893  1.00  0.00           H
ATOM    521  HB3 LEU X  34      10.908   6.491  63.800  1.00  0.00           H
ATOM    522  CG  LEU X  34       9.371   5.024  63.279  1.00  0.00           C
ATOM    523  HG  LEU X  34       8.306   4.892  63.441  1.00  0.00           H
ATOM    524  CD1 LEU X  34       9.485   4.812  61.765  1.00  0.00           C
ATOM    525 HD11 LEU X  34       8.856   5.575  61.296  1.00  0.00           H
ATOM    526 HD12 LEU X  34       9.135   3.828  61.448  1.00  0.00           H
ATOM    527 HD13 LEU X  34      10.496   4.948  61.381  1.00  0.00           H
ATOM    528  CD2 LEU X  34      10.089   3.895  63.944  1.00  0.00           C
ATOM    529 HD21 LEU X  34      11.138   4.043  63.694  1.00  0.00           H
ATOM    530 HD22 LEU X  34       9.796   4.039  64.987  1.00  0.00           H
ATOM    531 HD23 LEU X  34       9.731   2.915  63.623  1.00  0.00           H
ATOM    532  C   LEU X  34       9.990   8.251  65.486  1.00  0.00           C
ATOM    533  O   LEU X  34       9.833   9.329  64.899  1.00  0.00           O
ATOM    534  N   VAL X  35      10.967   8.057  66.405  1.00  0.00           N
ATOM    535  H   VAL X  35      10.962   7.249  67.005  1.00  0.00           H
ATOM    536  CA  VAL X  35      12.112   8.979  66.674  1.00  0.00           C
ATOM    537  HA  VAL X  35      11.707   9.918  67.053  1.00  0.00           H
ATOM    538  CB  VAL X  35      13.130   8.466  67.680  1.00  0.00           C
ATOM    539  HB  VAL X  35      13.596   7.548  67.307  1.00  0.00           H
ATOM    540  CG1 VAL X  35      14.273   9.396  67.934  1.00  0.00           C
ATOM    541 HG11 VAL X  35      14.722   9.617  66.970  1.00  0.00           H
ATOM    542 HG12 VAL X  35      13.971  10.360  68.312  1.00  0.00           H
ATOM    543 HG13 VAL X  35      14.987   8.857  68.558  1.00  0.00           H
ATOM    544  CG2 VAL X  35      12.403   8.110  68.984  1.00  0.00           C
ATOM    545 HG21 VAL X  35      11.894   8.977  69.411  1.00  0.00           H
ATOM    546 HG22 VAL X  35      13.246   7.854  69.626  1.00  0.00           H
ATOM    547 HG23 VAL X  35      11.679   7.298  68.943  1.00  0.00           H
ATOM    548  C   VAL X  35      12.770   9.393  65.411  1.00  0.00           C
ATOM    549  O   VAL X  35      13.446   8.613  64.835  1.00  0.00           O
ATOM    550  N   THR X  36      12.608  10.572  64.862  1.00  0.00           N
ATOM    551  H   THR X  36      12.044  11.261  65.339  1.00  0.00           H
ATOM    552  CA  THR X  36      13.054  11.099  63.529  1.00  0.00           C
ATOM    553  HA  THR X  36      13.711  10.417  62.991  1.00  0.00           H
ATOM    554  CB  THR X  36      11.854  11.099  62.527  1.00  0.00           C
ATOM    555  HB  THR X  36      12.058  11.825  61.753  1.00  0.00           H
ATOM    556  CG2 THR X  36      11.703   9.684  61.943  1.00  0.00           C
ATOM    557 HG21 THR X  36      12.603   9.413  61.404  1.00  0.00           H
ATOM    558 HG22 THR X  36      10.850   9.715  61.257  1.00  0.00           H
ATOM    559 HG23 THR X  36      11.556   8.919  62.698  1.00  0.00           H
ATOM    560  OG1 THR X  36      10.688  11.472  63.221  1.00  0.00           O
ATOM    561  HG1 THR X  36      10.558  10.753  63.830  1.00  0.00           H
ATOM    562  C   THR X  36      13.712  12.472  63.628  1.00  0.00           C
ATOM    563  O   THR X  36      13.337  13.262  64.481  1.00  0.00           O
ATOM    564  N   ARG X  37      14.716  12.747  62.789  1.00  0.00           N
ATOM    565  H   ARG X  37      14.902  12.030  62.104  1.00  0.00           H
ATOM    566  CA  ARG X  37      15.663  13.927  62.782  1.00  0.00           C
ATOM    567  HA  ARG X  37      15.074  14.843  62.882  1.00  0.00           H
ATOM    568  CB  ARG X  37      16.731  13.768  63.862  1.00  0.00           C
ATOM    569  HB2 ARG X  37      17.106  12.743  63.928  1.00  0.00           H
ATOM    570  HB3 ARG X  37      17.586  14.369  63.551  1.00  0.00           H
ATOM    571  CG  ARG X  37      16.381  14.179  65.338  1.00  0.00           C
ATOM    572  HG2 ARG X  37      15.665  13.439  65.678  1.00  0.00           H
ATOM    573  HG3 ARG X  37      17.275  14.084  65.949  1.00  0.00           H
ATOM    574  CD  ARG X  37      15.792  15.576  65.431  1.00  0.00           C
ATOM    575  HD2 ARG X  37      14.924  15.613  64.762  1.00  0.00           H
ATOM    576  HD3 ARG X  37      15.527  15.689  66.482  1.00  0.00           H
ATOM    577  NE  ARG X  37      16.771  16.590  64.992  1.00  0.00           N
ATOM    578  HE  ARG X  37      16.700  17.019  64.079  1.00  0.00           H
ATOM    579  CZ  ARG X  37      17.879  16.999  65.541  1.00  0.00           C
ATOM    580  NH1 ARG X  37      18.281  16.571  66.704  1.00  0.00           N
ATOM    581 HH11 ARG X  37      17.662  16.021  67.297  1.00  0.00           H
ATOM    582 HH12 ARG X  37      19.232  16.764  66.984  1.00  0.00           H
ATOM    583  NH2 ARG X  37      18.670  17.689  64.806  1.00  0.00           N
ATOM    584 HH21 ARG X  37      18.345  17.971  63.894  1.00  0.00           H
ATOM    585 HH22 ARG X  37      19.593  17.955  65.113  1.00  0.00           H
ATOM    586  C   ARG X  37      16.254  14.048  61.367  1.00  0.00           C
ATOM    587  O   ARG X  37      16.044  13.198  60.478  1.00  0.00           O
ATOM    588  N   GLU X  38      16.936  15.176  61.085  1.00  0.00           N
ATOM    589  H   GLU X  38      16.926  15.962  61.722  1.00  0.00           H
ATOM    590  CA  GLU X  38      17.513  15.405  59.772  1.00  0.00           C
ATOM    591  HA  GLU X  38      17.777  16.461  59.807  1.00  0.00           H
ATOM    592  CB  GLU X  38      18.736  14.583  59.526  1.00  0.00           C
ATOM    593  HB2 GLU X  38      18.491  13.581  59.173  1.00  0.00           H
ATOM    594  HB3 GLU X  38      19.157  15.066  58.652  1.00  0.00           H
ATOM    595  CG  GLU X  38      19.662  14.665  60.817  1.00  0.00           C
ATOM    596  HG2 GLU X  38      19.071  14.446  61.707  1.00  0.00           H
ATOM    597  HG3 GLU X  38      20.420  13.904  60.634  1.00  0.00           H
ATOM    598  CD  GLU X  38      20.330  16.002  61.104  1.00  0.00           C
ATOM    599  OE1 GLU X  38      20.395  16.838  60.202  1.00  0.00           O
ATOM    600  OE2 GLU X  38      20.875  16.238  62.195  1.00  0.00           O
ATOM    601  C   GLU X  38      16.576  15.290  58.575  1.00  0.00           C
ATOM    602  O   GLU X  38      16.769  14.653  57.579  1.00  0.00           O
ATOM    603  N   PRO X  39      15.352  15.949  58.588  1.00  0.00           N
ATOM    604  CD  PRO X  39      14.752  16.679  59.706  1.00  0.00           C
ATOM    605  HD2 PRO X  39      15.389  17.502  60.024  1.00  0.00           H
ATOM    606  HD3 PRO X  39      14.625  15.962  60.517  1.00  0.00           H
ATOM    607  CG  PRO X  39      13.441  17.209  59.177  1.00  0.00           C
ATOM    608  HG2 PRO X  39      13.461  18.169  58.647  1.00  0.00           H
ATOM    609  HG3 PRO X  39      12.656  17.287  59.928  1.00  0.00           H
ATOM    610  CB  PRO X  39      12.918  16.150  58.190  1.00  0.00           C
ATOM    611  HB2 PRO X  39      12.279  16.531  57.396  1.00  0.00           H
ATOM    612  HB3 PRO X  39      12.540  15.299  58.749  1.00  0.00           H
ATOM    613  CA  PRO X  39      14.248  15.698  57.555  1.00  0.00           C
ATOM    614  HA  PRO X  39      14.263  14.644  57.280  1.00  0.00           H
ATOM    615  C   PRO X  39      14.571  16.427  56.274  1.00  0.00           C
ATOM    616  O   PRO X  39      15.086  17.599  56.358  1.00  0.00           O
ATOM    617  N   TYR X  40      14.200  15.991  55.102  1.00  0.00           N
ATOM    618  H   TYR X  40      13.875  15.034  55.089  1.00  0.00           H
ATOM    619  CA  TYR X  40      14.099  16.864  53.938  1.00  0.00           C
ATOM    620  HA  TYR X  40      13.821  17.853  54.295  1.00  0.00           H
ATOM    621  CB  TYR X  40      15.447  17.090  53.219  1.00  0.00           C
ATOM    622  HB2 TYR X  40      15.265  17.697  52.327  1.00  0.00           H
ATOM    623  HB3 TYR X  40      16.027  17.696  53.912  1.00  0.00           H
ATOM    624  CG  TYR X  40      16.237  15.845  52.813  1.00  0.00           C
ATOM    625  CD1 TYR X  40      17.162  15.261  53.698  1.00  0.00           C
ATOM    626  HD1 TYR X  40      17.323  15.736  54.658  1.00  0.00           H
ATOM    627  CE1 TYR X  40      17.916  14.140  53.325  1.00  0.00           C
ATOM    628  HE1 TYR X  40      18.674  13.683  53.935  1.00  0.00           H
ATOM    629  CZ  TYR X  40      17.650  13.533  52.071  1.00  0.00           C
ATOM    630  OH  TYR X  40      18.204  12.305  51.832  1.00  0.00           O
ATOM    631  HH  TYR X  40      18.558  11.913  52.634  1.00  0.00           H
ATOM    632  CE2 TYR X  40      16.755  14.109  51.160  1.00  0.00           C
ATOM    633  HE2 TYR X  40      16.523  13.545  50.270  1.00  0.00           H
ATOM    634  CD2 TYR X  40      16.070  15.332  51.522  1.00  0.00           C
ATOM    635  HD2 TYR X  40      15.342  15.750  50.844  1.00  0.00           H
ATOM    636  C   TYR X  40      12.974  16.400  52.998  1.00  0.00           C
ATOM    637  O   TYR X  40      12.554  15.238  53.056  1.00  0.00           O
ATOM    638  N   VAL X  41      12.396  17.249  52.154  1.00  0.00           N
ATOM    639  H   VAL X  41      12.768  18.193  52.066  1.00  0.00           H
ATOM    640  CA  VAL X  41      11.470  16.770  51.076  1.00  0.00           C
ATOM    641  HA  VAL X  41      11.045  15.841  51.454  1.00  0.00           H
ATOM    642  CB  VAL X  41      10.209  17.703  50.900  1.00  0.00           C
ATOM    643  HB  VAL X  41      10.676  18.563  50.437  1.00  0.00           H
ATOM    644  CG1 VAL X  41       9.171  17.154  49.924  1.00  0.00           C
ATOM    645 HG11 VAL X  41       9.432  17.231  48.866  1.00  0.00           H
ATOM    646 HG12 VAL X  41       8.971  16.112  50.171  1.00  0.00           H
ATOM    647 HG13 VAL X  41       8.227  17.697  49.903  1.00  0.00           H
ATOM    648  CG2 VAL X  41       9.567  18.164  52.194  1.00  0.00           C
ATOM    649 HG21 VAL X  41       9.130  17.289  52.679  1.00  0.00           H
ATOM    650 HG22 VAL X  41       8.665  18.764  52.070  1.00  0.00           H
ATOM    651 HG23 VAL X  41      10.181  18.702  52.914  1.00  0.00           H
ATOM    652  C   VAL X  41      12.149  16.465  49.774  1.00  0.00           C
ATOM    653  O   VAL X  41      13.205  17.030  49.470  1.00  0.00           O
ATOM    654  N   SER X  42      11.529  15.613  48.965  1.00  0.00           N
ATOM    655  H   SER X  42      10.783  15.068  49.394  1.00  0.00           H
ATOM    656  CA  SER X  42      11.763  15.363  47.495  1.00  0.00           C
ATOM    657  HA  SER X  42      11.815  16.405  47.186  1.00  0.00           H
ATOM    658  CB  SER X  42      13.047  14.593  47.297  1.00  0.00           C
ATOM    659  HB2 SER X  42      13.790  15.064  47.942  1.00  0.00           H
ATOM    660  HB3 SER X  42      12.999  13.538  47.579  1.00  0.00           H
ATOM    661  OG  SER X  42      13.616  14.666  45.983  1.00  0.00           O
ATOM    662  HG  SER X  42      14.085  15.486  45.811  1.00  0.00           H
ATOM    663  C   SER X  42      10.586  14.689  46.724  1.00  0.00           C
ATOM    664  O   SER X  42       9.765  13.868  47.251  1.00  0.00           O
ATOM    665  N   CYX X  43      10.640  14.910  45.423  1.00  0.00           N
ATOM    666  H   CYX X  43      11.433  15.515  45.262  1.00  0.00           H
ATOM    667  CA  CYX X  43       9.531  14.587  44.561  1.00  0.00           C
ATOM    668  HA  CYX X  43       8.973  13.753  44.978  1.00  0.00           H
ATOM    669  CB  CYX X  43       8.681  15.931  44.223  1.00  0.00           C
ATOM    670  HB2 CYX X  43       9.452  16.503  43.715  1.00  0.00           H
ATOM    671  HB3 CYX X  43       7.849  15.640  43.579  1.00  0.00           H
ATOM    672  SG  CYX X  43       7.972  16.968  45.511  1.00  0.00           S
ATOM    673  C   CYX X  43      10.106  13.937  43.265  1.00  0.00           C
ATOM    674  O   CYX X  43      11.269  14.149  42.871  1.00  0.00           O
ATOM    675  N   ASP X  44       9.241  13.061  42.643  1.00  0.00           N
ATOM    676  H   ASP X  44       8.284  13.110  42.962  1.00  0.00           H
ATOM    677  CA  ASP X  44       9.441  12.116  41.534  1.00  0.00           C
ATOM    678  HA  ASP X  44      10.304  12.503  40.984  1.00  0.00           H
ATOM    679  CB  ASP X  44       9.877  10.706  41.926  1.00  0.00           C
ATOM    680  HB2 ASP X  44       8.999  10.060  42.020  1.00  0.00           H
ATOM    681  HB3 ASP X  44      10.384  10.267  41.068  1.00  0.00           H
ATOM    682  CG  ASP X  44      10.928  10.511  43.079  1.00  0.00           C
ATOM    683  OD1 ASP X  44      10.690  10.988  44.184  1.00  0.00           O
ATOM    684  OD2 ASP X  44      11.860   9.748  42.838  1.00  0.00           O
ATOM    685  C   ASP X  44       8.172  12.131  40.629  1.00  0.00           C
ATOM    686  O   ASP X  44       7.188  12.772  40.993  1.00  0.00           O
ATOM    687  N   PRO X  45       8.118  11.410  39.444  1.00  0.00           N
ATOM    688  CD  PRO X  45       9.242  10.659  38.858  1.00  0.00           C
ATOM    689  HD2 PRO X  45       9.211   9.686  39.337  1.00  0.00           H
ATOM    690  HD3 PRO X  45      10.156  11.241  38.970  1.00  0.00           H
ATOM    691  CG  PRO X  45       8.871  10.590  37.341  1.00  0.00           C
ATOM    692  HG2 PRO X  45       9.404   9.692  37.046  1.00  0.00           H
ATOM    693  HG3 PRO X  45       9.188  11.496  36.828  1.00  0.00           H
ATOM    694  CB  PRO X  45       7.365  10.285  37.406  1.00  0.00           C
ATOM    695  HB2 PRO X  45       7.234   9.276  37.802  1.00  0.00           H
ATOM    696  HB3 PRO X  45       6.936  10.515  36.430  1.00  0.00           H
ATOM    697  CA  PRO X  45       6.944  11.339  38.514  1.00  0.00           C
ATOM    698  HA  PRO X  45       6.658  12.245  37.978  1.00  0.00           H
ATOM    699  C   PRO X  45       5.691  10.915  39.164  1.00  0.00           C
ATOM    700  O   PRO X  45       4.619  11.450  38.817  1.00  0.00           O
ATOM    701  N   ASP X  46       5.651  10.046  40.197  1.00  0.00           N
ATOM    702  H   ASP X  46       6.578   9.696  40.389  1.00  0.00           H
ATOM    703  CA  ASP X  46       4.550   9.739  41.097  1.00  0.00           C
ATOM    704  HA  ASP X  46       3.621   9.492  40.600  1.00  0.00           H
ATOM    705  CB  ASP X  46       4.980   8.431  41.944  1.00  0.00           C
ATOM    706  HB2 ASP X  46       5.559   7.711  41.360  1.00  0.00           H
ATOM    707  HB3 ASP X  46       5.716   8.725  42.700  1.00  0.00           H
ATOM    708  CG  ASP X  46       3.853   7.847  42.711  1.00  0.00           C
ATOM    709  OD1 ASP X  46       2.717   8.140  42.368  1.00  0.00           O
ATOM    710  OD2 ASP X  46       4.044   6.988  43.597  1.00  0.00           O
ATOM    711  C   ASP X  46       4.095  10.847  42.073  1.00  0.00           C
ATOM    712  O   ASP X  46       3.022  11.435  41.981  1.00  0.00           O
ATOM    713  N   GLU X  47       4.886  11.077  43.104  1.00  0.00           N
ATOM    714  H   GLU X  47       5.855  10.761  43.103  1.00  0.00           H
ATOM    715  CA  GLU X  47       4.499  11.813  44.288  1.00  0.00           C
ATOM    716  HA  GLU X  47       3.677  12.500  44.073  1.00  0.00           H
ATOM    717  CB  GLU X  47       3.910  10.911  45.355  1.00  0.00           C
ATOM    718  HB2 GLU X  47       3.280  11.504  46.021  1.00  0.00           H
ATOM    719  HB3 GLU X  47       3.153  10.307  44.844  1.00  0.00           H
ATOM    720  CG  GLU X  47       4.882   9.920  46.125  1.00  0.00           C
ATOM    721  HG2 GLU X  47       5.252   9.228  45.368  1.00  0.00           H
ATOM    722  HG3 GLU X  47       5.711  10.445  46.617  1.00  0.00           H
ATOM    723  CD  GLU X  47       4.171   9.030  47.116  1.00  0.00           C
ATOM    724  OE1 GLU X  47       2.997   9.252  47.402  1.00  0.00           O
ATOM    725  OE2 GLU X  47       4.846   8.085  47.593  1.00  0.00           O
ATOM    726  C   GLU X  47       5.711  12.474  44.900  1.00  0.00           C
ATOM    727  O   GLU X  47       6.859  12.289  44.492  1.00  0.00           O
ATOM    728  N   CYX X  48       5.410  13.314  45.916  1.00  0.00           N
ATOM    729  H   CYX X  48       4.431  13.372  46.183  1.00  0.00           H
ATOM    730  CA  CYX X  48       6.345  13.833  46.885  1.00  0.00           C
ATOM    731  HA  CYX X  48       7.369  13.857  46.514  1.00  0.00           H
ATOM    732  CB  CYX X  48       5.948  15.300  47.189  1.00  0.00           C
ATOM    733  HB2 CYX X  48       4.905  15.310  47.507  1.00  0.00           H
ATOM    734  HB3 CYX X  48       6.587  15.774  47.933  1.00  0.00           H
ATOM    735  SG  CYX X  48       5.969  16.484  45.779  1.00  0.00           S
ATOM    736  C   CYX X  48       6.382  12.940  48.199  1.00  0.00           C
ATOM    737  O   CYX X  48       5.336  12.540  48.690  1.00  0.00           O
ATOM    738  N   ARG X  49       7.571  12.805  48.795  1.00  0.00           N
ATOM    739  H   ARG X  49       8.400  13.242  48.396  1.00  0.00           H
ATOM    740  CA  ARG X  49       7.749  12.126  50.118  1.00  0.00           C
ATOM    741  HA  ARG X  49       6.780  12.099  50.620  1.00  0.00           H
ATOM    742  CB  ARG X  49       8.368  10.751  49.780  1.00  0.00           C
ATOM    743  HB2 ARG X  49       9.400  10.996  49.535  1.00  0.00           H
ATOM    744  HB3 ARG X  49       8.317  10.084  50.631  1.00  0.00           H
ATOM    745  CG  ARG X  49       7.745   9.865  48.661  1.00  0.00           C
ATOM    746  HG2 ARG X  49       6.668   9.765  48.782  1.00  0.00           H
ATOM    747  HG3 ARG X  49       7.879  10.475  47.769  1.00  0.00           H
ATOM    748  CD  ARG X  49       8.453   8.547  48.372  1.00  0.00           C
ATOM    749  HD2 ARG X  49       8.024   7.992  47.546  1.00  0.00           H
ATOM    750  HD3 ARG X  49       9.496   8.661  48.060  1.00  0.00           H
ATOM    751  NE  ARG X  49       8.452   7.713  49.629  1.00  0.00           N
ATOM    752  HE  ARG X  49       9.247   7.729  50.251  1.00  0.00           H
ATOM    753  CZ  ARG X  49       7.535   6.711  49.764  1.00  0.00           C
ATOM    754  NH1 ARG X  49       6.450   6.471  49.144  1.00  0.00           N
ATOM    755 HH11 ARG X  49       6.012   7.111  48.489  1.00  0.00           H
ATOM    756 HH12 ARG X  49       5.964   5.619  49.398  1.00  0.00           H
ATOM    757  NH2 ARG X  49       7.852   5.945  50.695  1.00  0.00           N
ATOM    758 HH21 ARG X  49       8.745   6.043  51.152  1.00  0.00           H
ATOM    759 HH22 ARG X  49       7.169   5.239  50.920  1.00  0.00           H
ATOM    760  C   ARG X  49       8.638  12.925  50.927  1.00  0.00           C
ATOM    761  O   ARG X  49       9.544  13.588  50.411  1.00  0.00           O
ATOM    762  N   PHE X  50       8.398  12.858  52.242  1.00  0.00           N
ATOM    763  H   PHE X  50       7.529  12.418  52.525  1.00  0.00           H
ATOM    764  CA  PHE X  50       9.473  13.156  53.203  1.00  0.00           C
ATOM    765  HA  PHE X  50      10.042  14.065  52.986  1.00  0.00           H
ATOM    766  CB  PHE X  50       8.776  13.200  54.522  1.00  0.00           C
ATOM    767  HB2 PHE X  50       8.454  12.168  54.627  1.00  0.00           H
ATOM    768  HB3 PHE X  50       9.476  13.528  55.291  1.00  0.00           H
ATOM    769  CG  PHE X  50       7.601  14.173  54.641  1.00  0.00           C
ATOM    770  CD1 PHE X  50       7.886  15.506  55.089  1.00  0.00           C
ATOM    771  HD1 PHE X  50       8.869  15.927  55.009  1.00  0.00           H
ATOM    772  CE1 PHE X  50       6.819  16.368  55.468  1.00  0.00           C
ATOM    773  HE1 PHE X  50       7.024  17.407  55.674  1.00  0.00           H
ATOM    774  CZ  PHE X  50       5.507  15.957  55.394  1.00  0.00           C
ATOM    775  HZ  PHE X  50       4.680  16.624  55.571  1.00  0.00           H
ATOM    776  CE2 PHE X  50       5.202  14.598  55.102  1.00  0.00           C
ATOM    777  HE2 PHE X  50       4.184  14.252  55.197  1.00  0.00           H
ATOM    778  CD2 PHE X  50       6.239  13.748  54.692  1.00  0.00           C
ATOM    779  HD2 PHE X  50       6.040  12.708  54.499  1.00  0.00           H
ATOM    780  C   PHE X  50      10.545  12.069  53.131  1.00  0.00           C
ATOM    781  O   PHE X  50      10.265  10.869  53.044  1.00  0.00           O
ATOM    782  N   TYR X  51      11.719  12.505  53.391  1.00  0.00           N
ATOM    783  H   TYR X  51      11.856  13.486  53.585  1.00  0.00           H
ATOM    784  CA  TYR X  51      12.878  11.731  53.655  1.00  0.00           C
ATOM    785  HA  TYR X  51      12.718  10.666  53.569  1.00  0.00           H
ATOM    786  CB  TYR X  51      13.929  12.010  52.594  1.00  0.00           C
ATOM    787  HB2 TYR X  51      14.070  13.081  52.529  1.00  0.00           H
ATOM    788  HB3 TYR X  51      14.950  11.730  52.874  1.00  0.00           H
ATOM    789  CG  TYR X  51      13.522  11.479  51.252  1.00  0.00           C
ATOM    790  CD1 TYR X  51      12.510  12.164  50.542  1.00  0.00           C
ATOM    791  HD1 TYR X  51      12.043  13.107  50.778  1.00  0.00           H
ATOM    792  CE1 TYR X  51      12.023  11.488  49.411  1.00  0.00           C
ATOM    793  HE1 TYR X  51      11.161  11.878  48.891  1.00  0.00           H
ATOM    794  CZ  TYR X  51      12.501  10.189  48.986  1.00  0.00           C
ATOM    795  OH  TYR X  51      11.853   9.430  48.024  1.00  0.00           O
ATOM    796  HH  TYR X  51      11.480   9.954  47.311  1.00  0.00           H
ATOM    797  CE2 TYR X  51      13.555   9.630  49.692  1.00  0.00           C
ATOM    798  HE2 TYR X  51      13.886   8.659  49.354  1.00  0.00           H
ATOM    799  CD2 TYR X  51      14.064  10.262  50.826  1.00  0.00           C
ATOM    800  HD2 TYR X  51      14.906   9.791  51.306  1.00  0.00           H
ATOM    801  C   TYR X  51      13.358  12.129  55.073  1.00  0.00           C
ATOM    802  O   TYR X  51      13.283  13.272  55.443  1.00  0.00           O
ATOM    803  N   ALA X  52      13.815  11.237  55.904  1.00  0.00           N
ATOM    804  H   ALA X  52      13.850  10.265  55.612  1.00  0.00           H
ATOM    805  CA  ALA X  52      14.513  11.596  57.164  1.00  0.00           C
ATOM    806  HA  ALA X  52      15.207  12.377  56.879  1.00  0.00           H
ATOM    807  CB  ALA X  52      13.522  12.066  58.234  1.00  0.00           C
ATOM    808  HB1 ALA X  52      14.065  12.678  58.965  1.00  0.00           H
ATOM    809  HB2 ALA X  52      13.042  11.234  58.738  1.00  0.00           H
ATOM    810  HB3 ALA X  52      12.670  12.589  57.794  1.00  0.00           H
ATOM    811  C   ALA X  52      15.281  10.365  57.683  1.00  0.00           C
ATOM    812  O   ALA X  52      14.988   9.240  57.263  1.00  0.00           O
ATOM    813  N   LEU X  53      16.212  10.595  58.561  1.00  0.00           N
ATOM    814  H   LEU X  53      16.407  11.513  58.940  1.00  0.00           H
ATOM    815  CA  LEU X  53      16.829   9.538  59.336  1.00  0.00           C
ATOM    816  HA  LEU X  53      16.860   8.675  58.684  1.00  0.00           H
ATOM    817  CB  LEU X  53      18.173   9.954  59.839  1.00  0.00           C
ATOM    818  HB2 LEU X  53      18.146  10.785  60.553  1.00  0.00           H
ATOM    819  HB3 LEU X  53      18.593   9.137  60.425  1.00  0.00           H
ATOM    820  CG  LEU X  53      19.258  10.332  58.755  1.00  0.00           C
ATOM    821  HG  LEU X  53      19.020  11.252  58.216  1.00  0.00           H
ATOM    822  CD1 LEU X  53      20.615  10.619  59.393  1.00  0.00           C
ATOM    823 HD11 LEU X  53      20.554  11.540  59.967  1.00  0.00           H
ATOM    824 HD12 LEU X  53      21.426  10.793  58.686  1.00  0.00           H
ATOM    825 HD13 LEU X  53      20.905   9.833  60.095  1.00  0.00           H
ATOM    826  CD2 LEU X  53      19.417   9.200  57.736  1.00  0.00           C
ATOM    827 HD21 LEU X  53      18.491   8.708  57.431  1.00  0.00           H
ATOM    828 HD22 LEU X  53      19.826   9.638  56.827  1.00  0.00           H
ATOM    829 HD23 LEU X  53      20.125   8.449  58.095  1.00  0.00           H
ATOM    830  C   LEU X  53      15.912   9.020  60.499  1.00  0.00           C
ATOM    831  O   LEU X  53      15.655   9.741  61.445  1.00  0.00           O
ATOM    832  N   SER X  54      15.410   7.739  60.371  1.00  0.00           N
ATOM    833  H   SER X  54      15.561   7.234  59.517  1.00  0.00           H
ATOM    834  CA  SER X  54      14.866   7.016  61.533  1.00  0.00           C
ATOM    835  HA  SER X  54      14.280   7.736  62.105  1.00  0.00           H
ATOM    836  CB  SER X  54      13.986   5.805  61.046  1.00  0.00           C
ATOM    837  HB2 SER X  54      13.220   6.121  60.337  1.00  0.00           H
ATOM    838  HB3 SER X  54      14.672   5.070  60.628  1.00  0.00           H
ATOM    839  OG  SER X  54      13.337   5.313  62.203  1.00  0.00           O
ATOM    840  HG  SER X  54      12.936   4.488  61.945  1.00  0.00           H
ATOM    841  C   SER X  54      16.013   6.435  62.430  1.00  0.00           C
ATOM    842  O   SER X  54      16.982   5.819  61.905  1.00  0.00           O
ATOM    843  N   GLN X  55      15.829   6.334  63.802  1.00  0.00           N
ATOM    844  H   GLN X  55      14.945   6.563  64.240  1.00  0.00           H
ATOM    845  CA  GLN X  55      16.811   5.512  64.645  1.00  0.00           C
ATOM    846  HA  GLN X  55      17.767   5.498  64.117  1.00  0.00           H
ATOM    847  CB  GLN X  55      16.999   6.138  66.083  1.00  0.00           C
ATOM    848  HB2 GLN X  55      16.070   6.121  66.653  1.00  0.00           H
ATOM    849  HB3 GLN X  55      17.724   5.475  66.558  1.00  0.00           H
ATOM    850  CG  GLN X  55      17.459   7.591  66.029  1.00  0.00           C
ATOM    851  HG2 GLN X  55      16.780   8.141  65.370  1.00  0.00           H
ATOM    852  HG3 GLN X  55      17.186   7.999  66.997  1.00  0.00           H
ATOM    853  CD  GLN X  55      18.945   7.955  65.775  1.00  0.00           C
ATOM    854  OE1 GLN X  55      19.319   9.092  65.668  1.00  0.00           O
ATOM    855  NE2 GLN X  55      19.890   7.019  65.984  1.00  0.00           N
ATOM    856 HE21 GLN X  55      20.765   7.434  66.266  1.00  0.00           H
ATOM    857 HE22 GLN X  55      19.686   6.045  66.162  1.00  0.00           H
ATOM    858  C   GLN X  55      16.368   4.003  64.696  1.00  0.00           C
ATOM    859  O   GLN X  55      17.189   3.161  65.215  1.00  0.00           O
ATOM    860  N   GLY X  56      15.054   3.637  64.339  1.00  0.00           N
ATOM    861  H   GLY X  56      14.471   4.308  63.865  1.00  0.00           H
ATOM    862  CA  GLY X  56      14.506   2.259  64.503  1.00  0.00           C
ATOM    863  HA2 GLY X  56      13.810   2.069  63.687  1.00  0.00           H
ATOM    864  HA3 GLY X  56      15.340   1.562  64.556  1.00  0.00           H
ATOM    865  C   GLY X  56      13.586   2.034  65.686  1.00  0.00           C
ATOM    866  O   GLY X  56      13.022   0.924  65.690  1.00  0.00           O
ATOM    867  N   THR X  57      13.255   3.067  66.466  1.00  0.00           N
ATOM    868  H   THR X  57      13.506   3.995  66.170  1.00  0.00           H
ATOM    869  CA  THR X  57      12.482   2.942  67.716  1.00  0.00           C
ATOM    870  HA  THR X  57      12.143   1.917  67.871  1.00  0.00           H
ATOM    871  CB  THR X  57      13.262   3.246  68.968  1.00  0.00           C
ATOM    872  HB  THR X  57      12.560   3.334  69.803  1.00  0.00           H
ATOM    873  CG2 THR X  57      14.202   2.107  69.392  1.00  0.00           C
ATOM    874 HG21 THR X  57      15.115   2.378  68.850  1.00  0.00           H
ATOM    875 HG22 THR X  57      13.753   1.156  69.092  1.00  0.00           H
ATOM    876 HG23 THR X  57      14.405   2.251  70.446  1.00  0.00           H
ATOM    877  OG1 THR X  57      13.950   4.515  68.875  1.00  0.00           O
ATOM    878  HG1 THR X  57      13.396   5.142  68.416  1.00  0.00           H
ATOM    879  C   THR X  57      11.323   3.946  67.843  1.00  0.00           C
ATOM    880  O   THR X  57      11.484   5.080  67.353  1.00  0.00           O
ATOM    881  N   THR X  58      10.244   3.653  68.625  1.00  0.00           N
ATOM    882  H   THR X  58      10.100   2.823  69.165  1.00  0.00           H
ATOM    883  CA  THR X  58       9.215   4.636  68.946  1.00  0.00           C
ATOM    884  HA  THR X  58       8.878   5.184  68.067  1.00  0.00           H
ATOM    885  CB  THR X  58       8.061   3.892  69.600  1.00  0.00           C
ATOM    886  HB  THR X  58       7.333   4.690  69.767  1.00  0.00           H
ATOM    887  CG2 THR X  58       7.436   2.924  68.635  1.00  0.00           C
ATOM    888 HG21 THR X  58       8.014   2.053  68.330  1.00  0.00           H
ATOM    889 HG22 THR X  58       7.041   3.471  67.772  1.00  0.00           H
ATOM    890 HG23 THR X  58       6.555   2.415  69.020  1.00  0.00           H
ATOM    891  OG1 THR X  58       8.412   3.225  70.801  1.00  0.00           O
ATOM    892  HG1 THR X  58       8.811   3.810  71.450  1.00  0.00           H
ATOM    893  C   THR X  58       9.665   5.746  69.854  1.00  0.00           C
ATOM    894  O   THR X  58      10.670   5.614  70.620  1.00  0.00           O
ATOM    895  N   ILE X  59       8.907   6.859  69.846  1.00  0.00           N
ATOM    896  H   ILE X  59       8.212   6.977  69.123  1.00  0.00           H
ATOM    897  CA  ILE X  59       9.084   8.014  70.757  1.00  0.00           C
ATOM    898  HA  ILE X  59      10.134   8.265  70.916  1.00  0.00           H
ATOM    899  CB  ILE X  59       8.336   9.250  70.226  1.00  0.00           C
ATOM    900  HB  ILE X  59       7.273   9.073  70.027  1.00  0.00           H
ATOM    901  CG2 ILE X  59       8.245  10.413  71.192  1.00  0.00           C
ATOM    902 HG21 ILE X  59       9.257  10.800  71.346  1.00  0.00           H
ATOM    903 HG22 ILE X  59       7.980  10.196  72.230  1.00  0.00           H
ATOM    904 HG23 ILE X  59       7.597  11.193  70.791  1.00  0.00           H
ATOM    905  CG1 ILE X  59       9.019   9.935  68.918  1.00  0.00           C
ATOM    906 HG12 ILE X  59       9.854  10.573  69.207  1.00  0.00           H
ATOM    907 HG13 ILE X  59       9.427   9.085  68.370  1.00  0.00           H
ATOM    908  CD1 ILE X  59       8.056  10.654  67.995  1.00  0.00           C
ATOM    909 HD11 ILE X  59       8.535  10.868  67.038  1.00  0.00           H
ATOM    910 HD12 ILE X  59       7.727  11.552  68.516  1.00  0.00           H
ATOM    911 HD13 ILE X  59       7.212  10.025  67.712  1.00  0.00           H
ATOM    912  C   ILE X  59       8.656   7.693  72.201  1.00  0.00           C
ATOM    913  O   ILE X  59       9.353   8.100  73.155  1.00  0.00           O
ATOM    914  N   ARG X  60       7.499   7.073  72.341  1.00  0.00           N
ATOM    915  H   ARG X  60       6.937   6.860  71.529  1.00  0.00           H
ATOM    916  CA  ARG X  60       7.065   6.527  73.651  1.00  0.00           C
ATOM    917  HA  ARG X  60       7.339   7.278  74.394  1.00  0.00           H
ATOM    918  CB  ARG X  60       5.557   6.360  73.657  1.00  0.00           C
ATOM    919  HB2 ARG X  60       5.410   6.047  74.689  1.00  0.00           H
ATOM    920  HB3 ARG X  60       5.075   7.287  73.346  1.00  0.00           H
ATOM    921  CG  ARG X  60       5.060   5.244  72.645  1.00  0.00           C
ATOM    922  HG2 ARG X  60       5.519   5.205  71.657  1.00  0.00           H
ATOM    923  HG3 ARG X  60       5.436   4.325  73.097  1.00  0.00           H
ATOM    924  CD  ARG X  60       3.533   5.300  72.344  1.00  0.00           C
ATOM    925  HD2 ARG X  60       3.005   5.531  73.272  1.00  0.00           H
ATOM    926  HD3 ARG X  60       3.324   6.080  71.621  1.00  0.00           H
ATOM    927  NE  ARG X  60       2.999   4.150  71.662  1.00  0.00           N
ATOM    928  HE  ARG X  60       3.587   3.673  71.000  1.00  0.00           H
ATOM    929  CZ  ARG X  60       1.723   3.896  71.614  1.00  0.00           C
ATOM    930  NH1 ARG X  60       0.899   4.644  72.314  1.00  0.00           N
ATOM    931 HH11 ARG X  60       1.277   5.452  72.780  1.00  0.00           H
ATOM    932 HH12 ARG X  60       0.125   4.104  72.669  1.00  0.00           H
ATOM    933  NH2 ARG X  60       1.201   2.866  71.018  1.00  0.00           N
ATOM    934 HH21 ARG X  60       1.807   2.228  70.520  1.00  0.00           H
ATOM    935 HH22 ARG X  60       0.197   2.779  71.017  1.00  0.00           H
ATOM    936  C   ARG X  60       7.853   5.281  74.011  1.00  0.00           C
ATOM    937  O   ARG X  60       8.374   4.608  73.104  1.00  0.00           O
ATOM    938  N   GLY X  61       7.934   4.952  75.280  1.00  0.00           N
ATOM    939  H   GLY X  61       7.465   5.570  75.928  1.00  0.00           H
ATOM    940  CA  GLY X  61       8.861   3.890  75.731  1.00  0.00           C
ATOM    941  HA2 GLY X  61       8.602   3.640  76.765  1.00  0.00           H
ATOM    942  HA3 GLY X  61       8.904   3.046  75.049  1.00  0.00           H
ATOM    943  C   GLY X  61      10.252   4.478  75.995  1.00  0.00           C
ATOM    944  O   GLY X  61      10.864   4.948  75.036  1.00  0.00           O
ATOM    945  N   LYS X  62      10.891   4.367  77.239  1.00  0.00           N
ATOM    946  H   LYS X  62      10.487   3.765  77.927  1.00  0.00           H
ATOM    947  CA  LYS X  62      12.324   4.750  77.543  1.00  0.00           C
ATOM    948  HA  LYS X  62      12.470   5.722  77.089  1.00  0.00           H
ATOM    949  CB  LYS X  62      12.579   4.947  79.050  1.00  0.00           C
ATOM    950  HB2 LYS X  62      12.529   3.994  79.573  1.00  0.00           H
ATOM    951  HB3 LYS X  62      13.631   5.245  79.130  1.00  0.00           H
ATOM    952  CG  LYS X  62      11.720   6.022  79.693  1.00  0.00           C
ATOM    953  HG2 LYS X  62      11.650   6.865  78.998  1.00  0.00           H
ATOM    954  HG3 LYS X  62      10.717   5.626  79.826  1.00  0.00           H
ATOM    955  CD  LYS X  62      12.263   6.524  80.998  1.00  0.00           C
ATOM    956  HD2 LYS X  62      12.469   5.617  81.571  1.00  0.00           H
ATOM    957  HD3 LYS X  62      13.191   7.059  80.830  1.00  0.00           H
ATOM    958  CE  LYS X  62      11.249   7.458  81.650  1.00  0.00           C
ATOM    959  HE2 LYS X  62      11.074   8.250  80.924  1.00  0.00           H
ATOM    960  HE3 LYS X  62      10.287   7.050  81.963  1.00  0.00           H
ATOM    961  NZ  LYS X  62      11.920   8.017  82.884  1.00  0.00           N
ATOM    962  HZ1 LYS X  62      12.123   7.353  83.615  1.00  0.00           H
ATOM    963  HZ2 LYS X  62      11.222   8.617  83.279  1.00  0.00           H
ATOM    964  HZ3 LYS X  62      12.759   8.536  82.670  1.00  0.00           H
ATOM    965  C   LYS X  62      13.373   3.866  76.882  1.00  0.00           C
ATOM    966  O   LYS X  62      14.050   3.080  77.615  1.00  0.00           O
ATOM    967  N   HID X  63      13.563   4.005  75.581  1.00  0.00           N
ATOM    968  H   HID X  63      12.904   4.585  75.066  1.00  0.00           H
ATOM    969  CA  HID X  63      14.654   3.333  74.895  1.00  0.00           C
ATOM    970  HA  HID X  63      14.660   2.320  75.286  1.00  0.00           H
ATOM    971  CB  HID X  63      14.341   3.142  73.357  1.00  0.00           C
ATOM    972  HB2 HID X  63      14.093   4.068  72.848  1.00  0.00           H
ATOM    973  HB3 HID X  63      15.247   2.701  72.938  1.00  0.00           H
ATOM    974  CG  HID X  63      13.289   2.156  72.984  1.00  0.00           C
ATOM    975  ND1 HID X  63      13.533   0.766  72.826  1.00  0.00           N
ATOM    976  HD1 HID X  63      14.361   0.273  73.102  1.00  0.00           H
ATOM    977  CE1 HID X  63      12.386   0.190  72.448  1.00  0.00           C
ATOM    978  HE1 HID X  63      12.234  -0.880  72.366  1.00  0.00           H
ATOM    979  NE2 HID X  63      11.387   1.133  72.376  1.00  0.00           N
ATOM    980  CD2 HID X  63      11.947   2.340  72.728  1.00  0.00           C
ATOM    981  HD2 HID X  63      11.439   3.293  72.751  1.00  0.00           H
ATOM    982  C   HID X  63      16.053   3.861  75.258  1.00  0.00           C
ATOM    983  O   HID X  63      16.158   4.986  75.735  1.00  0.00           O
ATOM    984  N   SER X  64      17.011   2.982  75.079  1.00  0.00           N
ATOM    985  H   SER X  64      16.796   2.160  74.536  1.00  0.00           H
ATOM    986  CA  SER X  64      18.323   3.115  75.745  1.00  0.00           C
ATOM    987  HA  SER X  64      18.141   3.361  76.794  1.00  0.00           H
ATOM    988  CB  SER X  64      19.040   1.758  75.702  1.00  0.00           C
ATOM    989  HB2 SER X  64      19.255   1.528  74.660  1.00  0.00           H
ATOM    990  HB3 SER X  64      19.978   1.869  76.247  1.00  0.00           H
ATOM    991  OG  SER X  64      18.273   0.676  76.222  1.00  0.00           O
ATOM    992  HG  SER X  64      18.872   0.015  76.557  1.00  0.00           H
ATOM    993  C   SER X  64      19.253   4.155  75.017  1.00  0.00           C
ATOM    994  O   SER X  64      19.436   4.200  73.832  1.00  0.00           O
ATOM    995  N   ASN X  65      20.061   4.892  75.748  1.00  0.00           N
ATOM    996  H   ASN X  65      20.181   4.665  76.722  1.00  0.00           H
ATOM    997  CA  ASN X  65      20.668   6.140  75.319  1.00  0.00           C
ATOM    998  HA  ASN X  65      19.855   6.724  74.875  1.00  0.00           H
ATOM    999  CB  ASN X  65      21.300   6.866  76.622  1.00  0.00           C
ATOM   1000  HB2 ASN X  65      22.197   6.345  76.930  1.00  0.00           H
ATOM   1001  HB3 ASN X  65      21.781   7.759  76.234  1.00  0.00           H
ATOM   1002  CG  ASN X  65      20.318   7.320  77.735  1.00  0.00           C
ATOM   1003  OD1 ASN X  65      19.832   6.484  78.510  1.00  0.00           O
ATOM   1004  ND2 ASN X  65      20.069   8.596  77.736  1.00  0.00           N
ATOM   1005 HD21 ASN X  65      20.522   9.276  77.137  1.00  0.00           H
ATOM   1006 HD22 ASN X  65      19.495   8.986  78.476  1.00  0.00           H
ATOM   1007  C   ASN X  65      21.705   6.020  74.211  1.00  0.00           C
ATOM   1008  O   ASN X  65      21.705   6.788  73.213  1.00  0.00           O
ATOM   1009  N   GLY X  66      22.515   4.937  74.198  1.00  0.00           N
ATOM   1010  H   GLY X  66      22.405   4.257  74.936  1.00  0.00           H
ATOM   1011  CA  GLY X  66      23.437   4.529  73.145  1.00  0.00           C
ATOM   1012  HA2 GLY X  66      23.928   5.475  72.900  1.00  0.00           H
ATOM   1013  HA3 GLY X  66      24.078   3.715  73.483  1.00  0.00           H
ATOM   1014  C   GLY X  66      22.730   4.028  71.787  1.00  0.00           C
ATOM   1015  O   GLY X  66      23.142   4.274  70.683  1.00  0.00           O
ATOM   1016  N   THR X  67      21.549   3.426  71.892  1.00  0.00           N
ATOM   1017  H   THR X  67      21.305   3.150  72.827  1.00  0.00           H
ATOM   1018  CA  THR X  67      20.764   2.940  70.710  1.00  0.00           C
ATOM   1019  HA  THR X  67      21.483   2.265  70.243  1.00  0.00           H
ATOM   1020  CB  THR X  67      19.454   2.219  71.120  1.00  0.00           C
ATOM   1021  HB  THR X  67      18.700   2.891  71.517  1.00  0.00           H
ATOM   1022  CG2 THR X  67      18.777   1.447  69.914  1.00  0.00           C
ATOM   1023 HG21 THR X  67      18.535   2.248  69.210  1.00  0.00           H
ATOM   1024 HG22 THR X  67      17.826   1.056  70.254  1.00  0.00           H
ATOM   1025 HG23 THR X  67      19.504   0.768  69.483  1.00  0.00           H
ATOM   1026  OG1 THR X  67      19.797   1.193  71.994  1.00  0.00           O
ATOM   1027  HG1 THR X  67      20.549   1.462  72.528  1.00  0.00           H
ATOM   1028  C   THR X  67      20.403   3.953  69.772  1.00  0.00           C
ATOM   1029  O   THR X  67      20.375   3.768  68.600  1.00  0.00           O
ATOM   1030  N   ILE X  68      20.100   5.144  70.306  1.00  0.00           N
ATOM   1031  H   ILE X  68      20.128   5.270  71.304  1.00  0.00           H
ATOM   1032  CA  ILE X  68      19.426   6.231  69.622  1.00  0.00           C
ATOM   1033  HA  ILE X  68      19.070   5.845  68.662  1.00  0.00           H
ATOM   1034  CB  ILE X  68      18.172   6.724  70.403  1.00  0.00           C
ATOM   1035  HB  ILE X  68      17.789   7.570  69.830  1.00  0.00           H
ATOM   1036  CG2 ILE X  68      16.957   5.610  70.313  1.00  0.00           C
ATOM   1037 HG21 ILE X  68      16.518   5.574  69.324  1.00  0.00           H
ATOM   1038 HG22 ILE X  68      16.165   5.853  71.025  1.00  0.00           H
ATOM   1039 HG23 ILE X  68      17.280   4.606  70.589  1.00  0.00           H
ATOM   1040  CG1 ILE X  68      18.556   7.215  71.798  1.00  0.00           C
ATOM   1041 HG12 ILE X  68      19.057   6.433  72.363  1.00  0.00           H
ATOM   1042 HG13 ILE X  68      19.226   8.070  71.676  1.00  0.00           H
ATOM   1043  CD1 ILE X  68      17.441   7.631  72.757  1.00  0.00           C
ATOM   1044 HD11 ILE X  68      17.769   7.845  73.767  1.00  0.00           H
ATOM   1045 HD12 ILE X  68      16.686   6.880  72.997  1.00  0.00           H
ATOM   1046 HD13 ILE X  68      16.909   8.523  72.425  1.00  0.00           H
ATOM   1047  C   ILE X  68      20.374   7.473  69.380  1.00  0.00           C
ATOM   1048  O   ILE X  68      19.908   8.558  69.025  1.00  0.00           O
ATOM   1049  N   HID X  69      21.710   7.260  69.458  1.00  0.00           N
ATOM   1050  H   HID X  69      22.039   6.350  69.743  1.00  0.00           H
ATOM   1051  CA  HID X  69      22.679   8.378  69.281  1.00  0.00           C
ATOM   1052  HA  HID X  69      22.277   9.291  69.731  1.00  0.00           H
ATOM   1053  CB  HID X  69      23.989   8.039  69.972  1.00  0.00           C
ATOM   1054  HB2 HID X  69      24.514   8.915  70.365  1.00  0.00           H
ATOM   1055  HB3 HID X  69      23.853   7.475  70.908  1.00  0.00           H
ATOM   1056  CG  HID X  69      24.933   7.144  69.214  1.00  0.00           C
ATOM   1057  ND1 HID X  69      24.965   5.805  69.131  1.00  0.00           N
ATOM   1058  HD1 HID X  69      24.283   5.152  69.487  1.00  0.00           H
ATOM   1059  CE1 HID X  69      26.006   5.413  68.410  1.00  0.00           C
ATOM   1060  HE1 HID X  69      26.304   4.426  68.098  1.00  0.00           H
ATOM   1061  NE2 HID X  69      26.628   6.535  67.966  1.00  0.00           N
ATOM   1062  CD2 HID X  69      25.960   7.601  68.500  1.00  0.00           C
ATOM   1063  HD2 HID X  69      26.252   8.636  68.380  1.00  0.00           H
ATOM   1064  C   HID X  69      22.845   8.720  67.774  1.00  0.00           C
ATOM   1065  O   HID X  69      22.636   7.862  66.901  1.00  0.00           O
ATOM   1066  N   ASP X  70      23.255   9.970  67.457  1.00  0.00           N
ATOM   1067  H   ASP X  70      23.444  10.628  68.203  1.00  0.00           H
ATOM   1068  CA  ASP X  70      23.271  10.537  66.044  1.00  0.00           C
ATOM   1069  HA  ASP X  70      22.276  10.534  65.584  1.00  0.00           H
ATOM   1070  CB  ASP X  70      23.540  12.052  66.060  1.00  0.00           C
ATOM   1071  HB2 ASP X  70      24.558  12.178  66.438  1.00  0.00           H
ATOM   1072  HB3 ASP X  70      23.417  12.422  65.036  1.00  0.00           H
ATOM   1073  CG  ASP X  70      22.555  12.911  66.945  1.00  0.00           C
ATOM   1074  OD1 ASP X  70      22.883  14.096  67.282  1.00  0.00           O
ATOM   1075  OD2 ASP X  70      21.471  12.525  67.459  1.00  0.00           O
ATOM   1076  C   ASP X  70      24.229   9.835  65.065  1.00  0.00           C
ATOM   1077  O   ASP X  70      24.247  10.047  63.866  1.00  0.00           O
ATOM   1078  N   ARG X  71      25.093   8.951  65.599  1.00  0.00           N
ATOM   1079  H   ARG X  71      25.050   8.827  66.604  1.00  0.00           H
ATOM   1080  CA  ARG X  71      26.028   8.025  64.878  1.00  0.00           C
ATOM   1081  HA  ARG X  71      25.850   8.310  63.834  1.00  0.00           H
ATOM   1082  CB  ARG X  71      27.471   8.408  65.105  1.00  0.00           C
ATOM   1083  HB2 ARG X  71      27.614   8.898  66.067  1.00  0.00           H
ATOM   1084  HB3 ARG X  71      28.085   7.511  65.032  1.00  0.00           H
ATOM   1085  CG  ARG X  71      27.882   9.528  64.155  1.00  0.00           C
ATOM   1086  HG2 ARG X  71      28.009   9.141  63.148  1.00  0.00           H
ATOM   1087  HG3 ARG X  71      27.101  10.292  64.074  1.00  0.00           H
ATOM   1088  CD  ARG X  71      29.175  10.209  64.518  1.00  0.00           C
ATOM   1089  HD2 ARG X  71      29.601  10.779  63.702  1.00  0.00           H
ATOM   1090  HD3 ARG X  71      28.868  10.910  65.288  1.00  0.00           H
ATOM   1091  NE  ARG X  71      30.234   9.284  65.005  1.00  0.00           N
ATOM   1092  HE  ARG X  71      30.775   8.744  64.359  1.00  0.00           H
ATOM   1093  CZ  ARG X  71      30.661   9.235  66.250  1.00  0.00           C
ATOM   1094  NH1 ARG X  71      30.270  10.025  67.169  1.00  0.00           N
ATOM   1095 HH11 ARG X  71      29.548  10.682  66.912  1.00  0.00           H
ATOM   1096 HH12 ARG X  71      30.667   9.978  68.105  1.00  0.00           H
ATOM   1097  NH2 ARG X  71      31.571   8.401  66.572  1.00  0.00           N
ATOM   1098 HH21 ARG X  71      31.696   7.567  66.006  1.00  0.00           H
ATOM   1099 HH22 ARG X  71      31.876   8.345  67.536  1.00  0.00           H
ATOM   1100  C   ARG X  71      25.878   6.522  64.925  1.00  0.00           C
ATOM   1101  O   ARG X  71      26.632   5.702  64.400  1.00  0.00           O
ATOM   1102  N   SER X  72      24.777   6.137  65.538  1.00  0.00           N
ATOM   1103  H   SER X  72      24.291   6.816  66.108  1.00  0.00           H
ATOM   1104  CA  SER X  72      24.515   4.652  65.608  1.00  0.00           C
ATOM   1105  HA  SER X  72      25.256   4.240  66.295  1.00  0.00           H
ATOM   1106  CB  SER X  72      23.069   4.446  66.057  1.00  0.00           C
ATOM   1107  HB2 SER X  72      22.817   4.984  66.962  1.00  0.00           H
ATOM   1108  HB3 SER X  72      22.454   4.965  65.319  1.00  0.00           H
ATOM   1109  OG  SER X  72      22.741   3.087  66.203  1.00  0.00           O
ATOM   1110  HG  SER X  72      23.303   2.670  66.861  1.00  0.00           H
ATOM   1111  C   SER X  72      24.717   3.752  64.386  1.00  0.00           C
ATOM   1112  O   SER X  72      24.160   4.139  63.349  1.00  0.00           O
ATOM   1113  N   GLN X  73      25.237   2.544  64.550  1.00  0.00           N
ATOM   1114  H   GLN X  73      25.703   2.205  65.371  1.00  0.00           H
ATOM   1115  CA  GLN X  73      25.227   1.565  63.445  1.00  0.00           C
ATOM   1116  HA  GLN X  73      25.603   2.065  62.557  1.00  0.00           H
ATOM   1117  CB  GLN X  73      26.061   0.313  63.779  1.00  0.00           C
ATOM   1118  HB2 GLN X  73      26.114  -0.365  62.935  1.00  0.00           H
ATOM   1119  HB3 GLN X  73      27.109   0.485  64.035  1.00  0.00           H
ATOM   1120  CG  GLN X  73      25.524  -0.489  64.926  1.00  0.00           C
ATOM   1121  HG2 GLN X  73      25.428   0.234  65.732  1.00  0.00           H
ATOM   1122  HG3 GLN X  73      24.527  -0.868  64.691  1.00  0.00           H
ATOM   1123  CD  GLN X  73      26.511  -1.623  65.161  1.00  0.00           C
ATOM   1124  OE1 GLN X  73      27.007  -2.368  64.355  1.00  0.00           O
ATOM   1125  NE2 GLN X  73      26.658  -2.031  66.365  1.00  0.00           N
ATOM   1126 HE21 GLN X  73      27.350  -2.750  66.515  1.00  0.00           H
ATOM   1127 HE22 GLN X  73      26.306  -1.609  67.216  1.00  0.00           H
ATOM   1128  C   GLN X  73      23.775   1.228  62.957  1.00  0.00           C
ATOM   1129  O   GLN X  73      23.575   0.842  61.778  1.00  0.00           O
ATOM   1130  N   TYR X  74      22.733   1.495  63.764  1.00  0.00           N
ATOM   1131  H   TYR X  74      22.753   1.916  64.680  1.00  0.00           H
ATOM   1132  CA  TYR X  74      21.408   0.922  63.308  1.00  0.00           C
ATOM   1133  HA  TYR X  74      21.691   0.048  62.724  1.00  0.00           H
ATOM   1134  CB  TYR X  74      20.635   0.348  64.550  1.00  0.00           C
ATOM   1135  HB2 TYR X  74      20.262   1.160  65.167  1.00  0.00           H
ATOM   1136  HB3 TYR X  74      19.749  -0.104  64.093  1.00  0.00           H
ATOM   1137  CG  TYR X  74      21.386  -0.699  65.346  1.00  0.00           C
ATOM   1138  CD1 TYR X  74      21.919  -1.808  64.773  1.00  0.00           C
ATOM   1139  HD1 TYR X  74      21.808  -2.024  63.721  1.00  0.00           H
ATOM   1140  CE1 TYR X  74      22.720  -2.689  65.547  1.00  0.00           C
ATOM   1141  HE1 TYR X  74      23.204  -3.483  64.990  1.00  0.00           H
ATOM   1142  CZ  TYR X  74      22.810  -2.443  66.954  1.00  0.00           C
ATOM   1143  OH  TYR X  74      23.648  -3.243  67.701  1.00  0.00           O
ATOM   1144  HH  TYR X  74      24.204  -2.727  68.291  1.00  0.00           H
ATOM   1145  CE2 TYR X  74      22.269  -1.288  67.524  1.00  0.00           C
ATOM   1146  HE2 TYR X  74      22.572  -1.140  68.554  1.00  0.00           H
ATOM   1147  CD2 TYR X  74      21.557  -0.377  66.734  1.00  0.00           C
ATOM   1148  HD2 TYR X  74      21.341   0.637  67.040  1.00  0.00           H
ATOM   1149  C   TYR X  74      20.614   1.998  62.595  1.00  0.00           C
ATOM   1150  O   TYR X  74      19.661   1.578  61.991  1.00  0.00           O
ATOM   1151  N   ARG X  75      20.935   3.305  62.599  1.00  0.00           N
ATOM   1152  H   ARG X  75      21.678   3.488  63.265  1.00  0.00           H
ATOM   1153  CA  ARG X  75      20.263   4.485  62.015  1.00  0.00           C
ATOM   1154  HA  ARG X  75      19.282   4.615  62.481  1.00  0.00           H
ATOM   1155  CB  ARG X  75      21.175   5.737  62.372  1.00  0.00           C
ATOM   1156  HB2 ARG X  75      21.549   5.609  63.392  1.00  0.00           H
ATOM   1157  HB3 ARG X  75      21.990   5.882  61.669  1.00  0.00           H
ATOM   1158  CG  ARG X  75      20.278   7.061  62.378  1.00  0.00           C
ATOM   1159  HG2 ARG X  75      19.926   7.302  61.382  1.00  0.00           H
ATOM   1160  HG3 ARG X  75      19.377   6.885  62.974  1.00  0.00           H
ATOM   1161  CD  ARG X  75      21.077   8.366  62.842  1.00  0.00           C
ATOM   1162  HD2 ARG X  75      21.306   8.318  63.906  1.00  0.00           H
ATOM   1163  HD3 ARG X  75      22.010   8.400  62.287  1.00  0.00           H
ATOM   1164  NE  ARG X  75      20.262   9.610  62.716  1.00  0.00           N
ATOM   1165  HE  ARG X  75      19.291   9.544  62.990  1.00  0.00           H
ATOM   1166  CZ  ARG X  75      20.695  10.854  62.686  1.00  0.00           C
ATOM   1167  NH1 ARG X  75      21.943  11.087  62.505  1.00  0.00           N
ATOM   1168 HH11 ARG X  75      22.645  10.420  62.765  1.00  0.00           H
ATOM   1169 HH12 ARG X  75      22.201  12.060  62.491  1.00  0.00           H
ATOM   1170  NH2 ARG X  75      19.874  11.863  62.792  1.00  0.00           N
ATOM   1171 HH21 ARG X  75      18.899  11.615  62.752  1.00  0.00           H
ATOM   1172 HH22 ARG X  75      20.153  12.817  62.936  1.00  0.00           H
ATOM   1173  C   ARG X  75      20.113   4.140  60.516  1.00  0.00           C
ATOM   1174  O   ARG X  75      21.010   3.620  59.889  1.00  0.00           O
ATOM   1175  N   ALA X  76      19.010   4.680  59.927  1.00  0.00           N
ATOM   1176  H   ALA X  76      18.294   5.079  60.512  1.00  0.00           H
ATOM   1177  CA  ALA X  76      18.684   4.503  58.526  1.00  0.00           C
ATOM   1178  HA  ALA X  76      19.607   4.516  57.936  1.00  0.00           H
ATOM   1179  CB  ALA X  76      18.001   3.122  58.328  1.00  0.00           C
ATOM   1180  HB1 ALA X  76      17.731   3.072  57.275  1.00  0.00           H
ATOM   1181  HB2 ALA X  76      17.028   3.120  58.817  1.00  0.00           H
ATOM   1182  HB3 ALA X  76      18.612   2.273  58.624  1.00  0.00           H
ATOM   1183  C   ALA X  76      17.807   5.625  57.960  1.00  0.00           C
ATOM   1184  O   ALA X  76      16.913   6.123  58.666  1.00  0.00           O
ATOM   1185  N   LEU X  77      18.083   5.973  56.676  1.00  0.00           N
ATOM   1186  H   LEU X  77      18.783   5.447  56.176  1.00  0.00           H
ATOM   1187  CA  LEU X  77      17.283   6.891  55.895  1.00  0.00           C
ATOM   1188  HA  LEU X  77      17.048   7.772  56.492  1.00  0.00           H
ATOM   1189  CB  LEU X  77      18.126   7.347  54.699  1.00  0.00           C
ATOM   1190  HB2 LEU X  77      18.939   7.934  55.112  1.00  0.00           H
ATOM   1191  HB3 LEU X  77      18.439   6.462  54.146  1.00  0.00           H
ATOM   1192  CG  LEU X  77      17.384   8.216  53.623  1.00  0.00           C
ATOM   1193  HG  LEU X  77      16.460   7.807  53.230  1.00  0.00           H
ATOM   1194  CD1 LEU X  77      16.758   9.419  54.373  1.00  0.00           C
ATOM   1195 HD11 LEU X  77      15.840   9.107  54.868  1.00  0.00           H
ATOM   1196 HD12 LEU X  77      16.546  10.250  53.702  1.00  0.00           H
ATOM   1197 HD13 LEU X  77      17.452   9.873  55.077  1.00  0.00           H
ATOM   1198  CD2 LEU X  77      18.312   8.590  52.489  1.00  0.00           C
ATOM   1199 HD21 LEU X  77      18.362   7.796  51.748  1.00  0.00           H
ATOM   1200 HD22 LEU X  77      17.995   9.470  51.928  1.00  0.00           H
ATOM   1201 HD23 LEU X  77      19.293   8.844  52.876  1.00  0.00           H
ATOM   1202  C   LEU X  77      16.043   6.116  55.473  1.00  0.00           C
ATOM   1203  O   LEU X  77      16.141   5.132  54.755  1.00  0.00           O
ATOM   1204  N   ILE X  78      14.901   6.666  55.899  1.00  0.00           N
ATOM   1205  H   ILE X  78      14.951   7.489  56.480  1.00  0.00           H
ATOM   1206  CA  ILE X  78      13.527   6.279  55.536  1.00  0.00           C
ATOM   1207  HA  ILE X  78      13.509   5.257  55.151  1.00  0.00           H
ATOM   1208  CB  ILE X  78      12.660   6.067  56.820  1.00  0.00           C
ATOM   1209  HB  ILE X  78      11.681   5.719  56.469  1.00  0.00           H
ATOM   1210  CG2 ILE X  78      13.143   4.830  57.648  1.00  0.00           C
ATOM   1211 HG21 ILE X  78      12.485   4.704  58.506  1.00  0.00           H
ATOM   1212 HG22 ILE X  78      14.152   4.965  58.031  1.00  0.00           H
ATOM   1213 HG23 ILE X  78      13.114   3.934  57.028  1.00  0.00           H
ATOM   1214  CG1 ILE X  78      12.463   7.309  57.677  1.00  0.00           C
ATOM   1215 HG12 ILE X  78      13.358   7.538  58.259  1.00  0.00           H
ATOM   1216 HG13 ILE X  78      12.391   8.195  57.051  1.00  0.00           H
ATOM   1217  CD1 ILE X  78      11.224   7.257  58.601  1.00  0.00           C
ATOM   1218 HD11 ILE X  78      11.475   7.790  59.520  1.00  0.00           H
ATOM   1219 HD12 ILE X  78      11.132   6.211  58.851  1.00  0.00           H
ATOM   1220 HD13 ILE X  78      10.293   7.617  58.168  1.00  0.00           H
ATOM   1221  C   ILE X  78      12.801   7.320  54.644  1.00  0.00           C
ATOM   1222  O   ILE X  78      13.174   8.491  54.679  1.00  0.00           O
ATOM   1223  N   SER X  79      11.715   6.892  53.928  1.00  0.00           N
ATOM   1224  H   SER X  79      11.562   5.907  53.825  1.00  0.00           H
ATOM   1225  CA  SER X  79      10.779   7.823  53.339  1.00  0.00           C
ATOM   1226  HA  SER X  79      10.989   8.760  53.857  1.00  0.00           H
ATOM   1227  CB  SER X  79      11.113   8.150  51.859  1.00  0.00           C
ATOM   1228  HB2 SER X  79      10.436   8.899  51.425  1.00  0.00           H
ATOM   1229  HB3 SER X  79      12.158   8.457  51.820  1.00  0.00           H
ATOM   1230  OG  SER X  79      10.860   6.950  51.177  1.00  0.00           O
ATOM   1231  HG  SER X  79      11.605   6.794  50.584  1.00  0.00           H
ATOM   1232  C   SER X  79       9.309   7.491  53.602  1.00  0.00           C
ATOM   1233  O   SER X  79       8.983   6.324  53.729  1.00  0.00           O
ATOM   1234  N   TRP X  80       8.479   8.537  53.519  1.00  0.00           N
ATOM   1235  H   TRP X  80       8.904   9.457  53.506  1.00  0.00           H
ATOM   1236  CA  TRP X  80       7.016   8.360  53.523  1.00  0.00           C
ATOM   1237  HA  TRP X  80       6.727   7.519  52.892  1.00  0.00           H
ATOM   1238  CB  TRP X  80       6.626   8.071  54.956  1.00  0.00           C
ATOM   1239  HB2 TRP X  80       5.601   7.709  54.867  1.00  0.00           H
ATOM   1240  HB3 TRP X  80       7.157   7.215  55.371  1.00  0.00           H
ATOM   1241  CG  TRP X  80       6.745   9.215  55.956  1.00  0.00           C
ATOM   1242  CD1 TRP X  80       5.695   9.932  56.409  1.00  0.00           C
ATOM   1243  HD1 TRP X  80       4.664   9.698  56.198  1.00  0.00           H
ATOM   1244  NE1 TRP X  80       6.185  11.061  57.018  1.00  0.00           N
ATOM   1245  HE1 TRP X  80       5.639  11.769  57.477  1.00  0.00           H
ATOM   1246  CE2 TRP X  80       7.534  10.969  57.183  1.00  0.00           C
ATOM   1247  CZ2 TRP X  80       8.442  11.884  57.790  1.00  0.00           C
ATOM   1248  HZ2 TRP X  80       8.054  12.700  58.391  1.00  0.00           H
ATOM   1249  CH2 TRP X  80       9.810  11.643  57.637  1.00  0.00           C
ATOM   1250  HH2 TRP X  80      10.453  12.379  58.080  1.00  0.00           H
ATOM   1251  CZ3 TRP X  80      10.294  10.494  57.035  1.00  0.00           C
ATOM   1252  HZ3 TRP X  80      11.374  10.410  56.962  1.00  0.00           H
ATOM   1253  CE3 TRP X  80       9.396   9.599  56.430  1.00  0.00           C
ATOM   1254  HE3 TRP X  80       9.783   8.794  55.823  1.00  0.00           H
ATOM   1255  CD2 TRP X  80       7.956   9.816  56.485  1.00  0.00           C
ATOM   1256  C   TRP X  80       6.182   9.557  52.992  1.00  0.00           C
ATOM   1257  O   TRP X  80       6.617  10.700  53.047  1.00  0.00           O
ATOM   1258  N   PRO X  81       4.956   9.320  52.501  1.00  0.00           N
ATOM   1259  CD  PRO X  81       4.483   7.933  52.239  1.00  0.00           C
ATOM   1260  HD2 PRO X  81       4.636   7.220  53.046  1.00  0.00           H
ATOM   1261  HD3 PRO X  81       5.035   7.606  51.351  1.00  0.00           H
ATOM   1262  CG  PRO X  81       3.024   8.182  51.915  1.00  0.00           C
ATOM   1263  HG2 PRO X  81       2.363   8.237  52.782  1.00  0.00           H
ATOM   1264  HG3 PRO X  81       2.515   7.398  51.354  1.00  0.00           H
ATOM   1265  CB  PRO X  81       2.978   9.493  51.199  1.00  0.00           C
ATOM   1266  HB2 PRO X  81       2.058  10.040  51.393  1.00  0.00           H
ATOM   1267  HB3 PRO X  81       3.103   9.413  50.116  1.00  0.00           H
ATOM   1268  CA  PRO X  81       4.143  10.297  51.835  1.00  0.00           C
ATOM   1269  HA  PRO X  81       4.741  10.715  51.014  1.00  0.00           H
ATOM   1270  C   PRO X  81       3.626  11.404  52.692  1.00  0.00           C
ATOM   1271  O   PRO X  81       3.797  11.343  53.903  1.00  0.00           O
ATOM   1272  N   LEU X  82       2.955  12.381  52.075  1.00  0.00           N
ATOM   1273  H   LEU X  82       2.736  12.278  51.089  1.00  0.00           H
ATOM   1274  CA  LEU X  82       2.711  13.676  52.710  1.00  0.00           C
ATOM   1275  HA  LEU X  82       3.457  13.948  53.467  1.00  0.00           H
ATOM   1276  CB  LEU X  82       2.469  14.799  51.651  1.00  0.00           C
ATOM   1277  HB2 LEU X  82       2.007  14.269  50.820  1.00  0.00           H
ATOM   1278  HB3 LEU X  82       1.889  15.628  52.044  1.00  0.00           H
ATOM   1279  CG  LEU X  82       3.679  15.502  51.069  1.00  0.00           C
ATOM   1280  HG  LEU X  82       4.387  14.697  50.881  1.00  0.00           H
ATOM   1281  CD1 LEU X  82       3.289  16.158  49.768  1.00  0.00           C
ATOM   1282 HD11 LEU X  82       4.153  16.571  49.251  1.00  0.00           H
ATOM   1283 HD12 LEU X  82       2.543  16.944  49.872  1.00  0.00           H
ATOM   1284 HD13 LEU X  82       2.945  15.483  48.979  1.00  0.00           H
ATOM   1285  CD2 LEU X  82       4.513  16.448  51.866  1.00  0.00           C
ATOM   1286 HD21 LEU X  82       3.922  17.309  52.186  1.00  0.00           H
ATOM   1287 HD22 LEU X  82       4.799  15.978  52.802  1.00  0.00           H
ATOM   1288 HD23 LEU X  82       5.416  16.807  51.357  1.00  0.00           H
ATOM   1289  C   LEU X  82       1.449  13.483  53.511  1.00  0.00           C
ATOM   1290  O   LEU X  82       0.698  12.555  53.334  1.00  0.00           O
ATOM   1291  N   SER X  83       1.162  14.467  54.320  1.00  0.00           N
ATOM   1292  H   SER X  83       1.724  15.305  54.308  1.00  0.00           H
ATOM   1293  CA  SER X  83       0.007  14.382  55.260  1.00  0.00           C
ATOM   1294  HA  SER X  83       0.072  15.178  56.001  1.00  0.00           H
ATOM   1295  CB  SER X  83      -1.342  14.622  54.547  1.00  0.00           C
ATOM   1296  HB2 SER X  83      -1.581  13.739  53.942  1.00  0.00           H
ATOM   1297  HB3 SER X  83      -2.122  14.712  55.304  1.00  0.00           H
ATOM   1298  OG  SER X  83      -1.249  15.778  53.722  1.00  0.00           O
ATOM   1299  HG  SER X  83      -0.887  16.368  54.377  1.00  0.00           H
ATOM   1300  C   SER X  83      -0.025  13.121  56.144  1.00  0.00           C
ATOM   1301  O   SER X  83      -1.066  12.355  56.122  1.00  0.00           O
ATOM   1302  N   SER X  84       1.042  12.773  56.834  1.00  0.00           N
ATOM   1303  H   SER X  84       1.890  13.304  56.761  1.00  0.00           H
ATOM   1304  CA  SER X  84       1.177  11.580  57.748  1.00  0.00           C
ATOM   1305  HA  SER X  84       0.309  11.534  58.395  1.00  0.00           H
ATOM   1306  CB  SER X  84       1.248  10.276  56.919  1.00  0.00           C
ATOM   1307  HB2 SER X  84       1.317   9.369  57.522  1.00  0.00           H
ATOM   1308  HB3 SER X  84       0.379  10.194  56.254  1.00  0.00           H
ATOM   1309  OG  SER X  84       2.413  10.379  56.039  1.00  0.00           O
ATOM   1310  HG  SER X  84       2.420  11.272  55.677  1.00  0.00           H
ATOM   1311  C   SER X  84       2.486  11.625  58.616  1.00  0.00           C
ATOM   1312  O   SER X  84       3.496  12.183  58.175  1.00  0.00           O
ATOM   1313  N   PRO X  85       2.476  11.122  59.873  1.00  0.00           N
ATOM   1314  CD  PRO X  85       1.322  10.535  60.582  1.00  0.00           C
ATOM   1315  HD2 PRO X  85       0.792   9.886  59.883  1.00  0.00           H
ATOM   1316  HD3 PRO X  85       0.585  11.293  60.858  1.00  0.00           H
ATOM   1317  CG  PRO X  85       1.764   9.790  61.866  1.00  0.00           C
ATOM   1318  HG2 PRO X  85       1.728   8.741  61.571  1.00  0.00           H
ATOM   1319  HG3 PRO X  85       1.020   9.963  62.630  1.00  0.00           H
ATOM   1320  CB  PRO X  85       3.139  10.437  62.076  1.00  0.00           C
ATOM   1321  HB2 PRO X  85       3.772   9.754  62.651  1.00  0.00           H
ATOM   1322  HB3 PRO X  85       3.050  11.345  62.664  1.00  0.00           H
ATOM   1323  CA  PRO X  85       3.701  10.760  60.701  1.00  0.00           C
ATOM   1324  HA  PRO X  85       4.196  11.727  60.740  1.00  0.00           H
ATOM   1325  C   PRO X  85       4.560   9.590  60.185  1.00  0.00           C
ATOM   1326  O   PRO X  85       4.032   8.580  59.692  1.00  0.00           O
ATOM   1327  N   PRO X  86       5.909   9.654  60.372  1.00  0.00           N
ATOM   1328  CD  PRO X  86       6.647  10.812  60.882  1.00  0.00           C
ATOM   1329  HD2 PRO X  86       6.306  10.987  61.904  1.00  0.00           H
ATOM   1330  HD3 PRO X  86       6.411  11.655  60.225  1.00  0.00           H
ATOM   1331  CG  PRO X  86       8.161  10.447  60.967  1.00  0.00           C
ATOM   1332  HG2 PRO X  86       8.590  10.337  61.972  1.00  0.00           H
ATOM   1333  HG3 PRO X  86       8.636  11.241  60.392  1.00  0.00           H
ATOM   1334  CB  PRO X  86       8.295   9.101  60.222  1.00  0.00           C
ATOM   1335  HB2 PRO X  86       8.876   8.388  60.818  1.00  0.00           H
ATOM   1336  HB3 PRO X  86       8.770   9.216  59.248  1.00  0.00           H
ATOM   1337  CA  PRO X  86       6.869   8.581  60.055  1.00  0.00           C
ATOM   1338  HA  PRO X  86       6.795   8.274  59.019  1.00  0.00           H
ATOM   1339  C   PRO X  86       6.612   7.297  60.903  1.00  0.00           C
ATOM   1340  O   PRO X  86       6.855   7.310  62.141  1.00  0.00           O
ATOM   1341  N   THR X  87       6.133   6.222  60.347  1.00  0.00           N
ATOM   1342  H   THR X  87       5.897   6.174  59.364  1.00  0.00           H
ATOM   1343  CA  THR X  87       5.813   4.986  61.062  1.00  0.00           C
ATOM   1344  HA  THR X  87       6.543   4.858  61.862  1.00  0.00           H
ATOM   1345  CB  THR X  87       4.394   4.858  61.621  1.00  0.00           C
ATOM   1346  HB  THR X  87       4.288   4.066  62.360  1.00  0.00           H
ATOM   1347  CG2 THR X  87       3.790   6.068  62.269  1.00  0.00           C
ATOM   1348 HG21 THR X  87       4.069   6.955  61.704  1.00  0.00           H
ATOM   1349 HG22 THR X  87       4.072   6.337  63.291  1.00  0.00           H
ATOM   1350 HG23 THR X  87       2.701   6.137  62.224  1.00  0.00           H
ATOM   1351  OG1 THR X  87       3.462   4.560  60.642  1.00  0.00           O
ATOM   1352  HG1 THR X  87       2.553   4.466  60.937  1.00  0.00           H
ATOM   1353  C   THR X  87       6.184   3.773  60.220  1.00  0.00           C
ATOM   1354  O   THR X  87       6.307   3.874  59.022  1.00  0.00           O
ATOM   1355  N   VAL X  88       6.382   2.552  60.738  1.00  0.00           N
ATOM   1356  H   VAL X  88       6.164   2.406  61.711  1.00  0.00           H
ATOM   1357  CA  VAL X  88       6.881   1.339  59.978  1.00  0.00           C
ATOM   1358  HA  VAL X  88       7.793   1.530  59.408  1.00  0.00           H
ATOM   1359  CB  VAL X  88       7.316   0.145  60.948  1.00  0.00           C
ATOM   1360  HB  VAL X  88       6.369  -0.191  61.361  1.00  0.00           H
ATOM   1361  CG1 VAL X  88       8.061  -0.971  60.279  1.00  0.00           C
ATOM   1362 HG11 VAL X  88       8.845  -0.611  59.610  1.00  0.00           H
ATOM   1363 HG12 VAL X  88       8.389  -1.728  60.993  1.00  0.00           H
ATOM   1364 HG13 VAL X  88       7.334  -1.492  59.673  1.00  0.00           H
ATOM   1365  CG2 VAL X  88       8.265   0.777  62.019  1.00  0.00           C
ATOM   1366 HG21 VAL X  88       8.526   0.029  62.754  1.00  0.00           H
ATOM   1367 HG22 VAL X  88       7.810   1.616  62.545  1.00  0.00           H
ATOM   1368 HG23 VAL X  88       9.166   1.218  61.603  1.00  0.00           H
ATOM   1369  C   VAL X  88       5.866   0.838  58.901  1.00  0.00           C
ATOM   1370  O   VAL X  88       6.261   0.238  57.897  1.00  0.00           O
ATOM   1371  N   TYR X  89       4.600   1.064  59.118  1.00  0.00           N
ATOM   1372  H   TYR X  89       4.341   1.609  59.928  1.00  0.00           H
ATOM   1373  CA  TYR X  89       3.564   0.702  58.204  1.00  0.00           C
ATOM   1374  HA  TYR X  89       3.555  -0.282  57.734  1.00  0.00           H
ATOM   1375  CB  TYR X  89       2.245   0.750  58.990  1.00  0.00           C
ATOM   1376  HB2 TYR X  89       2.112  -0.116  59.628  1.00  0.00           H
ATOM   1377  HB3 TYR X  89       2.180   1.640  59.613  1.00  0.00           H
ATOM   1378  CG  TYR X  89       1.077   0.809  58.028  1.00  0.00           C
ATOM   1379  CD1 TYR X  89       0.737  -0.395  57.429  1.00  0.00           C
ATOM   1380  HD1 TYR X  89       1.045  -1.362  57.796  1.00  0.00           H
ATOM   1381  CE1 TYR X  89      -0.156  -0.327  56.336  1.00  0.00           C
ATOM   1382  HE1 TYR X  89      -0.470  -1.246  55.855  1.00  0.00           H
ATOM   1383  CZ  TYR X  89      -0.825   0.889  56.005  1.00  0.00           C
ATOM   1384  OH  TYR X  89      -1.810   0.975  55.005  1.00  0.00           O
ATOM   1385  HH  TYR X  89      -2.117   1.874  54.831  1.00  0.00           H
ATOM   1386  CE2 TYR X  89      -0.435   2.089  56.657  1.00  0.00           C
ATOM   1387  HE2 TYR X  89      -0.825   3.056  56.393  1.00  0.00           H
ATOM   1388  CD2 TYR X  89       0.612   2.026  57.573  1.00  0.00           C
ATOM   1389  HD2 TYR X  89       1.044   2.891  58.051  1.00  0.00           H
ATOM   1390  C   TYR X  89       3.528   1.727  57.049  1.00  0.00           C
ATOM   1391  O   TYR X  89       3.417   1.364  55.902  1.00  0.00           O
ATOM   1392  N   ASN X  90       3.739   2.994  57.456  1.00  0.00           N
ATOM   1393  H   ASN X  90       3.840   3.152  58.446  1.00  0.00           H
ATOM   1394  CA  ASN X  90       3.668   4.151  56.545  1.00  0.00           C
ATOM   1395  HA  ASN X  90       2.919   3.895  55.790  1.00  0.00           H
ATOM   1396  CB  ASN X  90       3.199   5.389  57.420  1.00  0.00           C
ATOM   1397  HB2 ASN X  90       2.273   5.119  57.937  1.00  0.00           H
ATOM   1398  HB3 ASN X  90       3.848   5.593  58.279  1.00  0.00           H
ATOM   1399  CG  ASN X  90       2.796   6.655  56.653  1.00  0.00           C
ATOM   1400  OD1 ASN X  90       2.137   6.608  55.667  1.00  0.00           O
ATOM   1401  ND2 ASN X  90       3.388   7.795  57.099  1.00  0.00           N
ATOM   1402 HD21 ASN X  90       3.798   7.759  58.020  1.00  0.00           H
ATOM   1403 HD22 ASN X  90       3.156   8.669  56.652  1.00  0.00           H
ATOM   1404  C   ASN X  90       4.949   4.402  55.727  1.00  0.00           C
ATOM   1405  O   ASN X  90       4.932   5.208  54.855  1.00  0.00           O
ATOM   1406  N   SER X  91       6.104   3.804  56.082  1.00  0.00           N
ATOM   1407  H   SER X  91       6.049   3.096  56.796  1.00  0.00           H
ATOM   1408  CA  SER X  91       7.426   4.147  55.594  1.00  0.00           C
ATOM   1409  HA  SER X  91       7.308   4.940  54.852  1.00  0.00           H
ATOM   1410  CB  SER X  91       8.380   4.667  56.666  1.00  0.00           C
ATOM   1411  HB2 SER X  91       9.311   4.829  56.125  1.00  0.00           H
ATOM   1412  HB3 SER X  91       7.948   5.543  57.131  1.00  0.00           H
ATOM   1413  OG  SER X  91       8.670   3.756  57.713  1.00  0.00           O
ATOM   1414  HG  SER X  91       7.943   3.889  58.319  1.00  0.00           H
ATOM   1415  C   SER X  91       8.044   3.040  54.738  1.00  0.00           C
ATOM   1416  O   SER X  91       7.814   1.847  54.923  1.00  0.00           O
ATOM   1417  N   ARG X  92       9.002   3.448  53.906  1.00  0.00           N
ATOM   1418  H   ARG X  92       9.078   4.424  53.679  1.00  0.00           H
ATOM   1419  CA  ARG X  92      10.035   2.512  53.381  1.00  0.00           C
ATOM   1420  HA  ARG X  92       9.856   1.500  53.739  1.00  0.00           H
ATOM   1421  CB  ARG X  92       9.946   2.394  51.864  1.00  0.00           C
ATOM   1422  HB2 ARG X  92      10.579   1.589  51.499  1.00  0.00           H
ATOM   1423  HB3 ARG X  92       8.922   2.258  51.514  1.00  0.00           H
ATOM   1424  CG  ARG X  92      10.456   3.656  51.123  1.00  0.00           C
ATOM   1425  HG2 ARG X  92       9.983   4.470  51.683  1.00  0.00           H
ATOM   1426  HG3 ARG X  92      11.545   3.621  51.219  1.00  0.00           H
ATOM   1427  CD  ARG X  92      10.053   3.604  49.617  1.00  0.00           C
ATOM   1428  HD2 ARG X  92      10.343   2.625  49.245  1.00  0.00           H
ATOM   1429  HD3 ARG X  92       8.968   3.659  49.512  1.00  0.00           H
ATOM   1430  NE  ARG X  92      10.801   4.703  48.873  1.00  0.00           N
ATOM   1431  HE  ARG X  92      11.650   5.087  49.258  1.00  0.00           H
ATOM   1432  CZ  ARG X  92      10.365   5.380  47.827  1.00  0.00           C
ATOM   1433  NH1 ARG X  92       9.286   5.102  47.227  1.00  0.00           N
ATOM   1434 HH11 ARG X  92       8.702   4.291  47.359  1.00  0.00           H
ATOM   1435 HH12 ARG X  92       9.038   5.629  46.402  1.00  0.00           H
ATOM   1436  NH2 ARG X  92      11.094   6.462  47.428  1.00  0.00           N
ATOM   1437 HH21 ARG X  92      11.805   6.877  48.007  1.00  0.00           H
ATOM   1438 HH22 ARG X  92      10.758   6.954  46.611  1.00  0.00           H
ATOM   1439  C   ARG X  92      11.489   2.936  53.757  1.00  0.00           C
ATOM   1440  O   ARG X  92      11.749   4.062  54.049  1.00  0.00           O
ATOM   1441  N   VAL X  93      12.392   1.924  53.865  1.00  0.00           N
ATOM   1442  H   VAL X  93      12.067   0.987  53.707  1.00  0.00           H
ATOM   1443  CA  VAL X  93      13.851   2.126  53.848  1.00  0.00           C
ATOM   1444  HA  VAL X  93      14.033   2.959  54.516  1.00  0.00           H
ATOM   1445  CB  VAL X  93      14.550   0.910  54.464  1.00  0.00           C
ATOM   1446  HB  VAL X  93      14.100  -0.033  54.148  1.00  0.00           H
ATOM   1447  CG1 VAL X  93      16.060   0.902  54.108  1.00  0.00           C
ATOM   1448 HG11 VAL X  93      16.446   0.008  54.605  1.00  0.00           H
ATOM   1449 HG12 VAL X  93      16.297   0.916  53.046  1.00  0.00           H
ATOM   1450 HG13 VAL X  93      16.570   1.733  54.589  1.00  0.00           H
ATOM   1451  CG2 VAL X  93      14.292   1.007  55.941  1.00  0.00           C
ATOM   1452 HG21 VAL X  93      13.252   1.251  56.151  1.00  0.00           H
ATOM   1453 HG22 VAL X  93      14.893   1.819  56.329  1.00  0.00           H
ATOM   1454 HG23 VAL X  93      14.545   0.118  56.522  1.00  0.00           H
ATOM   1455  C   VAL X  93      14.442   2.487  52.491  1.00  0.00           C
ATOM   1456  O   VAL X  93      14.299   1.758  51.504  1.00  0.00           O
ATOM   1457  N   GLU X  94      15.253   3.491  52.546  1.00  0.00           N
ATOM   1458  H   GLU X  94      15.331   3.994  53.416  1.00  0.00           H
ATOM   1459  CA  GLU X  94      16.059   3.912  51.386  1.00  0.00           C
ATOM   1460  HA  GLU X  94      15.743   3.375  50.496  1.00  0.00           H
ATOM   1461  CB  GLU X  94      15.987   5.465  51.199  1.00  0.00           C
ATOM   1462  HB2 GLU X  94      16.395   5.974  52.068  1.00  0.00           H
ATOM   1463  HB3 GLU X  94      16.596   5.782  50.351  1.00  0.00           H
ATOM   1464  CG  GLU X  94      14.615   6.126  51.093  1.00  0.00           C
ATOM   1465  HG2 GLU X  94      13.980   5.873  51.950  1.00  0.00           H
ATOM   1466  HG3 GLU X  94      14.766   7.195  51.266  1.00  0.00           H
ATOM   1467  CD  GLU X  94      13.842   5.783  49.827  1.00  0.00           C
ATOM   1468  OE1 GLU X  94      14.219   4.847  49.049  1.00  0.00           O
ATOM   1469  OE2 GLU X  94      12.821   6.416  49.617  1.00  0.00           O
ATOM   1470  C   GLU X  94      17.547   3.420  51.409  1.00  0.00           C
ATOM   1471  O   GLU X  94      18.128   3.024  50.379  1.00  0.00           O
ATOM   1472  N   CYX X  95      18.178   3.481  52.598  1.00  0.00           N
ATOM   1473  H   CYX X  95      17.611   3.785  53.372  1.00  0.00           H
ATOM   1474  CA  CYX X  95      19.553   3.101  52.900  1.00  0.00           C
ATOM   1475  HA  CYX X  95      19.603   2.043  52.654  1.00  0.00           H
ATOM   1476  CB  CYX X  95      20.568   3.840  52.065  1.00  0.00           C
ATOM   1477  HB2 CYX X  95      21.590   3.558  52.311  1.00  0.00           H
ATOM   1478  HB3 CYX X  95      20.257   3.611  51.053  1.00  0.00           H
ATOM   1479  SG  CYX X  95      20.598   5.722  52.116  1.00  0.00           S
ATOM   1480  C   CYX X  95      19.904   3.242  54.423  1.00  0.00           C
ATOM   1481  O   CYX X  95      19.412   4.110  55.077  1.00  0.00           O
ATOM   1482  N   ILE X  96      20.744   2.339  54.897  1.00  0.00           N
ATOM   1483  H   ILE X  96      21.069   1.643  54.239  1.00  0.00           H
ATOM   1484  CA  ILE X  96      21.324   2.379  56.294  1.00  0.00           C
ATOM   1485  HA  ILE X  96      20.517   2.672  56.968  1.00  0.00           H
ATOM   1486  CB  ILE X  96      21.906   1.002  56.686  1.00  0.00           C
ATOM   1487  HB  ILE X  96      22.548   0.769  55.840  1.00  0.00           H
ATOM   1488  CG2 ILE X  96      22.808   1.109  57.894  1.00  0.00           C
ATOM   1489 HG21 ILE X  96      23.341   0.161  57.995  1.00  0.00           H
ATOM   1490 HG22 ILE X  96      22.219   1.280  58.789  1.00  0.00           H
ATOM   1491 HG23 ILE X  96      23.621   1.835  57.865  1.00  0.00           H
ATOM   1492  CG1 ILE X  96      20.771  -0.068  56.853  1.00  0.00           C
ATOM   1493 HG12 ILE X  96      19.976   0.236  57.545  1.00  0.00           H
ATOM   1494 HG13 ILE X  96      20.325  -0.230  55.872  1.00  0.00           H
ATOM   1495  CD1 ILE X  96      21.268  -1.356  57.394  1.00  0.00           C
ATOM   1496 HD11 ILE X  96      21.725  -1.257  58.375  1.00  0.00           H
ATOM   1497 HD12 ILE X  96      22.023  -1.758  56.713  1.00  0.00           H
ATOM   1498 HD13 ILE X  96      20.515  -2.134  57.444  1.00  0.00           H
ATOM   1499  C   ILE X  96      22.419   3.492  56.314  1.00  0.00           C
ATOM   1500  O   ILE X  96      23.147   3.684  55.296  1.00  0.00           O
ATOM   1501  N   GLY X  97      22.594   4.274  57.391  1.00  0.00           N
ATOM   1502  H   GLY X  97      22.102   4.025  58.240  1.00  0.00           H
ATOM   1503  CA  GLY X  97      23.547   5.348  57.596  1.00  0.00           C
ATOM   1504  HA2 GLY X  97      24.530   4.902  57.696  1.00  0.00           H
ATOM   1505  HA3 GLY X  97      23.573   5.921  56.666  1.00  0.00           H
ATOM   1506  C   GLY X  97      23.216   6.350  58.684  1.00  0.00           C
ATOM   1507  O   GLY X  97      22.043   6.506  59.138  1.00  0.00           O
ATOM   1508  N   TRP X  98      24.141   7.212  58.971  1.00  0.00           N
ATOM   1509  H   TRP X  98      24.965   7.092  58.391  1.00  0.00           H
ATOM   1510  CA  TRP X  98      24.098   8.384  59.892  1.00  0.00           C
ATOM   1511  HA  TRP X  98      23.026   8.455  60.074  1.00  0.00           H
ATOM   1512  CB  TRP X  98      24.890   8.017  61.171  1.00  0.00           C
ATOM   1513  HB2 TRP X  98      24.855   8.951  61.729  1.00  0.00           H
ATOM   1514  HB3 TRP X  98      24.275   7.257  61.656  1.00  0.00           H
ATOM   1515  CG  TRP X  98      26.308   7.690  61.067  1.00  0.00           C
ATOM   1516  CD1 TRP X  98      26.871   6.445  61.255  1.00  0.00           C
ATOM   1517  HD1 TRP X  98      26.296   5.566  61.501  1.00  0.00           H
ATOM   1518  NE1 TRP X  98      28.262   6.508  61.165  1.00  0.00           N
ATOM   1519  HE1 TRP X  98      28.897   5.744  61.354  1.00  0.00           H
ATOM   1520  CE2 TRP X  98      28.683   7.752  60.694  1.00  0.00           C
ATOM   1521  CZ2 TRP X  98      29.941   8.179  60.157  1.00  0.00           C
ATOM   1522  HZ2 TRP X  98      30.761   7.512  59.934  1.00  0.00           H
ATOM   1523  CH2 TRP X  98      30.049   9.591  59.813  1.00  0.00           C
ATOM   1524  HH2 TRP X  98      30.927  10.042  59.379  1.00  0.00           H
ATOM   1525  CZ3 TRP X  98      28.908  10.385  59.857  1.00  0.00           C
ATOM   1526  HZ3 TRP X  98      28.989  11.420  59.555  1.00  0.00           H
ATOM   1527  CE3 TRP X  98      27.675   9.874  60.304  1.00  0.00           C
ATOM   1528  HE3 TRP X  98      26.827  10.535  60.201  1.00  0.00           H
ATOM   1529  CD2 TRP X  98      27.477   8.519  60.677  1.00  0.00           C
ATOM   1530  C   TRP X  98      24.412   9.719  59.307  1.00  0.00           C
ATOM   1531  O   TRP X  98      24.546  10.737  60.033  1.00  0.00           O
ATOM   1532  N   SER X  99      24.295   9.894  57.988  1.00  0.00           N
ATOM   1533  H   SER X  99      23.986   9.072  57.491  1.00  0.00           H
ATOM   1534  CA  SER X  99      24.236  11.204  57.272  1.00  0.00           C
ATOM   1535  HA  SER X  99      23.442  11.820  57.681  1.00  0.00           H
ATOM   1536  CB  SER X  99      25.579  11.941  57.511  1.00  0.00           C
ATOM   1537  HB2 SER X  99      25.827  11.874  58.564  1.00  0.00           H
ATOM   1538  HB3 SER X  99      26.348  11.538  56.855  1.00  0.00           H
ATOM   1539  OG  SER X  99      25.565  13.355  57.164  1.00  0.00           O
ATOM   1540  HG  SER X  99      24.851  13.799  57.635  1.00  0.00           H
ATOM   1541  C   SER X  99      23.877  10.983  55.799  1.00  0.00           C
ATOM   1542  O   SER X  99      24.081   9.854  55.324  1.00  0.00           O
ATOM   1543  N   SER X 100      23.116  11.826  55.140  1.00  0.00           N
ATOM   1544  H   SER X 100      22.867  12.680  55.614  1.00  0.00           H
ATOM   1545  CA  SER X 100      22.364  11.441  53.909  1.00  0.00           C
ATOM   1546  HA  SER X 100      23.001  10.657  53.477  1.00  0.00           H
ATOM   1547  CB  SER X 100      21.059  10.806  54.344  1.00  0.00           C
ATOM   1548  HB2 SER X 100      20.848   9.980  53.669  1.00  0.00           H
ATOM   1549  HB3 SER X 100      21.118  10.315  55.310  1.00  0.00           H
ATOM   1550  OG  SER X 100      19.963  11.686  54.259  1.00  0.00           O
ATOM   1551  HG  SER X 100      20.008  12.223  55.051  1.00  0.00           H
ATOM   1552  C   SER X 100      22.029  12.484  52.836  1.00  0.00           C
ATOM   1553  O   SER X 100      22.093  13.703  53.137  1.00  0.00           O
ATOM   1554  N   THR X 101      21.648  12.117  51.582  1.00  0.00           N
ATOM   1555  H   THR X 101      21.678  11.121  51.414  1.00  0.00           H
ATOM   1556  CA  THR X 101      20.994  13.017  50.522  1.00  0.00           C
ATOM   1557  HA  THR X 101      20.119  13.527  50.909  1.00  0.00           H
ATOM   1558  CB  THR X 101      22.078  14.040  50.113  1.00  0.00           C
ATOM   1559  HB  THR X 101      22.319  14.816  50.851  1.00  0.00           H
ATOM   1560  CG2 THR X 101      23.249  13.471  49.474  1.00  0.00           C
ATOM   1561 HG21 THR X 101      23.941  14.313  49.429  1.00  0.00           H
ATOM   1562 HG22 THR X 101      22.917  12.859  48.631  1.00  0.00           H
ATOM   1563 HG23 THR X 101      23.801  12.830  50.154  1.00  0.00           H
ATOM   1564  OG1 THR X 101      21.514  14.791  49.094  1.00  0.00           O
ATOM   1565  HG1 THR X 101      21.181  15.607  49.477  1.00  0.00           H
ATOM   1566  C   THR X 101      20.465  12.128  49.415  1.00  0.00           C
ATOM   1567  O   THR X 101      20.890  11.006  49.311  1.00  0.00           O
ATOM   1568  N   SER X 102      19.433  12.521  48.738  1.00  0.00           N
ATOM   1569  H   SER X 102      19.159  13.470  48.970  1.00  0.00           H
ATOM   1570  CA  SER X 102      18.649  11.752  47.846  1.00  0.00           C
ATOM   1571  HA  SER X 102      19.318  11.084  47.302  1.00  0.00           H
ATOM   1572  CB  SER X 102      17.635  10.821  48.577  1.00  0.00           C
ATOM   1573  HB2 SER X 102      18.140  10.225  49.341  1.00  0.00           H
ATOM   1574  HB3 SER X 102      16.920  11.419  49.128  1.00  0.00           H
ATOM   1575  OG  SER X 102      16.874  10.040  47.670  1.00  0.00           O
ATOM   1576  HG  SER X 102      17.241   9.152  47.632  1.00  0.00           H
ATOM   1577  C   SER X 102      17.902  12.650  46.766  1.00  0.00           C
ATOM   1578  O   SER X 102      17.200  13.676  47.203  1.00  0.00           O
ATOM   1579  N   CYX X 103      17.917  12.277  45.514  1.00  0.00           N
ATOM   1580  H   CYX X 103      18.231  11.345  45.301  1.00  0.00           H
ATOM   1581  CA  CYX X 103      17.307  13.018  44.383  1.00  0.00           C
ATOM   1582  HA  CYX X 103      16.432  13.524  44.794  1.00  0.00           H
ATOM   1583  CB  CYX X 103      18.189  14.208  43.956  1.00  0.00           C
ATOM   1584  HB2 CYX X 103      17.779  14.761  43.111  1.00  0.00           H
ATOM   1585  HB3 CYX X 103      18.309  14.834  44.847  1.00  0.00           H
ATOM   1586  SG  CYX X 103      19.842  13.670  43.378  1.00  0.00           S
ATOM   1587  C   CYX X 103      16.813  12.150  43.167  1.00  0.00           C
ATOM   1588  O   CYX X 103      17.168  10.943  42.985  1.00  0.00           O
ATOM   1589  N   HID X 104      15.918  12.682  42.312  1.00  0.00           N
ATOM   1590  H   HID X 104      15.637  13.647  42.377  1.00  0.00           H
ATOM   1591  CA  HID X 104      15.336  12.016  41.153  1.00  0.00           C
ATOM   1592  HA  HID X 104      15.552  10.953  41.243  1.00  0.00           H
ATOM   1593  CB  HID X 104      13.811  12.268  41.192  1.00  0.00           C
ATOM   1594  HB2 HID X 104      13.488  11.941  42.178  1.00  0.00           H
ATOM   1595  HB3 HID X 104      13.615  13.337  41.123  1.00  0.00           H
ATOM   1596  CG  HID X 104      13.107  11.559  40.053  1.00  0.00           C
ATOM   1597  ND1 HID X 104      12.686  10.236  40.204  1.00  0.00           N
ATOM   1598  HD1 HID X 104      12.687   9.757  41.089  1.00  0.00           H
ATOM   1599  CE1 HID X 104      12.223   9.793  39.001  1.00  0.00           C
ATOM   1600  HE1 HID X 104      11.735   8.836  38.903  1.00  0.00           H
ATOM   1601  NE2 HID X 104      12.403  10.758  38.047  1.00  0.00           N
ATOM   1602  CD2 HID X 104      12.825  11.928  38.786  1.00  0.00           C
ATOM   1603  HD2 HID X 104      13.106  12.895  38.417  1.00  0.00           H
ATOM   1604  C   HID X 104      15.994  12.595  39.896  1.00  0.00           C
ATOM   1605  O   HID X 104      16.097  13.801  39.792  1.00  0.00           O
ATOM   1606  N   ASP X 105      16.368  11.696  38.975  1.00  0.00           N
ATOM   1607  H   ASP X 105      16.179  10.720  39.144  1.00  0.00           H
ATOM   1608  CA  ASP X 105      17.113  12.023  37.732  1.00  0.00           C
ATOM   1609  HA  ASP X 105      17.452  13.048  37.870  1.00  0.00           H
ATOM   1610  CB  ASP X 105      18.295  11.075  37.399  1.00  0.00           C
ATOM   1611  HB2 ASP X 105      18.895  11.514  36.601  1.00  0.00           H
ATOM   1612  HB3 ASP X 105      18.906  10.960  38.292  1.00  0.00           H
ATOM   1613  CG  ASP X 105      18.016   9.722  36.848  1.00  0.00           C
ATOM   1614  OD1 ASP X 105      16.870   9.308  36.794  1.00  0.00           O
ATOM   1615  OD2 ASP X 105      19.048   9.017  36.488  1.00  0.00           O
ATOM   1616  C   ASP X 105      16.247  12.112  36.519  1.00  0.00           C
ATOM   1617  O   ASP X 105      16.763  12.567  35.501  1.00  0.00           O
ATOM   1618  N   GLY X 106      14.967  11.785  36.608  1.00  0.00           N
ATOM   1619  H   GLY X 106      14.578  11.600  37.515  1.00  0.00           H
ATOM   1620  CA  GLY X 106      14.086  11.713  35.430  1.00  0.00           C
ATOM   1621  HA2 GLY X 106      13.284  12.396  35.693  1.00  0.00           H
ATOM   1622  HA3 GLY X 106      14.598  12.095  34.550  1.00  0.00           H
ATOM   1623  C   GLY X 106      13.594  10.285  35.097  1.00  0.00           C
ATOM   1624  O   GLY X 106      12.715  10.242  34.219  1.00  0.00           O
ATOM   1625  N   LYS X 107      14.097   9.243  35.659  1.00  0.00           N
ATOM   1626  H   LYS X 107      14.991   9.370  36.124  1.00  0.00           H
ATOM   1627  CA  LYS X 107      13.601   7.891  35.534  1.00  0.00           C
ATOM   1628  HA  LYS X 107      12.524   7.945  35.409  1.00  0.00           H
ATOM   1629  CB  LYS X 107      14.295   7.250  34.326  1.00  0.00           C
ATOM   1630  HB2 LYS X 107      13.941   6.247  34.051  1.00  0.00           H
ATOM   1631  HB3 LYS X 107      14.199   7.969  33.511  1.00  0.00           H
ATOM   1632  CG  LYS X 107      15.865   7.291  34.459  1.00  0.00           C
ATOM   1633  HG2 LYS X 107      16.125   8.346  34.325  1.00  0.00           H
ATOM   1634  HG3 LYS X 107      16.112   6.835  35.417  1.00  0.00           H
ATOM   1635  CD  LYS X 107      16.469   6.587  33.284  1.00  0.00           C
ATOM   1636  HD2 LYS X 107      16.306   5.515  33.370  1.00  0.00           H
ATOM   1637  HD3 LYS X 107      15.888   6.888  32.412  1.00  0.00           H
ATOM   1638  CE  LYS X 107      17.972   6.953  33.165  1.00  0.00           C
ATOM   1639  HE2 LYS X 107      18.383   6.702  32.190  1.00  0.00           H
ATOM   1640  HE3 LYS X 107      18.088   8.011  33.374  1.00  0.00           H
ATOM   1641  NZ  LYS X 107      18.749   6.180  34.152  1.00  0.00           N
ATOM   1642  HZ1 LYS X 107      19.734   6.386  34.079  1.00  0.00           H
ATOM   1643  HZ2 LYS X 107      18.612   5.189  34.031  1.00  0.00           H
ATOM   1644  HZ3 LYS X 107      18.502   6.399  35.106  1.00  0.00           H
ATOM   1645  C   LYS X 107      13.824   7.082  36.826  1.00  0.00           C
ATOM   1646  O   LYS X 107      13.088   6.100  37.096  1.00  0.00           O
ATOM   1647  N   THR X 108      14.795   7.458  37.680  1.00  0.00           N
ATOM   1648  H   THR X 108      15.426   8.216  37.446  1.00  0.00           H
ATOM   1649  CA  THR X 108      15.080   6.706  38.939  1.00  0.00           C
ATOM   1650  HA  THR X 108      14.110   6.277  39.183  1.00  0.00           H
ATOM   1651  CB  THR X 108      16.234   5.649  38.805  1.00  0.00           C
ATOM   1652  HB  THR X 108      15.903   4.985  38.000  1.00  0.00           H
ATOM   1653  CG2 THR X 108      17.604   6.222  38.510  1.00  0.00           C
ATOM   1654 HG21 THR X 108      18.219   5.334  38.331  1.00  0.00           H
ATOM   1655 HG22 THR X 108      17.995   6.831  39.327  1.00  0.00           H
ATOM   1656 HG23 THR X 108      17.580   6.797  37.584  1.00  0.00           H
ATOM   1657  OG1 THR X 108      16.228   4.820  39.934  1.00  0.00           O
ATOM   1658  HG1 THR X 108      16.423   3.979  39.515  1.00  0.00           H
ATOM   1659  C   THR X 108      15.490   7.618  40.066  1.00  0.00           C
ATOM   1660  O   THR X 108      15.924   8.757  39.853  1.00  0.00           O
ATOM   1661  N   ARG X 109      15.363   7.203  41.344  1.00  0.00           N
ATOM   1662  H   ARG X 109      14.642   6.515  41.477  1.00  0.00           H
ATOM   1663  CA  ARG X 109      15.907   7.827  42.588  1.00  0.00           C
ATOM   1664  HA  ARG X 109      16.088   8.862  42.319  1.00  0.00           H
ATOM   1665  CB  ARG X 109      14.854   7.833  43.717  1.00  0.00           C
ATOM   1666  HB2 ARG X 109      14.012   8.376  43.280  1.00  0.00           H
ATOM   1667  HB3 ARG X 109      14.462   6.824  43.903  1.00  0.00           H
ATOM   1668  CG  ARG X 109      15.427   8.451  45.001  1.00  0.00           C
ATOM   1669  HG2 ARG X 109      16.165   7.763  45.410  1.00  0.00           H
ATOM   1670  HG3 ARG X 109      16.032   9.321  44.729  1.00  0.00           H
ATOM   1671  CD  ARG X 109      14.297   8.824  45.992  1.00  0.00           C
ATOM   1672  HD2 ARG X 109      13.609   7.988  46.124  1.00  0.00           H
ATOM   1673  HD3 ARG X 109      14.697   8.952  46.998  1.00  0.00           H
ATOM   1674  NE  ARG X 109      13.438   9.946  45.586  1.00  0.00           N
ATOM   1675  HE  ARG X 109      12.721   9.738  44.911  1.00  0.00           H
ATOM   1676  CZ  ARG X 109      13.750  11.207  45.690  1.00  0.00           C
ATOM   1677  NH1 ARG X 109      14.898  11.577  46.353  1.00  0.00           N
ATOM   1678 HH11 ARG X 109      15.460  10.935  46.888  1.00  0.00           H
ATOM   1679 HH12 ARG X 109      15.110  12.567  46.325  1.00  0.00           H
ATOM   1680  NH2 ARG X 109      13.083  12.086  45.068  1.00  0.00           N
ATOM   1681 HH21 ARG X 109      12.172  11.748  44.777  1.00  0.00           H
ATOM   1682 HH22 ARG X 109      13.280  13.055  45.252  1.00  0.00           H
ATOM   1683  C   ARG X 109      17.234   7.263  43.000  1.00  0.00           C
ATOM   1684  O   ARG X 109      17.318   6.125  43.497  1.00  0.00           O
ATOM   1685  N   MET X 110      18.321   8.086  42.761  1.00  0.00           N
ATOM   1686  H   MET X 110      17.963   8.997  42.518  1.00  0.00           H
ATOM   1687  CA  MET X 110      19.625   8.003  43.603  1.00  0.00           C
ATOM   1688  HA  MET X 110      19.981   6.973  43.591  1.00  0.00           H
ATOM   1689  CB  MET X 110      20.759   8.760  42.749  1.00  0.00           C
ATOM   1690  HB2 MET X 110      20.639   8.512  41.701  1.00  0.00           H
ATOM   1691  HB3 MET X 110      20.504   9.816  42.827  1.00  0.00           H
ATOM   1692  CG  MET X 110      22.166   8.502  43.241  1.00  0.00           C
ATOM   1693  HG2 MET X 110      22.204   8.850  44.275  1.00  0.00           H
ATOM   1694  HG3 MET X 110      22.454   7.470  43.414  1.00  0.00           H
ATOM   1695  SD  MET X 110      23.450   9.649  42.544  1.00  0.00           S
ATOM   1696  CE  MET X 110      22.748  11.332  42.558  1.00  0.00           C
ATOM   1697  HE1 MET X 110      21.762  11.319  42.093  1.00  0.00           H
ATOM   1698  HE2 MET X 110      22.775  11.698  43.582  1.00  0.00           H
ATOM   1699  HE3 MET X 110      23.445  11.889  41.937  1.00  0.00           H
ATOM   1700  C   MET X 110      19.537   8.559  45.058  1.00  0.00           C
ATOM   1701  O   MET X 110      19.002   9.591  45.376  1.00  0.00           O
ATOM   1702  N   SER X 111      20.030   7.694  45.958  1.00  0.00           N
ATOM   1703  H   SER X 111      20.624   6.936  45.666  1.00  0.00           H
ATOM   1704  CA  SER X 111      20.001   7.957  47.467  1.00  0.00           C
ATOM   1705  HA  SER X 111      19.727   8.977  47.741  1.00  0.00           H
ATOM   1706  CB  SER X 111      19.018   7.089  48.214  1.00  0.00           C
ATOM   1707  HB2 SER X 111      19.256   6.072  47.911  1.00  0.00           H
ATOM   1708  HB3 SER X 111      19.174   7.210  49.286  1.00  0.00           H
ATOM   1709  OG  SER X 111      17.655   7.479  47.930  1.00  0.00           O
ATOM   1710  HG  SER X 111      17.202   6.652  47.758  1.00  0.00           H
ATOM   1711  C   SER X 111      21.459   7.785  47.875  1.00  0.00           C
ATOM   1712  O   SER X 111      22.143   6.874  47.355  1.00  0.00           O
ATOM   1713  N   ILE X 112      22.008   8.546  48.779  1.00  0.00           N
ATOM   1714  H   ILE X 112      21.439   9.325  49.075  1.00  0.00           H
ATOM   1715  CA  ILE X 112      23.415   8.644  49.350  1.00  0.00           C
ATOM   1716  HA  ILE X 112      23.989   7.858  48.855  1.00  0.00           H
ATOM   1717  CB  ILE X 112      24.180   9.961  48.970  1.00  0.00           C
ATOM   1718  HB  ILE X 112      23.590  10.814  49.305  1.00  0.00           H
ATOM   1719  CG2 ILE X 112      25.569  10.231  49.598  1.00  0.00           C
ATOM   1720 HG21 ILE X 112      25.882  11.272  49.466  1.00  0.00           H
ATOM   1721 HG22 ILE X 112      26.304   9.490  49.290  1.00  0.00           H
ATOM   1722 HG23 ILE X 112      25.500  10.244  50.688  1.00  0.00           H
ATOM   1723  CG1 ILE X 112      24.370  10.212  47.422  1.00  0.00           C
ATOM   1724 HG12 ILE X 112      25.141  10.954  47.222  1.00  0.00           H
ATOM   1725 HG13 ILE X 112      24.825   9.381  46.880  1.00  0.00           H
ATOM   1726  CD1 ILE X 112      23.163  10.754  46.639  1.00  0.00           C
ATOM   1727 HD11 ILE X 112      23.475  10.908  45.605  1.00  0.00           H
ATOM   1728 HD12 ILE X 112      22.626  11.576  47.097  1.00  0.00           H
ATOM   1729 HD13 ILE X 112      22.466   9.923  46.509  1.00  0.00           H
ATOM   1730  C   ILE X 112      23.266   8.520  50.895  1.00  0.00           C
ATOM   1731  O   ILE X 112      22.907   9.494  51.510  1.00  0.00           O
ATOM   1732  N   CYX X 113      23.700   7.381  51.510  1.00  0.00           N
ATOM   1733  H   CYX X 113      24.182   6.770  50.871  1.00  0.00           H
ATOM   1734  CA  CYX X 113      23.923   7.279  52.950  1.00  0.00           C
ATOM   1735  HA  CYX X 113      23.378   7.960  53.603  1.00  0.00           H
ATOM   1736  CB  CYX X 113      23.394   5.896  53.266  1.00  0.00           C
ATOM   1737  HB2 CYX X 113      23.498   5.168  52.464  1.00  0.00           H
ATOM   1738  HB3 CYX X 113      23.961   5.551  54.136  1.00  0.00           H
ATOM   1739  SG  CYX X 113      21.689   6.166  53.783  1.00  0.00           S
ATOM   1740  C   CYX X 113      25.469   7.433  53.305  1.00  0.00           C
ATOM   1741  O   CYX X 113      26.331   7.214  52.432  1.00  0.00           O
ATOM   1742  N   ILE X 114      25.889   7.653  54.604  1.00  0.00           N
ATOM   1743  H   ILE X 114      25.150   8.062  55.170  1.00  0.00           H
ATOM   1744  CA  ILE X 114      27.244   7.528  55.090  1.00  0.00           C
ATOM   1745  HA  ILE X 114      27.858   7.042  54.324  1.00  0.00           H
ATOM   1746  CB  ILE X 114      27.825   8.953  55.357  1.00  0.00           C
ATOM   1747  HB  ILE X 114      27.281   9.585  56.057  1.00  0.00           H
ATOM   1748  CG2 ILE X 114      29.291   8.880  55.953  1.00  0.00           C
ATOM   1749 HG21 ILE X 114      29.257   8.383  56.922  1.00  0.00           H
ATOM   1750 HG22 ILE X 114      29.770   9.847  56.057  1.00  0.00           H
ATOM   1751 HG23 ILE X 114      30.006   8.285  55.377  1.00  0.00           H
ATOM   1752  CG1 ILE X 114      27.843   9.816  54.076  1.00  0.00           C
ATOM   1753 HG12 ILE X 114      28.239   9.094  53.360  1.00  0.00           H
ATOM   1754 HG13 ILE X 114      26.827  10.179  53.935  1.00  0.00           H
ATOM   1755  CD1 ILE X 114      28.702  11.026  53.908  1.00  0.00           C
ATOM   1756 HD11 ILE X 114      29.700  10.753  53.550  1.00  0.00           H
ATOM   1757 HD12 ILE X 114      28.789  11.510  54.878  1.00  0.00           H
ATOM   1758 HD13 ILE X 114      28.288  11.706  53.167  1.00  0.00           H
ATOM   1759  C   ILE X 114      27.288   6.634  56.417  1.00  0.00           C
ATOM   1760  O   ILE X 114      26.377   6.812  57.227  1.00  0.00           O
ATOM   1761  N   SER X 115      28.274   5.760  56.531  1.00  0.00           N
ATOM   1762  H   SER X 115      29.142   5.877  56.017  1.00  0.00           H
ATOM   1763  CA  SER X 115      28.320   4.733  57.542  1.00  0.00           C
ATOM   1764  HA  SER X 115      27.754   5.147  58.384  1.00  0.00           H
ATOM   1765  CB  SER X 115      27.602   3.456  57.106  1.00  0.00           C
ATOM   1766  HB2 SER X 115      26.529   3.600  57.014  1.00  0.00           H
ATOM   1767  HB3 SER X 115      28.144   3.183  56.201  1.00  0.00           H
ATOM   1768  OG  SER X 115      27.842   2.473  58.049  1.00  0.00           O
ATOM   1769  HG  SER X 115      27.182   2.625  58.731  1.00  0.00           H
ATOM   1770  C   SER X 115      29.814   4.530  57.881  1.00  0.00           C
ATOM   1771  O   SER X 115      30.672   4.460  57.032  1.00  0.00           O
ATOM   1772  N   GLY X 116      30.124   4.369  59.180  1.00  0.00           N
ATOM   1773  H   GLY X 116      29.363   4.281  59.838  1.00  0.00           H
ATOM   1774  CA  GLY X 116      31.489   4.018  59.692  1.00  0.00           C
ATOM   1775  HA2 GLY X 116      31.407   2.933  59.805  1.00  0.00           H
ATOM   1776  HA3 GLY X 116      32.238   4.343  58.969  1.00  0.00           H
ATOM   1777  C   GLY X 116      32.016   4.561  61.065  1.00  0.00           C
ATOM   1778  O   GLY X 116      31.445   5.487  61.579  1.00  0.00           O
ATOM   1779  N   PRO X 117      33.197   4.055  61.465  1.00  0.00           N
ATOM   1780  CD  PRO X 117      33.928   2.882  60.892  1.00  0.00           C
ATOM   1781  HD2 PRO X 117      34.514   3.090  59.996  1.00  0.00           H
ATOM   1782  HD3 PRO X 117      33.204   2.090  60.705  1.00  0.00           H
ATOM   1783  CG  PRO X 117      34.793   2.284  62.014  1.00  0.00           C
ATOM   1784  HG2 PRO X 117      35.629   1.763  61.527  1.00  0.00           H
ATOM   1785  HG3 PRO X 117      34.257   1.619  62.685  1.00  0.00           H
ATOM   1786  CB  PRO X 117      35.194   3.530  62.767  1.00  0.00           C
ATOM   1787  HB2 PRO X 117      36.120   3.834  62.300  1.00  0.00           H
ATOM   1788  HB3 PRO X 117      35.397   3.233  63.797  1.00  0.00           H
ATOM   1789  CA  PRO X 117      33.995   4.511  62.631  1.00  0.00           C
ATOM   1790  HA  PRO X 117      33.365   4.551  63.520  1.00  0.00           H
ATOM   1791  C   PRO X 117      34.480   5.903  62.284  1.00  0.00           C
ATOM   1792  O   PRO X 117      34.762   6.358  61.171  1.00  0.00           O
ATOM   1793  N   ASN X 118      34.716   6.624  63.364  1.00  0.00           N
ATOM   1794  H   ASN X 118      34.345   6.304  64.240  1.00  0.00           H
ATOM   1795  CA  ASN X 118      34.944   8.089  63.345  1.00  0.00           C
ATOM   1796  HA  ASN X 118      34.078   8.425  62.784  1.00  0.00           H
ATOM   1797  CB  ASN X 118      34.889   8.673  64.733  1.00  0.00           C
ATOM   1798  HB2 ASN X 118      34.553   9.695  64.571  1.00  0.00           H
ATOM   1799  HB3 ASN X 118      34.108   8.182  65.322  1.00  0.00           H
ATOM   1800  CG  ASN X 118      36.207   8.413  65.373  1.00  0.00           C
ATOM   1801  OD1 ASN X 118      36.822   7.303  65.341  1.00  0.00           O
ATOM   1802  ND2 ASN X 118      36.821   9.500  65.894  1.00  0.00           N
ATOM   1803 HD21 ASN X 118      36.277  10.344  65.844  1.00  0.00           H
ATOM   1804 HD22 ASN X 118      37.788   9.519  66.207  1.00  0.00           H
ATOM   1805  C   ASN X 118      36.118   8.658  62.535  1.00  0.00           C
ATOM   1806  O   ASN X 118      36.008   9.844  62.169  1.00  0.00           O
ATOM   1807  N   ASN X 119      37.175   7.876  62.295  1.00  0.00           N
ATOM   1808  H   ASN X 119      37.149   6.958  62.724  1.00  0.00           H
ATOM   1809  CA  ASN X 119      38.369   8.253  61.483  1.00  0.00           C
ATOM   1810  HA  ASN X 119      38.212   9.290  61.187  1.00  0.00           H
ATOM   1811  CB  ASN X 119      39.693   8.223  62.266  1.00  0.00           C
ATOM   1812  HB2 ASN X 119      40.405   8.812  61.687  1.00  0.00           H
ATOM   1813  HB3 ASN X 119      39.676   8.724  63.239  1.00  0.00           H
ATOM   1814  CG  ASN X 119      40.331   6.864  62.520  1.00  0.00           C
ATOM   1815  OD1 ASN X 119      39.661   5.863  62.548  1.00  0.00           O
ATOM   1816  ND2 ASN X 119      41.646   6.845  62.667  1.00  0.00           N
ATOM   1817 HD21 ASN X 119      42.273   7.642  62.648  1.00  0.00           H
ATOM   1818 HD22 ASN X 119      41.948   5.925  62.942  1.00  0.00           H
ATOM   1819  C   ASN X 119      38.549   7.399  60.201  1.00  0.00           C
ATOM   1820  O   ASN X 119      39.562   7.477  59.554  1.00  0.00           O
ATOM   1821  N   ASN X 120      37.605   6.529  59.860  1.00  0.00           N
ATOM   1822  H   ASN X 120      36.773   6.488  60.430  1.00  0.00           H
ATOM   1823  CA  ASN X 120      37.713   5.573  58.746  1.00  0.00           C
ATOM   1824  HA  ASN X 120      38.320   6.050  57.986  1.00  0.00           H
ATOM   1825  CB  ASN X 120      38.411   4.256  59.244  1.00  0.00           C
ATOM   1826  HB2 ASN X 120      38.121   4.025  60.264  1.00  0.00           H
ATOM   1827  HB3 ASN X 120      38.211   3.353  58.666  1.00  0.00           H
ATOM   1828  CG  ASN X 120      39.959   4.483  59.202  1.00  0.00           C
ATOM   1829  OD1 ASN X 120      40.597   4.577  58.166  1.00  0.00           O
ATOM   1830  ND2 ASN X 120      40.598   4.426  60.350  1.00  0.00           N
ATOM   1831 HD21 ASN X 120      40.201   4.279  61.271  1.00  0.00           H
ATOM   1832 HD22 ASN X 120      41.600   4.457  60.244  1.00  0.00           H
ATOM   1833  C   ASN X 120      36.325   5.267  58.035  1.00  0.00           C
ATOM   1834  O   ASN X 120      36.073   4.176  57.422  1.00  0.00           O
ATOM   1835  N   ALA X 121      35.326   6.093  58.202  1.00  0.00           N
ATOM   1836  H   ALA X 121      35.444   6.844  58.871  1.00  0.00           H
ATOM   1837  CA  ALA X 121      33.991   6.084  57.595  1.00  0.00           C
ATOM   1838  HA  ALA X 121      33.481   5.137  57.736  1.00  0.00           H
ATOM   1839  CB  ALA X 121      33.200   7.262  58.227  1.00  0.00           C
ATOM   1840  HB1 ALA X 121      32.237   7.241  57.724  1.00  0.00           H
ATOM   1841  HB2 ALA X 121      33.744   8.207  58.147  1.00  0.00           H
ATOM   1842  HB3 ALA X 121      32.935   6.971  59.246  1.00  0.00           H
ATOM   1843  C   ALA X 121      33.907   6.261  56.053  1.00  0.00           C
ATOM   1844  O   ALA X 121      34.775   6.899  55.534  1.00  0.00           O
ATOM   1845  N   SER X 122      32.857   5.659  55.441  1.00  0.00           N
ATOM   1846  H   SER X 122      32.199   5.205  56.059  1.00  0.00           H
ATOM   1847  CA  SER X 122      32.599   5.831  54.006  1.00  0.00           C
ATOM   1848  HA  SER X 122      33.225   6.668  53.696  1.00  0.00           H
ATOM   1849  CB  SER X 122      33.001   4.692  53.142  1.00  0.00           C
ATOM   1850  HB2 SER X 122      32.769   4.909  52.092  1.00  0.00           H
ATOM   1851  HB3 SER X 122      34.084   4.532  53.186  1.00  0.00           H
ATOM   1852  OG  SER X 122      32.408   3.429  53.400  1.00  0.00           O
ATOM   1853  HG  SER X 122      32.360   2.864  52.633  1.00  0.00           H
ATOM   1854  C   SER X 122      31.145   6.295  53.630  1.00  0.00           C
ATOM   1855  O   SER X 122      30.250   5.946  54.371  1.00  0.00           O
ATOM   1856  N   ALA X 123      30.956   6.974  52.509  1.00  0.00           N
ATOM   1857  H   ALA X 123      31.765   7.141  51.940  1.00  0.00           H
ATOM   1858  CA  ALA X 123      29.596   7.144  51.864  1.00  0.00           C
ATOM   1859  HA  ALA X 123      28.844   7.236  52.646  1.00  0.00           H
ATOM   1860  CB  ALA X 123      29.426   8.296  50.945  1.00  0.00           C
ATOM   1861  HB1 ALA X 123      30.027   8.095  50.067  1.00  0.00           H
ATOM   1862  HB2 ALA X 123      29.837   9.199  51.412  1.00  0.00           H
ATOM   1863  HB3 ALA X 123      28.398   8.604  50.752  1.00  0.00           H
ATOM   1864  C   ALA X 123      29.288   5.916  51.010  1.00  0.00           C
ATOM   1865  O   ALA X 123      30.137   5.375  50.434  1.00  0.00           O
ATOM   1866  N   VAL X 124      28.000   5.484  50.995  1.00  0.00           N
ATOM   1867  H   VAL X 124      27.323   5.988  51.553  1.00  0.00           H
ATOM   1868  CA  VAL X 124      27.530   4.449  50.036  1.00  0.00           C
ATOM   1869  HA  VAL X 124      28.350   4.244  49.341  1.00  0.00           H
ATOM   1870  CB  VAL X 124      27.204   3.080  50.806  1.00  0.00           C
ATOM   1871  HB  VAL X 124      26.306   3.249  51.397  1.00  0.00           H
ATOM   1872  CG1 VAL X 124      26.935   1.885  49.849  1.00  0.00           C
ATOM   1873 HG11 VAL X 124      27.884   1.700  49.351  1.00  0.00           H
ATOM   1874 HG12 VAL X 124      26.656   0.932  50.290  1.00  0.00           H
ATOM   1875 HG13 VAL X 124      26.177   2.154  49.110  1.00  0.00           H
ATOM   1876  CG2 VAL X 124      28.357   2.587  51.670  1.00  0.00           C
ATOM   1877 HG21 VAL X 124      28.071   1.705  52.232  1.00  0.00           H
ATOM   1878 HG22 VAL X 124      28.699   3.366  52.351  1.00  0.00           H
ATOM   1879 HG23 VAL X 124      29.222   2.371  51.032  1.00  0.00           H
ATOM   1880  C   VAL X 124      26.275   4.898  49.261  1.00  0.00           C
ATOM   1881  O   VAL X 124      25.299   5.289  49.945  1.00  0.00           O
ATOM   1882  N   ILE X 125      26.370   4.884  47.960  1.00  0.00           N
ATOM   1883  H   ILE X 125      27.203   4.446  47.600  1.00  0.00           H
ATOM   1884  CA  ILE X 125      25.389   5.537  47.102  1.00  0.00           C
ATOM   1885  HA  ILE X 125      24.744   6.135  47.752  1.00  0.00           H
ATOM   1886  CB  ILE X 125      26.143   6.505  46.155  1.00  0.00           C
ATOM   1887  HB  ILE X 125      26.907   5.906  45.665  1.00  0.00           H
ATOM   1888  CG2 ILE X 125      25.183   7.060  45.134  1.00  0.00           C
ATOM   1889 HG21 ILE X 125      25.442   7.971  44.588  1.00  0.00           H
ATOM   1890 HG22 ILE X 125      24.218   7.303  45.579  1.00  0.00           H
ATOM   1891 HG23 ILE X 125      25.177   6.305  44.345  1.00  0.00           H
ATOM   1892  CG1 ILE X 125      26.964   7.676  46.723  1.00  0.00           C
ATOM   1893 HG12 ILE X 125      26.951   8.481  45.987  1.00  0.00           H
ATOM   1894 HG13 ILE X 125      26.431   8.017  47.617  1.00  0.00           H
ATOM   1895  CD1 ILE X 125      28.402   7.438  46.938  1.00  0.00           C
ATOM   1896 HD11 ILE X 125      28.859   6.778  46.197  1.00  0.00           H
ATOM   1897 HD12 ILE X 125      28.486   6.890  47.879  1.00  0.00           H
ATOM   1898 HD13 ILE X 125      29.082   8.287  47.046  1.00  0.00           H
ATOM   1899  C   ILE X 125      24.569   4.382  46.379  1.00  0.00           C
ATOM   1900  O   ILE X 125      25.118   3.364  45.988  1.00  0.00           O
ATOM   1901  N   TRP X 126      23.253   4.595  46.371  1.00  0.00           N
ATOM   1902  H   TRP X 126      22.809   5.488  46.567  1.00  0.00           H
ATOM   1903  CA  TRP X 126      22.309   3.663  45.881  1.00  0.00           C
ATOM   1904  HA  TRP X 126      22.752   2.694  45.634  1.00  0.00           H
ATOM   1905  CB  TRP X 126      21.274   3.402  47.047  1.00  0.00           C
ATOM   1906  HB2 TRP X 126      20.950   4.307  47.566  1.00  0.00           H
ATOM   1907  HB3 TRP X 126      20.346   3.235  46.486  1.00  0.00           H
ATOM   1908  CG  TRP X 126      21.682   2.421  48.154  1.00  0.00           C
ATOM   1909  CD1 TRP X 126      22.746   2.590  49.044  1.00  0.00           C
ATOM   1910  HD1 TRP X 126      23.421   3.440  49.049  1.00  0.00           H
ATOM   1911  NE1 TRP X 126      22.703   1.580  50.025  1.00  0.00           N
ATOM   1912  HE1 TRP X 126      23.343   1.446  50.796  1.00  0.00           H
ATOM   1913  CE2 TRP X 126      21.949   0.542  49.610  1.00  0.00           C
ATOM   1914  CZ2 TRP X 126      21.799  -0.764  50.031  1.00  0.00           C
ATOM   1915  HZ2 TRP X 126      22.346  -1.044  50.922  1.00  0.00           H
ATOM   1916  CH2 TRP X 126      20.866  -1.673  49.519  1.00  0.00           C
ATOM   1917  HH2 TRP X 126      20.732  -2.665  49.917  1.00  0.00           H
ATOM   1918  CZ3 TRP X 126      20.059  -1.163  48.426  1.00  0.00           C
ATOM   1919  HZ3 TRP X 126      19.326  -1.892  48.117  1.00  0.00           H
ATOM   1920  CE3 TRP X 126      20.278   0.132  47.918  1.00  0.00           C
ATOM   1921  HE3 TRP X 126      19.677   0.499  47.101  1.00  0.00           H
ATOM   1922  CD2 TRP X 126      21.231   1.044  48.475  1.00  0.00           C
ATOM   1923  C   TRP X 126      21.634   4.102  44.580  1.00  0.00           C
ATOM   1924  O   TRP X 126      21.144   5.238  44.591  1.00  0.00           O
ATOM   1925  N   TYR X 127      21.409   3.234  43.553  1.00  0.00           N
ATOM   1926  H   TYR X 127      21.763   2.289  43.610  1.00  0.00           H
ATOM   1927  CA  TYR X 127      20.851   3.591  42.182  1.00  0.00           C
ATOM   1928  HA  TYR X 127      20.225   4.471  42.318  1.00  0.00           H
ATOM   1929  CB  TYR X 127      21.979   3.944  41.284  1.00  0.00           C
ATOM   1930  HB2 TYR X 127      22.661   4.512  41.918  1.00  0.00           H
ATOM   1931  HB3 TYR X 127      22.630   3.099  41.053  1.00  0.00           H
ATOM   1932  CG  TYR X 127      21.546   4.642  39.968  1.00  0.00           C
ATOM   1933  CD1 TYR X 127      21.269   5.988  40.021  1.00  0.00           C
ATOM   1934  HD1 TYR X 127      21.372   6.547  40.943  1.00  0.00           H
ATOM   1935  CE1 TYR X 127      20.842   6.677  38.857  1.00  0.00           C
ATOM   1936  HE1 TYR X 127      20.612   7.731  38.814  1.00  0.00           H
ATOM   1937  CZ  TYR X 127      20.734   5.938  37.653  1.00  0.00           C
ATOM   1938  OH  TYR X 127      20.369   6.664  36.601  1.00  0.00           O
ATOM   1939  HH  TYR X 127      19.931   7.477  36.872  1.00  0.00           H
ATOM   1940  CE2 TYR X 127      20.912   4.535  37.664  1.00  0.00           C
ATOM   1941  HE2 TYR X 127      20.840   4.046  36.709  1.00  0.00           H
ATOM   1942  CD2 TYR X 127      21.254   3.921  38.814  1.00  0.00           C
ATOM   1943  HD2 TYR X 127      21.388   2.849  38.821  1.00  0.00           H
ATOM   1944  C   TYR X 127      19.969   2.430  41.714  1.00  0.00           C
ATOM   1945  O   TYR X 127      20.347   1.297  41.880  1.00  0.00           O
ATOM   1946  N   ASN X 128      18.781   2.626  41.233  1.00  0.00           N
ATOM   1947  H   ASN X 128      18.333   3.530  41.220  1.00  0.00           H
ATOM   1948  CA  ASN X 128      17.806   1.546  41.040  1.00  0.00           C
ATOM   1949  HA  ASN X 128      16.860   2.077  40.890  1.00  0.00           H
ATOM   1950  CB  ASN X 128      18.051   0.866  39.655  1.00  0.00           C
ATOM   1951  HB2 ASN X 128      19.024   0.365  39.669  1.00  0.00           H
ATOM   1952  HB3 ASN X 128      17.402   0.009  39.521  1.00  0.00           H
ATOM   1953  CG  ASN X 128      17.918   1.797  38.503  1.00  0.00           C
ATOM   1954  OD1 ASN X 128      17.116   2.672  38.487  1.00  0.00           O
ATOM   1955  ND2 ASN X 128      18.746   1.778  37.591  1.00  0.00           N
ATOM   1956 HD21 ASN X 128      19.444   1.059  37.493  1.00  0.00           H
ATOM   1957 HD22 ASN X 128      18.474   2.278  36.754  1.00  0.00           H
ATOM   1958  C   ASN X 128      17.606   0.669  42.229  1.00  0.00           C
ATOM   1959  O   ASN X 128      17.662  -0.559  42.103  1.00  0.00           O
ATOM   1960  N   ARG X 129      17.340   1.172  43.409  1.00  0.00           N
ATOM   1961  H   ARG X 129      17.536   2.145  43.568  1.00  0.00           H
ATOM   1962  CA  ARG X 129      17.185   0.322  44.589  1.00  0.00           C
ATOM   1963  HA  ARG X 129      17.147   0.994  45.450  1.00  0.00           H
ATOM   1964  CB  ARG X 129      15.754  -0.360  44.605  1.00  0.00           C
ATOM   1965  HB2 ARG X 129      15.745  -1.143  43.841  1.00  0.00           H
ATOM   1966  HB3 ARG X 129      15.660  -0.800  45.596  1.00  0.00           H
ATOM   1967  CG  ARG X 129      14.647   0.656  44.247  1.00  0.00           C
ATOM   1968  HG2 ARG X 129      14.980   1.698  44.218  1.00  0.00           H
ATOM   1969  HG3 ARG X 129      14.300   0.302  43.284  1.00  0.00           H
ATOM   1970  CD  ARG X 129      13.418   0.467  45.152  1.00  0.00           C
ATOM   1971  HD2 ARG X 129      12.601   1.105  44.827  1.00  0.00           H
ATOM   1972  HD3 ARG X 129      13.048  -0.562  45.170  1.00  0.00           H
ATOM   1973  NE  ARG X 129      13.741   0.863  46.554  1.00  0.00           N
ATOM   1974  HE  ARG X 129      13.910   0.080  47.162  1.00  0.00           H
ATOM   1975  CZ  ARG X 129      13.840   2.042  47.184  1.00  0.00           C
ATOM   1976  NH1 ARG X 129      13.701   3.214  46.630  1.00  0.00           N
ATOM   1977 HH11 ARG X 129      13.561   3.315  45.639  1.00  0.00           H
ATOM   1978 HH12 ARG X 129      13.702   3.974  47.292  1.00  0.00           H
ATOM   1979  NH2 ARG X 129      14.058   2.076  48.453  1.00  0.00           N
ATOM   1980 HH21 ARG X 129      13.854   1.223  48.953  1.00  0.00           H
ATOM   1981 HH22 ARG X 129      14.098   3.012  48.839  1.00  0.00           H
ATOM   1982  C   ARG X 129      18.295  -0.561  45.015  1.00  0.00           C
ATOM   1983  O   ARG X 129      18.046  -1.441  45.817  1.00  0.00           O
ATOM   1984  N   ARG X 130      19.548  -0.244  44.623  1.00  0.00           N
ATOM   1985  H   ARG X 130      19.567   0.464  43.906  1.00  0.00           H
ATOM   1986  CA  ARG X 130      20.767  -1.134  44.727  1.00  0.00           C
ATOM   1987  HA  ARG X 130      20.607  -1.829  45.558  1.00  0.00           H
ATOM   1988  CB  ARG X 130      20.900  -2.016  43.544  1.00  0.00           C
ATOM   1989  HB2 ARG X 130      21.068  -1.472  42.622  1.00  0.00           H
ATOM   1990  HB3 ARG X 130      21.757  -2.686  43.642  1.00  0.00           H
ATOM   1991  CG  ARG X 130      19.802  -3.082  43.308  1.00  0.00           C
ATOM   1992  HG2 ARG X 130      19.653  -3.536  44.288  1.00  0.00           H
ATOM   1993  HG3 ARG X 130      18.950  -2.459  43.043  1.00  0.00           H
ATOM   1994  CD  ARG X 130      19.982  -4.117  42.174  1.00  0.00           C
ATOM   1995  HD2 ARG X 130      21.003  -4.488  42.206  1.00  0.00           H
ATOM   1996  HD3 ARG X 130      19.400  -4.998  42.465  1.00  0.00           H
ATOM   1997  NE  ARG X 130      19.523  -3.600  40.891  1.00  0.00           N
ATOM   1998  HE  ARG X 130      20.164  -2.949  40.453  1.00  0.00           H
ATOM   1999  CZ  ARG X 130      18.455  -3.924  40.169  1.00  0.00           C
ATOM   2000  NH1 ARG X 130      17.452  -4.657  40.429  1.00  0.00           N
ATOM   2001 HH11 ARG X 130      17.309  -5.061  41.350  1.00  0.00           H
ATOM   2002 HH12 ARG X 130      16.759  -4.795  39.711  1.00  0.00           H
ATOM   2003  NH2 ARG X 130      18.528  -3.385  38.991  1.00  0.00           N
ATOM   2004 HH21 ARG X 130      19.200  -2.752  38.599  1.00  0.00           H
ATOM   2005 HH22 ARG X 130      17.717  -3.435  38.385  1.00  0.00           H
ATOM   2006  C   ARG X 130      22.099  -0.456  44.995  1.00  0.00           C
ATOM   2007  O   ARG X 130      22.321   0.618  44.509  1.00  0.00           O
ATOM   2008  N   PRO X 131      23.034  -0.973  45.835  1.00  0.00           N
ATOM   2009  CD  PRO X 131      23.066  -2.277  46.478  1.00  0.00           C
ATOM   2010  HD2 PRO X 131      22.647  -2.981  45.763  1.00  0.00           H
ATOM   2011  HD3 PRO X 131      22.535  -2.239  47.424  1.00  0.00           H
ATOM   2012  CG  PRO X 131      24.574  -2.474  46.792  1.00  0.00           C
ATOM   2013  HG2 PRO X 131      25.054  -2.883  45.893  1.00  0.00           H
ATOM   2014  HG3 PRO X 131      24.687  -3.136  47.648  1.00  0.00           H
ATOM   2015  CB  PRO X 131      25.102  -1.073  47.031  1.00  0.00           C
ATOM   2016  HB2 PRO X 131      26.173  -0.868  46.991  1.00  0.00           H
ATOM   2017  HB3 PRO X 131      24.736  -0.668  47.979  1.00  0.00           H
ATOM   2018  CA  PRO X 131      24.327  -0.344  45.977  1.00  0.00           C
ATOM   2019  HA  PRO X 131      24.173   0.687  46.282  1.00  0.00           H
ATOM   2020  C   PRO X 131      25.070  -0.234  44.630  1.00  0.00           C
ATOM   2021  O   PRO X 131      24.919  -1.141  43.844  1.00  0.00           O
ATOM   2022  N   VAL X 132      25.999   0.755  44.390  1.00  0.00           N
ATOM   2023  H   VAL X 132      25.892   1.567  44.969  1.00  0.00           H
ATOM   2024  CA  VAL X 132      26.747   0.900  43.138  1.00  0.00           C
ATOM   2025  HA  VAL X 132      26.864  -0.108  42.750  1.00  0.00           H
ATOM   2026  CB  VAL X 132      25.844   1.614  42.156  1.00  0.00           C
ATOM   2027  HB  VAL X 132      25.037   0.936  41.891  1.00  0.00           H
ATOM   2028  CG1 VAL X 132      25.163   2.871  42.704  1.00  0.00           C
ATOM   2029 HG11 VAL X 132      24.835   3.523  41.897  1.00  0.00           H
ATOM   2030 HG12 VAL X 132      24.325   2.616  43.359  1.00  0.00           H
ATOM   2031 HG13 VAL X 132      25.857   3.557  43.189  1.00  0.00           H
ATOM   2032  CG2 VAL X 132      26.591   1.976  40.873  1.00  0.00           C
ATOM   2033 HG21 VAL X 132      25.917   2.269  40.063  1.00  0.00           H
ATOM   2034 HG22 VAL X 132      27.188   1.127  40.560  1.00  0.00           H
ATOM   2035 HG23 VAL X 132      27.344   2.722  41.132  1.00  0.00           H
ATOM   2036  C   VAL X 132      28.160   1.609  43.410  1.00  0.00           C
ATOM   2037  O   VAL X 132      29.174   1.274  42.804  1.00  0.00           O
ATOM   2038  N   THR X 133      28.324   2.637  44.283  1.00  0.00           N
ATOM   2039  H   THR X 133      27.564   2.751  44.940  1.00  0.00           H
ATOM   2040  CA  THR X 133      29.508   3.475  44.396  1.00  0.00           C
ATOM   2041  HA  THR X 133      30.369   3.017  43.914  1.00  0.00           H
ATOM   2042  CB  THR X 133      29.204   4.833  43.650  1.00  0.00           C
ATOM   2043  HB  THR X 133      28.290   5.274  44.056  1.00  0.00           H
ATOM   2044  CG2 THR X 133      30.393   5.823  43.620  1.00  0.00           C
ATOM   2045 HG21 THR X 133      30.615   6.319  44.554  1.00  0.00           H
ATOM   2046 HG22 THR X 133      30.123   6.551  42.848  1.00  0.00           H
ATOM   2047 HG23 THR X 133      31.256   5.309  43.200  1.00  0.00           H
ATOM   2048  OG1 THR X 133      28.871   4.657  42.271  1.00  0.00           O
ATOM   2049  HG1 THR X 133      27.994   5.037  42.149  1.00  0.00           H
ATOM   2050  C   THR X 133      29.783   3.883  45.899  1.00  0.00           C
ATOM   2051  O   THR X 133      28.832   4.093  46.644  1.00  0.00           O
ATOM   2052  N   GLU X 134      31.012   3.949  46.342  1.00  0.00           N
ATOM   2053  H   GLU X 134      31.805   3.767  45.745  1.00  0.00           H
ATOM   2054  CA  GLU X 134      31.479   4.189  47.647  1.00  0.00           C
ATOM   2055  HA  GLU X 134      30.677   4.371  48.355  1.00  0.00           H
ATOM   2056  CB  GLU X 134      32.251   2.944  48.106  1.00  0.00           C
ATOM   2057  HB2 GLU X 134      31.670   2.023  48.013  1.00  0.00           H
ATOM   2058  HB3 GLU X 134      33.073   2.731  47.427  1.00  0.00           H
ATOM   2059  CG  GLU X 134      32.873   3.112  49.534  1.00  0.00           C
ATOM   2060  HG2 GLU X 134      33.768   3.736  49.486  1.00  0.00           H
ATOM   2061  HG3 GLU X 134      32.214   3.662  50.206  1.00  0.00           H
ATOM   2062  CD  GLU X 134      33.132   1.777  50.184  1.00  0.00           C
ATOM   2063  OE1 GLU X 134      33.124   1.623  51.444  1.00  0.00           O
ATOM   2064  OE2 GLU X 134      33.443   0.761  49.506  1.00  0.00           O
ATOM   2065  C   GLU X 134      32.436   5.399  47.603  1.00  0.00           C
ATOM   2066  O   GLU X 134      32.968   5.803  46.590  1.00  0.00           O
ATOM   2067  N   ILE X 135      32.593   6.113  48.712  1.00  0.00           N
ATOM   2068  H   ILE X 135      32.003   5.903  49.496  1.00  0.00           H
ATOM   2069  CA  ILE X 135      33.543   7.250  48.929  1.00  0.00           C
ATOM   2070  HA  ILE X 135      34.343   7.166  48.194  1.00  0.00           H
ATOM   2071  CB  ILE X 135      32.853   8.687  48.731  1.00  0.00           C
ATOM   2072  HB  ILE X 135      32.039   8.813  49.444  1.00  0.00           H
ATOM   2073  CG2 ILE X 135      33.901   9.792  48.965  1.00  0.00           C
ATOM   2074 HG21 ILE X 135      33.401  10.732  48.747  1.00  0.00           H
ATOM   2075 HG22 ILE X 135      34.707   9.670  48.249  1.00  0.00           H
ATOM   2076 HG23 ILE X 135      34.156   9.724  50.030  1.00  0.00           H
ATOM   2077  CG1 ILE X 135      32.308   8.818  47.296  1.00  0.00           C
ATOM   2078 HG12 ILE X 135      33.162   8.705  46.627  1.00  0.00           H
ATOM   2079 HG13 ILE X 135      31.724   7.921  47.156  1.00  0.00           H
ATOM   2080  CD1 ILE X 135      31.515  10.070  47.102  1.00  0.00           C
ATOM   2081 HD11 ILE X 135      30.808   9.902  46.285  1.00  0.00           H
ATOM   2082 HD12 ILE X 135      32.227  10.828  46.797  1.00  0.00           H
ATOM   2083 HD13 ILE X 135      30.958  10.385  47.984  1.00  0.00           H
ATOM   2084  C   ILE X 135      34.212   7.156  50.303  1.00  0.00           C
ATOM   2085  O   ILE X 135      33.541   7.239  51.380  1.00  0.00           O
ATOM   2086  N   ASN X 136      35.517   6.849  50.290  1.00  0.00           N
ATOM   2087  H   ASN X 136      36.025   6.639  49.439  1.00  0.00           H
ATOM   2088  CA  ASN X 136      36.259   6.759  51.557  1.00  0.00           C
ATOM   2089  HA  ASN X 136      35.604   6.312  52.296  1.00  0.00           H
ATOM   2090  CB  ASN X 136      37.377   5.756  51.324  1.00  0.00           C
ATOM   2091  HB2 ASN X 136      38.078   6.107  50.571  1.00  0.00           H
ATOM   2092  HB3 ASN X 136      37.836   5.596  52.302  1.00  0.00           H
ATOM   2093  CG  ASN X 136      36.735   4.522  50.976  1.00  0.00           C
ATOM   2094  OD1 ASN X 136      36.535   4.258  49.803  1.00  0.00           O
ATOM   2095  ND2 ASN X 136      36.489   3.677  51.997  1.00  0.00           N
ATOM   2096 HD21 ASN X 136      36.711   3.971  52.932  1.00  0.00           H
ATOM   2097 HD22 ASN X 136      36.081   2.753  51.935  1.00  0.00           H
ATOM   2098  C   ASN X 136      36.714   8.210  52.100  1.00  0.00           C
ATOM   2099  O   ASN X 136      36.808   9.154  51.316  1.00  0.00           O
ATOM   2100  N   THR X 137      37.131   8.299  53.364  1.00  0.00           N
ATOM   2101  H   THR X 137      37.165   7.542  54.034  1.00  0.00           H
ATOM   2102  CA  THR X 137      37.591   9.544  54.035  1.00  0.00           C
ATOM   2103  HA  THR X 137      36.796  10.275  53.879  1.00  0.00           H
ATOM   2104  CB  THR X 137      37.789   9.336  55.527  1.00  0.00           C
ATOM   2105  HB  THR X 137      36.867   9.162  56.086  1.00  0.00           H
ATOM   2106  CG2 THR X 137      38.800   8.243  55.969  1.00  0.00           C
ATOM   2107 HG21 THR X 137      39.674   8.338  55.321  1.00  0.00           H
ATOM   2108 HG22 THR X 137      38.304   7.311  55.721  1.00  0.00           H
ATOM   2109 HG23 THR X 137      39.101   8.240  57.019  1.00  0.00           H
ATOM   2110  OG1 THR X 137      38.330  10.466  56.107  1.00  0.00           O
ATOM   2111  HG1 THR X 137      37.911  11.279  55.805  1.00  0.00           H
ATOM   2112  C   THR X 137      38.865  10.094  53.403  1.00  0.00           C
ATOM   2113  O   THR X 137      39.723   9.290  52.893  1.00  0.00           O
ATOM   2114  N   TRP X 138      38.896  11.461  53.322  1.00  0.00           N
ATOM   2115  H   TRP X 138      38.242  12.048  53.830  1.00  0.00           H
ATOM   2116  CA  TRP X 138      40.087  12.174  52.857  1.00  0.00           C
ATOM   2117  HA  TRP X 138      40.845  11.520  52.418  1.00  0.00           H
ATOM   2118  CB  TRP X 138      39.575  12.945  51.597  1.00  0.00           C
ATOM   2119  HB2 TRP X 138      40.466  13.402  51.172  1.00  0.00           H
ATOM   2120  HB3 TRP X 138      39.188  12.224  50.871  1.00  0.00           H
ATOM   2121  CG  TRP X 138      38.599  14.082  51.812  1.00  0.00           C
ATOM   2122  CD1 TRP X 138      38.889  15.359  52.166  1.00  0.00           C
ATOM   2123  HD1 TRP X 138      39.873  15.731  52.392  1.00  0.00           H
ATOM   2124  NE1 TRP X 138      37.740  16.127  52.132  1.00  0.00           N
ATOM   2125  HE1 TRP X 138      37.736  17.018  52.615  1.00  0.00           H
ATOM   2126  CE2 TRP X 138      36.645  15.350  51.693  1.00  0.00           C
ATOM   2127  CZ2 TRP X 138      35.284  15.633  51.510  1.00  0.00           C
ATOM   2128  HZ2 TRP X 138      34.823  16.575  51.758  1.00  0.00           H
ATOM   2129  CH2 TRP X 138      34.445  14.594  51.029  1.00  0.00           C
ATOM   2130  HH2 TRP X 138      33.432  14.791  50.726  1.00  0.00           H
ATOM   2131  CZ3 TRP X 138      34.925  13.345  50.759  1.00  0.00           C
ATOM   2132  HZ3 TRP X 138      34.287  12.577  50.345  1.00  0.00           H
ATOM   2133  CE3 TRP X 138      36.325  13.044  50.911  1.00  0.00           C
ATOM   2134  HE3 TRP X 138      36.713  12.065  50.663  1.00  0.00           H
ATOM   2135  CD2 TRP X 138      37.162  14.052  51.441  1.00  0.00           C
ATOM   2136  C   TRP X 138      40.799  13.140  53.822  1.00  0.00           C
ATOM   2137  O   TRP X 138      41.994  13.389  53.672  1.00  0.00           O
ATOM   2138  N   ALA X 139      40.102  13.622  54.806  1.00  0.00           N
ATOM   2139  H   ALA X 139      39.143  13.311  54.902  1.00  0.00           H
ATOM   2140  CA  ALA X 139      40.669  14.467  55.850  1.00  0.00           C
ATOM   2141  HA  ALA X 139      41.748  14.630  55.787  1.00  0.00           H
ATOM   2142  CB  ALA X 139      40.020  15.944  55.760  1.00  0.00           C
ATOM   2143  HB1 ALA X 139      38.964  15.762  55.948  1.00  0.00           H
ATOM   2144  HB2 ALA X 139      40.190  16.283  54.740  1.00  0.00           H
ATOM   2145  HB3 ALA X 139      40.463  16.593  56.517  1.00  0.00           H
ATOM   2146  C   ALA X 139      40.516  13.982  57.262  1.00  0.00           C
ATOM   2147  O   ALA X 139      41.092  14.590  58.145  1.00  0.00           O
ATOM   2148  N   ARG X 140      39.931  12.717  57.500  1.00  0.00           N
ATOM   2149  H   ARG X 140      39.411  12.392  56.694  1.00  0.00           H
ATOM   2150  CA  ARG X 140      40.011  11.918  58.703  1.00  0.00           C
ATOM   2151  HA  ARG X 140      39.437  11.000  58.598  1.00  0.00           H
ATOM   2152  CB  ARG X 140      41.499  11.444  58.897  1.00  0.00           C
ATOM   2153  HB2 ARG X 140      41.951  12.172  59.570  1.00  0.00           H
ATOM   2154  HB3 ARG X 140      41.451  10.451  59.328  1.00  0.00           H
ATOM   2155  CG  ARG X 140      42.490  11.349  57.727  1.00  0.00           C
ATOM   2156  HG2 ARG X 140      42.526  12.369  57.337  1.00  0.00           H
ATOM   2157  HG3 ARG X 140      43.460  11.058  58.141  1.00  0.00           H
ATOM   2158  CD  ARG X 140      41.965  10.317  56.670  1.00  0.00           C
ATOM   2159  HD2 ARG X 140      40.909  10.426  56.428  1.00  0.00           H
ATOM   2160  HD3 ARG X 140      42.628  10.526  55.827  1.00  0.00           H
ATOM   2161  NE  ARG X 140      42.134   8.895  57.230  1.00  0.00           N
ATOM   2162  HE  ARG X 140      41.972   8.834  58.223  1.00  0.00           H
ATOM   2163  CZ  ARG X 140      42.627   7.822  56.568  1.00  0.00           C
ATOM   2164  NH1 ARG X 140      42.797   7.746  55.295  1.00  0.00           N
ATOM   2165 HH11 ARG X 140      42.831   8.593  54.745  1.00  0.00           H
ATOM   2166 HH12 ARG X 140      43.100   6.918  54.792  1.00  0.00           H
ATOM   2167  NH2 ARG X 140      42.780   6.717  57.213  1.00  0.00           N
ATOM   2168 HH21 ARG X 140      42.731   6.667  58.224  1.00  0.00           H
ATOM   2169 HH22 ARG X 140      42.971   5.869  56.707  1.00  0.00           H
ATOM   2170  C   ARG X 140      39.414  12.448  60.024  1.00  0.00           C
ATOM   2171  O   ARG X 140      39.948  12.378  61.134  1.00  0.00           O
ATOM   2172  N   ASN X 141      38.299  13.228  59.954  1.00  0.00           N
ATOM   2173  H   ASN X 141      38.061  13.552  59.019  1.00  0.00           H
ATOM   2174  CA  ASN X 141      37.528  13.677  61.037  1.00  0.00           C
ATOM   2175  HA  ASN X 141      37.620  13.085  61.956  1.00  0.00           H
ATOM   2176  CB  ASN X 141      38.042  15.113  61.301  1.00  0.00           C
ATOM   2177  HB2 ASN X 141      39.136  15.150  61.225  1.00  0.00           H
ATOM   2178  HB3 ASN X 141      37.633  15.877  60.642  1.00  0.00           H
ATOM   2179  CG  ASN X 141      37.692  15.616  62.675  1.00  0.00           C
ATOM   2180  OD1 ASN X 141      36.745  15.168  63.337  1.00  0.00           O
ATOM   2181  ND2 ASN X 141      38.409  16.527  63.229  1.00  0.00           N
ATOM   2182 HD21 ASN X 141      39.186  16.908  62.694  1.00  0.00           H
ATOM   2183 HD22 ASN X 141      38.072  16.983  64.064  1.00  0.00           H
ATOM   2184  C   ASN X 141      36.024  13.695  60.656  1.00  0.00           C
ATOM   2185  O   ASN X 141      35.504  14.734  60.217  1.00  0.00           O
ATOM   2186  N   ILE X 142      35.265  12.609  60.829  1.00  0.00           N
ATOM   2187  H   ILE X 142      35.779  11.815  61.199  1.00  0.00           H
ATOM   2188  CA  ILE X 142      33.837  12.399  60.527  1.00  0.00           C
ATOM   2189  HA  ILE X 142      33.765  11.312  60.496  1.00  0.00           H
ATOM   2190  CB  ILE X 142      32.899  12.889  61.649  1.00  0.00           C
ATOM   2191  HB  ILE X 142      32.912  13.964  61.477  1.00  0.00           H
ATOM   2192  CG2 ILE X 142      31.476  12.399  61.366  1.00  0.00           C
ATOM   2193 HG21 ILE X 142      31.240  12.526  60.317  1.00  0.00           H
ATOM   2194 HG22 ILE X 142      30.667  12.926  61.887  1.00  0.00           H
ATOM   2195 HG23 ILE X 142      31.354  11.328  61.535  1.00  0.00           H
ATOM   2196  CG1 ILE X 142      33.473  12.399  63.022  1.00  0.00           C
ATOM   2197 HG12 ILE X 142      33.574  11.315  62.941  1.00  0.00           H
ATOM   2198 HG13 ILE X 142      34.496  12.777  63.080  1.00  0.00           H
ATOM   2199  CD1 ILE X 142      32.795  13.020  64.310  1.00  0.00           C
ATOM   2200 HD11 ILE X 142      31.780  12.619  64.376  1.00  0.00           H
ATOM   2201 HD12 ILE X 142      32.676  14.101  64.255  1.00  0.00           H
ATOM   2202 HD13 ILE X 142      33.382  12.801  65.197  1.00  0.00           H
ATOM   2203  C   ILE X 142      33.367  12.906  59.169  1.00  0.00           C
ATOM   2204  O   ILE X 142      32.851  14.045  59.040  1.00  0.00           O
ATOM   2205  N   LEU X 143      33.522  12.083  58.139  1.00  0.00           N
ATOM   2206  H   LEU X 143      33.877  11.182  58.433  1.00  0.00           H
ATOM   2207  CA  LEU X 143      33.027  12.247  56.749  1.00  0.00           C
ATOM   2208  HA  LEU X 143      33.372  13.247  56.484  1.00  0.00           H
ATOM   2209  CB  LEU X 143      33.551  11.150  55.865  1.00  0.00           C
ATOM   2210  HB2 LEU X 143      34.633  11.159  55.892  1.00  0.00           H
ATOM   2211  HB3 LEU X 143      33.344  10.294  56.513  1.00  0.00           H
ATOM   2212  CG  LEU X 143      33.139  10.978  54.408  1.00  0.00           C
ATOM   2213  HG  LEU X 143      32.069  10.832  54.271  1.00  0.00           H
ATOM   2214  CD1 LEU X 143      33.451  12.170  53.444  1.00  0.00           C
ATOM   2215 HD11 LEU X 143      32.812  13.036  53.620  1.00  0.00           H
ATOM   2216 HD12 LEU X 143      33.191  11.861  52.433  1.00  0.00           H
ATOM   2217 HD13 LEU X 143      34.478  12.521  53.572  1.00  0.00           H
ATOM   2218  CD2 LEU X 143      33.767   9.762  53.664  1.00  0.00           C
ATOM   2219 HD21 LEU X 143      34.806   9.856  53.361  1.00  0.00           H
ATOM   2220 HD22 LEU X 143      33.646   8.870  54.295  1.00  0.00           H
ATOM   2221 HD23 LEU X 143      33.210   9.660  52.741  1.00  0.00           H
ATOM   2222  C   LEU X 143      31.464  12.385  56.830  1.00  0.00           C
ATOM   2223  O   LEU X 143      30.844  11.658  57.580  1.00  0.00           O
ATOM   2224  N   ARG X 144      30.943  13.372  56.170  1.00  0.00           N
ATOM   2225  H   ARG X 144      31.618  14.025  55.801  1.00  0.00           H
ATOM   2226  CA  ARG X 144      29.591  13.896  56.259  1.00  0.00           C
ATOM   2227  HA  ARG X 144      28.890  13.146  56.606  1.00  0.00           H
ATOM   2228  CB  ARG X 144      29.483  14.875  57.463  1.00  0.00           C
ATOM   2229  HB2 ARG X 144      28.446  15.195  57.601  1.00  0.00           H
ATOM   2230  HB3 ARG X 144      29.704  14.255  58.332  1.00  0.00           H
ATOM   2231  CG  ARG X 144      30.374  16.134  57.409  1.00  0.00           C
ATOM   2232  HG2 ARG X 144      31.360  15.886  57.026  1.00  0.00           H
ATOM   2233  HG3 ARG X 144      29.882  16.770  56.671  1.00  0.00           H
ATOM   2234  CD  ARG X 144      30.344  16.868  58.690  1.00  0.00           C
ATOM   2235  HD2 ARG X 144      29.309  17.084  58.938  1.00  0.00           H
ATOM   2236  HD3 ARG X 144      30.636  16.145  59.450  1.00  0.00           H
ATOM   2237  NE  ARG X 144      31.263  17.998  58.738  1.00  0.00           N
ATOM   2238  HE  ARG X 144      30.874  18.911  58.570  1.00  0.00           H
ATOM   2239  CZ  ARG X 144      32.556  17.909  58.805  1.00  0.00           C
ATOM   2240  NH1 ARG X 144      33.296  16.846  58.898  1.00  0.00           N
ATOM   2241 HH11 ARG X 144      32.809  15.966  58.760  1.00  0.00           H
ATOM   2242 HH12 ARG X 144      34.292  16.844  59.055  1.00  0.00           H
ATOM   2243  NH2 ARG X 144      33.287  18.960  58.850  1.00  0.00           N
ATOM   2244 HH21 ARG X 144      32.931  19.890  58.721  1.00  0.00           H
ATOM   2245 HH22 ARG X 144      34.284  18.795  58.944  1.00  0.00           H
ATOM   2246  C   ARG X 144      29.119  14.522  54.987  1.00  0.00           C
ATOM   2247  O   ARG X 144      29.915  14.991  54.185  1.00  0.00           O
ATOM   2248  N   THR X 145      27.790  14.580  54.842  1.00  0.00           N
ATOM   2249  H   THR X 145      27.228  14.213  55.597  1.00  0.00           H
ATOM   2250  CA  THR X 145      26.986  15.234  53.778  1.00  0.00           C
ATOM   2251  HA  THR X 145      27.622  15.993  53.329  1.00  0.00           H
ATOM   2252  CB  THR X 145      26.575  14.199  52.769  1.00  0.00           C
ATOM   2253  HB  THR X 145      27.425  13.572  52.506  1.00  0.00           H
ATOM   2254  CG2 THR X 145      25.496  13.334  53.278  1.00  0.00           C
ATOM   2255 HG21 THR X 145      25.347  12.524  52.568  1.00  0.00           H
ATOM   2256 HG22 THR X 145      24.559  13.880  53.245  1.00  0.00           H
ATOM   2257 HG23 THR X 145      25.671  12.875  54.252  1.00  0.00           H
ATOM   2258  OG1 THR X 145      26.153  14.817  51.574  1.00  0.00           O
ATOM   2259  HG1 THR X 145      26.923  14.997  51.028  1.00  0.00           H
ATOM   2260  C   THR X 145      25.943  16.201  54.195  1.00  0.00           C
ATOM   2261  O   THR X 145      25.845  16.517  55.410  1.00  0.00           O
ATOM   2262  N   GLN X 146      25.218  16.762  53.187  1.00  0.00           N
ATOM   2263  H   GLN X 146      25.237  16.284  52.305  1.00  0.00           H
ATOM   2264  CA  GLN X 146      24.382  17.930  53.323  1.00  0.00           C
ATOM   2265  HA  GLN X 146      24.863  18.811  53.742  1.00  0.00           H
ATOM   2266  CB  GLN X 146      24.095  18.464  51.927  1.00  0.00           C
ATOM   2267  HB2 GLN X 146      23.319  19.221  52.031  1.00  0.00           H
ATOM   2268  HB3 GLN X 146      25.020  18.958  51.622  1.00  0.00           H
ATOM   2269  CG  GLN X 146      23.739  17.364  50.901  1.00  0.00           C
ATOM   2270  HG2 GLN X 146      24.509  16.597  50.858  1.00  0.00           H
ATOM   2271  HG3 GLN X 146      22.846  16.881  51.294  1.00  0.00           H
ATOM   2272  CD  GLN X 146      23.542  17.844  49.419  1.00  0.00           C
ATOM   2273  OE1 GLN X 146      24.388  17.642  48.523  1.00  0.00           O
ATOM   2274  NE2 GLN X 146      22.425  18.434  49.084  1.00  0.00           N
ATOM   2275 HE21 GLN X 146      22.315  18.839  48.167  1.00  0.00           H
ATOM   2276 HE22 GLN X 146      21.793  18.745  49.813  1.00  0.00           H
ATOM   2277  C   GLN X 146      23.048  17.779  54.151  1.00  0.00           C
ATOM   2278  O   GLN X 146      22.470  18.848  54.446  1.00  0.00           O
ATOM   2279  N   GLH X 147      22.583  16.560  54.436  1.00  0.00           N
ATOM   2280  H   GLH X 147      23.019  15.732  54.060  1.00  0.00           H
ATOM   2281  CA  GLH X 147      21.269  16.353  55.104  1.00  0.00           C
ATOM   2282  HA  GLH X 147      21.103  15.277  55.045  1.00  0.00           H
ATOM   2283  CB  GLH X 147      21.285  16.759  56.623  1.00  0.00           C
ATOM   2284  HB2 GLH X 147      21.156  17.845  56.655  1.00  0.00           H
ATOM   2285  HB3 GLH X 147      20.432  16.434  57.211  1.00  0.00           H
ATOM   2286  CG  GLH X 147      22.503  16.524  57.387  1.00  0.00           C
ATOM   2287  HG2 GLH X 147      23.291  16.976  56.784  1.00  0.00           H
ATOM   2288  HG3 GLH X 147      22.422  17.020  58.355  1.00  0.00           H
ATOM   2289  CD  GLH X 147      22.850  15.078  57.584  1.00  0.00           C
ATOM   2290  OE1 GLH X 147      22.431  14.121  56.941  1.00  0.00           O
ATOM   2291  OE2 GLH X 147      23.481  14.705  58.701  1.00  0.00           O
ATOM   2292  HE2 GLH X 147      23.602  15.488  59.230  1.00  0.00           H
ATOM   2293  C   GLH X 147      20.036  17.035  54.349  1.00  0.00           C
ATOM   2294  O   GLH X 147      19.156  17.497  55.030  1.00  0.00           O
ATOM   2295  N   SER X 148      20.026  16.930  53.048  1.00  0.00           N
ATOM   2296  H   SER X 148      20.722  16.341  52.614  1.00  0.00           H
ATOM   2297  CA  SER X 148      19.107  17.644  52.132  1.00  0.00           C
ATOM   2298  HA  SER X 148      18.066  17.645  52.432  1.00  0.00           H
ATOM   2299  CB  SER X 148      19.540  19.127  52.127  1.00  0.00           C
ATOM   2300  HB2 SER X 148      18.767  19.734  51.653  1.00  0.00           H
ATOM   2301  HB3 SER X 148      19.747  19.499  53.122  1.00  0.00           H
ATOM   2302  OG  SER X 148      20.675  19.341  51.391  1.00  0.00           O
ATOM   2303  HG  SER X 148      21.171  20.055  51.794  1.00  0.00           H
ATOM   2304  C   SER X 148      19.165  17.136  50.672  1.00  0.00           C
ATOM   2305  O   SER X 148      20.088  16.519  50.311  1.00  0.00           O
ATOM   2306  N   GLH X 149      18.166  17.446  49.828  1.00  0.00           N
ATOM   2307  H   GLH X 149      17.364  18.012  50.037  1.00  0.00           H
ATOM   2308  CA  GLH X 149      18.142  16.939  48.471  1.00  0.00           C
ATOM   2309  HA  GLH X 149      18.296  15.866  48.548  1.00  0.00           H
ATOM   2310  CB  GLH X 149      16.696  17.148  47.853  1.00  0.00           C
ATOM   2311  HB2 GLH X 149      16.671  16.423  47.035  1.00  0.00           H
ATOM   2312  HB3 GLH X 149      16.005  17.054  48.691  1.00  0.00           H
ATOM   2313  CG  GLH X 149      16.324  18.479  47.170  1.00  0.00           C
ATOM   2314  HG2 GLH X 149      16.351  19.284  47.892  1.00  0.00           H
ATOM   2315  HG3 GLH X 149      16.979  18.693  46.324  1.00  0.00           H
ATOM   2316  CD  GLH X 149      14.974  18.440  46.463  1.00  0.00           C
ATOM   2317  OE1 GLH X 149      14.123  17.560  46.533  1.00  0.00           O
ATOM   2318  OE2 GLH X 149      14.677  19.483  45.653  1.00  0.00           O
ATOM   2319  HE2 GLH X 149      13.851  19.206  45.250  1.00  0.00           H
ATOM   2320  C   GLH X 149      19.295  17.238  47.524  1.00  0.00           C
ATOM   2321  O   GLH X 149      19.588  18.399  47.351  1.00  0.00           O
ATOM   2322  N   CYX X 150      19.812  16.242  46.803  1.00  0.00           N
ATOM   2323  H   CYX X 150      19.539  15.289  46.997  1.00  0.00           H
ATOM   2324  CA  CYX X 150      20.629  16.483  45.589  1.00  0.00           C
ATOM   2325  HA  CYX X 150      21.210  17.391  45.780  1.00  0.00           H
ATOM   2326  CB  CYX X 150      21.595  15.328  45.315  1.00  0.00           C
ATOM   2327  HB2 CYX X 150      22.275  15.527  44.479  1.00  0.00           H
ATOM   2328  HB3 CYX X 150      22.240  15.308  46.209  1.00  0.00           H
ATOM   2329  SG  CYX X 150      20.935  13.686  45.150  1.00  0.00           S
ATOM   2330  C   CYX X 150      19.736  16.957  44.471  1.00  0.00           C
ATOM   2331  O   CYX X 150      18.565  17.210  44.707  1.00  0.00           O
ATOM   2332  N   VAL X 151      20.244  17.235  43.272  1.00  0.00           N
ATOM   2333  H   VAL X 151      21.225  17.076  43.090  1.00  0.00           H
ATOM   2334  CA  VAL X 151      19.558  18.063  42.301  1.00  0.00           C
ATOM   2335  HA  VAL X 151      18.487  17.885  42.147  1.00  0.00           H
ATOM   2336  CB  VAL X 151      19.732  19.586  42.607  1.00  0.00           C
ATOM   2337  HB  VAL X 151      20.798  19.801  42.708  1.00  0.00           H
ATOM   2338  CG1 VAL X 151      19.084  20.385  41.475  1.00  0.00           C
ATOM   2339 HG11 VAL X 151      19.457  20.105  40.487  1.00  0.00           H
ATOM   2340 HG12 VAL X 151      18.041  20.092  41.586  1.00  0.00           H
ATOM   2341 HG13 VAL X 151      19.191  21.468  41.535  1.00  0.00           H
ATOM   2342  CG2 VAL X 151      19.196  20.012  43.954  1.00  0.00           C
ATOM   2343 HG21 VAL X 151      19.833  19.955  44.843  1.00  0.00           H
ATOM   2344 HG22 VAL X 151      18.207  19.639  44.235  1.00  0.00           H
ATOM   2345 HG23 VAL X 151      19.084  21.092  43.878  1.00  0.00           H
ATOM   2346  C   VAL X 151      20.091  17.658  40.932  1.00  0.00           C
ATOM   2347  O   VAL X 151      21.313  17.466  40.840  1.00  0.00           O
ATOM   2348  N   CYX X 152      19.270  17.474  39.919  1.00  0.00           N
ATOM   2349  H   CYX X 152      18.288  17.698  39.966  1.00  0.00           H
ATOM   2350  CA  CYX X 152      19.707  16.906  38.656  1.00  0.00           C
ATOM   2351  HA  CYX X 152      20.794  16.809  38.726  1.00  0.00           H
ATOM   2352  CB  CYX X 152      19.160  15.443  38.458  1.00  0.00           C
ATOM   2353  HB2 CYX X 152      18.098  15.467  38.225  1.00  0.00           H
ATOM   2354  HB3 CYX X 152      19.642  14.981  37.597  1.00  0.00           H
ATOM   2355  SG  CYX X 152      19.424  14.281  39.821  1.00  0.00           S
ATOM   2356  C   CYX X 152      19.446  17.804  37.405  1.00  0.00           C
ATOM   2357  O   CYX X 152      18.467  18.433  37.269  1.00  0.00           O
ATOM   2358  N   HID X 153      20.263  17.583  36.313  1.00  0.00           N
ATOM   2359  H   HID X 153      20.983  16.907  36.489  1.00  0.00           H
ATOM   2360  CA  HID X 153      20.155  18.196  34.964  1.00  0.00           C
ATOM   2361  HA  HID X 153      19.084  18.376  34.831  1.00  0.00           H
ATOM   2362  CB  HID X 153      20.919  19.561  34.921  1.00  0.00           C
ATOM   2363  HB2 HID X 153      20.708  19.933  35.926  1.00  0.00           H
ATOM   2364  HB3 HID X 153      21.984  19.365  34.780  1.00  0.00           H
ATOM   2365  CG  HID X 153      20.322  20.524  33.993  1.00  0.00           C
ATOM   2366  ND1 HID X 153      20.050  20.407  32.614  1.00  0.00           N
ATOM   2367  HD1 HID X 153      20.271  19.646  31.988  1.00  0.00           H
ATOM   2368  CE1 HID X 153      19.600  21.653  32.224  1.00  0.00           C
ATOM   2369  HE1 HID X 153      19.416  21.964  31.200  1.00  0.00           H
ATOM   2370  NE2 HID X 153      19.479  22.526  33.277  1.00  0.00           N
ATOM   2371  CD2 HID X 153      20.074  21.753  34.367  1.00  0.00           C
ATOM   2372  HD2 HID X 153      20.322  22.136  35.339  1.00  0.00           H
ATOM   2373  C   HID X 153      20.645  17.275  33.886  1.00  0.00           C
ATOM   2374  O   HID X 153      21.756  16.877  33.931  1.00  0.00           O
ATOM   2375  N   ASN X 154      19.880  16.931  32.893  1.00  0.00           N
ATOM   2376  H   ASN X 154      18.904  17.204  32.938  1.00  0.00           H
ATOM   2377  CA  ASN X 154      20.204  15.845  31.846  1.00  0.00           C
ATOM   2378  HA  ASN X 154      19.265  15.612  31.363  1.00  0.00           H
ATOM   2379  CB  ASN X 154      21.243  16.432  30.820  1.00  0.00           C
ATOM   2380  HB2 ASN X 154      22.166  16.712  31.322  1.00  0.00           H
ATOM   2381  HB3 ASN X 154      21.504  15.611  30.161  1.00  0.00           H
ATOM   2382  CG  ASN X 154      20.826  17.631  29.962  1.00  0.00           C
ATOM   2383  OD1 ASN X 154      20.979  18.742  30.306  1.00  0.00           O
ATOM   2384  ND2 ASN X 154      20.235  17.333  28.830  1.00  0.00           N
ATOM   2385 HD21 ASN X 154      20.032  16.354  28.706  1.00  0.00           H
ATOM   2386 HD22 ASN X 154      19.950  18.084  28.214  1.00  0.00           H
ATOM   2387  C   ASN X 154      20.654  14.518  32.559  1.00  0.00           C
ATOM   2388  O   ASN X 154      21.451  13.694  32.075  1.00  0.00           O
ATOM   2389  N   GLY X 155      20.088  14.278  33.800  1.00  0.00           N
ATOM   2390  H   GLY X 155      19.339  14.850  34.158  1.00  0.00           H
ATOM   2391  CA  GLY X 155      20.531  13.140  34.630  1.00  0.00           C
ATOM   2392  HA2 GLY X 155      19.816  13.180  35.454  1.00  0.00           H
ATOM   2393  HA3 GLY X 155      20.421  12.160  34.168  1.00  0.00           H
ATOM   2394  C   GLY X 155      21.882  13.177  35.270  1.00  0.00           C
ATOM   2395  O   GLY X 155      22.175  12.324  36.074  1.00  0.00           O
ATOM   2396  N   VAL X 156      22.617  14.278  35.087  1.00  0.00           N
ATOM   2397  H   VAL X 156      22.284  15.083  34.574  1.00  0.00           H
ATOM   2398  CA  VAL X 156      23.740  14.644  35.952  1.00  0.00           C
ATOM   2399  HA  VAL X 156      24.259  13.715  36.200  1.00  0.00           H
ATOM   2400  CB  VAL X 156      24.802  15.539  35.290  1.00  0.00           C
ATOM   2401  HB  VAL X 156      24.277  16.434  34.946  1.00  0.00           H
ATOM   2402  CG1 VAL X 156      26.007  15.963  36.191  1.00  0.00           C
ATOM   2403 HG11 VAL X 156      26.849  16.386  35.654  1.00  0.00           H
ATOM   2404 HG12 VAL X 156      25.681  16.786  36.830  1.00  0.00           H
ATOM   2405 HG13 VAL X 156      26.316  15.089  36.748  1.00  0.00           H
ATOM   2406  CG2 VAL X 156      25.376  14.853  34.035  1.00  0.00           C
ATOM   2407 HG21 VAL X 156      26.054  15.543  33.535  1.00  0.00           H
ATOM   2408 HG22 VAL X 156      24.546  14.675  33.344  1.00  0.00           H
ATOM   2409 HG23 VAL X 156      25.846  13.882  34.220  1.00  0.00           H
ATOM   2410  C   VAL X 156      23.232  15.201  37.246  1.00  0.00           C
ATOM   2411  O   VAL X 156      22.376  16.095  37.237  1.00  0.00           O
ATOM   2412  N   CYX X 157      23.590  14.618  38.405  1.00  0.00           N
ATOM   2413  H   CYX X 157      24.013  13.709  38.294  1.00  0.00           H
ATOM   2414  CA  CYX X 157      23.045  14.933  39.728  1.00  0.00           C
ATOM   2415  HA  CYX X 157      22.387  15.783  39.572  1.00  0.00           H
ATOM   2416  CB  CYX X 157      22.226  13.669  40.164  1.00  0.00           C
ATOM   2417  HB2 CYX X 157      22.936  12.838  40.080  1.00  0.00           H
ATOM   2418  HB3 CYX X 157      21.923  13.831  41.198  1.00  0.00           H
ATOM   2419  SG  CYX X 157      20.825  13.081  39.077  1.00  0.00           S
ATOM   2420  C   CYX X 157      24.111  15.275  40.778  1.00  0.00           C
ATOM   2421  O   CYX X 157      24.609  14.335  41.413  1.00  0.00           O
ATOM   2422  N   PRO X 158      24.762  16.457  40.793  1.00  0.00           N
ATOM   2423  CD  PRO X 158      24.507  17.557  39.879  1.00  0.00           C
ATOM   2424  HD2 PRO X 158      23.687  18.163  40.246  1.00  0.00           H
ATOM   2425  HD3 PRO X 158      24.231  17.214  38.884  1.00  0.00           H
ATOM   2426  CG  PRO X 158      25.677  18.530  39.900  1.00  0.00           C
ATOM   2427  HG2 PRO X 158      25.273  19.527  39.743  1.00  0.00           H
ATOM   2428  HG3 PRO X 158      26.477  18.238  39.214  1.00  0.00           H
ATOM   2429  CB  PRO X 158      26.174  18.339  41.360  1.00  0.00           C
ATOM   2430  HB2 PRO X 158      25.707  19.068  42.019  1.00  0.00           H
ATOM   2431  HB3 PRO X 158      27.253  18.492  41.370  1.00  0.00           H
ATOM   2432  CA  PRO X 158      25.845  16.954  41.733  1.00  0.00           C
ATOM   2433  HA  PRO X 158      26.789  16.425  41.657  1.00  0.00           H
ATOM   2434  C   PRO X 158      25.346  16.839  43.177  1.00  0.00           C
ATOM   2435  O   PRO X 158      24.244  17.259  43.494  1.00  0.00           O
ATOM   2436  N   VAL X 159      26.183  16.378  44.092  1.00  0.00           N
ATOM   2437  H   VAL X 159      27.102  16.099  43.762  1.00  0.00           H
ATOM   2438  CA  VAL X 159      25.983  16.194  45.526  1.00  0.00           C
ATOM   2439  HA  VAL X 159      25.073  16.666  45.883  1.00  0.00           H
ATOM   2440  CB  VAL X 159      25.887  14.675  45.892  1.00  0.00           C
ATOM   2441  HB  VAL X 159      26.859  14.197  45.736  1.00  0.00           H
ATOM   2442  CG1 VAL X 159      25.498  14.505  47.320  1.00  0.00           C
ATOM   2443 HG11 VAL X 159      25.371  13.430  47.434  1.00  0.00           H
ATOM   2444 HG12 VAL X 159      26.383  14.707  47.914  1.00  0.00           H
ATOM   2445 HG13 VAL X 159      24.608  15.134  47.385  1.00  0.00           H
ATOM   2446  CG2 VAL X 159      25.001  13.878  44.934  1.00  0.00           C
ATOM   2447 HG21 VAL X 159      24.859  12.829  45.180  1.00  0.00           H
ATOM   2448 HG22 VAL X 159      25.432  13.842  43.930  1.00  0.00           H
ATOM   2449 HG23 VAL X 159      24.005  14.318  44.858  1.00  0.00           H
ATOM   2450  C   VAL X 159      27.173  16.761  46.319  1.00  0.00           C
ATOM   2451  O   VAL X 159      28.328  16.620  45.900  1.00  0.00           O
ATOM   2452  N   VAL X 160      26.923  17.420  47.421  1.00  0.00           N
ATOM   2453  H   VAL X 160      25.981  17.501  47.781  1.00  0.00           H
ATOM   2454  CA  VAL X 160      27.979  18.035  48.332  1.00  0.00           C
ATOM   2455  HA  VAL X 160      28.878  18.299  47.781  1.00  0.00           H
ATOM   2456  CB  VAL X 160      27.469  19.383  48.876  1.00  0.00           C
ATOM   2457  HB  VAL X 160      26.653  19.196  49.578  1.00  0.00           H
ATOM   2458  CG1 VAL X 160      28.606  20.119  49.655  1.00  0.00           C
ATOM   2459 HG11 VAL X 160      28.293  21.119  49.936  1.00  0.00           H
ATOM   2460 HG12 VAL X 160      28.782  19.660  50.630  1.00  0.00           H
ATOM   2461 HG13 VAL X 160      29.487  20.132  49.016  1.00  0.00           H
ATOM   2462  CG2 VAL X 160      26.947  20.348  47.775  1.00  0.00           C
ATOM   2463 HG21 VAL X 160      26.531  21.262  48.200  1.00  0.00           H
ATOM   2464 HG22 VAL X 160      26.107  19.929  47.229  1.00  0.00           H
ATOM   2465 HG23 VAL X 160      27.696  20.516  46.997  1.00  0.00           H
ATOM   2466  C   VAL X 160      28.444  17.136  49.517  1.00  0.00           C
ATOM   2467  O   VAL X 160      27.619  16.412  50.073  1.00  0.00           O
ATOM   2468  N   PHE X 161      29.685  17.216  49.920  1.00  0.00           N
ATOM   2469  H   PHE X 161      30.360  17.835  49.501  1.00  0.00           H
ATOM   2470  CA  PHE X 161      30.287  16.289  50.976  1.00  0.00           C
ATOM   2471  HA  PHE X 161      29.547  15.954  51.694  1.00  0.00           H
ATOM   2472  CB  PHE X 161      30.855  15.085  50.242  1.00  0.00           C
ATOM   2473  HB2 PHE X 161      31.680  15.333  49.578  1.00  0.00           H
ATOM   2474  HB3 PHE X 161      31.452  14.506  50.964  1.00  0.00           H
ATOM   2475  CG  PHE X 161      29.949  14.034  49.637  1.00  0.00           C
ATOM   2476  CD1 PHE X 161      29.584  14.075  48.234  1.00  0.00           C
ATOM   2477  HD1 PHE X 161      29.839  14.940  47.632  1.00  0.00           H
ATOM   2478  CE1 PHE X 161      28.781  13.094  47.605  1.00  0.00           C
ATOM   2479  HE1 PHE X 161      28.510  13.213  46.567  1.00  0.00           H
ATOM   2480  CZ  PHE X 161      28.420  11.932  48.289  1.00  0.00           C
ATOM   2481  HZ  PHE X 161      27.828  11.164  47.800  1.00  0.00           H
ATOM   2482  CE2 PHE X 161      28.771  11.854  49.641  1.00  0.00           C
ATOM   2483  HE2 PHE X 161      28.542  10.934  50.161  1.00  0.00           H
ATOM   2484  CD2 PHE X 161      29.537  12.881  50.277  1.00  0.00           C
ATOM   2485  HD2 PHE X 161      29.671  12.803  51.346  1.00  0.00           H
ATOM   2486  C   PHE X 161      31.425  16.987  51.697  1.00  0.00           C
ATOM   2487  O   PHE X 161      31.910  17.961  51.155  1.00  0.00           O
ATOM   2488  N   THR X 162      31.887  16.548  52.850  1.00  0.00           N
ATOM   2489  H   THR X 162      31.324  15.859  53.317  1.00  0.00           H
ATOM   2490  CA  THR X 162      32.848  17.224  53.663  1.00  0.00           C
ATOM   2491  HA  THR X 162      33.545  17.858  53.127  1.00  0.00           H
ATOM   2492  CB  THR X 162      32.047  18.321  54.436  1.00  0.00           C
ATOM   2493  HB  THR X 162      31.228  17.779  54.924  1.00  0.00           H
ATOM   2494  CG2 THR X 162      32.887  19.082  55.509  1.00  0.00           C
ATOM   2495 HG21 THR X 162      32.239  19.841  55.929  1.00  0.00           H
ATOM   2496 HG22 THR X 162      33.807  19.415  55.037  1.00  0.00           H
ATOM   2497 HG23 THR X 162      33.072  18.275  56.220  1.00  0.00           H
ATOM   2498  OG1 THR X 162      31.466  19.262  53.646  1.00  0.00           O
ATOM   2499  HG1 THR X 162      32.236  19.772  53.372  1.00  0.00           H
ATOM   2500  C   THR X 162      33.610  16.293  54.661  1.00  0.00           C
ATOM   2501  O   THR X 162      33.139  15.220  55.028  1.00  0.00           O
ATOM   2502  N   ASP X 163      34.747  16.738  55.193  1.00  0.00           N
ATOM   2503  H   ASP X 163      35.231  17.537  54.809  1.00  0.00           H
ATOM   2504  CA  ASP X 163      35.628  15.983  56.228  1.00  0.00           C
ATOM   2505  HA  ASP X 163      34.949  15.627  57.008  1.00  0.00           H
ATOM   2506  CB  ASP X 163      36.299  14.859  55.397  1.00  0.00           C
ATOM   2507  HB2 ASP X 163      35.547  14.357  54.790  1.00  0.00           H
ATOM   2508  HB3 ASP X 163      36.910  15.427  54.704  1.00  0.00           H
ATOM   2509  CG  ASP X 163      36.991  13.674  56.042  1.00  0.00           C
ATOM   2510  OD1 ASP X 163      37.438  12.744  55.347  1.00  0.00           O
ATOM   2511  OD2 ASP X 163      37.058  13.589  57.287  1.00  0.00           O
ATOM   2512  C   ASP X 163      36.641  17.010  56.722  1.00  0.00           C
ATOM   2513  O   ASP X 163      36.883  18.062  56.159  1.00  0.00           O
ATOM   2514  N   GLY X 164      37.261  16.651  57.886  1.00  0.00           N
ATOM   2515  H   GLY X 164      36.911  15.822  58.324  1.00  0.00           H
ATOM   2516  CA  GLY X 164      37.997  17.667  58.694  1.00  0.00           C
ATOM   2517  HA2 GLY X 164      38.872  17.211  59.147  1.00  0.00           H
ATOM   2518  HA3 GLY X 164      38.371  18.433  58.020  1.00  0.00           H
ATOM   2519  C   GLY X 164      37.113  18.393  59.679  1.00  0.00           C
ATOM   2520  O   GLY X 164      35.903  18.150  59.814  1.00  0.00           O
ATOM   2521  N   SER X 165      37.765  19.148  60.508  1.00  0.00           N
ATOM   2522  H   SER X 165      38.776  19.129  60.428  1.00  0.00           H
ATOM   2523  CA  SER X 165      37.272  19.708  61.713  1.00  0.00           C
ATOM   2524  HA  SER X 165      36.881  18.849  62.262  1.00  0.00           H
ATOM   2525  CB  SER X 165      38.360  20.227  62.586  1.00  0.00           C
ATOM   2526  HB2 SER X 165      39.191  19.529  62.470  1.00  0.00           H
ATOM   2527  HB3 SER X 165      38.686  21.248  62.397  1.00  0.00           H
ATOM   2528  OG  SER X 165      37.903  20.009  63.929  1.00  0.00           O
ATOM   2529  HG  SER X 165      37.354  20.757  64.187  1.00  0.00           H
ATOM   2530  C   SER X 165      36.025  20.681  61.563  1.00  0.00           C
ATOM   2531  O   SER X 165      36.150  21.684  60.820  1.00  0.00           O
ATOM   2532  N   ALA X 166      34.964  20.414  62.312  1.00  0.00           N
ATOM   2533  H   ALA X 166      34.925  19.662  62.982  1.00  0.00           H
ATOM   2534  CA  ALA X 166      33.739  21.066  62.081  1.00  0.00           C
ATOM   2535  HA  ALA X 166      33.527  21.017  61.011  1.00  0.00           H
ATOM   2536  CB  ALA X 166      32.653  20.337  62.835  1.00  0.00           C
ATOM   2537  HB1 ALA X 166      31.735  20.745  62.413  1.00  0.00           H
ATOM   2538  HB2 ALA X 166      32.752  20.616  63.888  1.00  0.00           H
ATOM   2539  HB3 ALA X 166      32.719  19.255  62.693  1.00  0.00           H
ATOM   2540  C   ALA X 166      33.628  22.582  62.403  1.00  0.00           C
ATOM   2541  O   ALA X 166      32.576  23.191  62.145  1.00  0.00           O
ATOM   2542  N   THR X 167      34.569  23.183  63.094  1.00  0.00           N
ATOM   2543  H   THR X 167      35.256  22.511  63.411  1.00  0.00           H
ATOM   2544  CA  THR X 167      34.622  24.617  63.410  1.00  0.00           C
ATOM   2545  HA  THR X 167      33.983  25.152  62.694  1.00  0.00           H
ATOM   2546  CB  THR X 167      34.110  24.973  64.862  1.00  0.00           C
ATOM   2547  HB  THR X 167      34.116  26.064  64.940  1.00  0.00           H
ATOM   2548  CG2 THR X 167      32.644  24.586  65.097  1.00  0.00           C
ATOM   2549 HG21 THR X 167      32.085  25.042  64.284  1.00  0.00           H
ATOM   2550 HG22 THR X 167      32.478  24.990  66.101  1.00  0.00           H
ATOM   2551 HG23 THR X 167      32.499  23.511  65.050  1.00  0.00           H
ATOM   2552  OG1 THR X 167      34.671  24.273  65.934  1.00  0.00           O
ATOM   2553  HG1 THR X 167      34.547  23.334  65.799  1.00  0.00           H
ATOM   2554  C   THR X 167      36.089  25.014  63.102  1.00  0.00           C
ATOM   2555  O   THR X 167      36.564  25.949  63.639  1.00  0.00           O
ATOM   2556  N   GLY X 168      36.836  24.359  62.189  1.00  0.00           N
ATOM   2557  H   GLY X 168      36.377  23.752  61.532  1.00  0.00           H
ATOM   2558  CA  GLY X 168      38.247  24.641  62.047  1.00  0.00           C
ATOM   2559  HA2 GLY X 168      38.611  25.633  62.283  1.00  0.00           H
ATOM   2560  HA3 GLY X 168      38.778  24.029  62.788  1.00  0.00           H
ATOM   2561  C   GLY X 168      38.734  24.223  60.623  1.00  0.00           C
ATOM   2562  O   GLY X 168      37.959  24.133  59.668  1.00  0.00           O
ATOM   2563  N   PRO X 169      40.011  23.985  60.335  1.00  0.00           N
ATOM   2564  CD  PRO X 169      41.072  24.164  61.276  1.00  0.00           C
ATOM   2565  HD2 PRO X 169      41.229  23.319  61.936  1.00  0.00           H
ATOM   2566  HD3 PRO X 169      40.960  25.083  61.845  1.00  0.00           H
ATOM   2567  CG  PRO X 169      42.274  24.289  60.457  1.00  0.00           C
ATOM   2568  HG2 PRO X 169      43.089  24.029  61.132  1.00  0.00           H
ATOM   2569  HG3 PRO X 169      42.394  25.317  60.085  1.00  0.00           H
ATOM   2570  CB  PRO X 169      41.931  23.248  59.369  1.00  0.00           C
ATOM   2571  HB2 PRO X 169      42.053  22.233  59.751  1.00  0.00           H
ATOM   2572  HB3 PRO X 169      42.457  23.433  58.433  1.00  0.00           H
ATOM   2573  CA  PRO X 169      40.504  23.558  59.029  1.00  0.00           C
ATOM   2574  HA  PRO X 169      40.484  24.326  58.254  1.00  0.00           H
ATOM   2575  C   PRO X 169      39.809  22.231  58.553  1.00  0.00           C
ATOM   2576  O   PRO X 169      39.814  21.228  59.255  1.00  0.00           O
ATOM   2577  N   ALA X 170      39.330  22.254  57.305  1.00  0.00           N
ATOM   2578  H   ALA X 170      39.173  23.178  56.931  1.00  0.00           H
ATOM   2579  CA  ALA X 170      38.538  21.134  56.623  1.00  0.00           C
ATOM   2580  HA  ALA X 170      39.087  20.210  56.782  1.00  0.00           H
ATOM   2581  CB  ALA X 170      37.179  21.081  57.444  1.00  0.00           C
ATOM   2582  HB1 ALA X 170      37.420  21.089  58.504  1.00  0.00           H
ATOM   2583  HB2 ALA X 170      36.637  20.153  57.279  1.00  0.00           H
ATOM   2584  HB3 ALA X 170      36.563  21.952  57.192  1.00  0.00           H
ATOM   2585  C   ALA X 170      38.276  21.375  55.153  1.00  0.00           C
ATOM   2586  O   ALA X 170      38.587  22.510  54.725  1.00  0.00           O
ATOM   2587  N   GLU X 171      37.786  20.386  54.428  1.00  0.00           N
ATOM   2588  H   GLU X 171      37.620  19.490  54.864  1.00  0.00           H
ATOM   2589  CA  GLU X 171      37.620  20.448  52.969  1.00  0.00           C
ATOM   2590  HA  GLU X 171      37.626  21.503  52.671  1.00  0.00           H
ATOM   2591  CB  GLU X 171      38.837  19.698  52.371  1.00  0.00           C
ATOM   2592  HB2 GLU X 171      39.568  20.499  52.497  1.00  0.00           H
ATOM   2593  HB3 GLU X 171      39.068  18.809  52.972  1.00  0.00           H
ATOM   2594  CG  GLU X 171      38.623  19.298  50.972  1.00  0.00           C
ATOM   2595  HG2 GLU X 171      37.848  18.542  50.840  1.00  0.00           H
ATOM   2596  HG3 GLU X 171      38.407  20.250  50.487  1.00  0.00           H
ATOM   2597  CD  GLU X 171      39.887  18.652  50.326  1.00  0.00           C
ATOM   2598  OE1 GLU X 171      39.804  18.006  49.202  1.00  0.00           O
ATOM   2599  OE2 GLU X 171      40.971  18.966  50.795  1.00  0.00           O
ATOM   2600  C   GLU X 171      36.210  19.948  52.557  1.00  0.00           C
ATOM   2601  O   GLU X 171      35.857  18.795  52.765  1.00  0.00           O
ATOM   2602  N   THR X 172      35.482  20.848  51.873  1.00  0.00           N
ATOM   2603  H   THR X 172      35.820  21.736  51.550  1.00  0.00           H
ATOM   2604  CA  THR X 172      34.134  20.570  51.434  1.00  0.00           C
ATOM   2605  HA  THR X 172      33.758  19.641  51.874  1.00  0.00           H
ATOM   2606  CB  THR X 172      33.099  21.725  51.577  1.00  0.00           C
ATOM   2607  HB  THR X 172      33.659  22.635  51.381  1.00  0.00           H
ATOM   2608  CG2 THR X 172      31.918  21.527  50.654  1.00  0.00           C
ATOM   2609 HG21 THR X 172      31.524  20.510  50.687  1.00  0.00           H
ATOM   2610 HG22 THR X 172      32.156  21.693  49.605  1.00  0.00           H
ATOM   2611 HG23 THR X 172      31.157  22.259  50.919  1.00  0.00           H
ATOM   2612  OG1 THR X 172      32.486  21.732  52.936  1.00  0.00           O
ATOM   2613  HG1 THR X 172      33.129  22.166  53.497  1.00  0.00           H
ATOM   2614  C   THR X 172      34.288  20.251  49.934  1.00  0.00           C
ATOM   2615  O   THR X 172      35.055  20.871  49.243  1.00  0.00           O
ATOM   2616  N   ARG X 173      33.607  19.258  49.414  1.00  0.00           N
ATOM   2617  H   ARG X 173      32.996  18.774  50.053  1.00  0.00           H
ATOM   2618  CA  ARG X 173      33.778  18.574  48.135  1.00  0.00           C
ATOM   2619  HA  ARG X 173      34.411  19.212  47.522  1.00  0.00           H
ATOM   2620  CB  ARG X 173      34.482  17.219  48.361  1.00  0.00           C
ATOM   2621  HB2 ARG X 173      33.938  16.593  49.079  1.00  0.00           H
ATOM   2622  HB3 ARG X 173      34.331  16.689  47.418  1.00  0.00           H
ATOM   2623  CG  ARG X 173      36.004  17.235  48.602  1.00  0.00           C
ATOM   2624  HG2 ARG X 173      36.441  18.003  47.958  1.00  0.00           H
ATOM   2625  HG3 ARG X 173      36.247  17.558  49.615  1.00  0.00           H
ATOM   2626  CD  ARG X 173      36.562  15.825  48.355  1.00  0.00           C
ATOM   2627  HD2 ARG X 173      35.918  15.136  48.891  1.00  0.00           H
ATOM   2628  HD3 ARG X 173      36.480  15.568  47.293  1.00  0.00           H
ATOM   2629  NE  ARG X 173      38.003  15.731  48.564  1.00  0.00           N
ATOM   2630  HE  ARG X 173      38.501  16.583  48.752  1.00  0.00           H
ATOM   2631  CZ  ARG X 173      38.717  14.675  48.527  1.00  0.00           C
ATOM   2632  NH1 ARG X 173      38.303  13.458  48.140  1.00  0.00           N
ATOM   2633 HH11 ARG X 173      37.294  13.355  48.124  1.00  0.00           H
ATOM   2634 HH12 ARG X 173      38.888  12.642  48.045  1.00  0.00           H
ATOM   2635  NH2 ARG X 173      39.977  14.826  48.783  1.00  0.00           N
ATOM   2636 HH21 ARG X 173      40.426  15.716  48.935  1.00  0.00           H
ATOM   2637 HH22 ARG X 173      40.541  13.990  48.888  1.00  0.00           H
ATOM   2638  C   ARG X 173      32.526  18.323  47.333  1.00  0.00           C
ATOM   2639  O   ARG X 173      31.533  17.991  47.830  1.00  0.00           O
ATOM   2640  N   ILE X 174      32.639  18.496  46.030  1.00  0.00           N
ATOM   2641  H   ILE X 174      33.500  18.872  45.643  1.00  0.00           H
ATOM   2642  CA  ILE X 174      31.632  18.096  45.083  1.00  0.00           C
ATOM   2643  HA  ILE X 174      30.709  17.922  45.642  1.00  0.00           H
ATOM   2644  CB  ILE X 174      31.401  19.191  44.073  1.00  0.00           C
ATOM   2645  HB  ILE X 174      32.237  19.302  43.390  1.00  0.00           H
ATOM   2646  CG2 ILE X 174      30.166  18.936  43.196  1.00  0.00           C
ATOM   2647 HG21 ILE X 174      29.919  19.652  42.410  1.00  0.00           H
ATOM   2648 HG22 ILE X 174      29.264  18.689  43.750  1.00  0.00           H
ATOM   2649 HG23 ILE X 174      30.290  17.922  42.811  1.00  0.00           H
ATOM   2650  CG1 ILE X 174      31.300  20.574  44.678  1.00  0.00           C
ATOM   2651 HG12 ILE X 174      32.310  20.930  44.882  1.00  0.00           H
ATOM   2652 HG13 ILE X 174      30.885  21.149  43.844  1.00  0.00           H
ATOM   2653  CD1 ILE X 174      30.255  20.814  45.803  1.00  0.00           C
ATOM   2654 HD11 ILE X 174      29.376  20.216  45.557  1.00  0.00           H
ATOM   2655 HD12 ILE X 174      29.906  21.847  45.803  1.00  0.00           H
ATOM   2656 HD13 ILE X 174      30.593  20.529  46.797  1.00  0.00           H
ATOM   2657  C   ILE X 174      31.910  16.742  44.370  1.00  0.00           C
ATOM   2658  O   ILE X 174      33.041  16.462  43.895  1.00  0.00           O
ATOM   2659  N   TYR X 175      30.916  15.844  44.252  1.00  0.00           N
ATOM   2660  H   TYR X 175      30.047  16.200  44.604  1.00  0.00           H
ATOM   2661  CA  TYR X 175      30.960  14.707  43.289  1.00  0.00           C
ATOM   2662  HA  TYR X 175      31.883  14.717  42.723  1.00  0.00           H
ATOM   2663  CB  TYR X 175      30.872  13.471  44.222  1.00  0.00           C
ATOM   2664  HB2 TYR X 175      30.084  13.689  44.947  1.00  0.00           H
ATOM   2665  HB3 TYR X 175      30.602  12.600  43.619  1.00  0.00           H
ATOM   2666  CG  TYR X 175      32.088  13.183  45.147  1.00  0.00           C
ATOM   2667  CD1 TYR X 175      32.447  13.977  46.250  1.00  0.00           C
ATOM   2668  HD1 TYR X 175      31.743  14.761  46.460  1.00  0.00           H
ATOM   2669  CE1 TYR X 175      33.661  13.776  46.928  1.00  0.00           C
ATOM   2670  HE1 TYR X 175      34.002  14.426  47.718  1.00  0.00           H
ATOM   2671  CZ  TYR X 175      34.576  12.766  46.484  1.00  0.00           C
ATOM   2672  OH  TYR X 175      35.825  12.582  47.044  1.00  0.00           O
ATOM   2673  HH  TYR X 175      36.377  11.908  46.648  1.00  0.00           H
ATOM   2674  CE2 TYR X 175      34.212  11.954  45.423  1.00  0.00           C
ATOM   2675  HE2 TYR X 175      34.987  11.276  45.088  1.00  0.00           H
ATOM   2676  CD2 TYR X 175      32.952  12.170  44.789  1.00  0.00           C
ATOM   2677  HD2 TYR X 175      32.812  11.660  43.849  1.00  0.00           H
ATOM   2678  C   TYR X 175      29.794  14.802  42.288  1.00  0.00           C
ATOM   2679  O   TYR X 175      28.619  14.895  42.683  1.00  0.00           O
ATOM   2680  N   TYR X 176      30.072  14.852  40.975  1.00  0.00           N
ATOM   2681  H   TYR X 176      31.042  14.807  40.690  1.00  0.00           H
ATOM   2682  CA  TYR X 176      29.058  14.832  39.891  1.00  0.00           C
ATOM   2683  HA  TYR X 176      28.124  15.227  40.307  1.00  0.00           H
ATOM   2684  CB  TYR X 176      29.477  15.614  38.696  1.00  0.00           C
ATOM   2685  HB2 TYR X 176      30.374  15.186  38.259  1.00  0.00           H
ATOM   2686  HB3 TYR X 176      28.717  15.414  37.957  1.00  0.00           H
ATOM   2687  CG  TYR X 176      29.789  17.122  38.777  1.00  0.00           C
ATOM   2688  CD1 TYR X 176      30.979  17.587  39.362  1.00  0.00           C
ATOM   2689  HD1 TYR X 176      31.609  16.787  39.715  1.00  0.00           H
ATOM   2690  CE1 TYR X 176      31.156  18.943  39.596  1.00  0.00           C
ATOM   2691  HE1 TYR X 176      32.045  19.164  40.181  1.00  0.00           H
ATOM   2692  CZ  TYR X 176      30.243  19.936  39.102  1.00  0.00           C
ATOM   2693  OH  TYR X 176      30.412  21.254  39.388  1.00  0.00           O
ATOM   2694  HH  TYR X 176      31.326  21.413  39.647  1.00  0.00           H
ATOM   2695  CE2 TYR X 176      29.107  19.420  38.403  1.00  0.00           C
ATOM   2696  HE2 TYR X 176      28.345  20.140  38.155  1.00  0.00           H
ATOM   2697  CD2 TYR X 176      28.863  18.074  38.224  1.00  0.00           C
ATOM   2698  HD2 TYR X 176      28.049  17.671  37.639  1.00  0.00           H
ATOM   2699  C   TYR X 176      28.790  13.393  39.543  1.00  0.00           C
ATOM   2700  O   TYR X 176      29.691  12.712  39.054  1.00  0.00           O
ATOM   2701  N   PHE X 177      27.591  12.879  39.759  1.00  0.00           N
ATOM   2702  H   PHE X 177      26.969  13.439  40.329  1.00  0.00           H
ATOM   2703  CA  PHE X 177      27.113  11.575  39.397  1.00  0.00           C
ATOM   2704  HA  PHE X 177      27.913  10.865  39.160  1.00  0.00           H
ATOM   2705  CB  PHE X 177      26.245  10.947  40.520  1.00  0.00           C
ATOM   2706  HB2 PHE X 177      25.537  11.742  40.781  1.00  0.00           H
ATOM   2707  HB3 PHE X 177      25.634  10.097  40.218  1.00  0.00           H
ATOM   2708  CG  PHE X 177      27.020  10.590  41.791  1.00  0.00           C
ATOM   2709  CD1 PHE X 177      27.193   9.225  42.042  1.00  0.00           C
ATOM   2710  HD1 PHE X 177      26.857   8.542  41.280  1.00  0.00           H
ATOM   2711  CE1 PHE X 177      27.967   8.773  43.180  1.00  0.00           C
ATOM   2712  HE1 PHE X 177      28.115   7.717  43.383  1.00  0.00           H
ATOM   2713  CZ  PHE X 177      28.410   9.768  44.055  1.00  0.00           C
ATOM   2714  HZ  PHE X 177      29.105   9.516  44.847  1.00  0.00           H
ATOM   2715  CE2 PHE X 177      28.188  11.133  43.743  1.00  0.00           C
ATOM   2716  HE2 PHE X 177      28.478  11.878  44.469  1.00  0.00           H
ATOM   2717  CD2 PHE X 177      27.589  11.575  42.562  1.00  0.00           C
ATOM   2718  HD2 PHE X 177      27.268  12.591  42.416  1.00  0.00           H
ATOM   2719  C   PHE X 177      26.222  11.685  38.183  1.00  0.00           C
ATOM   2720  O   PHE X 177      25.659  12.714  37.800  1.00  0.00           O
ATOM   2721  N   LYS X 178      26.092  10.564  37.475  1.00  0.00           N
ATOM   2722  H   LYS X 178      26.752   9.825  37.642  1.00  0.00           H
ATOM   2723  CA  LYS X 178      25.194  10.217  36.378  1.00  0.00           C
ATOM   2724  HA  LYS X 178      24.212  10.677  36.473  1.00  0.00           H
ATOM   2725  CB  LYS X 178      25.739  10.746  35.077  1.00  0.00           C
ATOM   2726  HB2 LYS X 178      25.885  11.790  35.342  1.00  0.00           H
ATOM   2727  HB3 LYS X 178      26.714  10.303  34.848  1.00  0.00           H
ATOM   2728  CG  LYS X 178      24.836  10.571  33.802  1.00  0.00           C
ATOM   2729  HG2 LYS X 178      24.369   9.592  33.886  1.00  0.00           H
ATOM   2730  HG3 LYS X 178      23.999  11.265  33.897  1.00  0.00           H
ATOM   2731  CD  LYS X 178      25.540  10.697  32.454  1.00  0.00           C
ATOM   2732  HD2 LYS X 178      26.271  11.502  32.522  1.00  0.00           H
ATOM   2733  HD3 LYS X 178      26.165   9.822  32.326  1.00  0.00           H
ATOM   2734  CE  LYS X 178      24.629  10.872  31.294  1.00  0.00           C
ATOM   2735  HE2 LYS X 178      23.910  11.648  31.552  1.00  0.00           H
ATOM   2736  HE3 LYS X 178      25.289  11.294  30.534  1.00  0.00           H
ATOM   2737  NZ  LYS X 178      23.950   9.558  31.005  1.00  0.00           N
ATOM   2738  HZ1 LYS X 178      24.535   8.758  30.789  1.00  0.00           H
ATOM   2739  HZ2 LYS X 178      23.227   9.626  30.304  1.00  0.00           H
ATOM   2740  HZ3 LYS X 178      23.367   9.226  31.773  1.00  0.00           H
ATOM   2741  C   LYS X 178      25.232   8.643  36.290  1.00  0.00           C
ATOM   2742  O   LYS X 178      26.326   8.053  36.419  1.00  0.00           O
ATOM   2743  N   GLU X 179      24.047   8.016  36.103  1.00  0.00           N
ATOM   2744  H   GLU X 179      23.211   8.569  36.022  1.00  0.00           H
ATOM   2745  CA  GLU X 179      23.906   6.552  36.098  1.00  0.00           C
ATOM   2746  HA  GLU X 179      22.829   6.387  36.094  1.00  0.00           H
ATOM   2747  CB  GLU X 179      24.458   5.875  34.790  1.00  0.00           C
ATOM   2748  HB2 GLU X 179      25.528   6.084  34.725  1.00  0.00           H
ATOM   2749  HB3 GLU X 179      24.192   4.815  34.870  1.00  0.00           H
ATOM   2750  CG  GLU X 179      23.897   6.488  33.447  1.00  0.00           C
ATOM   2751  HG2 GLU X 179      24.568   7.307  33.208  1.00  0.00           H
ATOM   2752  HG3 GLU X 179      24.056   5.770  32.646  1.00  0.00           H
ATOM   2753  CD  GLU X 179      22.440   7.033  33.514  1.00  0.00           C
ATOM   2754  OE1 GLU X 179      22.254   8.245  33.160  1.00  0.00           O
ATOM   2755  OE2 GLU X 179      21.511   6.277  33.861  1.00  0.00           O
ATOM   2756  C   GLU X 179      24.290   5.840  37.448  1.00  0.00           C
ATOM   2757  O   GLU X 179      24.421   4.617  37.476  1.00  0.00           O
ATOM   2758  N   GLY X 180      24.524   6.567  38.571  1.00  0.00           N
ATOM   2759  H   GLY X 180      24.122   7.498  38.549  1.00  0.00           H
ATOM   2760  CA  GLY X 180      24.828   6.104  39.944  1.00  0.00           C
ATOM   2761  HA2 GLY X 180      24.290   6.784  40.610  1.00  0.00           H
ATOM   2762  HA3 GLY X 180      24.477   5.079  40.042  1.00  0.00           H
ATOM   2763  C   GLY X 180      26.312   6.039  40.302  1.00  0.00           C
ATOM   2764  O   GLY X 180      26.665   5.608  41.428  1.00  0.00           O
ATOM   2765  N   LYS X 181      27.150   6.490  39.345  1.00  0.00           N
ATOM   2766  H   LYS X 181      26.637   6.923  38.594  1.00  0.00           H
ATOM   2767  CA  LYS X 181      28.628   6.470  39.284  1.00  0.00           C
ATOM   2768  HA  LYS X 181      29.043   6.196  40.259  1.00  0.00           H
ATOM   2769  CB  LYS X 181      29.063   5.435  38.314  1.00  0.00           C
ATOM   2770  HB2 LYS X 181      30.149   5.389  38.313  1.00  0.00           H
ATOM   2771  HB3 LYS X 181      28.698   4.460  38.633  1.00  0.00           H
ATOM   2772  CG  LYS X 181      28.556   5.684  36.846  1.00  0.00           C
ATOM   2773  HG2 LYS X 181      27.473   5.553  36.847  1.00  0.00           H
ATOM   2774  HG3 LYS X 181      29.004   6.630  36.552  1.00  0.00           H
ATOM   2775  CD  LYS X 181      29.143   4.596  35.943  1.00  0.00           C
ATOM   2776  HD2 LYS X 181      30.229   4.615  36.033  1.00  0.00           H
ATOM   2777  HD3 LYS X 181      28.808   3.676  36.417  1.00  0.00           H
ATOM   2778  CE  LYS X 181      28.554   4.733  34.500  1.00  0.00           C
ATOM   2779  HE2 LYS X 181      27.508   5.047  34.415  1.00  0.00           H
ATOM   2780  HE3 LYS X 181      29.225   5.458  34.038  1.00  0.00           H
ATOM   2781  NZ  LYS X 181      28.848   3.444  33.846  1.00  0.00           N
ATOM   2782  HZ1 LYS X 181      28.040   2.880  33.658  1.00  0.00           H
ATOM   2783  HZ2 LYS X 181      29.544   2.938  34.383  1.00  0.00           H
ATOM   2784  HZ3 LYS X 181      29.197   3.456  32.898  1.00  0.00           H
ATOM   2785  C   LYS X 181      29.161   7.874  38.959  1.00  0.00           C
ATOM   2786  O   LYS X 181      28.469   8.608  38.362  1.00  0.00           O
ATOM   2787  N   ILE X 182      30.366   8.177  39.537  1.00  0.00           N
ATOM   2788  H   ILE X 182      30.870   7.428  39.996  1.00  0.00           H
ATOM   2789  CA  ILE X 182      31.024   9.451  39.495  1.00  0.00           C
ATOM   2790  HA  ILE X 182      30.318  10.237  39.738  1.00  0.00           H
ATOM   2791  CB  ILE X 182      32.127   9.487  40.626  1.00  0.00           C
ATOM   2792  HB  ILE X 182      32.809   8.661  40.468  1.00  0.00           H
ATOM   2793  CG2 ILE X 182      32.749  10.956  40.627  1.00  0.00           C
ATOM   2794 HG21 ILE X 182      33.553  11.072  41.345  1.00  0.00           H
ATOM   2795 HG22 ILE X 182      32.004  11.725  40.851  1.00  0.00           H
ATOM   2796 HG23 ILE X 182      33.069  11.220  39.616  1.00  0.00           H
ATOM   2797  CG1 ILE X 182      31.463   9.339  41.967  1.00  0.00           C
ATOM   2798 HG12 ILE X 182      30.882  10.236  42.168  1.00  0.00           H
ATOM   2799 HG13 ILE X 182      30.706   8.559  41.906  1.00  0.00           H
ATOM   2800  CD1 ILE X 182      32.475   8.931  43.021  1.00  0.00           C
ATOM   2801 HD11 ILE X 182      33.409   9.499  43.006  1.00  0.00           H
ATOM   2802 HD12 ILE X 182      32.702   7.869  42.942  1.00  0.00           H
ATOM   2803 HD13 ILE X 182      32.044   9.094  44.005  1.00  0.00           H
ATOM   2804  C   ILE X 182      31.558   9.732  38.094  1.00  0.00           C
ATOM   2805  O   ILE X 182      32.200   8.942  37.495  1.00  0.00           O
ATOM   2806  N   LEU X 183      31.254  10.932  37.586  1.00  0.00           N
ATOM   2807  H   LEU X 183      30.501  11.438  38.033  1.00  0.00           H
ATOM   2808  CA  LEU X 183      31.817  11.553  36.376  1.00  0.00           C
ATOM   2809  HA  LEU X 183      31.927  10.744  35.649  1.00  0.00           H
ATOM   2810  CB  LEU X 183      30.958  12.556  35.624  1.00  0.00           C
ATOM   2811  HB2 LEU X 183      30.900  13.403  36.315  1.00  0.00           H
ATOM   2812  HB3 LEU X 183      31.585  12.964  34.834  1.00  0.00           H
ATOM   2813  CG  LEU X 183      29.600  12.087  35.191  1.00  0.00           C
ATOM   2814  HG  LEU X 183      28.844  12.118  35.981  1.00  0.00           H
ATOM   2815  CD1 LEU X 183      28.923  12.805  34.007  1.00  0.00           C
ATOM   2816 HD11 LEU X 183      27.948  12.382  33.774  1.00  0.00           H
ATOM   2817 HD12 LEU X 183      29.595  12.605  33.170  1.00  0.00           H
ATOM   2818 HD13 LEU X 183      28.866  13.887  34.072  1.00  0.00           H
ATOM   2819  CD2 LEU X 183      29.678  10.663  34.671  1.00  0.00           C
ATOM   2820 HD21 LEU X 183      28.798  10.259  34.181  1.00  0.00           H
ATOM   2821 HD22 LEU X 183      30.524  10.555  33.999  1.00  0.00           H
ATOM   2822 HD23 LEU X 183      29.787   9.952  35.495  1.00  0.00           H
ATOM   2823  C   LEU X 183      33.159  12.220  36.605  1.00  0.00           C
ATOM   2824  O   LEU X 183      34.116  11.943  35.839  1.00  0.00           O
ATOM   2825  N   LYS X 184      33.210  13.137  37.611  1.00  0.00           N
ATOM   2826  H   LYS X 184      32.327  13.324  38.048  1.00  0.00           H
ATOM   2827  CA  LYS X 184      34.377  13.767  38.256  1.00  0.00           C
ATOM   2828  HA  LYS X 184      35.117  12.967  38.204  1.00  0.00           H
ATOM   2829  CB  LYS X 184      34.892  14.966  37.469  1.00  0.00           C
ATOM   2830  HB2 LYS X 184      35.832  15.328  37.876  1.00  0.00           H
ATOM   2831  HB3 LYS X 184      35.024  14.549  36.467  1.00  0.00           H
ATOM   2832  CG  LYS X 184      34.003  16.189  37.312  1.00  0.00           C
ATOM   2833  HG2 LYS X 184      33.045  15.890  36.894  1.00  0.00           H
ATOM   2834  HG3 LYS X 184      33.677  16.525  38.300  1.00  0.00           H
ATOM   2835  CD  LYS X 184      34.854  17.239  36.492  1.00  0.00           C
ATOM   2836  HD2 LYS X 184      35.806  17.393  37.005  1.00  0.00           H
ATOM   2837  HD3 LYS X 184      34.907  16.739  35.523  1.00  0.00           H
ATOM   2838  CE  LYS X 184      34.047  18.513  36.420  1.00  0.00           C
ATOM   2839  HE2 LYS X 184      33.083  18.296  35.960  1.00  0.00           H
ATOM   2840  HE3 LYS X 184      34.075  18.915  37.436  1.00  0.00           H
ATOM   2841  NZ  LYS X 184      34.690  19.570  35.539  1.00  0.00           N
ATOM   2842  HZ1 LYS X 184      34.242  20.436  35.793  1.00  0.00           H
ATOM   2843  HZ2 LYS X 184      34.646  19.331  34.562  1.00  0.00           H
ATOM   2844  HZ3 LYS X 184      35.670  19.768  35.729  1.00  0.00           H
ATOM   2845  C   LYS X 184      34.066  14.083  39.706  1.00  0.00           C
ATOM   2846  O   LYS X 184      32.905  14.220  40.104  1.00  0.00           O
ATOM   2847  N   TRP X 185      35.148  14.369  40.460  1.00  0.00           N
ATOM   2848  H   TRP X 185      36.024  14.312  39.968  1.00  0.00           H
ATOM   2849  CA  TRP X 185      35.137  14.951  41.832  1.00  0.00           C
ATOM   2850  HA  TRP X 185      34.114  15.263  42.043  1.00  0.00           H
ATOM   2851  CB  TRP X 185      35.593  13.773  42.717  1.00  0.00           C
ATOM   2852  HB2 TRP X 185      35.216  13.992  43.713  1.00  0.00           H
ATOM   2853  HB3 TRP X 185      35.130  12.865  42.337  1.00  0.00           H
ATOM   2854  CG  TRP X 185      37.053  13.662  42.859  1.00  0.00           C
ATOM   2855  CD1 TRP X 185      37.765  12.772  42.184  1.00  0.00           C
ATOM   2856  HD1 TRP X 185      37.298  11.999  41.600  1.00  0.00           H
ATOM   2857  NE1 TRP X 185      39.082  12.888  42.465  1.00  0.00           N
ATOM   2858  HE1 TRP X 185      39.860  12.354  42.125  1.00  0.00           H
ATOM   2859  CE2 TRP X 185      39.275  13.855  43.506  1.00  0.00           C
ATOM   2860  CZ2 TRP X 185      40.384  14.325  44.170  1.00  0.00           C
ATOM   2861  HZ2 TRP X 185      41.408  14.137  43.873  1.00  0.00           H
ATOM   2862  CH2 TRP X 185      40.258  15.353  45.167  1.00  0.00           C
ATOM   2863  HH2 TRP X 185      41.056  15.673  45.815  1.00  0.00           H
ATOM   2864  CZ3 TRP X 185      38.970  15.858  45.397  1.00  0.00           C
ATOM   2865  HZ3 TRP X 185      38.885  16.695  46.079  1.00  0.00           H
ATOM   2866  CE3 TRP X 185      37.835  15.511  44.623  1.00  0.00           C
ATOM   2867  HE3 TRP X 185      36.909  16.049  44.787  1.00  0.00           H
ATOM   2868  CD2 TRP X 185      37.951  14.401  43.734  1.00  0.00           C
ATOM   2869  C   TRP X 185      36.005  16.200  41.904  1.00  0.00           C
ATOM   2870  O   TRP X 185      36.982  16.292  41.156  1.00  0.00           O
ATOM   2871  N   GLU X 186      35.559  17.235  42.693  1.00  0.00           N
ATOM   2872  H   GLU X 186      34.671  16.965  43.090  1.00  0.00           H
ATOM   2873  CA  GLU X 186      36.355  18.430  42.886  1.00  0.00           C
ATOM   2874  HA  GLU X 186      37.398  18.100  42.866  1.00  0.00           H
ATOM   2875  CB  GLU X 186      36.173  19.617  41.869  1.00  0.00           C
ATOM   2876  HB2 GLU X 186      35.094  19.776  41.960  1.00  0.00           H
ATOM   2877  HB3 GLU X 186      36.521  20.556  42.299  1.00  0.00           H
ATOM   2878  CG  GLU X 186      36.674  19.324  40.417  1.00  0.00           C
ATOM   2879  HG2 GLU X 186      37.664  18.908  40.570  1.00  0.00           H
ATOM   2880  HG3 GLU X 186      36.017  18.590  39.949  1.00  0.00           H
ATOM   2881  CD  GLU X 186      36.807  20.577  39.548  1.00  0.00           C
ATOM   2882  OE1 GLU X 186      35.900  21.450  39.421  1.00  0.00           O
ATOM   2883  OE2 GLU X 186      37.871  20.654  38.896  1.00  0.00           O
ATOM   2884  C   GLU X 186      36.168  19.101  44.327  1.00  0.00           C
ATOM   2885  O   GLU X 186      35.035  19.150  44.795  1.00  0.00           O
ATOM   2886  N   PRO X 187      37.242  19.521  45.001  1.00  0.00           N
ATOM   2887  CD  PRO X 187      38.652  19.474  44.620  1.00  0.00           C
ATOM   2888  HD2 PRO X 187      38.745  20.035  43.692  1.00  0.00           H
ATOM   2889  HD3 PRO X 187      38.860  18.412  44.438  1.00  0.00           H
ATOM   2890  CG  PRO X 187      39.466  20.220  45.674  1.00  0.00           C
ATOM   2891  HG2 PRO X 187      39.987  21.063  45.237  1.00  0.00           H
ATOM   2892  HG3 PRO X 187      40.213  19.558  46.127  1.00  0.00           H
ATOM   2893  CB  PRO X 187      38.487  20.580  46.790  1.00  0.00           C
ATOM   2894  HB2 PRO X 187      38.728  21.552  47.225  1.00  0.00           H
ATOM   2895  HB3 PRO X 187      38.408  19.798  47.539  1.00  0.00           H
ATOM   2896  CA  PRO X 187      37.114  20.377  46.164  1.00  0.00           C
ATOM   2897  HA  PRO X 187      36.443  19.940  46.896  1.00  0.00           H
ATOM   2898  C   PRO X 187      36.639  21.800  45.794  1.00  0.00           C
ATOM   2899  O   PRO X 187      37.235  22.472  44.934  1.00  0.00           O
ATOM   2900  N   LEU X 188      35.632  22.204  46.513  1.00  0.00           N
ATOM   2901  H   LEU X 188      35.340  21.612  47.276  1.00  0.00           H
ATOM   2902  CA  LEU X 188      34.882  23.380  46.283  1.00  0.00           C
ATOM   2903  HA  LEU X 188      34.218  23.218  45.434  1.00  0.00           H
ATOM   2904  CB  LEU X 188      33.996  23.553  47.583  1.00  0.00           C
ATOM   2905  HB2 LEU X 188      33.322  22.702  47.545  1.00  0.00           H
ATOM   2906  HB3 LEU X 188      34.717  23.439  48.398  1.00  0.00           H
ATOM   2907  CG  LEU X 188      33.232  24.837  47.748  1.00  0.00           C
ATOM   2908  HG  LEU X 188      33.872  25.702  47.595  1.00  0.00           H
ATOM   2909  CD1 LEU X 188      32.121  24.963  46.635  1.00  0.00           C
ATOM   2910 HD11 LEU X 188      31.340  25.694  46.830  1.00  0.00           H
ATOM   2911 HD12 LEU X 188      31.545  24.052  46.514  1.00  0.00           H
ATOM   2912 HD13 LEU X 188      32.497  25.072  45.619  1.00  0.00           H
ATOM   2913  CD2 LEU X 188      32.425  25.047  49.094  1.00  0.00           C
ATOM   2914 HD21 LEU X 188      32.164  26.097  49.208  1.00  0.00           H
ATOM   2915 HD22 LEU X 188      31.523  24.428  49.048  1.00  0.00           H
ATOM   2916 HD23 LEU X 188      33.068  24.612  49.860  1.00  0.00           H
ATOM   2917  C   LEU X 188      35.655  24.719  46.006  1.00  0.00           C
ATOM   2918  O   LEU X 188      36.438  25.216  46.856  1.00  0.00           O
ATOM   2919  N   ALA X 189      35.398  25.253  44.861  1.00  0.00           N
ATOM   2920  H   ALA X 189      34.652  24.872  44.295  1.00  0.00           H
ATOM   2921  CA  ALA X 189      35.972  26.555  44.468  1.00  0.00           C
ATOM   2922  HA  ALA X 189      37.038  26.553  44.724  1.00  0.00           H
ATOM   2923  CB  ALA X 189      35.864  26.662  42.970  1.00  0.00           C
ATOM   2924  HB1 ALA X 189      36.538  25.912  42.559  1.00  0.00           H
ATOM   2925  HB2 ALA X 189      36.311  27.555  42.545  1.00  0.00           H
ATOM   2926  HB3 ALA X 189      34.830  26.622  42.638  1.00  0.00           H
ATOM   2927  C   ALA X 189      35.207  27.703  45.141  1.00  0.00           C
ATOM   2928  O   ALA X 189      34.068  27.561  45.524  1.00  0.00           O
ATOM   2929  N   GLY X 190      35.743  28.934  45.117  1.00  0.00           N
ATOM   2930  H   GLY X 190      36.693  29.046  44.784  1.00  0.00           H
ATOM   2931  CA  GLY X 190      35.128  30.111  45.567  1.00  0.00           C
ATOM   2932  HA2 GLY X 190      35.370  31.040  45.032  1.00  0.00           H
ATOM   2933  HA3 GLY X 190      34.043  30.064  45.638  1.00  0.00           H
ATOM   2934  C   GLY X 190      35.631  30.665  46.953  1.00  0.00           C
ATOM   2935  O   GLY X 190      36.289  29.872  47.633  1.00  0.00           O
ATOM   2936  N   THR X 191      35.297  31.842  47.423  1.00  0.00           N
ATOM   2937  H   THR X 191      34.854  32.475  46.771  1.00  0.00           H
ATOM   2938  CA  THR X 191      35.776  32.384  48.701  1.00  0.00           C
ATOM   2939  HA  THR X 191      36.849  32.197  48.759  1.00  0.00           H
ATOM   2940  CB  THR X 191      35.772  33.986  48.632  1.00  0.00           C
ATOM   2941  HB  THR X 191      36.087  34.402  49.583  1.00  0.00           H
ATOM   2942  CG2 THR X 191      36.793  34.584  47.665  1.00  0.00           C
ATOM   2943 HG21 THR X 191      37.738  34.086  47.923  1.00  0.00           H
ATOM   2944 HG22 THR X 191      36.872  35.650  47.854  1.00  0.00           H
ATOM   2945 HG23 THR X 191      36.463  34.510  46.629  1.00  0.00           H
ATOM   2946  OG1 THR X 191      34.435  34.428  48.359  1.00  0.00           O
ATOM   2947  HG1 THR X 191      34.330  34.243  47.427  1.00  0.00           H
ATOM   2948  C   THR X 191      35.176  31.997  50.013  1.00  0.00           C
ATOM   2949  O   THR X 191      35.717  32.425  51.040  1.00  0.00           O
ATOM   2950  N   ALA X 192      34.206  31.062  50.108  1.00  0.00           N
ATOM   2951  H   ALA X 192      33.905  30.509  49.307  1.00  0.00           H
ATOM   2952  CA  ALA X 192      33.709  30.471  51.322  1.00  0.00           C
ATOM   2953  HA  ALA X 192      33.284  31.299  51.879  1.00  0.00           H
ATOM   2954  CB  ALA X 192      32.546  29.548  50.949  1.00  0.00           C
ATOM   2955  HB1 ALA X 192      32.098  29.206  51.884  1.00  0.00           H
ATOM   2956  HB2 ALA X 192      32.880  28.665  50.409  1.00  0.00           H
ATOM   2957  HB3 ALA X 192      31.765  29.975  50.318  1.00  0.00           H
ATOM   2958  C   ALA X 192      34.861  29.896  52.306  1.00  0.00           C
ATOM   2959  O   ALA X 192      35.646  29.097  51.797  1.00  0.00           O
ATOM   2960  N   LYS X 193      35.008  30.325  53.581  1.00  0.00           N
ATOM   2961  H   LYS X 193      34.376  31.050  53.886  1.00  0.00           H
ATOM   2962  CA  LYS X 193      36.116  29.918  54.498  1.00  0.00           C
ATOM   2963  HA  LYS X 193      37.055  29.795  53.967  1.00  0.00           H
ATOM   2964  CB  LYS X 193      36.528  31.136  55.301  1.00  0.00           C
ATOM   2965  HB2 LYS X 193      35.733  31.317  56.022  1.00  0.00           H
ATOM   2966  HB3 LYS X 193      37.442  31.013  55.884  1.00  0.00           H
ATOM   2967  CG  LYS X 193      36.847  32.434  54.476  1.00  0.00           C
ATOM   2968  HG2 LYS X 193      35.942  32.701  53.934  1.00  0.00           H
ATOM   2969  HG3 LYS X 193      37.040  33.143  55.287  1.00  0.00           H
ATOM   2970  CD  LYS X 193      38.076  32.222  53.515  1.00  0.00           C
ATOM   2971  HD2 LYS X 193      38.878  31.691  54.033  1.00  0.00           H
ATOM   2972  HD3 LYS X 193      37.857  31.585  52.665  1.00  0.00           H
ATOM   2973  CE  LYS X 193      38.672  33.594  52.909  1.00  0.00           C
ATOM   2974  HE2 LYS X 193      38.811  34.373  53.656  1.00  0.00           H
ATOM   2975  HE3 LYS X 193      39.682  33.369  52.562  1.00  0.00           H
ATOM   2976  NZ  LYS X 193      37.755  34.147  51.872  1.00  0.00           N
ATOM   2977  HZ1 LYS X 193      37.446  35.034  52.243  1.00  0.00           H
ATOM   2978  HZ2 LYS X 193      36.923  33.589  51.780  1.00  0.00           H
ATOM   2979  HZ3 LYS X 193      38.186  34.303  50.973  1.00  0.00           H
ATOM   2980  C   LYS X 193      35.805  28.690  55.379  1.00  0.00           C
ATOM   2981  O   LYS X 193      36.648  27.809  55.526  1.00  0.00           O
ATOM   2982  N   HIE X 194      34.562  28.524  55.764  1.00  0.00           N
ATOM   2983  H   HIE X 194      33.867  29.197  55.468  1.00  0.00           H
ATOM   2984  CA  HIE X 194      33.938  27.347  56.426  1.00  0.00           C
ATOM   2985  HA  HIE X 194      34.548  26.500  56.112  1.00  0.00           H
ATOM   2986  CB  HIE X 194      34.023  27.490  57.929  1.00  0.00           C
ATOM   2987  HB2 HIE X 194      35.062  27.675  58.200  1.00  0.00           H
ATOM   2988  HB3 HIE X 194      33.463  28.385  58.167  1.00  0.00           H
ATOM   2989  CG  HIE X 194      33.493  26.376  58.728  1.00  0.00           C
ATOM   2990  ND1 HIE X 194      32.231  26.373  59.275  1.00  0.00           N
ATOM   2991  CE1 HIE X 194      31.972  25.081  59.619  1.00  0.00           C
ATOM   2992  HE1 HIE X 194      31.106  24.714  60.148  1.00  0.00           H
ATOM   2993  NE2 HIE X 194      32.992  24.266  59.359  1.00  0.00           N
ATOM   2994  HE2 HIE X 194      32.995  23.266  59.483  1.00  0.00           H
ATOM   2995  CD2 HIE X 194      33.974  25.074  58.788  1.00  0.00           C
ATOM   2996  HD2 HIE X 194      34.948  24.732  58.474  1.00  0.00           H
ATOM   2997  C   HIE X 194      32.557  27.099  55.901  1.00  0.00           C
ATOM   2998  O   HIE X 194      31.984  28.111  55.458  1.00  0.00           O
ATOM   2999  N   ILE X 195      32.209  25.813  55.669  1.00  0.00           N
ATOM   3000  H   ILE X 195      32.740  25.046  56.039  1.00  0.00           H
ATOM   3001  CA  ILE X 195      30.960  25.371  54.964  1.00  0.00           C
ATOM   3002  HA  ILE X 195      30.231  26.191  55.018  1.00  0.00           H
ATOM   3003  CB  ILE X 195      31.149  25.063  53.428  1.00  0.00           C
ATOM   3004  HB  ILE X 195      31.665  24.118  53.278  1.00  0.00           H
ATOM   3005  CG2 ILE X 195      29.708  24.918  52.810  1.00  0.00           C
ATOM   3006 HG21 ILE X 195      29.237  24.076  53.308  1.00  0.00           H
ATOM   3007 HG22 ILE X 195      29.830  24.691  51.756  1.00  0.00           H
ATOM   3008 HG23 ILE X 195      29.133  25.833  52.935  1.00  0.00           H
ATOM   3009  CG1 ILE X 195      31.935  26.220  52.738  1.00  0.00           C
ATOM   3010 HG12 ILE X 195      31.564  26.331  51.716  1.00  0.00           H
ATOM   3011 HG13 ILE X 195      31.582  27.143  53.177  1.00  0.00           H
ATOM   3012  CD1 ILE X 195      33.469  26.236  52.744  1.00  0.00           C
ATOM   3013 HD11 ILE X 195      33.756  27.247  52.455  1.00  0.00           H
ATOM   3014 HD12 ILE X 195      33.853  25.499  52.034  1.00  0.00           H
ATOM   3015 HD13 ILE X 195      33.823  25.791  53.675  1.00  0.00           H
ATOM   3016  C   ILE X 195      30.416  24.145  55.660  1.00  0.00           C
ATOM   3017  O   ILE X 195      31.184  23.121  55.804  1.00  0.00           O
ATOM   3018  N   GLU X 196      29.112  24.076  56.033  1.00  0.00           N
ATOM   3019  H   GLU X 196      28.625  24.958  55.993  1.00  0.00           H
ATOM   3020  CA  GLU X 196      28.481  22.882  56.512  1.00  0.00           C
ATOM   3021  HA  GLU X 196      28.915  21.937  56.206  1.00  0.00           H
ATOM   3022  CB  GLU X 196      28.363  22.879  57.987  1.00  0.00           C
ATOM   3023  HB2 GLU X 196      27.889  23.805  58.332  1.00  0.00           H
ATOM   3024  HB3 GLU X 196      27.746  22.093  58.407  1.00  0.00           H
ATOM   3025  CG  GLU X 196      29.709  22.799  58.822  1.00  0.00           C
ATOM   3026  HG2 GLU X 196      30.431  23.516  58.437  1.00  0.00           H
ATOM   3027  HG3 GLU X 196      29.486  23.120  59.840  1.00  0.00           H
ATOM   3028  CD  GLU X 196      30.418  21.423  58.945  1.00  0.00           C
ATOM   3029  OE1 GLU X 196      31.632  21.295  59.023  1.00  0.00           O
ATOM   3030  OE2 GLU X 196      29.716  20.370  58.916  1.00  0.00           O
ATOM   3031  C   GLU X 196      27.059  22.909  55.955  1.00  0.00           C
ATOM   3032  O   GLU X 196      26.346  23.961  55.984  1.00  0.00           O
ATOM   3033  N   GLU X 197      26.480  21.726  55.915  1.00  0.00           N
ATOM   3034  H   GLU X 197      27.067  20.898  55.860  1.00  0.00           H
ATOM   3035  CA  GLU X 197      25.106  21.354  56.074  1.00  0.00           C
ATOM   3036  HA  GLU X 197      25.228  20.300  55.811  1.00  0.00           H
ATOM   3037  CB  GLU X 197      24.906  21.359  57.604  1.00  0.00           C
ATOM   3038  HB2 GLU X 197      25.770  20.926  58.090  1.00  0.00           H
ATOM   3039  HB3 GLU X 197      24.898  22.364  58.028  1.00  0.00           H
ATOM   3040  CG  GLU X 197      23.540  20.717  57.968  1.00  0.00           C
ATOM   3041  HG2 GLU X 197      22.819  21.458  57.624  1.00  0.00           H
ATOM   3042  HG3 GLU X 197      23.309  19.829  57.367  1.00  0.00           H
ATOM   3043  CD  GLU X 197      23.336  20.469  59.434  1.00  0.00           C
ATOM   3044  OE1 GLU X 197      22.892  19.369  59.785  1.00  0.00           O
ATOM   3045  OE2 GLU X 197      23.449  21.431  60.244  1.00  0.00           O
ATOM   3046  C   GLU X 197      24.114  22.042  55.084  1.00  0.00           C
ATOM   3047  O   GLU X 197      23.046  22.504  55.473  1.00  0.00           O
ATOM   3048  N   CYX X 198      24.500  22.130  53.809  1.00  0.00           N
ATOM   3049  H   CYX X 198      25.404  21.713  53.637  1.00  0.00           H
ATOM   3050  CA  CYX X 198      23.915  22.964  52.756  1.00  0.00           C
ATOM   3051  HA  CYX X 198      23.813  23.982  53.096  1.00  0.00           H
ATOM   3052  CB  CYX X 198      24.858  23.063  51.539  1.00  0.00           C
ATOM   3053  HB2 CYX X 198      24.996  22.052  51.155  1.00  0.00           H
ATOM   3054  HB3 CYX X 198      24.457  23.682  50.740  1.00  0.00           H
ATOM   3055  SG  CYX X 198      26.473  23.641  51.821  1.00  0.00           S
ATOM   3056  C   CYX X 198      22.441  22.446  52.437  1.00  0.00           C
ATOM   3057  O   CYX X 198      22.234  21.313  52.098  1.00  0.00           O
ATOM   3058  N   SER X 199      21.531  23.361  52.468  1.00  0.00           N
ATOM   3059  H   SER X 199      21.737  24.307  52.743  1.00  0.00           H
ATOM   3060  CA  SER X 199      20.124  23.215  51.945  1.00  0.00           C
ATOM   3061  HA  SER X 199      19.912  22.172  51.717  1.00  0.00           H
ATOM   3062  CB  SER X 199      19.041  23.822  52.844  1.00  0.00           C
ATOM   3063  HB2 SER X 199      18.122  23.337  52.503  1.00  0.00           H
ATOM   3064  HB3 SER X 199      19.294  23.445  53.842  1.00  0.00           H
ATOM   3065  OG  SER X 199      18.904  25.155  52.841  1.00  0.00           O
ATOM   3066  HG  SER X 199      19.591  25.502  53.406  1.00  0.00           H
ATOM   3067  C   SER X 199      20.068  23.861  50.551  1.00  0.00           C
ATOM   3068  O   SER X 199      20.924  24.735  50.283  1.00  0.00           O
ATOM   3069  N   CYX X 200      19.126  23.497  49.650  1.00  0.00           N
ATOM   3070  H   CYX X 200      18.356  22.902  49.944  1.00  0.00           H
ATOM   3071  CA  CYX X 200      19.405  23.601  48.208  1.00  0.00           C
ATOM   3072  HA  CYX X 200      20.163  24.362  48.065  1.00  0.00           H
ATOM   3073  CB  CYX X 200      19.995  22.289  47.678  1.00  0.00           C
ATOM   3074  HB2 CYX X 200      19.292  21.455  47.819  1.00  0.00           H
ATOM   3075  HB3 CYX X 200      20.073  22.465  46.605  1.00  0.00           H
ATOM   3076  SG  CYX X 200      21.624  21.853  48.330  1.00  0.00           S
ATOM   3077  C   CYX X 200      18.233  23.993  47.359  1.00  0.00           C
ATOM   3078  O   CYX X 200      17.069  23.856  47.805  1.00  0.00           O
ATOM   3079  N   TYR X 201      18.473  24.367  46.137  1.00  0.00           N
ATOM   3080  H   TYR X 201      19.432  24.576  45.924  1.00  0.00           H
ATOM   3081  CA  TYR X 201      17.482  24.551  44.974  1.00  0.00           C
ATOM   3082  HA  TYR X 201      16.647  23.842  44.902  1.00  0.00           H
ATOM   3083  CB  TYR X 201      16.580  25.827  45.274  1.00  0.00           C
ATOM   3084  HB2 TYR X 201      15.776  25.796  44.534  1.00  0.00           H
ATOM   3085  HB3 TYR X 201      16.204  25.676  46.289  1.00  0.00           H
ATOM   3086  CG  TYR X 201      17.174  27.215  45.222  1.00  0.00           C
ATOM   3087  CD1 TYR X 201      17.063  27.948  44.026  1.00  0.00           C
ATOM   3088  HD1 TYR X 201      16.523  27.490  43.218  1.00  0.00           H
ATOM   3089  CE1 TYR X 201      17.445  29.273  44.028  1.00  0.00           C
ATOM   3090  HE1 TYR X 201      17.279  29.908  43.169  1.00  0.00           H
ATOM   3091  CZ  TYR X 201      18.045  29.920  45.176  1.00  0.00           C
ATOM   3092  OH  TYR X 201      18.531  31.120  45.016  1.00  0.00           O
ATOM   3093  HH  TYR X 201      18.708  31.447  44.138  1.00  0.00           H
ATOM   3094  CE2 TYR X 201      18.135  29.185  46.360  1.00  0.00           C
ATOM   3095  HE2 TYR X 201      18.540  29.669  47.230  1.00  0.00           H
ATOM   3096  CD2 TYR X 201      17.735  27.798  46.398  1.00  0.00           C
ATOM   3097  HD2 TYR X 201      17.842  27.354  47.379  1.00  0.00           H
ATOM   3098  C   TYR X 201      18.221  24.524  43.583  1.00  0.00           C
ATOM   3099  O   TYR X 201      19.468  24.456  43.612  1.00  0.00           O
ATOM   3100  N   GLY X 202      17.479  24.752  42.517  1.00  0.00           N
ATOM   3101  H   GLY X 202      16.478  24.869  42.627  1.00  0.00           H
ATOM   3102  CA  GLY X 202      18.184  25.174  41.300  1.00  0.00           C
ATOM   3103  HA2 GLY X 202      18.967  25.865  41.612  1.00  0.00           H
ATOM   3104  HA3 GLY X 202      18.608  24.359  40.736  1.00  0.00           H
ATOM   3105  C   GLY X 202      17.245  25.926  40.340  1.00  0.00           C
ATOM   3106  O   GLY X 202      16.042  25.806  40.491  1.00  0.00           O
ATOM   3107  N   GLH X 203      17.777  26.727  39.407  1.00  0.00           N
ATOM   3108  H   GLH X 203      18.784  26.802  39.414  1.00  0.00           H
ATOM   3109  CA  GLH X 203      16.990  27.590  38.486  1.00  0.00           C
ATOM   3110  HA  GLH X 203      16.183  27.017  38.021  1.00  0.00           H
ATOM   3111  CB  GLH X 203      16.128  28.767  39.077  1.00  0.00           C
ATOM   3112  HB2 GLH X 203      15.621  29.291  38.270  1.00  0.00           H
ATOM   3113  HB3 GLH X 203      15.331  28.257  39.618  1.00  0.00           H
ATOM   3114  CG  GLH X 203      16.869  29.784  39.963  1.00  0.00           C
ATOM   3115  HG2 GLH X 203      16.569  29.604  40.990  1.00  0.00           H
ATOM   3116  HG3 GLH X 203      17.925  29.543  39.922  1.00  0.00           H
ATOM   3117  CD  GLH X 203      16.677  31.268  39.605  1.00  0.00           C
ATOM   3118  OE1 GLH X 203      15.695  31.873  39.177  1.00  0.00           O
ATOM   3119  OE2 GLH X 203      17.697  32.024  40.013  1.00  0.00           O
ATOM   3120  HE2 GLH X 203      17.444  32.941  39.857  1.00  0.00           H
ATOM   3121  C   GLH X 203      17.952  28.095  37.346  1.00  0.00           C
ATOM   3122  O   GLH X 203      19.146  28.029  37.503  1.00  0.00           O
ATOM   3123  N   ARG X 204      17.447  28.572  36.202  1.00  0.00           N
ATOM   3124  H   ARG X 204      16.475  28.406  36.009  1.00  0.00           H
ATOM   3125  CA  ARG X 204      18.221  29.129  35.049  1.00  0.00           C
ATOM   3126  HA  ARG X 204      17.548  29.145  34.188  1.00  0.00           H
ATOM   3127  CB  ARG X 204      18.559  30.630  35.295  1.00  0.00           C
ATOM   3128  HB2 ARG X 204      19.419  30.766  35.942  1.00  0.00           H
ATOM   3129  HB3 ARG X 204      18.880  31.119  34.373  1.00  0.00           H
ATOM   3130  CG  ARG X 204      17.403  31.399  35.924  1.00  0.00           C
ATOM   3131  HG2 ARG X 204      16.607  31.441  35.182  1.00  0.00           H
ATOM   3132  HG3 ARG X 204      17.058  30.958  36.853  1.00  0.00           H
ATOM   3133  CD  ARG X 204      17.819  32.859  36.188  1.00  0.00           C
ATOM   3134  HD2 ARG X 204      18.746  32.866  36.784  1.00  0.00           H
ATOM   3135  HD3 ARG X 204      18.114  33.338  35.257  1.00  0.00           H
ATOM   3136  NE  ARG X 204      16.767  33.579  36.708  1.00  0.00           N
ATOM   3137  HE  ARG X 204      16.755  33.726  37.713  1.00  0.00           H
ATOM   3138  CZ  ARG X 204      15.685  34.155  36.181  1.00  0.00           C
ATOM   3139  NH1 ARG X 204      15.465  34.370  34.954  1.00  0.00           N
ATOM   3140 HH11 ARG X 204      16.172  34.326  34.233  1.00  0.00           H
ATOM   3141 HH12 ARG X 204      14.700  34.988  34.713  1.00  0.00           H
ATOM   3142  NH2 ARG X 204      14.742  34.424  37.021  1.00  0.00           N
ATOM   3143 HH21 ARG X 204      14.865  34.419  38.017  1.00  0.00           H
ATOM   3144 HH22 ARG X 204      13.875  34.706  36.588  1.00  0.00           H
ATOM   3145  C   ARG X 204      19.452  28.286  34.578  1.00  0.00           C
ATOM   3146  O   ARG X 204      20.493  28.822  34.209  1.00  0.00           O
ATOM   3147  N   ALA X 205      19.250  26.977  34.442  1.00  0.00           N
ATOM   3148  H   ALA X 205      18.389  26.639  34.855  1.00  0.00           H
ATOM   3149  CA  ALA X 205      20.201  25.947  34.147  1.00  0.00           C
ATOM   3150  HA  ALA X 205      19.625  25.024  34.156  1.00  0.00           H
ATOM   3151  CB  ALA X 205      20.635  25.916  32.645  1.00  0.00           C
ATOM   3152  HB1 ALA X 205      21.216  26.825  32.486  1.00  0.00           H
ATOM   3153  HB2 ALA X 205      19.772  25.923  31.981  1.00  0.00           H
ATOM   3154  HB3 ALA X 205      21.184  24.977  32.575  1.00  0.00           H
ATOM   3155  C   ALA X 205      21.257  25.773  35.233  1.00  0.00           C
ATOM   3156  O   ALA X 205      22.333  25.299  34.896  1.00  0.00           O
ATOM   3157  N   GLU X 206      21.081  26.210  36.457  1.00  0.00           N
ATOM   3158  H   GLU X 206      20.290  26.787  36.684  1.00  0.00           H
ATOM   3159  CA  GLU X 206      22.128  26.127  37.518  1.00  0.00           C
ATOM   3160  HA  GLU X 206      22.748  25.254  37.321  1.00  0.00           H
ATOM   3161  CB  GLU X 206      23.107  27.309  37.321  1.00  0.00           C
ATOM   3162  HB2 GLU X 206      23.819  27.205  38.141  1.00  0.00           H
ATOM   3163  HB3 GLU X 206      23.583  27.301  36.342  1.00  0.00           H
ATOM   3164  CG  GLU X 206      22.546  28.702  37.521  1.00  0.00           C
ATOM   3165  HG2 GLU X 206      21.761  28.920  36.803  1.00  0.00           H
ATOM   3166  HG3 GLU X 206      22.082  28.848  38.499  1.00  0.00           H
ATOM   3167  CD  GLU X 206      23.693  29.698  37.426  1.00  0.00           C
ATOM   3168  OE1 GLU X 206      24.411  29.892  38.456  1.00  0.00           O
ATOM   3169  OE2 GLU X 206      23.892  30.250  36.323  1.00  0.00           O
ATOM   3170  C   GLU X 206      21.643  25.853  38.932  1.00  0.00           C
ATOM   3171  O   GLU X 206      20.489  26.071  39.312  1.00  0.00           O
ATOM   3172  N   ILE X 207      22.465  25.360  39.838  1.00  0.00           N
ATOM   3173  H   ILE X 207      23.455  25.427  39.667  1.00  0.00           H
ATOM   3174  CA  ILE X 207      22.106  24.872  41.173  1.00  0.00           C
ATOM   3175  HA  ILE X 207      21.027  24.747  41.261  1.00  0.00           H
ATOM   3176  CB  ILE X 207      22.794  23.513  41.488  1.00  0.00           C
ATOM   3177  HB  ILE X 207      23.879  23.536  41.587  1.00  0.00           H
ATOM   3178  CG2 ILE X 207      22.370  23.017  42.876  1.00  0.00           C
ATOM   3179 HG21 ILE X 207      21.290  22.866  42.899  1.00  0.00           H
ATOM   3180 HG22 ILE X 207      22.639  23.661  43.706  1.00  0.00           H
ATOM   3181 HG23 ILE X 207      22.816  22.055  43.132  1.00  0.00           H
ATOM   3182  CG1 ILE X 207      22.496  22.494  40.383  1.00  0.00           C
ATOM   3183 HG12 ILE X 207      21.462  22.162  40.447  1.00  0.00           H
ATOM   3184 HG13 ILE X 207      22.500  22.920  39.379  1.00  0.00           H
ATOM   3185  CD1 ILE X 207      23.331  21.270  40.433  1.00  0.00           C
ATOM   3186 HD11 ILE X 207      22.907  20.408  39.910  1.00  0.00           H
ATOM   3187 HD12 ILE X 207      23.370  20.807  41.427  1.00  0.00           H
ATOM   3188 HD13 ILE X 207      24.382  21.411  40.198  1.00  0.00           H
ATOM   3189  C   ILE X 207      22.545  25.946  42.232  1.00  0.00           C
ATOM   3190  O   ILE X 207      23.556  26.628  42.056  1.00  0.00           O
ATOM   3191  N   THR X 208      21.802  26.103  43.410  1.00  0.00           N
ATOM   3192  H   THR X 208      21.100  25.416  43.646  1.00  0.00           H
ATOM   3193  CA  THR X 208      22.267  26.987  44.513  1.00  0.00           C
ATOM   3194  HA  THR X 208      23.345  27.146  44.474  1.00  0.00           H
ATOM   3195  CB  THR X 208      21.520  28.303  44.595  1.00  0.00           C
ATOM   3196  HB  THR X 208      20.444  28.138  44.592  1.00  0.00           H
ATOM   3197  CG2 THR X 208      21.890  29.103  45.831  1.00  0.00           C
ATOM   3198 HG21 THR X 208      22.977  29.203  45.891  1.00  0.00           H
ATOM   3199 HG22 THR X 208      21.384  28.767  46.733  1.00  0.00           H
ATOM   3200 HG23 THR X 208      21.523  30.126  45.710  1.00  0.00           H
ATOM   3201  OG1 THR X 208      21.741  29.095  43.497  1.00  0.00           O
ATOM   3202  HG1 THR X 208      21.301  28.801  42.695  1.00  0.00           H
ATOM   3203  C   THR X 208      21.993  26.299  45.856  1.00  0.00           C
ATOM   3204  O   THR X 208      20.893  25.685  45.988  1.00  0.00           O
ATOM   3205  N   CYX X 209      22.950  26.297  46.776  1.00  0.00           N
ATOM   3206  H   CYX X 209      23.864  26.642  46.546  1.00  0.00           H
ATOM   3207  CA  CYX X 209      22.694  25.869  48.193  1.00  0.00           C
ATOM   3208  HA  CYX X 209      21.615  25.747  48.258  1.00  0.00           H
ATOM   3209  CB  CYX X 209      23.314  24.454  48.440  1.00  0.00           C
ATOM   3210  HB2 CYX X 209      24.392  24.560  48.530  1.00  0.00           H
ATOM   3211  HB3 CYX X 209      22.982  24.137  49.431  1.00  0.00           H
ATOM   3212  SG  CYX X 209      22.990  23.091  47.393  1.00  0.00           S
ATOM   3213  C   CYX X 209      23.153  26.871  49.247  1.00  0.00           C
ATOM   3214  O   CYX X 209      24.223  27.446  49.188  1.00  0.00           O
ATOM   3215  N   THR X 210      22.211  27.204  50.178  1.00  0.00           N
ATOM   3216  H   THR X 210      21.285  26.802  50.153  1.00  0.00           H
ATOM   3217  CA  THR X 210      22.558  27.980  51.344  1.00  0.00           C
ATOM   3218  HA  THR X 210      23.242  28.774  51.041  1.00  0.00           H
ATOM   3219  CB  THR X 210      21.301  28.760  51.844  1.00  0.00           C
ATOM   3220  HB  THR X 210      20.417  28.114  51.892  1.00  0.00           H
ATOM   3221  CG2 THR X 210      21.464  29.586  53.100  1.00  0.00           C
ATOM   3222 HG21 THR X 210      21.491  28.888  53.930  1.00  0.00           H
ATOM   3223 HG22 THR X 210      20.658  30.302  53.243  1.00  0.00           H
ATOM   3224 HG23 THR X 210      22.352  30.216  53.049  1.00  0.00           H
ATOM   3225  OG1 THR X 210      20.909  29.673  50.863  1.00  0.00           O
ATOM   3226  HG1 THR X 210      20.418  29.205  50.189  1.00  0.00           H
ATOM   3227  C   THR X 210      23.134  27.103  52.473  1.00  0.00           C
ATOM   3228  O   THR X 210      22.616  26.047  52.917  1.00  0.00           O
ATOM   3229  N   CYX X 211      24.227  27.548  53.081  1.00  0.00           N
ATOM   3230  H   CYX X 211      24.487  28.497  52.853  1.00  0.00           H
ATOM   3231  CA  CYX X 211      25.063  26.801  54.083  1.00  0.00           C
ATOM   3232  HA  CYX X 211      24.522  25.867  54.259  1.00  0.00           H
ATOM   3233  CB  CYX X 211      26.397  26.441  53.514  1.00  0.00           C
ATOM   3234  HB2 CYX X 211      27.016  27.333  53.447  1.00  0.00           H
ATOM   3235  HB3 CYX X 211      26.928  25.723  54.130  1.00  0.00           H
ATOM   3236  SG  CYX X 211      26.265  25.612  51.857  1.00  0.00           S
ATOM   3237  C   CYX X 211      25.154  27.543  55.418  1.00  0.00           C
ATOM   3238  O   CYX X 211      24.602  28.604  55.584  1.00  0.00           O
ATOM   3239  N   ARG X 212      25.967  27.049  56.403  1.00  0.00           N
ATOM   3240  H   ARG X 212      26.369  26.155  56.157  1.00  0.00           H
ATOM   3241  CA  ARG X 212      26.356  27.651  57.685  1.00  0.00           C
ATOM   3242  HA  ARG X 212      26.075  28.705  57.705  1.00  0.00           H
ATOM   3243  CB  ARG X 212      25.605  26.956  58.934  1.00  0.00           C
ATOM   3244  HB2 ARG X 212      25.933  27.548  59.786  1.00  0.00           H
ATOM   3245  HB3 ARG X 212      24.519  27.083  58.905  1.00  0.00           H
ATOM   3246  CG  ARG X 212      25.944  25.542  59.193  1.00  0.00           C
ATOM   3247  HG2 ARG X 212      25.687  24.869  58.379  1.00  0.00           H
ATOM   3248  HG3 ARG X 212      27.021  25.414  59.300  1.00  0.00           H
ATOM   3249  CD  ARG X 212      25.257  25.015  60.420  1.00  0.00           C
ATOM   3250  HD2 ARG X 212      25.619  25.578  61.269  1.00  0.00           H
ATOM   3251  HD3 ARG X 212      24.177  25.156  60.340  1.00  0.00           H
ATOM   3252  NE  ARG X 212      25.445  23.540  60.536  1.00  0.00           N
ATOM   3253  HE  ARG X 212      24.666  22.938  60.314  1.00  0.00           H
ATOM   3254  CZ  ARG X 212      26.416  23.009  61.185  1.00  0.00           C
ATOM   3255  NH1 ARG X 212      27.400  23.705  61.765  1.00  0.00           N
ATOM   3256 HH11 ARG X 212      27.408  24.721  61.668  1.00  0.00           H
ATOM   3257 HH12 ARG X 212      28.285  23.300  62.036  1.00  0.00           H
ATOM   3258  NH2 ARG X 212      26.535  21.723  61.265  1.00  0.00           N
ATOM   3259 HH21 ARG X 212      25.890  21.090  60.804  1.00  0.00           H
ATOM   3260 HH22 ARG X 212      27.417  21.404  61.639  1.00  0.00           H
ATOM   3261  C   ARG X 212      27.904  27.736  57.816  1.00  0.00           C
ATOM   3262  O   ARG X 212      28.663  27.016  57.252  1.00  0.00           O
ATOM   3263  N   AP1 X 213      28.308  28.669  58.695  1.00  0.00           N
ATOM   3264  H   AP1 X 213      27.631  29.316  59.080  1.00  0.00           H
ATOM   3265  CA  AP1 X 213      29.689  28.851  59.096  1.00  0.00           C
ATOM   3266  HA  AP1 X 213      30.257  27.957  58.813  1.00  0.00           H
ATOM   3267  CB  AP1 X 213      30.187  30.067  58.287  1.00  0.00           C
ATOM   3268  HB2 AP1 X 213      30.217  29.867  57.220  1.00  0.00           H
ATOM   3269  HB3 AP1 X 213      29.497  30.895  58.466  1.00  0.00           H
ATOM   3270  CG  AP1 X 213      31.658  30.446  58.587  1.00  0.00           C
ATOM   3271  OD1 AP1 X 213      32.245  30.046  59.622  1.00  0.00           O
ATOM   3272  OD2 AP1 X 213      32.315  31.129  57.773  1.00  0.00           O
ATOM   3273  C   AP1 X 213      29.822  29.016  60.548  1.00  0.00           C
ATOM   3274  O   AP1 X 213      29.454  30.026  61.234  1.00  0.00           O
ATOM   3275  N   ASN X 214      30.304  27.925  61.178  1.00  0.00           N
ATOM   3276  H   ASN X 214      30.550  27.138  60.602  1.00  0.00           H
ATOM   3277  CA  ASN X 214      30.669  27.835  62.595  1.00  0.00           C
ATOM   3278  HA  ASN X 214      30.390  28.732  63.145  1.00  0.00           H
ATOM   3279  CB  ASN X 214      30.078  26.487  63.167  1.00  0.00           C
ATOM   3280  HB2 ASN X 214      30.716  25.744  62.704  1.00  0.00           H
ATOM   3281  HB3 ASN X 214      30.205  26.525  64.244  1.00  0.00           H
ATOM   3282  CG  ASN X 214      28.608  26.173  62.959  1.00  0.00           C
ATOM   3283  OD1 ASN X 214      27.921  26.630  62.064  1.00  0.00           O
ATOM   3284  ND2 ASN X 214      28.000  25.545  63.998  1.00  0.00           N
ATOM   3285 HD21 ASN X 214      28.527  25.115  64.749  1.00  0.00           H
ATOM   3286 HD22 ASN X 214      27.045  25.227  63.928  1.00  0.00           H
ATOM   3287  C   ASN X 214      32.220  27.880  62.927  1.00  0.00           C
ATOM   3288  O   ASN X 214      32.683  27.806  64.053  1.00  0.00           O
ATOM   3289  N   TRP X 215      33.067  28.254  61.897  1.00  0.00           N
ATOM   3290  H   TRP X 215      32.719  28.469  60.971  1.00  0.00           H
ATOM   3291  CA  TRP X 215      34.453  28.629  62.155  1.00  0.00           C
ATOM   3292  HA  TRP X 215      34.785  27.956  62.951  1.00  0.00           H
ATOM   3293  CB  TRP X 215      35.321  28.427  60.913  1.00  0.00           C
ATOM   3294  HB2 TRP X 215      35.499  27.364  60.739  1.00  0.00           H
ATOM   3295  HB3 TRP X 215      34.754  28.772  60.043  1.00  0.00           H
ATOM   3296  CG  TRP X 215      36.600  29.141  60.976  1.00  0.00           C
ATOM   3297  CD1 TRP X 215      37.591  28.875  61.876  1.00  0.00           C
ATOM   3298  HD1 TRP X 215      37.551  28.042  62.576  1.00  0.00           H
ATOM   3299  NE1 TRP X 215      38.566  29.812  61.859  1.00  0.00           N
ATOM   3300  HE1 TRP X 215      39.282  29.819  62.567  1.00  0.00           H
ATOM   3301  CE2 TRP X 215      38.318  30.728  60.837  1.00  0.00           C
ATOM   3302  CZ2 TRP X 215      38.989  31.853  60.431  1.00  0.00           C
ATOM   3303  HZ2 TRP X 215      39.944  32.128  60.850  1.00  0.00           H
ATOM   3304  CH2 TRP X 215      38.556  32.562  59.336  1.00  0.00           C
ATOM   3305  HH2 TRP X 215      39.124  33.441  59.078  1.00  0.00           H
ATOM   3306  CZ3 TRP X 215      37.429  32.159  58.636  1.00  0.00           C
ATOM   3307  HZ3 TRP X 215      37.002  32.724  57.817  1.00  0.00           H
ATOM   3308  CE3 TRP X 215      36.743  30.958  59.056  1.00  0.00           C
ATOM   3309  HE3 TRP X 215      35.929  30.559  58.479  1.00  0.00           H
ATOM   3310  CD2 TRP X 215      37.127  30.273  60.213  1.00  0.00           C
ATOM   3311  C   TRP X 215      34.579  30.074  62.698  1.00  0.00           C
ATOM   3312  O   TRP X 215      35.128  30.204  63.799  1.00  0.00           O
ATOM   3313  N   GLN X 216      33.885  31.038  61.940  1.00  0.00           N
ATOM   3314  H   GLN X 216      33.677  30.709  61.013  1.00  0.00           H
ATOM   3315  CA  GLN X 216      33.825  32.444  62.099  1.00  0.00           C
ATOM   3316  HA  GLN X 216      33.807  32.615  63.182  1.00  0.00           H
ATOM   3317  CB  GLN X 216      35.102  33.129  61.568  1.00  0.00           C
ATOM   3318  HB2 GLN X 216      35.936  32.483  61.843  1.00  0.00           H
ATOM   3319  HB3 GLN X 216      35.112  33.123  60.479  1.00  0.00           H
ATOM   3320  CG  GLN X 216      35.288  34.517  62.091  1.00  0.00           C
ATOM   3321  HG2 GLN X 216      34.796  35.115  61.326  1.00  0.00           H
ATOM   3322  HG3 GLN X 216      34.844  34.673  63.066  1.00  0.00           H
ATOM   3323  CD  GLN X 216      36.716  35.090  62.129  1.00  0.00           C
ATOM   3324  OE1 GLN X 216      36.962  36.206  61.793  1.00  0.00           O
ATOM   3325  NE2 GLN X 216      37.604  34.241  62.569  1.00  0.00           N
ATOM   3326 HE21 GLN X 216      38.522  34.649  62.623  1.00  0.00           H
ATOM   3327 HE22 GLN X 216      37.471  33.244  62.666  1.00  0.00           H
ATOM   3328  C   GLN X 216      32.534  33.257  61.643  1.00  0.00           C
ATOM   3329  O   GLN X 216      32.405  34.455  61.719  1.00  0.00           O
ATOM   3330  N   GY1 X 217      31.543  32.602  61.018  1.00  0.00           N
ATOM   3331  H   GY1 X 217      31.715  31.619  60.860  1.00  0.00           H
ATOM   3332  CA  GY1 X 217      30.420  33.316  60.260  1.00  0.00           C
ATOM   3333  HA2 GY1 X 217      30.609  34.375  60.093  1.00  0.00           H
ATOM   3334  HA3 GY1 X 217      30.325  32.882  59.264  1.00  0.00           H
ATOM   3335  C   GY1 X 217      29.108  33.094  60.958  1.00  0.00           C
ATOM   3336  O   GY1 X 217      28.469  32.097  60.862  1.00  0.00           O
ATOM   3337  N   SER X 218      28.552  34.252  61.186  1.00  0.00           N
ATOM   3338  H   SER X 218      29.233  34.989  61.159  1.00  0.00           H
ATOM   3339  CA  SER X 218      27.118  34.586  61.307  1.00  0.00           C
ATOM   3340  HA  SER X 218      26.596  33.682  61.628  1.00  0.00           H
ATOM   3341  CB  SER X 218      26.999  35.682  62.416  1.00  0.00           C
ATOM   3342  HB2 SER X 218      25.945  35.934  62.553  1.00  0.00           H
ATOM   3343  HB3 SER X 218      27.465  35.410  63.362  1.00  0.00           H
ATOM   3344  OG  SER X 218      27.554  36.898  61.941  1.00  0.00           O
ATOM   3345  HG  SER X 218      28.219  37.249  62.536  1.00  0.00           H
ATOM   3346  C   SER X 218      26.445  35.173  60.043  1.00  0.00           C
ATOM   3347  O   SER X 218      25.249  35.102  59.810  1.00  0.00           O
ATOM   3348  N   ASN X 219      27.242  35.576  59.083  1.00  0.00           N
ATOM   3349  H   ASN X 219      28.217  35.473  59.346  1.00  0.00           H
ATOM   3350  CA  ASN X 219      26.941  35.708  57.663  1.00  0.00           C
ATOM   3351  HA  ASN X 219      25.868  35.915  57.720  1.00  0.00           H
ATOM   3352  CB  ASN X 219      27.586  36.921  57.031  1.00  0.00           C
ATOM   3353  HB2 ASN X 219      27.258  37.076  56.002  1.00  0.00           H
ATOM   3354  HB3 ASN X 219      27.381  37.799  57.644  1.00  0.00           H
ATOM   3355  CG  ASN X 219      29.115  36.690  57.015  1.00  0.00           C
ATOM   3356  OD1 ASN X 219      29.660  36.099  57.929  1.00  0.00           O
ATOM   3357  ND2 ASN X 219      29.815  37.236  56.050  1.00  0.00           N
ATOM   3358 HD21 ASN X 219      29.313  37.688  55.303  1.00  0.00           H
ATOM   3359 HD22 ASN X 219      30.828  37.191  56.074  1.00  0.00           H
ATOM   3360  C   ASN X 219      27.152  34.332  56.898  1.00  0.00           C
ATOM   3361  O   ASN X 219      28.057  33.582  57.121  1.00  0.00           O
ATOM   3362  N   ARG X 220      26.122  33.875  56.157  1.00  0.00           N
ATOM   3363  H   ARG X 220      25.336  34.453  55.877  1.00  0.00           H
ATOM   3364  CA  ARG X 220      26.113  32.492  55.664  1.00  0.00           C
ATOM   3365  HA  ARG X 220      26.441  31.772  56.404  1.00  0.00           H
ATOM   3366  CB  ARG X 220      24.634  32.040  55.366  1.00  0.00           C
ATOM   3367  HB2 ARG X 220      24.163  32.754  54.692  1.00  0.00           H
ATOM   3368  HB3 ARG X 220      24.611  31.109  54.800  1.00  0.00           H
ATOM   3369  CG  ARG X 220      23.763  31.935  56.640  1.00  0.00           C
ATOM   3370  HG2 ARG X 220      24.207  31.140  57.229  1.00  0.00           H
ATOM   3371  HG3 ARG X 220      23.598  32.930  57.063  1.00  0.00           H
ATOM   3372  CD  ARG X 220      22.438  31.264  56.336  1.00  0.00           C
ATOM   3373  HD2 ARG X 220      21.777  31.973  55.835  1.00  0.00           H
ATOM   3374  HD3 ARG X 220      22.527  30.450  55.621  1.00  0.00           H
ATOM   3375  NE  ARG X 220      21.726  30.762  57.480  1.00  0.00           N
ATOM   3376  HE  ARG X 220      20.852  31.259  57.580  1.00  0.00           H
ATOM   3377  CZ  ARG X 220      22.143  29.843  58.365  1.00  0.00           C
ATOM   3378  NH1 ARG X 220      23.092  28.970  58.216  1.00  0.00           N
ATOM   3379 HH11 ARG X 220      23.658  28.923  57.379  1.00  0.00           H
ATOM   3380 HH12 ARG X 220      23.058  28.192  58.866  1.00  0.00           H
ATOM   3381  NH2 ARG X 220      21.376  29.669  59.381  1.00  0.00           N
ATOM   3382 HH21 ARG X 220      20.559  30.257  59.453  1.00  0.00           H
ATOM   3383 HH22 ARG X 220      21.535  28.862  59.977  1.00  0.00           H
ATOM   3384  C   ARG X 220      26.840  32.291  54.315  1.00  0.00           C
ATOM   3385  O   ARG X 220      26.790  33.207  53.416  1.00  0.00           O
ATOM   3386  N   PRO X 221      27.587  31.182  54.150  1.00  0.00           N
ATOM   3387  CD  PRO X 221      28.107  30.308  55.181  1.00  0.00           C
ATOM   3388  HD2 PRO X 221      27.422  29.467  55.272  1.00  0.00           H
ATOM   3389  HD3 PRO X 221      28.221  30.842  56.129  1.00  0.00           H
ATOM   3390  CG  PRO X 221      29.519  29.870  54.638  1.00  0.00           C
ATOM   3391  HG2 PRO X 221      29.564  28.821  54.916  1.00  0.00           H
ATOM   3392  HG3 PRO X 221      30.294  30.616  54.843  1.00  0.00           H
ATOM   3393  CB  PRO X 221      29.372  29.754  53.114  1.00  0.00           C
ATOM   3394  HB2 PRO X 221      29.092  28.739  52.854  1.00  0.00           H
ATOM   3395  HB3 PRO X 221      30.279  29.975  52.540  1.00  0.00           H
ATOM   3396  CA  PRO X 221      28.236  30.730  52.795  1.00  0.00           C
ATOM   3397  HA  PRO X 221      28.645  31.570  52.235  1.00  0.00           H
ATOM   3398  C   PRO X 221      27.089  30.146  51.847  1.00  0.00           C
ATOM   3399  O   PRO X 221      26.038  29.703  52.258  1.00  0.00           O
ATOM   3400  N   VAL X 222      27.285  30.211  50.574  1.00  0.00           N
ATOM   3401  H   VAL X 222      28.178  30.592  50.324  1.00  0.00           H
ATOM   3402  CA  VAL X 222      26.504  29.864  49.378  1.00  0.00           C
ATOM   3403  HA  VAL X 222      25.751  29.166  49.749  1.00  0.00           H
ATOM   3404  CB  VAL X 222      25.792  31.134  48.901  1.00  0.00           C
ATOM   3405  HB  VAL X 222      26.499  31.961  48.944  1.00  0.00           H
ATOM   3406  CG1 VAL X 222      25.335  31.180  47.429  1.00  0.00           C
ATOM   3407 HG11 VAL X 222      26.180  31.281  46.740  1.00  0.00           H
ATOM   3408 HG12 VAL X 222      24.770  30.259  47.270  1.00  0.00           H
ATOM   3409 HG13 VAL X 222      24.847  32.153  47.377  1.00  0.00           H
ATOM   3410  CG2 VAL X 222      24.563  31.409  49.660  1.00  0.00           C
ATOM   3411 HG21 VAL X 222      24.755  31.490  50.734  1.00  0.00           H
ATOM   3412 HG22 VAL X 222      23.779  30.660  49.558  1.00  0.00           H
ATOM   3413 HG23 VAL X 222      24.214  32.424  49.489  1.00  0.00           H
ATOM   3414  C   VAL X 222      27.337  29.149  48.324  1.00  0.00           C
ATOM   3415  O   VAL X 222      28.392  29.673  48.019  1.00  0.00           O
ATOM   3416  N   ILE X 223      27.004  27.921  47.906  1.00  0.00           N
ATOM   3417  H   ILE X 223      26.192  27.580  48.405  1.00  0.00           H
ATOM   3418  CA  ILE X 223      27.641  27.224  46.810  1.00  0.00           C
ATOM   3419  HA  ILE X 223      28.654  27.568  46.637  1.00  0.00           H
ATOM   3420  CB  ILE X 223      27.719  25.664  47.058  1.00  0.00           C
ATOM   3421  HB  ILE X 223      26.732  25.283  47.321  1.00  0.00           H
ATOM   3422  CG2 ILE X 223      28.417  24.958  45.895  1.00  0.00           C
ATOM   3423 HG21 ILE X 223      28.304  23.880  46.000  1.00  0.00           H
ATOM   3424 HG22 ILE X 223      29.474  25.173  45.724  1.00  0.00           H
ATOM   3425 HG23 ILE X 223      27.946  25.219  44.943  1.00  0.00           H
ATOM   3426  CG1 ILE X 223      28.532  25.504  48.324  1.00  0.00           C
ATOM   3427 HG12 ILE X 223      29.472  26.047  48.199  1.00  0.00           H
ATOM   3428 HG13 ILE X 223      27.982  26.037  49.096  1.00  0.00           H
ATOM   3429  CD1 ILE X 223      28.760  24.088  48.753  1.00  0.00           C
ATOM   3430 HD11 ILE X 223      29.302  24.196  49.694  1.00  0.00           H
ATOM   3431 HD12 ILE X 223      29.455  23.482  48.180  1.00  0.00           H
ATOM   3432 HD13 ILE X 223      27.824  23.558  48.916  1.00  0.00           H
ATOM   3433  C   ILE X 223      26.807  27.540  45.587  1.00  0.00           C
ATOM   3434  O   ILE X 223      25.648  27.701  45.691  1.00  0.00           O
ATOM   3435  N   ARG X 224      27.536  27.617  44.458  1.00  0.00           N
ATOM   3436  H   ARG X 224      28.536  27.484  44.502  1.00  0.00           H
ATOM   3437  CA  ARG X 224      26.950  27.604  43.114  1.00  0.00           C
ATOM   3438  HA  ARG X 224      25.885  27.407  43.184  1.00  0.00           H
ATOM   3439  CB  ARG X 224      27.031  29.099  42.691  1.00  0.00           C
ATOM   3440  HB2 ARG X 224      28.021  29.560  42.625  1.00  0.00           H
ATOM   3441  HB3 ARG X 224      26.692  28.993  41.659  1.00  0.00           H
ATOM   3442  CG  ARG X 224      26.169  30.087  43.536  1.00  0.00           C
ATOM   3443  HG2 ARG X 224      25.200  29.586  43.613  1.00  0.00           H
ATOM   3444  HG3 ARG X 224      26.592  30.088  44.541  1.00  0.00           H
ATOM   3445  CD  ARG X 224      26.064  31.475  42.955  1.00  0.00           C
ATOM   3446  HD2 ARG X 224      25.758  32.032  43.833  1.00  0.00           H
ATOM   3447  HD3 ARG X 224      26.977  31.988  42.673  1.00  0.00           H
ATOM   3448  NE  ARG X 224      25.135  31.539  41.849  1.00  0.00           N
ATOM   3449  HE  ARG X 224      24.777  30.646  41.540  1.00  0.00           H
ATOM   3450  CZ  ARG X 224      25.089  32.482  40.892  1.00  0.00           C
ATOM   3451  NH1 ARG X 224      25.697  33.570  41.051  1.00  0.00           N
ATOM   3452 HH11 ARG X 224      26.213  33.667  41.916  1.00  0.00           H
ATOM   3453 HH12 ARG X 224      25.739  34.267  40.319  1.00  0.00           H
ATOM   3454  NH2 ARG X 224      24.294  32.232  39.871  1.00  0.00           N
ATOM   3455 HH21 ARG X 224      24.280  31.251  39.623  1.00  0.00           H
ATOM   3456 HH22 ARG X 224      24.189  32.913  39.141  1.00  0.00           H
ATOM   3457  C   ARG X 224      27.586  26.660  42.132  1.00  0.00           C
ATOM   3458  O   ARG X 224      28.830  26.578  42.088  1.00  0.00           O
ATOM   3459  N   ILE X 225      26.771  26.005  41.358  1.00  0.00           N
ATOM   3460  H   ILE X 225      25.793  26.261  41.265  1.00  0.00           H
ATOM   3461  CA  ILE X 225      27.189  24.940  40.446  1.00  0.00           C
ATOM   3462  HA  ILE X 225      28.235  25.068  40.173  1.00  0.00           H
ATOM   3463  CB  ILE X 225      26.920  23.507  41.076  1.00  0.00           C
ATOM   3464  HB  ILE X 225      25.860  23.500  41.321  1.00  0.00           H
ATOM   3465  CG2 ILE X 225      27.095  22.416  39.992  1.00  0.00           C
ATOM   3466 HG21 ILE X 225      26.539  21.577  40.400  1.00  0.00           H
ATOM   3467 HG22 ILE X 225      28.152  22.277  39.776  1.00  0.00           H
ATOM   3468 HG23 ILE X 225      26.666  22.647  39.016  1.00  0.00           H
ATOM   3469  CG1 ILE X 225      27.625  23.176  42.405  1.00  0.00           C
ATOM   3470 HG12 ILE X 225      28.585  22.742  42.135  1.00  0.00           H
ATOM   3471 HG13 ILE X 225      27.821  24.056  43.017  1.00  0.00           H
ATOM   3472  CD1 ILE X 225      26.759  22.128  43.234  1.00  0.00           C
ATOM   3473 HD11 ILE X 225      25.750  22.153  42.849  1.00  0.00           H
ATOM   3474 HD12 ILE X 225      26.777  22.466  44.270  1.00  0.00           H
ATOM   3475 HD13 ILE X 225      27.216  21.149  43.117  1.00  0.00           H
ATOM   3476  C   ILE X 225      26.490  25.077  39.115  1.00  0.00           C
ATOM   3477  O   ILE X 225      25.284  25.204  39.017  1.00  0.00           O
ATOM   3478  N   ASP X 226      27.289  24.958  38.037  1.00  0.00           N
ATOM   3479  H   ASP X 226      28.244  24.695  38.233  1.00  0.00           H
ATOM   3480  CA  ASP X 226      26.767  24.833  36.645  1.00  0.00           C
ATOM   3481  HA  ASP X 226      25.747  25.196  36.661  1.00  0.00           H
ATOM   3482  CB  ASP X 226      27.625  25.660  35.690  1.00  0.00           C
ATOM   3483  HB2 ASP X 226      27.386  26.624  36.155  1.00  0.00           H
ATOM   3484  HB3 ASP X 226      28.693  25.470  35.726  1.00  0.00           H
ATOM   3485  CG  ASP X 226      27.107  25.640  34.233  1.00  0.00           C
ATOM   3486  OD1 ASP X 226      26.389  24.721  33.819  1.00  0.00           O
ATOM   3487  OD2 ASP X 226      27.535  26.564  33.429  1.00  0.00           O
ATOM   3488  C   ASP X 226      26.846  23.341  36.317  1.00  0.00           C
ATOM   3489  O   ASP X 226      27.887  22.770  36.070  1.00  0.00           O
ATOM   3490  N   PRO X 227      25.710  22.620  36.319  1.00  0.00           N
ATOM   3491  CD  PRO X 227      24.317  23.136  36.667  1.00  0.00           C
ATOM   3492  HD2 PRO X 227      24.119  24.004  36.046  1.00  0.00           H
ATOM   3493  HD3 PRO X 227      24.212  23.354  37.728  1.00  0.00           H
ATOM   3494  CG  PRO X 227      23.276  22.132  36.270  1.00  0.00           C
ATOM   3495  HG2 PRO X 227      23.011  22.296  35.222  1.00  0.00           H
ATOM   3496  HG3 PRO X 227      22.380  22.167  36.896  1.00  0.00           H
ATOM   3497  CB  PRO X 227      24.156  20.913  36.514  1.00  0.00           C
ATOM   3498  HB2 PRO X 227      23.672  20.009  36.130  1.00  0.00           H
ATOM   3499  HB3 PRO X 227      24.256  20.745  37.591  1.00  0.00           H
ATOM   3500  CA  PRO X 227      25.546  21.237  36.044  1.00  0.00           C
ATOM   3501  HA  PRO X 227      26.242  20.604  36.601  1.00  0.00           H
ATOM   3502  C   PRO X 227      25.671  20.757  34.555  1.00  0.00           C
ATOM   3503  O   PRO X 227      25.550  19.570  34.287  1.00  0.00           O
ATOM   3504  N   VAL X 228      25.877  21.692  33.642  1.00  0.00           N
ATOM   3505  H   VAL X 228      25.862  22.668  33.922  1.00  0.00           H
ATOM   3506  CA  VAL X 228      26.044  21.499  32.147  1.00  0.00           C
ATOM   3507  HA  VAL X 228      25.698  20.484  31.924  1.00  0.00           H
ATOM   3508  CB  VAL X 228      25.215  22.474  31.255  1.00  0.00           C
ATOM   3509  HB  VAL X 228      25.653  23.470  31.351  1.00  0.00           H
ATOM   3510  CG1 VAL X 228      25.210  21.956  29.781  1.00  0.00           C
ATOM   3511 HG11 VAL X 228      24.530  22.578  29.198  1.00  0.00           H
ATOM   3512 HG12 VAL X 228      26.239  21.992  29.416  1.00  0.00           H
ATOM   3513 HG13 VAL X 228      24.792  20.954  29.803  1.00  0.00           H
ATOM   3514  CG2 VAL X 228      23.784  22.574  31.821  1.00  0.00           C
ATOM   3515 HG21 VAL X 228      23.302  21.601  31.889  1.00  0.00           H
ATOM   3516 HG22 VAL X 228      23.249  23.204  31.114  1.00  0.00           H
ATOM   3517 HG23 VAL X 228      23.660  22.985  32.827  1.00  0.00           H
ATOM   3518  C   VAL X 228      27.532  21.617  31.825  1.00  0.00           C
ATOM   3519  O   VAL X 228      28.091  20.738  31.174  1.00  0.00           O
ATOM   3520  N   ALA X 229      28.271  22.607  32.353  1.00  0.00           N
ATOM   3521  H   ALA X 229      27.768  23.413  32.677  1.00  0.00           H
ATOM   3522  CA  ALA X 229      29.738  22.697  32.213  1.00  0.00           C
ATOM   3523  HA  ALA X 229      30.016  22.260  31.249  1.00  0.00           H
ATOM   3524  CB  ALA X 229      30.051  24.172  32.154  1.00  0.00           C
ATOM   3525  HB1 ALA X 229      29.806  24.695  31.230  1.00  0.00           H
ATOM   3526  HB2 ALA X 229      31.129  24.281  32.219  1.00  0.00           H
ATOM   3527  HB3 ALA X 229      29.396  24.742  32.816  1.00  0.00           H
ATOM   3528  C   ALA X 229      30.520  21.881  33.301  1.00  0.00           C
ATOM   3529  O   ALA X 229      31.774  21.744  33.241  1.00  0.00           O
ATOM   3530  N   MET X 230      29.742  21.257  34.217  1.00  0.00           N
ATOM   3531  H   MET X 230      28.770  21.514  34.169  1.00  0.00           H
ATOM   3532  CA  MET X 230      30.270  20.646  35.376  1.00  0.00           C
ATOM   3533  HA  MET X 230      29.510  20.504  36.129  1.00  0.00           H
ATOM   3534  CB  MET X 230      30.761  19.221  35.060  1.00  0.00           C
ATOM   3535  HB2 MET X 230      31.669  19.239  34.455  1.00  0.00           H
ATOM   3536  HB3 MET X 230      31.203  18.881  35.993  1.00  0.00           H
ATOM   3537  CG  MET X 230      29.752  18.204  34.629  1.00  0.00           C
ATOM   3538  HG2 MET X 230      28.891  18.318  35.286  1.00  0.00           H
ATOM   3539  HG3 MET X 230      29.505  18.503  33.616  1.00  0.00           H
ATOM   3540  SD  MET X 230      30.405  16.549  34.652  1.00  0.00           S
ATOM   3541  CE  MET X 230      31.724  16.632  33.473  1.00  0.00           C
ATOM   3542  HE1 MET X 230      32.060  15.612  33.285  1.00  0.00           H
ATOM   3543  HE2 MET X 230      31.396  17.279  32.657  1.00  0.00           H
ATOM   3544  HE3 MET X 230      32.571  17.054  34.008  1.00  0.00           H
ATOM   3545  C   MET X 230      31.363  21.531  36.007  1.00  0.00           C
ATOM   3546  O   MET X 230      32.485  21.066  36.133  1.00  0.00           O
ATOM   3547  N   THR X 231      30.972  22.746  36.429  1.00  0.00           N
ATOM   3548  H   THR X 231      29.985  22.972  36.372  1.00  0.00           H
ATOM   3549  CA  THR X 231      31.865  23.556  37.302  1.00  0.00           C
ATOM   3550  HA  THR X 231      32.553  22.860  37.788  1.00  0.00           H
ATOM   3551  CB  THR X 231      32.635  24.441  36.285  1.00  0.00           C
ATOM   3552  HB  THR X 231      33.336  23.843  35.709  1.00  0.00           H
ATOM   3553  CG2 THR X 231      31.835  25.376  35.383  1.00  0.00           C
ATOM   3554 HG21 THR X 231      31.171  24.829  34.707  1.00  0.00           H
ATOM   3555 HG22 THR X 231      32.593  25.872  34.766  1.00  0.00           H
ATOM   3556 HG23 THR X 231      31.230  26.125  35.893  1.00  0.00           H
ATOM   3557  OG1 THR X 231      33.539  25.296  36.933  1.00  0.00           O
ATOM   3558  HG1 THR X 231      34.057  24.662  37.437  1.00  0.00           H
ATOM   3559  C   THR X 231      31.113  24.295  38.408  1.00  0.00           C
ATOM   3560  O   THR X 231      29.908  24.196  38.447  1.00  0.00           O
ATOM   3561  N   HIE X 232      31.886  24.971  39.279  1.00  0.00           N
ATOM   3562  H   HIE X 232      32.900  24.932  39.221  1.00  0.00           H
ATOM   3563  CA  HIE X 232      31.351  25.473  40.587  1.00  0.00           C
ATOM   3564  HA  HIE X 232      30.306  25.753  40.452  1.00  0.00           H
ATOM   3565  CB  HIE X 232      31.455  24.316  41.625  1.00  0.00           C
ATOM   3566  HB2 HIE X 232      30.994  24.654  42.552  1.00  0.00           H
ATOM   3567  HB3 HIE X 232      30.808  23.518  41.248  1.00  0.00           H
ATOM   3568  CG  HIE X 232      32.875  23.764  41.952  1.00  0.00           C
ATOM   3569  ND1 HIE X 232      33.136  22.719  42.816  1.00  0.00           N
ATOM   3570  CE1 HIE X 232      34.446  22.454  42.850  1.00  0.00           C
ATOM   3571  HE1 HIE X 232      34.942  21.698  43.435  1.00  0.00           H
ATOM   3572  NE2 HIE X 232      35.058  23.244  41.977  1.00  0.00           N
ATOM   3573  HE2 HIE X 232      36.046  23.249  41.781  1.00  0.00           H
ATOM   3574  CD2 HIE X 232      34.067  24.045  41.358  1.00  0.00           C
ATOM   3575  HD2 HIE X 232      34.340  24.852  40.686  1.00  0.00           H
ATOM   3576  C   HIE X 232      32.073  26.672  41.164  1.00  0.00           C
ATOM   3577  O   HIE X 232      33.225  26.904  40.827  1.00  0.00           O
ATOM   3578  N   THR X 233      31.520  27.360  42.140  1.00  0.00           N
ATOM   3579  H   THR X 233      30.618  26.984  42.387  1.00  0.00           H
ATOM   3580  CA  THR X 233      32.087  28.439  42.907  1.00  0.00           C
ATOM   3581  HA  THR X 233      33.131  28.270  43.177  1.00  0.00           H
ATOM   3582  CB  THR X 233      32.015  29.823  42.151  1.00  0.00           C
ATOM   3583  HB  THR X 233      32.550  29.796  41.211  1.00  0.00           H
ATOM   3584  CG2 THR X 233      30.615  30.189  41.741  1.00  0.00           C
ATOM   3585 HG21 THR X 233      30.358  29.564  40.879  1.00  0.00           H
ATOM   3586 HG22 THR X 233      30.622  31.209  41.359  1.00  0.00           H
ATOM   3587 HG23 THR X 233      29.884  30.164  42.539  1.00  0.00           H
ATOM   3588  OG1 THR X 233      32.598  30.810  42.922  1.00  0.00           O
ATOM   3589  HG1 THR X 233      32.368  31.692  42.629  1.00  0.00           H
ATOM   3590  C   THR X 233      31.284  28.631  44.218  1.00  0.00           C
ATOM   3591  O   THR X 233      30.227  28.012  44.357  1.00  0.00           O
ATOM   3592  N   SER X 234      31.738  29.474  45.137  1.00  0.00           N
ATOM   3593  H   SER X 234      32.692  29.781  45.021  1.00  0.00           H
ATOM   3594  CA  SER X 234      31.072  29.796  46.375  1.00  0.00           C
ATOM   3595  HA  SER X 234      29.999  29.623  46.264  1.00  0.00           H
ATOM   3596  CB  SER X 234      31.552  28.904  47.445  1.00  0.00           C
ATOM   3597  HB2 SER X 234      30.994  29.101  48.364  1.00  0.00           H
ATOM   3598  HB3 SER X 234      31.487  27.851  47.183  1.00  0.00           H
ATOM   3599  OG  SER X 234      32.851  29.127  47.658  1.00  0.00           O
ATOM   3600  HG  SER X 234      33.379  28.377  47.354  1.00  0.00           H
ATOM   3601  C   SER X 234      31.180  31.286  46.702  1.00  0.00           C
ATOM   3602  O   SER X 234      32.052  32.019  46.192  1.00  0.00           O
ATOM   3603  N   GLN X 235      30.385  31.804  47.646  1.00  0.00           N
ATOM   3604  H   GLN X 235      29.770  31.198  48.178  1.00  0.00           H
ATOM   3605  CA  GLN X 235      30.530  33.083  48.343  1.00  0.00           C
ATOM   3606  HA  GLN X 235      31.552  33.187  48.709  1.00  0.00           H
ATOM   3607  CB  GLN X 235      30.259  34.357  47.396  1.00  0.00           C
ATOM   3608  HB2 GLN X 235      30.402  35.306  47.911  1.00  0.00           H
ATOM   3609  HB3 GLN X 235      30.970  34.178  46.586  1.00  0.00           H
ATOM   3610  CG  GLN X 235      28.836  34.385  46.872  1.00  0.00           C
ATOM   3611  HG2 GLN X 235      28.549  33.481  46.319  1.00  0.00           H
ATOM   3612  HG3 GLN X 235      28.106  34.430  47.680  1.00  0.00           H
ATOM   3613  CD  GLN X 235      28.553  35.772  46.205  1.00  0.00           C
ATOM   3614  OE1 GLN X 235      28.915  36.057  45.098  1.00  0.00           O
ATOM   3615  NE2 GLN X 235      27.952  36.727  46.859  1.00  0.00           N
ATOM   3616 HE21 GLN X 235      27.682  37.644  46.509  1.00  0.00           H
ATOM   3617 HE22 GLN X 235      27.748  36.542  47.831  1.00  0.00           H
ATOM   3618  C   GLN X 235      29.749  33.235  49.632  1.00  0.00           C
ATOM   3619  O   GLN X 235      29.012  32.291  49.927  1.00  0.00           O
ATOM   3620  N   TYR X 236      29.892  34.317  50.339  1.00  0.00           N
ATOM   3621  H   TYR X 236      30.427  35.042  49.874  1.00  0.00           H
ATOM   3622  CA  TYR X 236      29.019  34.729  51.429  1.00  0.00           C
ATOM   3623  HA  TYR X 236      28.675  33.784  51.859  1.00  0.00           H
ATOM   3624  CB  TYR X 236      29.658  35.387  52.677  1.00  0.00           C
ATOM   3625  HB2 TYR X 236      30.095  36.352  52.439  1.00  0.00           H
ATOM   3626  HB3 TYR X 236      28.812  35.451  53.373  1.00  0.00           H
ATOM   3627  CG  TYR X 236      30.679  34.486  53.373  1.00  0.00           C
ATOM   3628  CD1 TYR X 236      31.830  34.034  52.718  1.00  0.00           C
ATOM   3629  HD1 TYR X 236      32.150  34.415  51.760  1.00  0.00           H
ATOM   3630  CE1 TYR X 236      32.701  33.212  53.413  1.00  0.00           C
ATOM   3631  HE1 TYR X 236      33.621  32.952  52.904  1.00  0.00           H
ATOM   3632  CZ  TYR X 236      32.459  32.792  54.748  1.00  0.00           C
ATOM   3633  OH  TYR X 236      33.189  31.810  55.306  1.00  0.00           O
ATOM   3634  HH  TYR X 236      32.915  31.548  56.185  1.00  0.00           H
ATOM   3635  CE2 TYR X 236      31.300  33.245  55.425  1.00  0.00           C
ATOM   3636  HE2 TYR X 236      31.076  32.854  56.409  1.00  0.00           H
ATOM   3637  CD2 TYR X 236      30.395  34.063  54.717  1.00  0.00           C
ATOM   3638  HD2 TYR X 236      29.514  34.385  55.254  1.00  0.00           H
ATOM   3639  C   TYR X 236      27.882  35.650  50.913  1.00  0.00           C
ATOM   3640  O   TYR X 236      27.963  36.374  49.901  1.00  0.00           O
ATOM   3641  N   ILE X 237      26.654  35.568  51.561  1.00  0.00           N
ATOM   3642  H   ILE X 237      26.615  34.820  52.240  1.00  0.00           H
ATOM   3643  CA  ILE X 237      25.624  36.567  51.468  1.00  0.00           C
ATOM   3644  HA  ILE X 237      25.309  36.609  50.419  1.00  0.00           H
ATOM   3645  CB  ILE X 237      24.314  36.203  52.249  1.00  0.00           C
ATOM   3646  HB  ILE X 237      24.654  35.826  53.222  1.00  0.00           H
ATOM   3647  CG2 ILE X 237      23.319  37.373  52.378  1.00  0.00           C
ATOM   3648 HG21 ILE X 237      23.777  38.203  52.921  1.00  0.00           H
ATOM   3649 HG22 ILE X 237      22.475  37.113  53.012  1.00  0.00           H
ATOM   3650 HG23 ILE X 237      22.992  37.677  51.387  1.00  0.00           H
ATOM   3651  CG1 ILE X 237      23.535  35.046  51.633  1.00  0.00           C
ATOM   3652 HG12 ILE X 237      23.122  35.461  50.711  1.00  0.00           H
ATOM   3653 HG13 ILE X 237      24.214  34.311  51.203  1.00  0.00           H
ATOM   3654  CD1 ILE X 237      22.397  34.433  52.470  1.00  0.00           C
ATOM   3655 HD11 ILE X 237      21.978  33.629  51.873  1.00  0.00           H
ATOM   3656 HD12 ILE X 237      21.590  35.157  52.598  1.00  0.00           H
ATOM   3657 HD13 ILE X 237      22.786  34.029  53.406  1.00  0.00           H
ATOM   3658  C   ILE X 237      26.178  37.911  51.975  1.00  0.00           C
ATOM   3659  O   ILE X 237      26.471  38.135  53.168  1.00  0.00           O
ATOM   3660  N   CYX X 238      26.343  38.803  50.978  1.00  0.00           N
ATOM   3661  H   CYX X 238      26.240  38.404  50.053  1.00  0.00           H
ATOM   3662  CA  CYX X 238      26.849  40.185  51.066  1.00  0.00           C
ATOM   3663  HA  CYX X 238      27.871  40.050  51.407  1.00  0.00           H
ATOM   3664  CB  CYX X 238      26.758  40.743  49.713  1.00  0.00           C
ATOM   3665  HB2 CYX X 238      25.753  40.668  49.289  1.00  0.00           H
ATOM   3666  HB3 CYX X 238      27.151  41.749  49.844  1.00  0.00           H
ATOM   3667  SG  CYX X 238      27.798  39.766  48.556  1.00  0.00           S
ATOM   3668  C   CYX X 238      26.079  41.045  52.008  1.00  0.00           C
ATOM   3669  O   CYX X 238      26.738  41.813  52.752  1.00  0.00           O
ATOM   3670  N   SER X 239      24.750  40.950  52.110  1.00  0.00           N
ATOM   3671  H   SER X 239      24.356  40.254  51.494  1.00  0.00           H
ATOM   3672  CA  SER X 239      23.960  41.821  52.909  1.00  0.00           C
ATOM   3673  HA  SER X 239      24.182  42.802  52.493  1.00  0.00           H
ATOM   3674  CB  SER X 239      22.549  41.383  52.646  1.00  0.00           C
ATOM   3675  HB2 SER X 239      22.188  41.754  51.685  1.00  0.00           H
ATOM   3676  HB3 SER X 239      22.555  40.304  52.619  1.00  0.00           H
ATOM   3677  OG  SER X 239      21.654  41.715  53.729  1.00  0.00           O
ATOM   3678  HG  SER X 239      21.141  42.516  53.603  1.00  0.00           H
ATOM   3679  C   SER X 239      24.304  41.807  54.341  1.00  0.00           C
ATOM   3680  O   SER X 239      24.785  40.776  54.884  1.00  0.00           O
ATOM   3681  N   PRO X 240      24.122  42.856  55.118  1.00  0.00           N
ATOM   3682  CD  PRO X 240      23.924  44.224  54.695  1.00  0.00           C
ATOM   3683  HD2 PRO X 240      23.125  44.119  53.949  1.00  0.00           H
ATOM   3684  HD3 PRO X 240      24.834  44.650  54.265  1.00  0.00           H
ATOM   3685  CG  PRO X 240      23.436  44.947  56.009  1.00  0.00           C
ATOM   3686  HG2 PRO X 240      22.427  44.585  56.147  1.00  0.00           H
ATOM   3687  HG3 PRO X 240      23.566  46.030  56.015  1.00  0.00           H
ATOM   3688  CB  PRO X 240      24.341  44.336  57.017  1.00  0.00           C
ATOM   3689  HB2 PRO X 240      23.966  44.543  58.020  1.00  0.00           H
ATOM   3690  HB3 PRO X 240      25.353  44.712  56.952  1.00  0.00           H
ATOM   3691  CA  PRO X 240      24.254  42.905  56.550  1.00  0.00           C
ATOM   3692  HA  PRO X 240      25.186  42.400  56.799  1.00  0.00           H
ATOM   3693  C   PRO X 240      23.291  42.075  57.427  1.00  0.00           C
ATOM   3694  O   PRO X 240      23.366  41.984  58.642  1.00  0.00           O
ATOM   3695  N   VAL X 241      22.337  41.371  56.820  1.00  0.00           N
ATOM   3696  H   VAL X 241      22.301  41.340  55.806  1.00  0.00           H
ATOM   3697  CA  VAL X 241      21.373  40.452  57.482  1.00  0.00           C
ATOM   3698  HA  VAL X 241      21.244  40.897  58.460  1.00  0.00           H
ATOM   3699  CB  VAL X 241      20.049  40.410  56.623  1.00  0.00           C
ATOM   3700  HB  VAL X 241      20.242  40.219  55.569  1.00  0.00           H
ATOM   3701  CG1 VAL X 241      18.970  39.569  57.255  1.00  0.00           C
ATOM   3702 HG11 VAL X 241      18.038  39.510  56.685  1.00  0.00           H
ATOM   3703 HG12 VAL X 241      19.358  38.580  57.462  1.00  0.00           H
ATOM   3704 HG13 VAL X 241      18.693  40.083  58.180  1.00  0.00           H
ATOM   3705  CG2 VAL X 241      19.493  41.847  56.553  1.00  0.00           C
ATOM   3706 HG21 VAL X 241      20.342  42.375  56.121  1.00  0.00           H
ATOM   3707 HG22 VAL X 241      19.383  42.390  57.482  1.00  0.00           H
ATOM   3708 HG23 VAL X 241      18.592  41.901  55.928  1.00  0.00           H
ATOM   3709  C   VAL X 241      21.976  39.052  57.731  1.00  0.00           C
ATOM   3710  O   VAL X 241      21.703  38.088  57.029  1.00  0.00           O
ATOM   3711  N   LEU X 242      22.707  39.049  58.829  1.00  0.00           N
ATOM   3712  H   LEU X 242      22.811  39.939  59.291  1.00  0.00           H
ATOM   3713  CA  LEU X 242      23.192  37.862  59.429  1.00  0.00           C
ATOM   3714  HA  LEU X 242      23.766  37.267  58.714  1.00  0.00           H
ATOM   3715  CB  LEU X 242      24.039  38.244  60.638  1.00  0.00           C
ATOM   3716  HB2 LEU X 242      23.330  38.540  61.411  1.00  0.00           H
ATOM   3717  HB3 LEU X 242      24.575  37.337  60.910  1.00  0.00           H
ATOM   3718  CG  LEU X 242      25.058  39.422  60.605  1.00  0.00           C
ATOM   3719  HG  LEU X 242      24.495  40.343  60.447  1.00  0.00           H
ATOM   3720  CD1 LEU X 242      25.664  39.722  61.998  1.00  0.00           C
ATOM   3721 HD11 LEU X 242      26.330  40.566  61.779  1.00  0.00           H
ATOM   3722 HD12 LEU X 242      26.139  38.853  62.436  1.00  0.00           H
ATOM   3723 HD13 LEU X 242      24.867  40.127  62.604  1.00  0.00           H
ATOM   3724  CD2 LEU X 242      26.147  39.163  59.585  1.00  0.00           C
ATOM   3725 HD21 LEU X 242      26.721  38.348  60.018  1.00  0.00           H
ATOM   3726 HD22 LEU X 242      25.671  38.846  58.656  1.00  0.00           H
ATOM   3727 HD23 LEU X 242      26.850  39.990  59.459  1.00  0.00           H
ATOM   3728  C   LEU X 242      22.093  36.882  59.848  1.00  0.00           C
ATOM   3729  O   LEU X 242      21.181  37.238  60.568  1.00  0.00           O
ATOM   3730  N   THR X 243      22.274  35.618  59.552  1.00  0.00           N
ATOM   3731  H   THR X 243      23.101  35.353  59.047  1.00  0.00           H
ATOM   3732  CA  THR X 243      21.332  34.600  60.019  1.00  0.00           C
ATOM   3733  HA  THR X 243      20.782  35.004  60.868  1.00  0.00           H
ATOM   3734  CB  THR X 243      20.288  34.190  58.847  1.00  0.00           C
ATOM   3735  HB  THR X 243      19.541  33.603  59.366  1.00  0.00           H
ATOM   3736  CG2 THR X 243      19.739  35.564  58.348  1.00  0.00           C
ATOM   3737 HG21 THR X 243      18.873  35.298  57.732  1.00  0.00           H
ATOM   3738 HG22 THR X 243      20.571  36.034  57.842  1.00  0.00           H
ATOM   3739 HG23 THR X 243      19.308  36.194  59.129  1.00  0.00           H
ATOM   3740  OG1 THR X 243      20.776  33.482  57.762  1.00  0.00           O
ATOM   3741  HG1 THR X 243      20.122  33.069  57.200  1.00  0.00           H
ATOM   3742  C   THR X 243      21.962  33.265  60.474  1.00  0.00           C
ATOM   3743  O   THR X 243      21.215  32.363  60.915  1.00  0.00           O
ATOM   3744  N   AP2 X 244      23.298  33.024  60.453  1.00  0.00           N
ATOM   3745  H   AP2 X 244      23.909  33.752  60.108  1.00  0.00           H
ATOM   3746  CA  AP2 X 244      23.886  31.812  60.864  1.00  0.00           C
ATOM   3747  HA  AP2 X 244      23.316  30.939  60.521  1.00  0.00           H
ATOM   3748  CB  AP2 X 244      25.235  31.698  60.205  1.00  0.00           C
ATOM   3749  HB2 AP2 X 244      25.006  31.622  59.136  1.00  0.00           H
ATOM   3750  HB3 AP2 X 244      25.842  32.592  60.316  1.00  0.00           H
ATOM   3751  CG  AP2 X 244      26.086  30.530  60.679  1.00  0.00           C
ATOM   3752  OD1 AP2 X 244      25.505  29.575  61.211  1.00  0.00           O
ATOM   3753  OD2 AP2 X 244      27.272  30.491  60.337  1.00  0.00           O
ATOM   3754  C   AP2 X 244      23.986  31.696  62.455  1.00  0.00           C
ATOM   3755  O   AP2 X 244      25.098  31.756  63.046  1.00  0.00           O
ATOM   3756  N   ASN X 245      22.848  31.626  63.174  1.00  0.00           N
ATOM   3757  H   ASN X 245      21.992  31.576  62.642  1.00  0.00           H
ATOM   3758  CA  ASN X 245      22.634  32.090  64.583  1.00  0.00           C
ATOM   3759  HA  ASN X 245      23.248  32.973  64.778  1.00  0.00           H
ATOM   3760  CB  ASN X 245      21.114  32.370  64.799  1.00  0.00           C
ATOM   3761  HB2 ASN X 245      20.614  31.894  63.959  1.00  0.00           H
ATOM   3762  HB3 ASN X 245      20.839  31.860  65.726  1.00  0.00           H
ATOM   3763  CG  ASN X 245      20.773  33.832  64.876  1.00  0.00           C
ATOM   3764  OD1 ASN X 245      21.058  34.602  63.977  1.00  0.00           O
ATOM   3765  ND2 ASN X 245      20.245  34.282  65.975  1.00  0.00           N
ATOM   3766 HD21 ASN X 245      19.785  33.673  66.637  1.00  0.00           H
ATOM   3767 HD22 ASN X 245      19.769  35.160  65.814  1.00  0.00           H
ATOM   3768  C   ASN X 245      23.151  31.005  65.552  1.00  0.00           C
ATOM   3769  O   ASN X 245      22.971  29.819  65.333  1.00  0.00           O
ATOM   3770  N   PRO X 246      23.582  31.453  66.804  1.00  0.00           N
ATOM   3771  CD  PRO X 246      24.118  30.503  67.775  1.00  0.00           C
ATOM   3772  HD2 PRO X 246      25.200  30.450  67.686  1.00  0.00           H
ATOM   3773  HD3 PRO X 246      23.599  29.570  67.547  1.00  0.00           H
ATOM   3774  CG  PRO X 246      23.797  31.135  69.063  1.00  0.00           C
ATOM   3775  HG2 PRO X 246      24.559  30.999  69.838  1.00  0.00           H
ATOM   3776  HG3 PRO X 246      22.882  30.810  69.565  1.00  0.00           H
ATOM   3777  CB  PRO X 246      23.774  32.662  68.872  1.00  0.00           C
ATOM   3778  HB2 PRO X 246      24.777  33.012  69.111  1.00  0.00           H
ATOM   3779  HB3 PRO X 246      22.864  32.942  69.416  1.00  0.00           H
ATOM   3780  CA  PRO X 246      23.484  32.819  67.374  1.00  0.00           C
ATOM   3781  HA  PRO X 246      22.517  33.308  67.242  1.00  0.00           H
ATOM   3782  C   PRO X 246      24.520  33.708  66.678  1.00  0.00           C
ATOM   3783  O   PRO X 246      25.449  33.201  66.082  1.00  0.00           O
ATOM   3784  N   ARG X 247      24.276  35.040  66.663  1.00  0.00           N
ATOM   3785  H   ARG X 247      23.538  35.311  67.288  1.00  0.00           H
ATOM   3786  CA  ARG X 247      24.901  36.143  65.891  1.00  0.00           C
ATOM   3787  HA  ARG X 247      25.832  35.766  65.477  1.00  0.00           H
ATOM   3788  CB  ARG X 247      23.997  36.529  64.670  1.00  0.00           C
ATOM   3789  HB2 ARG X 247      24.540  37.296  64.128  1.00  0.00           H
ATOM   3790  HB3 ARG X 247      23.946  35.589  64.127  1.00  0.00           H
ATOM   3791  CG  ARG X 247      22.629  37.023  65.043  1.00  0.00           C
ATOM   3792  HG2 ARG X 247      22.197  36.263  65.685  1.00  0.00           H
ATOM   3793  HG3 ARG X 247      22.710  37.956  65.593  1.00  0.00           H
ATOM   3794  CD  ARG X 247      21.734  37.554  63.895  1.00  0.00           C
ATOM   3795  HD2 ARG X 247      22.389  38.255  63.377  1.00  0.00           H
ATOM   3796  HD3 ARG X 247      21.465  36.771  63.181  1.00  0.00           H
ATOM   3797  NE  ARG X 247      20.523  38.202  64.389  1.00  0.00           N
ATOM   3798  HE  ARG X 247      20.630  39.127  64.777  1.00  0.00           H
ATOM   3799  CZ  ARG X 247      19.280  37.807  64.292  1.00  0.00           C
ATOM   3800  NH1 ARG X 247      18.957  36.528  63.868  1.00  0.00           N
ATOM   3801 HH11 ARG X 247      19.730  35.885  63.965  1.00  0.00           H
ATOM   3802 HH12 ARG X 247      17.980  36.248  63.844  1.00  0.00           H
ATOM   3803  NH2 ARG X 247      18.215  38.544  64.633  1.00  0.00           N
ATOM   3804 HH21 ARG X 247      18.409  39.473  64.972  1.00  0.00           H
ATOM   3805 HH22 ARG X 247      17.272  38.204  64.530  1.00  0.00           H
ATOM   3806  C   ARG X 247      25.193  37.422  66.740  1.00  0.00           C
ATOM   3807  O   ARG X 247      24.506  37.570  67.715  1.00  0.00           O
ATOM   3808  N   PRO X 248      26.268  38.200  66.466  1.00  0.00           N
ATOM   3809  CD  PRO X 248      27.489  37.838  65.807  1.00  0.00           C
ATOM   3810  HD2 PRO X 248      27.217  37.470  64.825  1.00  0.00           H
ATOM   3811  HD3 PRO X 248      28.053  37.204  66.496  1.00  0.00           H
ATOM   3812  CG  PRO X 248      28.170  39.200  65.632  1.00  0.00           C
ATOM   3813  HG2 PRO X 248      27.699  39.690  64.778  1.00  0.00           H
ATOM   3814  HG3 PRO X 248      29.248  39.134  65.471  1.00  0.00           H
ATOM   3815  CB  PRO X 248      27.841  39.961  66.922  1.00  0.00           C
ATOM   3816  HB2 PRO X 248      27.998  41.036  66.766  1.00  0.00           H
ATOM   3817  HB3 PRO X 248      28.421  39.510  67.723  1.00  0.00           H
ATOM   3818  CA  PRO X 248      26.386  39.510  67.122  1.00  0.00           C
ATOM   3819  HA  PRO X 248      26.323  39.489  68.208  1.00  0.00           H
ATOM   3820  C   PRO X 248      25.342  40.446  66.530  1.00  0.00           C
ATOM   3821  O   PRO X 248      24.629  40.045  65.594  1.00  0.00           O
ATOM   3822  N   ASN X 249      25.326  41.728  66.993  1.00  0.00           N
ATOM   3823  H   ASN X 249      26.085  42.124  67.520  1.00  0.00           H
ATOM   3824  CA  ASN X 249      24.386  42.644  66.390  1.00  0.00           C
ATOM   3825  HA  ASN X 249      23.442  42.103  66.321  1.00  0.00           H
ATOM   3826  CB  ASN X 249      24.252  43.945  67.157  1.00  0.00           C
ATOM   3827  HB2 ASN X 249      25.157  44.557  67.128  1.00  0.00           H
ATOM   3828  HB3 ASN X 249      23.476  44.426  66.566  1.00  0.00           H
ATOM   3829  CG  ASN X 249      23.732  43.872  68.533  1.00  0.00           C
ATOM   3830  OD1 ASN X 249      24.451  44.155  69.518  1.00  0.00           O
ATOM   3831  ND2 ASN X 249      22.402  43.779  68.701  1.00  0.00           N
ATOM   3832 HD21 ASN X 249      21.791  43.757  67.900  1.00  0.00           H
ATOM   3833 HD22 ASN X 249      21.963  43.912  69.599  1.00  0.00           H
ATOM   3834  C   ASN X 249      24.862  42.859  64.914  1.00  0.00           C
ATOM   3835  O   ASN X 249      26.049  42.674  64.679  1.00  0.00           O
ATOM   3836  N   ASP X 250      23.973  43.199  63.999  1.00  0.00           N
ATOM   3837  H   ASP X 250      23.007  43.305  64.276  1.00  0.00           H
ATOM   3838  CA  ASP X 250      24.184  43.405  62.543  1.00  0.00           C
ATOM   3839  HA  ASP X 250      24.608  42.491  62.131  1.00  0.00           H
ATOM   3840  CB  ASP X 250      22.863  43.708  61.711  1.00  0.00           C
ATOM   3841  HB2 ASP X 250      22.451  44.704  61.893  1.00  0.00           H
ATOM   3842  HB3 ASP X 250      23.105  43.688  60.645  1.00  0.00           H
ATOM   3843  CG  ASP X 250      21.738  42.696  61.907  1.00  0.00           C
ATOM   3844  OD1 ASP X 250      22.007  41.565  62.421  1.00  0.00           O
ATOM   3845  OD2 ASP X 250      20.561  43.052  61.606  1.00  0.00           O
ATOM   3846  C   ASP X 250      25.175  44.599  62.365  1.00  0.00           C
ATOM   3847  O   ASP X 250      25.036  45.626  63.011  1.00  0.00           O
ATOM   3848  N   PRO X 251      26.135  44.537  61.377  1.00  0.00           N
ATOM   3849  CD  PRO X 251      26.381  43.336  60.549  1.00  0.00           C
ATOM   3850  HD2 PRO X 251      25.537  42.986  59.967  1.00  0.00           H
ATOM   3851  HD3 PRO X 251      26.650  42.475  61.162  1.00  0.00           H
ATOM   3852  CG  PRO X 251      27.533  43.684  59.589  1.00  0.00           C
ATOM   3853  HG2 PRO X 251      27.106  43.944  58.620  1.00  0.00           H
ATOM   3854  HG3 PRO X 251      28.310  42.917  59.558  1.00  0.00           H
ATOM   3855  CB  PRO X 251      28.008  45.063  60.126  1.00  0.00           C
ATOM   3856  HB2 PRO X 251      28.429  45.668  59.314  1.00  0.00           H
ATOM   3857  HB3 PRO X 251      28.907  44.947  60.725  1.00  0.00           H
ATOM   3858  CA  PRO X 251      26.928  45.671  60.902  1.00  0.00           C
ATOM   3859  HA  PRO X 251      27.299  46.177  61.791  1.00  0.00           H
ATOM   3860  C   PRO X 251      26.147  46.702  59.976  1.00  0.00           C
ATOM   3861  O   PRO X 251      24.996  46.353  59.584  1.00  0.00           O
ATOM   3862  N   THR X 252      26.755  47.867  59.802  1.00  0.00           N
ATOM   3863  H   THR X 252      27.642  48.035  60.256  1.00  0.00           H
ATOM   3864  CA  THR X 252      26.244  48.921  58.805  1.00  0.00           C
ATOM   3865  HA  THR X 252      25.156  48.935  58.855  1.00  0.00           H
ATOM   3866  CB  THR X 252      26.748  50.324  59.164  1.00  0.00           C
ATOM   3867  HB  THR X 252      27.828  50.384  59.243  1.00  0.00           H
ATOM   3868  CG2 THR X 252      26.384  51.368  58.131  1.00  0.00           C
ATOM   3869 HG21 THR X 252      27.122  51.317  57.326  1.00  0.00           H
ATOM   3870 HG22 THR X 252      26.456  52.363  58.558  1.00  0.00           H
ATOM   3871 HG23 THR X 252      25.383  51.312  57.697  1.00  0.00           H
ATOM   3872  OG1 THR X 252      26.165  50.825  60.377  1.00  0.00           O
ATOM   3873  HG1 THR X 252      26.645  50.349  61.055  1.00  0.00           H
ATOM   3874  C   THR X 252      26.573  48.416  57.419  1.00  0.00           C
ATOM   3875  O   THR X 252      25.893  48.725  56.441  1.00  0.00           O
ATOM   3876  N   VAL X 253      27.627  47.647  57.206  1.00  0.00           N
ATOM   3877  H   VAL X 253      28.197  47.453  58.022  1.00  0.00           H
ATOM   3878  CA  VAL X 253      28.066  47.037  55.908  1.00  0.00           C
ATOM   3879  HA  VAL X 253      27.266  47.019  55.174  1.00  0.00           H
ATOM   3880  CB  VAL X 253      29.297  47.824  55.309  1.00  0.00           C
ATOM   3881  HB  VAL X 253      30.023  47.878  56.118  1.00  0.00           H
ATOM   3882  CG1 VAL X 253      29.997  47.101  54.143  1.00  0.00           C
ATOM   3883 HG11 VAL X 253      29.197  47.004  53.414  1.00  0.00           H
ATOM   3884 HG12 VAL X 253      30.876  47.684  53.867  1.00  0.00           H
ATOM   3885 HG13 VAL X 253      30.368  46.111  54.416  1.00  0.00           H
ATOM   3886  CG2 VAL X 253      28.964  49.301  54.860  1.00  0.00           C
ATOM   3887 HG21 VAL X 253      28.448  49.337  53.894  1.00  0.00           H
ATOM   3888 HG22 VAL X 253      29.918  49.782  54.644  1.00  0.00           H
ATOM   3889 HG23 VAL X 253      28.371  49.753  55.646  1.00  0.00           H
ATOM   3890  C   VAL X 253      28.448  45.585  56.158  1.00  0.00           C
ATOM   3891  O   VAL X 253      29.203  45.303  57.118  1.00  0.00           O
ATOM   3892  N   GLY X 254      27.975  44.721  55.247  1.00  0.00           N
ATOM   3893  H   GLY X 254      27.542  45.079  54.408  1.00  0.00           H
ATOM   3894  CA  GLY X 254      28.270  43.299  55.337  1.00  0.00           C
ATOM   3895  HA2 GLY X 254      28.473  43.076  56.385  1.00  0.00           H
ATOM   3896  HA3 GLY X 254      27.523  42.570  55.003  1.00  0.00           H
ATOM   3897  C   GLY X 254      29.552  42.886  54.608  1.00  0.00           C
ATOM   3898  O   GLY X 254      30.455  43.766  54.444  1.00  0.00           O
ATOM   3899  N   LYS X 255      29.715  41.562  54.295  1.00  0.00           N
ATOM   3900  H   LYS X 255      28.966  40.939  54.561  1.00  0.00           H
ATOM   3901  CA  LYS X 255      30.786  40.877  53.636  1.00  0.00           C
ATOM   3902  HA  LYS X 255      31.410  41.627  53.146  1.00  0.00           H
ATOM   3903  CB  LYS X 255      31.542  40.091  54.683  1.00  0.00           C
ATOM   3904  HB2 LYS X 255      30.861  39.287  54.936  1.00  0.00           H
ATOM   3905  HB3 LYS X 255      32.399  39.791  54.087  1.00  0.00           H
ATOM   3906  CG  LYS X 255      32.082  40.866  55.861  1.00  0.00           C
ATOM   3907  HG2 LYS X 255      31.265  41.401  56.354  1.00  0.00           H
ATOM   3908  HG3 LYS X 255      32.549  40.140  56.530  1.00  0.00           H
ATOM   3909  CD  LYS X 255      32.956  42.083  55.612  1.00  0.00           C
ATOM   3910  HD2 LYS X 255      32.831  42.503  54.607  1.00  0.00           H
ATOM   3911  HD3 LYS X 255      32.608  42.861  56.294  1.00  0.00           H
ATOM   3912  CE  LYS X 255      34.477  41.752  55.759  1.00  0.00           C
ATOM   3913  HE2 LYS X 255      34.581  41.289  56.750  1.00  0.00           H
ATOM   3914  HE3 LYS X 255      34.807  41.128  54.930  1.00  0.00           H
ATOM   3915  NZ  LYS X 255      35.434  42.863  55.833  1.00  0.00           N
ATOM   3916  HZ1 LYS X 255      36.368  42.518  55.989  1.00  0.00           H
ATOM   3917  HZ2 LYS X 255      35.184  43.583  56.499  1.00  0.00           H
ATOM   3918  HZ3 LYS X 255      35.508  43.328  54.929  1.00  0.00           H
ATOM   3919  C   LYS X 255      30.380  39.821  52.526  1.00  0.00           C
ATOM   3920  O   LYS X 255      29.664  38.876  52.891  1.00  0.00           O
ATOM   3921  N   CYX X 256      30.868  39.974  51.342  1.00  0.00           N
ATOM   3922  H   CYX X 256      31.576  40.685  51.242  1.00  0.00           H
ATOM   3923  CA  CYX X 256      30.799  38.946  50.391  1.00  0.00           C
ATOM   3924  HA  CYX X 256      29.903  38.321  50.439  1.00  0.00           H
ATOM   3925  CB  CYX X 256      30.805  39.681  49.039  1.00  0.00           C
ATOM   3926  HB2 CYX X 256      31.756  40.172  48.874  1.00  0.00           H
ATOM   3927  HB3 CYX X 256      30.756  38.970  48.210  1.00  0.00           H
ATOM   3928  SG  CYX X 256      29.454  40.824  48.645  1.00  0.00           S
ATOM   3929  C   CYX X 256      31.992  37.970  50.401  1.00  0.00           C
ATOM   3930  O   CYX X 256      31.696  36.798  50.185  1.00  0.00           O
ATOM   3931  N   ASN X 257      33.292  38.316  50.585  1.00  0.00           N
ATOM   3932  H   ASN X 257      33.587  39.240  50.882  1.00  0.00           H
ATOM   3933  CA  ASN X 257      34.275  37.249  50.426  1.00  0.00           C
ATOM   3934  HA  ASN X 257      33.849  36.450  49.825  1.00  0.00           H
ATOM   3935  CB  ASN X 257      35.536  37.788  49.809  1.00  0.00           C
ATOM   3936  HB2 ASN X 257      36.083  38.472  50.459  1.00  0.00           H
ATOM   3937  HB3 ASN X 257      36.162  36.922  49.575  1.00  0.00           H
ATOM   3938  CG  ASN X 257      35.267  38.450  48.496  1.00  0.00           C
ATOM   3939  OD1 ASN X 257      35.550  39.622  48.362  1.00  0.00           O
ATOM   3940  ND2 ASN X 257      34.849  37.781  47.448  1.00  0.00           N
ATOM   3941 HD21 ASN X 257      34.499  36.834  47.540  1.00  0.00           H
ATOM   3942 HD22 ASN X 257      34.888  38.238  46.555  1.00  0.00           H
ATOM   3943  C   ASN X 257      34.605  36.601  51.761  1.00  0.00           C
ATOM   3944  O   ASN X 257      35.050  35.472  51.808  1.00  0.00           O
ATOM   3945  N   ASP X 258      34.414  37.255  52.895  1.00  0.00           N
ATOM   3946  H   ASP X 258      34.176  38.238  52.798  1.00  0.00           H
ATOM   3947  CA  ASP X 258      34.802  36.806  54.237  1.00  0.00           C
ATOM   3948  HA  ASP X 258      35.126  35.768  54.112  1.00  0.00           H
ATOM   3949  CB  ASP X 258      35.940  37.653  54.735  1.00  0.00           C
ATOM   3950  HB2 ASP X 258      35.620  38.650  55.027  1.00  0.00           H
ATOM   3951  HB3 ASP X 258      36.117  37.226  55.726  1.00  0.00           H
ATOM   3952  CG  ASP X 258      37.138  37.659  53.785  1.00  0.00           C
ATOM   3953  OD1 ASP X 258      37.596  36.651  53.243  1.00  0.00           O
ATOM   3954  OD2 ASP X 258      37.632  38.762  53.438  1.00  0.00           O
ATOM   3955  C   ASP X 258      33.671  36.739  55.237  1.00  0.00           C
ATOM   3956  O   ASP X 258      32.706  37.498  55.081  1.00  0.00           O
ATOM   3957  N   PRO X 259      33.823  35.994  56.320  1.00  0.00           N
ATOM   3958  CD  PRO X 259      34.883  34.940  56.500  1.00  0.00           C
ATOM   3959  HD2 PRO X 259      35.883  35.346  56.417  1.00  0.00           H
ATOM   3960  HD3 PRO X 259      34.707  34.301  55.632  1.00  0.00           H
ATOM   3961  CG  PRO X 259      34.598  34.231  57.898  1.00  0.00           C
ATOM   3962  HG2 PRO X 259      35.346  34.413  58.667  1.00  0.00           H
ATOM   3963  HG3 PRO X 259      34.373  33.172  57.768  1.00  0.00           H
ATOM   3964  CB  PRO X 259      33.306  34.852  58.396  1.00  0.00           C
ATOM   3965  HB2 PRO X 259      33.347  35.264  59.397  1.00  0.00           H
ATOM   3966  HB3 PRO X 259      32.448  34.187  58.355  1.00  0.00           H
ATOM   3967  CA  PRO X 259      32.957  36.068  57.548  1.00  0.00           C
ATOM   3968  HA  PRO X 259      31.945  35.950  57.168  1.00  0.00           H
ATOM   3969  C   PRO X 259      33.121  37.395  58.268  1.00  0.00           C
ATOM   3970  O   PRO X 259      34.184  37.941  58.449  1.00  0.00           O
ATOM   3971  N   TYR X 260      31.971  37.952  58.724  1.00  0.00           N
ATOM   3972  H   TYR X 260      31.116  37.427  58.703  1.00  0.00           H
ATOM   3973  CA  TYR X 260      31.847  39.011  59.672  1.00  0.00           C
ATOM   3974  HA  TYR X 260      32.491  39.803  59.286  1.00  0.00           H
ATOM   3975  CB  TYR X 260      30.423  39.518  59.582  1.00  0.00           C
ATOM   3976  HB2 TYR X 260      30.422  39.931  58.572  1.00  0.00           H
ATOM   3977  HB3 TYR X 260      29.635  38.826  59.867  1.00  0.00           H
ATOM   3978  CG  TYR X 260      30.321  40.783  60.483  1.00  0.00           C
ATOM   3979  CD1 TYR X 260      30.968  41.920  60.092  1.00  0.00           C
ATOM   3980  HD1 TYR X 260      31.458  41.989  59.131  1.00  0.00           H
ATOM   3981  CE1 TYR X 260      31.070  43.016  60.945  1.00  0.00           C
ATOM   3982  HE1 TYR X 260      31.593  43.880  60.565  1.00  0.00           H
ATOM   3983  CZ  TYR X 260      30.497  42.929  62.220  1.00  0.00           C
ATOM   3984  OH  TYR X 260      30.477  43.999  62.971  1.00  0.00           O
ATOM   3985  HH  TYR X 260      29.813  43.856  63.646  1.00  0.00           H
ATOM   3986  CE2 TYR X 260      29.785  41.834  62.651  1.00  0.00           C
ATOM   3987  HE2 TYR X 260      29.504  41.668  63.684  1.00  0.00           H
ATOM   3988  CD2 TYR X 260      29.736  40.719  61.791  1.00  0.00           C
ATOM   3989  HD2 TYR X 260      29.325  39.828  62.253  1.00  0.00           H
ATOM   3990  C   TYR X 260      32.222  38.543  61.135  1.00  0.00           C
ATOM   3991  O   TYR X 260      31.548  37.592  61.598  1.00  0.00           O
ATOM   3992  N   PRO X 261      33.143  39.162  61.927  1.00  0.00           N
ATOM   3993  CD  PRO X 261      33.941  40.245  61.309  1.00  0.00           C
ATOM   3994  HD2 PRO X 261      33.382  41.176  61.214  1.00  0.00           H
ATOM   3995  HD3 PRO X 261      34.323  39.867  60.361  1.00  0.00           H
ATOM   3996  CG  PRO X 261      35.136  40.482  62.225  1.00  0.00           C
ATOM   3997  HG2 PRO X 261      35.370  41.545  62.253  1.00  0.00           H
ATOM   3998  HG3 PRO X 261      35.947  39.841  61.886  1.00  0.00           H
ATOM   3999  CB  PRO X 261      34.724  39.887  63.528  1.00  0.00           C
ATOM   4000  HB2 PRO X 261      34.094  40.571  64.091  1.00  0.00           H
ATOM   4001  HB3 PRO X 261      35.612  39.519  64.052  1.00  0.00           H
ATOM   4002  CA  PRO X 261      33.757  38.749  63.175  1.00  0.00           C
ATOM   4003  HA  PRO X 261      34.261  37.785  63.056  1.00  0.00           H
ATOM   4004  C   PRO X 261      32.691  38.503  64.318  1.00  0.00           C
ATOM   4005  O   PRO X 261      31.661  39.166  64.294  1.00  0.00           O
ATOM   4006  N   GLY X 262      33.029  37.581  65.207  1.00  0.00           N
ATOM   4007  H   GLY X 262      33.972  37.206  65.210  1.00  0.00           H
ATOM   4008  CA  GLY X 262      32.257  37.248  66.416  1.00  0.00           C
ATOM   4009  HA2 GLY X 262      33.033  37.151  67.183  1.00  0.00           H
ATOM   4010  HA3 GLY X 262      31.592  38.036  66.742  1.00  0.00           H
ATOM   4011  C   GLY X 262      31.529  35.860  66.340  1.00  0.00           C
ATOM   4012  O   GLY X 262      30.419  35.716  67.032  1.00  0.00           O
ATOM   4013  N   ASN X 263      32.062  34.806  65.672  1.00  0.00           N
ATOM   4014  H   ASN X 263      32.925  34.943  65.170  1.00  0.00           H
ATOM   4015  CA  ASN X 263      31.211  33.631  65.519  1.00  0.00           C
ATOM   4016  HA  ASN X 263      30.647  33.577  66.441  1.00  0.00           H
ATOM   4017  CB  ASN X 263      30.172  33.957  64.381  1.00  0.00           C
ATOM   4018  HB2 ASN X 263      29.983  35.030  64.300  1.00  0.00           H
ATOM   4019  HB3 ASN X 263      30.437  33.518  63.416  1.00  0.00           H
ATOM   4020  CG  ASN X 263      28.820  33.362  64.722  1.00  0.00           C
ATOM   4021  OD1 ASN X 263      28.273  32.529  64.002  1.00  0.00           O
ATOM   4022  ND2 ASN X 263      28.150  33.942  65.637  1.00  0.00           N
ATOM   4023 HD21 ASN X 263      28.622  34.608  66.232  1.00  0.00           H
ATOM   4024 HD22 ASN X 263      27.234  33.545  65.770  1.00  0.00           H
ATOM   4025  C   ASN X 263      31.842  32.309  65.494  1.00  0.00           C
ATOM   4026  O   ASN X 263      31.447  31.442  64.662  1.00  0.00           O
ATOM   4027  N   ASN X 264      32.879  32.148  66.380  1.00  0.00           N
ATOM   4028  H   ASN X 264      33.271  32.900  66.933  1.00  0.00           H
ATOM   4029  CA  ASN X 264      33.370  30.779  66.555  1.00  0.00           C
ATOM   4030  HA  ASN X 264      33.513  30.382  65.555  1.00  0.00           H
ATOM   4031  CB  ASN X 264      34.705  30.783  67.244  1.00  0.00           C
ATOM   4032  HB2 ASN X 264      35.446  31.293  66.629  1.00  0.00           H
ATOM   4033  HB3 ASN X 264      34.540  31.263  68.210  1.00  0.00           H
ATOM   4034  CG  ASN X 264      35.163  29.390  67.461  1.00  0.00           C
ATOM   4035  OD1 ASN X 264      35.363  28.940  68.568  1.00  0.00           O
ATOM   4036  ND2 ASN X 264      35.438  28.582  66.437  1.00  0.00           N
ATOM   4037 HD21 ASN X 264      35.457  28.992  65.521  1.00  0.00           H
ATOM   4038 HD22 ASN X 264      35.674  27.603  66.543  1.00  0.00           H
ATOM   4039  C   ASN X 264      32.348  29.887  67.332  1.00  0.00           C
ATOM   4040  O   ASN X 264      31.864  30.338  68.356  1.00  0.00           O
ATOM   4041  N   ASN X 265      32.080  28.667  66.862  1.00  0.00           N
ATOM   4042  H   ASN X 265      32.347  28.450  65.920  1.00  0.00           H
ATOM   4043  CA  ASN X 265      31.231  27.668  67.488  1.00  0.00           C
ATOM   4044  HA  ASN X 265      31.369  26.715  66.984  1.00  0.00           H
ATOM   4045  CB  ASN X 265      31.879  27.448  68.877  1.00  0.00           C
ATOM   4046  HB2 ASN X 265      32.925  27.748  68.854  1.00  0.00           H
ATOM   4047  HB3 ASN X 265      31.324  28.054  69.590  1.00  0.00           H
ATOM   4048  CG  ASN X 265      31.700  26.108  69.549  1.00  0.00           C
ATOM   4049  OD1 ASN X 265      31.023  25.225  68.974  1.00  0.00           O
ATOM   4050  ND2 ASN X 265      32.250  25.978  70.770  1.00  0.00           N
ATOM   4051 HD21 ASN X 265      32.418  26.876  71.212  1.00  0.00           H
ATOM   4052 HD22 ASN X 265      31.929  25.172  71.289  1.00  0.00           H
ATOM   4053  C   ASN X 265      29.761  27.967  67.554  1.00  0.00           C
ATOM   4054  O   ASN X 265      28.974  27.440  68.398  1.00  0.00           O
ATOM   4055  N   AN1 X 266      29.371  28.819  66.627  1.00  0.00           N
ATOM   4056  H   AN1 X 266      30.100  29.083  65.977  1.00  0.00           H
ATOM   4057  CA  AN1 X 266      28.040  29.327  66.524  1.00  0.00           C
ATOM   4058  HA  AN1 X 266      27.379  28.797  67.215  1.00  0.00           H
ATOM   4059  CB  AN1 X 266      28.096  30.760  67.066  1.00  0.00           C
ATOM   4060  HB2 AN1 X 266      29.009  31.311  66.843  1.00  0.00           H
ATOM   4061  HB3 AN1 X 266      27.333  31.251  66.460  1.00  0.00           H
ATOM   4062  CG  AN1 X 266      27.793  30.992  68.525  1.00  0.00           C
ATOM   4063  OD1 AN1 X 266      27.293  32.055  68.922  1.00  0.00           O
ATOM   4064  ND2 AN1 X 266      28.115  30.116  69.490  1.00  0.00           N
ATOM   4065 HD21 AN1 X 266      28.406  29.205  69.185  1.00  0.00           H
ATOM   4066 HD22 AN1 X 266      28.014  30.315  70.483  1.00  0.00           H
ATOM   4067  C   AN1 X 266      27.438  29.091  65.100  1.00  0.00           C
ATOM   4068  O   AN1 X 266      27.998  29.459  64.086  1.00  0.00           O
ATOM   4069  N   GLY X 267      26.321  28.343  65.106  1.00  0.00           N
ATOM   4070  H   GLY X 267      25.963  27.984  65.980  1.00  0.00           H
ATOM   4071  CA  GLY X 267      25.465  28.252  63.929  1.00  0.00           C
ATOM   4072  HA2 GLY X 267      25.202  29.303  63.784  1.00  0.00           H
ATOM   4073  HA3 GLY X 267      26.069  28.034  63.048  1.00  0.00           H
ATOM   4074  C   GLY X 267      24.212  27.340  63.958  1.00  0.00           C
ATOM   4075  O   GLY X 267      23.867  26.619  64.893  1.00  0.00           O
ATOM   4076  N   VAL X 268      23.436  27.435  62.865  1.00  0.00           N
ATOM   4077  H   VAL X 268      23.748  28.109  62.175  1.00  0.00           H
ATOM   4078  CA  VAL X 268      22.259  26.567  62.632  1.00  0.00           C
ATOM   4079  HA  VAL X 268      22.441  25.576  63.054  1.00  0.00           H
ATOM   4080  CB  VAL X 268      21.001  27.126  63.402  1.00  0.00           C
ATOM   4081  HB  VAL X 268      21.255  27.219  64.465  1.00  0.00           H
ATOM   4082  CG1 VAL X 268      20.608  28.575  62.994  1.00  0.00           C
ATOM   4083 HG11 VAL X 268      19.906  28.583  62.157  1.00  0.00           H
ATOM   4084 HG12 VAL X 268      20.136  29.148  63.789  1.00  0.00           H
ATOM   4085 HG13 VAL X 268      21.459  29.094  62.545  1.00  0.00           H
ATOM   4086  CG2 VAL X 268      19.709  26.271  63.397  1.00  0.00           C
ATOM   4087 HG21 VAL X 268      19.328  26.112  62.387  1.00  0.00           H
ATOM   4088 HG22 VAL X 268      18.922  26.792  63.946  1.00  0.00           H
ATOM   4089 HG23 VAL X 268      19.794  25.323  63.933  1.00  0.00           H
ATOM   4090  C   VAL X 268      21.975  26.360  61.206  1.00  0.00           C
ATOM   4091  O   VAL X 268      22.082  27.311  60.432  1.00  0.00           O
ATOM   4092  N   LYS X 269      21.408  25.153  60.842  1.00  0.00           N
ATOM   4093  H   LYS X 269      21.651  24.433  61.516  1.00  0.00           H
ATOM   4094  CA  LYS X 269      20.748  24.771  59.666  1.00  0.00           C
ATOM   4095  HA  LYS X 269      21.555  24.682  58.934  1.00  0.00           H
ATOM   4096  CB  LYS X 269      20.042  23.391  59.813  1.00  0.00           C
ATOM   4097  HB2 LYS X 269      20.688  22.719  60.373  1.00  0.00           H
ATOM   4098  HB3 LYS X 269      19.087  23.483  60.336  1.00  0.00           H
ATOM   4099  CG  LYS X 269      19.893  22.878  58.333  1.00  0.00           C
ATOM   4100  HG2 LYS X 269      19.434  23.526  57.592  1.00  0.00           H
ATOM   4101  HG3 LYS X 269      20.932  22.730  58.029  1.00  0.00           H
ATOM   4102  CD  LYS X 269      19.328  21.448  58.341  1.00  0.00           C
ATOM   4103  HD2 LYS X 269      18.376  21.527  58.870  1.00  0.00           H
ATOM   4104  HD3 LYS X 269      18.992  21.202  57.335  1.00  0.00           H
ATOM   4105  CE  LYS X 269      20.174  20.303  58.859  1.00  0.00           C
ATOM   4106  HE2 LYS X 269      20.848  19.965  58.081  1.00  0.00           H
ATOM   4107  HE3 LYS X 269      20.750  20.761  59.672  1.00  0.00           H
ATOM   4108  NZ  LYS X 269      19.245  19.292  59.335  1.00  0.00           N
ATOM   4109  HZ1 LYS X 269      19.752  18.499  59.693  1.00  0.00           H
ATOM   4110  HZ2 LYS X 269      18.673  18.881  58.612  1.00  0.00           H
ATOM   4111  HZ3 LYS X 269      18.632  19.617  60.071  1.00  0.00           H
ATOM   4112  C   LYS X 269      19.827  25.827  59.015  1.00  0.00           C
ATOM   4113  O   LYS X 269      18.805  26.204  59.611  1.00  0.00           O
ATOM   4114  N   GLY X 270      19.986  26.296  57.770  1.00  0.00           N
ATOM   4115  H   GLY X 270      20.798  26.084  57.202  1.00  0.00           H
ATOM   4116  CA  GLY X 270      18.988  27.286  57.234  1.00  0.00           C
ATOM   4117  HA2 GLY X 270      17.968  27.008  57.520  1.00  0.00           H
ATOM   4118  HA3 GLY X 270      19.115  28.310  57.574  1.00  0.00           H
ATOM   4119  C   GLY X 270      18.932  27.424  55.749  1.00  0.00           C
ATOM   4120  O   GLY X 270      19.794  26.855  55.132  1.00  0.00           O
ATOM   4121  N   PHE X 271      18.005  28.223  55.150  1.00  0.00           N
ATOM   4122  H   PHE X 271      17.376  28.695  55.786  1.00  0.00           H
ATOM   4123  CA  PHE X 271      17.882  28.458  53.641  1.00  0.00           C
ATOM   4124  HA  PHE X 271      18.728  28.002  53.134  1.00  0.00           H
ATOM   4125  CB  PHE X 271      16.672  27.651  53.104  1.00  0.00           C
ATOM   4126  HB2 PHE X 271      16.785  27.592  52.019  1.00  0.00           H
ATOM   4127  HB3 PHE X 271      16.687  26.699  53.622  1.00  0.00           H
ATOM   4128  CG  PHE X 271      15.365  28.334  53.433  1.00  0.00           C
ATOM   4129  CD1 PHE X 271      14.736  28.207  54.666  1.00  0.00           C
ATOM   4130  HD1 PHE X 271      15.160  27.547  55.410  1.00  0.00           H
ATOM   4131  CE1 PHE X 271      13.425  28.726  54.854  1.00  0.00           C
ATOM   4132  HE1 PHE X 271      12.677  28.400  55.577  1.00  0.00           H
ATOM   4133  CZ  PHE X 271      12.943  29.613  53.899  1.00  0.00           C
ATOM   4134  HZ  PHE X 271      11.929  29.970  54.009  1.00  0.00           H
ATOM   4135  CE2 PHE X 271      13.744  29.977  52.756  1.00  0.00           C
ATOM   4136  HE2 PHE X 271      13.335  30.484  51.900  1.00  0.00           H
ATOM   4137  CD2 PHE X 271      14.938  29.273  52.514  1.00  0.00           C
ATOM   4138  HD2 PHE X 271      15.494  29.331  51.589  1.00  0.00           H
ATOM   4139  C   PHE X 271      17.763  29.931  53.332  1.00  0.00           C
ATOM   4140  O   PHE X 271      17.569  30.790  54.181  1.00  0.00           O
ATOM   4141  N   SER X 272      18.020  30.212  52.080  1.00  0.00           N
ATOM   4142  H   SER X 272      18.273  29.381  51.572  1.00  0.00           H
ATOM   4143  CA  SER X 272      17.581  31.435  51.365  1.00  0.00           C
ATOM   4144  HA  SER X 272      16.666  31.711  51.889  1.00  0.00           H
ATOM   4145  CB  SER X 272      18.611  32.579  51.464  1.00  0.00           C
ATOM   4146  HB2 SER X 272      18.114  33.534  51.318  1.00  0.00           H
ATOM   4147  HB3 SER X 272      19.014  32.529  52.470  1.00  0.00           H
ATOM   4148  OG  SER X 272      19.716  32.492  50.595  1.00  0.00           O
ATOM   4149  HG  SER X 272      20.243  31.725  50.829  1.00  0.00           H
ATOM   4150  C   SER X 272      17.077  31.141  49.891  1.00  0.00           C
ATOM   4151  O   SER X 272      17.294  30.023  49.401  1.00  0.00           O
ATOM   4152  N   TYR X 273      16.462  32.132  49.252  1.00  0.00           N
ATOM   4153  H   TYR X 273      16.438  33.013  49.737  1.00  0.00           H
ATOM   4154  CA  TYR X 273      16.293  32.132  47.802  1.00  0.00           C
ATOM   4155  HA  TYR X 273      16.867  31.346  47.307  1.00  0.00           H
ATOM   4156  CB  TYR X 273      14.868  31.852  47.536  1.00  0.00           C
ATOM   4157  HB2 TYR X 273      14.222  32.505  48.123  1.00  0.00           H
ATOM   4158  HB3 TYR X 273      14.667  32.182  46.523  1.00  0.00           H
ATOM   4159  CG  TYR X 273      14.424  30.341  47.644  1.00  0.00           C
ATOM   4160  CD1 TYR X 273      13.952  29.776  48.869  1.00  0.00           C
ATOM   4161  HD1 TYR X 273      14.051  30.355  49.770  1.00  0.00           H
ATOM   4162  CE1 TYR X 273      13.522  28.430  48.918  1.00  0.00           C
ATOM   4163  HE1 TYR X 273      13.101  27.980  49.809  1.00  0.00           H
ATOM   4164  CZ  TYR X 273      13.272  27.768  47.693  1.00  0.00           C
ATOM   4165  OH  TYR X 273      12.717  26.516  47.792  1.00  0.00           O
ATOM   4166  HH  TYR X 273      12.817  25.922  47.046  1.00  0.00           H
ATOM   4167  CE2 TYR X 273      13.728  28.346  46.437  1.00  0.00           C
ATOM   4168  HE2 TYR X 273      13.629  27.807  45.504  1.00  0.00           H
ATOM   4169  CD2 TYR X 273      14.389  29.596  46.440  1.00  0.00           C
ATOM   4170  HD2 TYR X 273      14.795  29.972  45.506  1.00  0.00           H
ATOM   4171  C   TYR X 273      16.784  33.476  47.254  1.00  0.00           C
ATOM   4172  O   TYR X 273      16.512  34.478  47.909  1.00  0.00           O
ATOM   4173  N   LEU X 274      17.644  33.488  46.251  1.00  0.00           N
ATOM   4174  H   LEU X 274      17.776  32.653  45.698  1.00  0.00           H
ATOM   4175  CA  LEU X 274      18.550  34.623  45.867  1.00  0.00           C
ATOM   4176  HA  LEU X 274      18.437  35.452  46.572  1.00  0.00           H
ATOM   4177  CB  LEU X 274      20.041  34.091  46.056  1.00  0.00           C
ATOM   4178  HB2 LEU X 274      20.169  33.257  45.367  1.00  0.00           H
ATOM   4179  HB3 LEU X 274      20.735  34.771  45.564  1.00  0.00           H
ATOM   4180  CG  LEU X 274      20.385  33.877  47.522  1.00  0.00           C
ATOM   4181  HG  LEU X 274      19.552  33.630  48.174  1.00  0.00           H
ATOM   4182  CD1 LEU X 274      21.319  32.665  47.532  1.00  0.00           C
ATOM   4183 HD11 LEU X 274      22.324  32.986  47.256  1.00  0.00           H
ATOM   4184 HD12 LEU X 274      20.967  31.805  46.960  1.00  0.00           H
ATOM   4185 HD13 LEU X 274      21.431  32.272  48.544  1.00  0.00           H
ATOM   4186  CD2 LEU X 274      20.969  35.128  48.057  1.00  0.00           C
ATOM   4187 HD21 LEU X 274      20.330  35.941  47.686  1.00  0.00           H
ATOM   4188 HD22 LEU X 274      20.978  35.227  49.147  1.00  0.00           H
ATOM   4189 HD23 LEU X 274      21.968  35.332  47.683  1.00  0.00           H
ATOM   4190  C   LEU X 274      18.422  35.192  44.471  1.00  0.00           C
ATOM   4191  O   LEU X 274      19.256  35.814  43.945  1.00  0.00           O
ATOM   4192  N   ASP X 275      17.326  34.976  43.793  1.00  0.00           N
ATOM   4193  H   ASP X 275      16.561  34.534  44.269  1.00  0.00           H
ATOM   4194  CA  ASP X 275      16.940  35.452  42.426  1.00  0.00           C
ATOM   4195  HA  ASP X 275      17.796  35.115  41.836  1.00  0.00           H
ATOM   4196  CB  ASP X 275      15.783  34.587  41.946  1.00  0.00           C
ATOM   4197  HB2 ASP X 275      16.116  33.580  42.167  1.00  0.00           H
ATOM   4198  HB3 ASP X 275      14.926  34.932  42.520  1.00  0.00           H
ATOM   4199  CG  ASP X 275      15.753  34.748  40.373  1.00  0.00           C
ATOM   4200  OD1 ASP X 275      16.743  34.486  39.637  1.00  0.00           O
ATOM   4201  OD2 ASP X 275      14.726  35.181  39.801  1.00  0.00           O
ATOM   4202  C   ASP X 275      16.619  36.989  42.331  1.00  0.00           C
ATOM   4203  O   ASP X 275      15.505  37.425  42.086  1.00  0.00           O
ATOM   4204  N   GLY X 276      17.561  37.836  42.616  1.00  0.00           N
ATOM   4205  H   GLY X 276      18.426  37.380  42.888  1.00  0.00           H
ATOM   4206  CA  GLY X 276      17.555  39.275  42.313  1.00  0.00           C
ATOM   4207  HA2 GLY X 276      18.553  39.697  42.200  1.00  0.00           H
ATOM   4208  HA3 GLY X 276      17.066  39.439  41.352  1.00  0.00           H
ATOM   4209  C   GLY X 276      16.887  40.073  43.366  1.00  0.00           C
ATOM   4210  O   GLY X 276      17.170  39.867  44.573  1.00  0.00           O
ATOM   4211  N   VAL X 277      16.076  40.998  43.031  1.00  0.00           N
ATOM   4212  H   VAL X 277      16.078  41.231  42.046  1.00  0.00           H
ATOM   4213  CA  VAL X 277      15.143  41.684  43.987  1.00  0.00           C
ATOM   4214  HA  VAL X 277      15.816  42.177  44.680  1.00  0.00           H
ATOM   4215  CB  VAL X 277      14.378  42.815  43.170  1.00  0.00           C
ATOM   4216  HB  VAL X 277      13.888  42.316  42.331  1.00  0.00           H
ATOM   4217  CG1 VAL X 277      13.264  43.662  43.843  1.00  0.00           C
ATOM   4218 HG11 VAL X 277      12.937  44.415  43.120  1.00  0.00           H
ATOM   4219 HG12 VAL X 277      12.512  42.955  44.196  1.00  0.00           H
ATOM   4220 HG13 VAL X 277      13.690  44.144  44.717  1.00  0.00           H
ATOM   4221  CG2 VAL X 277      15.383  43.814  42.618  1.00  0.00           C
ATOM   4222 HG21 VAL X 277      15.992  43.397  41.816  1.00  0.00           H
ATOM   4223 HG22 VAL X 277      16.043  44.249  43.373  1.00  0.00           H
ATOM   4224 HG23 VAL X 277      14.838  44.634  42.152  1.00  0.00           H
ATOM   4225  C   VAL X 277      14.127  40.696  44.611  1.00  0.00           C
ATOM   4226  O   VAL X 277      13.634  41.078  45.646  1.00  0.00           O
ATOM   4227  N   ASN X 278      14.003  39.444  44.049  1.00  0.00           N
ATOM   4228  H   ASN X 278      14.765  39.195  43.427  1.00  0.00           H
ATOM   4229  CA  ASN X 278      13.128  38.430  44.656  1.00  0.00           C
ATOM   4230  HA  ASN X 278      12.306  39.045  45.041  1.00  0.00           H
ATOM   4231  CB  ASN X 278      12.694  37.416  43.556  1.00  0.00           C
ATOM   4232  HB2 ASN X 278      12.489  37.842  42.573  1.00  0.00           H
ATOM   4233  HB3 ASN X 278      13.493  36.706  43.352  1.00  0.00           H
ATOM   4234  CG  ASN X 278      11.416  36.680  43.898  1.00  0.00           C
ATOM   4235  OD1 ASN X 278      10.660  36.986  44.796  1.00  0.00           O
ATOM   4236  ND2 ASN X 278      11.234  35.574  43.188  1.00  0.00           N
ATOM   4237 HD21 ASN X 278      11.772  35.603  42.321  1.00  0.00           H
ATOM   4238 HD22 ASN X 278      10.550  34.871  43.389  1.00  0.00           H
ATOM   4239  C   ASN X 278      13.747  37.746  45.907  1.00  0.00           C
ATOM   4240  O   ASN X 278      13.345  36.646  46.307  1.00  0.00           O
ATOM   4241  N   THR X 279      14.924  38.173  46.409  1.00  0.00           N
ATOM   4242  H   THR X 279      15.310  39.038  46.058  1.00  0.00           H
ATOM   4243  CA  THR X 279      15.745  37.559  47.376  1.00  0.00           C
ATOM   4244  HA  THR X 279      15.857  36.535  47.006  1.00  0.00           H
ATOM   4245  CB  THR X 279      17.178  38.102  47.419  1.00  0.00           C
ATOM   4246  HB  THR X 279      17.083  39.186  47.512  1.00  0.00           H
ATOM   4247  CG2 THR X 279      18.021  37.438  48.437  1.00  0.00           C
ATOM   4248 HG21 THR X 279      17.640  37.804  49.391  1.00  0.00           H
ATOM   4249 HG22 THR X 279      19.056  37.703  48.215  1.00  0.00           H
ATOM   4250 HG23 THR X 279      17.994  36.345  48.379  1.00  0.00           H
ATOM   4251  OG1 THR X 279      17.761  37.772  46.130  1.00  0.00           O
ATOM   4252  HG1 THR X 279      17.526  38.477  45.533  1.00  0.00           H
ATOM   4253  C   THR X 279      14.944  37.496  48.693  1.00  0.00           C
ATOM   4254  O   THR X 279      14.563  38.568  49.177  1.00  0.00           O
ATOM   4255  N   TRP X 280      14.937  36.359  49.404  1.00  0.00           N
ATOM   4256  H   TRP X 280      15.157  35.563  48.818  1.00  0.00           H
ATOM   4257  CA  TRP X 280      14.319  36.118  50.708  1.00  0.00           C
ATOM   4258  HA  TRP X 280      14.236  37.042  51.278  1.00  0.00           H
ATOM   4259  CB  TRP X 280      12.869  35.487  50.550  1.00  0.00           C
ATOM   4260  HB2 TRP X 280      12.929  34.724  49.771  1.00  0.00           H
ATOM   4261  HB3 TRP X 280      12.608  34.907  51.434  1.00  0.00           H
ATOM   4262  CG  TRP X 280      11.705  36.372  50.252  1.00  0.00           C
ATOM   4263  CD1 TRP X 280      11.434  36.914  49.033  1.00  0.00           C
ATOM   4264  HD1 TRP X 280      12.009  36.867  48.119  1.00  0.00           H
ATOM   4265  NE1 TRP X 280      10.160  37.451  49.046  1.00  0.00           N
ATOM   4266  HE1 TRP X 280       9.549  37.593  48.251  1.00  0.00           H
ATOM   4267  CE2 TRP X 280       9.555  37.193  50.236  1.00  0.00           C
ATOM   4268  CZ2 TRP X 280       8.258  37.438  50.698  1.00  0.00           C
ATOM   4269  HZ2 TRP X 280       7.508  37.861  50.050  1.00  0.00           H
ATOM   4270  CH2 TRP X 280       7.916  37.181  52.007  1.00  0.00           C
ATOM   4271  HH2 TRP X 280       6.902  37.348  52.338  1.00  0.00           H
ATOM   4272  CZ3 TRP X 280       8.916  36.782  52.897  1.00  0.00           C
ATOM   4273  HZ3 TRP X 280       8.712  36.587  53.942  1.00  0.00           H
ATOM   4274  CE3 TRP X 280      10.286  36.562  52.475  1.00  0.00           C
ATOM   4275  HE3 TRP X 280      11.069  36.277  53.158  1.00  0.00           H
ATOM   4276  CD2 TRP X 280      10.574  36.729  51.104  1.00  0.00           C
ATOM   4277  C   TRP X 280      15.091  35.224  51.620  1.00  0.00           C
ATOM   4278  O   TRP X 280      15.654  34.160  51.276  1.00  0.00           O
ATOM   4279  N   LEU X 281      15.323  35.710  52.808  1.00  0.00           N
ATOM   4280  H   LEU X 281      14.770  36.473  53.159  1.00  0.00           H
ATOM   4281  CA  LEU X 281      16.224  35.086  53.778  1.00  0.00           C
ATOM   4282  HA  LEU X 281      16.608  34.156  53.346  1.00  0.00           H
ATOM   4283  CB  LEU X 281      17.332  36.031  54.257  1.00  0.00           C
ATOM   4284  HB2 LEU X 281      16.917  36.604  55.092  1.00  0.00           H
ATOM   4285  HB3 LEU X 281      18.029  35.360  54.755  1.00  0.00           H
ATOM   4286  CG  LEU X 281      18.073  37.101  53.369  1.00  0.00           C
ATOM   4287  HG  LEU X 281      17.455  37.942  53.076  1.00  0.00           H
ATOM   4288  CD1 LEU X 281      19.167  37.707  54.266  1.00  0.00           C
ATOM   4289 HD11 LEU X 281      18.922  37.657  55.324  1.00  0.00           H
ATOM   4290 HD12 LEU X 281      19.232  38.775  54.081  1.00  0.00           H
ATOM   4291 HD13 LEU X 281      20.171  37.288  54.119  1.00  0.00           H
ATOM   4292  CD2 LEU X 281      18.579  36.390  52.118  1.00  0.00           C
ATOM   4293 HD21 LEU X 281      19.170  35.533  52.451  1.00  0.00           H
ATOM   4294 HD22 LEU X 281      17.822  35.874  51.529  1.00  0.00           H
ATOM   4295 HD23 LEU X 281      19.265  36.973  51.505  1.00  0.00           H
ATOM   4296  C   LEU X 281      15.415  34.681  54.997  1.00  0.00           C
ATOM   4297  O   LEU X 281      14.405  35.298  55.416  1.00  0.00           O
ATOM   4298  N   GLY X 282      15.894  33.617  55.557  1.00  0.00           N
ATOM   4299  H   GLY X 282      16.592  33.155  54.979  1.00  0.00           H
ATOM   4300  CA  GLY X 282      15.202  32.892  56.624  1.00  0.00           C
ATOM   4301  HA2 GLY X 282      14.172  33.222  56.702  1.00  0.00           H
ATOM   4302  HA3 GLY X 282      15.117  31.816  56.462  1.00  0.00           H
ATOM   4303  C   GLY X 282      15.952  33.075  57.946  1.00  0.00           C
ATOM   4304  O   GLY X 282      17.166  32.741  58.049  1.00  0.00           O
ATOM   4305  N   ARG X 283      15.328  33.673  58.958  1.00  0.00           N
ATOM   4306  H   ARG X 283      14.346  33.868  58.873  1.00  0.00           H
ATOM   4307  CA  ARG X 283      16.015  34.398  60.043  1.00  0.00           C
ATOM   4308  HA  ARG X 283      17.062  34.116  60.112  1.00  0.00           H
ATOM   4309  CB  ARG X 283      16.073  35.897  59.649  1.00  0.00           C
ATOM   4310  HB2 ARG X 283      16.567  36.027  58.681  1.00  0.00           H
ATOM   4311  HB3 ARG X 283      15.069  36.308  59.520  1.00  0.00           H
ATOM   4312  CG  ARG X 283      16.853  36.713  60.709  1.00  0.00           C
ATOM   4313  HG2 ARG X 283      16.133  36.782  61.528  1.00  0.00           H
ATOM   4314  HG3 ARG X 283      17.731  36.142  61.018  1.00  0.00           H
ATOM   4315  CD  ARG X 283      17.280  38.125  60.232  1.00  0.00           C
ATOM   4316  HD2 ARG X 283      17.305  38.039  59.140  1.00  0.00           H
ATOM   4317  HD3 ARG X 283      16.519  38.856  60.497  1.00  0.00           H
ATOM   4318  NE  ARG X 283      18.633  38.534  60.706  1.00  0.00           N
ATOM   4319  HE  ARG X 283      19.338  37.819  60.596  1.00  0.00           H
ATOM   4320  CZ  ARG X 283      19.111  39.707  61.202  1.00  0.00           C
ATOM   4321  NH1 ARG X 283      18.398  40.792  61.281  1.00  0.00           N
ATOM   4322 HH11 ARG X 283      17.441  40.764  60.962  1.00  0.00           H
ATOM   4323 HH12 ARG X 283      18.784  41.717  61.396  1.00  0.00           H
ATOM   4324  NH2 ARG X 283      20.347  39.659  61.579  1.00  0.00           N
ATOM   4325 HH21 ARG X 283      20.814  38.766  61.622  1.00  0.00           H
ATOM   4326 HH22 ARG X 283      20.804  40.529  61.831  1.00  0.00           H
ATOM   4327  C   ARG X 283      15.330  34.208  61.403  1.00  0.00           C
ATOM   4328  O   ARG X 283      14.179  34.555  61.582  1.00  0.00           O
ATOM   4329  N   THR X 284      16.004  33.724  62.434  1.00  0.00           N
ATOM   4330  H   THR X 284      16.914  33.355  62.228  1.00  0.00           H
ATOM   4331  CA  THR X 284      15.486  33.635  63.841  1.00  0.00           C
ATOM   4332  HA  THR X 284      14.577  33.044  63.881  1.00  0.00           H
ATOM   4333  CB  THR X 284      16.407  32.754  64.685  1.00  0.00           C
ATOM   4334  HB  THR X 284      16.067  32.719  65.724  1.00  0.00           H
ATOM   4335  CG2 THR X 284      16.546  31.301  64.243  1.00  0.00           C
ATOM   4336 HG21 THR X 284      15.665  30.672  64.339  1.00  0.00           H
ATOM   4337 HG22 THR X 284      17.378  30.837  64.786  1.00  0.00           H
ATOM   4338 HG23 THR X 284      16.714  31.215  63.167  1.00  0.00           H
ATOM   4339  OG1 THR X 284      17.719  33.298  64.658  1.00  0.00           O
ATOM   4340  HG1 THR X 284      17.663  34.117  65.159  1.00  0.00           H
ATOM   4341  C   THR X 284      15.324  34.992  64.431  1.00  0.00           C
ATOM   4342  O   THR X 284      16.115  35.911  64.177  1.00  0.00           O
ATOM   4343  N   ILE X 285      14.304  35.209  65.288  1.00  0.00           N
ATOM   4344  H   ILE X 285      13.822  34.401  65.655  1.00  0.00           H
ATOM   4345  CA  ILE X 285      13.948  36.535  65.849  1.00  0.00           C
ATOM   4346  HA  ILE X 285      13.763  37.231  65.035  1.00  0.00           H
ATOM   4347  CB  ILE X 285      12.567  36.296  66.570  1.00  0.00           C
ATOM   4348  HB  ILE X 285      12.629  35.390  67.160  1.00  0.00           H
ATOM   4349  CG2 ILE X 285      12.100  37.559  67.443  1.00  0.00           C
ATOM   4350 HG21 ILE X 285      12.843  38.069  68.056  1.00  0.00           H
ATOM   4351 HG22 ILE X 285      11.309  37.316  68.154  1.00  0.00           H
ATOM   4352 HG23 ILE X 285      11.640  38.326  66.822  1.00  0.00           H
ATOM   4353  CG1 ILE X 285      11.429  36.081  65.492  1.00  0.00           C
ATOM   4354 HG12 ILE X 285      11.415  36.968  64.849  1.00  0.00           H
ATOM   4355 HG13 ILE X 285      11.758  35.238  64.875  1.00  0.00           H
ATOM   4356  CD1 ILE X 285      10.123  35.828  66.161  1.00  0.00           C
ATOM   4357 HD11 ILE X 285       9.393  35.505  65.409  1.00  0.00           H
ATOM   4358 HD12 ILE X 285       9.636  36.547  66.823  1.00  0.00           H
ATOM   4359 HD13 ILE X 285      10.219  34.965  66.824  1.00  0.00           H
ATOM   4360  C   ILE X 285      15.049  37.014  66.811  1.00  0.00           C
ATOM   4361  O   ILE X 285      15.439  38.193  66.640  1.00  0.00           O
ATOM   4362  N   SER X 286      15.586  36.144  67.719  1.00  0.00           N
ATOM   4363  H   SER X 286      15.223  35.199  67.695  1.00  0.00           H
ATOM   4364  CA  SER X 286      16.785  36.416  68.470  1.00  0.00           C
ATOM   4365  HA  SER X 286      16.680  37.342  69.037  1.00  0.00           H
ATOM   4366  CB  SER X 286      16.962  35.409  69.587  1.00  0.00           C
ATOM   4367  HB2 SER X 286      16.005  35.394  70.107  1.00  0.00           H
ATOM   4368  HB3 SER X 286      17.184  34.463  69.100  1.00  0.00           H
ATOM   4369  OG  SER X 286      17.968  35.691  70.571  1.00  0.00           O
ATOM   4370  HG  SER X 286      17.546  36.024  71.369  1.00  0.00           H
ATOM   4371  C   SER X 286      18.086  36.667  67.723  1.00  0.00           C
ATOM   4372  O   SER X 286      18.375  36.113  66.594  1.00  0.00           O
ATOM   4373  N   ILE X 287      18.883  37.562  68.327  1.00  0.00           N
ATOM   4374  H   ILE X 287      18.621  38.087  69.147  1.00  0.00           H
ATOM   4375  CA  ILE X 287      20.309  37.746  68.011  1.00  0.00           C
ATOM   4376  HA  ILE X 287      20.506  37.616  66.949  1.00  0.00           H
ATOM   4377  CB  ILE X 287      20.727  39.178  68.436  1.00  0.00           C
ATOM   4378  HB  ILE X 287      20.418  39.332  69.472  1.00  0.00           H
ATOM   4379  CG2 ILE X 287      22.226  39.597  68.436  1.00  0.00           C
ATOM   4380 HG21 ILE X 287      22.290  40.665  68.634  1.00  0.00           H
ATOM   4381 HG22 ILE X 287      22.634  39.358  67.454  1.00  0.00           H
ATOM   4382 HG23 ILE X 287      22.756  39.061  69.230  1.00  0.00           H
ATOM   4383  CG1 ILE X 287      19.991  40.271  67.584  1.00  0.00           C
ATOM   4384 HG12 ILE X 287      20.687  40.942  67.074  1.00  0.00           H
ATOM   4385 HG13 ILE X 287      19.336  39.759  66.880  1.00  0.00           H
ATOM   4386  CD1 ILE X 287      19.159  41.294  68.381  1.00  0.00           C
ATOM   4387 HD11 ILE X 287      18.276  41.524  67.793  1.00  0.00           H
ATOM   4388 HD12 ILE X 287      19.808  42.148  68.539  1.00  0.00           H
ATOM   4389 HD13 ILE X 287      18.843  40.929  69.353  1.00  0.00           H
ATOM   4390  C   ILE X 287      21.196  36.811  68.855  1.00  0.00           C
ATOM   4391  O   ILE X 287      22.009  36.063  68.357  1.00  0.00           O
ATOM   4392  N   ALA X 288      21.045  36.936  70.184  1.00  0.00           N
ATOM   4393  H   ALA X 288      20.368  37.583  70.568  1.00  0.00           H
ATOM   4394  CA  ALA X 288      21.728  36.203  71.184  1.00  0.00           C
ATOM   4395  HA  ALA X 288      22.801  36.214  70.973  1.00  0.00           H
ATOM   4396  CB  ALA X 288      21.398  36.873  72.577  1.00  0.00           C
ATOM   4397  HB1 ALA X 288      20.349  36.766  72.829  1.00  0.00           H
ATOM   4398  HB2 ALA X 288      21.762  37.902  72.546  1.00  0.00           H
ATOM   4399  HB3 ALA X 288      22.030  36.305  73.263  1.00  0.00           H
ATOM   4400  C   ALA X 288      21.487  34.636  71.321  1.00  0.00           C
ATOM   4401  O   ALA X 288      22.134  33.922  72.139  1.00  0.00           O
ATOM   4402  N   SER X 289      20.540  34.024  70.658  1.00  0.00           N
ATOM   4403  H   SER X 289      19.930  34.614  70.098  1.00  0.00           H
ATOM   4404  CA  SER X 289      20.376  32.528  70.598  1.00  0.00           C
ATOM   4405  HA  SER X 289      21.359  32.056  70.542  1.00  0.00           H
ATOM   4406  CB  SER X 289      19.500  31.939  71.768  1.00  0.00           C
ATOM   4407  HB2 SER X 289      19.448  30.849  71.830  1.00  0.00           H
ATOM   4408  HB3 SER X 289      19.956  32.247  72.699  1.00  0.00           H
ATOM   4409  OG  SER X 289      18.207  32.397  71.649  1.00  0.00           O
ATOM   4410  HG  SER X 289      18.268  33.105  72.300  1.00  0.00           H
ATOM   4411  C   SER X 289      19.665  32.090  69.253  1.00  0.00           C
ATOM   4412  O   SER X 289      19.449  32.889  68.339  1.00  0.00           O
ATOM   4413  N   ARG X 290      19.214  30.813  69.072  1.00  0.00           N
ATOM   4414  H   ARG X 290      19.571  30.103  69.698  1.00  0.00           H
ATOM   4415  CA  ARG X 290      18.460  30.264  67.959  1.00  0.00           C
ATOM   4416  HA  ARG X 290      18.782  30.857  67.097  1.00  0.00           H
ATOM   4417  CB  ARG X 290      18.821  28.780  67.772  1.00  0.00           C
ATOM   4418  HB2 ARG X 290      18.665  28.214  68.695  1.00  0.00           H
ATOM   4419  HB3 ARG X 290      18.127  28.415  67.023  1.00  0.00           H
ATOM   4420  CG  ARG X 290      20.308  28.602  67.286  1.00  0.00           C
ATOM   4421  HG2 ARG X 290      20.472  28.855  66.241  1.00  0.00           H
ATOM   4422  HG3 ARG X 290      20.923  29.219  67.943  1.00  0.00           H
ATOM   4423  CD  ARG X 290      20.702  27.089  67.478  1.00  0.00           C
ATOM   4424  HD2 ARG X 290      20.410  26.829  68.490  1.00  0.00           H
ATOM   4425  HD3 ARG X 290      20.233  26.423  66.760  1.00  0.00           H
ATOM   4426  NE  ARG X 290      22.160  26.949  67.318  1.00  0.00           N
ATOM   4427  HE  ARG X 290      22.508  26.682  66.410  1.00  0.00           H
ATOM   4428  CZ  ARG X 290      23.008  26.788  68.295  1.00  0.00           C
ATOM   4429  NH1 ARG X 290      22.826  27.087  69.566  1.00  0.00           N
ATOM   4430 HH11 ARG X 290      21.905  27.433  69.794  1.00  0.00           H
ATOM   4431 HH12 ARG X 290      23.515  26.962  70.292  1.00  0.00           H
ATOM   4432  NH2 ARG X 290      24.217  26.232  68.115  1.00  0.00           N
ATOM   4433 HH21 ARG X 290      24.467  26.075  67.153  1.00  0.00           H
ATOM   4434 HH22 ARG X 290      24.909  26.333  68.841  1.00  0.00           H
ATOM   4435  C   ARG X 290      16.970  30.498  68.124  1.00  0.00           C
ATOM   4436  O   ARG X 290      16.164  29.814  67.524  1.00  0.00           O
ATOM   4437  N   SER X 291      16.506  31.338  69.054  1.00  0.00           N
ATOM   4438  H   SER X 291      17.121  32.026  69.462  1.00  0.00           H
ATOM   4439  CA  SER X 291      15.071  31.564  69.432  1.00  0.00           C
ATOM   4440  HA  SER X 291      14.643  30.617  69.763  1.00  0.00           H
ATOM   4441  CB  SER X 291      14.868  32.421  70.710  1.00  0.00           C
ATOM   4442  HB2 SER X 291      15.265  33.408  70.479  1.00  0.00           H
ATOM   4443  HB3 SER X 291      13.780  32.467  70.835  1.00  0.00           H
ATOM   4444  OG  SER X 291      15.527  31.810  71.827  1.00  0.00           O
ATOM   4445  HG  SER X 291      16.471  31.895  71.675  1.00  0.00           H
ATOM   4446  C   SER X 291      14.182  32.250  68.376  1.00  0.00           C
ATOM   4447  O   SER X 291      14.514  33.251  67.702  1.00  0.00           O
ATOM   4448  N   GLY X 292      12.916  31.753  68.215  1.00  0.00           N
ATOM   4449  H   GLY X 292      12.670  30.896  68.690  1.00  0.00           H
ATOM   4450  CA  GLY X 292      11.952  32.168  67.175  1.00  0.00           C
ATOM   4451  HA2 GLY X 292      11.072  31.527  67.311  1.00  0.00           H
ATOM   4452  HA3 GLY X 292      11.781  33.233  67.336  1.00  0.00           H
ATOM   4453  C   GLY X 292      12.399  32.140  65.707  1.00  0.00           C
ATOM   4454  O   GLY X 292      13.528  31.641  65.445  1.00  0.00           O
ATOM   4455  N   TYR X 293      11.622  32.630  64.751  1.00  0.00           N
ATOM   4456  H   TYR X 293      10.684  32.905  65.002  1.00  0.00           H
ATOM   4457  CA  TYR X 293      11.901  32.368  63.304  1.00  0.00           C
ATOM   4458  HA  TYR X 293      12.913  32.723  63.091  1.00  0.00           H
ATOM   4459  CB  TYR X 293      11.837  30.885  62.854  1.00  0.00           C
ATOM   4460  HB2 TYR X 293      12.352  30.212  63.547  1.00  0.00           H
ATOM   4461  HB3 TYR X 293      10.795  30.564  62.866  1.00  0.00           H
ATOM   4462  CG  TYR X 293      12.411  30.633  61.379  1.00  0.00           C
ATOM   4463  CD1 TYR X 293      13.671  30.996  60.919  1.00  0.00           C
ATOM   4464  HD1 TYR X 293      14.368  31.473  61.590  1.00  0.00           H
ATOM   4465  CE1 TYR X 293      14.033  30.863  59.585  1.00  0.00           C
ATOM   4466  HE1 TYR X 293      15.029  31.220  59.380  1.00  0.00           H
ATOM   4467  CZ  TYR X 293      13.095  30.265  58.713  1.00  0.00           C
ATOM   4468  OH  TYR X 293      13.430  30.041  57.399  1.00  0.00           O
ATOM   4469  HH  TYR X 293      12.738  29.498  56.999  1.00  0.00           H
ATOM   4470  CE2 TYR X 293      11.790  29.801  59.105  1.00  0.00           C
ATOM   4471  HE2 TYR X 293      11.077  29.411  58.389  1.00  0.00           H
ATOM   4472  CD2 TYR X 293      11.503  30.026  60.514  1.00  0.00           C
ATOM   4473  HD2 TYR X 293      10.528  29.805  60.923  1.00  0.00           H
ATOM   4474  C   TYR X 293      10.929  33.144  62.339  1.00  0.00           C
ATOM   4475  O   TYR X 293       9.712  33.141  62.519  1.00  0.00           O
ATOM   4476  N   GLU X 294      11.503  33.874  61.380  1.00  0.00           N
ATOM   4477  H   GLU X 294      12.514  33.903  61.253  1.00  0.00           H
ATOM   4478  CA  GLU X 294      10.754  34.569  60.390  1.00  0.00           C
ATOM   4479  HA  GLU X 294       9.764  34.142  60.214  1.00  0.00           H
ATOM   4480  CB  GLU X 294      10.563  35.989  60.877  1.00  0.00           C
ATOM   4481  HB2 GLU X 294       9.903  36.510  60.189  1.00  0.00           H
ATOM   4482  HB3 GLU X 294      10.077  36.055  61.848  1.00  0.00           H
ATOM   4483  CG  GLU X 294      11.926  36.803  60.888  1.00  0.00           C
ATOM   4484  HG2 GLU X 294      12.650  36.326  61.549  1.00  0.00           H
ATOM   4485  HG3 GLU X 294      12.286  36.927  59.873  1.00  0.00           H
ATOM   4486  CD  GLU X 294      11.753  38.217  61.559  1.00  0.00           C
ATOM   4487  OE1 GLU X 294      12.771  38.923  61.811  1.00  0.00           O
ATOM   4488  OE2 GLU X 294      10.551  38.647  61.804  1.00  0.00           O
ATOM   4489  C   GLU X 294      11.334  34.552  58.977  1.00  0.00           C
ATOM   4490  O   GLU X 294      12.483  34.183  58.741  1.00  0.00           O
ATOM   4491  N   MET X 295      10.562  34.870  57.906  1.00  0.00           N
ATOM   4492  H   MET X 295       9.639  35.132  58.221  1.00  0.00           H
ATOM   4493  CA  MET X 295      10.998  35.085  56.550  1.00  0.00           C
ATOM   4494  HA  MET X 295      12.015  34.765  56.342  1.00  0.00           H
ATOM   4495  CB  MET X 295      10.040  34.505  55.520  1.00  0.00           C
ATOM   4496  HB2 MET X 295       9.027  34.745  55.836  1.00  0.00           H
ATOM   4497  HB3 MET X 295      10.204  34.916  54.529  1.00  0.00           H
ATOM   4498  CG  MET X 295      10.222  33.014  55.361  1.00  0.00           C
ATOM   4499  HG2 MET X 295       9.819  32.584  56.267  1.00  0.00           H
ATOM   4500  HG3 MET X 295       9.553  32.589  54.611  1.00  0.00           H
ATOM   4501  SD  MET X 295      11.893  32.330  55.174  1.00  0.00           S
ATOM   4502  CE  MET X 295      12.423  33.281  53.760  1.00  0.00           C
ATOM   4503  HE1 MET X 295      12.423  34.327  54.074  1.00  0.00           H
ATOM   4504  HE2 MET X 295      13.400  33.002  53.380  1.00  0.00           H
ATOM   4505  HE3 MET X 295      11.673  33.026  53.005  1.00  0.00           H
ATOM   4506  C   MET X 295      11.077  36.614  56.268  1.00  0.00           C
ATOM   4507  O   MET X 295      10.170  37.348  56.616  1.00  0.00           O
ATOM   4508  N   LEU X 296      12.122  37.049  55.567  1.00  0.00           N
ATOM   4509  H   LEU X 296      12.790  36.410  55.155  1.00  0.00           H
ATOM   4510  CA  LEU X 296      12.259  38.495  55.232  1.00  0.00           C
ATOM   4511  HA  LEU X 296      11.303  39.010  55.348  1.00  0.00           H
ATOM   4512  CB  LEU X 296      13.262  39.161  56.167  1.00  0.00           C
ATOM   4513  HB2 LEU X 296      14.224  38.665  56.009  1.00  0.00           H
ATOM   4514  HB3 LEU X 296      13.455  40.205  55.941  1.00  0.00           H
ATOM   4515  CG  LEU X 296      13.001  39.104  57.722  1.00  0.00           C
ATOM   4516  HG  LEU X 296      12.683  38.110  58.022  1.00  0.00           H
ATOM   4517  CD1 LEU X 296      14.295  39.219  58.406  1.00  0.00           C
ATOM   4518 HD11 LEU X 296      14.643  40.205  58.114  1.00  0.00           H
ATOM   4519 HD12 LEU X 296      15.079  38.576  58.010  1.00  0.00           H
ATOM   4520 HD13 LEU X 296      14.164  39.058  59.477  1.00  0.00           H
ATOM   4521  CD2 LEU X 296      11.960  40.121  58.295  1.00  0.00           C
ATOM   4522 HD21 LEU X 296      12.008  40.078  59.382  1.00  0.00           H
ATOM   4523 HD22 LEU X 296      12.179  41.084  57.831  1.00  0.00           H
ATOM   4524 HD23 LEU X 296      10.970  39.740  58.039  1.00  0.00           H
ATOM   4525  C   LEU X 296      12.723  38.644  53.834  1.00  0.00           C
ATOM   4526  O   LEU X 296      13.718  37.992  53.431  1.00  0.00           O
ATOM   4527  N   LYS X 297      12.065  39.423  52.959  1.00  0.00           N
ATOM   4528  H   LYS X 297      11.168  39.785  53.272  1.00  0.00           H
ATOM   4529  CA  LYS X 297      12.584  39.898  51.672  1.00  0.00           C
ATOM   4530  HA  LYS X 297      12.940  38.955  51.255  1.00  0.00           H
ATOM   4531  CB  LYS X 297      11.382  40.458  50.813  1.00  0.00           C
ATOM   4532  HB2 LYS X 297      10.675  39.648  50.649  1.00  0.00           H
ATOM   4533  HB3 LYS X 297      10.959  41.317  51.322  1.00  0.00           H
ATOM   4534  CG  LYS X 297      11.838  40.858  49.388  1.00  0.00           C
ATOM   4535  HG2 LYS X 297      12.742  41.467  49.384  1.00  0.00           H
ATOM   4536  HG3 LYS X 297      12.185  39.931  48.928  1.00  0.00           H
ATOM   4537  CD  LYS X 297      10.752  41.604  48.617  1.00  0.00           C
ATOM   4538  HD2 LYS X 297       9.799  41.097  48.677  1.00  0.00           H
ATOM   4539  HD3 LYS X 297      10.674  42.647  48.935  1.00  0.00           H
ATOM   4540  CE  LYS X 297      11.146  41.673  47.150  1.00  0.00           C
ATOM   4541  HE2 LYS X 297      12.007  42.334  47.058  1.00  0.00           H
ATOM   4542  HE3 LYS X 297      11.430  40.686  46.781  1.00  0.00           H
ATOM   4543  NZ  LYS X 297      10.001  42.111  46.303  1.00  0.00           N
ATOM   4544  HZ1 LYS X 297       9.609  42.982  46.640  1.00  0.00           H
ATOM   4545  HZ2 LYS X 297       9.260  41.452  46.498  1.00  0.00           H
ATOM   4546  HZ3 LYS X 297      10.160  42.107  45.309  1.00  0.00           H
ATOM   4547  C   LYS X 297      13.757  40.830  51.860  1.00  0.00           C
ATOM   4548  O   LYS X 297      13.542  41.881  52.452  1.00  0.00           O
ATOM   4549  N   VAL X 298      14.856  40.548  51.191  1.00  0.00           N
ATOM   4550  H   VAL X 298      14.935  39.633  50.763  1.00  0.00           H
ATOM   4551  CA  VAL X 298      16.073  41.370  51.294  1.00  0.00           C
ATOM   4552  HA  VAL X 298      15.773  42.372  51.575  1.00  0.00           H
ATOM   4553  CB  VAL X 298      16.993  40.939  52.439  1.00  0.00           C
ATOM   4554  HB  VAL X 298      17.590  40.093  52.101  1.00  0.00           H
ATOM   4555  CG1 VAL X 298      18.083  41.966  52.727  1.00  0.00           C
ATOM   4556 HG11 VAL X 298      18.786  41.598  53.478  1.00  0.00           H
ATOM   4557 HG12 VAL X 298      18.687  42.152  51.845  1.00  0.00           H
ATOM   4558 HG13 VAL X 298      17.675  42.872  53.180  1.00  0.00           H
ATOM   4559  CG2 VAL X 298      16.386  40.560  53.723  1.00  0.00           C
ATOM   4560 HG21 VAL X 298      17.017  40.073  54.470  1.00  0.00           H
ATOM   4561 HG22 VAL X 298      15.608  39.838  53.473  1.00  0.00           H
ATOM   4562 HG23 VAL X 298      16.012  41.423  54.269  1.00  0.00           H
ATOM   4563  C   VAL X 298      16.726  41.420  49.922  1.00  0.00           C
ATOM   4564  O   VAL X 298      17.397  40.478  49.563  1.00  0.00           O
ATOM   4565  N   PRO X 299      16.545  42.420  49.102  1.00  0.00           N
ATOM   4566  CD  PRO X 299      15.872  43.694  49.450  1.00  0.00           C
ATOM   4567  HD2 PRO X 299      16.409  44.299  50.184  1.00  0.00           H
ATOM   4568  HD3 PRO X 299      14.805  43.650  49.657  1.00  0.00           H
ATOM   4569  CG  PRO X 299      15.987  44.463  48.126  1.00  0.00           C
ATOM   4570  HG2 PRO X 299      16.959  44.948  47.989  1.00  0.00           H
ATOM   4571  HG3 PRO X 299      15.224  45.232  48.157  1.00  0.00           H
ATOM   4572  CB  PRO X 299      15.905  43.439  47.036  1.00  0.00           C
ATOM   4573  HB2 PRO X 299      16.274  43.749  46.064  1.00  0.00           H
ATOM   4574  HB3 PRO X 299      14.878  43.089  46.941  1.00  0.00           H
ATOM   4575  CA  PRO X 299      16.783  42.345  47.701  1.00  0.00           C
ATOM   4576  HA  PRO X 299      16.480  41.332  47.438  1.00  0.00           H
ATOM   4577  C   PRO X 299      18.259  42.331  47.300  1.00  0.00           C
ATOM   4578  O   PRO X 299      19.052  42.964  47.946  1.00  0.00           O
ATOM   4579  N   ASN X 300      18.630  41.592  46.239  1.00  0.00           N
ATOM   4580  H   ASN X 300      17.899  41.076  45.766  1.00  0.00           H
ATOM   4581  CA  ASN X 300      20.013  41.594  45.729  1.00  0.00           C
ATOM   4582  HA  ASN X 300      20.049  40.934  44.862  1.00  0.00           H
ATOM   4583  CB  ASN X 300      20.310  42.847  44.946  1.00  0.00           C
ATOM   4584  HB2 ASN X 300      20.179  43.702  45.614  1.00  0.00           H
ATOM   4585  HB3 ASN X 300      21.329  42.818  44.568  1.00  0.00           H
ATOM   4586  CG  ASN X 300      19.367  42.963  43.745  1.00  0.00           C
ATOM   4587  OD1 ASN X 300      18.416  43.709  43.744  1.00  0.00           O
ATOM   4588  ND2 ASN X 300      19.637  42.272  42.638  1.00  0.00           N
ATOM   4589 HD21 ASN X 300      20.364  41.574  42.646  1.00  0.00           H
ATOM   4590 HD22 ASN X 300      18.934  42.275  41.915  1.00  0.00           H
ATOM   4591  C   ASN X 300      21.148  41.190  46.704  1.00  0.00           C
ATOM   4592  O   ASN X 300      22.304  41.459  46.528  1.00  0.00           O
ATOM   4593  N   ALA X 301      20.769  40.486  47.774  1.00  0.00           N
ATOM   4594  H   ALA X 301      19.831  40.093  47.845  1.00  0.00           H
ATOM   4595  CA  ALA X 301      21.719  40.293  48.902  1.00  0.00           C
ATOM   4596  HA  ALA X 301      22.198  41.254  49.088  1.00  0.00           H
ATOM   4597  CB  ALA X 301      20.896  39.690  50.074  1.00  0.00           C
ATOM   4598  HB1 ALA X 301      20.297  38.865  49.692  1.00  0.00           H
ATOM   4599  HB2 ALA X 301      20.310  40.508  50.494  1.00  0.00           H
ATOM   4600  HB3 ALA X 301      21.501  39.294  50.895  1.00  0.00           H
ATOM   4601  C   ALA X 301      22.848  39.370  48.494  1.00  0.00           C
ATOM   4602  O   ALA X 301      23.818  39.278  49.225  1.00  0.00           O
ATOM   4603  N   LEU X 302      22.826  38.748  47.320  1.00  0.00           N
ATOM   4604  H   LEU X 302      22.061  38.968  46.705  1.00  0.00           H
ATOM   4605  CA  LEU X 302      24.005  38.053  46.745  1.00  0.00           C
ATOM   4606  HA  LEU X 302      24.532  37.496  47.516  1.00  0.00           H
ATOM   4607  CB  LEU X 302      23.495  37.048  45.688  1.00  0.00           C
ATOM   4608  HB2 LEU X 302      22.606  36.480  45.978  1.00  0.00           H
ATOM   4609  HB3 LEU X 302      23.239  37.590  44.787  1.00  0.00           H
ATOM   4610  CG  LEU X 302      24.402  35.886  45.218  1.00  0.00           C
ATOM   4611  HG  LEU X 302      25.324  36.360  44.890  1.00  0.00           H
ATOM   4612  CD1 LEU X 302      24.743  34.851  46.289  1.00  0.00           C
ATOM   4613 HD11 LEU X 302      24.811  35.313  47.268  1.00  0.00           H
ATOM   4614 HD12 LEU X 302      25.669  34.315  46.068  1.00  0.00           H
ATOM   4615 HD13 LEU X 302      24.003  34.048  46.241  1.00  0.00           H
ATOM   4616  CD2 LEU X 302      23.745  35.204  44.037  1.00  0.00           C
ATOM   4617 HD21 LEU X 302      24.401  34.378  43.764  1.00  0.00           H
ATOM   4618 HD22 LEU X 302      22.720  34.921  44.268  1.00  0.00           H
ATOM   4619 HD23 LEU X 302      23.553  35.901  43.211  1.00  0.00           H
ATOM   4620  C   LEU X 302      25.075  39.012  46.188  1.00  0.00           C
ATOM   4621  O   LEU X 302      26.101  38.557  45.643  1.00  0.00           O
ATOM   4622  N   THR X 303      24.863  40.357  46.202  1.00  0.00           N
ATOM   4623  H   THR X 303      23.975  40.755  46.487  1.00  0.00           H
ATOM   4624  CA  THR X 303      26.003  41.265  45.848  1.00  0.00           C
ATOM   4625  HA  THR X 303      27.024  40.988  46.103  1.00  0.00           H
ATOM   4626  CB  THR X 303      26.157  41.547  44.369  1.00  0.00           C
ATOM   4627  HB  THR X 303      26.069  40.622  43.792  1.00  0.00           H
ATOM   4628  CG2 THR X 303      25.060  42.528  43.850  1.00  0.00           C
ATOM   4629 HG21 THR X 303      24.097  42.095  44.130  1.00  0.00           H
ATOM   4630 HG22 THR X 303      25.063  42.569  42.759  1.00  0.00           H
ATOM   4631 HG23 THR X 303      25.250  43.510  44.274  1.00  0.00           H
ATOM   4632  OG1 THR X 303      27.431  42.214  44.084  1.00  0.00           O
ATOM   4633  HG1 THR X 303      28.057  41.493  44.035  1.00  0.00           H
ATOM   4634  C   THR X 303      25.928  42.598  46.639  1.00  0.00           C
ATOM   4635  O   THR X 303      26.960  43.211  47.019  1.00  0.00           O
ATOM   4636  N   ASP X 304      24.671  43.037  46.997  1.00  0.00           N
ATOM   4637  H   ASP X 304      23.913  42.386  46.859  1.00  0.00           H
ATOM   4638  CA  ASP X 304      24.374  44.193  47.876  1.00  0.00           C
ATOM   4639  HA  ASP X 304      25.081  44.911  47.467  1.00  0.00           H
ATOM   4640  CB  ASP X 304      22.903  44.686  47.697  1.00  0.00           C
ATOM   4641  HB2 ASP X 304      22.657  44.629  46.639  1.00  0.00           H
ATOM   4642  HB3 ASP X 304      22.399  43.899  48.265  1.00  0.00           H
ATOM   4643  CG  ASP X 304      22.675  46.113  48.164  1.00  0.00           C
ATOM   4644  OD1 ASP X 304      21.688  46.822  47.784  1.00  0.00           O
ATOM   4645  OD2 ASP X 304      23.505  46.598  48.947  1.00  0.00           O
ATOM   4646  C   ASP X 304      24.731  44.019  49.367  1.00  0.00           C
ATOM   4647  O   ASP X 304      23.903  43.446  50.151  1.00  0.00           O
ATOM   4648  N   ASP X 305      25.884  44.520  49.739  1.00  0.00           N
ATOM   4649  H   ASP X 305      26.398  45.025  49.033  1.00  0.00           H
ATOM   4650  CA  ASP X 305      26.402  44.549  51.089  1.00  0.00           C
ATOM   4651  HA  ASP X 305      26.129  43.604  51.560  1.00  0.00           H
ATOM   4652  CB  ASP X 305      27.935  44.563  51.153  1.00  0.00           C
ATOM   4653  HB2 ASP X 305      28.270  44.658  52.179  1.00  0.00           H
ATOM   4654  HB3 ASP X 305      28.245  43.597  50.754  1.00  0.00           H
ATOM   4655  CG  ASP X 305      28.543  45.739  50.264  1.00  0.00           C
ATOM   4656  OD1 ASP X 305      29.757  46.082  50.440  1.00  0.00           O
ATOM   4657  OD2 ASP X 305      27.897  46.519  49.480  1.00  0.00           O
ATOM   4658  C   ASP X 305      25.819  45.654  52.007  1.00  0.00           C
ATOM   4659  O   ASP X 305      26.288  45.788  53.096  1.00  0.00           O
ATOM   4660  N   LYS X 306      24.746  46.316  51.641  1.00  0.00           N
ATOM   4661  H   LYS X 306      24.590  46.226  50.644  1.00  0.00           H
ATOM   4662  CA  LYS X 306      23.935  47.226  52.429  1.00  0.00           C
ATOM   4663  HA  LYS X 306      24.143  47.056  53.485  1.00  0.00           H
ATOM   4664  CB  LYS X 306      24.295  48.687  51.976  1.00  0.00           C
ATOM   4665  HB2 LYS X 306      23.993  48.859  50.942  1.00  0.00           H
ATOM   4666  HB3 LYS X 306      23.633  49.306  52.580  1.00  0.00           H
ATOM   4667  CG  LYS X 306      25.772  49.109  52.266  1.00  0.00           C
ATOM   4668  HG2 LYS X 306      25.928  49.029  53.339  1.00  0.00           H
ATOM   4669  HG3 LYS X 306      26.516  48.504  51.755  1.00  0.00           H
ATOM   4670  CD  LYS X 306      25.912  50.577  51.988  1.00  0.00           C
ATOM   4671  HD2 LYS X 306      25.114  51.127  52.487  1.00  0.00           H
ATOM   4672  HD3 LYS X 306      26.888  50.948  52.292  1.00  0.00           H
ATOM   4673  CE  LYS X 306      25.776  50.918  50.515  1.00  0.00           C
ATOM   4674  HE2 LYS X 306      24.805  50.614  50.121  1.00  0.00           H
ATOM   4675  HE3 LYS X 306      25.720  52.008  50.440  1.00  0.00           H
ATOM   4676  NZ  LYS X 306      26.821  50.324  49.638  1.00  0.00           N
ATOM   4677  HZ1 LYS X 306      26.662  49.332  49.537  1.00  0.00           H
ATOM   4678  HZ2 LYS X 306      27.728  50.594  49.986  1.00  0.00           H
ATOM   4679  HZ3 LYS X 306      26.688  50.814  48.754  1.00  0.00           H
ATOM   4680  C   LYS X 306      22.453  46.833  52.428  1.00  0.00           C
ATOM   4681  O   LYS X 306      21.728  47.508  53.143  1.00  0.00           O
ATOM   4682  N   SER X 307      22.039  45.809  51.763  1.00  0.00           N
ATOM   4683  H   SER X 307      22.651  45.270  51.159  1.00  0.00           H
ATOM   4684  CA  SER X 307      20.629  45.471  51.675  1.00  0.00           C
ATOM   4685  HA  SER X 307      20.158  46.352  51.243  1.00  0.00           H
ATOM   4686  CB  SER X 307      20.439  44.462  50.509  1.00  0.00           C
ATOM   4687  HB2 SER X 307      20.842  44.776  49.550  1.00  0.00           H
ATOM   4688  HB3 SER X 307      20.898  43.503  50.765  1.00  0.00           H
ATOM   4689  OG  SER X 307      19.034  44.264  50.316  1.00  0.00           O
ATOM   4690  HG  SER X 307      18.989  43.901  49.425  1.00  0.00           H
ATOM   4691  C   SER X 307      19.912  45.016  52.986  1.00  0.00           C
ATOM   4692  O   SER X 307      20.436  44.086  53.663  1.00  0.00           O
ATOM   4693  N   LYS X 308      18.755  45.630  53.277  1.00  0.00           N
ATOM   4694  H   LYS X 308      18.402  46.246  52.564  1.00  0.00           H
ATOM   4695  CA  LYS X 308      17.935  45.519  54.537  1.00  0.00           C
ATOM   4696  HA  LYS X 308      18.411  44.715  55.100  1.00  0.00           H
ATOM   4697  CB  LYS X 308      18.168  46.862  55.268  1.00  0.00           C
ATOM   4698  HB2 LYS X 308      18.047  47.639  54.511  1.00  0.00           H
ATOM   4699  HB3 LYS X 308      17.398  47.063  56.015  1.00  0.00           H
ATOM   4700  CG  LYS X 308      19.540  46.947  55.931  1.00  0.00           C
ATOM   4701  HG2 LYS X 308      19.603  46.207  56.731  1.00  0.00           H
ATOM   4702  HG3 LYS X 308      20.281  46.708  55.166  1.00  0.00           H
ATOM   4703  CD  LYS X 308      19.720  48.362  56.507  1.00  0.00           C
ATOM   4704  HD2 LYS X 308      19.026  48.404  57.343  1.00  0.00           H
ATOM   4705  HD3 LYS X 308      20.707  48.371  56.963  1.00  0.00           H
ATOM   4706  CE  LYS X 308      19.553  49.575  55.580  1.00  0.00           C
ATOM   4707  HE2 LYS X 308      18.641  49.487  54.981  1.00  0.00           H
ATOM   4708  HE3 LYS X 308      19.478  50.494  56.153  1.00  0.00           H
ATOM   4709  NZ  LYS X 308      20.700  49.755  54.592  1.00  0.00           N
ATOM   4710  HZ1 LYS X 308      20.801  48.936  54.016  1.00  0.00           H
ATOM   4711  HZ2 LYS X 308      21.586  49.886  55.053  1.00  0.00           H
ATOM   4712  HZ3 LYS X 308      20.459  50.534  54.000  1.00  0.00           H
ATOM   4713  C   LYS X 308      16.472  45.187  54.170  1.00  0.00           C
ATOM   4714  O   LYS X 308      16.028  45.555  53.076  1.00  0.00           O
ATOM   4715  N   PRO X 309      15.674  44.597  55.067  1.00  0.00           N
ATOM   4716  CD  PRO X 309      16.009  44.083  56.379  1.00  0.00           C
ATOM   4717  HD2 PRO X 309      15.864  44.943  57.031  1.00  0.00           H
ATOM   4718  HD3 PRO X 309      17.046  43.747  56.395  1.00  0.00           H
ATOM   4719  CG  PRO X 309      15.048  43.048  56.864  1.00  0.00           C
ATOM   4720  HG2 PRO X 309      14.879  43.346  57.900  1.00  0.00           H
ATOM   4721  HG3 PRO X 309      15.365  42.011  56.727  1.00  0.00           H
ATOM   4722  CB  PRO X 309      13.808  43.566  56.124  1.00  0.00           C
ATOM   4723  HB2 PRO X 309      13.442  44.421  56.697  1.00  0.00           H
ATOM   4724  HB3 PRO X 309      12.970  42.884  55.982  1.00  0.00           H
ATOM   4725  CA  PRO X 309      14.313  44.120  54.806  1.00  0.00           C
ATOM   4726  HA  PRO X 309      14.326  43.283  54.117  1.00  0.00           H
ATOM   4727  C   PRO X 309      13.250  45.045  54.184  1.00  0.00           C
ATOM   4728  O   PRO X 309      13.071  46.201  54.580  1.00  0.00           O
ATOM   4729  N   THR X 310      12.501  44.539  53.151  1.00  0.00           N
ATOM   4730  H   THR X 310      12.808  43.617  52.853  1.00  0.00           H
ATOM   4731  CA  THR X 310      11.371  45.202  52.451  1.00  0.00           C
ATOM   4732  HA  THR X 310      11.386  46.189  52.910  1.00  0.00           H
ATOM   4733  CB  THR X 310      11.572  45.427  50.928  1.00  0.00           C
ATOM   4734  HB  THR X 310      10.623  45.872  50.630  1.00  0.00           H
ATOM   4735  CG2 THR X 310      12.660  46.461  50.582  1.00  0.00           C
ATOM   4736 HG21 THR X 310      12.402  47.471  50.897  1.00  0.00           H
ATOM   4737 HG22 THR X 310      12.892  46.503  49.516  1.00  0.00           H
ATOM   4738 HG23 THR X 310      13.584  46.173  51.079  1.00  0.00           H
ATOM   4739  OG1 THR X 310      11.779  44.299  50.329  1.00  0.00           O
ATOM   4740  HG1 THR X 310      11.694  44.411  49.372  1.00  0.00           H
ATOM   4741  C   THR X 310      10.010  44.540  52.713  1.00  0.00           C
ATOM   4742  O   THR X 310       8.942  45.191  52.555  1.00  0.00           O
ATOM   4743  N   GLN X 311       9.995  43.283  53.123  1.00  0.00           N
ATOM   4744  H   GLN X 311      10.856  42.845  53.431  1.00  0.00           H
ATOM   4745  CA  GLN X 311       8.851  42.545  53.617  1.00  0.00           C
ATOM   4746  HA  GLN X 311       8.221  43.327  54.029  1.00  0.00           H
ATOM   4747  CB  GLN X 311       8.199  41.748  52.461  1.00  0.00           C
ATOM   4748  HB2 GLN X 311       8.792  40.875  52.181  1.00  0.00           H
ATOM   4749  HB3 GLN X 311       7.304  41.316  52.906  1.00  0.00           H
ATOM   4750  CG  GLN X 311       7.861  42.593  51.228  1.00  0.00           C
ATOM   4751  HG2 GLN X 311       8.731  43.047  50.757  1.00  0.00           H
ATOM   4752  HG3 GLN X 311       7.487  41.923  50.455  1.00  0.00           H
ATOM   4753  CD  GLN X 311       6.740  43.588  51.341  1.00  0.00           C
ATOM   4754  OE1 GLN X 311       6.100  43.786  52.363  1.00  0.00           O
ATOM   4755  NE2 GLN X 311       6.482  44.280  50.251  1.00  0.00           N
ATOM   4756 HE21 GLN X 311       5.772  44.992  50.339  1.00  0.00           H
ATOM   4757 HE22 GLN X 311       7.016  44.212  49.399  1.00  0.00           H
ATOM   4758  C   GLN X 311       9.299  41.475  54.650  1.00  0.00           C
ATOM   4759  O   GLN X 311      10.503  41.090  54.642  1.00  0.00           O
ATOM   4760  N   GLY X 312       8.362  41.062  55.543  1.00  0.00           N
ATOM   4761  H   GLY X 312       7.450  41.471  55.458  1.00  0.00           H
ATOM   4762  CA  GLY X 312       8.589  40.248  56.703  1.00  0.00           C
ATOM   4763  HA2 GLY X 312       9.435  39.595  56.498  1.00  0.00           H
ATOM   4764  HA3 GLY X 312       8.853  40.876  57.552  1.00  0.00           H
ATOM   4765  C   GLY X 312       7.389  39.431  57.095  1.00  0.00           C
ATOM   4766  O   GLY X 312       6.241  39.863  56.837  1.00  0.00           O
ATOM   4767  N   GLN X 313       7.606  38.198  57.553  1.00  0.00           N
ATOM   4768  H   GLN X 313       8.542  37.848  57.374  1.00  0.00           H
ATOM   4769  CA  GLN X 313       6.499  37.243  57.823  1.00  0.00           C
ATOM   4770  HA  GLN X 313       5.629  37.757  58.231  1.00  0.00           H
ATOM   4771  CB  GLN X 313       6.032  36.508  56.589  1.00  0.00           C
ATOM   4772  HB2 GLN X 313       5.617  37.230  55.883  1.00  0.00           H
ATOM   4773  HB3 GLN X 313       6.953  36.151  56.141  1.00  0.00           H
ATOM   4774  CG  GLN X 313       5.123  35.313  56.924  1.00  0.00           C
ATOM   4775  HG2 GLN X 313       5.830  34.508  57.119  1.00  0.00           H
ATOM   4776  HG3 GLN X 313       4.582  35.537  57.843  1.00  0.00           H
ATOM   4777  CD  GLN X 313       4.187  34.903  55.765  1.00  0.00           C
ATOM   4778  OE1 GLN X 313       4.271  35.453  54.695  1.00  0.00           O
ATOM   4779  NE2 GLN X 313       3.387  33.922  55.981  1.00  0.00           N
ATOM   4780 HE21 GLN X 313       2.968  33.426  55.216  1.00  0.00           H
ATOM   4781 HE22 GLN X 313       3.411  33.553  56.914  1.00  0.00           H
ATOM   4782  C   GLN X 313       7.030  36.342  58.937  1.00  0.00           C
ATOM   4783  O   GLN X 313       7.818  35.490  58.726  1.00  0.00           O
ATOM   4784  N   THR X 314       6.405  36.436  60.127  1.00  0.00           N
ATOM   4785  H   THR X 314       5.845  37.256  60.313  1.00  0.00           H
ATOM   4786  CA  THR X 314       6.579  35.518  61.288  1.00  0.00           C
ATOM   4787  HA  THR X 314       7.638  35.633  61.495  1.00  0.00           H
ATOM   4788  CB  THR X 314       5.872  36.107  62.510  1.00  0.00           C
ATOM   4789  HB  THR X 314       5.047  36.715  62.131  1.00  0.00           H
ATOM   4790  CG2 THR X 314       5.360  35.109  63.523  1.00  0.00           C
ATOM   4791 HG21 THR X 314       4.474  34.649  63.082  1.00  0.00           H
ATOM   4792 HG22 THR X 314       5.142  35.697  64.417  1.00  0.00           H
ATOM   4793 HG23 THR X 314       6.155  34.436  63.818  1.00  0.00           H
ATOM   4794  OG1 THR X 314       6.770  36.917  63.136  1.00  0.00           O
ATOM   4795  HG1 THR X 314       6.264  37.560  63.643  1.00  0.00           H
ATOM   4796  C   THR X 314       6.270  34.056  61.003  1.00  0.00           C
ATOM   4797  O   THR X 314       5.279  33.693  60.366  1.00  0.00           O
ATOM   4798  N   ILE X 315       7.038  33.141  61.599  1.00  0.00           N
ATOM   4799  H   ILE X 315       7.711  33.432  62.293  1.00  0.00           H
ATOM   4800  CA  ILE X 315       6.836  31.669  61.490  1.00  0.00           C
ATOM   4801  HA  ILE X 315       5.895  31.447  60.967  1.00  0.00           H
ATOM   4802  CB  ILE X 315       7.931  31.038  60.558  1.00  0.00           C
ATOM   4803  HB  ILE X 315       8.913  31.239  60.983  1.00  0.00           H
ATOM   4804  CG2 ILE X 315       7.856  29.494  60.487  1.00  0.00           C
ATOM   4805 HG21 ILE X 315       6.865  29.118  60.240  1.00  0.00           H
ATOM   4806 HG22 ILE X 315       8.228  29.025  61.398  1.00  0.00           H
ATOM   4807 HG23 ILE X 315       8.618  29.213  59.758  1.00  0.00           H
ATOM   4808  CG1 ILE X 315       7.974  31.735  59.183  1.00  0.00           C
ATOM   4809 HG12 ILE X 315       8.010  32.815  59.259  1.00  0.00           H
ATOM   4810 HG13 ILE X 315       8.950  31.508  58.766  1.00  0.00           H
ATOM   4811  CD1 ILE X 315       6.832  31.326  58.214  1.00  0.00           C
ATOM   4812 HD11 ILE X 315       5.859  31.410  58.682  1.00  0.00           H
ATOM   4813 HD12 ILE X 315       7.039  30.335  57.816  1.00  0.00           H
ATOM   4814 HD13 ILE X 315       6.736  32.049  57.409  1.00  0.00           H
ATOM   4815  C   ILE X 315       6.740  31.027  62.864  1.00  0.00           C
ATOM   4816  O   ILE X 315       5.822  30.184  63.087  1.00  0.00           O
ATOM   4817  N   VAL X 316       7.660  31.446  63.723  1.00  0.00           N
ATOM   4818  H   VAL X 316       8.263  32.205  63.440  1.00  0.00           H
ATOM   4819  CA  VAL X 316       7.704  30.907  65.095  1.00  0.00           C
ATOM   4820  HA  VAL X 316       6.708  30.473  65.215  1.00  0.00           H
ATOM   4821  CB  VAL X 316       8.706  29.731  65.320  1.00  0.00           C
ATOM   4822  HB  VAL X 316       9.696  30.154  65.228  1.00  0.00           H
ATOM   4823  CG1 VAL X 316       8.519  29.264  66.809  1.00  0.00           C
ATOM   4824 HG11 VAL X 316       9.222  28.442  66.990  1.00  0.00           H
ATOM   4825 HG12 VAL X 316       8.850  29.976  67.567  1.00  0.00           H
ATOM   4826 HG13 VAL X 316       7.546  28.816  66.972  1.00  0.00           H
ATOM   4827  CG2 VAL X 316       8.446  28.476  64.429  1.00  0.00           C
ATOM   4828 HG21 VAL X 316       8.868  27.584  64.872  1.00  0.00           H
ATOM   4829 HG22 VAL X 316       8.916  28.695  63.469  1.00  0.00           H
ATOM   4830 HG23 VAL X 316       7.386  28.322  64.196  1.00  0.00           H
ATOM   4831  C   VAL X 316       7.943  32.062  66.125  1.00  0.00           C
ATOM   4832  O   VAL X 316       8.927  32.761  66.005  1.00  0.00           O
ATOM   4833  N   LEU X 317       7.047  32.251  67.089  1.00  0.00           N
ATOM   4834  H   LEU X 317       6.245  31.634  67.076  1.00  0.00           H
ATOM   4835  CA  LEU X 317       7.258  33.230  68.194  1.00  0.00           C
ATOM   4836  HA  LEU X 317       7.548  34.226  67.845  1.00  0.00           H
ATOM   4837  CB  LEU X 317       5.992  33.500  69.030  1.00  0.00           C
ATOM   4838  HB2 LEU X 317       5.723  32.506  69.392  1.00  0.00           H
ATOM   4839  HB3 LEU X 317       6.182  34.230  69.820  1.00  0.00           H
ATOM   4840  CG  LEU X 317       4.811  34.049  68.315  1.00  0.00           C
ATOM   4841  HG  LEU X 317       4.545  33.341  67.528  1.00  0.00           H
ATOM   4842  CD1 LEU X 317       3.600  34.203  69.205  1.00  0.00           C
ATOM   4843 HD11 LEU X 317       3.766  34.815  70.085  1.00  0.00           H
ATOM   4844 HD12 LEU X 317       3.186  33.255  69.561  1.00  0.00           H
ATOM   4845 HD13 LEU X 317       2.835  34.699  68.609  1.00  0.00           H
ATOM   4846  CD2 LEU X 317       5.150  35.409  67.675  1.00  0.00           C
ATOM   4847 HD21 LEU X 317       5.392  36.180  68.404  1.00  0.00           H
ATOM   4848 HD22 LEU X 317       5.964  35.368  66.941  1.00  0.00           H
ATOM   4849 HD23 LEU X 317       4.276  35.855  67.203  1.00  0.00           H
ATOM   4850  C   LEU X 317       8.453  32.859  69.136  1.00  0.00           C
ATOM   4851  O   LEU X 317       8.835  31.723  69.113  1.00  0.00           O
ATOM   4852  N   ASN X 318       9.172  33.829  69.739  1.00  0.00           N
ATOM   4853  H   ASN X 318       8.830  34.778  69.749  1.00  0.00           H
ATOM   4854  CA  ASN X 318      10.495  33.702  70.414  1.00  0.00           C
ATOM   4855  HA  ASN X 318      11.118  33.194  69.682  1.00  0.00           H
ATOM   4856  CB  ASN X 318      10.900  35.194  70.604  1.00  0.00           C
ATOM   4857  HB2 ASN X 318      10.472  35.871  69.863  1.00  0.00           H
ATOM   4858  HB3 ASN X 318      10.485  35.637  71.516  1.00  0.00           H
ATOM   4859  CG  ASN X 318      12.386  35.432  70.695  1.00  0.00           C
ATOM   4860  OD1 ASN X 318      13.151  35.325  69.743  1.00  0.00           O
ATOM   4861  ND2 ASN X 318      12.951  35.500  71.874  1.00  0.00           N
ATOM   4862 HD21 ASN X 318      12.367  35.492  72.703  1.00  0.00           H
ATOM   4863 HD22 ASN X 318      13.955  35.461  71.927  1.00  0.00           H
ATOM   4864  C   ASN X 318      10.647  32.813  71.671  1.00  0.00           C
ATOM   4865  O   ASN X 318      11.743  32.725  72.200  1.00  0.00           O
ATOM   4866  N   THR X 319       9.626  32.161  72.090  1.00  0.00           N
ATOM   4867  H   THR X 319       8.760  32.206  71.575  1.00  0.00           H
ATOM   4868  CA  THR X 319       9.571  31.195  73.250  1.00  0.00           C
ATOM   4869  HA  THR X 319      10.092  31.633  74.101  1.00  0.00           H
ATOM   4870  CB  THR X 319       8.067  30.957  73.641  1.00  0.00           C
ATOM   4871  HB  THR X 319       7.948  30.163  74.380  1.00  0.00           H
ATOM   4872  CG2 THR X 319       7.352  32.138  74.393  1.00  0.00           C
ATOM   4873 HG21 THR X 319       7.800  32.411  75.353  1.00  0.00           H
ATOM   4874 HG22 THR X 319       6.307  31.862  74.506  1.00  0.00           H
ATOM   4875 HG23 THR X 319       7.401  32.992  73.729  1.00  0.00           H
ATOM   4876  OG1 THR X 319       7.309  30.672  72.540  1.00  0.00           O
ATOM   4877  HG1 THR X 319       7.140  29.732  72.480  1.00  0.00           H
ATOM   4878  C   THR X 319      10.286  29.839  72.948  1.00  0.00           C
ATOM   4879  O   THR X 319      10.528  29.121  73.948  1.00  0.00           O
ATOM   4880  N   ASP X 320      10.678  29.528  71.696  1.00  0.00           N
ATOM   4881  H   ASP X 320      10.591  30.224  70.972  1.00  0.00           H
ATOM   4882  CA  ASP X 320      11.413  28.220  71.417  1.00  0.00           C
ATOM   4883  HA  ASP X 320      11.984  27.849  72.266  1.00  0.00           H
ATOM   4884  CB  ASP X 320      10.384  27.179  71.085  1.00  0.00           C
ATOM   4885  HB2 ASP X 320       9.620  27.174  71.870  1.00  0.00           H
ATOM   4886  HB3 ASP X 320       9.872  27.463  70.174  1.00  0.00           H
ATOM   4887  CG  ASP X 320      10.960  25.795  70.804  1.00  0.00           C
ATOM   4888  OD1 ASP X 320      10.702  25.114  69.745  1.00  0.00           O
ATOM   4889  OD2 ASP X 320      11.714  25.287  71.642  1.00  0.00           O
ATOM   4890  C   ASP X 320      12.466  28.480  70.411  1.00  0.00           C
ATOM   4891  O   ASP X 320      12.353  29.305  69.529  1.00  0.00           O
ATOM   4892  N   TRP X 321      13.484  27.675  70.494  1.00  0.00           N
ATOM   4893  H   TRP X 321      13.610  27.072  71.288  1.00  0.00           H
ATOM   4894  CA  TRP X 321      14.487  27.657  69.466  1.00  0.00           C
ATOM   4895  HA  TRP X 321      14.796  28.660  69.173  1.00  0.00           H
ATOM   4896  CB  TRP X 321      15.803  26.982  69.946  1.00  0.00           C
ATOM   4897  HB2 TRP X 321      15.587  25.946  70.210  1.00  0.00           H
ATOM   4898  HB3 TRP X 321      16.513  27.013  69.120  1.00  0.00           H
ATOM   4899  CG  TRP X 321      16.608  27.567  71.080  1.00  0.00           C
ATOM   4900  CD1 TRP X 321      16.263  28.646  71.813  1.00  0.00           C
ATOM   4901  HD1 TRP X 321      15.354  29.234  71.806  1.00  0.00           H
ATOM   4902  NE1 TRP X 321      17.288  28.876  72.679  1.00  0.00           N
ATOM   4903  HE1 TRP X 321      17.333  29.675  73.293  1.00  0.00           H
ATOM   4904  CE2 TRP X 321      18.260  27.901  72.651  1.00  0.00           C
ATOM   4905  CZ2 TRP X 321      19.476  27.599  73.381  1.00  0.00           C
ATOM   4906  HZ2 TRP X 321      19.762  28.184  74.232  1.00  0.00           H
ATOM   4907  CH2 TRP X 321      20.226  26.557  72.867  1.00  0.00           C
ATOM   4908  HH2 TRP X 321      21.176  26.369  73.328  1.00  0.00           H
ATOM   4909  CZ3 TRP X 321      19.879  25.737  71.756  1.00  0.00           C
ATOM   4910  HZ3 TRP X 321      20.514  24.909  71.470  1.00  0.00           H
ATOM   4911  CE3 TRP X 321      18.692  26.033  71.067  1.00  0.00           C
ATOM   4912  HE3 TRP X 321      18.483  25.415  70.219  1.00  0.00           H
ATOM   4913  CD2 TRP X 321      17.883  27.137  71.487  1.00  0.00           C
ATOM   4914  C   TRP X 321      14.029  27.035  68.198  1.00  0.00           C
ATOM   4915  O   TRP X 321      13.413  25.983  68.144  1.00  0.00           O
ATOM   4916  N   SER X 322      14.231  27.737  67.042  1.00  0.00           N
ATOM   4917  H   SER X 322      14.878  28.503  67.019  1.00  0.00           H
ATOM   4918  CA  SER X 322      13.744  27.449  65.713  1.00  0.00           C
ATOM   4919  HA  SER X 322      13.512  26.394  65.546  1.00  0.00           H
ATOM   4920  CB  SER X 322      12.463  28.205  65.591  1.00  0.00           C
ATOM   4921  HB2 SER X 322      11.872  28.060  66.500  1.00  0.00           H
ATOM   4922  HB3 SER X 322      12.640  29.277  65.530  1.00  0.00           H
ATOM   4923  OG  SER X 322      11.748  27.629  64.553  1.00  0.00           O
ATOM   4924  HG  SER X 322      11.262  26.879  64.924  1.00  0.00           H
ATOM   4925  C   SER X 322      14.777  27.912  64.670  1.00  0.00           C
ATOM   4926  O   SER X 322      15.876  28.236  64.968  1.00  0.00           O
ATOM   4927  N   GLY X 323      14.263  27.889  63.407  1.00  0.00           N
ATOM   4928  H   GLY X 323      13.319  27.556  63.256  1.00  0.00           H
ATOM   4929  CA  GLY X 323      15.039  28.111  62.232  1.00  0.00           C
ATOM   4930  HA2 GLY X 323      14.496  28.674  61.480  1.00  0.00           H
ATOM   4931  HA3 GLY X 323      15.726  28.895  62.554  1.00  0.00           H
ATOM   4932  C   GLY X 323      15.796  26.922  61.636  1.00  0.00           C
ATOM   4933  O   GLY X 323      16.155  27.028  60.450  1.00  0.00           O
ATOM   4934  N   TYR X 324      15.873  25.798  62.316  1.00  0.00           N
ATOM   4935  H   TYR X 324      15.316  25.758  63.153  1.00  0.00           H
ATOM   4936  CA  TYR X 324      16.551  24.535  61.940  1.00  0.00           C
ATOM   4937  HA  TYR X 324      17.508  24.896  61.572  1.00  0.00           H
ATOM   4938  CB  TYR X 324      16.641  23.523  63.106  1.00  0.00           C
ATOM   4939  HB2 TYR X 324      15.664  23.235  63.481  1.00  0.00           H
ATOM   4940  HB3 TYR X 324      17.058  22.656  62.601  1.00  0.00           H
ATOM   4941  CG  TYR X 324      17.448  23.800  64.375  1.00  0.00           C
ATOM   4942  CD1 TYR X 324      18.461  22.910  64.726  1.00  0.00           C
ATOM   4943  HD1 TYR X 324      18.915  22.398  63.887  1.00  0.00           H
ATOM   4944  CE1 TYR X 324      19.044  22.938  66.039  1.00  0.00           C
ATOM   4945  HE1 TYR X 324      19.694  22.153  66.398  1.00  0.00           H
ATOM   4946  CZ  TYR X 324      18.537  23.817  66.979  1.00  0.00           C
ATOM   4947  OH  TYR X 324      19.171  23.779  68.196  1.00  0.00           O
ATOM   4948  HH  TYR X 324      20.066  23.445  68.106  1.00  0.00           H
ATOM   4949  CE2 TYR X 324      17.469  24.687  66.699  1.00  0.00           C
ATOM   4950  HE2 TYR X 324      17.111  25.349  67.472  1.00  0.00           H
ATOM   4951  CD2 TYR X 324      16.993  24.695  65.391  1.00  0.00           C
ATOM   4952  HD2 TYR X 324      16.105  25.273  65.144  1.00  0.00           H
ATOM   4953  C   TYR X 324      15.844  24.028  60.664  1.00  0.00           C
ATOM   4954  O   TYR X 324      14.812  23.408  60.626  1.00  0.00           O
ATOM   4955  N   SER X 325      16.338  24.427  59.469  1.00  0.00           N
ATOM   4956  H   SER X 325      17.138  25.049  59.525  1.00  0.00           H
ATOM   4957  CA  SER X 325      15.562  24.422  58.201  1.00  0.00           C
ATOM   4958  HA  SER X 325      14.831  23.627  58.319  1.00  0.00           H
ATOM   4959  CB  SER X 325      14.707  25.735  58.036  1.00  0.00           C
ATOM   4960  HB2 SER X 325      14.176  25.563  57.094  1.00  0.00           H
ATOM   4961  HB3 SER X 325      13.953  25.754  58.832  1.00  0.00           H
ATOM   4962  OG  SER X 325      15.309  26.999  57.992  1.00  0.00           O
ATOM   4963  HG  SER X 325      15.673  27.144  58.873  1.00  0.00           H
ATOM   4964  C   SER X 325      16.334  24.282  56.894  1.00  0.00           C
ATOM   4965  O   SER X 325      17.491  24.656  56.777  1.00  0.00           O
ATOM   4966  N   GLY X 326      15.627  23.782  55.828  1.00  0.00           N
ATOM   4967  H   GLY X 326      14.676  23.528  56.076  1.00  0.00           H
ATOM   4968  CA  GLY X 326      16.220  23.602  54.499  1.00  0.00           C
ATOM   4969  HA2 GLY X 326      16.991  24.361  54.471  1.00  0.00           H
ATOM   4970  HA3 GLY X 326      16.664  22.612  54.397  1.00  0.00           H
ATOM   4971  C   GLY X 326      15.228  23.909  53.341  1.00  0.00           C
ATOM   4972  O   GLY X 326      14.090  23.471  53.436  1.00  0.00           O
ATOM   4973  N   SER X 327      15.701  24.536  52.265  1.00  0.00           N
ATOM   4974  H   SER X 327      16.681  24.586  52.034  1.00  0.00           H
ATOM   4975  CA  SER X 327      14.942  24.791  51.070  1.00  0.00           C
ATOM   4976  HA  SER X 327      13.985  25.198  51.410  1.00  0.00           H
ATOM   4977  CB  SER X 327      15.519  25.897  50.179  1.00  0.00           C
ATOM   4978  HB2 SER X 327      14.909  25.883  49.272  1.00  0.00           H
ATOM   4979  HB3 SER X 327      15.408  26.862  50.669  1.00  0.00           H
ATOM   4980  OG  SER X 327      16.856  25.653  49.800  1.00  0.00           O
ATOM   4981  HG  SER X 327      16.870  25.109  49.007  1.00  0.00           H
ATOM   4982  C   SER X 327      14.744  23.546  50.225  1.00  0.00           C
ATOM   4983  O   SER X 327      15.566  22.585  50.332  1.00  0.00           O
ATOM   4984  N   PHE X 328      13.837  23.513  49.250  1.00  0.00           N
ATOM   4985  H   PHE X 328      13.106  24.197  49.170  1.00  0.00           H
ATOM   4986  CA  PHE X 328      13.734  22.403  48.202  1.00  0.00           C
ATOM   4987  HA  PHE X 328      14.699  22.075  47.811  1.00  0.00           H
ATOM   4988  CB  PHE X 328      13.069  21.133  48.884  1.00  0.00           C
ATOM   4989  HB2 PHE X 328      13.242  20.235  48.288  1.00  0.00           H
ATOM   4990  HB3 PHE X 328      13.542  21.058  49.865  1.00  0.00           H
ATOM   4991  CG  PHE X 328      11.561  21.144  49.092  1.00  0.00           C
ATOM   4992  CD1 PHE X 328      11.070  21.611  50.333  1.00  0.00           C
ATOM   4993  HD1 PHE X 328      11.734  22.068  51.054  1.00  0.00           H
ATOM   4994  CE1 PHE X 328       9.649  21.576  50.563  1.00  0.00           C
ATOM   4995  HE1 PHE X 328       9.199  22.062  51.415  1.00  0.00           H
ATOM   4996  CZ  PHE X 328       8.787  21.010  49.592  1.00  0.00           C
ATOM   4997  HZ  PHE X 328       7.730  20.948  49.809  1.00  0.00           H
ATOM   4998  CE2 PHE X 328       9.270  20.546  48.372  1.00  0.00           C
ATOM   4999  HE2 PHE X 328       8.543  20.158  47.664  1.00  0.00           H
ATOM   5000  CD2 PHE X 328      10.658  20.598  48.186  1.00  0.00           C
ATOM   5001  HD2 PHE X 328      11.014  20.126  47.282  1.00  0.00           H
ATOM   5002  C   PHE X 328      12.913  22.760  47.038  1.00  0.00           C
ATOM   5003  O   PHE X 328      12.470  23.884  46.981  1.00  0.00           O
ATOM   5004  N   MET X 329      12.713  21.914  46.014  1.00  0.00           N
ATOM   5005  H   MET X 329      13.136  21.009  46.171  1.00  0.00           H
ATOM   5006  CA  MET X 329      11.863  22.186  44.912  1.00  0.00           C
ATOM   5007  HA  MET X 329      11.014  22.798  45.239  1.00  0.00           H
ATOM   5008  CB  MET X 329      12.659  22.975  43.812  1.00  0.00           C
ATOM   5009  HB2 MET X 329      11.954  23.462  43.148  1.00  0.00           H
ATOM   5010  HB3 MET X 329      13.294  23.756  44.220  1.00  0.00           H
ATOM   5011  CG  MET X 329      13.619  21.995  43.042  1.00  0.00           C
ATOM   5012  HG2 MET X 329      14.219  21.479  43.789  1.00  0.00           H
ATOM   5013  HG3 MET X 329      12.930  21.329  42.514  1.00  0.00           H
ATOM   5014  SD  MET X 329      14.711  22.867  41.866  1.00  0.00           S
ATOM   5015  CE  MET X 329      13.517  23.427  40.637  1.00  0.00           C
ATOM   5016  HE1 MET X 329      12.877  24.179  41.119  1.00  0.00           H
ATOM   5017  HE2 MET X 329      14.012  23.939  39.812  1.00  0.00           H
ATOM   5018  HE3 MET X 329      12.804  22.674  40.307  1.00  0.00           H
ATOM   5019  C   MET X 329      11.191  20.869  44.310  1.00  0.00           C
ATOM   5020  O   MET X 329      11.882  19.833  44.440  1.00  0.00           O
ATOM   5021  N   ASP X 330       9.949  20.926  43.782  1.00  0.00           N
ATOM   5022  H   ASP X 330       9.383  21.762  43.801  1.00  0.00           H
ATOM   5023  CA  ASP X 330       9.635  20.007  42.657  1.00  0.00           C
ATOM   5024  HA  ASP X 330       9.802  18.985  42.980  1.00  0.00           H
ATOM   5025  CB  ASP X 330       8.153  20.070  42.233  1.00  0.00           C
ATOM   5026  HB2 ASP X 330       7.586  19.952  43.154  1.00  0.00           H
ATOM   5027  HB3 ASP X 330       7.877  21.059  41.881  1.00  0.00           H
ATOM   5028  CG  ASP X 330       7.749  19.044  41.131  1.00  0.00           C
ATOM   5029  OD1 ASP X 330       8.619  18.392  40.522  1.00  0.00           O
ATOM   5030  OD2 ASP X 330       6.538  18.902  40.830  1.00  0.00           O
ATOM   5031  C   ASP X 330      10.673  20.365  41.566  1.00  0.00           C
ATOM   5032  O   ASP X 330      10.686  21.548  41.170  1.00  0.00           O
ATOM   5033  N   TYR X 331      11.364  19.378  41.006  1.00  0.00           N
ATOM   5034  H   TYR X 331      11.260  18.426  41.332  1.00  0.00           H
ATOM   5035  CA  TYR X 331      12.304  19.595  39.909  1.00  0.00           C
ATOM   5036  HA  TYR X 331      12.830  20.538  40.076  1.00  0.00           H
ATOM   5037  CB  TYR X 331      13.283  18.432  39.798  1.00  0.00           C
ATOM   5038  HB2 TYR X 331      12.687  17.586  39.438  1.00  0.00           H
ATOM   5039  HB3 TYR X 331      13.979  18.579  38.967  1.00  0.00           H
ATOM   5040  CG  TYR X 331      13.885  18.032  41.150  1.00  0.00           C
ATOM   5041  CD1 TYR X 331      15.034  18.700  41.627  1.00  0.00           C
ATOM   5042  HD1 TYR X 331      15.397  19.554  41.077  1.00  0.00           H
ATOM   5043  CE1 TYR X 331      15.795  18.286  42.701  1.00  0.00           C
ATOM   5044  HE1 TYR X 331      16.644  18.889  42.997  1.00  0.00           H
ATOM   5045  CZ  TYR X 331      15.363  17.081  43.342  1.00  0.00           C
ATOM   5046  OH  TYR X 331      15.985  16.564  44.418  1.00  0.00           O
ATOM   5047  HH  TYR X 331      16.856  16.888  44.667  1.00  0.00           H
ATOM   5048  CE2 TYR X 331      14.235  16.456  42.879  1.00  0.00           C
ATOM   5049  HE2 TYR X 331      13.856  15.575  43.396  1.00  0.00           H
ATOM   5050  CD2 TYR X 331      13.498  16.896  41.784  1.00  0.00           C
ATOM   5051  HD2 TYR X 331      12.702  16.295  41.369  1.00  0.00           H
ATOM   5052  C   TYR X 331      11.622  19.848  38.532  1.00  0.00           C
ATOM   5053  O   TYR X 331      12.237  20.103  37.548  1.00  0.00           O
ATOM   5054  N   TRP X 332      10.272  19.897  38.423  1.00  0.00           N
ATOM   5055  H   TRP X 332       9.683  19.524  39.144  1.00  0.00           H
ATOM   5056  CA  TRP X 332       9.514  20.352  37.194  1.00  0.00           C
ATOM   5057  HA  TRP X 332      10.221  20.861  36.542  1.00  0.00           H
ATOM   5058  CB  TRP X 332       8.943  19.137  36.417  1.00  0.00           C
ATOM   5059  HB2 TRP X 332       8.417  18.531  37.150  1.00  0.00           H
ATOM   5060  HB3 TRP X 332       8.247  19.429  35.627  1.00  0.00           H
ATOM   5061  CG  TRP X 332      10.052  18.352  35.756  1.00  0.00           C
ATOM   5062  CD1 TRP X 332      10.361  18.309  34.472  1.00  0.00           C
[truncated: 75,292 more chars]
