# Supplementary material for: Binding mechanism of oseltamivir and influenza neuraminidase suggests perspectives for the design of new anti-influenza drugs
Source: PLoS Comput Biol. 2022 Jul 28;18(7):e1010343. doi: 10.1371/journal.pcbi.1010343 (PMC9401145; doi:10.1371/journal.pcbi.1010343)
Supplement: S2 Data — PDB files of typical conformation of the metastable states identified from our MSM (with water molecules and counter ions removed). A PDB file (containing water molecules and counter ions) of the metastable state S9 (corresponding to the NA subunit of residues 1~389) appearing in the oseltamivir-NA tetramer simulation. (ZIP) [file pcbi.1010343.s014.zip › S2_Data/S1.pdb]

CRYST1   86.116   86.116   86.116 109.47 109.47 109.47 P 1           1
ATOM      1  N   ARG X   1      -1.323  25.312 -13.007  1.00  0.00           N
ATOM      2  H1  ARG X   1      -2.309  25.389 -13.217  1.00  0.00           H
ATOM      3  H2  ARG X   1      -0.911  26.241 -12.961  1.00  0.00           H
ATOM      4  H3  ARG X   1      -0.889  24.982 -13.863  1.00  0.00           H
ATOM      5  CA  ARG X   1      -1.014  24.417 -11.891  1.00  0.00           C
ATOM      6  HA  ARG X   1      -1.388  24.806 -10.945  1.00  0.00           H
ATOM      7  CB  ARG X   1      -1.724  23.087 -12.071  1.00  0.00           C
ATOM      8  HB2 ARG X   1      -1.785  22.989 -13.160  1.00  0.00           H
ATOM      9  HB3 ARG X   1      -1.186  22.225 -11.675  1.00  0.00           H
ATOM     10  CG  ARG X   1      -3.106  23.266 -11.344  1.00  0.00           C
ATOM     11  HG2 ARG X   1      -2.917  23.382 -10.279  1.00  0.00           H
ATOM     12  HG3 ARG X   1      -3.678  24.090 -11.771  1.00  0.00           H
ATOM     13  CD  ARG X   1      -3.919  22.022 -11.461  1.00  0.00           C
ATOM     14  HD2 ARG X   1      -4.007  21.723 -12.506  1.00  0.00           H
ATOM     15  HD3 ARG X   1      -3.468  21.190 -10.931  1.00  0.00           H
ATOM     16  NE  ARG X   1      -5.298  22.214 -10.890  1.00  0.00           N
ATOM     17  HE  ARG X   1      -5.396  23.110 -10.426  1.00  0.00           H
ATOM     18  CZ  ARG X   1      -6.294  21.368 -10.852  1.00  0.00           C
ATOM     19  NH1 ARG X   1      -6.345  20.249 -11.591  1.00  0.00           N
ATOM     20 HH11 ARG X   1      -5.589  20.154 -12.252  1.00  0.00           H
ATOM     21 HH12 ARG X   1      -7.038  19.552 -11.349  1.00  0.00           H
ATOM     22  NH2 ARG X   1      -7.312  21.617 -10.106  1.00  0.00           N
ATOM     23 HH21 ARG X   1      -7.271  22.458  -9.547  1.00  0.00           H
ATOM     24 HH22 ARG X   1      -8.022  20.926  -9.930  1.00  0.00           H
ATOM     25  C   ARG X   1       0.495  24.169 -11.861  1.00  0.00           C
ATOM     26  O   ARG X   1       1.031  23.641 -12.790  1.00  0.00           O
ATOM     27  N   ASP X   2       1.105  24.699 -10.832  1.00  0.00           N
ATOM     28  H   ASP X   2       0.511  25.201 -10.184  1.00  0.00           H
ATOM     29  CA  ASP X   2       2.502  24.501 -10.525  1.00  0.00           C
ATOM     30  HA  ASP X   2       2.944  24.573 -11.525  1.00  0.00           H
ATOM     31  CB  ASP X   2       3.135  25.636  -9.704  1.00  0.00           C
ATOM     32  HB2 ASP X   2       2.524  25.726  -8.800  1.00  0.00           H
ATOM     33  HB3 ASP X   2       4.073  25.280  -9.260  1.00  0.00           H
ATOM     34  CG  ASP X   2       3.358  26.978 -10.457  1.00  0.00           C
ATOM     35  OD1 ASP X   2       2.658  27.284 -11.425  1.00  0.00           O
ATOM     36  OD2 ASP X   2       4.260  27.738 -10.033  1.00  0.00           O
ATOM     37  C   ASP X   2       2.830  23.124  -9.894  1.00  0.00           C
ATOM     38  O   ASP X   2       1.895  22.514  -9.458  1.00  0.00           O
ATOM     39  N   PHE X   3       4.069  22.668  -9.742  1.00  0.00           N
ATOM     40  H   PHE X   3       4.795  23.344  -9.952  1.00  0.00           H
ATOM     41  CA  PHE X   3       4.322  21.344  -9.247  1.00  0.00           C
ATOM     42  HA  PHE X   3       3.673  20.647  -9.764  1.00  0.00           H
ATOM     43  CB  PHE X   3       5.788  20.884  -9.637  1.00  0.00           C
ATOM     44  HB2 PHE X   3       6.459  21.682  -9.308  1.00  0.00           H
ATOM     45  HB3 PHE X   3       6.060  19.991  -9.081  1.00  0.00           H
ATOM     46  CG  PHE X   3       6.034  20.523 -11.059  1.00  0.00           C
ATOM     47  CD1 PHE X   3       5.352  19.426 -11.570  1.00  0.00           C
ATOM     48  HD1 PHE X   3       4.714  18.872 -10.893  1.00  0.00           H
ATOM     49  CE1 PHE X   3       5.621  18.967 -12.853  1.00  0.00           C
ATOM     50  HE1 PHE X   3       5.144  18.078 -13.245  1.00  0.00           H
ATOM     51  CZ  PHE X   3       6.524  19.617 -13.697  1.00  0.00           C
ATOM     52  HZ  PHE X   3       6.642  19.231 -14.698  1.00  0.00           H
ATOM     53  CE2 PHE X   3       7.155  20.769 -13.195  1.00  0.00           C
ATOM     54  HE2 PHE X   3       7.904  21.299 -13.767  1.00  0.00           H
ATOM     55  CD2 PHE X   3       6.887  21.222 -11.903  1.00  0.00           C
ATOM     56  HD2 PHE X   3       7.410  22.048 -11.448  1.00  0.00           H
ATOM     57  C   PHE X   3       3.993  21.188  -7.734  1.00  0.00           C
ATOM     58  O   PHE X   3       4.174  22.129  -6.988  1.00  0.00           O
ATOM     59  N   ASN X   4       3.762  19.936  -7.266  1.00  0.00           N
ATOM     60  H   ASN X   4       3.513  19.282  -7.995  1.00  0.00           H
ATOM     61  CA  ASN X   4       3.419  19.592  -5.866  1.00  0.00           C
ATOM     62  HA  ASN X   4       2.606  20.259  -5.602  1.00  0.00           H
ATOM     63  CB  ASN X   4       2.936  18.147  -5.786  1.00  0.00           C
ATOM     64  HB2 ASN X   4       2.122  17.901  -6.469  1.00  0.00           H
ATOM     65  HB3 ASN X   4       3.754  17.454  -6.008  1.00  0.00           H
ATOM     66  CG  ASN X   4       2.586  17.720  -4.366  1.00  0.00           C
ATOM     67  OD1 ASN X   4       1.918  18.439  -3.660  1.00  0.00           O
ATOM     68  ND2 ASN X   4       3.000  16.565  -3.878  1.00  0.00           N
ATOM     69 HD21 ASN X   4       3.687  16.057  -4.409  1.00  0.00           H
ATOM     70 HD22 ASN X   4       2.920  16.412  -2.881  1.00  0.00           H
ATOM     71  C   ASN X   4       4.647  19.860  -4.976  1.00  0.00           C
ATOM     72  O   ASN X   4       5.797  19.764  -5.429  1.00  0.00           O
ATOM     73  N   ASN X   5       4.305  20.317  -3.721  1.00  0.00           N
ATOM     74  H   ASN X   5       3.303  20.446  -3.591  1.00  0.00           H
ATOM     75  CA  ASN X   5       5.199  20.872  -2.763  1.00  0.00           C
ATOM     76  HA  ASN X   5       6.161  20.412  -2.962  1.00  0.00           H
ATOM     77  CB  ASN X   5       5.305  22.421  -2.801  1.00  0.00           C
ATOM     78  HB2 ASN X   5       5.564  22.687  -3.829  1.00  0.00           H
ATOM     79  HB3 ASN X   5       4.296  22.752  -2.559  1.00  0.00           H
ATOM     80  CG  ASN X   5       6.320  22.906  -1.839  1.00  0.00           C
ATOM     81  OD1 ASN X   5       6.175  22.746  -0.687  1.00  0.00           O
ATOM     82  ND2 ASN X   5       7.258  23.712  -2.249  1.00  0.00           N
ATOM     83 HD21 ASN X   5       7.334  24.028  -3.205  1.00  0.00           H
ATOM     84 HD22 ASN X   5       7.753  24.259  -1.563  1.00  0.00           H
ATOM     85  C   ASN X   5       4.783  20.324  -1.387  1.00  0.00           C
ATOM     86  O   ASN X   5       3.590  20.309  -1.056  1.00  0.00           O
ATOM     87  N   LEU X   6       5.679  19.698  -0.646  1.00  0.00           N
ATOM     88  H   LEU X   6       6.617  19.773  -1.010  1.00  0.00           H
ATOM     89  CA  LEU X   6       5.375  18.924   0.569  1.00  0.00           C
ATOM     90  HA  LEU X   6       4.300  18.776   0.584  1.00  0.00           H
ATOM     91  CB  LEU X   6       6.078  17.583   0.539  1.00  0.00           C
ATOM     92  HB2 LEU X   6       7.140  17.749   0.689  1.00  0.00           H
ATOM     93  HB3 LEU X   6       5.661  16.942   1.316  1.00  0.00           H
ATOM     94  CG  LEU X   6       5.875  16.757  -0.724  1.00  0.00           C
ATOM     95  HG  LEU X   6       6.213  17.326  -1.585  1.00  0.00           H
ATOM     96  CD1 LEU X   6       6.836  15.574  -0.695  1.00  0.00           C
ATOM     97 HD11 LEU X   6       7.887  15.826  -0.550  1.00  0.00           H
ATOM     98 HD12 LEU X   6       6.881  15.183  -1.716  1.00  0.00           H
ATOM     99 HD13 LEU X   6       6.547  14.770  -0.030  1.00  0.00           H
ATOM    100  CD2 LEU X   6       4.442  16.325  -0.954  1.00  0.00           C
ATOM    101 HD21 LEU X   6       4.160  15.677  -0.123  1.00  0.00           H
ATOM    102 HD22 LEU X   6       3.752  17.161  -1.057  1.00  0.00           H
ATOM    103 HD23 LEU X   6       4.197  15.613  -1.742  1.00  0.00           H
ATOM    104  C   LEU X   6       5.672  19.651   1.868  1.00  0.00           C
ATOM    105  O   LEU X   6       5.640  19.007   2.877  1.00  0.00           O
ATOM    106  N   THR X   7       5.980  20.999   1.851  1.00  0.00           N
ATOM    107  H   THR X   7       5.952  21.451   0.954  1.00  0.00           H
ATOM    108  CA  THR X   7       6.313  21.787   3.007  1.00  0.00           C
ATOM    109  HA  THR X   7       7.238  21.390   3.426  1.00  0.00           H
ATOM    110  CB  THR X   7       6.689  23.241   2.672  1.00  0.00           C
ATOM    111  HB  THR X   7       5.781  23.711   2.307  1.00  0.00           H
ATOM    112  CG2 THR X   7       7.341  24.136   3.791  1.00  0.00           C
ATOM    113 HG21 THR X   7       6.940  24.031   4.801  1.00  0.00           H
ATOM    114 HG22 THR X   7       7.086  25.151   3.496  1.00  0.00           H
ATOM    115 HG23 THR X   7       8.415  23.974   3.881  1.00  0.00           H
ATOM    116  OG1 THR X   7       7.633  23.221   1.672  1.00  0.00           O
ATOM    117  HG1 THR X   7       7.255  23.383   0.809  1.00  0.00           H
ATOM    118  C   THR X   7       5.332  21.680   4.143  1.00  0.00           C
ATOM    119  O   THR X   7       5.683  21.875   5.311  1.00  0.00           O
ATOM    120  N   LYS X   8       4.044  21.405   3.948  1.00  0.00           N
ATOM    121  H   LYS X   8       3.677  21.417   3.003  1.00  0.00           H
ATOM    122  CA  LYS X   8       3.043  21.434   5.076  1.00  0.00           C
ATOM    123  HA  LYS X   8       3.359  22.211   5.768  1.00  0.00           H
ATOM    124  CB  LYS X   8       1.603  21.643   4.639  1.00  0.00           C
ATOM    125  HB2 LYS X   8       1.308  20.841   3.965  1.00  0.00           H
ATOM    126  HB3 LYS X   8       0.959  21.642   5.525  1.00  0.00           H
ATOM    127  CG  LYS X   8       1.225  22.924   3.919  1.00  0.00           C
ATOM    128  HG2 LYS X   8       1.422  23.815   4.515  1.00  0.00           H
ATOM    129  HG3 LYS X   8       1.837  22.919   3.008  1.00  0.00           H
ATOM    130  CD  LYS X   8      -0.237  22.833   3.477  1.00  0.00           C
ATOM    131  HD2 LYS X   8      -0.267  21.882   2.944  1.00  0.00           H
ATOM    132  HD3 LYS X   8      -0.904  22.767   4.337  1.00  0.00           H
ATOM    133  CE  LYS X   8      -0.632  23.912   2.494  1.00  0.00           C
ATOM    134  HE2 LYS X   8      -0.794  24.782   3.124  1.00  0.00           H
ATOM    135  HE3 LYS X   8       0.146  24.049   1.736  1.00  0.00           H
ATOM    136  NZ  LYS X   8      -1.970  23.670   1.805  1.00  0.00           N
ATOM    137  HZ1 LYS X   8      -2.206  24.521   1.315  1.00  0.00           H
ATOM    138  HZ2 LYS X   8      -2.701  23.381   2.441  1.00  0.00           H
ATOM    139  HZ3 LYS X   8      -2.021  23.011   1.042  1.00  0.00           H
ATOM    140  C   LYS X   8       3.246  20.136   5.861  1.00  0.00           C
ATOM    141  O   LYS X   8       3.828  19.151   5.413  1.00  0.00           O
ATOM    142  N   GLY X   9       2.794  20.148   7.149  1.00  0.00           N
ATOM    143  H   GLY X   9       2.534  21.060   7.509  1.00  0.00           H
ATOM    144  CA  GLY X   9       2.842  19.016   8.086  1.00  0.00           C
ATOM    145  HA2 GLY X   9       3.662  18.360   7.781  1.00  0.00           H
ATOM    146  HA3 GLY X   9       3.098  19.304   9.108  1.00  0.00           H
ATOM    147  C   GLY X   9       1.559  18.105   7.972  1.00  0.00           C
ATOM    148  O   GLY X   9       0.567  18.440   7.297  1.00  0.00           O
ATOM    149  N   LEU X  10       1.588  16.961   8.621  1.00  0.00           N
ATOM    150  H   LEU X  10       2.432  16.727   9.125  1.00  0.00           H
ATOM    151  CA  LEU X  10       0.309  16.175   8.842  1.00  0.00           C
ATOM    152  HA  LEU X  10      -0.181  15.965   7.891  1.00  0.00           H
ATOM    153  CB  LEU X  10       0.632  14.848   9.528  1.00  0.00           C
ATOM    154  HB2 LEU X  10       1.100  15.169  10.455  1.00  0.00           H
ATOM    155  HB3 LEU X  10      -0.253  14.268   9.753  1.00  0.00           H
ATOM    156  CG  LEU X  10       1.644  13.969   8.856  1.00  0.00           C
ATOM    157  HG  LEU X  10       2.591  14.499   8.746  1.00  0.00           H
ATOM    158  CD1 LEU X  10       2.009  12.678   9.653  1.00  0.00           C
ATOM    159 HD11 LEU X  10       2.780  12.079   9.163  1.00  0.00           H
ATOM    160 HD12 LEU X  10       1.145  12.032   9.789  1.00  0.00           H
ATOM    161 HD13 LEU X  10       2.293  13.004  10.648  1.00  0.00           H
ATOM    162  CD2 LEU X  10       1.307  13.395   7.443  1.00  0.00           C
ATOM    163 HD21 LEU X  10       2.098  12.756   7.057  1.00  0.00           H
ATOM    164 HD22 LEU X  10       0.496  12.725   7.712  1.00  0.00           H
ATOM    165 HD23 LEU X  10       1.044  14.230   6.791  1.00  0.00           H
ATOM    166  C   LEU X  10      -0.528  17.085   9.752  1.00  0.00           C
ATOM    167  O   LEU X  10      -0.061  17.956  10.545  1.00  0.00           O
ATOM    168  N   CYX X  11      -1.799  16.778   9.724  1.00  0.00           N
ATOM    169  H   CYX X  11      -2.143  16.489   8.828  1.00  0.00           H
ATOM    170  CA  CYX X  11      -2.742  17.226  10.714  1.00  0.00           C
ATOM    171  HA  CYX X  11      -2.498  18.255  10.979  1.00  0.00           H
ATOM    172  CB  CYX X  11      -4.123  17.263  10.072  1.00  0.00           C
ATOM    173  HB2 CYX X  11      -4.462  16.253   9.863  1.00  0.00           H
ATOM    174  HB3 CYX X  11      -4.755  17.682  10.861  1.00  0.00           H
ATOM    175  SG  CYX X  11      -4.441  18.335   8.665  1.00  0.00           S
ATOM    176  C   CYX X  11      -2.794  16.458  12.026  1.00  0.00           C
ATOM    177  O   CYX X  11      -2.494  15.247  12.079  1.00  0.00           O
ATOM    178  N   THR X  12      -3.207  17.082  13.072  1.00  0.00           N
ATOM    179  H   THR X  12      -3.224  18.094  13.046  1.00  0.00           H
ATOM    180  CA  THR X  12      -3.448  16.438  14.395  1.00  0.00           C
ATOM    181  HA  THR X  12      -2.457  16.036  14.581  1.00  0.00           H
ATOM    182  CB  THR X  12      -3.804  17.426  15.588  1.00  0.00           C
ATOM    183  HB  THR X  12      -4.827  17.777  15.585  1.00  0.00           H
ATOM    184  CG2 THR X  12      -3.508  16.684  16.858  1.00  0.00           C
ATOM    185 HG21 THR X  12      -3.768  17.284  17.733  1.00  0.00           H
ATOM    186 HG22 THR X  12      -2.451  16.414  16.895  1.00  0.00           H
ATOM    187 HG23 THR X  12      -4.008  15.719  16.940  1.00  0.00           H
ATOM    188  OG1 THR X  12      -3.027  18.603  15.550  1.00  0.00           O
ATOM    189  HG1 THR X  12      -2.199  18.435  15.096  1.00  0.00           H
ATOM    190  C   THR X  12      -4.416  15.253  14.235  1.00  0.00           C
ATOM    191  O   THR X  12      -5.517  15.487  13.875  1.00  0.00           O
ATOM    192  N   ILE X  13      -3.910  14.064  14.634  1.00  0.00           N
ATOM    193  H   ILE X  13      -2.980  13.936  14.994  1.00  0.00           H
ATOM    194  CA  ILE X  13      -4.727  12.843  14.673  1.00  0.00           C
ATOM    195  HA  ILE X  13      -5.560  12.952  13.986  1.00  0.00           H
ATOM    196  CB  ILE X  13      -3.783  11.657  14.243  1.00  0.00           C
ATOM    197  HB  ILE X  13      -3.003  11.557  14.999  1.00  0.00           H
ATOM    198  CG2 ILE X  13      -4.679  10.431  14.298  1.00  0.00           C
ATOM    199 HG21 ILE X  13      -5.582  10.542  13.713  1.00  0.00           H
ATOM    200 HG22 ILE X  13      -4.926  10.250  15.341  1.00  0.00           H
ATOM    201 HG23 ILE X  13      -4.102   9.560  13.990  1.00  0.00           H
ATOM    202  CG1 ILE X  13      -3.238  11.799  12.770  1.00  0.00           C
ATOM    203 HG12 ILE X  13      -4.050  11.487  12.118  1.00  0.00           H
ATOM    204 HG13 ILE X  13      -2.968  12.846  12.596  1.00  0.00           H
ATOM    205  CD1 ILE X  13      -1.922  10.985  12.614  1.00  0.00           C
ATOM    206 HD11 ILE X  13      -2.077   9.918  12.729  1.00  0.00           H
ATOM    207 HD12 ILE X  13      -1.046  11.247  13.206  1.00  0.00           H
ATOM    208 HD13 ILE X  13      -1.585  10.958  11.576  1.00  0.00           H
ATOM    209  C   ILE X  13      -5.331  12.637  16.065  1.00  0.00           C
ATOM    210  O   ILE X  13      -4.452  12.307  16.918  1.00  0.00           O
ATOM    211  N   ASN X  14      -6.649  12.708  16.249  1.00  0.00           N
ATOM    212  H   ASN X  14      -7.222  12.917  15.445  1.00  0.00           H
ATOM    213  CA  ASN X  14      -7.355  12.357  17.527  1.00  0.00           C
ATOM    214  HA  ASN X  14      -6.566  12.292  18.281  1.00  0.00           H
ATOM    215  CB  ASN X  14      -8.330  13.456  17.966  1.00  0.00           C
ATOM    216  HB2 ASN X  14      -7.835  14.425  17.935  1.00  0.00           H
ATOM    217  HB3 ASN X  14      -9.279  13.447  17.430  1.00  0.00           H
ATOM    218  CG  ASN X  14      -8.704  13.448  19.433  1.00  0.00           C
ATOM    219  OD1 ASN X  14      -8.075  12.705  20.223  1.00  0.00           O
ATOM    220  ND2 ASN X  14      -9.641  14.261  19.858  1.00  0.00           N
ATOM    221 HD21 ASN X  14     -10.086  14.887  19.202  1.00  0.00           H
ATOM    222 HD22 ASN X  14     -10.021  14.069  20.778  1.00  0.00           H
ATOM    223  C   ASN X  14      -7.873  10.946  17.361  1.00  0.00           C
ATOM    224  O   ASN X  14      -7.887  10.131  18.264  1.00  0.00           O
ATOM    225  N   SER X  15      -8.476  10.607  16.189  1.00  0.00           N
ATOM    226  H   SER X  15      -8.435  11.204  15.374  1.00  0.00           H
ATOM    227  CA  SER X  15      -9.078   9.363  15.875  1.00  0.00           C
ATOM    228  HA  SER X  15      -8.447   8.642  16.395  1.00  0.00           H
ATOM    229  CB  SER X  15     -10.525   9.229  16.488  1.00  0.00           C
ATOM    230  HB2 SER X  15     -10.933   8.242  16.288  1.00  0.00           H
ATOM    231  HB3 SER X  15     -10.657   9.426  17.551  1.00  0.00           H
ATOM    232  OG  SER X  15     -11.382  10.127  15.816  1.00  0.00           O
ATOM    233  HG  SER X  15     -11.137  11.034  15.994  1.00  0.00           H
ATOM    234  C   SER X  15      -9.135   9.150  14.338  1.00  0.00           C
ATOM    235  O   SER X  15      -8.437   9.802  13.551  1.00  0.00           O
ATOM    236  N   TRP X  16      -9.821   8.138  13.880  1.00  0.00           N
ATOM    237  H   TRP X  16     -10.123   7.499  14.601  1.00  0.00           H
ATOM    238  CA  TRP X  16      -9.988   7.819  12.454  1.00  0.00           C
ATOM    239  HA  TRP X  16      -9.573   8.617  11.843  1.00  0.00           H
ATOM    240  CB  TRP X  16      -9.277   6.493  12.302  1.00  0.00           C
ATOM    241  HB2 TRP X  16      -9.651   5.675  12.920  1.00  0.00           H
ATOM    242  HB3 TRP X  16      -9.533   6.190  11.283  1.00  0.00           H
ATOM    243  CG  TRP X  16      -7.842   6.575  12.471  1.00  0.00           C
ATOM    244  CD1 TRP X  16      -7.280   6.293  13.667  1.00  0.00           C
ATOM    245  HD1 TRP X  16      -7.885   6.103  14.551  1.00  0.00           H
ATOM    246  NE1 TRP X  16      -5.997   6.661  13.613  1.00  0.00           N
ATOM    247  HE1 TRP X  16      -5.448   6.753  14.463  1.00  0.00           H
ATOM    248  CE2 TRP X  16      -5.549   6.978  12.363  1.00  0.00           C
ATOM    249  CZ2 TRP X  16      -4.287   7.316  11.800  1.00  0.00           C
ATOM    250  HZ2 TRP X  16      -3.455   7.307  12.477  1.00  0.00           H
ATOM    251  CH2 TRP X  16      -4.187   7.489  10.401  1.00  0.00           C
ATOM    252  HH2 TRP X  16      -3.232   7.792   9.987  1.00  0.00           H
ATOM    253  CZ3 TRP X  16      -5.357   7.313   9.584  1.00  0.00           C
ATOM    254  HZ3 TRP X  16      -5.138   7.534   8.557  1.00  0.00           H
ATOM    255  CE3 TRP X  16      -6.650   7.194  10.215  1.00  0.00           C
ATOM    256  HE3 TRP X  16      -7.546   7.198   9.611  1.00  0.00           H
ATOM    257  CD2 TRP X  16      -6.755   6.853  11.581  1.00  0.00           C
ATOM    258  C   TRP X  16     -11.489   7.674  12.124  1.00  0.00           C
ATOM    259  O   TRP X  16     -12.328   7.142  12.904  1.00  0.00           O
ATOM    260  N   HID X  17     -11.681   8.088  10.902  1.00  0.00           N
ATOM    261  H   HID X  17     -10.892   8.397  10.343  1.00  0.00           H
ATOM    262  CA  HID X  17     -12.945   8.252  10.326  1.00  0.00           C
ATOM    263  HA  HID X  17     -13.672   7.684  10.920  1.00  0.00           H
ATOM    264  CB  HID X  17     -13.326   9.742  10.346  1.00  0.00           C
ATOM    265  HB2 HID X  17     -13.120  10.094  11.365  1.00  0.00           H
ATOM    266  HB3 HID X  17     -12.628  10.232   9.671  1.00  0.00           H
ATOM    267  CG  HID X  17     -14.761  10.050   9.957  1.00  0.00           C
ATOM    268  ND1 HID X  17     -15.881   9.456  10.444  1.00  0.00           N
ATOM    269  HD1 HID X  17     -15.918   8.568  10.928  1.00  0.00           H
ATOM    270  CE1 HID X  17     -16.940   9.933   9.793  1.00  0.00           C
ATOM    271  HE1 HID X  17     -17.897   9.468   9.991  1.00  0.00           H
ATOM    272  NE2 HID X  17     -16.616  10.999   9.061  1.00  0.00           N
ATOM    273  CD2 HID X  17     -15.216  11.068   9.178  1.00  0.00           C
ATOM    274  HD2 HID X  17     -14.562  11.748   8.659  1.00  0.00           H
ATOM    275  C   HID X  17     -12.977   7.764   8.854  1.00  0.00           C
ATOM    276  O   HID X  17     -11.959   7.832   8.184  1.00  0.00           O
ATOM    277  N   ILE X  18     -14.099   7.209   8.330  1.00  0.00           N
ATOM    278  H   ILE X  18     -14.804   6.977   9.022  1.00  0.00           H
ATOM    279  CA  ILE X  18     -14.340   6.673   6.978  1.00  0.00           C
ATOM    280  HA  ILE X  18     -13.579   5.915   6.792  1.00  0.00           H
ATOM    281  CB  ILE X  18     -15.764   6.068   6.841  1.00  0.00           C
ATOM    282  HB  ILE X  18     -15.968   5.661   7.824  1.00  0.00           H
ATOM    283  CG2 ILE X  18     -16.810   7.199   6.577  1.00  0.00           C
ATOM    284 HG21 ILE X  18     -17.867   7.006   6.763  1.00  0.00           H
ATOM    285 HG22 ILE X  18     -16.723   7.500   5.530  1.00  0.00           H
ATOM    286 HG23 ILE X  18     -16.611   8.074   7.199  1.00  0.00           H
ATOM    287  CG1 ILE X  18     -16.026   4.877   5.820  1.00  0.00           C
ATOM    288 HG12 ILE X  18     -17.064   4.631   5.607  1.00  0.00           H
ATOM    289 HG13 ILE X  18     -15.581   5.077   4.840  1.00  0.00           H
ATOM    290  CD1 ILE X  18     -15.303   3.653   6.271  1.00  0.00           C
ATOM    291 HD11 ILE X  18     -15.680   3.319   7.233  1.00  0.00           H
ATOM    292 HD12 ILE X  18     -14.219   3.792   6.250  1.00  0.00           H
ATOM    293 HD13 ILE X  18     -15.614   2.831   5.633  1.00  0.00           H
ATOM    294  C   ILE X  18     -13.952   7.850   5.978  1.00  0.00           C
ATOM    295  O   ILE X  18     -14.021   9.016   6.322  1.00  0.00           O
ATOM    296  N   TYR X  19     -13.449   7.454   4.816  1.00  0.00           N
ATOM    297  H   TYR X  19     -13.252   6.489   4.629  1.00  0.00           H
ATOM    298  CA  TYR X  19     -13.226   8.342   3.596  1.00  0.00           C
ATOM    299  HA  TYR X  19     -13.677   9.336   3.649  1.00  0.00           H
ATOM    300  CB  TYR X  19     -11.696   8.417   3.516  1.00  0.00           C
ATOM    301  HB2 TYR X  19     -11.351   8.638   4.523  1.00  0.00           H
ATOM    302  HB3 TYR X  19     -11.363   7.407   3.289  1.00  0.00           H
ATOM    303  CG  TYR X  19     -11.267   9.384   2.431  1.00  0.00           C
ATOM    304  CD1 TYR X  19     -11.729  10.730   2.464  1.00  0.00           C
ATOM    305  HD1 TYR X  19     -12.167  11.110   3.375  1.00  0.00           H
ATOM    306  CE1 TYR X  19     -11.495  11.622   1.352  1.00  0.00           C
ATOM    307  HE1 TYR X  19     -11.857  12.634   1.384  1.00  0.00           H
ATOM    308  CZ  TYR X  19     -10.893  11.137   0.172  1.00  0.00           C
ATOM    309  OH  TYR X  19     -10.634  11.956  -0.881  1.00  0.00           O
ATOM    310  HH  TYR X  19     -11.183  12.750  -0.894  1.00  0.00           H
ATOM    311  CE2 TYR X  19     -10.411   9.794   0.150  1.00  0.00           C
ATOM    312  HE2 TYR X  19      -9.920   9.421  -0.738  1.00  0.00           H
ATOM    313  CD2 TYR X  19     -10.615   8.938   1.258  1.00  0.00           C
ATOM    314  HD2 TYR X  19     -10.261   7.921   1.236  1.00  0.00           H
ATOM    315  C   TYR X  19     -13.863   7.870   2.299  1.00  0.00           C
ATOM    316  O   TYR X  19     -14.241   8.614   1.403  1.00  0.00           O
ATOM    317  N   GLY X  20     -13.890   6.501   2.205  1.00  0.00           N
ATOM    318  H   GLY X  20     -13.349   6.013   2.912  1.00  0.00           H
ATOM    319  CA  GLY X  20     -14.556   5.934   1.029  1.00  0.00           C
ATOM    320  HA2 GLY X  20     -15.585   6.269   1.170  1.00  0.00           H
ATOM    321  HA3 GLY X  20     -14.109   6.422   0.154  1.00  0.00           H
ATOM    322  C   GLY X  20     -14.477   4.423   1.002  1.00  0.00           C
ATOM    323  O   GLY X  20     -13.476   3.791   0.600  1.00  0.00           O
ATOM    324  N   LYS X  21     -15.574   3.776   1.419  1.00  0.00           N
ATOM    325  H   LYS X  21     -16.220   4.485   1.752  1.00  0.00           H
ATOM    326  CA  LYS X  21     -15.834   2.280   1.423  1.00  0.00           C
ATOM    327  HA  LYS X  21     -14.942   1.731   1.129  1.00  0.00           H
ATOM    328  CB  LYS X  21     -16.217   1.883   2.818  1.00  0.00           C
ATOM    329  HB2 LYS X  21     -15.435   2.253   3.474  1.00  0.00           H
ATOM    330  HB3 LYS X  21     -17.163   2.342   3.074  1.00  0.00           H
ATOM    331  CG  LYS X  21     -16.433   0.362   2.955  1.00  0.00           C
ATOM    332  HG2 LYS X  21     -17.272   0.044   2.337  1.00  0.00           H
ATOM    333  HG3 LYS X  21     -15.546  -0.183   2.617  1.00  0.00           H
ATOM    334  CD  LYS X  21     -16.844   0.058   4.374  1.00  0.00           C
ATOM    335  HD2 LYS X  21     -16.017   0.450   4.968  1.00  0.00           H
ATOM    336  HD3 LYS X  21     -17.675   0.687   4.664  1.00  0.00           H
ATOM    337  CE  LYS X  21     -17.173  -1.489   4.683  1.00  0.00           C
ATOM    338  HE2 LYS X  21     -16.818  -2.117   3.863  1.00  0.00           H
ATOM    339  HE3 LYS X  21     -16.599  -1.658   5.594  1.00  0.00           H
ATOM    340  NZ  LYS X  21     -18.589  -1.630   4.900  1.00  0.00           N
ATOM    341  HZ1 LYS X  21     -18.837  -2.428   5.471  1.00  0.00           H
ATOM    342  HZ2 LYS X  21     -19.033  -1.797   4.006  1.00  0.00           H
ATOM    343  HZ3 LYS X  21     -18.997  -0.786   5.292  1.00  0.00           H
ATOM    344  C   LYS X  21     -16.828   1.938   0.358  1.00  0.00           C
ATOM    345  O   LYS X  21     -17.704   2.774   0.003  1.00  0.00           O
ATOM    346  N   ASH X  22     -16.750   0.779  -0.288  1.00  0.00           N
ATOM    347  H   ASH X  22     -15.988   0.191   0.018  1.00  0.00           H
ATOM    348  CA  ASH X  22     -17.687   0.317  -1.374  1.00  0.00           C
ATOM    349  HA  ASH X  22     -18.631   0.853  -1.400  1.00  0.00           H
ATOM    350  CB  ASH X  22     -17.011   0.420  -2.742  1.00  0.00           C
ATOM    351  HB2 ASH X  22     -17.724   0.140  -3.514  1.00  0.00           H
ATOM    352  HB3 ASH X  22     -16.765   1.476  -2.849  1.00  0.00           H
ATOM    353  CG  ASH X  22     -15.873  -0.551  -2.965  1.00  0.00           C
ATOM    354  OD1 ASH X  22     -15.581  -1.589  -2.406  1.00  0.00           O
ATOM    355  OD2 ASH X  22     -15.128  -0.176  -4.056  1.00  0.00           O
ATOM    356  HD2 ASH X  22     -15.386   0.657  -4.474  1.00  0.00           H
ATOM    357  C   ASH X  22     -18.215  -1.169  -1.337  1.00  0.00           C
ATOM    358  O   ASH X  22     -19.031  -1.451  -2.231  1.00  0.00           O
ATOM    359  N   ASN X  23     -17.873  -1.983  -0.399  1.00  0.00           N
ATOM    360  H   ASN X  23     -17.404  -1.449   0.330  1.00  0.00           H
ATOM    361  CA  ASN X  23     -18.328  -3.344  -0.246  1.00  0.00           C
ATOM    362  HA  ASN X  23     -17.688  -3.732   0.536  1.00  0.00           H
ATOM    363  CB  ASN X  23     -19.714  -3.320   0.351  1.00  0.00           C
ATOM    364  HB2 ASN X  23     -20.390  -2.755  -0.295  1.00  0.00           H
ATOM    365  HB3 ASN X  23     -20.092  -4.338   0.354  1.00  0.00           H
ATOM    366  CG  ASN X  23     -19.743  -2.742   1.720  1.00  0.00           C
ATOM    367  OD1 ASN X  23     -18.786  -2.468   2.418  1.00  0.00           O
ATOM    368  ND2 ASN X  23     -20.967  -2.813   2.244  1.00  0.00           N
ATOM    369 HD21 ASN X  23     -21.699  -3.011   1.570  1.00  0.00           H
ATOM    370 HD22 ASN X  23     -21.107  -2.700   3.233  1.00  0.00           H
ATOM    371  C   ASN X  23     -18.260  -4.134  -1.619  1.00  0.00           C
ATOM    372  O   ASN X  23     -19.227  -4.874  -1.894  1.00  0.00           O
ATOM    373  N   ALA X  24     -17.181  -4.073  -2.381  1.00  0.00           N
ATOM    374  H   ALA X  24     -16.501  -3.356  -2.150  1.00  0.00           H
ATOM    375  CA  ALA X  24     -17.312  -4.372  -3.845  1.00  0.00           C
ATOM    376  HA  ALA X  24     -17.963  -3.664  -4.361  1.00  0.00           H
ATOM    377  CB  ALA X  24     -15.932  -4.327  -4.518  1.00  0.00           C
ATOM    378  HB1 ALA X  24     -15.978  -4.677  -5.539  1.00  0.00           H
ATOM    379  HB2 ALA X  24     -15.256  -4.884  -3.866  1.00  0.00           H
ATOM    380  HB3 ALA X  24     -15.564  -3.300  -4.514  1.00  0.00           H
ATOM    381  C   ALA X  24     -17.933  -5.793  -4.137  1.00  0.00           C
ATOM    382  O   ALA X  24     -18.761  -5.938  -5.062  1.00  0.00           O
ATOM    383  N   VAL X  25     -17.528  -6.851  -3.459  1.00  0.00           N
ATOM    384  H   VAL X  25     -16.697  -6.729  -2.902  1.00  0.00           H
ATOM    385  CA  VAL X  25     -18.075  -8.215  -3.523  1.00  0.00           C
ATOM    386  HA  VAL X  25     -17.854  -8.677  -4.487  1.00  0.00           H
ATOM    387  CB  VAL X  25     -17.346  -9.035  -2.426  1.00  0.00           C
ATOM    388  HB  VAL X  25     -17.638  -8.584  -1.474  1.00  0.00           H
ATOM    389  CG1 VAL X  25     -17.890 -10.481  -2.258  1.00  0.00           C
ATOM    390 HG11 VAL X  25     -18.771 -10.548  -1.624  1.00  0.00           H
ATOM    391 HG12 VAL X  25     -17.989 -11.026  -3.205  1.00  0.00           H
ATOM    392 HG13 VAL X  25     -17.278 -11.134  -1.635  1.00  0.00           H
ATOM    393  CG2 VAL X  25     -15.852  -9.109  -2.759  1.00  0.00           C
ATOM    394 HG21 VAL X  25     -15.639  -9.217  -3.822  1.00  0.00           H
ATOM    395 HG22 VAL X  25     -15.371  -9.940  -2.232  1.00  0.00           H
ATOM    396 HG23 VAL X  25     -15.404  -8.162  -2.458  1.00  0.00           H
ATOM    397  C   VAL X  25     -19.567  -8.248  -3.362  1.00  0.00           C
ATOM    398  O   VAL X  25     -20.229  -9.084  -3.997  1.00  0.00           O
ATOM    399  N   ARG X  26     -20.106  -7.447  -2.478  1.00  0.00           N
ATOM    400  H   ARG X  26     -19.545  -6.804  -1.939  1.00  0.00           H
ATOM    401  CA  ARG X  26     -21.515  -7.561  -1.998  1.00  0.00           C
ATOM    402  HA  ARG X  26     -21.667  -8.579  -1.653  1.00  0.00           H
ATOM    403  CB  ARG X  26     -21.706  -6.741  -0.759  1.00  0.00           C
ATOM    404  HB2 ARG X  26     -20.817  -6.758  -0.115  1.00  0.00           H
ATOM    405  HB3 ARG X  26     -21.690  -5.698  -1.052  1.00  0.00           H
ATOM    406  CG  ARG X  26     -23.045  -6.941  -0.068  1.00  0.00           C
ATOM    407  HG2 ARG X  26     -23.787  -7.204  -0.827  1.00  0.00           H
ATOM    408  HG3 ARG X  26     -23.071  -7.795   0.612  1.00  0.00           H
ATOM    409  CD  ARG X  26     -23.425  -5.770   0.768  1.00  0.00           C
ATOM    410  HD2 ARG X  26     -23.307  -4.799   0.292  1.00  0.00           H
ATOM    411  HD3 ARG X  26     -24.488  -5.873   0.998  1.00  0.00           H
ATOM    412  NE  ARG X  26     -22.764  -5.764   2.037  1.00  0.00           N
ATOM    413  HE  ARG X  26     -21.848  -6.151   2.169  1.00  0.00           H
ATOM    414  CZ  ARG X  26     -23.263  -5.138   3.128  1.00  0.00           C
ATOM    415  NH1 ARG X  26     -24.505  -4.662   3.235  1.00  0.00           N
ATOM    416 HH11 ARG X  26     -25.006  -4.844   2.373  1.00  0.00           H
ATOM    417 HH12 ARG X  26     -24.841  -4.178   4.058  1.00  0.00           H
ATOM    418  NH2 ARG X  26     -22.526  -5.115   4.246  1.00  0.00           N
ATOM    419 HH21 ARG X  26     -21.557  -5.371   4.195  1.00  0.00           H
ATOM    420 HH22 ARG X  26     -23.006  -4.721   5.041  1.00  0.00           H
ATOM    421  C   ARG X  26     -22.398  -7.140  -3.195  1.00  0.00           C
ATOM    422  O   ARG X  26     -23.417  -7.747  -3.490  1.00  0.00           O
ATOM    423  N   ILE X  27     -21.929  -6.193  -3.979  1.00  0.00           N
ATOM    424  H   ILE X  27     -21.065  -5.761  -3.705  1.00  0.00           H
ATOM    425  CA  ILE X  27     -22.518  -5.712  -5.250  1.00  0.00           C
ATOM    426  HA  ILE X  27     -23.605  -5.762  -5.162  1.00  0.00           H
ATOM    427  CB  ILE X  27     -22.199  -4.177  -5.460  1.00  0.00           C
ATOM    428  HB  ILE X  27     -21.124  -4.002  -5.481  1.00  0.00           H
ATOM    429  CG2 ILE X  27     -22.560  -3.660  -6.873  1.00  0.00           C
ATOM    430 HG21 ILE X  27     -23.624  -3.838  -7.042  1.00  0.00           H
ATOM    431 HG22 ILE X  27     -21.812  -3.983  -7.603  1.00  0.00           H
ATOM    432 HG23 ILE X  27     -22.452  -2.573  -6.959  1.00  0.00           H
ATOM    433  CG1 ILE X  27     -22.692  -3.317  -4.332  1.00  0.00           C
ATOM    434 HG12 ILE X  27     -22.544  -2.268  -4.610  1.00  0.00           H
ATOM    435 HG13 ILE X  27     -23.778  -3.427  -4.222  1.00  0.00           H
ATOM    436  CD1 ILE X  27     -21.980  -3.392  -2.953  1.00  0.00           C
ATOM    437 HD11 ILE X  27     -22.454  -4.168  -2.334  1.00  0.00           H
ATOM    438 HD12 ILE X  27     -22.037  -2.469  -2.382  1.00  0.00           H
ATOM    439 HD13 ILE X  27     -20.914  -3.588  -3.037  1.00  0.00           H
ATOM    440  C   ILE X  27     -22.152  -6.628  -6.447  1.00  0.00           C
ATOM    441  O   ILE X  27     -22.988  -7.220  -7.116  1.00  0.00           O
ATOM    442  N   GLY X  28     -20.866  -6.882  -6.634  1.00  0.00           N
ATOM    443  H   GLY X  28     -20.242  -6.723  -5.845  1.00  0.00           H
ATOM    444  CA  GLY X  28     -20.206  -7.691  -7.711  1.00  0.00           C
ATOM    445  HA2 GLY X  28     -20.480  -7.218  -8.654  1.00  0.00           H
ATOM    446  HA3 GLY X  28     -19.136  -7.592  -7.568  1.00  0.00           H
ATOM    447  C   GLY X  28     -20.682  -9.166  -7.756  1.00  0.00           C
ATOM    448  O   GLY X  28     -20.707  -9.761  -8.859  1.00  0.00           O
ATOM    449  N   GLU X  29     -21.083  -9.779  -6.621  1.00  0.00           N
ATOM    450  H   GLU X  29     -21.072  -9.249  -5.757  1.00  0.00           H
ATOM    451  CA  GLU X  29     -21.783 -11.049  -6.613  1.00  0.00           C
ATOM    452  HA  GLU X  29     -21.076 -11.818  -6.929  1.00  0.00           H
ATOM    453  CB  GLU X  29     -22.245 -11.378  -5.204  1.00  0.00           C
ATOM    454  HB2 GLU X  29     -21.346 -11.268  -4.578  1.00  0.00           H
ATOM    455  HB3 GLU X  29     -22.944 -10.648  -4.806  1.00  0.00           H
ATOM    456  CG  GLU X  29     -22.883 -12.776  -5.068  1.00  0.00           C
ATOM    457  HG2 GLU X  29     -22.631 -13.414  -5.919  1.00  0.00           H
ATOM    458  HG3 GLU X  29     -22.329 -13.229  -4.246  1.00  0.00           H
ATOM    459  CD  GLU X  29     -24.399 -12.947  -4.753  1.00  0.00           C
ATOM    460  OE1 GLU X  29     -24.746 -14.077  -5.034  1.00  0.00           O
ATOM    461  OE2 GLU X  29     -25.010 -12.029  -4.190  1.00  0.00           O
ATOM    462  C   GLU X  29     -22.936 -11.092  -7.573  1.00  0.00           C
ATOM    463  O   GLU X  29     -23.315 -12.103  -8.085  1.00  0.00           O
ATOM    464  N   ASP X  30     -23.536  -9.911  -7.909  1.00  0.00           N
ATOM    465  H   ASP X  30     -23.300  -9.129  -7.313  1.00  0.00           H
ATOM    466  CA  ASP X  30     -24.714  -9.818  -8.725  1.00  0.00           C
ATOM    467  HA  ASP X  30     -24.753 -10.712  -9.351  1.00  0.00           H
ATOM    468  CB  ASP X  30     -25.970  -9.757  -7.835  1.00  0.00           C
ATOM    469  HB2 ASP X  30     -25.987 -10.680  -7.257  1.00  0.00           H
ATOM    470  HB3 ASP X  30     -25.812  -8.953  -7.112  1.00  0.00           H
ATOM    471  CG  ASP X  30     -27.272  -9.627  -8.582  1.00  0.00           C
ATOM    472  OD1 ASP X  30     -28.217  -8.947  -8.131  1.00  0.00           O
ATOM    473  OD2 ASP X  30     -27.369 -10.363  -9.599  1.00  0.00           O
ATOM    474  C   ASP X  30     -24.532  -8.602  -9.670  1.00  0.00           C
ATOM    475  O   ASP X  30     -25.487  -7.874 -10.013  1.00  0.00           O
ATOM    476  N   SER X  31     -23.330  -8.181 -10.035  1.00  0.00           N
ATOM    477  H   SER X  31     -22.538  -8.725  -9.728  1.00  0.00           H
ATOM    478  CA  SER X  31     -23.007  -7.166 -11.070  1.00  0.00           C
ATOM    479  HA  SER X  31     -23.796  -7.093 -11.818  1.00  0.00           H
ATOM    480  CB  SER X  31     -22.963  -5.784 -10.322  1.00  0.00           C
ATOM    481  HB2 SER X  31     -23.797  -5.640  -9.634  1.00  0.00           H
ATOM    482  HB3 SER X  31     -22.006  -5.728  -9.805  1.00  0.00           H
ATOM    483  OG  SER X  31     -23.014  -4.684 -11.185  1.00  0.00           O
ATOM    484  HG  SER X  31     -23.908  -4.498 -11.489  1.00  0.00           H
ATOM    485  C   SER X  31     -21.807  -7.428 -11.912  1.00  0.00           C
ATOM    486  O   SER X  31     -21.008  -8.319 -11.806  1.00  0.00           O
ATOM    487  N   ASP X  32     -21.653  -6.548 -12.918  1.00  0.00           N
ATOM    488  H   ASP X  32     -22.401  -5.876 -12.998  1.00  0.00           H
ATOM    489  CA  ASP X  32     -20.497  -6.517 -13.813  1.00  0.00           C
ATOM    490  HA  ASP X  32     -20.426  -7.555 -14.137  1.00  0.00           H
ATOM    491  CB  ASP X  32     -20.891  -5.730 -15.069  1.00  0.00           C
ATOM    492  HB2 ASP X  32     -20.853  -4.658 -14.851  1.00  0.00           H
ATOM    493  HB3 ASP X  32     -20.047  -5.779 -15.758  1.00  0.00           H
ATOM    494  CG  ASP X  32     -22.324  -6.146 -15.595  1.00  0.00           C
ATOM    495  OD1 ASP X  32     -22.427  -7.311 -16.039  1.00  0.00           O
ATOM    496  OD2 ASP X  32     -23.287  -5.335 -15.416  1.00  0.00           O
ATOM    497  C   ASP X  32     -19.214  -5.927 -13.189  1.00  0.00           C
ATOM    498  O   ASP X  32     -18.680  -4.971 -13.726  1.00  0.00           O
ATOM    499  N   VAL X  33     -18.863  -6.400 -11.983  1.00  0.00           N
ATOM    500  H   VAL X  33     -19.516  -7.093 -11.637  1.00  0.00           H
ATOM    501  CA  VAL X  33     -17.677  -6.046 -11.211  1.00  0.00           C
ATOM    502  HA  VAL X  33     -17.484  -5.001 -11.450  1.00  0.00           H
ATOM    503  CB  VAL X  33     -18.018  -6.174  -9.704  1.00  0.00           C
ATOM    504  HB  VAL X  33     -18.522  -7.134  -9.571  1.00  0.00           H
ATOM    505  CG1 VAL X  33     -16.765  -6.020  -8.861  1.00  0.00           C
ATOM    506 HG11 VAL X  33     -17.113  -5.830  -7.840  1.00  0.00           H
ATOM    507 HG12 VAL X  33     -16.297  -6.996  -8.752  1.00  0.00           H
ATOM    508 HG13 VAL X  33     -16.146  -5.266  -9.343  1.00  0.00           H
ATOM    509  CG2 VAL X  33     -18.981  -5.068  -9.356  1.00  0.00           C
ATOM    510 HG21 VAL X  33     -18.547  -4.098  -9.593  1.00  0.00           H
ATOM    511 HG22 VAL X  33     -19.318  -5.113  -8.315  1.00  0.00           H
ATOM    512 HG23 VAL X  33     -19.878  -5.111  -9.977  1.00  0.00           H
ATOM    513  C   VAL X  33     -16.533  -6.925 -11.568  1.00  0.00           C
ATOM    514  O   VAL X  33     -16.665  -8.180 -11.511  1.00  0.00           O
ATOM    515  N   LEU X  34     -15.389  -6.284 -11.923  1.00  0.00           N
ATOM    516  H   LEU X  34     -15.255  -5.321 -11.652  1.00  0.00           H
ATOM    517  CA  LEU X  34     -14.135  -7.007 -12.300  1.00  0.00           C
ATOM    518  HA  LEU X  34     -14.420  -7.705 -13.088  1.00  0.00           H
ATOM    519  CB  LEU X  34     -13.121  -6.100 -12.962  1.00  0.00           C
ATOM    520  HB2 LEU X  34     -12.986  -5.261 -12.273  1.00  0.00           H
ATOM    521  HB3 LEU X  34     -12.113  -6.515 -13.008  1.00  0.00           H
ATOM    522  CG  LEU X  34     -13.396  -5.589 -14.316  1.00  0.00           C
ATOM    523  HG  LEU X  34     -14.469  -5.383 -14.403  1.00  0.00           H
ATOM    524  CD1 LEU X  34     -12.795  -4.173 -14.614  1.00  0.00           C
ATOM    525 HD11 LEU X  34     -11.761  -4.356 -14.910  1.00  0.00           H
ATOM    526 HD12 LEU X  34     -12.831  -3.556 -13.715  1.00  0.00           H
ATOM    527 HD13 LEU X  34     -13.313  -3.775 -15.485  1.00  0.00           H
ATOM    528  CD2 LEU X  34     -13.090  -6.590 -15.406  1.00  0.00           C
ATOM    529 HD21 LEU X  34     -12.025  -6.683 -15.602  1.00  0.00           H
ATOM    530 HD22 LEU X  34     -13.539  -7.540 -15.120  1.00  0.00           H
ATOM    531 HD23 LEU X  34     -13.566  -6.099 -16.259  1.00  0.00           H
ATOM    532  C   LEU X  34     -13.600  -7.750 -11.054  1.00  0.00           C
ATOM    533  O   LEU X  34     -13.587  -7.244  -9.957  1.00  0.00           O
ATOM    534  N   VAL X  35     -13.020  -8.935 -11.212  1.00  0.00           N
ATOM    535  H   VAL X  35     -12.919  -9.197 -12.183  1.00  0.00           H
ATOM    536  CA  VAL X  35     -12.175  -9.688 -10.274  1.00  0.00           C
ATOM    537  HA  VAL X  35     -12.639  -9.830  -9.292  1.00  0.00           H
ATOM    538  CB  VAL X  35     -11.816 -11.134 -10.712  1.00  0.00           C
ATOM    539  HB  VAL X  35     -11.469 -11.152 -11.745  1.00  0.00           H
ATOM    540  CG1 VAL X  35     -10.783 -11.839  -9.798  1.00  0.00           C
ATOM    541 HG11 VAL X  35     -10.587 -12.833 -10.190  1.00  0.00           H
ATOM    542 HG12 VAL X  35      -9.884 -11.233  -9.797  1.00  0.00           H
ATOM    543 HG13 VAL X  35     -11.172 -11.941  -8.774  1.00  0.00           H
ATOM    544  CG2 VAL X  35     -13.056 -12.060 -10.592  1.00  0.00           C
ATOM    545 HG21 VAL X  35     -13.968 -11.532 -10.898  1.00  0.00           H
ATOM    546 HG22 VAL X  35     -13.167 -12.451  -9.586  1.00  0.00           H
ATOM    547 HG23 VAL X  35     -12.960 -12.978 -11.176  1.00  0.00           H
ATOM    548  C   VAL X  35     -10.888  -8.903 -10.013  1.00  0.00           C
ATOM    549  O   VAL X  35     -10.100  -8.762 -10.875  1.00  0.00           O
ATOM    550  N   THR X  36     -10.948  -8.203  -8.861  1.00  0.00           N
ATOM    551  H   THR X  36     -11.750  -8.301  -8.243  1.00  0.00           H
ATOM    552  CA  THR X  36      -9.910  -7.305  -8.390  1.00  0.00           C
ATOM    553  HA  THR X  36      -9.187  -7.190  -9.202  1.00  0.00           H
ATOM    554  CB  THR X  36     -10.472  -5.925  -8.267  1.00  0.00           C
ATOM    555  HB  THR X  36      -9.808  -5.407  -7.591  1.00  0.00           H
ATOM    556  CG2 THR X  36     -10.509  -5.112  -9.566  1.00  0.00           C
ATOM    557 HG21 THR X  36      -9.583  -4.573  -9.785  1.00  0.00           H
ATOM    558 HG22 THR X  36     -11.367  -4.438  -9.540  1.00  0.00           H
ATOM    559 HG23 THR X  36     -10.709  -5.771 -10.408  1.00  0.00           H
ATOM    560  OG1 THR X  36     -11.757  -5.827  -7.763  1.00  0.00           O
ATOM    561  HG1 THR X  36     -12.458  -6.198  -8.310  1.00  0.00           H
ATOM    562  C   THR X  36      -9.176  -7.702  -7.081  1.00  0.00           C
ATOM    563  O   THR X  36      -9.725  -8.368  -6.211  1.00  0.00           O
ATOM    564  N   ARG X  37      -7.871  -7.240  -6.926  1.00  0.00           N
ATOM    565  H   ARG X  37      -7.536  -6.594  -7.623  1.00  0.00           H
ATOM    566  CA  ARG X  37      -7.018  -7.403  -5.745  1.00  0.00           C
ATOM    567  HA  ARG X  37      -7.588  -7.273  -4.833  1.00  0.00           H
ATOM    568  CB  ARG X  37      -6.473  -8.912  -5.828  1.00  0.00           C
ATOM    569  HB2 ARG X  37      -6.630  -9.260  -6.861  1.00  0.00           H
ATOM    570  HB3 ARG X  37      -5.407  -8.845  -5.632  1.00  0.00           H
ATOM    571  CG  ARG X  37      -7.197  -9.986  -4.979  1.00  0.00           C
ATOM    572  HG2 ARG X  37      -7.949  -9.454  -4.403  1.00  0.00           H
ATOM    573  HG3 ARG X  37      -7.712 -10.677  -5.657  1.00  0.00           H
ATOM    574  CD  ARG X  37      -6.273 -10.867  -4.150  1.00  0.00           C
ATOM    575  HD2 ARG X  37      -6.891 -11.631  -3.651  1.00  0.00           H
ATOM    576  HD3 ARG X  37      -5.564 -11.443  -4.748  1.00  0.00           H
ATOM    577  NE  ARG X  37      -5.468 -10.118  -3.194  1.00  0.00           N
ATOM    578  HE  ARG X  37      -5.894  -9.298  -2.779  1.00  0.00           H
ATOM    579  CZ  ARG X  37      -4.181 -10.194  -2.883  1.00  0.00           C
ATOM    580  NH1 ARG X  37      -3.443 -11.222  -3.279  1.00  0.00           N
ATOM    581 HH11 ARG X  37      -3.927 -11.908  -3.852  1.00  0.00           H
ATOM    582 HH12 ARG X  37      -2.438 -11.158  -3.186  1.00  0.00           H
ATOM    583  NH2 ARG X  37      -3.609  -9.365  -2.150  1.00  0.00           N
ATOM    584 HH21 ARG X  37      -4.101  -8.553  -1.793  1.00  0.00           H
ATOM    585 HH22 ARG X  37      -2.610  -9.436  -2.009  1.00  0.00           H
ATOM    586  C   ARG X  37      -5.806  -6.470  -5.739  1.00  0.00           C
ATOM    587  O   ARG X  37      -5.577  -5.626  -6.598  1.00  0.00           O
ATOM    588  N   GLU X  38      -5.048  -6.589  -4.698  1.00  0.00           N
ATOM    589  H   GLU X  38      -5.490  -7.128  -3.973  1.00  0.00           H
ATOM    590  CA  GLU X  38      -3.850  -5.829  -4.327  1.00  0.00           C
ATOM    591  HA  GLU X  38      -3.496  -6.013  -3.309  1.00  0.00           H
ATOM    592  CB  GLU X  38      -2.612  -6.224  -5.184  1.00  0.00           C
ATOM    593  HB2 GLU X  38      -2.656  -5.700  -6.141  1.00  0.00           H
ATOM    594  HB3 GLU X  38      -1.726  -5.834  -4.690  1.00  0.00           H
ATOM    595  CG  GLU X  38      -2.456  -7.755  -5.536  1.00  0.00           C
ATOM    596  HG2 GLU X  38      -2.707  -8.417  -4.705  1.00  0.00           H
ATOM    597  HG3 GLU X  38      -3.281  -7.937  -6.226  1.00  0.00           H
ATOM    598  CD  GLU X  38      -1.211  -8.223  -6.216  1.00  0.00           C
ATOM    599  OE1 GLU X  38      -1.237  -9.367  -6.607  1.00  0.00           O
ATOM    600  OE2 GLU X  38      -0.189  -7.555  -6.389  1.00  0.00           O
ATOM    601  C   GLU X  38      -4.041  -4.260  -4.324  1.00  0.00           C
ATOM    602  O   GLU X  38      -3.140  -3.558  -4.888  1.00  0.00           O
ATOM    603  N   PRO X  39      -5.191  -3.668  -3.802  1.00  0.00           N
ATOM    604  CD  PRO X  39      -6.098  -4.273  -2.895  1.00  0.00           C
ATOM    605  HD2 PRO X  39      -5.532  -4.815  -2.141  1.00  0.00           H
ATOM    606  HD3 PRO X  39      -6.598  -5.079  -3.422  1.00  0.00           H
ATOM    607  CG  PRO X  39      -7.137  -3.178  -2.499  1.00  0.00           C
ATOM    608  HG2 PRO X  39      -6.770  -2.540  -1.698  1.00  0.00           H
ATOM    609  HG3 PRO X  39      -8.124  -3.539  -2.200  1.00  0.00           H
ATOM    610  CB  PRO X  39      -7.149  -2.283  -3.762  1.00  0.00           C
ATOM    611  HB2 PRO X  39      -7.624  -1.317  -3.642  1.00  0.00           H
ATOM    612  HB3 PRO X  39      -7.665  -2.821  -4.558  1.00  0.00           H
ATOM    613  CA  PRO X  39      -5.678  -2.284  -4.119  1.00  0.00           C
ATOM    614  HA  PRO X  39      -5.665  -2.101  -5.196  1.00  0.00           H
ATOM    615  C   PRO X  39      -4.832  -1.187  -3.471  1.00  0.00           C
ATOM    616  O   PRO X  39      -4.043  -1.345  -2.622  1.00  0.00           O
ATOM    617  N   TYR X  40      -5.225   0.066  -3.854  1.00  0.00           N
ATOM    618  H   TYR X  40      -5.893   0.164  -4.599  1.00  0.00           H
ATOM    619  CA  TYR X  40      -4.712   1.317  -3.327  1.00  0.00           C
ATOM    620  HA  TYR X  40      -4.695   1.147  -2.256  1.00  0.00           H
ATOM    621  CB  TYR X  40      -3.279   1.690  -3.792  1.00  0.00           C
ATOM    622  HB2 TYR X  40      -3.018   2.659  -3.353  1.00  0.00           H
ATOM    623  HB3 TYR X  40      -2.573   1.000  -3.330  1.00  0.00           H
ATOM    624  CG  TYR X  40      -2.999   1.769  -5.289  1.00  0.00           C
ATOM    625  CD1 TYR X  40      -2.625   0.589  -5.895  1.00  0.00           C
ATOM    626  HD1 TYR X  40      -2.743  -0.332  -5.329  1.00  0.00           H
ATOM    627  CE1 TYR X  40      -2.096   0.678  -7.222  1.00  0.00           C
ATOM    628  HE1 TYR X  40      -1.891  -0.257  -7.732  1.00  0.00           H
ATOM    629  CZ  TYR X  40      -1.948   1.919  -7.818  1.00  0.00           C
ATOM    630  OH  TYR X  40      -1.121   2.031  -8.889  1.00  0.00           O
ATOM    631  HH  TYR X  40      -0.760   1.217  -9.246  1.00  0.00           H
ATOM    632  CE2 TYR X  40      -2.393   3.123  -7.225  1.00  0.00           C
ATOM    633  HE2 TYR X  40      -2.377   4.083  -7.710  1.00  0.00           H
ATOM    634  CD2 TYR X  40      -2.908   3.030  -5.949  1.00  0.00           C
ATOM    635  HD2 TYR X  40      -3.302   3.890  -5.431  1.00  0.00           H
ATOM    636  C   TYR X  40      -5.628   2.520  -3.607  1.00  0.00           C
ATOM    637  O   TYR X  40      -6.519   2.370  -4.458  1.00  0.00           O
ATOM    638  N   VAL X  41      -5.450   3.653  -2.907  1.00  0.00           N
ATOM    639  H   VAL X  41      -4.710   3.530  -2.243  1.00  0.00           H
ATOM    640  CA  VAL X  41      -6.073   4.937  -3.178  1.00  0.00           C
ATOM    641  HA  VAL X  41      -6.705   4.694  -4.041  1.00  0.00           H
ATOM    642  CB  VAL X  41      -6.955   5.367  -1.992  1.00  0.00           C
ATOM    643  HB  VAL X  41      -6.408   5.336  -1.053  1.00  0.00           H
ATOM    644  CG1 VAL X  41      -7.495   6.769  -2.140  1.00  0.00           C
ATOM    645 HG11 VAL X  41      -8.196   6.987  -1.338  1.00  0.00           H
ATOM    646 HG12 VAL X  41      -6.673   7.477  -2.105  1.00  0.00           H
ATOM    647 HG13 VAL X  41      -7.994   6.861  -3.106  1.00  0.00           H
ATOM    648  CG2 VAL X  41      -8.140   4.411  -1.732  1.00  0.00           C
ATOM    649 HG21 VAL X  41      -8.710   4.577  -0.821  1.00  0.00           H
ATOM    650 HG22 VAL X  41      -7.750   3.388  -1.691  1.00  0.00           H
ATOM    651 HG23 VAL X  41      -8.773   4.453  -2.621  1.00  0.00           H
ATOM    652  C   VAL X  41      -4.982   5.961  -3.481  1.00  0.00           C
ATOM    653  O   VAL X  41      -3.940   5.900  -2.820  1.00  0.00           O
ATOM    654  N   SER X  42      -5.172   6.816  -4.410  1.00  0.00           N
ATOM    655  H   SER X  42      -6.022   6.820  -4.959  1.00  0.00           H
ATOM    656  CA  SER X  42      -4.188   7.865  -4.781  1.00  0.00           C
ATOM    657  HA  SER X  42      -3.682   8.182  -3.872  1.00  0.00           H
ATOM    658  CB  SER X  42      -3.114   7.388  -5.756  1.00  0.00           C
ATOM    659  HB2 SER X  42      -2.669   6.513  -5.288  1.00  0.00           H
ATOM    660  HB3 SER X  42      -3.541   6.990  -6.675  1.00  0.00           H
ATOM    661  OG  SER X  42      -2.161   8.439  -5.935  1.00  0.00           O
ATOM    662  HG  SER X  42      -1.596   8.009  -6.583  1.00  0.00           H
ATOM    663  C   SER X  42      -5.020   9.107  -5.328  1.00  0.00           C
ATOM    664  O   SER X  42      -6.107   8.845  -5.818  1.00  0.00           O
ATOM    665  N   CYX X  43      -4.477  10.296  -5.089  1.00  0.00           N
ATOM    666  H   CYX X  43      -3.498  10.299  -4.854  1.00  0.00           H
ATOM    667  CA  CYX X  43      -5.138  11.547  -5.341  1.00  0.00           C
ATOM    668  HA  CYX X  43      -6.198  11.483  -5.582  1.00  0.00           H
ATOM    669  CB  CYX X  43      -5.037  12.291  -3.989  1.00  0.00           C
ATOM    670  HB2 CYX X  43      -4.005  12.332  -3.630  1.00  0.00           H
ATOM    671  HB3 CYX X  43      -5.300  13.328  -4.164  1.00  0.00           H
ATOM    672  SG  CYX X  43      -6.010  11.479  -2.638  1.00  0.00           S
ATOM    673  C   CYX X  43      -4.523  12.430  -6.461  1.00  0.00           C
ATOM    674  O   CYX X  43      -3.334  12.299  -6.822  1.00  0.00           O
ATOM    675  N   ASP X  44      -5.251  13.375  -6.858  1.00  0.00           N
ATOM    676  H   ASP X  44      -6.216  13.278  -6.552  1.00  0.00           H
ATOM    677  CA  ASP X  44      -4.934  14.481  -7.753  1.00  0.00           C
ATOM    678  HA  ASP X  44      -3.861  14.544  -7.879  1.00  0.00           H
ATOM    679  CB  ASP X  44      -5.514  14.129  -9.195  1.00  0.00           C
ATOM    680  HB2 ASP X  44      -5.087  14.748  -9.975  1.00  0.00           H
ATOM    681  HB3 ASP X  44      -5.150  13.149  -9.512  1.00  0.00           H
ATOM    682  CG  ASP X  44      -7.054  14.186  -9.409  1.00  0.00           C
ATOM    683  OD1 ASP X  44      -7.602  13.185  -9.803  1.00  0.00           O
ATOM    684  OD2 ASP X  44      -7.647  15.231  -9.076  1.00  0.00           O
ATOM    685  C   ASP X  44      -5.574  15.832  -7.205  1.00  0.00           C
ATOM    686  O   ASP X  44      -6.295  15.816  -6.191  1.00  0.00           O
ATOM    687  N   PRO X  45      -5.428  16.929  -7.912  1.00  0.00           N
ATOM    688  CD  PRO X  45      -4.570  17.036  -9.072  1.00  0.00           C
ATOM    689  HD2 PRO X  45      -5.184  16.875  -9.958  1.00  0.00           H
ATOM    690  HD3 PRO X  45      -3.790  16.275  -8.967  1.00  0.00           H
ATOM    691  CG  PRO X  45      -4.003  18.445  -9.007  1.00  0.00           C
ATOM    692  HG2 PRO X  45      -3.838  18.887  -9.987  1.00  0.00           H
ATOM    693  HG3 PRO X  45      -3.013  18.295  -8.560  1.00  0.00           H
ATOM    694  CB  PRO X  45      -5.042  19.258  -8.301  1.00  0.00           C
ATOM    695  HB2 PRO X  45      -5.845  19.489  -8.999  1.00  0.00           H
ATOM    696  HB3 PRO X  45      -4.616  20.084  -7.720  1.00  0.00           H
ATOM    697  CA  PRO X  45      -5.746  18.280  -7.360  1.00  0.00           C
ATOM    698  HA  PRO X  45      -5.255  18.299  -6.384  1.00  0.00           H
ATOM    699  C   PRO X  45      -7.289  18.501  -7.226  1.00  0.00           C
ATOM    700  O   PRO X  45      -7.675  19.547  -6.725  1.00  0.00           O
ATOM    701  N   ASP X  46      -8.197  17.592  -7.694  1.00  0.00           N
ATOM    702  H   ASP X  46      -7.903  16.779  -8.221  1.00  0.00           H
ATOM    703  CA  ASP X  46      -9.639  17.723  -7.555  1.00  0.00           C
ATOM    704  HA  ASP X  46      -9.885  18.606  -6.955  1.00  0.00           H
ATOM    705  CB  ASP X  46     -10.189  17.992  -8.925  1.00  0.00           C
ATOM    706  HB2 ASP X  46     -10.001  17.085  -9.498  1.00  0.00           H
ATOM    707  HB3 ASP X  46     -11.258  18.147  -8.772  1.00  0.00           H
ATOM    708  CG  ASP X  46      -9.632  19.247  -9.647  1.00  0.00           C
ATOM    709  OD1 ASP X  46      -9.857  20.394  -9.158  1.00  0.00           O
ATOM    710  OD2 ASP X  46      -9.008  19.129 -10.721  1.00  0.00           O
ATOM    711  C   ASP X  46     -10.319  16.516  -6.957  1.00  0.00           C
ATOM    712  O   ASP X  46     -11.330  16.609  -6.224  1.00  0.00           O
ATOM    713  N   GLU X  47      -9.849  15.277  -7.302  1.00  0.00           N
ATOM    714  H   GLU X  47      -9.011  15.302  -7.863  1.00  0.00           H
ATOM    715  CA  GLU X  47     -10.381  13.970  -6.826  1.00  0.00           C
ATOM    716  HA  GLU X  47     -11.005  14.199  -5.955  1.00  0.00           H
ATOM    717  CB  GLU X  47     -11.384  13.316  -7.858  1.00  0.00           C
ATOM    718  HB2 GLU X  47     -11.892  12.479  -7.368  1.00  0.00           H
ATOM    719  HB3 GLU X  47     -12.109  14.047  -8.211  1.00  0.00           H
ATOM    720  CG  GLU X  47     -10.775  12.633  -9.042  1.00  0.00           C
ATOM    721  HG2 GLU X  47     -10.245  13.313  -9.701  1.00  0.00           H
ATOM    722  HG3 GLU X  47     -10.026  11.940  -8.657  1.00  0.00           H
ATOM    723  CD  GLU X  47     -11.663  11.688  -9.722  1.00  0.00           C
ATOM    724  OE1 GLU X  47     -12.541  11.031  -9.120  1.00  0.00           O
ATOM    725  OE2 GLU X  47     -11.437  11.391 -10.938  1.00  0.00           O
ATOM    726  C   GLU X  47      -9.355  12.930  -6.364  1.00  0.00           C
ATOM    727  O   GLU X  47      -8.197  12.881  -6.837  1.00  0.00           O
ATOM    728  N   CYX X  48      -9.823  12.087  -5.481  1.00  0.00           N
ATOM    729  H   CYX X  48     -10.778  12.184  -5.187  1.00  0.00           H
ATOM    730  CA  CYX X  48      -9.116  10.786  -5.170  1.00  0.00           C
ATOM    731  HA  CYX X  48      -8.162  10.797  -5.680  1.00  0.00           H
ATOM    732  CB  CYX X  48      -8.938  10.627  -3.708  1.00  0.00           C
ATOM    733  HB2 CYX X  48      -9.927  10.725  -3.257  1.00  0.00           H
ATOM    734  HB3 CYX X  48      -8.448   9.657  -3.573  1.00  0.00           H
ATOM    735  SG  CYX X  48      -8.006  12.055  -3.019  1.00  0.00           S
ATOM    736  C   CYX X  48      -9.905   9.606  -5.744  1.00  0.00           C
ATOM    737  O   CYX X  48     -11.120   9.663  -5.838  1.00  0.00           O
ATOM    738  N   ARG X  49      -9.250   8.555  -6.170  1.00  0.00           N
ATOM    739  H   ARG X  49      -8.261   8.516  -5.926  1.00  0.00           H
ATOM    740  CA  ARG X  49      -9.808   7.487  -7.051  1.00  0.00           C
ATOM    741  HA  ARG X  49     -10.887   7.456  -6.976  1.00  0.00           H
ATOM    742  CB  ARG X  49      -9.349   7.630  -8.479  1.00  0.00           C
ATOM    743  HB2 ARG X  49      -8.272   7.711  -8.559  1.00  0.00           H
ATOM    744  HB3 ARG X  49      -9.545   6.672  -8.964  1.00  0.00           H
ATOM    745  CG  ARG X  49      -9.903   8.823  -9.248  1.00  0.00           C
ATOM    746  HG2 ARG X  49     -10.980   8.798  -9.357  1.00  0.00           H
ATOM    747  HG3 ARG X  49      -9.673   9.755  -8.723  1.00  0.00           H
ATOM    748  CD  ARG X  49      -9.158   8.882 -10.626  1.00  0.00           C
ATOM    749  HD2 ARG X  49      -9.462   9.869 -11.004  1.00  0.00           H
ATOM    750  HD3 ARG X  49      -8.084   8.924 -10.447  1.00  0.00           H
ATOM    751  NE  ARG X  49      -9.522   7.781 -11.571  1.00  0.00           N
ATOM    752  HE  ARG X  49      -8.802   7.105 -11.772  1.00  0.00           H
ATOM    753  CZ  ARG X  49     -10.562   7.703 -12.410  1.00  0.00           C
ATOM    754  NH1 ARG X  49     -11.490   8.685 -12.401  1.00  0.00           N
ATOM    755 HH11 ARG X  49     -11.385   9.563 -11.909  1.00  0.00           H
ATOM    756 HH12 ARG X  49     -12.269   8.682 -13.044  1.00  0.00           H
ATOM    757  NH2 ARG X  49     -10.604   6.634 -13.154  1.00  0.00           N
ATOM    758 HH21 ARG X  49      -9.934   5.903 -12.950  1.00  0.00           H
ATOM    759 HH22 ARG X  49     -11.501   6.439 -13.563  1.00  0.00           H
ATOM    760  C   ARG X  49      -9.357   6.155  -6.487  1.00  0.00           C
ATOM    761  O   ARG X  49      -8.384   6.077  -5.712  1.00  0.00           O
ATOM    762  N   PHE X  50     -10.150   5.081  -6.714  1.00  0.00           N
ATOM    763  H   PHE X  50     -10.935   5.223  -7.326  1.00  0.00           H
ATOM    764  CA  PHE X  50      -9.756   3.682  -6.420  1.00  0.00           C
ATOM    765  HA  PHE X  50      -9.294   3.697  -5.433  1.00  0.00           H
ATOM    766  CB  PHE X  50     -11.058   2.853  -6.318  1.00  0.00           C
ATOM    767  HB2 PHE X  50     -11.723   3.106  -7.145  1.00  0.00           H
ATOM    768  HB3 PHE X  50     -10.792   1.802  -6.411  1.00  0.00           H
ATOM    769  CG  PHE X  50     -11.751   2.878  -4.929  1.00  0.00           C
ATOM    770  CD1 PHE X  50     -11.032   2.842  -3.692  1.00  0.00           C
ATOM    771  HD1 PHE X  50      -9.970   2.703  -3.716  1.00  0.00           H
ATOM    772  CE1 PHE X  50     -11.729   2.784  -2.436  1.00  0.00           C
ATOM    773  HE1 PHE X  50     -11.182   2.852  -1.506  1.00  0.00           H
ATOM    774  CZ  PHE X  50     -13.146   2.817  -2.430  1.00  0.00           C
ATOM    775  HZ  PHE X  50     -13.695   2.856  -1.505  1.00  0.00           H
ATOM    776  CE2 PHE X  50     -13.853   2.884  -3.661  1.00  0.00           C
ATOM    777  HE2 PHE X  50     -14.929   2.840  -3.759  1.00  0.00           H
ATOM    778  CD2 PHE X  50     -13.144   2.912  -4.889  1.00  0.00           C
ATOM    779  HD2 PHE X  50     -13.747   2.860  -5.780  1.00  0.00           H
ATOM    780  C   PHE X  50      -8.762   3.065  -7.484  1.00  0.00           C
ATOM    781  O   PHE X  50      -8.794   3.554  -8.617  1.00  0.00           O
ATOM    782  N   TYR X  51      -7.775   2.335  -7.027  1.00  0.00           N
ATOM    783  H   TYR X  51      -7.496   2.256  -6.056  1.00  0.00           H
ATOM    784  CA  TYR X  51      -6.932   1.582  -7.888  1.00  0.00           C
ATOM    785  HA  TYR X  51      -7.238   1.718  -8.929  1.00  0.00           H
ATOM    786  CB  TYR X  51      -5.528   2.166  -7.751  1.00  0.00           C
ATOM    787  HB2 TYR X  51      -5.231   2.242  -6.710  1.00  0.00           H
ATOM    788  HB3 TYR X  51      -4.802   1.478  -8.185  1.00  0.00           H
ATOM    789  CG  TYR X  51      -5.350   3.573  -8.354  1.00  0.00           C
ATOM    790  CD1 TYR X  51      -5.839   4.692  -7.692  1.00  0.00           C
ATOM    791  HD1 TYR X  51      -6.243   4.509  -6.706  1.00  0.00           H
ATOM    792  CE1 TYR X  51      -5.881   6.011  -8.280  1.00  0.00           C
ATOM    793  HE1 TYR X  51      -6.238   6.896  -7.786  1.00  0.00           H
ATOM    794  CZ  TYR X  51      -5.447   6.079  -9.658  1.00  0.00           C
ATOM    795  OH  TYR X  51      -5.427   7.260 -10.219  1.00  0.00           O
ATOM    796  HH  TYR X  51      -5.701   7.273 -11.138  1.00  0.00           H
ATOM    797  CE2 TYR X  51      -4.990   4.926 -10.338  1.00  0.00           C
ATOM    798  HE2 TYR X  51      -4.620   4.995 -11.344  1.00  0.00           H
ATOM    799  CD2 TYR X  51      -5.031   3.718  -9.673  1.00  0.00           C
ATOM    800  HD2 TYR X  51      -4.565   2.888 -10.192  1.00  0.00           H
ATOM    801  C   TYR X  51      -6.874   0.129  -7.525  1.00  0.00           C
ATOM    802  O   TYR X  51      -6.911  -0.243  -6.384  1.00  0.00           O
ATOM    803  N   ALA X  52      -6.744  -0.783  -8.567  1.00  0.00           N
ATOM    804  H   ALA X  52      -6.776  -0.400  -9.505  1.00  0.00           H
ATOM    805  CA  ALA X  52      -6.536  -2.233  -8.322  1.00  0.00           C
ATOM    806  HA  ALA X  52      -5.766  -2.325  -7.559  1.00  0.00           H
ATOM    807  CB  ALA X  52      -7.897  -2.825  -7.833  1.00  0.00           C
ATOM    808  HB1 ALA X  52      -7.626  -3.850  -7.581  1.00  0.00           H
ATOM    809  HB2 ALA X  52      -8.732  -2.755  -8.532  1.00  0.00           H
ATOM    810  HB3 ALA X  52      -8.170  -2.374  -6.883  1.00  0.00           H
ATOM    811  C   ALA X  52      -6.075  -3.173  -9.471  1.00  0.00           C
ATOM    812  O   ALA X  52      -6.109  -2.709 -10.620  1.00  0.00           O
ATOM    813  N   LEU X  53      -5.671  -4.406  -9.278  1.00  0.00           N
ATOM    814  H   LEU X  53      -5.626  -4.719  -8.321  1.00  0.00           H
ATOM    815  CA  LEU X  53      -5.158  -5.176 -10.423  1.00  0.00           C
ATOM    816  HA  LEU X  53      -4.864  -4.499 -11.225  1.00  0.00           H
ATOM    817  CB  LEU X  53      -3.898  -5.898 -10.047  1.00  0.00           C
ATOM    818  HB2 LEU X  53      -4.121  -6.681  -9.328  1.00  0.00           H
ATOM    819  HB3 LEU X  53      -3.528  -6.432 -10.928  1.00  0.00           H
ATOM    820  CG  LEU X  53      -2.778  -5.150  -9.357  1.00  0.00           C
ATOM    821  HG  LEU X  53      -3.105  -4.651  -8.443  1.00  0.00           H
ATOM    822  CD1 LEU X  53      -1.642  -6.085  -9.100  1.00  0.00           C
ATOM    823 HD11 LEU X  53      -1.273  -6.600  -9.992  1.00  0.00           H
ATOM    824 HD12 LEU X  53      -1.995  -6.818  -8.373  1.00  0.00           H
ATOM    825 HD13 LEU X  53      -0.843  -5.560  -8.586  1.00  0.00           H
ATOM    826  CD2 LEU X  53      -2.290  -4.051 -10.356  1.00  0.00           C
ATOM    827 HD21 LEU X  53      -3.132  -3.366 -10.466  1.00  0.00           H
ATOM    828 HD22 LEU X  53      -1.611  -3.376  -9.845  1.00  0.00           H
ATOM    829 HD23 LEU X  53      -1.864  -4.442 -11.285  1.00  0.00           H
ATOM    830  C   LEU X  53      -6.225  -6.071 -10.972  1.00  0.00           C
ATOM    831  O   LEU X  53      -6.458  -7.176 -10.437  1.00  0.00           O
ATOM    832  N   SER X  54      -7.023  -5.599 -11.934  1.00  0.00           N
ATOM    833  H   SER X  54      -6.847  -4.688 -12.336  1.00  0.00           H
ATOM    834  CA  SER X  54      -8.016  -6.489 -12.559  1.00  0.00           C
ATOM    835  HA  SER X  54      -8.569  -6.926 -11.737  1.00  0.00           H
ATOM    836  CB  SER X  54      -8.896  -5.654 -13.550  1.00  0.00           C
ATOM    837  HB2 SER X  54      -9.485  -4.954 -12.958  1.00  0.00           H
ATOM    838  HB3 SER X  54      -8.193  -5.095 -14.183  1.00  0.00           H
ATOM    839  OG  SER X  54      -9.757  -6.455 -14.356  1.00  0.00           O
ATOM    840  HG  SER X  54      -9.566  -6.207 -15.269  1.00  0.00           H
ATOM    841  C   SER X  54      -7.360  -7.729 -13.252  1.00  0.00           C
ATOM    842  O   SER X  54      -6.200  -7.658 -13.711  1.00  0.00           O
ATOM    843  N   GLN X  55      -8.173  -8.820 -13.371  1.00  0.00           N
ATOM    844  H   GLN X  55      -9.062  -8.637 -12.936  1.00  0.00           H
ATOM    845  CA  GLN X  55      -7.827  -9.972 -14.156  1.00  0.00           C
ATOM    846  HA  GLN X  55      -6.839  -9.739 -14.534  1.00  0.00           H
ATOM    847  CB  GLN X  55      -7.637 -11.203 -13.305  1.00  0.00           C
ATOM    848  HB2 GLN X  55      -8.623 -11.547 -12.995  1.00  0.00           H
ATOM    849  HB3 GLN X  55      -7.062 -11.877 -13.938  1.00  0.00           H
ATOM    850  CG  GLN X  55      -6.747 -11.003 -11.975  1.00  0.00           C
ATOM    851  HG2 GLN X  55      -6.085 -10.155 -12.133  1.00  0.00           H
ATOM    852  HG3 GLN X  55      -7.450 -10.725 -11.195  1.00  0.00           H
ATOM    853  CD  GLN X  55      -5.910 -12.236 -11.482  1.00  0.00           C
ATOM    854  OE1 GLN X  55      -5.773 -13.255 -12.155  1.00  0.00           O
ATOM    855  NE2 GLN X  55      -5.258 -12.168 -10.410  1.00  0.00           N
ATOM    856 HE21 GLN X  55      -4.886 -13.037 -10.061  1.00  0.00           H
ATOM    857 HE22 GLN X  55      -5.540 -11.441  -9.761  1.00  0.00           H
ATOM    858  C   GLN X  55      -8.711 -10.186 -15.330  1.00  0.00           C
ATOM    859  O   GLN X  55      -8.737 -11.196 -16.017  1.00  0.00           O
ATOM    860  N   GLY X  56      -9.431  -9.100 -15.748  1.00  0.00           N
ATOM    861  H   GLY X  56      -9.448  -8.276 -15.172  1.00  0.00           H
ATOM    862  CA  GLY X  56     -10.087  -8.923 -17.069  1.00  0.00           C
ATOM    863  HA2 GLY X  56     -10.427  -7.886 -17.119  1.00  0.00           H
ATOM    864  HA3 GLY X  56      -9.353  -9.097 -17.848  1.00  0.00           H
ATOM    865  C   GLY X  56     -11.246  -9.933 -17.245  1.00  0.00           C
ATOM    866  O   GLY X  56     -11.427 -10.426 -18.305  1.00  0.00           O
ATOM    867  N   THR X  57     -11.912 -10.228 -16.160  1.00  0.00           N
ATOM    868  H   THR X  57     -11.653  -9.722 -15.323  1.00  0.00           H
ATOM    869  CA  THR X  57     -13.090 -11.092 -15.938  1.00  0.00           C
ATOM    870  HA  THR X  57     -13.759 -10.976 -16.790  1.00  0.00           H
ATOM    871  CB  THR X  57     -12.554 -12.539 -15.618  1.00  0.00           C
ATOM    872  HB  THR X  57     -11.918 -12.806 -16.467  1.00  0.00           H
ATOM    873  CG2 THR X  57     -11.770 -12.806 -14.317  1.00  0.00           C
ATOM    874 HG21 THR X  57     -10.864 -12.211 -14.241  1.00  0.00           H
ATOM    875 HG22 THR X  57     -11.436 -13.827 -14.139  1.00  0.00           H
ATOM    876 HG23 THR X  57     -12.438 -12.552 -13.484  1.00  0.00           H
ATOM    877  OG1 THR X  57     -13.641 -13.494 -15.778  1.00  0.00           O
ATOM    878  HG1 THR X  57     -13.798 -13.588 -16.726  1.00  0.00           H
ATOM    879  C   THR X  57     -13.910 -10.633 -14.730  1.00  0.00           C
ATOM    880  O   THR X  57     -13.367  -9.935 -13.873  1.00  0.00           O
ATOM    881  N   THR X  58     -15.216 -10.925 -14.604  1.00  0.00           N
ATOM    882  H   THR X  58     -15.698 -11.523 -15.265  1.00  0.00           H
ATOM    883  CA  THR X  58     -16.038 -10.567 -13.422  1.00  0.00           C
ATOM    884  HA  THR X  58     -15.481  -9.852 -12.827  1.00  0.00           H
ATOM    885  CB  THR X  58     -17.374 -10.051 -13.835  1.00  0.00           C
ATOM    886  HB  THR X  58     -17.955  -9.844 -12.933  1.00  0.00           H
ATOM    887  CG2 THR X  58     -17.333  -8.728 -14.593  1.00  0.00           C
ATOM    888 HG21 THR X  58     -16.576  -8.053 -14.207  1.00  0.00           H
ATOM    889 HG22 THR X  58     -18.374  -8.397 -14.677  1.00  0.00           H
ATOM    890 HG23 THR X  58     -16.995  -8.890 -15.620  1.00  0.00           H
ATOM    891  OG1 THR X  58     -18.101 -10.960 -14.613  1.00  0.00           O
ATOM    892  HG1 THR X  58     -17.634 -11.023 -15.451  1.00  0.00           H
ATOM    893  C   THR X  58     -16.164 -11.694 -12.417  1.00  0.00           C
ATOM    894  O   THR X  58     -15.707 -12.794 -12.700  1.00  0.00           O
ATOM    895  N   ILE X  59     -16.723 -11.440 -11.207  1.00  0.00           N
ATOM    896  H   ILE X  59     -16.916 -10.473 -10.985  1.00  0.00           H
ATOM    897  CA  ILE X  59     -16.790 -12.368 -10.133  1.00  0.00           C
ATOM    898  HA  ILE X  59     -15.825 -12.818  -9.903  1.00  0.00           H
ATOM    899  CB  ILE X  59     -17.312 -11.652  -8.879  1.00  0.00           C
ATOM    900  HB  ILE X  59     -18.198 -11.026  -9.021  1.00  0.00           H
ATOM    901  CG2 ILE X  59     -17.716 -12.601  -7.749  1.00  0.00           C
ATOM    902 HG21 ILE X  59     -17.864 -11.962  -6.873  1.00  0.00           H
ATOM    903 HG22 ILE X  59     -16.993 -13.399  -7.615  1.00  0.00           H
ATOM    904 HG23 ILE X  59     -18.727 -12.953  -7.984  1.00  0.00           H
ATOM    905  CG1 ILE X  59     -16.108 -10.774  -8.354  1.00  0.00           C
ATOM    906 HG12 ILE X  59     -15.517 -11.539  -7.833  1.00  0.00           H
ATOM    907 HG13 ILE X  59     -15.568 -10.335  -9.197  1.00  0.00           H
ATOM    908  CD1 ILE X  59     -16.561  -9.700  -7.428  1.00  0.00           C
ATOM    909 HD11 ILE X  59     -17.446  -9.157  -7.762  1.00  0.00           H
ATOM    910 HD12 ILE X  59     -15.645  -9.118  -7.350  1.00  0.00           H
ATOM    911 HD13 ILE X  59     -16.941 -10.122  -6.496  1.00  0.00           H
ATOM    912  C   ILE X  59     -17.550 -13.609 -10.512  1.00  0.00           C
ATOM    913  O   ILE X  59     -17.073 -14.741 -10.205  1.00  0.00           O
ATOM    914  N   ARG X  60     -18.688 -13.542 -11.231  1.00  0.00           N
ATOM    915  H   ARG X  60     -19.114 -12.659 -11.425  1.00  0.00           H
ATOM    916  CA  ARG X  60     -19.282 -14.733 -11.866  1.00  0.00           C
ATOM    917  HA  ARG X  60     -18.903 -15.671 -11.442  1.00  0.00           H
ATOM    918  CB  ARG X  60     -20.810 -14.677 -11.577  1.00  0.00           C
ATOM    919  HB2 ARG X  60     -21.373 -13.773 -11.827  1.00  0.00           H
ATOM    920  HB3 ARG X  60     -21.205 -15.571 -12.049  1.00  0.00           H
ATOM    921  CG  ARG X  60     -21.237 -14.800 -10.127  1.00  0.00           C
ATOM    922  HG2 ARG X  60     -20.698 -15.599  -9.622  1.00  0.00           H
ATOM    923  HG3 ARG X  60     -20.959 -13.943  -9.524  1.00  0.00           H
ATOM    924  CD  ARG X  60     -22.754 -14.921  -9.817  1.00  0.00           C
ATOM    925  HD2 ARG X  60     -23.330 -14.137 -10.293  1.00  0.00           H
ATOM    926  HD3 ARG X  60     -23.247 -15.720 -10.376  1.00  0.00           H
ATOM    927  NE  ARG X  60     -23.022 -15.075  -8.391  1.00  0.00           N
ATOM    928  HE  ARG X  60     -23.241 -14.209  -7.922  1.00  0.00           H
ATOM    929  CZ  ARG X  60     -23.282 -16.237  -7.818  1.00  0.00           C
ATOM    930  NH1 ARG X  60     -22.936 -17.395  -8.302  1.00  0.00           N
ATOM    931 HH11 ARG X  60     -22.379 -17.486  -9.142  1.00  0.00           H
ATOM    932 HH12 ARG X  60     -23.138 -18.222  -7.765  1.00  0.00           H
ATOM    933  NH2 ARG X  60     -23.909 -16.332  -6.662  1.00  0.00           N
ATOM    934 HH21 ARG X  60     -24.175 -15.495  -6.159  1.00  0.00           H
ATOM    935 HH22 ARG X  60     -24.118 -17.281  -6.387  1.00  0.00           H
ATOM    936  C   ARG X  60     -18.952 -14.870 -13.359  1.00  0.00           C
ATOM    937  O   ARG X  60     -19.757 -15.437 -14.133  1.00  0.00           O
ATOM    938  N   GLY X  61     -17.891 -14.253 -13.838  1.00  0.00           N
ATOM    939  H   GLY X  61     -17.324 -13.795 -13.131  1.00  0.00           H
ATOM    940  CA  GLY X  61     -17.370 -14.348 -15.230  1.00  0.00           C
ATOM    941  HA2 GLY X  61     -18.177 -14.018 -15.878  1.00  0.00           H
ATOM    942  HA3 GLY X  61     -16.560 -13.643 -15.419  1.00  0.00           H
ATOM    943  C   GLY X  61     -16.858 -15.693 -15.656  1.00  0.00           C
ATOM    944  O   GLY X  61     -16.377 -16.490 -14.838  1.00  0.00           O
ATOM    945  N   LYS X  62     -16.811 -15.994 -16.963  1.00  0.00           N
ATOM    946  H   LYS X  62     -17.293 -15.352 -17.582  1.00  0.00           H
ATOM    947  CA  LYS X  62     -16.302 -17.288 -17.416  1.00  0.00           C
ATOM    948  HA  LYS X  62     -16.801 -18.060 -16.840  1.00  0.00           H
ATOM    949  CB  LYS X  62     -16.698 -17.614 -18.825  1.00  0.00           C
ATOM    950  HB2 LYS X  62     -16.227 -16.867 -19.472  1.00  0.00           H
ATOM    951  HB3 LYS X  62     -16.208 -18.550 -19.093  1.00  0.00           H
ATOM    952  CG  LYS X  62     -18.175 -17.597 -19.211  1.00  0.00           C
ATOM    953  HG2 LYS X  62     -18.679 -18.501 -18.880  1.00  0.00           H
ATOM    954  HG3 LYS X  62     -18.643 -16.809 -18.624  1.00  0.00           H
ATOM    955  CD  LYS X  62     -18.576 -17.563 -20.692  1.00  0.00           C
ATOM    956  HD2 LYS X  62     -18.069 -16.684 -21.098  1.00  0.00           H
ATOM    957  HD3 LYS X  62     -18.144 -18.457 -21.140  1.00  0.00           H
ATOM    958  CE  LYS X  62     -20.069 -17.521 -20.944  1.00  0.00           C
ATOM    959  HE2 LYS X  62     -20.574 -18.397 -20.524  1.00  0.00           H
ATOM    960  HE3 LYS X  62     -20.451 -16.663 -20.404  1.00  0.00           H
ATOM    961  NZ  LYS X  62     -20.379 -17.525 -22.410  1.00  0.00           N
ATOM    962  HZ1 LYS X  62     -21.364 -17.463 -22.617  1.00  0.00           H
ATOM    963  HZ2 LYS X  62     -20.034 -18.371 -22.832  1.00  0.00           H
ATOM    964  HZ3 LYS X  62     -19.854 -16.913 -23.016  1.00  0.00           H
ATOM    965  C   LYS X  62     -14.845 -17.630 -17.110  1.00  0.00           C
ATOM    966  O   LYS X  62     -14.587 -18.797 -16.873  1.00  0.00           O
ATOM    967  N   HID X  63     -14.023 -16.613 -16.791  1.00  0.00           N
ATOM    968  H   HID X  63     -14.270 -15.770 -17.286  1.00  0.00           H
ATOM    969  CA  HID X  63     -12.606 -16.847 -16.485  1.00  0.00           C
ATOM    970  HA  HID X  63     -12.376 -17.910 -16.535  1.00  0.00           H
ATOM    971  CB  HID X  63     -11.786 -16.124 -17.558  1.00  0.00           C
ATOM    972  HB2 HID X  63     -11.967 -15.057 -17.617  1.00  0.00           H
ATOM    973  HB3 HID X  63     -10.715 -16.260 -17.394  1.00  0.00           H
ATOM    974  CG  HID X  63     -12.145 -16.607 -18.983  1.00  0.00           C
ATOM    975  ND1 HID X  63     -12.053 -17.889 -19.389  1.00  0.00           N
ATOM    976  HD1 HID X  63     -11.863 -18.731 -18.852  1.00  0.00           H
ATOM    977  CE1 HID X  63     -12.407 -17.987 -20.697  1.00  0.00           C
ATOM    978  HE1 HID X  63     -12.374 -18.799 -21.409  1.00  0.00           H
ATOM    979  NE2 HID X  63     -12.543 -16.694 -21.116  1.00  0.00           N
ATOM    980  CD2 HID X  63     -12.467 -15.816 -20.021  1.00  0.00           C
ATOM    981  HD2 HID X  63     -12.469 -14.736 -20.006  1.00  0.00           H
ATOM    982  C   HID X  63     -12.335 -16.546 -15.021  1.00  0.00           C
ATOM    983  O   HID X  63     -11.146 -16.450 -14.597  1.00  0.00           O
ATOM    984  N   SER X  64     -13.374 -16.296 -14.178  1.00  0.00           N
ATOM    985  H   SER X  64     -14.314 -16.438 -14.515  1.00  0.00           H
ATOM    986  CA  SER X  64     -13.204 -16.091 -12.716  1.00  0.00           C
ATOM    987  HA  SER X  64     -12.502 -15.261 -12.677  1.00  0.00           H
ATOM    988  CB  SER X  64     -14.498 -15.619 -12.018  1.00  0.00           C
ATOM    989  HB2 SER X  64     -14.213 -14.809 -11.338  1.00  0.00           H
ATOM    990  HB3 SER X  64     -15.163 -15.185 -12.758  1.00  0.00           H
ATOM    991  OG  SER X  64     -15.173 -16.616 -11.186  1.00  0.00           O
ATOM    992  HG  SER X  64     -15.895 -16.198 -10.695  1.00  0.00           H
ATOM    993  C   SER X  64     -12.521 -17.240 -11.863  1.00  0.00           C
ATOM    994  O   SER X  64     -12.007 -16.888 -10.780  1.00  0.00           O
ATOM    995  N   ASN X  65     -12.429 -18.501 -12.362  1.00  0.00           N
ATOM    996  H   ASN X  65     -12.929 -18.724 -13.214  1.00  0.00           H
ATOM    997  CA  ASN X  65     -11.693 -19.541 -11.694  1.00  0.00           C
ATOM    998  HA  ASN X  65     -11.968 -19.517 -10.640  1.00  0.00           H
ATOM    999  CB  ASN X  65     -12.127 -20.940 -12.119  1.00  0.00           C
ATOM   1000  HB2 ASN X  65     -13.172 -21.045 -11.811  1.00  0.00           H
ATOM   1001  HB3 ASN X  65     -12.056 -20.946 -13.201  1.00  0.00           H
ATOM   1002  CG  ASN X  65     -11.345 -22.059 -11.481  1.00  0.00           C
ATOM   1003  OD1 ASN X  65     -11.420 -22.124 -10.243  1.00  0.00           O
ATOM   1004  ND2 ASN X  65     -10.472 -22.693 -12.155  1.00  0.00           N
ATOM   1005 HD21 ASN X  65     -10.254 -22.385 -13.093  1.00  0.00           H
ATOM   1006 HD22 ASN X  65     -10.040 -23.489 -11.719  1.00  0.00           H
ATOM   1007  C   ASN X  65     -10.198 -19.335 -11.832  1.00  0.00           C
ATOM   1008  O   ASN X  65      -9.641 -18.972 -12.899  1.00  0.00           O
ATOM   1009  N   GLY X  66      -9.500 -19.575 -10.682  1.00  0.00           N
ATOM   1010  H   GLY X  66      -9.970 -19.876  -9.844  1.00  0.00           H
ATOM   1011  CA  GLY X  66      -8.005 -19.613 -10.805  1.00  0.00           C
ATOM   1012  HA2 GLY X  66      -7.645 -20.246  -9.992  1.00  0.00           H
ATOM   1013  HA3 GLY X  66      -7.620 -20.021 -11.740  1.00  0.00           H
ATOM   1014  C   GLY X  66      -7.346 -18.245 -10.526  1.00  0.00           C
ATOM   1015  O   GLY X  66      -6.158 -18.057 -10.621  1.00  0.00           O
ATOM   1016  N   THR X  67      -8.152 -17.287 -10.202  1.00  0.00           N
ATOM   1017  H   THR X  67      -9.092 -17.628 -10.036  1.00  0.00           H
ATOM   1018  CA  THR X  67      -7.785 -15.842  -9.941  1.00  0.00           C
ATOM   1019  HA  THR X  67      -7.219 -15.534 -10.820  1.00  0.00           H
ATOM   1020  CB  THR X  67      -9.087 -14.980 -10.039  1.00  0.00           C
ATOM   1021  HB  THR X  67      -8.988 -13.914  -9.820  1.00  0.00           H
ATOM   1022  CG2 THR X  67      -9.657 -14.931 -11.507  1.00  0.00           C
ATOM   1023 HG21 THR X  67      -9.761 -15.905 -11.975  1.00  0.00           H
ATOM   1024 HG22 THR X  67      -9.067 -14.206 -12.074  1.00  0.00           H
ATOM   1025 HG23 THR X  67     -10.620 -14.433 -11.507  1.00  0.00           H
ATOM   1026  OG1 THR X  67     -10.173 -15.590  -9.318  1.00  0.00           O
ATOM   1027  HG1 THR X  67     -10.702 -16.101  -9.943  1.00  0.00           H
ATOM   1028  C   THR X  67      -6.973 -15.674  -8.683  1.00  0.00           C
ATOM   1029  O   THR X  67      -6.534 -14.561  -8.386  1.00  0.00           O
ATOM   1030  N   ILE X  68      -6.716 -16.800  -7.974  1.00  0.00           N
ATOM   1031  H   ILE X  68      -7.329 -17.583  -8.122  1.00  0.00           H
ATOM   1032  CA  ILE X  68      -5.747 -16.909  -6.935  1.00  0.00           C
ATOM   1033  HA  ILE X  68      -6.003 -16.111  -6.233  1.00  0.00           H
ATOM   1034  CB  ILE X  68      -5.931 -18.352  -6.388  1.00  0.00           C
ATOM   1035  HB  ILE X  68      -7.009 -18.505  -6.306  1.00  0.00           H
ATOM   1036  CG2 ILE X  68      -5.397 -19.491  -7.197  1.00  0.00           C
ATOM   1037 HG21 ILE X  68      -5.780 -19.343  -8.210  1.00  0.00           H
ATOM   1038 HG22 ILE X  68      -5.622 -20.464  -6.783  1.00  0.00           H
ATOM   1039 HG23 ILE X  68      -4.308 -19.428  -7.171  1.00  0.00           H
ATOM   1040  CG1 ILE X  68      -5.294 -18.466  -4.956  1.00  0.00           C
ATOM   1041 HG12 ILE X  68      -4.248 -18.761  -4.933  1.00  0.00           H
ATOM   1042 HG13 ILE X  68      -5.384 -17.527  -4.408  1.00  0.00           H
ATOM   1043  CD1 ILE X  68      -6.039 -19.521  -4.117  1.00  0.00           C
ATOM   1044 HD11 ILE X  68      -7.116 -19.618  -4.224  1.00  0.00           H
ATOM   1045 HD12 ILE X  68      -5.793 -19.205  -3.100  1.00  0.00           H
ATOM   1046 HD13 ILE X  68      -5.535 -20.461  -4.342  1.00  0.00           H
ATOM   1047  C   ILE X  68      -4.323 -16.595  -7.283  1.00  0.00           C
ATOM   1048  O   ILE X  68      -3.573 -16.141  -6.454  1.00  0.00           O
ATOM   1049  N   HID X  69      -3.976 -16.805  -8.504  1.00  0.00           N
ATOM   1050  H   HID X  69      -4.698 -17.031  -9.171  1.00  0.00           H
ATOM   1051  CA  HID X  69      -2.656 -16.533  -9.079  1.00  0.00           C
ATOM   1052  HA  HID X  69      -2.046 -16.748  -8.211  1.00  0.00           H
ATOM   1053  CB  HID X  69      -2.271 -17.559  -9.980  1.00  0.00           C
ATOM   1054  HB2 HID X  69      -1.196 -17.677  -9.886  1.00  0.00           H
ATOM   1055  HB3 HID X  69      -2.757 -18.513  -9.763  1.00  0.00           H
ATOM   1056  CG  HID X  69      -2.655 -17.265 -11.409  1.00  0.00           C
ATOM   1057  ND1 HID X  69      -3.940 -17.202 -11.892  1.00  0.00           N
ATOM   1058  HD1 HID X  69      -4.827 -17.306 -11.410  1.00  0.00           H
ATOM   1059  CE1 HID X  69      -3.782 -16.888 -13.221  1.00  0.00           C
ATOM   1060  HE1 HID X  69      -4.641 -16.800 -13.871  1.00  0.00           H
ATOM   1061  NE2 HID X  69      -2.534 -16.870 -13.603  1.00  0.00           N
ATOM   1062  CD2 HID X  69      -1.784 -16.976 -12.447  1.00  0.00           C
ATOM   1063  HD2 HID X  69      -0.700 -16.944 -12.369  1.00  0.00           H
ATOM   1064  C   HID X  69      -2.398 -15.081  -9.591  1.00  0.00           C
ATOM   1065  O   HID X  69      -3.425 -14.363  -9.851  1.00  0.00           O
ATOM   1066  N   ASP X  70      -1.108 -14.652  -9.785  1.00  0.00           N
ATOM   1067  H   ASP X  70      -0.340 -15.234  -9.510  1.00  0.00           H
ATOM   1068  CA  ASP X  70      -0.898 -13.229  -9.781  1.00  0.00           C
ATOM   1069  HA  ASP X  70      -1.851 -12.722  -9.989  1.00  0.00           H
ATOM   1070  CB  ASP X  70      -0.384 -12.748  -8.408  1.00  0.00           C
ATOM   1071  HB2 ASP X  70       0.662 -12.481  -8.617  1.00  0.00           H
ATOM   1072  HB3 ASP X  70      -1.004 -11.892  -8.129  1.00  0.00           H
ATOM   1073  CG  ASP X  70      -0.312 -13.798  -7.340  1.00  0.00           C
ATOM   1074  OD1 ASP X  70       0.219 -14.903  -7.585  1.00  0.00           O
ATOM   1075  OD2 ASP X  70      -0.645 -13.530  -6.178  1.00  0.00           O
ATOM   1076  C   ASP X  70       0.028 -12.585 -10.889  1.00  0.00           C
ATOM   1077  O   ASP X  70       0.106 -11.370 -10.989  1.00  0.00           O
ATOM   1078  N   ARG X  71       0.688 -13.503 -11.669  1.00  0.00           N
ATOM   1079  H   ARG X  71       0.493 -14.489 -11.548  1.00  0.00           H
ATOM   1080  CA  ARG X  71       1.479 -13.007 -12.808  1.00  0.00           C
ATOM   1081  HA  ARG X  71       1.403 -11.924 -12.926  1.00  0.00           H
ATOM   1082  CB  ARG X  71       3.015 -13.386 -12.508  1.00  0.00           C
ATOM   1083  HB2 ARG X  71       3.115 -14.436 -12.255  1.00  0.00           H
ATOM   1084  HB3 ARG X  71       3.648 -13.049 -13.328  1.00  0.00           H
ATOM   1085  CG  ARG X  71       3.406 -12.515 -11.283  1.00  0.00           C
ATOM   1086  HG2 ARG X  71       3.078 -11.505 -11.503  1.00  0.00           H
ATOM   1087  HG3 ARG X  71       2.995 -12.917 -10.360  1.00  0.00           H
ATOM   1088  CD  ARG X  71       4.898 -12.560 -11.045  1.00  0.00           C
ATOM   1089  HD2 ARG X  71       5.434 -12.570 -11.998  1.00  0.00           H
ATOM   1090  HD3 ARG X  71       5.214 -11.698 -10.454  1.00  0.00           H
ATOM   1091  NE  ARG X  71       5.277 -13.816 -10.310  1.00  0.00           N
ATOM   1092  HE  ARG X  71       5.438 -14.586 -10.950  1.00  0.00           H
ATOM   1093  CZ  ARG X  71       5.222 -13.985  -8.961  1.00  0.00           C
ATOM   1094  NH1 ARG X  71       4.949 -13.138  -8.028  1.00  0.00           N
ATOM   1095 HH11 ARG X  71       4.430 -12.305  -8.243  1.00  0.00           H
ATOM   1096 HH12 ARG X  71       4.982 -13.499  -7.087  1.00  0.00           H
ATOM   1097  NH2 ARG X  71       5.650 -15.139  -8.533  1.00  0.00           N
ATOM   1098 HH21 ARG X  71       5.798 -15.870  -9.218  1.00  0.00           H
ATOM   1099 HH22 ARG X  71       5.788 -15.330  -7.557  1.00  0.00           H
ATOM   1100  C   ARG X  71       0.995 -13.596 -14.180  1.00  0.00           C
ATOM   1101  O   ARG X  71       1.698 -14.153 -14.943  1.00  0.00           O
ATOM   1102  N   SER X  72      -0.240 -13.394 -14.570  1.00  0.00           N
ATOM   1103  H   SER X  72      -0.703 -12.786 -13.918  1.00  0.00           H
ATOM   1104  CA  SER X  72      -0.734 -13.373 -15.980  1.00  0.00           C
ATOM   1105  HA  SER X  72      -0.529 -14.313 -16.481  1.00  0.00           H
ATOM   1106  CB  SER X  72      -2.251 -13.226 -15.977  1.00  0.00           C
ATOM   1107  HB2 SER X  72      -2.626 -14.039 -15.367  1.00  0.00           H
ATOM   1108  HB3 SER X  72      -2.439 -12.306 -15.407  1.00  0.00           H
ATOM   1109  OG  SER X  72      -2.861 -13.100 -17.240  1.00  0.00           O
ATOM   1110  HG  SER X  72      -3.215 -13.957 -17.506  1.00  0.00           H
ATOM   1111  C   SER X  72      -0.227 -12.201 -16.889  1.00  0.00           C
ATOM   1112  O   SER X  72       0.150 -11.160 -16.406  1.00  0.00           O
ATOM   1113  N   GLN X  73      -0.176 -12.371 -18.257  1.00  0.00           N
ATOM   1114  H   GLN X  73      -0.480 -13.261 -18.631  1.00  0.00           H
ATOM   1115  CA  GLN X  73       0.092 -11.324 -19.243  1.00  0.00           C
ATOM   1116  HA  GLN X  73       0.782 -10.544 -18.926  1.00  0.00           H
ATOM   1117  CB  GLN X  73       0.639 -11.959 -20.556  1.00  0.00           C
ATOM   1118  HB2 GLN X  73       1.002 -11.077 -21.086  1.00  0.00           H
ATOM   1119  HB3 GLN X  73       1.540 -12.512 -20.265  1.00  0.00           H
ATOM   1120  CG  GLN X  73      -0.324 -12.848 -21.476  1.00  0.00           C
ATOM   1121  HG2 GLN X  73      -1.124 -12.230 -21.866  1.00  0.00           H
ATOM   1122  HG3 GLN X  73       0.250 -13.225 -22.328  1.00  0.00           H
ATOM   1123  CD  GLN X  73      -0.920 -14.099 -20.736  1.00  0.00           C
ATOM   1124  OE1 GLN X  73      -0.271 -14.792 -19.953  1.00  0.00           O
ATOM   1125  NE2 GLN X  73      -2.130 -14.531 -20.952  1.00  0.00           N
ATOM   1126 HE21 GLN X  73      -2.406 -15.308 -20.354  1.00  0.00           H
ATOM   1127 HE22 GLN X  73      -2.820 -14.073 -21.534  1.00  0.00           H
ATOM   1128  C   GLN X  73      -1.163 -10.516 -19.472  1.00  0.00           C
ATOM   1129  O   GLN X  73      -0.886  -9.396 -19.978  1.00  0.00           O
ATOM   1130  N   TYR X  74      -2.394 -10.923 -19.107  1.00  0.00           N
ATOM   1131  H   TYR X  74      -2.430 -11.853 -18.708  1.00  0.00           H
ATOM   1132  CA  TYR X  74      -3.608 -10.221 -19.416  1.00  0.00           C
ATOM   1133  HA  TYR X  74      -3.326  -9.709 -20.331  1.00  0.00           H
ATOM   1134  CB  TYR X  74      -4.680 -11.254 -19.815  1.00  0.00           C
ATOM   1135  HB2 TYR X  74      -4.316 -11.845 -20.659  1.00  0.00           H
ATOM   1136  HB3 TYR X  74      -4.780 -11.810 -18.886  1.00  0.00           H
ATOM   1137  CG  TYR X  74      -5.941 -10.608 -20.296  1.00  0.00           C
ATOM   1138  CD1 TYR X  74      -6.038  -9.879 -21.393  1.00  0.00           C
ATOM   1139  HD1 TYR X  74      -5.159  -9.598 -21.954  1.00  0.00           H
ATOM   1140  CE1 TYR X  74      -7.249  -9.252 -21.867  1.00  0.00           C
ATOM   1141  HE1 TYR X  74      -7.252  -8.602 -22.728  1.00  0.00           H
ATOM   1142  CZ  TYR X  74      -8.436  -9.567 -21.273  1.00  0.00           C
ATOM   1143  OH  TYR X  74      -9.640  -9.010 -21.673  1.00  0.00           O
ATOM   1144  HH  TYR X  74     -10.333  -9.584 -21.345  1.00  0.00           H
ATOM   1145  CE2 TYR X  74      -8.392 -10.483 -20.191  1.00  0.00           C
ATOM   1146  HE2 TYR X  74      -9.309 -10.789 -19.700  1.00  0.00           H
ATOM   1147  CD2 TYR X  74      -7.151 -10.912 -19.622  1.00  0.00           C
ATOM   1148  HD2 TYR X  74      -7.112 -11.490 -18.709  1.00  0.00           H
ATOM   1149  C   TYR X  74      -4.013  -9.368 -18.208  1.00  0.00           C
ATOM   1150  O   TYR X  74      -4.846  -8.492 -18.343  1.00  0.00           O
ATOM   1151  N   ARG X  75      -3.399  -9.517 -17.006  1.00  0.00           N
ATOM   1152  H   ARG X  75      -2.721 -10.262 -17.011  1.00  0.00           H
ATOM   1153  CA  ARG X  75      -3.642  -8.830 -15.773  1.00  0.00           C
ATOM   1154  HA  ARG X  75      -4.703  -8.821 -15.534  1.00  0.00           H
ATOM   1155  CB  ARG X  75      -2.703  -9.361 -14.614  1.00  0.00           C
ATOM   1156  HB2 ARG X  75      -2.625 -10.439 -14.775  1.00  0.00           H
ATOM   1157  HB3 ARG X  75      -1.690  -8.972 -14.557  1.00  0.00           H
ATOM   1158  CG  ARG X  75      -3.317  -9.034 -13.248  1.00  0.00           C
ATOM   1159  HG2 ARG X  75      -3.415  -7.964 -13.089  1.00  0.00           H
ATOM   1160  HG3 ARG X  75      -4.267  -9.565 -13.174  1.00  0.00           H
ATOM   1161  CD  ARG X  75      -2.480  -9.608 -12.104  1.00  0.00           C
ATOM   1162  HD2 ARG X  75      -2.184 -10.637 -12.293  1.00  0.00           H
ATOM   1163  HD3 ARG X  75      -1.541  -9.056 -12.094  1.00  0.00           H
ATOM   1164  NE  ARG X  75      -3.141  -9.608 -10.792  1.00  0.00           N
ATOM   1165  HE  ARG X  75      -4.119  -9.871 -10.810  1.00  0.00           H
ATOM   1166  CZ  ARG X  75      -2.547  -9.599  -9.597  1.00  0.00           C
ATOM   1167  NH1 ARG X  75      -1.228  -9.551  -9.474  1.00  0.00           N
ATOM   1168 HH11 ARG X  75      -0.676  -9.862 -10.260  1.00  0.00           H
ATOM   1169 HH12 ARG X  75      -0.813  -9.620  -8.556  1.00  0.00           H
ATOM   1170  NH2 ARG X  75      -3.245  -9.626  -8.546  1.00  0.00           N
ATOM   1171 HH21 ARG X  75      -4.254  -9.546  -8.586  1.00  0.00           H
ATOM   1172 HH22 ARG X  75      -2.773  -9.621  -7.660  1.00  0.00           H
ATOM   1173  C   ARG X  75      -3.253  -7.382 -15.984  1.00  0.00           C
ATOM   1174  O   ARG X  75      -2.156  -7.110 -16.478  1.00  0.00           O
ATOM   1175  N   ALA X  76      -4.112  -6.428 -15.587  1.00  0.00           N
ATOM   1176  H   ALA X  76      -4.967  -6.637 -15.089  1.00  0.00           H
ATOM   1177  CA  ALA X  76      -3.788  -4.984 -15.746  1.00  0.00           C
ATOM   1178  HA  ALA X  76      -2.717  -4.796 -15.807  1.00  0.00           H
ATOM   1179  CB  ALA X  76      -4.498  -4.486 -17.030  1.00  0.00           C
ATOM   1180  HB1 ALA X  76      -4.114  -3.502 -17.266  1.00  0.00           H
ATOM   1181  HB2 ALA X  76      -5.577  -4.494 -16.859  1.00  0.00           H
ATOM   1182  HB3 ALA X  76      -4.226  -5.129 -17.874  1.00  0.00           H
ATOM   1183  C   ALA X  76      -4.297  -4.091 -14.573  1.00  0.00           C
ATOM   1184  O   ALA X  76      -5.379  -4.386 -14.024  1.00  0.00           O
ATOM   1185  N   LEU X  77      -3.556  -3.036 -14.270  1.00  0.00           N
ATOM   1186  H   LEU X  77      -2.775  -2.883 -14.900  1.00  0.00           H
ATOM   1187  CA  LEU X  77      -4.012  -1.968 -13.372  1.00  0.00           C
ATOM   1188  HA  LEU X  77      -4.290  -2.420 -12.421  1.00  0.00           H
ATOM   1189  CB  LEU X  77      -2.796  -1.112 -13.026  1.00  0.00           C
ATOM   1190  HB2 LEU X  77      -1.960  -1.659 -12.583  1.00  0.00           H
ATOM   1191  HB3 LEU X  77      -2.441  -0.789 -14.004  1.00  0.00           H
ATOM   1192  CG  LEU X  77      -3.193   0.087 -12.158  1.00  0.00           C
ATOM   1193  HG  LEU X  77      -4.087   0.443 -12.665  1.00  0.00           H
ATOM   1194  CD1 LEU X  77      -3.635  -0.234 -10.747  1.00  0.00           C
ATOM   1195 HD11 LEU X  77      -2.828  -0.573 -10.104  1.00  0.00           H
ATOM   1196 HD12 LEU X  77      -4.414  -0.981 -10.858  1.00  0.00           H
ATOM   1197 HD13 LEU X  77      -4.117   0.638 -10.296  1.00  0.00           H
ATOM   1198  CD2 LEU X  77      -2.283   1.261 -12.070  1.00  0.00           C
ATOM   1199 HD21 LEU X  77      -1.678   1.245 -11.163  1.00  0.00           H
ATOM   1200 HD22 LEU X  77      -1.766   1.324 -13.024  1.00  0.00           H
ATOM   1201 HD23 LEU X  77      -2.894   2.161 -12.001  1.00  0.00           H
ATOM   1202  C   LEU X  77      -5.226  -1.208 -13.893  1.00  0.00           C
ATOM   1203  O   LEU X  77      -5.222  -0.719 -14.971  1.00  0.00           O
ATOM   1204  N   ILE X  78      -6.225  -1.116 -13.045  1.00  0.00           N
ATOM   1205  H   ILE X  78      -6.242  -1.485 -12.104  1.00  0.00           H
ATOM   1206  CA  ILE X  78      -7.466  -0.333 -13.233  1.00  0.00           C
ATOM   1207  HA  ILE X  78      -7.548   0.014 -14.260  1.00  0.00           H
ATOM   1208  CB  ILE X  78      -8.679  -1.382 -13.144  1.00  0.00           C
ATOM   1209  HB  ILE X  78      -9.545  -0.775 -13.393  1.00  0.00           H
ATOM   1210  CG2 ILE X  78      -8.700  -2.342 -14.283  1.00  0.00           C
ATOM   1211 HG21 ILE X  78      -7.818  -2.969 -14.177  1.00  0.00           H
ATOM   1212 HG22 ILE X  78      -8.670  -1.772 -15.208  1.00  0.00           H
ATOM   1213 HG23 ILE X  78      -9.604  -2.952 -14.239  1.00  0.00           H
ATOM   1214  CG1 ILE X  78      -8.804  -2.160 -11.749  1.00  0.00           C
ATOM   1215 HG12 ILE X  78      -8.329  -3.139 -11.771  1.00  0.00           H
ATOM   1216 HG13 ILE X  78      -8.455  -1.546 -10.925  1.00  0.00           H
ATOM   1217  CD1 ILE X  78     -10.356  -2.417 -11.578  1.00  0.00           C
ATOM   1218 HD11 ILE X  78     -10.641  -3.298 -12.160  1.00  0.00           H
ATOM   1219 HD12 ILE X  78     -10.912  -1.528 -11.862  1.00  0.00           H
ATOM   1220 HD13 ILE X  78     -10.685  -2.596 -10.549  1.00  0.00           H
ATOM   1221  C   ILE X  78      -7.600   0.821 -12.242  1.00  0.00           C
ATOM   1222  O   ILE X  78      -7.176   0.642 -11.123  1.00  0.00           O
ATOM   1223  N   SER X  79      -8.220   1.907 -12.670  1.00  0.00           N
ATOM   1224  H   SER X  79      -8.655   1.858 -13.587  1.00  0.00           H
ATOM   1225  CA  SER X  79      -8.666   2.974 -11.773  1.00  0.00           C
ATOM   1226  HA  SER X  79      -8.475   2.610 -10.767  1.00  0.00           H
ATOM   1227  CB  SER X  79      -7.830   4.245 -12.030  1.00  0.00           C
ATOM   1228  HB2 SER X  79      -6.780   3.977 -12.073  1.00  0.00           H
ATOM   1229  HB3 SER X  79      -8.086   4.691 -12.991  1.00  0.00           H
ATOM   1230  OG  SER X  79      -8.058   5.183 -10.963  1.00  0.00           O
ATOM   1231  HG  SER X  79      -7.965   4.740 -10.125  1.00  0.00           H
ATOM   1232  C   SER X  79     -10.062   3.348 -11.984  1.00  0.00           C
ATOM   1233  O   SER X  79     -10.516   3.420 -13.096  1.00  0.00           O
ATOM   1234  N   TRP X  80     -10.848   3.546 -10.927  1.00  0.00           N
ATOM   1235  H   TRP X  80     -10.442   3.566 -10.001  1.00  0.00           H
ATOM   1236  CA  TRP X  80     -12.288   3.811 -11.070  1.00  0.00           C
ATOM   1237  HA  TRP X  80     -12.544   4.258 -12.031  1.00  0.00           H
ATOM   1238  CB  TRP X  80     -13.041   2.499 -11.082  1.00  0.00           C
ATOM   1239  HB2 TRP X  80     -13.982   2.745 -11.557  1.00  0.00           H
ATOM   1240  HB3 TRP X  80     -12.465   1.806 -11.704  1.00  0.00           H
ATOM   1241  CG  TRP X  80     -13.171   1.816  -9.746  1.00  0.00           C
ATOM   1242  CD1 TRP X  80     -14.166   1.945  -8.864  1.00  0.00           C
ATOM   1243  HD1 TRP X  80     -15.048   2.527  -9.068  1.00  0.00           H
ATOM   1244  NE1 TRP X  80     -13.999   1.166  -7.769  1.00  0.00           N
ATOM   1245  HE1 TRP X  80     -14.723   1.051  -7.074  1.00  0.00           H
ATOM   1246  CE2 TRP X  80     -12.793   0.476  -7.827  1.00  0.00           C
ATOM   1247  CZ2 TRP X  80     -12.013  -0.291  -6.937  1.00  0.00           C
ATOM   1248  HZ2 TRP X  80     -12.453  -0.604  -6.004  1.00  0.00           H
ATOM   1249  CH2 TRP X  80     -10.807  -0.722  -7.308  1.00  0.00           C
ATOM   1250  HH2 TRP X  80     -10.159  -1.267  -6.634  1.00  0.00           H
ATOM   1251  CZ3 TRP X  80     -10.232  -0.295  -8.502  1.00  0.00           C
ATOM   1252  HZ3 TRP X  80      -9.256  -0.659  -8.763  1.00  0.00           H
ATOM   1253  CE3 TRP X  80     -10.913   0.455  -9.412  1.00  0.00           C
ATOM   1254  HE3 TRP X  80     -10.519   0.683 -10.394  1.00  0.00           H
ATOM   1255  CD2 TRP X  80     -12.244   0.931  -9.085  1.00  0.00           C
ATOM   1256  C   TRP X  80     -12.709   4.822  -9.928  1.00  0.00           C
ATOM   1257  O   TRP X  80     -11.891   5.053  -9.008  1.00  0.00           O
ATOM   1258  N   PRO X  81     -13.847   5.571  -9.993  1.00  0.00           N
ATOM   1259  CD  PRO X  81     -14.550   5.873 -11.187  1.00  0.00           C
ATOM   1260  HD2 PRO X  81     -15.236   5.045 -11.368  1.00  0.00           H
ATOM   1261  HD3 PRO X  81     -13.871   6.023 -12.032  1.00  0.00           H
ATOM   1262  CG  PRO X  81     -15.179   7.246 -11.026  1.00  0.00           C
ATOM   1263  HG2 PRO X  81     -16.049   7.348 -11.678  1.00  0.00           H
ATOM   1264  HG3 PRO X  81     -14.414   7.982 -11.262  1.00  0.00           H
ATOM   1265  CB  PRO X  81     -15.472   7.340  -9.563  1.00  0.00           C
ATOM   1266  HB2 PRO X  81     -16.376   6.777  -9.325  1.00  0.00           H
ATOM   1267  HB3 PRO X  81     -15.524   8.404  -9.342  1.00  0.00           H
ATOM   1268  CA  PRO X  81     -14.254   6.581  -9.006  1.00  0.00           C
ATOM   1269  HA  PRO X  81     -13.471   7.342  -8.958  1.00  0.00           H
ATOM   1270  C   PRO X  81     -14.484   6.049  -7.579  1.00  0.00           C
ATOM   1271  O   PRO X  81     -14.894   4.887  -7.298  1.00  0.00           O
ATOM   1272  N   LEU X  82     -14.146   6.881  -6.574  1.00  0.00           N
ATOM   1273  H   LEU X  82     -13.949   7.832  -6.870  1.00  0.00           H
ATOM   1274  CA  LEU X  82     -14.162   6.560  -5.133  1.00  0.00           C
ATOM   1275  HA  LEU X  82     -13.510   5.704  -4.991  1.00  0.00           H
ATOM   1276  CB  LEU X  82     -13.721   7.694  -4.212  1.00  0.00           C
ATOM   1277  HB2 LEU X  82     -13.035   8.295  -4.817  1.00  0.00           H
ATOM   1278  HB3 LEU X  82     -14.597   8.283  -3.965  1.00  0.00           H
ATOM   1279  CG  LEU X  82     -13.010   7.295  -2.937  1.00  0.00           C
ATOM   1280  HG  LEU X  82     -13.668   6.522  -2.534  1.00  0.00           H
ATOM   1281  CD1 LEU X  82     -11.533   6.903  -3.110  1.00  0.00           C
ATOM   1282 HD11 LEU X  82     -11.530   6.087  -3.833  1.00  0.00           H
ATOM   1283 HD12 LEU X  82     -11.232   6.605  -2.110  1.00  0.00           H
ATOM   1284 HD13 LEU X  82     -11.023   7.788  -3.489  1.00  0.00           H
ATOM   1285  CD2 LEU X  82     -13.139   8.404  -1.892  1.00  0.00           C
ATOM   1286 HD21 LEU X  82     -14.184   8.628  -1.700  1.00  0.00           H
ATOM   1287 HD22 LEU X  82     -12.596   8.133  -0.982  1.00  0.00           H
ATOM   1288 HD23 LEU X  82     -12.642   9.292  -2.292  1.00  0.00           H
ATOM   1289  C   LEU X  82     -15.592   6.121  -4.733  1.00  0.00           C
ATOM   1290  O   LEU X  82     -16.610   6.558  -5.283  1.00  0.00           O
ATOM   1291  N   SER X  83     -15.715   5.331  -3.627  1.00  0.00           N
ATOM   1292  H   SER X  83     -14.861   4.901  -3.303  1.00  0.00           H
ATOM   1293  CA  SER X  83     -16.930   4.801  -2.985  1.00  0.00           C
ATOM   1294  HA  SER X  83     -16.543   4.139  -2.205  1.00  0.00           H
ATOM   1295  CB  SER X  83     -17.792   5.878  -2.230  1.00  0.00           C
ATOM   1296  HB2 SER X  83     -17.934   6.733  -2.893  1.00  0.00           H
ATOM   1297  HB3 SER X  83     -18.824   5.598  -1.983  1.00  0.00           H
ATOM   1298  OG  SER X  83     -17.011   6.203  -1.095  1.00  0.00           O
ATOM   1299  HG  SER X  83     -17.300   7.073  -0.817  1.00  0.00           H
ATOM   1300  C   SER X  83     -17.851   3.969  -3.887  1.00  0.00           C
ATOM   1301  O   SER X  83     -18.722   3.265  -3.421  1.00  0.00           O
ATOM   1302  N   SER X  84     -17.464   3.810  -5.117  1.00  0.00           N
ATOM   1303  H   SER X  84     -16.788   4.435  -5.529  1.00  0.00           H
ATOM   1304  CA  SER X  84     -18.154   2.952  -6.022  1.00  0.00           C
ATOM   1305  HA  SER X  84     -19.089   2.721  -5.518  1.00  0.00           H
ATOM   1306  CB  SER X  84     -18.346   3.671  -7.362  1.00  0.00           C
ATOM   1307  HB2 SER X  84     -19.178   3.119  -7.807  1.00  0.00           H
ATOM   1308  HB3 SER X  84     -18.776   4.608  -7.005  1.00  0.00           H
ATOM   1309  OG  SER X  84     -17.252   3.884  -8.280  1.00  0.00           O
ATOM   1310  HG  SER X  84     -16.559   4.245  -7.716  1.00  0.00           H
ATOM   1311  C   SER X  84     -17.406   1.583  -6.203  1.00  0.00           C
ATOM   1312  O   SER X  84     -16.216   1.461  -5.959  1.00  0.00           O
ATOM   1313  N   PRO X  85     -18.083   0.510  -6.676  1.00  0.00           N
ATOM   1314  CD  PRO X  85     -19.446   0.490  -7.131  1.00  0.00           C
ATOM   1315  HD2 PRO X  85     -19.535   1.083  -8.042  1.00  0.00           H
ATOM   1316  HD3 PRO X  85     -20.138   0.730  -6.328  1.00  0.00           H
ATOM   1317  CG  PRO X  85     -19.669  -0.948  -7.554  1.00  0.00           C
ATOM   1318  HG2 PRO X  85     -19.728  -0.934  -8.634  1.00  0.00           H
ATOM   1319  HG3 PRO X  85     -20.603  -1.397  -7.232  1.00  0.00           H
ATOM   1320  CB  PRO X  85     -18.445  -1.798  -7.041  1.00  0.00           C
ATOM   1321  HB2 PRO X  85     -18.202  -2.572  -7.763  1.00  0.00           H
ATOM   1322  HB3 PRO X  85     -18.591  -2.271  -6.070  1.00  0.00           H
ATOM   1323  CA  PRO X  85     -17.366  -0.733  -6.966  1.00  0.00           C
ATOM   1324  HA  PRO X  85     -16.655  -0.974  -6.183  1.00  0.00           H
ATOM   1325  C   PRO X  85     -16.723  -0.614  -8.356  1.00  0.00           C
ATOM   1326  O   PRO X  85     -17.170   0.117  -9.242  1.00  0.00           O
ATOM   1327  N   PRO X  86     -15.700  -1.440  -8.633  1.00  0.00           N
ATOM   1328  CD  PRO X  86     -15.108  -2.352  -7.696  1.00  0.00           C
ATOM   1329  HD2 PRO X  86     -15.788  -3.067  -7.232  1.00  0.00           H
ATOM   1330  HD3 PRO X  86     -14.744  -1.819  -6.817  1.00  0.00           H
ATOM   1331  CG  PRO X  86     -13.979  -3.139  -8.417  1.00  0.00           C
ATOM   1332  HG2 PRO X  86     -14.418  -4.054  -8.829  1.00  0.00           H
ATOM   1333  HG3 PRO X  86     -13.102  -3.253  -7.785  1.00  0.00           H
ATOM   1334  CB  PRO X  86     -13.668  -2.282  -9.653  1.00  0.00           C
ATOM   1335  HB2 PRO X  86     -13.327  -2.843 -10.524  1.00  0.00           H
ATOM   1336  HB3 PRO X  86     -12.890  -1.572  -9.365  1.00  0.00           H
ATOM   1337  CA  PRO X  86     -14.952  -1.487  -9.876  1.00  0.00           C
ATOM   1338  HA  PRO X  86     -14.741  -0.454 -10.135  1.00  0.00           H
ATOM   1339  C   PRO X  86     -15.736  -2.266 -11.017  1.00  0.00           C
ATOM   1340  O   PRO X  86     -15.654  -3.478 -11.132  1.00  0.00           O
ATOM   1341  N   THR X  87     -16.559  -1.539 -11.739  1.00  0.00           N
ATOM   1342  H   THR X  87     -16.300  -0.574 -11.621  1.00  0.00           H
ATOM   1343  CA  THR X  87     -17.334  -2.004 -12.818  1.00  0.00           C
ATOM   1344  HA  THR X  87     -17.674  -3.038 -12.736  1.00  0.00           H
ATOM   1345  CB  THR X  87     -18.720  -1.247 -12.948  1.00  0.00           C
ATOM   1346  HB  THR X  87     -19.269  -1.691 -13.778  1.00  0.00           H
ATOM   1347  CG2 THR X  87     -19.556  -1.395 -11.663  1.00  0.00           C
ATOM   1348 HG21 THR X  87     -19.951  -2.382 -11.440  1.00  0.00           H
ATOM   1349 HG22 THR X  87     -20.406  -0.719 -11.660  1.00  0.00           H
ATOM   1350 HG23 THR X  87     -19.042  -1.013 -10.785  1.00  0.00           H
ATOM   1351  OG1 THR X  87     -18.605   0.104 -13.180  1.00  0.00           O
ATOM   1352  HG1 THR X  87     -18.018   0.368 -12.464  1.00  0.00           H
ATOM   1353  C   THR X  87     -16.654  -1.999 -14.141  1.00  0.00           C
ATOM   1354  O   THR X  87     -15.773  -1.189 -14.319  1.00  0.00           O
ATOM   1355  N   VAL X  88     -17.094  -2.877 -15.059  1.00  0.00           N
ATOM   1356  H   VAL X  88     -17.762  -3.574 -14.761  1.00  0.00           H
ATOM   1357  CA  VAL X  88     -16.713  -2.807 -16.454  1.00  0.00           C
ATOM   1358  HA  VAL X  88     -15.626  -2.779 -16.543  1.00  0.00           H
ATOM   1359  CB  VAL X  88     -17.246  -3.943 -17.285  1.00  0.00           C
ATOM   1360  HB  VAL X  88     -16.837  -3.941 -18.300  1.00  0.00           H
ATOM   1361  CG1 VAL X  88     -17.010  -5.391 -16.853  1.00  0.00           C
ATOM   1362 HG11 VAL X  88     -17.705  -6.092 -17.320  1.00  0.00           H
ATOM   1363 HG12 VAL X  88     -15.958  -5.625 -16.970  1.00  0.00           H
ATOM   1364 HG13 VAL X  88     -17.254  -5.466 -15.793  1.00  0.00           H
ATOM   1365  CG2 VAL X  88     -18.796  -3.759 -17.609  1.00  0.00           C
ATOM   1366 HG21 VAL X  88     -19.366  -3.615 -16.700  1.00  0.00           H
ATOM   1367 HG22 VAL X  88     -19.112  -4.621 -18.200  1.00  0.00           H
ATOM   1368 HG23 VAL X  88     -19.060  -2.877 -18.184  1.00  0.00           H
ATOM   1369  C   VAL X  88     -17.046  -1.458 -17.136  1.00  0.00           C
ATOM   1370  O   VAL X  88     -16.423  -1.109 -18.149  1.00  0.00           O
ATOM   1371  N   TYR X  89     -18.031  -0.745 -16.580  1.00  0.00           N
ATOM   1372  H   TYR X  89     -18.627  -1.202 -15.895  1.00  0.00           H
ATOM   1373  CA  TYR X  89     -18.602   0.517 -17.034  1.00  0.00           C
ATOM   1374  HA  TYR X  89     -18.480   0.506 -18.112  1.00  0.00           H
ATOM   1375  CB  TYR X  89     -20.089   0.623 -16.541  1.00  0.00           C
ATOM   1376  HB2 TYR X  89     -20.048   0.793 -15.453  1.00  0.00           H
ATOM   1377  HB3 TYR X  89     -20.433   1.588 -16.917  1.00  0.00           H
ATOM   1378  CG  TYR X  89     -20.926  -0.488 -16.798  1.00  0.00           C
ATOM   1379  CD1 TYR X  89     -21.499  -0.820 -18.063  1.00  0.00           C
ATOM   1380  HD1 TYR X  89     -21.422  -0.066 -18.832  1.00  0.00           H
ATOM   1381  CE1 TYR X  89     -22.175  -1.965 -18.321  1.00  0.00           C
ATOM   1382  HE1 TYR X  89     -22.490  -2.172 -19.335  1.00  0.00           H
ATOM   1383  CZ  TYR X  89     -22.443  -2.867 -17.246  1.00  0.00           C
ATOM   1384  OH  TYR X  89     -23.179  -3.971 -17.603  1.00  0.00           O
ATOM   1385  HH  TYR X  89     -23.224  -4.533 -16.825  1.00  0.00           H
ATOM   1386  CE2 TYR X  89     -22.125  -2.482 -15.924  1.00  0.00           C
ATOM   1387  HE2 TYR X  89     -22.294  -3.138 -15.074  1.00  0.00           H
ATOM   1388  CD2 TYR X  89     -21.355  -1.321 -15.724  1.00  0.00           C
ATOM   1389  HD2 TYR X  89     -20.981  -1.152 -14.728  1.00  0.00           H
ATOM   1390  C   TYR X  89     -17.779   1.706 -16.516  1.00  0.00           C
ATOM   1391  O   TYR X  89     -17.311   2.549 -17.304  1.00  0.00           O
ATOM   1392  N   ASN X  90     -17.291   1.767 -15.279  1.00  0.00           N
ATOM   1393  H   ASN X  90     -17.634   1.052 -14.660  1.00  0.00           H
ATOM   1394  CA  ASN X  90     -16.573   2.885 -14.712  1.00  0.00           C
ATOM   1395  HA  ASN X  90     -16.650   3.776 -15.324  1.00  0.00           H
ATOM   1396  CB  ASN X  90     -17.149   3.196 -13.265  1.00  0.00           C
ATOM   1397  HB2 ASN X  90     -16.694   4.155 -13.005  1.00  0.00           H
ATOM   1398  HB3 ASN X  90     -18.206   3.288 -13.494  1.00  0.00           H
ATOM   1399  CG  ASN X  90     -16.991   2.181 -12.149  1.00  0.00           C
ATOM   1400  OD1 ASN X  90     -16.168   1.272 -12.209  1.00  0.00           O
ATOM   1401  ND2 ASN X  90     -17.836   2.315 -11.078  1.00  0.00           N
ATOM   1402 HD21 ASN X  90     -18.556   3.018 -10.978  1.00  0.00           H
ATOM   1403 HD22 ASN X  90     -17.706   1.621 -10.351  1.00  0.00           H
ATOM   1404  C   ASN X  90     -15.061   2.666 -14.653  1.00  0.00           C
ATOM   1405  O   ASN X  90     -14.321   3.639 -14.447  1.00  0.00           O
ATOM   1406  N   SER X  91     -14.506   1.452 -14.663  1.00  0.00           N
ATOM   1407  H   SER X  91     -15.096   0.640 -14.784  1.00  0.00           H
ATOM   1408  CA  SER X  91     -13.040   1.370 -14.574  1.00  0.00           C
ATOM   1409  HA  SER X  91     -12.596   2.009 -13.803  1.00  0.00           H
ATOM   1410  CB  SER X  91     -12.631  -0.017 -14.322  1.00  0.00           C
ATOM   1411  HB2 SER X  91     -13.012  -0.721 -15.069  1.00  0.00           H
ATOM   1412  HB3 SER X  91     -11.547   0.001 -14.240  1.00  0.00           H
ATOM   1413  OG  SER X  91     -13.179  -0.473 -13.159  1.00  0.00           O
ATOM   1414  HG  SER X  91     -14.113  -0.552 -13.351  1.00  0.00           H
ATOM   1415  C   SER X  91     -12.333   1.634 -15.940  1.00  0.00           C
ATOM   1416  O   SER X  91     -12.891   1.174 -16.956  1.00  0.00           O
ATOM   1417  N   ARG X  92     -11.291   2.452 -15.918  1.00  0.00           N
ATOM   1418  H   ARG X  92     -11.045   2.781 -15.000  1.00  0.00           H
ATOM   1419  CA  ARG X  92     -10.302   2.738 -16.887  1.00  0.00           C
ATOM   1420  HA  ARG X  92     -10.763   2.560 -17.857  1.00  0.00           H
ATOM   1421  CB  ARG X  92      -9.821   4.227 -16.788  1.00  0.00           C
ATOM   1422  HB2 ARG X  92      -9.456   4.412 -15.781  1.00  0.00           H
ATOM   1423  HB3 ARG X  92      -8.964   4.320 -17.462  1.00  0.00           H
ATOM   1424  CG  ARG X  92     -10.940   5.231 -17.181  1.00  0.00           C
ATOM   1425  HG2 ARG X  92     -11.188   5.069 -18.221  1.00  0.00           H
ATOM   1426  HG3 ARG X  92     -11.836   5.052 -16.591  1.00  0.00           H
ATOM   1427  CD  ARG X  92     -10.496   6.699 -17.044  1.00  0.00           C
ATOM   1428  HD2 ARG X  92      -9.996   6.909 -16.093  1.00  0.00           H
ATOM   1429  HD3 ARG X  92      -9.789   6.960 -17.824  1.00  0.00           H
ATOM   1430  NE  ARG X  92     -11.746   7.541 -17.135  1.00  0.00           N
ATOM   1431  HE  ARG X  92     -12.430   7.220 -17.806  1.00  0.00           H
ATOM   1432  CZ  ARG X  92     -12.009   8.709 -16.618  1.00  0.00           C
ATOM   1433  NH1 ARG X  92     -11.178   9.513 -16.007  1.00  0.00           N
ATOM   1434 HH11 ARG X  92     -10.283   9.186 -15.683  1.00  0.00           H
ATOM   1435 HH12 ARG X  92     -11.250  10.509 -15.884  1.00  0.00           H
ATOM   1436  NH2 ARG X  92     -13.247   9.223 -16.864  1.00  0.00           N
ATOM   1437 HH21 ARG X  92     -14.051   8.811 -17.332  1.00  0.00           H
ATOM   1438 HH22 ARG X  92     -13.531  10.165 -16.648  1.00  0.00           H
ATOM   1439  C   ARG X  92      -9.144   1.869 -16.721  1.00  0.00           C
ATOM   1440  O   ARG X  92      -8.744   1.667 -15.542  1.00  0.00           O
ATOM   1441  N   VAL X  93      -8.439   1.425 -17.768  1.00  0.00           N
ATOM   1442  H   VAL X  93      -8.666   1.624 -18.729  1.00  0.00           H
ATOM   1443  CA  VAL X  93      -7.109   0.805 -17.607  1.00  0.00           C
ATOM   1444  HA  VAL X  93      -7.173   0.329 -16.621  1.00  0.00           H
ATOM   1445  CB  VAL X  93      -6.799  -0.371 -18.639  1.00  0.00           C
ATOM   1446  HB  VAL X  93      -6.971  -0.055 -19.664  1.00  0.00           H
ATOM   1447  CG1 VAL X  93      -5.323  -0.949 -18.526  1.00  0.00           C
ATOM   1448 HG11 VAL X  93      -4.608  -0.154 -18.757  1.00  0.00           H
ATOM   1449 HG12 VAL X  93      -5.132  -1.296 -17.510  1.00  0.00           H
ATOM   1450 HG13 VAL X  93      -5.118  -1.755 -19.228  1.00  0.00           H
ATOM   1451  CG2 VAL X  93      -7.788  -1.515 -18.419  1.00  0.00           C
ATOM   1452 HG21 VAL X  93      -8.816  -1.160 -18.466  1.00  0.00           H
ATOM   1453 HG22 VAL X  93      -7.542  -1.961 -17.458  1.00  0.00           H
ATOM   1454 HG23 VAL X  93      -7.532  -2.318 -19.113  1.00  0.00           H
ATOM   1455  C   VAL X  93      -6.076   1.921 -17.495  1.00  0.00           C
ATOM   1456  O   VAL X  93      -6.144   2.792 -18.308  1.00  0.00           O
ATOM   1457  N   GLU X  94      -5.239   1.856 -16.476  1.00  0.00           N
ATOM   1458  H   GLU X  94      -5.399   1.100 -15.829  1.00  0.00           H
ATOM   1459  CA  GLU X  94      -3.973   2.531 -16.610  1.00  0.00           C
ATOM   1460  HA  GLU X  94      -4.191   3.540 -16.936  1.00  0.00           H
ATOM   1461  CB  GLU X  94      -3.344   2.650 -15.175  1.00  0.00           C
ATOM   1462  HB2 GLU X  94      -3.307   1.692 -14.660  1.00  0.00           H
ATOM   1463  HB3 GLU X  94      -2.318   3.005 -15.294  1.00  0.00           H
ATOM   1464  CG  GLU X  94      -3.958   3.584 -14.155  1.00  0.00           C
ATOM   1465  HG2 GLU X  94      -4.812   3.063 -13.720  1.00  0.00           H
ATOM   1466  HG3 GLU X  94      -3.234   3.746 -13.362  1.00  0.00           H
ATOM   1467  CD  GLU X  94      -4.230   5.020 -14.638  1.00  0.00           C
ATOM   1468  OE1 GLU X  94      -3.310   5.820 -14.921  1.00  0.00           O
ATOM   1469  OE2 GLU X  94      -5.435   5.304 -14.934  1.00  0.00           O
ATOM   1470  C   GLU X  94      -3.082   1.833 -17.702  1.00  0.00           C
ATOM   1471  O   GLU X  94      -2.894   2.455 -18.751  1.00  0.00           O
ATOM   1472  N   CYX X  95      -2.542   0.666 -17.363  1.00  0.00           N
ATOM   1473  H   CYX X  95      -2.792   0.346 -16.440  1.00  0.00           H
ATOM   1474  CA  CYX X  95      -1.514  -0.015 -18.092  1.00  0.00           C
ATOM   1475  HA  CYX X  95      -1.831   0.111 -19.137  1.00  0.00           H
ATOM   1476  CB  CYX X  95      -0.197   0.599 -17.822  1.00  0.00           C
ATOM   1477  HB2 CYX X  95       0.617  -0.034 -18.183  1.00  0.00           H
ATOM   1478  HB3 CYX X  95      -0.183   1.506 -18.432  1.00  0.00           H
ATOM   1479  SG  CYX X  95       0.090   1.118 -16.120  1.00  0.00           S
ATOM   1480  C   CYX X  95      -1.428  -1.480 -17.656  1.00  0.00           C
ATOM   1481  O   CYX X  95      -1.777  -1.907 -16.506  1.00  0.00           O
ATOM   1482  N   ILE X  96      -1.167  -2.371 -18.592  1.00  0.00           N
ATOM   1483  H   ILE X  96      -0.922  -1.925 -19.472  1.00  0.00           H
ATOM   1484  CA  ILE X  96      -1.018  -3.791 -18.429  1.00  0.00           C
ATOM   1485  HA  ILE X  96      -1.857  -4.186 -17.858  1.00  0.00           H
ATOM   1486  CB  ILE X  96      -0.997  -4.517 -19.863  1.00  0.00           C
ATOM   1487  HB  ILE X  96      -0.293  -3.972 -20.493  1.00  0.00           H
ATOM   1488  CG2 ILE X  96      -0.519  -6.001 -19.630  1.00  0.00           C
ATOM   1489 HG21 ILE X  96      -1.146  -6.661 -19.032  1.00  0.00           H
ATOM   1490 HG22 ILE X  96       0.411  -6.119 -19.076  1.00  0.00           H
ATOM   1491 HG23 ILE X  96      -0.174  -6.445 -20.560  1.00  0.00           H
ATOM   1492  CG1 ILE X  96      -2.405  -4.473 -20.475  1.00  0.00           C
ATOM   1493 HG12 ILE X  96      -2.919  -5.369 -20.138  1.00  0.00           H
ATOM   1494 HG13 ILE X  96      -3.003  -3.610 -20.171  1.00  0.00           H
ATOM   1495  CD1 ILE X  96      -2.410  -4.436 -22.005  1.00  0.00           C
ATOM   1496 HD11 ILE X  96      -3.438  -4.704 -22.221  1.00  0.00           H
ATOM   1497 HD12 ILE X  96      -1.767  -5.246 -22.364  1.00  0.00           H
ATOM   1498 HD13 ILE X  96      -2.203  -3.413 -22.305  1.00  0.00           H
ATOM   1499  C   ILE X  96       0.184  -4.127 -17.563  1.00  0.00           C
ATOM   1500  O   ILE X  96       1.278  -3.580 -17.912  1.00  0.00           O
ATOM   1501  N   GLY X  97       0.011  -5.063 -16.637  1.00  0.00           N
ATOM   1502  H   GLY X  97      -0.880  -5.521 -16.477  1.00  0.00           H
ATOM   1503  CA  GLY X  97       1.108  -5.509 -15.712  1.00  0.00           C
ATOM   1504  HA2 GLY X  97       1.598  -6.357 -16.184  1.00  0.00           H
ATOM   1505  HA3 GLY X  97       1.641  -4.635 -15.358  1.00  0.00           H
ATOM   1506  C   GLY X  97       0.517  -6.143 -14.465  1.00  0.00           C
ATOM   1507  O   GLY X  97      -0.643  -5.934 -14.023  1.00  0.00           O
ATOM   1508  N   TRP X  98       1.366  -6.885 -13.779  1.00  0.00           N
ATOM   1509  H   TRP X  98       2.322  -7.050 -14.056  1.00  0.00           H
ATOM   1510  CA  TRP X  98       1.003  -7.455 -12.469  1.00  0.00           C
ATOM   1511  HA  TRP X  98      -0.083  -7.438 -12.375  1.00  0.00           H
ATOM   1512  CB  TRP X  98       1.487  -8.937 -12.376  1.00  0.00           C
ATOM   1513  HB2 TRP X  98       1.480  -9.230 -11.331  1.00  0.00           H
ATOM   1514  HB3 TRP X  98       0.735  -9.595 -12.811  1.00  0.00           H
ATOM   1515  CG  TRP X  98       2.880  -9.306 -12.985  1.00  0.00           C
ATOM   1516  CD1 TRP X  98       3.099  -9.943 -14.162  1.00  0.00           C
ATOM   1517  HD1 TRP X  98       2.295 -10.167 -14.844  1.00  0.00           H
ATOM   1518  NE1 TRP X  98       4.413 -10.199 -14.271  1.00  0.00           N
ATOM   1519  HE1 TRP X  98       4.700 -10.738 -15.076  1.00  0.00           H
ATOM   1520  CE2 TRP X  98       5.160  -9.596 -13.281  1.00  0.00           C
ATOM   1521  CZ2 TRP X  98       6.551  -9.496 -13.156  1.00  0.00           C
ATOM   1522  HZ2 TRP X  98       7.288  -9.792 -13.891  1.00  0.00           H
ATOM   1523  CH2 TRP X  98       7.053  -8.894 -12.001  1.00  0.00           C
ATOM   1524  HH2 TRP X  98       8.117  -8.775 -11.832  1.00  0.00           H
ATOM   1525  CZ3 TRP X  98       6.091  -8.333 -11.022  1.00  0.00           C
ATOM   1526  HZ3 TRP X  98       6.427  -7.852 -10.113  1.00  0.00           H
ATOM   1527  CE3 TRP X  98       4.720  -8.371 -11.252  1.00  0.00           C
ATOM   1528  HE3 TRP X  98       4.074  -7.934 -10.510  1.00  0.00           H
ATOM   1529  CD2 TRP X  98       4.197  -9.040 -12.410  1.00  0.00           C
ATOM   1530  C   TRP X  98       1.529  -6.725 -11.296  1.00  0.00           C
ATOM   1531  O   TRP X  98       1.091  -7.029 -10.146  1.00  0.00           O
ATOM   1532  N   SER X  99       2.382  -5.709 -11.464  1.00  0.00           N
ATOM   1533  H   SER X  99       2.785  -5.510 -12.358  1.00  0.00           H
ATOM   1534  CA  SER X  99       2.736  -4.795 -10.304  1.00  0.00           C
ATOM   1535  HA  SER X  99       1.924  -4.928  -9.588  1.00  0.00           H
ATOM   1536  CB  SER X  99       4.052  -5.124  -9.599  1.00  0.00           C
ATOM   1537  HB2 SER X  99       4.271  -6.137  -9.264  1.00  0.00           H
ATOM   1538  HB3 SER X  99       4.774  -5.039 -10.418  1.00  0.00           H
ATOM   1539  OG  SER X  99       4.373  -4.392  -8.464  1.00  0.00           O
ATOM   1540  HG  SER X  99       3.661  -4.559  -7.838  1.00  0.00           H
ATOM   1541  C   SER X  99       2.829  -3.328 -10.862  1.00  0.00           C
ATOM   1542  O   SER X  99       3.068  -3.167 -12.082  1.00  0.00           O
ATOM   1543  N   SER X 100       2.503  -2.384 -10.064  1.00  0.00           N
ATOM   1544  H   SER X 100       2.287  -2.630  -9.111  1.00  0.00           H
ATOM   1545  CA  SER X 100       2.062  -1.046 -10.426  1.00  0.00           C
ATOM   1546  HA  SER X 100       2.667  -0.820 -11.311  1.00  0.00           H
ATOM   1547  CB  SER X 100       0.561  -1.020 -10.863  1.00  0.00           C
ATOM   1548  HB2 SER X 100       0.381  -0.084 -11.402  1.00  0.00           H
ATOM   1549  HB3 SER X 100       0.290  -1.870 -11.498  1.00  0.00           H
ATOM   1550  OG  SER X 100      -0.258  -1.036  -9.721  1.00  0.00           O
ATOM   1551  HG  SER X 100       0.015  -1.827  -9.256  1.00  0.00           H
ATOM   1552  C   SER X 100       2.222  -0.001  -9.307  1.00  0.00           C
ATOM   1553  O   SER X 100       2.584  -0.300  -8.196  1.00  0.00           O
ATOM   1554  N   THR X 101       2.042   1.261  -9.670  1.00  0.00           N
ATOM   1555  H   THR X 101       1.812   1.368 -10.653  1.00  0.00           H
ATOM   1556  CA  THR X 101       2.039   2.417  -8.774  1.00  0.00           C
ATOM   1557  HA  THR X 101       1.407   2.455  -7.877  1.00  0.00           H
ATOM   1558  CB  THR X 101       3.470   2.749  -8.264  1.00  0.00           C
ATOM   1559  HB  THR X 101       4.104   2.867  -9.148  1.00  0.00           H
ATOM   1560  CG2 THR X 101       3.640   4.040  -7.455  1.00  0.00           C
ATOM   1561 HG21 THR X 101       3.075   4.894  -7.818  1.00  0.00           H
ATOM   1562 HG22 THR X 101       4.700   4.277  -7.520  1.00  0.00           H
ATOM   1563 HG23 THR X 101       3.456   3.887  -6.389  1.00  0.00           H
ATOM   1564  OG1 THR X 101       4.027   1.693  -7.471  1.00  0.00           O
ATOM   1565  HG1 THR X 101       3.662   0.855  -7.748  1.00  0.00           H
ATOM   1566  C   THR X 101       1.472   3.609  -9.577  1.00  0.00           C
ATOM   1567  O   THR X 101       1.653   3.615 -10.768  1.00  0.00           O
ATOM   1568  N   SER X 102       0.788   4.571  -8.944  1.00  0.00           N
ATOM   1569  H   SER X 102       0.576   4.493  -7.960  1.00  0.00           H
ATOM   1570  CA  SER X 102       0.150   5.720  -9.649  1.00  0.00           C
ATOM   1571  HA  SER X 102       0.762   6.099 -10.478  1.00  0.00           H
ATOM   1572  CB  SER X 102      -1.221   5.414 -10.267  1.00  0.00           C
ATOM   1573  HB2 SER X 102      -1.164   4.491 -10.838  1.00  0.00           H
ATOM   1574  HB3 SER X 102      -1.893   5.171  -9.444  1.00  0.00           H
ATOM   1575  OG  SER X 102      -1.722   6.564 -11.009  1.00  0.00           O
ATOM   1576  HG  SER X 102      -1.370   6.602 -11.902  1.00  0.00           H
ATOM   1577  C   SER X 102       0.127   6.948  -8.754  1.00  0.00           C
ATOM   1578  O   SER X 102      -0.489   6.887  -7.696  1.00  0.00           O
ATOM   1579  N   CYX X 103       0.740   8.092  -9.126  1.00  0.00           N
ATOM   1580  H   CYX X 103       1.234   8.086 -10.002  1.00  0.00           H
ATOM   1581  CA  CYX X 103       0.637   9.387  -8.429  1.00  0.00           C
ATOM   1582  HA  CYX X 103      -0.231   9.421  -7.770  1.00  0.00           H
ATOM   1583  CB  CYX X 103       1.822   9.598  -7.557  1.00  0.00           C
ATOM   1584  HB2 CYX X 103       1.787  10.582  -7.069  1.00  0.00           H
ATOM   1585  HB3 CYX X 103       1.770   8.877  -6.746  1.00  0.00           H
ATOM   1586  SG  CYX X 103       3.451   9.389  -8.339  1.00  0.00           S
ATOM   1587  C   CYX X 103       0.469  10.634  -9.367  1.00  0.00           C
ATOM   1588  O   CYX X 103       0.761  10.515 -10.539  1.00  0.00           O
ATOM   1589  N   HID X 104      -0.026  11.739  -8.759  1.00  0.00           N
ATOM   1590  H   HID X 104      -0.360  11.763  -7.795  1.00  0.00           H
ATOM   1591  CA  HID X 104      -0.122  13.039  -9.484  1.00  0.00           C
ATOM   1592  HA  HID X 104       0.002  12.746 -10.522  1.00  0.00           H
ATOM   1593  CB  HID X 104      -1.533  13.588  -9.151  1.00  0.00           C
ATOM   1594  HB2 HID X 104      -2.370  12.902  -9.336  1.00  0.00           H
ATOM   1595  HB3 HID X 104      -1.495  13.900  -8.104  1.00  0.00           H
ATOM   1596  CG  HID X 104      -1.819  14.777  -9.960  1.00  0.00           C
ATOM   1597  ND1 HID X 104      -2.485  14.747 -11.172  1.00  0.00           N
ATOM   1598  HD1 HID X 104      -2.846  13.914 -11.611  1.00  0.00           H
ATOM   1599  CE1 HID X 104      -2.579  15.998 -11.679  1.00  0.00           C
ATOM   1600  HE1 HID X 104      -3.001  16.063 -12.669  1.00  0.00           H
ATOM   1601  NE2 HID X 104      -1.898  16.813 -10.859  1.00  0.00           N
ATOM   1602  CD2 HID X 104      -1.537  16.032  -9.725  1.00  0.00           C
ATOM   1603  HD2 HID X 104      -0.928  16.395  -8.903  1.00  0.00           H
ATOM   1604  C   HID X 104       1.042  13.935  -9.061  1.00  0.00           C
ATOM   1605  O   HID X 104       1.198  14.262  -7.841  1.00  0.00           O
ATOM   1606  N   ASP X 105       1.711  14.579 -10.027  1.00  0.00           N
ATOM   1607  H   ASP X 105       1.501  14.484 -11.006  1.00  0.00           H
ATOM   1608  CA  ASP X 105       2.956  15.324  -9.693  1.00  0.00           C
ATOM   1609  HA  ASP X 105       3.392  15.001  -8.744  1.00  0.00           H
ATOM   1610  CB  ASP X 105       4.051  15.264 -10.778  1.00  0.00           C
ATOM   1611  HB2 ASP X 105       4.948  15.739 -10.387  1.00  0.00           H
ATOM   1612  HB3 ASP X 105       4.264  14.211 -10.997  1.00  0.00           H
ATOM   1613  CG  ASP X 105       3.778  15.858 -12.117  1.00  0.00           C
ATOM   1614  OD1 ASP X 105       2.650  16.317 -12.361  1.00  0.00           O
ATOM   1615  OD2 ASP X 105       4.588  15.564 -13.035  1.00  0.00           O
ATOM   1616  C   ASP X 105       2.675  16.787  -9.370  1.00  0.00           C
ATOM   1617  O   ASP X 105       3.526  17.518  -8.758  1.00  0.00           O
ATOM   1618  N   GLY X 106       1.512  17.281  -9.671  1.00  0.00           N
ATOM   1619  H   GLY X 106       0.986  16.642 -10.258  1.00  0.00           H
ATOM   1620  CA  GLY X 106       1.059  18.687  -9.660  1.00  0.00           C
ATOM   1621  HA2 GLY X 106       0.096  18.685  -9.143  1.00  0.00           H
ATOM   1622  HA3 GLY X 106       1.678  19.224  -8.933  1.00  0.00           H
ATOM   1623  C   GLY X 106       0.714  19.329 -11.010  1.00  0.00           C
ATOM   1624  O   GLY X 106       0.191  20.410 -11.074  1.00  0.00           O
ATOM   1625  N   LYS X 107       0.830  18.628 -12.109  1.00  0.00           N
ATOM   1626  H   LYS X 107       1.221  17.709 -11.969  1.00  0.00           H
ATOM   1627  CA  LYS X 107       0.470  18.977 -13.496  1.00  0.00           C
ATOM   1628  HA  LYS X 107      -0.216  19.819 -13.572  1.00  0.00           H
ATOM   1629  CB  LYS X 107       1.661  19.165 -14.345  1.00  0.00           C
ATOM   1630  HB2 LYS X 107       2.330  18.299 -14.246  1.00  0.00           H
ATOM   1631  HB3 LYS X 107       1.452  19.149 -15.416  1.00  0.00           H
ATOM   1632  CG  LYS X 107       2.404  20.399 -13.932  1.00  0.00           C
ATOM   1633  HG2 LYS X 107       1.693  21.132 -13.555  1.00  0.00           H
ATOM   1634  HG3 LYS X 107       2.958  20.217 -13.016  1.00  0.00           H
ATOM   1635  CD  LYS X 107       3.328  20.887 -15.054  1.00  0.00           C
ATOM   1636  HD2 LYS X 107       3.957  20.104 -15.454  1.00  0.00           H
ATOM   1637  HD3 LYS X 107       2.664  21.180 -15.869  1.00  0.00           H
ATOM   1638  CE  LYS X 107       4.214  22.014 -14.615  1.00  0.00           C
ATOM   1639  HE2 LYS X 107       4.760  21.613 -13.761  1.00  0.00           H
ATOM   1640  HE3 LYS X 107       4.955  22.294 -15.352  1.00  0.00           H
ATOM   1641  NZ  LYS X 107       3.593  23.287 -14.269  1.00  0.00           N
ATOM   1642  HZ1 LYS X 107       3.119  23.631 -15.095  1.00  0.00           H
ATOM   1643  HZ2 LYS X 107       4.213  24.059 -14.046  1.00  0.00           H
ATOM   1644  HZ3 LYS X 107       2.848  23.313 -13.592  1.00  0.00           H
ATOM   1645  C   LYS X 107      -0.471  17.886 -14.084  1.00  0.00           C
ATOM   1646  O   LYS X 107      -1.507  18.109 -14.704  1.00  0.00           O
ATOM   1647  N   THR X 108      -0.120  16.620 -13.928  1.00  0.00           N
ATOM   1648  H   THR X 108       0.757  16.379 -13.491  1.00  0.00           H
ATOM   1649  CA  THR X 108      -0.745  15.358 -14.463  1.00  0.00           C
ATOM   1650  HA  THR X 108      -1.808  15.578 -14.553  1.00  0.00           H
ATOM   1651  CB  THR X 108      -0.165  15.319 -15.873  1.00  0.00           C
ATOM   1652  HB  THR X 108      -0.179  16.335 -16.273  1.00  0.00           H
ATOM   1653  CG2 THR X 108       1.256  14.781 -16.012  1.00  0.00           C
ATOM   1654 HG21 THR X 108       1.917  15.468 -15.480  1.00  0.00           H
ATOM   1655 HG22 THR X 108       1.540  14.806 -17.072  1.00  0.00           H
ATOM   1656 HG23 THR X 108       1.354  13.796 -15.577  1.00  0.00           H
ATOM   1657  OG1 THR X 108      -0.976  14.433 -16.583  1.00  0.00           O
ATOM   1658  HG1 THR X 108      -1.504  15.069 -17.071  1.00  0.00           H
ATOM   1659  C   THR X 108      -0.401  14.063 -13.677  1.00  0.00           C
ATOM   1660  O   THR X 108       0.354  14.131 -12.674  1.00  0.00           O
ATOM   1661  N   ARG X 109      -0.983  12.939 -14.096  1.00  0.00           N
ATOM   1662  H   ARG X 109      -1.484  12.979 -14.976  1.00  0.00           H
ATOM   1663  CA  ARG X 109      -0.940  11.633 -13.394  1.00  0.00           C
ATOM   1664  HA  ARG X 109      -0.762  11.854 -12.347  1.00  0.00           H
ATOM   1665  CB  ARG X 109      -2.222  10.924 -13.609  1.00  0.00           C
ATOM   1666  HB2 ARG X 109      -3.134  11.500 -13.414  1.00  0.00           H
ATOM   1667  HB3 ARG X 109      -2.400  10.659 -14.659  1.00  0.00           H
ATOM   1668  CG  ARG X 109      -2.302   9.669 -12.745  1.00  0.00           C
ATOM   1669  HG2 ARG X 109      -1.472   9.022 -13.046  1.00  0.00           H
ATOM   1670  HG3 ARG X 109      -2.224   9.954 -11.696  1.00  0.00           H
ATOM   1671  CD  ARG X 109      -3.702   8.910 -12.826  1.00  0.00           C
ATOM   1672  HD2 ARG X 109      -3.792   8.394 -13.780  1.00  0.00           H
ATOM   1673  HD3 ARG X 109      -3.769   8.260 -11.958  1.00  0.00           H
ATOM   1674  NE  ARG X 109      -4.840   9.827 -12.706  1.00  0.00           N
ATOM   1675  HE  ARG X 109      -5.321   9.934 -13.582  1.00  0.00           H
ATOM   1676  CZ  ARG X 109      -5.456  10.365 -11.669  1.00  0.00           C
ATOM   1677  NH1 ARG X 109      -4.890  10.364 -10.454  1.00  0.00           N
ATOM   1678 HH11 ARG X 109      -4.026   9.866 -10.326  1.00  0.00           H
ATOM   1679 HH12 ARG X 109      -5.517  10.662  -9.716  1.00  0.00           H
ATOM   1680  NH2 ARG X 109      -6.497  11.057 -11.767  1.00  0.00           N
ATOM   1681 HH21 ARG X 109      -7.026  10.879 -12.613  1.00  0.00           H
ATOM   1682 HH22 ARG X 109      -6.903  11.631 -11.046  1.00  0.00           H
ATOM   1683  C   ARG X 109       0.243  10.722 -13.974  1.00  0.00           C
ATOM   1684  O   ARG X 109       0.157  10.246 -15.092  1.00  0.00           O
ATOM   1685  N   MET X 110       1.246  10.458 -13.186  1.00  0.00           N
ATOM   1686  H   MET X 110       1.324  11.026 -12.352  1.00  0.00           H
ATOM   1687  CA  MET X 110       2.341   9.507 -13.535  1.00  0.00           C
ATOM   1688  HA  MET X 110       2.564   9.471 -14.602  1.00  0.00           H
ATOM   1689  CB  MET X 110       3.597   9.835 -12.669  1.00  0.00           C
ATOM   1690  HB2 MET X 110       3.800  10.899 -12.708  1.00  0.00           H
ATOM   1691  HB3 MET X 110       3.338   9.636 -11.635  1.00  0.00           H
ATOM   1692  CG  MET X 110       4.832   8.913 -13.024  1.00  0.00           C
ATOM   1693  HG2 MET X 110       4.437   7.911 -12.893  1.00  0.00           H
ATOM   1694  HG3 MET X 110       5.071   9.201 -14.048  1.00  0.00           H
ATOM   1695  SD  MET X 110       6.256   9.206 -11.984  1.00  0.00           S
ATOM   1696  CE  MET X 110       7.237   7.815 -12.638  1.00  0.00           C
ATOM   1697  HE1 MET X 110       6.706   6.885 -12.861  1.00  0.00           H
ATOM   1698  HE2 MET X 110       7.860   8.196 -13.454  1.00  0.00           H
ATOM   1699  HE3 MET X 110       7.871   7.509 -11.817  1.00  0.00           H
ATOM   1700  C   MET X 110       1.744   8.146 -13.097  1.00  0.00           C
ATOM   1701  O   MET X 110       1.380   7.937 -11.919  1.00  0.00           O
ATOM   1702  N   SER X 111       1.708   7.157 -13.993  1.00  0.00           N
ATOM   1703  H   SER X 111       2.057   7.332 -14.921  1.00  0.00           H
ATOM   1704  CA  SER X 111       1.294   5.774 -13.635  1.00  0.00           C
ATOM   1705  HA  SER X 111       1.212   5.721 -12.553  1.00  0.00           H
ATOM   1706  CB  SER X 111      -0.084   5.370 -14.112  1.00  0.00           C
ATOM   1707  HB2 SER X 111      -0.014   5.347 -15.203  1.00  0.00           H
ATOM   1708  HB3 SER X 111      -0.283   4.364 -13.743  1.00  0.00           H
ATOM   1709  OG  SER X 111      -1.011   6.256 -13.596  1.00  0.00           O
ATOM   1710  HG  SER X 111      -1.891   6.086 -13.932  1.00  0.00           H
ATOM   1711  C   SER X 111       2.391   4.833 -14.060  1.00  0.00           C
ATOM   1712  O   SER X 111       3.087   5.102 -15.045  1.00  0.00           O
ATOM   1713  N   ILE X 112       2.631   3.818 -13.222  1.00  0.00           N
ATOM   1714  H   ILE X 112       2.127   3.802 -12.347  1.00  0.00           H
ATOM   1715  CA  ILE X 112       3.730   2.872 -13.426  1.00  0.00           C
ATOM   1716  HA  ILE X 112       4.172   2.930 -14.422  1.00  0.00           H
ATOM   1717  CB  ILE X 112       4.857   3.098 -12.339  1.00  0.00           C
ATOM   1718  HB  ILE X 112       4.403   2.934 -11.360  1.00  0.00           H
ATOM   1719  CG2 ILE X 112       6.036   2.131 -12.459  1.00  0.00           C
ATOM   1720 HG21 ILE X 112       6.780   2.298 -11.676  1.00  0.00           H
ATOM   1721 HG22 ILE X 112       6.536   2.380 -13.390  1.00  0.00           H
ATOM   1722 HG23 ILE X 112       5.702   1.103 -12.620  1.00  0.00           H
ATOM   1723  CG1 ILE X 112       5.359   4.536 -12.237  1.00  0.00           C
ATOM   1724 HG12 ILE X 112       6.412   4.679 -11.971  1.00  0.00           H
ATOM   1725 HG13 ILE X 112       5.242   5.010 -13.219  1.00  0.00           H
ATOM   1726  CD1 ILE X 112       4.616   5.232 -11.080  1.00  0.00           C
ATOM   1727 HD11 ILE X 112       4.838   6.297 -11.026  1.00  0.00           H
ATOM   1728 HD12 ILE X 112       4.731   4.742 -10.109  1.00  0.00           H
ATOM   1729 HD13 ILE X 112       3.535   5.170 -11.224  1.00  0.00           H
ATOM   1730  C   ILE X 112       3.018   1.470 -13.333  1.00  0.00           C
ATOM   1731  O   ILE X 112       2.125   1.222 -12.514  1.00  0.00           O
ATOM   1732  N   CYX X 113       3.452   0.598 -14.262  1.00  0.00           N
ATOM   1733  H   CYX X 113       4.215   0.835 -14.874  1.00  0.00           H
ATOM   1734  CA  CYX X 113       3.183  -0.877 -14.350  1.00  0.00           C
ATOM   1735  HA  CYX X 113       2.701  -1.210 -13.436  1.00  0.00           H
ATOM   1736  CB  CYX X 113       2.138  -1.060 -15.419  1.00  0.00           C
ATOM   1737  HB2 CYX X 113       2.516  -0.528 -16.283  1.00  0.00           H
ATOM   1738  HB3 CYX X 113       2.136  -2.120 -15.679  1.00  0.00           H
ATOM   1739  SG  CYX X 113       0.469  -0.545 -14.963  1.00  0.00           S
ATOM   1740  C   CYX X 113       4.403  -1.744 -14.659  1.00  0.00           C
ATOM   1741  O   CYX X 113       5.324  -1.135 -15.224  1.00  0.00           O
ATOM   1742  N   ILE X 114       4.428  -3.004 -14.339  1.00  0.00           N
ATOM   1743  H   ILE X 114       3.767  -3.240 -13.606  1.00  0.00           H
ATOM   1744  CA  ILE X 114       5.467  -4.026 -14.643  1.00  0.00           C
ATOM   1745  HA  ILE X 114       6.056  -3.514 -15.399  1.00  0.00           H
ATOM   1746  CB  ILE X 114       6.411  -4.364 -13.436  1.00  0.00           C
ATOM   1747  HB  ILE X 114       5.864  -5.010 -12.754  1.00  0.00           H
ATOM   1748  CG2 ILE X 114       7.701  -4.961 -13.869  1.00  0.00           C
ATOM   1749 HG21 ILE X 114       8.240  -4.217 -14.443  1.00  0.00           H
ATOM   1750 HG22 ILE X 114       7.566  -5.939 -14.348  1.00  0.00           H
ATOM   1751 HG23 ILE X 114       8.179  -5.178 -12.907  1.00  0.00           H
ATOM   1752  CG1 ILE X 114       6.515  -2.968 -12.697  1.00  0.00           C
ATOM   1753 HG12 ILE X 114       6.774  -2.141 -13.357  1.00  0.00           H
ATOM   1754 HG13 ILE X 114       5.562  -2.804 -12.186  1.00  0.00           H
ATOM   1755  CD1 ILE X 114       7.610  -2.935 -11.713  1.00  0.00           C
ATOM   1756 HD11 ILE X 114       7.602  -3.866 -11.142  1.00  0.00           H
ATOM   1757 HD12 ILE X 114       7.577  -2.029 -11.097  1.00  0.00           H
ATOM   1758 HD13 ILE X 114       8.575  -3.043 -12.203  1.00  0.00           H
ATOM   1759  C   ILE X 114       4.852  -5.301 -15.080  1.00  0.00           C
ATOM   1760  O   ILE X 114       3.948  -5.856 -14.449  1.00  0.00           O
ATOM   1761  N   SER X 115       5.501  -5.901 -16.076  1.00  0.00           N
ATOM   1762  H   SER X 115       6.258  -5.453 -16.570  1.00  0.00           H
ATOM   1763  CA  SER X 115       5.030  -7.163 -16.685  1.00  0.00           C
ATOM   1764  HA  SER X 115       4.460  -7.698 -15.932  1.00  0.00           H
ATOM   1765  CB  SER X 115       3.974  -6.949 -17.791  1.00  0.00           C
ATOM   1766  HB2 SER X 115       3.325  -6.093 -17.604  1.00  0.00           H
ATOM   1767  HB3 SER X 115       4.445  -6.596 -18.716  1.00  0.00           H
ATOM   1768  OG  SER X 115       3.318  -8.157 -18.043  1.00  0.00           O
ATOM   1769  HG  SER X 115       2.455  -8.256 -17.631  1.00  0.00           H
ATOM   1770  C   SER X 115       6.187  -7.992 -17.223  1.00  0.00           C
ATOM   1771  O   SER X 115       7.352  -7.598 -17.249  1.00  0.00           O
ATOM   1772  N   GLY X 116       5.883  -9.185 -17.676  1.00  0.00           N
ATOM   1773  H   GLY X 116       4.891  -9.278 -17.837  1.00  0.00           H
ATOM   1774  CA  GLY X 116       6.854 -10.129 -18.255  1.00  0.00           C
ATOM   1775  HA2 GLY X 116       6.589 -10.464 -19.258  1.00  0.00           H
ATOM   1776  HA3 GLY X 116       7.833  -9.665 -18.338  1.00  0.00           H
ATOM   1777  C   GLY X 116       7.051 -11.430 -17.424  1.00  0.00           C
ATOM   1778  O   GLY X 116       6.403 -11.580 -16.370  1.00  0.00           O
ATOM   1779  N   PRO X 117       8.022 -12.314 -17.813  1.00  0.00           N
ATOM   1780  CD  PRO X 117       8.422 -12.505 -19.205  1.00  0.00           C
ATOM   1781  HD2 PRO X 117       8.792 -11.555 -19.577  1.00  0.00           H
ATOM   1782  HD3 PRO X 117       7.593 -12.832 -19.830  1.00  0.00           H
ATOM   1783  CG  PRO X 117       9.454 -13.671 -19.173  1.00  0.00           C
ATOM   1784  HG2 PRO X 117      10.409 -13.188 -18.994  1.00  0.00           H
ATOM   1785  HG3 PRO X 117       9.538 -14.242 -20.095  1.00  0.00           H
ATOM   1786  CB  PRO X 117       8.957 -14.540 -17.973  1.00  0.00           C
ATOM   1787  HB2 PRO X 117       9.682 -15.302 -17.723  1.00  0.00           H
ATOM   1788  HB3 PRO X 117       8.024 -15.035 -18.232  1.00  0.00           H
ATOM   1789  CA  PRO X 117       8.419 -13.477 -16.999  1.00  0.00           C
ATOM   1790  HA  PRO X 117       7.534 -13.857 -16.486  1.00  0.00           H
ATOM   1791  C   PRO X 117       9.503 -13.182 -16.042  1.00  0.00           C
ATOM   1792  O   PRO X 117      10.199 -12.143 -16.075  1.00  0.00           O
ATOM   1793  N   ASN X 118       9.733 -14.079 -15.108  1.00  0.00           N
ATOM   1794  H   ASN X 118       9.197 -14.931 -15.189  1.00  0.00           H
ATOM   1795  CA  ASN X 118      10.414 -13.791 -13.763  1.00  0.00           C
ATOM   1796  HA  ASN X 118       9.965 -12.873 -13.392  1.00  0.00           H
ATOM   1797  CB  ASN X 118      10.098 -14.921 -12.753  1.00  0.00           C
ATOM   1798  HB2 ASN X 118      10.401 -15.912 -13.083  1.00  0.00           H
ATOM   1799  HB3 ASN X 118      10.635 -14.667 -11.838  1.00  0.00           H
ATOM   1800  CG  ASN X 118       8.563 -15.092 -12.319  1.00  0.00           C
ATOM   1801  OD1 ASN X 118       7.676 -14.367 -12.683  1.00  0.00           O
ATOM   1802  ND2 ASN X 118       8.207 -16.033 -11.519  1.00  0.00           N
ATOM   1803 HD21 ASN X 118       8.893 -16.682 -11.160  1.00  0.00           H
ATOM   1804 HD22 ASN X 118       7.213 -16.168 -11.398  1.00  0.00           H
ATOM   1805  C   ASN X 118      11.909 -13.473 -13.914  1.00  0.00           C
ATOM   1806  O   ASN X 118      12.481 -12.685 -13.171  1.00  0.00           O
ATOM   1807  N   ASN X 119      12.518 -13.916 -15.010  1.00  0.00           N
ATOM   1808  H   ASN X 119      12.021 -14.559 -15.614  1.00  0.00           H
ATOM   1809  CA  ASN X 119      13.934 -13.657 -15.343  1.00  0.00           C
ATOM   1810  HA  ASN X 119      14.491 -13.431 -14.424  1.00  0.00           H
ATOM   1811  CB  ASN X 119      14.639 -14.946 -15.943  1.00  0.00           C
ATOM   1812  HB2 ASN X 119      15.685 -14.683 -16.049  1.00  0.00           H
ATOM   1813  HB3 ASN X 119      14.546 -15.757 -15.230  1.00  0.00           H
ATOM   1814  CG  ASN X 119      13.986 -15.429 -17.198  1.00  0.00           C
ATOM   1815  OD1 ASN X 119      12.800 -15.134 -17.419  1.00  0.00           O
ATOM   1816  ND2 ASN X 119      14.717 -16.089 -18.085  1.00  0.00           N
ATOM   1817 HD21 ASN X 119      15.695 -16.276 -17.943  1.00  0.00           H
ATOM   1818 HD22 ASN X 119      14.331 -16.304 -19.003  1.00  0.00           H
ATOM   1819  C   ASN X 119      14.172 -12.442 -16.235  1.00  0.00           C
ATOM   1820  O   ASN X 119      15.337 -11.981 -16.372  1.00  0.00           O
ATOM   1821  N   ASN X 120      13.154 -11.934 -16.883  1.00  0.00           N
ATOM   1822  H   ASN X 120      12.276 -12.423 -16.791  1.00  0.00           H
ATOM   1823  CA  ASN X 120      13.183 -10.886 -17.844  1.00  0.00           C
ATOM   1824  HA  ASN X 120      14.100 -10.295 -17.761  1.00  0.00           H
ATOM   1825  CB  ASN X 120      13.177 -11.541 -19.257  1.00  0.00           C
ATOM   1826  HB2 ASN X 120      13.735 -12.463 -19.052  1.00  0.00           H
ATOM   1827  HB3 ASN X 120      12.154 -11.648 -19.622  1.00  0.00           H
ATOM   1828  CG  ASN X 120      13.933 -10.719 -20.369  1.00  0.00           C
ATOM   1829  OD1 ASN X 120      14.370  -9.605 -20.188  1.00  0.00           O
ATOM   1830  ND2 ASN X 120      14.199 -11.331 -21.476  1.00  0.00           N
ATOM   1831 HD21 ASN X 120      13.846 -12.243 -21.729  1.00  0.00           H
ATOM   1832 HD22 ASN X 120      14.469 -10.699 -22.221  1.00  0.00           H
ATOM   1833  C   ASN X 120      12.136  -9.763 -17.725  1.00  0.00           C
ATOM   1834  O   ASN X 120      11.799  -9.120 -18.711  1.00  0.00           O
ATOM   1835  N   ALA X 121      11.627  -9.538 -16.514  1.00  0.00           N
ATOM   1836  H   ALA X 121      11.894 -10.217 -15.827  1.00  0.00           H
ATOM   1837  CA  ALA X 121      10.611  -8.531 -16.186  1.00  0.00           C
ATOM   1838  HA  ALA X 121       9.667  -8.780 -16.658  1.00  0.00           H
ATOM   1839  CB  ALA X 121      10.350  -8.547 -14.700  1.00  0.00           C
ATOM   1840  HB1 ALA X 121       9.337  -8.191 -14.500  1.00  0.00           H
ATOM   1841  HB2 ALA X 121      11.083  -7.878 -14.244  1.00  0.00           H
ATOM   1842  HB3 ALA X 121      10.370  -9.528 -14.243  1.00  0.00           H
ATOM   1843  C   ALA X 121      11.045  -7.077 -16.645  1.00  0.00           C
ATOM   1844  O   ALA X 121      12.255  -6.746 -16.726  1.00  0.00           O
ATOM   1845  N   SER X 122       9.984  -6.241 -16.747  1.00  0.00           N
ATOM   1846  H   SER X 122       9.041  -6.607 -16.714  1.00  0.00           H
ATOM   1847  CA  SER X 122      10.151  -4.862 -17.166  1.00  0.00           C
ATOM   1848  HA  SER X 122      11.111  -4.593 -16.731  1.00  0.00           H
ATOM   1849  CB  SER X 122      10.322  -4.633 -18.666  1.00  0.00           C
ATOM   1850  HB2 SER X 122      11.068  -3.840 -18.783  1.00  0.00           H
ATOM   1851  HB3 SER X 122      10.850  -5.448 -19.158  1.00  0.00           H
ATOM   1852  OG  SER X 122       9.134  -4.332 -19.495  1.00  0.00           O
ATOM   1853  HG  SER X 122       8.570  -5.104 -19.454  1.00  0.00           H
ATOM   1854  C   SER X 122       9.005  -3.914 -16.826  1.00  0.00           C
ATOM   1855  O   SER X 122       7.831  -4.244 -17.078  1.00  0.00           O
ATOM   1856  N   ALA X 123       9.339  -2.761 -16.177  1.00  0.00           N
ATOM   1857  H   ALA X 123      10.300  -2.630 -15.920  1.00  0.00           H
ATOM   1858  CA  ALA X 123       8.340  -1.690 -15.977  1.00  0.00           C
ATOM   1859  HA  ALA X 123       7.384  -2.152 -15.765  1.00  0.00           H
ATOM   1860  CB  ALA X 123       8.760  -0.913 -14.754  1.00  0.00           C
ATOM   1861  HB1 ALA X 123       9.020  -1.586 -13.943  1.00  0.00           H
ATOM   1862  HB2 ALA X 123       7.976  -0.308 -14.294  1.00  0.00           H
ATOM   1863  HB3 ALA X 123       9.665  -0.401 -15.082  1.00  0.00           H
ATOM   1864  C   ALA X 123       8.194  -0.746 -17.172  1.00  0.00           C
ATOM   1865  O   ALA X 123       9.051  -0.564 -18.051  1.00  0.00           O
ATOM   1866  N   VAL X 124       7.113  -0.008 -17.168  1.00  0.00           N
ATOM   1867  H   VAL X 124       6.321  -0.142 -16.549  1.00  0.00           H
ATOM   1868  CA  VAL X 124       6.846   1.080 -18.181  1.00  0.00           C
ATOM   1869  HA  VAL X 124       7.726   1.419 -18.742  1.00  0.00           H
ATOM   1870  CB  VAL X 124       5.699   0.662 -19.161  1.00  0.00           C
ATOM   1871  HB  VAL X 124       6.173  -0.087 -19.795  1.00  0.00           H
ATOM   1872  CG1 VAL X 124       4.473   0.075 -18.423  1.00  0.00           C
ATOM   1873 HG11 VAL X 124       3.830  -0.328 -19.195  1.00  0.00           H
ATOM   1874 HG12 VAL X 124       4.739  -0.730 -17.742  1.00  0.00           H
ATOM   1875 HG13 VAL X 124       3.872   0.861 -17.954  1.00  0.00           H
ATOM   1876  CG2 VAL X 124       5.276   1.956 -20.033  1.00  0.00           C
ATOM   1877 HG21 VAL X 124       4.790   2.715 -19.415  1.00  0.00           H
ATOM   1878 HG22 VAL X 124       4.577   1.528 -20.756  1.00  0.00           H
ATOM   1879 HG23 VAL X 124       6.140   2.355 -20.556  1.00  0.00           H
ATOM   1880  C   VAL X 124       6.320   2.190 -17.286  1.00  0.00           C
ATOM   1881  O   VAL X 124       5.536   1.928 -16.381  1.00  0.00           O
ATOM   1882  N   ILE X 125       6.815   3.406 -17.532  1.00  0.00           N
ATOM   1883  H   ILE X 125       7.452   3.567 -18.295  1.00  0.00           H
ATOM   1884  CA  ILE X 125       6.266   4.685 -17.165  1.00  0.00           C
ATOM   1885  HA  ILE X 125       5.724   4.437 -16.252  1.00  0.00           H
ATOM   1886  CB  ILE X 125       7.384   5.702 -16.805  1.00  0.00           C
ATOM   1887  HB  ILE X 125       7.733   6.135 -17.751  1.00  0.00           H
ATOM   1888  CG2 ILE X 125       6.608   6.782 -16.103  1.00  0.00           C
ATOM   1889 HG21 ILE X 125       6.099   6.341 -15.241  1.00  0.00           H
ATOM   1890 HG22 ILE X 125       5.937   7.284 -16.801  1.00  0.00           H
ATOM   1891 HG23 ILE X 125       7.220   7.625 -15.765  1.00  0.00           H
ATOM   1892  CG1 ILE X 125       8.735   5.334 -16.057  1.00  0.00           C
ATOM   1893 HG12 ILE X 125       9.168   4.569 -16.697  1.00  0.00           H
ATOM   1894 HG13 ILE X 125       9.445   6.153 -16.037  1.00  0.00           H
ATOM   1895  CD1 ILE X 125       8.490   4.711 -14.672  1.00  0.00           C
ATOM   1896 HD11 ILE X 125       8.036   5.468 -14.035  1.00  0.00           H
ATOM   1897 HD12 ILE X 125       9.391   4.322 -14.187  1.00  0.00           H
ATOM   1898 HD13 ILE X 125       7.753   3.921 -14.755  1.00  0.00           H
ATOM   1899  C   ILE X 125       5.143   5.296 -18.070  1.00  0.00           C
ATOM   1900  O   ILE X 125       5.474   5.572 -19.180  1.00  0.00           O
ATOM   1901  N   TRP X 126       3.956   5.664 -17.598  1.00  0.00           N
ATOM   1902  H   TRP X 126       3.792   5.430 -16.632  1.00  0.00           H
ATOM   1903  CA  TRP X 126       2.879   6.416 -18.256  1.00  0.00           C
ATOM   1904  HA  TRP X 126       3.092   6.452 -19.326  1.00  0.00           H
ATOM   1905  CB  TRP X 126       1.555   5.576 -18.076  1.00  0.00           C
ATOM   1906  HB2 TRP X 126       1.452   5.137 -17.088  1.00  0.00           H
ATOM   1907  HB3 TRP X 126       0.668   6.190 -18.237  1.00  0.00           H
ATOM   1908  CG  TRP X 126       1.369   4.476 -19.061  1.00  0.00           C
ATOM   1909  CD1 TRP X 126       2.023   3.275 -19.084  1.00  0.00           C
ATOM   1910  HD1 TRP X 126       2.788   3.006 -18.358  1.00  0.00           H
ATOM   1911  NE1 TRP X 126       1.478   2.514 -20.049  1.00  0.00           N
ATOM   1912  HE1 TRP X 126       1.746   1.560 -20.224  1.00  0.00           H
ATOM   1913  CE2 TRP X 126       0.521   3.159 -20.796  1.00  0.00           C
ATOM   1914  CZ2 TRP X 126      -0.310   2.804 -21.838  1.00  0.00           C
ATOM   1915  HZ2 TRP X 126      -0.329   1.772 -22.162  1.00  0.00           H
ATOM   1916  CH2 TRP X 126      -1.296   3.663 -22.392  1.00  0.00           C
ATOM   1917  HH2 TRP X 126      -2.124   3.312 -22.996  1.00  0.00           H
ATOM   1918  CZ3 TRP X 126      -1.257   4.994 -21.887  1.00  0.00           C
ATOM   1919  HZ3 TRP X 126      -2.056   5.615 -22.264  1.00  0.00           H
ATOM   1920  CE3 TRP X 126      -0.505   5.323 -20.735  1.00  0.00           C
ATOM   1921  HE3 TRP X 126      -0.540   6.328 -20.341  1.00  0.00           H
ATOM   1922  CD2 TRP X 126       0.451   4.465 -20.178  1.00  0.00           C
ATOM   1923  C   TRP X 126       2.911   7.884 -17.725  1.00  0.00           C
ATOM   1924  O   TRP X 126       2.946   8.137 -16.503  1.00  0.00           O
ATOM   1925  N   TYR X 127       2.792   8.856 -18.660  1.00  0.00           N
ATOM   1926  H   TYR X 127       2.604   8.510 -19.595  1.00  0.00           H
ATOM   1927  CA  TYR X 127       2.669  10.329 -18.370  1.00  0.00           C
ATOM   1928  HA  TYR X 127       2.153  10.311 -17.413  1.00  0.00           H
ATOM   1929  CB  TYR X 127       4.079  10.948 -18.176  1.00  0.00           C
ATOM   1930  HB2 TYR X 127       4.658  10.176 -17.682  1.00  0.00           H
ATOM   1931  HB3 TYR X 127       4.385  11.012 -19.226  1.00  0.00           H
ATOM   1932  CG  TYR X 127       4.188  12.275 -17.480  1.00  0.00           C
ATOM   1933  CD1 TYR X 127       4.069  12.291 -16.082  1.00  0.00           C
ATOM   1934  HD1 TYR X 127       3.760  11.427 -15.510  1.00  0.00           H
ATOM   1935  CE1 TYR X 127       4.277  13.568 -15.486  1.00  0.00           C
ATOM   1936  HE1 TYR X 127       4.306  13.595 -14.413  1.00  0.00           H
ATOM   1937  CZ  TYR X 127       4.518  14.754 -16.254  1.00  0.00           C
ATOM   1938  OH  TYR X 127       4.795  15.949 -15.667  1.00  0.00           O
ATOM   1939  HH  TYR X 127       4.660  15.913 -14.723  1.00  0.00           H
ATOM   1940  CE2 TYR X 127       4.595  14.668 -17.667  1.00  0.00           C
ATOM   1941  HE2 TYR X 127       4.790  15.537 -18.272  1.00  0.00           H
ATOM   1942  CD2 TYR X 127       4.513  13.407 -18.302  1.00  0.00           C
ATOM   1943  HD2 TYR X 127       4.584  13.387 -19.380  1.00  0.00           H
ATOM   1944  C   TYR X 127       1.933  11.013 -19.515  1.00  0.00           C
ATOM   1945  O   TYR X 127       1.976  10.599 -20.655  1.00  0.00           O
ATOM   1946  N   ASN X 128       1.212  12.025 -19.154  1.00  0.00           N
ATOM   1947  H   ASN X 128       1.332  12.312 -18.190  1.00  0.00           H
ATOM   1948  CA  ASN X 128       0.230  12.661 -20.056  1.00  0.00           C
ATOM   1949  HA  ASN X 128      -0.491  13.220 -19.467  1.00  0.00           H
ATOM   1950  CB  ASN X 128       1.043  13.568 -21.005  1.00  0.00           C
ATOM   1951  HB2 ASN X 128       1.915  13.017 -21.392  1.00  0.00           H
ATOM   1952  HB3 ASN X 128       0.362  13.880 -21.794  1.00  0.00           H
ATOM   1953  CG  ASN X 128       1.554  14.816 -20.397  1.00  0.00           C
ATOM   1954  OD1 ASN X 128       2.753  15.070 -20.582  1.00  0.00           O
ATOM   1955  ND2 ASN X 128       0.791  15.609 -19.649  1.00  0.00           N
ATOM   1956 HD21 ASN X 128      -0.208  15.580 -19.780  1.00  0.00           H
ATOM   1957 HD22 ASN X 128       1.101  16.413 -19.116  1.00  0.00           H
ATOM   1958  C   ASN X 128      -0.766  11.763 -20.803  1.00  0.00           C
ATOM   1959  O   ASN X 128      -1.323  12.074 -21.853  1.00  0.00           O
ATOM   1960  N   ARG X 129      -1.068  10.568 -20.246  1.00  0.00           N
ATOM   1961  H   ARG X 129      -0.626  10.430 -19.350  1.00  0.00           H
ATOM   1962  CA  ARG X 129      -1.800   9.369 -20.756  1.00  0.00           C
ATOM   1963  HA  ARG X 129      -1.680   8.670 -19.924  1.00  0.00           H
ATOM   1964  CB  ARG X 129      -3.326   9.691 -20.750  1.00  0.00           C
ATOM   1965  HB2 ARG X 129      -3.607  10.301 -19.890  1.00  0.00           H
ATOM   1966  HB3 ARG X 129      -3.604  10.271 -21.639  1.00  0.00           H
ATOM   1967  CG  ARG X 129      -4.273   8.435 -20.602  1.00  0.00           C
ATOM   1968  HG2 ARG X 129      -4.540   8.188 -21.634  1.00  0.00           H
ATOM   1969  HG3 ARG X 129      -3.583   7.650 -20.292  1.00  0.00           H
ATOM   1970  CD  ARG X 129      -5.547   8.485 -19.788  1.00  0.00           C
ATOM   1971  HD2 ARG X 129      -5.396   9.153 -18.935  1.00  0.00           H
ATOM   1972  HD3 ARG X 129      -6.367   8.912 -20.364  1.00  0.00           H
ATOM   1973  NE  ARG X 129      -5.963   7.181 -19.252  1.00  0.00           N
ATOM   1974  HE  ARG X 129      -6.366   6.560 -19.922  1.00  0.00           H
ATOM   1975  CZ  ARG X 129      -5.827   6.733 -17.986  1.00  0.00           C
ATOM   1976  NH1 ARG X 129      -5.386   7.398 -17.045  1.00  0.00           N
ATOM   1977 HH11 ARG X 129      -4.832   8.209 -17.286  1.00  0.00           H
ATOM   1978 HH12 ARG X 129      -5.118   6.968 -16.170  1.00  0.00           H
ATOM   1979  NH2 ARG X 129      -6.221   5.521 -17.642  1.00  0.00           N
ATOM   1980 HH21 ARG X 129      -6.707   4.966 -18.335  1.00  0.00           H
ATOM   1981 HH22 ARG X 129      -6.048   5.190 -16.709  1.00  0.00           H
ATOM   1982  C   ARG X 129      -1.295   8.681 -22.073  1.00  0.00           C
ATOM   1983  O   ARG X 129      -2.037   8.223 -22.917  1.00  0.00           O
ATOM   1984  N   ARG X 130       0.015   8.632 -22.138  1.00  0.00           N
ATOM   1985  H   ARG X 130       0.585   9.025 -21.400  1.00  0.00           H
ATOM   1986  CA  ARG X 130       0.767   7.839 -23.097  1.00  0.00           C
ATOM   1987  HA  ARG X 130       0.136   7.018 -23.431  1.00  0.00           H
ATOM   1988  CB  ARG X 130       1.121   8.743 -24.319  1.00  0.00           C
ATOM   1989  HB2 ARG X 130       1.387   8.051 -25.122  1.00  0.00           H
ATOM   1990  HB3 ARG X 130       0.240   9.309 -24.616  1.00  0.00           H
ATOM   1991  CG  ARG X 130       2.055   9.894 -24.294  1.00  0.00           C
ATOM   1992  HG2 ARG X 130       1.958  10.376 -25.272  1.00  0.00           H
ATOM   1993  HG3 ARG X 130       1.771  10.660 -23.574  1.00  0.00           H
ATOM   1994  CD  ARG X 130       3.587   9.565 -23.940  1.00  0.00           C
ATOM   1995  HD2 ARG X 130       3.592   9.297 -22.881  1.00  0.00           H
ATOM   1996  HD3 ARG X 130       3.931   8.660 -24.457  1.00  0.00           H
ATOM   1997  NE  ARG X 130       4.497  10.681 -24.240  1.00  0.00           N
ATOM   1998  HE  ARG X 130       4.981  10.571 -25.119  1.00  0.00           H
ATOM   1999  CZ  ARG X 130       4.676  11.853 -23.740  1.00  0.00           C
ATOM   2000  NH1 ARG X 130       4.084  12.329 -22.662  1.00  0.00           N
ATOM   2001 HH11 ARG X 130       3.292  11.882 -22.222  1.00  0.00           H
ATOM   2002 HH12 ARG X 130       4.472  13.209 -22.360  1.00  0.00           H
ATOM   2003  NH2 ARG X 130       5.500  12.639 -24.375  1.00  0.00           N
ATOM   2004 HH21 ARG X 130       5.926  12.276 -25.216  1.00  0.00           H
ATOM   2005 HH22 ARG X 130       5.700  13.574 -24.046  1.00  0.00           H
ATOM   2006  C   ARG X 130       1.968   7.219 -22.323  1.00  0.00           C
ATOM   2007  O   ARG X 130       2.412   7.841 -21.350  1.00  0.00           O
ATOM   2008  N   PRO X 131       2.534   6.076 -22.819  1.00  0.00           N
ATOM   2009  CD  PRO X 131       1.979   5.163 -23.783  1.00  0.00           C
ATOM   2010  HD2 PRO X 131       1.750   5.734 -24.681  1.00  0.00           H
ATOM   2011  HD3 PRO X 131       1.031   4.795 -23.398  1.00  0.00           H
ATOM   2012  CG  PRO X 131       3.093   4.168 -24.042  1.00  0.00           C
ATOM   2013  HG2 PRO X 131       3.688   4.394 -24.927  1.00  0.00           H
ATOM   2014  HG3 PRO X 131       2.683   3.177 -24.256  1.00  0.00           H
ATOM   2015  CB  PRO X 131       3.894   4.119 -22.774  1.00  0.00           C
ATOM   2016  HB2 PRO X 131       4.918   3.771 -22.875  1.00  0.00           H
ATOM   2017  HB3 PRO X 131       3.338   3.608 -21.985  1.00  0.00           H
ATOM   2018  CA  PRO X 131       3.855   5.602 -22.357  1.00  0.00           C
ATOM   2019  HA  PRO X 131       3.845   5.696 -21.274  1.00  0.00           H
ATOM   2020  C   PRO X 131       5.051   6.302 -22.892  1.00  0.00           C
ATOM   2021  O   PRO X 131       4.965   6.746 -24.060  1.00  0.00           O
ATOM   2022  N   VAL X 132       6.049   6.541 -21.985  1.00  0.00           N
ATOM   2023  H   VAL X 132       5.985   6.273 -21.013  1.00  0.00           H
ATOM   2024  CA  VAL X 132       7.057   7.450 -22.304  1.00  0.00           C
ATOM   2025  HA  VAL X 132       7.099   7.530 -23.388  1.00  0.00           H
ATOM   2026  CB  VAL X 132       6.791   8.809 -21.540  1.00  0.00           C
ATOM   2027  HB  VAL X 132       5.868   9.292 -21.848  1.00  0.00           H
ATOM   2028  CG1 VAL X 132       6.554   8.572 -20.097  1.00  0.00           C
ATOM   2029 HG11 VAL X 132       5.633   7.982 -20.026  1.00  0.00           H
ATOM   2030 HG12 VAL X 132       7.399   8.052 -19.662  1.00  0.00           H
ATOM   2031 HG13 VAL X 132       6.373   9.499 -19.559  1.00  0.00           H
ATOM   2032  CG2 VAL X 132       7.906   9.902 -21.709  1.00  0.00           C
ATOM   2033 HG21 VAL X 132       7.516  10.882 -21.448  1.00  0.00           H
ATOM   2034 HG22 VAL X 132       8.129   9.816 -22.772  1.00  0.00           H
ATOM   2035 HG23 VAL X 132       8.772   9.677 -21.085  1.00  0.00           H
ATOM   2036  C   VAL X 132       8.447   6.968 -21.758  1.00  0.00           C
ATOM   2037  O   VAL X 132       9.512   7.414 -22.284  1.00  0.00           O
ATOM   2038  N   THR X 133       8.503   6.076 -20.756  1.00  0.00           N
ATOM   2039  H   THR X 133       7.694   5.681 -20.284  1.00  0.00           H
ATOM   2040  CA  THR X 133       9.848   5.612 -20.255  1.00  0.00           C
ATOM   2041  HA  THR X 133      10.559   5.652 -21.077  1.00  0.00           H
ATOM   2042  CB  THR X 133      10.419   6.431 -19.138  1.00  0.00           C
ATOM   2043  HB  THR X 133       9.752   6.482 -18.277  1.00  0.00           H
ATOM   2044  CG2 THR X 133      11.846   6.041 -18.517  1.00  0.00           C
ATOM   2045 HG21 THR X 133      12.611   5.969 -19.295  1.00  0.00           H
ATOM   2046 HG22 THR X 133      11.780   5.068 -18.024  1.00  0.00           H
ATOM   2047 HG23 THR X 133      12.131   6.851 -17.837  1.00  0.00           H
ATOM   2048  OG1 THR X 133      10.495   7.766 -19.552  1.00  0.00           O
ATOM   2049  HG1 THR X 133      10.365   8.342 -18.787  1.00  0.00           H
ATOM   2050  C   THR X 133       9.877   4.131 -19.882  1.00  0.00           C
ATOM   2051  O   THR X 133       8.878   3.671 -19.301  1.00  0.00           O
ATOM   2052  N   GLU X 134      10.928   3.329 -20.182  1.00  0.00           N
ATOM   2053  H   GLU X 134      11.822   3.647 -20.498  1.00  0.00           H
ATOM   2054  CA  GLU X 134      10.896   1.903 -19.816  1.00  0.00           C
ATOM   2055  HA  GLU X 134       9.967   1.744 -19.257  1.00  0.00           H
ATOM   2056  CB  GLU X 134      10.801   0.911 -20.990  1.00  0.00           C
ATOM   2057  HB2 GLU X 134      11.607   1.150 -21.688  1.00  0.00           H
ATOM   2058  HB3 GLU X 134      10.918  -0.094 -20.582  1.00  0.00           H
ATOM   2059  CG  GLU X 134       9.372   1.096 -21.620  1.00  0.00           C
ATOM   2060  HG2 GLU X 134       8.608   0.787 -20.910  1.00  0.00           H
ATOM   2061  HG3 GLU X 134       9.272   2.122 -21.970  1.00  0.00           H
ATOM   2062  CD  GLU X 134       9.059   0.109 -22.664  1.00  0.00           C
ATOM   2063  OE1 GLU X 134       9.863  -0.780 -23.005  1.00  0.00           O
ATOM   2064  OE2 GLU X 134       7.928   0.194 -23.219  1.00  0.00           O
ATOM   2065  C   GLU X 134      12.073   1.559 -18.895  1.00  0.00           C
ATOM   2066  O   GLU X 134      13.042   2.295 -18.904  1.00  0.00           O
ATOM   2067  N   ILE X 135      11.949   0.474 -18.076  1.00  0.00           N
ATOM   2068  H   ILE X 135      11.127  -0.100 -18.217  1.00  0.00           H
ATOM   2069  CA  ILE X 135      12.963   0.021 -17.170  1.00  0.00           C
ATOM   2070  HA  ILE X 135      13.927   0.307 -17.595  1.00  0.00           H
ATOM   2071  CB  ILE X 135      12.800   0.511 -15.737  1.00  0.00           C
ATOM   2072  HB  ILE X 135      11.748   0.271 -15.592  1.00  0.00           H
ATOM   2073  CG2 ILE X 135      13.921  -0.135 -14.853  1.00  0.00           C
ATOM   2074 HG21 ILE X 135      13.676   0.147 -13.821  1.00  0.00           H
ATOM   2075 HG22 ILE X 135      14.878   0.298 -15.153  1.00  0.00           H
ATOM   2076 HG23 ILE X 135      13.892  -1.214 -14.982  1.00  0.00           H
ATOM   2077  CG1 ILE X 135      12.902   2.034 -15.614  1.00  0.00           C
ATOM   2078 HG12 ILE X 135      13.436   2.389 -14.732  1.00  0.00           H
ATOM   2079 HG13 ILE X 135      13.450   2.389 -16.474  1.00  0.00           H
ATOM   2080  CD1 ILE X 135      11.529   2.719 -15.413  1.00  0.00           C
ATOM   2081 HD11 ILE X 135      11.111   2.404 -14.459  1.00  0.00           H
ATOM   2082 HD12 ILE X 135      10.824   2.435 -16.200  1.00  0.00           H
ATOM   2083 HD13 ILE X 135      11.667   3.792 -15.499  1.00  0.00           H
ATOM   2084  C   ILE X 135      13.014  -1.514 -17.174  1.00  0.00           C
ATOM   2085  O   ILE X 135      11.977  -2.177 -16.854  1.00  0.00           O
ATOM   2086  N   ASN X 136      14.232  -2.112 -17.424  1.00  0.00           N
ATOM   2087  H   ASN X 136      14.954  -1.423 -17.578  1.00  0.00           H
ATOM   2088  CA  ASN X 136      14.462  -3.528 -17.548  1.00  0.00           C
ATOM   2089  HA  ASN X 136      13.467  -3.930 -17.721  1.00  0.00           H
ATOM   2090  CB  ASN X 136      15.363  -3.790 -18.762  1.00  0.00           C
ATOM   2091  HB2 ASN X 136      16.261  -3.184 -18.761  1.00  0.00           H
ATOM   2092  HB3 ASN X 136      15.688  -4.831 -18.666  1.00  0.00           H
ATOM   2093  CG  ASN X 136      14.686  -3.495 -20.103  1.00  0.00           C
ATOM   2094  OD1 ASN X 136      13.892  -4.259 -20.552  1.00  0.00           O
ATOM   2095  ND2 ASN X 136      15.065  -2.443 -20.779  1.00  0.00           N
ATOM   2096 HD21 ASN X 136      15.807  -1.796 -20.538  1.00  0.00           H
ATOM   2097 HD22 ASN X 136      14.447  -2.224 -21.537  1.00  0.00           H
ATOM   2098  C   ASN X 136      15.064  -4.138 -16.239  1.00  0.00           C
ATOM   2099  O   ASN X 136      15.783  -3.444 -15.532  1.00  0.00           O
ATOM   2100  N   THR X 137      14.711  -5.383 -15.885  1.00  0.00           N
ATOM   2101  H   THR X 137      14.203  -5.873 -16.605  1.00  0.00           H
ATOM   2102  CA  THR X 137      15.262  -6.107 -14.770  1.00  0.00           C
ATOM   2103  HA  THR X 137      14.958  -5.652 -13.826  1.00  0.00           H
ATOM   2104  CB  THR X 137      14.884  -7.621 -14.742  1.00  0.00           C
ATOM   2105  HB  THR X 137      13.855  -7.641 -14.382  1.00  0.00           H
ATOM   2106  CG2 THR X 137      15.051  -8.367 -16.121  1.00  0.00           C
ATOM   2107 HG21 THR X 137      16.059  -8.170 -16.499  1.00  0.00           H
ATOM   2108 HG22 THR X 137      14.350  -8.098 -16.911  1.00  0.00           H
ATOM   2109 HG23 THR X 137      15.002  -9.439 -15.949  1.00  0.00           H
ATOM   2110  OG1 THR X 137      15.730  -8.359 -13.888  1.00  0.00           O
ATOM   2111  HG1 THR X 137      15.650  -7.976 -13.022  1.00  0.00           H
ATOM   2112  C   THR X 137      16.808  -5.987 -14.695  1.00  0.00           C
ATOM   2113  O   THR X 137      17.529  -5.981 -15.714  1.00  0.00           O
ATOM   2114  N   TRP X 138      17.345  -5.921 -13.472  1.00  0.00           N
ATOM   2115  H   TRP X 138      16.645  -5.796 -12.750  1.00  0.00           H
ATOM   2116  CA  TRP X 138      18.790  -5.979 -13.189  1.00  0.00           C
ATOM   2117  HA  TRP X 138      19.306  -5.961 -14.147  1.00  0.00           H
ATOM   2118  CB  TRP X 138      19.208  -4.720 -12.413  1.00  0.00           C
ATOM   2119  HB2 TRP X 138      20.246  -4.847 -12.086  1.00  0.00           H
ATOM   2120  HB3 TRP X 138      19.217  -3.854 -13.072  1.00  0.00           H
ATOM   2121  CG  TRP X 138      18.450  -4.294 -11.195  1.00  0.00           C
ATOM   2122  CD1 TRP X 138      18.740  -4.558  -9.903  1.00  0.00           C
ATOM   2123  HD1 TRP X 138      19.547  -5.183  -9.541  1.00  0.00           H
ATOM   2124  NE1 TRP X 138      17.742  -4.070  -9.071  1.00  0.00           N
ATOM   2125  HE1 TRP X 138      17.693  -4.147  -8.066  1.00  0.00           H
ATOM   2126  CE2 TRP X 138      16.799  -3.364  -9.782  1.00  0.00           C
ATOM   2127  CZ2 TRP X 138      15.695  -2.611  -9.318  1.00  0.00           C
ATOM   2128  HZ2 TRP X 138      15.366  -2.682  -8.294  1.00  0.00           H
ATOM   2129  CH2 TRP X 138      14.984  -1.979 -10.321  1.00  0.00           C
ATOM   2130  HH2 TRP X 138      14.098  -1.418 -10.067  1.00  0.00           H
ATOM   2131  CZ3 TRP X 138      15.370  -1.963 -11.667  1.00  0.00           C
ATOM   2132  HZ3 TRP X 138      14.786  -1.432 -12.402  1.00  0.00           H
ATOM   2133  CE3 TRP X 138      16.543  -2.625 -12.058  1.00  0.00           C
ATOM   2134  HE3 TRP X 138      16.695  -2.727 -13.124  1.00  0.00           H
ATOM   2135  CD2 TRP X 138      17.256  -3.440 -11.120  1.00  0.00           C
ATOM   2136  C   TRP X 138      19.277  -7.269 -12.486  1.00  0.00           C
ATOM   2137  O   TRP X 138      20.343  -7.793 -12.840  1.00  0.00           O
ATOM   2138  N   ALA X 139      18.582  -7.628 -11.390  1.00  0.00           N
ATOM   2139  H   ALA X 139      17.868  -6.953 -11.130  1.00  0.00           H
ATOM   2140  CA  ALA X 139      18.736  -8.822 -10.595  1.00  0.00           C
ATOM   2141  HA  ALA X 139      19.697  -9.313 -10.801  1.00  0.00           H
ATOM   2142  CB  ALA X 139      18.767  -8.505  -9.015  1.00  0.00           C
ATOM   2143  HB1 ALA X 139      19.560  -7.765  -8.875  1.00  0.00           H
ATOM   2144  HB2 ALA X 139      19.064  -9.426  -8.514  1.00  0.00           H
ATOM   2145  HB3 ALA X 139      17.761  -8.203  -8.744  1.00  0.00           H
ATOM   2146  C   ALA X 139      17.813 -10.076 -10.801  1.00  0.00           C
ATOM   2147  O   ALA X 139      17.888 -11.140 -10.096  1.00  0.00           O
ATOM   2148  N   ARG X 140      17.026  -9.967 -11.822  1.00  0.00           N
ATOM   2149  H   ARG X 140      16.741  -9.037 -12.108  1.00  0.00           H
ATOM   2150  CA  ARG X 140      16.497 -11.137 -12.616  1.00  0.00           C
ATOM   2151  HA  ARG X 140      15.889 -10.665 -13.385  1.00  0.00           H
ATOM   2152  CB  ARG X 140      17.713 -11.868 -13.265  1.00  0.00           C
ATOM   2153  HB2 ARG X 140      18.267 -12.466 -12.532  1.00  0.00           H
ATOM   2154  HB3 ARG X 140      17.423 -12.485 -14.109  1.00  0.00           H
ATOM   2155  CG  ARG X 140      18.836 -10.974 -13.840  1.00  0.00           C
ATOM   2156  HG2 ARG X 140      19.225 -10.388 -13.014  1.00  0.00           H
ATOM   2157  HG3 ARG X 140      19.599 -11.673 -14.202  1.00  0.00           H
ATOM   2158  CD  ARG X 140      18.538 -10.003 -14.946  1.00  0.00           C
ATOM   2159  HD2 ARG X 140      17.827  -9.270 -14.569  1.00  0.00           H
ATOM   2160  HD3 ARG X 140      19.489  -9.541 -15.215  1.00  0.00           H
ATOM   2161  NE  ARG X 140      17.872 -10.587 -16.132  1.00  0.00           N
ATOM   2162  HE  ARG X 140      17.341 -11.423 -15.969  1.00  0.00           H
ATOM   2163  CZ  ARG X 140      17.823 -10.087 -17.339  1.00  0.00           C
ATOM   2164  NH1 ARG X 140      18.379  -9.014 -17.761  1.00  0.00           N
ATOM   2165 HH11 ARG X 140      19.013  -8.621 -17.088  1.00  0.00           H
ATOM   2166 HH12 ARG X 140      18.223  -8.717 -18.717  1.00  0.00           H
ATOM   2167  NH2 ARG X 140      17.022 -10.680 -18.165  1.00  0.00           N
ATOM   2168 HH21 ARG X 140      16.476 -11.429 -17.758  1.00  0.00           H
ATOM   2169 HH22 ARG X 140      17.194 -10.543 -19.145  1.00  0.00           H
ATOM   2170  C   ARG X 140      15.462 -12.109 -11.863  1.00  0.00           C
ATOM   2171  O   ARG X 140      15.299 -13.294 -12.208  1.00  0.00           O
ATOM   2172  N   ASN X 141      14.641 -11.600 -10.871  1.00  0.00           N
ATOM   2173  H   ASN X 141      14.685 -10.602 -10.688  1.00  0.00           H
ATOM   2174  CA  ASN X 141      13.484 -12.349 -10.240  1.00  0.00           C
ATOM   2175  HA  ASN X 141      13.064 -13.037 -10.972  1.00  0.00           H
ATOM   2176  CB  ASN X 141      14.077 -13.220  -9.101  1.00  0.00           C
ATOM   2177  HB2 ASN X 141      14.941 -13.696  -9.571  1.00  0.00           H
ATOM   2178  HB3 ASN X 141      14.464 -12.587  -8.293  1.00  0.00           H
ATOM   2179  CG  ASN X 141      13.150 -14.301  -8.566  1.00  0.00           C
ATOM   2180  OD1 ASN X 141      12.397 -14.148  -7.575  1.00  0.00           O
ATOM   2181  ND2 ASN X 141      13.231 -15.524  -9.088  1.00  0.00           N
ATOM   2182 HD21 ASN X 141      13.779 -15.706  -9.912  1.00  0.00           H
ATOM   2183 HD22 ASN X 141      12.663 -16.211  -8.605  1.00  0.00           H
ATOM   2184  C   ASN X 141      12.492 -11.320  -9.877  1.00  0.00           C
ATOM   2185  O   ASN X 141      12.611 -10.739  -8.839  1.00  0.00           O
ATOM   2186  N   ILE X 142      11.480 -11.162 -10.740  1.00  0.00           N
ATOM   2187  H   ILE X 142      11.460 -11.692 -11.604  1.00  0.00           H
ATOM   2188  CA  ILE X 142      10.214 -10.474 -10.383  1.00  0.00           C
ATOM   2189  HA  ILE X 142       9.554 -10.447 -11.243  1.00  0.00           H
ATOM   2190  CB  ILE X 142       9.478 -11.309  -9.269  1.00  0.00           C
ATOM   2191  HB  ILE X 142      10.054 -11.200  -8.353  1.00  0.00           H
ATOM   2192  CG2 ILE X 142       8.081 -10.881  -8.894  1.00  0.00           C
ATOM   2193 HG21 ILE X 142       7.384 -11.319  -9.600  1.00  0.00           H
ATOM   2194 HG22 ILE X 142       8.068  -9.786  -8.881  1.00  0.00           H
ATOM   2195 HG23 ILE X 142       7.748 -11.192  -7.898  1.00  0.00           H
ATOM   2196  CG1 ILE X 142       9.432 -12.822  -9.532  1.00  0.00           C
ATOM   2197 HG12 ILE X 142       8.680 -12.972 -10.303  1.00  0.00           H
ATOM   2198 HG13 ILE X 142      10.403 -13.088  -9.954  1.00  0.00           H
ATOM   2199  CD1 ILE X 142       9.061 -13.755  -8.278  1.00  0.00           C
ATOM   2200 HD11 ILE X 142       9.681 -13.474  -7.438  1.00  0.00           H
ATOM   2201 HD12 ILE X 142       9.232 -14.806  -8.515  1.00  0.00           H
ATOM   2202 HD13 ILE X 142       8.044 -13.627  -7.912  1.00  0.00           H
ATOM   2203  C   ILE X 142      10.402  -9.045  -9.997  1.00  0.00           C
ATOM   2204  O   ILE X 142      10.149  -8.742  -8.846  1.00  0.00           O
ATOM   2205  N   LEU X 143      10.694  -8.073 -10.843  1.00  0.00           N
ATOM   2206  H   LEU X 143      11.015  -8.454 -11.719  1.00  0.00           H
ATOM   2207  CA  LEU X 143      10.839  -6.651 -10.481  1.00  0.00           C
ATOM   2208  HA  LEU X 143      11.671  -6.398  -9.831  1.00  0.00           H
ATOM   2209  CB  LEU X 143      10.978  -5.845 -11.730  1.00  0.00           C
ATOM   2210  HB2 LEU X 143      11.966  -6.130 -12.084  1.00  0.00           H
ATOM   2211  HB3 LEU X 143      10.239  -6.182 -12.464  1.00  0.00           H
ATOM   2212  CG  LEU X 143      11.039  -4.266 -11.617  1.00  0.00           C
ATOM   2213  HG  LEU X 143      10.196  -3.921 -11.029  1.00  0.00           H
ATOM   2214  CD1 LEU X 143      12.251  -3.776 -10.801  1.00  0.00           C
ATOM   2215 HD11 LEU X 143      12.194  -2.691 -10.731  1.00  0.00           H
ATOM   2216 HD12 LEU X 143      13.204  -4.103 -11.200  1.00  0.00           H
ATOM   2217 HD13 LEU X 143      12.194  -4.303  -9.847  1.00  0.00           H
ATOM   2218  CD2 LEU X 143      11.338  -3.706 -12.962  1.00  0.00           C
ATOM   2219 HD21 LEU X 143      10.628  -4.088 -13.703  1.00  0.00           H
ATOM   2220 HD22 LEU X 143      11.494  -2.630 -12.978  1.00  0.00           H
ATOM   2221 HD23 LEU X 143      12.323  -4.096 -13.239  1.00  0.00           H
ATOM   2222  C   LEU X 143       9.491  -6.111  -9.830  1.00  0.00           C
ATOM   2223  O   LEU X 143       8.463  -6.351 -10.441  1.00  0.00           O
ATOM   2224  N   ARG X 144       9.552  -5.324  -8.777  1.00  0.00           N
ATOM   2225  H   ARG X 144      10.472  -5.059  -8.447  1.00  0.00           H
ATOM   2226  CA  ARG X 144       8.318  -5.081  -7.978  1.00  0.00           C
ATOM   2227  HA  ARG X 144       7.494  -4.975  -8.680  1.00  0.00           H
ATOM   2228  CB  ARG X 144       8.012  -6.210  -6.969  1.00  0.00           C
ATOM   2229  HB2 ARG X 144       7.153  -5.985  -6.335  1.00  0.00           H
ATOM   2230  HB3 ARG X 144       7.819  -7.059  -7.634  1.00  0.00           H
ATOM   2231  CG  ARG X 144       9.213  -6.526  -6.115  1.00  0.00           C
ATOM   2232  HG2 ARG X 144      10.178  -6.410  -6.609  1.00  0.00           H
ATOM   2233  HG3 ARG X 144       9.315  -5.883  -5.237  1.00  0.00           H
ATOM   2234  CD  ARG X 144       9.298  -7.936  -5.692  1.00  0.00           C
ATOM   2235  HD2 ARG X 144       8.541  -8.047  -4.922  1.00  0.00           H
ATOM   2236  HD3 ARG X 144       9.016  -8.548  -6.545  1.00  0.00           H
ATOM   2237  NE  ARG X 144      10.494  -8.272  -4.980  1.00  0.00           N
ATOM   2238  HE  ARG X 144      10.486  -8.230  -3.965  1.00  0.00           H
ATOM   2239  CZ  ARG X 144      11.577  -8.920  -5.365  1.00  0.00           C
ATOM   2240  NH1 ARG X 144      11.899  -9.098  -6.635  1.00  0.00           N
ATOM   2241 HH11 ARG X 144      11.284  -8.763  -7.370  1.00  0.00           H
ATOM   2242 HH12 ARG X 144      12.612  -9.759  -6.898  1.00  0.00           H
ATOM   2243  NH2 ARG X 144      12.380  -9.397  -4.453  1.00  0.00           N
ATOM   2244 HH21 ARG X 144      12.220  -9.212  -3.465  1.00  0.00           H
ATOM   2245 HH22 ARG X 144      13.195  -9.869  -4.810  1.00  0.00           H
ATOM   2246  C   ARG X 144       8.366  -3.720  -7.291  1.00  0.00           C
ATOM   2247  O   ARG X 144       9.420  -3.234  -6.838  1.00  0.00           O
ATOM   2248  N   THR X 145       7.157  -3.212  -7.144  1.00  0.00           N
ATOM   2249  H   THR X 145       6.381  -3.735  -7.529  1.00  0.00           H
ATOM   2250  CA  THR X 145       6.867  -1.762  -6.722  1.00  0.00           C
ATOM   2251  HA  THR X 145       7.695  -1.402  -6.113  1.00  0.00           H
ATOM   2252  CB  THR X 145       6.960  -0.878  -8.037  1.00  0.00           C
ATOM   2253  HB  THR X 145       7.812  -1.223  -8.626  1.00  0.00           H
ATOM   2254  CG2 THR X 145       5.711  -1.137  -9.038  1.00  0.00           C
ATOM   2255 HG21 THR X 145       5.799  -2.167  -9.396  1.00  0.00           H
ATOM   2256 HG22 THR X 145       5.835  -0.513  -9.927  1.00  0.00           H
ATOM   2257 HG23 THR X 145       4.769  -0.950  -8.526  1.00  0.00           H
ATOM   2258  OG1 THR X 145       7.156   0.492  -7.865  1.00  0.00           O
ATOM   2259  HG1 THR X 145       8.047   0.728  -7.620  1.00  0.00           H
ATOM   2260  C   THR X 145       5.684  -1.471  -5.911  1.00  0.00           C
ATOM   2261  O   THR X 145       4.966  -2.442  -5.505  1.00  0.00           O
ATOM   2262  N   GLN X 146       5.509  -0.226  -5.531  1.00  0.00           N
ATOM   2263  H   GLN X 146       6.006   0.494  -6.021  1.00  0.00           H
ATOM   2264  CA  GLN X 146       4.882   0.176  -4.306  1.00  0.00           C
ATOM   2265  HA  GLN X 146       5.369  -0.421  -3.531  1.00  0.00           H
ATOM   2266  CB  GLN X 146       4.947   1.666  -4.048  1.00  0.00           C
ATOM   2267  HB2 GLN X 146       4.142   2.183  -4.581  1.00  0.00           H
ATOM   2268  HB3 GLN X 146       4.927   1.783  -2.962  1.00  0.00           H
ATOM   2269  CG  GLN X 146       6.260   2.332  -4.521  1.00  0.00           C
ATOM   2270  HG2 GLN X 146       7.119   1.859  -4.048  1.00  0.00           H
ATOM   2271  HG3 GLN X 146       6.493   2.161  -5.578  1.00  0.00           H
ATOM   2272  CD  GLN X 146       6.289   3.836  -4.416  1.00  0.00           C
ATOM   2273  OE1 GLN X 146       7.164   4.482  -4.941  1.00  0.00           O
ATOM   2274  NE2 GLN X 146       5.424   4.509  -3.671  1.00  0.00           N
ATOM   2275 HE21 GLN X 146       5.601   5.503  -3.669  1.00  0.00           H
ATOM   2276 HE22 GLN X 146       4.570   4.099  -3.345  1.00  0.00           H
ATOM   2277  C   GLN X 146       3.432  -0.269  -4.107  1.00  0.00           C
ATOM   2278  O   GLN X 146       3.076  -0.432  -2.948  1.00  0.00           O
ATOM   2279  N   GLH X 147       2.593  -0.496  -5.128  1.00  0.00           N
ATOM   2280  H   GLH X 147       2.962  -0.321  -6.058  1.00  0.00           H
ATOM   2281  CA  GLH X 147       1.110  -0.618  -4.975  1.00  0.00           C
ATOM   2282  HA  GLH X 147       0.666  -0.269  -5.907  1.00  0.00           H
ATOM   2283  CB  GLH X 147       0.518  -2.019  -4.587  1.00  0.00           C
ATOM   2284  HB2 GLH X 147       0.840  -2.309  -3.584  1.00  0.00           H
ATOM   2285  HB3 GLH X 147      -0.537  -1.854  -4.394  1.00  0.00           H
ATOM   2286  CG  GLH X 147       0.721  -3.289  -5.490  1.00  0.00           C
ATOM   2287  HG2 GLH X 147       1.758  -3.590  -5.553  1.00  0.00           H
ATOM   2288  HG3 GLH X 147       0.498  -4.264  -5.054  1.00  0.00           H
ATOM   2289  CD  GLH X 147       0.081  -3.136  -6.852  1.00  0.00           C
ATOM   2290  OE1 GLH X 147       0.667  -3.020  -7.920  1.00  0.00           O
ATOM   2291  OE2 GLH X 147      -1.264  -2.956  -6.845  1.00  0.00           O
ATOM   2292  HE2 GLH X 147      -1.629  -3.094  -5.976  1.00  0.00           H
ATOM   2293  C   GLH X 147       0.641   0.523  -3.925  1.00  0.00           C
ATOM   2294  O   GLH X 147      -0.172   0.166  -2.994  1.00  0.00           O
ATOM   2295  N   SER X 148       1.072   1.807  -4.005  1.00  0.00           N
ATOM   2296  H   SER X 148       1.467   2.103  -4.886  1.00  0.00           H
ATOM   2297  CA  SER X 148       0.673   2.932  -3.054  1.00  0.00           C
ATOM   2298  HA  SER X 148      -0.379   2.797  -2.810  1.00  0.00           H
ATOM   2299  CB  SER X 148       1.604   2.810  -1.796  1.00  0.00           C
ATOM   2300  HB2 SER X 148       1.346   3.624  -1.119  1.00  0.00           H
ATOM   2301  HB3 SER X 148       1.323   1.920  -1.242  1.00  0.00           H
ATOM   2302  OG  SER X 148       3.020   2.857  -2.011  1.00  0.00           O
ATOM   2303  HG  SER X 148       3.340   2.191  -1.392  1.00  0.00           H
ATOM   2304  C   SER X 148       0.762   4.192  -3.926  1.00  0.00           C
ATOM   2305  O   SER X 148       1.224   4.181  -5.120  1.00  0.00           O
ATOM   2306  N   GLH X 149       0.322   5.320  -3.381  1.00  0.00           N
ATOM   2307  H   GLH X 149       0.141   5.281  -2.387  1.00  0.00           H
ATOM   2308  CA  GLH X 149       0.701   6.648  -3.876  1.00  0.00           C
ATOM   2309  HA  GLH X 149       0.357   6.801  -4.902  1.00  0.00           H
ATOM   2310  CB  GLH X 149      -0.110   7.719  -3.117  1.00  0.00           C
ATOM   2311  HB2 GLH X 149      -1.102   7.713  -3.577  1.00  0.00           H
ATOM   2312  HB3 GLH X 149      -0.205   7.516  -2.056  1.00  0.00           H
ATOM   2313  CG  GLH X 149       0.348   9.231  -3.248  1.00  0.00           C
ATOM   2314  HG2 GLH X 149       1.370   9.308  -2.889  1.00  0.00           H
ATOM   2315  HG3 GLH X 149       0.385   9.758  -4.200  1.00  0.00           H
ATOM   2316  CD  GLH X 149      -0.600  10.031  -2.336  1.00  0.00           C
ATOM   2317  OE1 GLH X 149      -0.439  10.083  -1.144  1.00  0.00           O
ATOM   2318  OE2 GLH X 149      -1.594  10.684  -2.957  1.00  0.00           O
ATOM   2319  HE2 GLH X 149      -2.055  11.196  -2.281  1.00  0.00           H
ATOM   2320  C   GLH X 149       2.204   6.789  -3.831  1.00  0.00           C
ATOM   2321  O   GLH X 149       2.814   6.873  -2.780  1.00  0.00           O
ATOM   2322  N   CYX X 150       2.880   6.931  -5.010  1.00  0.00           N
ATOM   2323  H   CYX X 150       2.378   6.849  -5.882  1.00  0.00           H
ATOM   2324  CA  CYX X 150       4.187   7.539  -5.037  1.00  0.00           C
ATOM   2325  HA  CYX X 150       4.839   7.199  -4.239  1.00  0.00           H
ATOM   2326  CB  CYX X 150       4.873   7.290  -6.386  1.00  0.00           C
ATOM   2327  HB2 CYX X 150       5.784   7.894  -6.459  1.00  0.00           H
ATOM   2328  HB3 CYX X 150       5.285   6.283  -6.431  1.00  0.00           H
ATOM   2329  SG  CYX X 150       3.890   7.381  -7.858  1.00  0.00           S
ATOM   2330  C   CYX X 150       4.009   9.057  -4.702  1.00  0.00           C
ATOM   2331  O   CYX X 150       2.911   9.607  -4.752  1.00  0.00           O
ATOM   2332  N   VAL X 151       5.110   9.751  -4.385  1.00  0.00           N
ATOM   2333  H   VAL X 151       6.008   9.293  -4.424  1.00  0.00           H
ATOM   2334  CA  VAL X 151       5.058  11.232  -4.097  1.00  0.00           C
ATOM   2335  HA  VAL X 151       4.106  11.587  -4.481  1.00  0.00           H
ATOM   2336  CB  VAL X 151       5.293  11.593  -2.593  1.00  0.00           C
ATOM   2337  HB  VAL X 151       6.344  11.349  -2.422  1.00  0.00           H
ATOM   2338  CG1 VAL X 151       4.869  12.988  -2.297  1.00  0.00           C
ATOM   2339 HG11 VAL X 151       5.599  13.572  -2.859  1.00  0.00           H
ATOM   2340 HG12 VAL X 151       3.874  13.171  -2.700  1.00  0.00           H
ATOM   2341 HG13 VAL X 151       4.838  13.260  -1.234  1.00  0.00           H
ATOM   2342  CG2 VAL X 151       4.402  10.648  -1.707  1.00  0.00           C
ATOM   2343 HG21 VAL X 151       4.646   9.591  -1.825  1.00  0.00           H
ATOM   2344 HG22 VAL X 151       3.347  10.833  -1.914  1.00  0.00           H
ATOM   2345 HG23 VAL X 151       4.580  10.932  -0.668  1.00  0.00           H
ATOM   2346  C   VAL X 151       6.044  12.040  -4.922  1.00  0.00           C
ATOM   2347  O   VAL X 151       7.199  11.603  -5.103  1.00  0.00           O
ATOM   2348  N   CYX X 152       5.708  13.259  -5.332  1.00  0.00           N
ATOM   2349  H   CYX X 152       4.782  13.569  -5.063  1.00  0.00           H
ATOM   2350  CA  CYX X 152       6.640  14.086  -6.105  1.00  0.00           C
ATOM   2351  HA  CYX X 152       7.632  13.624  -6.109  1.00  0.00           H
ATOM   2352  CB  CYX X 152       6.063  14.131  -7.527  1.00  0.00           C
ATOM   2353  HB2 CYX X 152       5.242  14.848  -7.537  1.00  0.00           H
ATOM   2354  HB3 CYX X 152       6.804  14.583  -8.182  1.00  0.00           H
ATOM   2355  SG  CYX X 152       5.538  12.721  -8.562  1.00  0.00           S
ATOM   2356  C   CYX X 152       6.727  15.496  -5.427  1.00  0.00           C
ATOM   2357  O   CYX X 152       5.720  15.869  -4.770  1.00  0.00           O
ATOM   2358  N   HID X 153       7.856  16.175  -5.628  1.00  0.00           N
ATOM   2359  H   HID X 153       8.608  15.616  -6.008  1.00  0.00           H
ATOM   2360  CA  HID X 153       8.145  17.557  -5.139  1.00  0.00           C
ATOM   2361  HA  HID X 153       7.238  18.107  -4.902  1.00  0.00           H
ATOM   2362  CB  HID X 153       8.904  17.551  -3.899  1.00  0.00           C
ATOM   2363  HB2 HID X 153       8.352  16.860  -3.257  1.00  0.00           H
ATOM   2364  HB3 HID X 153       9.901  17.146  -4.057  1.00  0.00           H
ATOM   2365  CG  HID X 153       8.983  18.817  -3.097  1.00  0.00           C
ATOM   2366  ND1 HID X 153       9.224  20.105  -3.568  1.00  0.00           N
ATOM   2367  HD1 HID X 153       9.532  20.312  -4.506  1.00  0.00           H
ATOM   2368  CE1 HID X 153       9.125  20.948  -2.513  1.00  0.00           C
ATOM   2369  HE1 HID X 153       9.308  22.002  -2.650  1.00  0.00           H
ATOM   2370  NE2 HID X 153       8.702  20.223  -1.385  1.00  0.00           N
ATOM   2371  CD2 HID X 153       8.694  18.874  -1.787  1.00  0.00           C
ATOM   2372  HD2 HID X 153       8.270  18.033  -1.260  1.00  0.00           H
ATOM   2373  C   HID X 153       8.875  18.358  -6.215  1.00  0.00           C
ATOM   2374  O   HID X 153       9.844  17.827  -6.741  1.00  0.00           O
ATOM   2375  N   ASN X 154       8.331  19.478  -6.688  1.00  0.00           N
ATOM   2376  H   ASN X 154       7.447  19.773  -6.303  1.00  0.00           H
ATOM   2377  CA  ASN X 154       9.000  20.257  -7.759  1.00  0.00           C
ATOM   2378  HA  ASN X 154       8.372  21.098  -8.053  1.00  0.00           H
ATOM   2379  CB  ASN X 154      10.333  20.999  -7.353  1.00  0.00           C
ATOM   2380  HB2 ASN X 154      11.170  20.304  -7.284  1.00  0.00           H
ATOM   2381  HB3 ASN X 154      10.621  21.604  -8.211  1.00  0.00           H
ATOM   2382  CG  ASN X 154      10.348  21.919  -6.167  1.00  0.00           C
ATOM   2383  OD1 ASN X 154      11.138  21.896  -5.212  1.00  0.00           O
ATOM   2384  ND2 ASN X 154       9.330  22.753  -6.040  1.00  0.00           N
ATOM   2385 HD21 ASN X 154       8.507  22.814  -6.628  1.00  0.00           H
ATOM   2386 HD22 ASN X 154       9.459  23.436  -5.305  1.00  0.00           H
ATOM   2387  C   ASN X 154       9.243  19.488  -9.089  1.00  0.00           C
ATOM   2388  O   ASN X 154      10.090  19.860  -9.874  1.00  0.00           O
ATOM   2389  N   GLY X 155       8.408  18.466  -9.338  1.00  0.00           N
ATOM   2390  H   GLY X 155       7.778  18.185  -8.590  1.00  0.00           H
ATOM   2391  CA  GLY X 155       8.359  17.644 -10.566  1.00  0.00           C
ATOM   2392  HA2 GLY X 155       7.404  17.129 -10.635  1.00  0.00           H
ATOM   2393  HA3 GLY X 155       8.695  18.196 -11.438  1.00  0.00           H
ATOM   2394  C   GLY X 155       9.292  16.461 -10.417  1.00  0.00           C
ATOM   2395  O   GLY X 155       9.315  15.661 -11.227  1.00  0.00           O
ATOM   2396  N   VAL X 156      10.029  16.348  -9.288  1.00  0.00           N
ATOM   2397  H   VAL X 156       9.876  17.025  -8.553  1.00  0.00           H
ATOM   2398  CA  VAL X 156      10.877  15.215  -8.982  1.00  0.00           C
ATOM   2399  HA  VAL X 156      11.230  14.864  -9.949  1.00  0.00           H
ATOM   2400  CB  VAL X 156      12.090  15.676  -8.254  1.00  0.00           C
ATOM   2401  HB  VAL X 156      11.795  16.335  -7.433  1.00  0.00           H
ATOM   2402  CG1 VAL X 156      12.941  14.485  -7.619  1.00  0.00           C
ATOM   2403 HG11 VAL X 156      13.329  13.827  -8.413  1.00  0.00           H
ATOM   2404 HG12 VAL X 156      13.701  14.948  -6.998  1.00  0.00           H
ATOM   2405 HG13 VAL X 156      12.318  13.854  -6.991  1.00  0.00           H
ATOM   2406  CG2 VAL X 156      13.045  16.364  -9.185  1.00  0.00           C
ATOM   2407 HG21 VAL X 156      13.210  15.647  -9.993  1.00  0.00           H
ATOM   2408 HG22 VAL X 156      13.989  16.621  -8.709  1.00  0.00           H
ATOM   2409 HG23 VAL X 156      12.559  17.296  -9.473  1.00  0.00           H
ATOM   2410  C   VAL X 156      10.065  14.090  -8.309  1.00  0.00           C
ATOM   2411  O   VAL X 156       9.495  14.212  -7.190  1.00  0.00           O
ATOM   2412  N   CYX X 157      10.020  12.895  -8.883  1.00  0.00           N
ATOM   2413  H   CYX X 157      10.397  12.922  -9.821  1.00  0.00           H
ATOM   2414  CA  CYX X 157       9.154  11.802  -8.432  1.00  0.00           C
ATOM   2415  HA  CYX X 157       8.549  12.112  -7.583  1.00  0.00           H
ATOM   2416  CB  CYX X 157       8.247  11.473  -9.627  1.00  0.00           C
ATOM   2417  HB2 CYX X 157       8.945  11.471 -10.473  1.00  0.00           H
ATOM   2418  HB3 CYX X 157       7.866  10.497  -9.364  1.00  0.00           H
ATOM   2419  SG  CYX X 157       6.848  12.575 -10.110  1.00  0.00           S
ATOM   2420  C   CYX X 157      10.029  10.555  -8.057  1.00  0.00           C
ATOM   2421  O   CYX X 157      10.336   9.750  -8.851  1.00  0.00           O
ATOM   2422  N   PRO X 158      10.464  10.445  -6.744  1.00  0.00           N
ATOM   2423  CD  PRO X 158      10.526  11.507  -5.700  1.00  0.00           C
ATOM   2424  HD2 PRO X 158       9.670  12.179  -5.651  1.00  0.00           H
ATOM   2425  HD3 PRO X 158      11.341  12.210  -5.831  1.00  0.00           H
ATOM   2426  CG  PRO X 158      10.764  10.822  -4.306  1.00  0.00           C
ATOM   2427  HG2 PRO X 158       9.899  10.569  -3.695  1.00  0.00           H
ATOM   2428  HG3 PRO X 158      11.429  11.456  -3.725  1.00  0.00           H
ATOM   2429  CB  PRO X 158      11.533   9.594  -4.781  1.00  0.00           C
ATOM   2430  HB2 PRO X 158      11.252   8.772  -4.127  1.00  0.00           H
ATOM   2431  HB3 PRO X 158      12.573   9.927  -4.750  1.00  0.00           H
ATOM   2432  CA  PRO X 158      11.087   9.290  -6.182  1.00  0.00           C
ATOM   2433  HA  PRO X 158      11.939   8.964  -6.783  1.00  0.00           H
ATOM   2434  C   PRO X 158      10.075   8.116  -6.084  1.00  0.00           C
ATOM   2435  O   PRO X 158       8.969   8.221  -5.594  1.00  0.00           O
ATOM   2436  N   VAL X 159      10.547   6.943  -6.519  1.00  0.00           N
ATOM   2437  H   VAL X 159      11.408   6.983  -7.049  1.00  0.00           H
ATOM   2438  CA  VAL X 159       9.741   5.767  -6.866  1.00  0.00           C
ATOM   2439  HA  VAL X 159       8.861   5.767  -6.227  1.00  0.00           H
ATOM   2440  CB  VAL X 159       9.290   5.737  -8.334  1.00  0.00           C
ATOM   2441  HB  VAL X 159      10.086   5.994  -9.020  1.00  0.00           H
ATOM   2442  CG1 VAL X 159       8.579   4.439  -8.624  1.00  0.00           C
ATOM   2443 HG11 VAL X 159       8.060   4.444  -9.582  1.00  0.00           H
ATOM   2444 HG12 VAL X 159       9.308   3.686  -8.333  1.00  0.00           H
ATOM   2445 HG13 VAL X 159       7.803   4.399  -7.854  1.00  0.00           H
ATOM   2446  CG2 VAL X 159       8.193   6.700  -8.602  1.00  0.00           C
ATOM   2447 HG21 VAL X 159       8.534   7.716  -8.366  1.00  0.00           H
ATOM   2448 HG22 VAL X 159       7.326   6.403  -8.016  1.00  0.00           H
ATOM   2449 HG23 VAL X 159       8.064   6.808  -9.676  1.00  0.00           H
ATOM   2450  C   VAL X 159      10.619   4.498  -6.552  1.00  0.00           C
ATOM   2451  O   VAL X 159      11.687   4.350  -7.218  1.00  0.00           O
ATOM   2452  N   VAL X 160      10.215   3.643  -5.636  1.00  0.00           N
ATOM   2453  H   VAL X 160       9.276   3.767  -5.291  1.00  0.00           H
ATOM   2454  CA  VAL X 160      10.956   2.442  -5.302  1.00  0.00           C
ATOM   2455  HA  VAL X 160      12.032   2.581  -5.205  1.00  0.00           H
ATOM   2456  CB  VAL X 160      10.453   2.018  -3.889  1.00  0.00           C
ATOM   2457  HB  VAL X 160       9.607   1.338  -3.869  1.00  0.00           H
ATOM   2458  CG1 VAL X 160      11.556   1.244  -3.177  1.00  0.00           C
ATOM   2459 HG11 VAL X 160      12.522   1.744  -3.200  1.00  0.00           H
ATOM   2460 HG12 VAL X 160      11.187   1.120  -2.157  1.00  0.00           H
ATOM   2461 HG13 VAL X 160      11.658   0.206  -3.504  1.00  0.00           H
ATOM   2462  CG2 VAL X 160       9.977   3.173  -2.900  1.00  0.00           C
ATOM   2463 HG21 VAL X 160       9.190   3.834  -3.265  1.00  0.00           H
ATOM   2464 HG22 VAL X 160      10.854   3.752  -2.619  1.00  0.00           H
ATOM   2465 HG23 VAL X 160       9.649   2.741  -1.956  1.00  0.00           H
ATOM   2466  C   VAL X 160      10.709   1.320  -6.283  1.00  0.00           C
ATOM   2467  O   VAL X 160       9.549   1.174  -6.706  1.00  0.00           O
ATOM   2468  N   PHE X 161      11.758   0.496  -6.490  1.00  0.00           N
ATOM   2469  H   PHE X 161      12.575   0.815  -5.986  1.00  0.00           H
ATOM   2470  CA  PHE X 161      11.751  -0.855  -7.081  1.00  0.00           C
ATOM   2471  HA  PHE X 161      10.719  -1.213  -7.128  1.00  0.00           H
ATOM   2472  CB  PHE X 161      12.111  -0.712  -8.594  1.00  0.00           C
ATOM   2473  HB2 PHE X 161      13.155  -0.388  -8.627  1.00  0.00           H
ATOM   2474  HB3 PHE X 161      12.034  -1.680  -9.096  1.00  0.00           H
ATOM   2475  CG  PHE X 161      11.222   0.199  -9.478  1.00  0.00           C
ATOM   2476  CD1 PHE X 161      11.618   1.524  -9.718  1.00  0.00           C
ATOM   2477  HD1 PHE X 161      12.476   1.932  -9.211  1.00  0.00           H
ATOM   2478  CE1 PHE X 161      10.933   2.285 -10.667  1.00  0.00           C
ATOM   2479  HE1 PHE X 161      11.264   3.276 -10.928  1.00  0.00           H
ATOM   2480  CZ  PHE X 161       9.861   1.727 -11.386  1.00  0.00           C
ATOM   2481  HZ  PHE X 161       9.374   2.301 -12.164  1.00  0.00           H
ATOM   2482  CE2 PHE X 161       9.399   0.387 -11.114  1.00  0.00           C
ATOM   2483  HE2 PHE X 161       8.580  -0.088 -11.630  1.00  0.00           H
ATOM   2484  CD2 PHE X 161      10.101  -0.359 -10.192  1.00  0.00           C
ATOM   2485  HD2 PHE X 161       9.912  -1.422 -10.213  1.00  0.00           H
ATOM   2486  C   PHE X 161      12.716  -1.797  -6.328  1.00  0.00           C
ATOM   2487  O   PHE X 161      13.620  -1.379  -5.572  1.00  0.00           O
ATOM   2488  N   THR X 162      12.535  -3.072  -6.562  1.00  0.00           N
ATOM   2489  H   THR X 162      11.683  -3.364  -7.010  1.00  0.00           H
ATOM   2490  CA  THR X 162      13.321  -4.132  -5.982  1.00  0.00           C
ATOM   2491  HA  THR X 162      14.365  -3.838  -5.810  1.00  0.00           H
ATOM   2492  CB  THR X 162      12.756  -4.585  -4.591  1.00  0.00           C
ATOM   2493  HB  THR X 162      11.694  -4.800  -4.737  1.00  0.00           H
ATOM   2494  CG2 THR X 162      13.376  -5.926  -4.050  1.00  0.00           C
ATOM   2495 HG21 THR X 162      13.303  -6.781  -4.719  1.00  0.00           H
ATOM   2496 HG22 THR X 162      12.844  -6.210  -3.136  1.00  0.00           H
ATOM   2497 HG23 THR X 162      14.387  -5.695  -3.713  1.00  0.00           H
ATOM   2498  OG1 THR X 162      12.996  -3.613  -3.573  1.00  0.00           O
ATOM   2499  HG1 THR X 162      12.293  -2.965  -3.696  1.00  0.00           H
ATOM   2500  C   THR X 162      13.264  -5.297  -6.971  1.00  0.00           C
ATOM   2501  O   THR X 162      12.234  -5.599  -7.596  1.00  0.00           O
ATOM   2502  N   ASP X 163      14.318  -5.998  -7.245  1.00  0.00           N
ATOM   2503  H   ASP X 163      15.145  -5.743  -6.734  1.00  0.00           H
ATOM   2504  CA  ASP X 163      14.571  -7.094  -8.152  1.00  0.00           C
ATOM   2505  HA  ASP X 163      13.618  -7.605  -8.207  1.00  0.00           H
ATOM   2506  CB  ASP X 163      15.204  -6.594  -9.473  1.00  0.00           C
ATOM   2507  HB2 ASP X 163      14.712  -5.643  -9.713  1.00  0.00           H
ATOM   2508  HB3 ASP X 163      16.234  -6.309  -9.247  1.00  0.00           H
ATOM   2509  CG  ASP X 163      15.184  -7.546 -10.607  1.00  0.00           C
ATOM   2510  OD1 ASP X 163      14.586  -8.628 -10.493  1.00  0.00           O
ATOM   2511  OD2 ASP X 163      15.775  -7.236 -11.628  1.00  0.00           O
ATOM   2512  C   ASP X 163      15.407  -8.143  -7.382  1.00  0.00           C
ATOM   2513  O   ASP X 163      16.211  -7.751  -6.515  1.00  0.00           O
ATOM   2514  N   GLY X 164      15.407  -9.432  -7.807  1.00  0.00           N
ATOM   2515  H   GLY X 164      14.823  -9.677  -8.594  1.00  0.00           H
ATOM   2516  CA  GLY X 164      16.021 -10.509  -7.044  1.00  0.00           C
ATOM   2517  HA2 GLY X 164      16.397 -11.241  -7.752  1.00  0.00           H
ATOM   2518  HA3 GLY X 164      16.938 -10.218  -6.544  1.00  0.00           H
ATOM   2519  C   GLY X 164      15.151 -11.283  -6.056  1.00  0.00           C
ATOM   2520  O   GLY X 164      13.973 -11.079  -5.992  1.00  0.00           O
ATOM   2521  N   SER X 165      15.821 -12.072  -5.157  1.00  0.00           N
ATOM   2522  H   SER X 165      16.771 -12.313  -5.386  1.00  0.00           H
ATOM   2523  CA  SER X 165      15.098 -12.961  -4.207  1.00  0.00           C
ATOM   2524  HA  SER X 165      14.268 -13.431  -4.731  1.00  0.00           H
ATOM   2525  CB  SER X 165      16.022 -13.925  -3.570  1.00  0.00           C
ATOM   2526  HB2 SER X 165      16.508 -14.451  -4.398  1.00  0.00           H
ATOM   2527  HB3 SER X 165      16.765 -13.348  -3.019  1.00  0.00           H
ATOM   2528  OG  SER X 165      15.343 -14.770  -2.679  1.00  0.00           O
ATOM   2529  HG  SER X 165      15.620 -15.669  -2.868  1.00  0.00           H
ATOM   2530  C   SER X 165      14.337 -12.191  -3.132  1.00  0.00           C
ATOM   2531  O   SER X 165      14.887 -11.298  -2.521  1.00  0.00           O
ATOM   2532  N   ALA X 166      13.165 -12.716  -2.773  1.00  0.00           N
ATOM   2533  H   ALA X 166      12.911 -13.500  -3.346  1.00  0.00           H
ATOM   2534  CA  ALA X 166      12.276 -12.257  -1.652  1.00  0.00           C
ATOM   2535  HA  ALA X 166      12.273 -11.183  -1.841  1.00  0.00           H
ATOM   2536  CB  ALA X 166      10.848 -12.843  -1.918  1.00  0.00           C
ATOM   2537  HB1 ALA X 166      10.057 -12.379  -1.321  1.00  0.00           H
ATOM   2538  HB2 ALA X 166      10.732 -13.927  -1.817  1.00  0.00           H
ATOM   2539  HB3 ALA X 166      10.548 -12.523  -2.917  1.00  0.00           H
ATOM   2540  C   ALA X 166      12.871 -12.500  -0.235  1.00  0.00           C
ATOM   2541  O   ALA X 166      12.168 -12.244   0.755  1.00  0.00           O
ATOM   2542  N   THR X 167      14.002 -13.182  -0.046  1.00  0.00           N
ATOM   2543  H   THR X 167      14.392 -13.464  -0.939  1.00  0.00           H
ATOM   2544  CA  THR X 167      14.829 -13.278   1.179  1.00  0.00           C
ATOM   2545  HA  THR X 167      14.699 -12.333   1.723  1.00  0.00           H
ATOM   2546  CB  THR X 167      14.415 -14.486   2.021  1.00  0.00           C
ATOM   2547  HB  THR X 167      14.266 -15.423   1.498  1.00  0.00           H
ATOM   2548  CG2 THR X 167      15.377 -14.881   3.109  1.00  0.00           C
ATOM   2549 HG21 THR X 167      14.920 -15.737   3.606  1.00  0.00           H
ATOM   2550 HG22 THR X 167      15.328 -14.010   3.764  1.00  0.00           H
ATOM   2551 HG23 THR X 167      16.360 -15.149   2.707  1.00  0.00           H
ATOM   2552  OG1 THR X 167      13.262 -14.020   2.714  1.00  0.00           O
ATOM   2553  HG1 THR X 167      12.601 -13.651   2.122  1.00  0.00           H
ATOM   2554  C   THR X 167      16.322 -13.351   0.941  1.00  0.00           C
ATOM   2555  O   THR X 167      17.204 -12.836   1.676  1.00  0.00           O
ATOM   2556  N   GLY X 168      16.755 -13.926  -0.207  1.00  0.00           N
ATOM   2557  H   GLY X 168      16.116 -14.368  -0.838  1.00  0.00           H
ATOM   2558  CA  GLY X 168      18.149 -14.208  -0.516  1.00  0.00           C
ATOM   2559  HA2 GLY X 168      18.715 -14.243   0.408  1.00  0.00           H
ATOM   2560  HA3 GLY X 168      18.163 -15.167  -1.022  1.00  0.00           H
ATOM   2561  C   GLY X 168      18.779 -13.006  -1.312  1.00  0.00           C
ATOM   2562  O   GLY X 168      18.469 -11.881  -0.970  1.00  0.00           O
ATOM   2563  N   PRO X 169      19.811 -13.151  -2.232  1.00  0.00           N
ATOM   2564  CD  PRO X 169      20.176 -14.472  -2.817  1.00  0.00           C
ATOM   2565  HD2 PRO X 169      19.293 -15.024  -3.163  1.00  0.00           H
ATOM   2566  HD3 PRO X 169      20.690 -15.084  -2.077  1.00  0.00           H
ATOM   2567  CG  PRO X 169      21.154 -14.142  -3.994  1.00  0.00           C
ATOM   2568  HG2 PRO X 169      20.616 -14.299  -4.931  1.00  0.00           H
ATOM   2569  HG3 PRO X 169      21.933 -14.907  -3.997  1.00  0.00           H
ATOM   2570  CB  PRO X 169      21.657 -12.799  -3.773  1.00  0.00           C
ATOM   2571  HB2 PRO X 169      21.828 -12.240  -4.695  1.00  0.00           H
ATOM   2572  HB3 PRO X 169      22.572 -12.740  -3.180  1.00  0.00           H
ATOM   2573  CA  PRO X 169      20.463 -12.151  -2.989  1.00  0.00           C
ATOM   2574  HA  PRO X 169      20.967 -11.450  -2.327  1.00  0.00           H
ATOM   2575  C   PRO X 169      19.391 -11.497  -3.990  1.00  0.00           C
ATOM   2576  O   PRO X 169      18.721 -12.165  -4.804  1.00  0.00           O
ATOM   2577  N   ALA X 170      19.471 -10.157  -3.871  1.00  0.00           N
ATOM   2578  H   ALA X 170      20.118  -9.870  -3.159  1.00  0.00           H
ATOM   2579  CA  ALA X 170      18.545  -9.086  -4.337  1.00  0.00           C
ATOM   2580  HA  ALA X 170      18.366  -9.188  -5.406  1.00  0.00           H
ATOM   2581  CB  ALA X 170      17.298  -9.106  -3.451  1.00  0.00           C
ATOM   2582  HB1 ALA X 170      16.863 -10.098  -3.427  1.00  0.00           H
ATOM   2583  HB2 ALA X 170      16.512  -8.450  -3.808  1.00  0.00           H
ATOM   2584  HB3 ALA X 170      17.594  -8.867  -2.428  1.00  0.00           H
ATOM   2585  C   ALA X 170      19.078  -7.636  -4.219  1.00  0.00           C
ATOM   2586  O   ALA X 170      19.983  -7.444  -3.438  1.00  0.00           O
ATOM   2587  N   GLU X 171      18.612  -6.722  -5.097  1.00  0.00           N
ATOM   2588  H   GLU X 171      17.849  -7.036  -5.673  1.00  0.00           H
ATOM   2589  CA  GLU X 171      18.973  -5.332  -5.093  1.00  0.00           C
ATOM   2590  HA  GLU X 171      19.642  -5.110  -4.258  1.00  0.00           H
ATOM   2591  CB  GLU X 171      19.843  -5.143  -6.333  1.00  0.00           C
ATOM   2592  HB2 GLU X 171      20.691  -5.813  -6.462  1.00  0.00           H
ATOM   2593  HB3 GLU X 171      19.121  -5.470  -7.086  1.00  0.00           H
ATOM   2594  CG  GLU X 171      20.376  -3.736  -6.607  1.00  0.00           C
ATOM   2595  HG2 GLU X 171      20.693  -3.785  -7.644  1.00  0.00           H
ATOM   2596  HG3 GLU X 171      19.646  -2.930  -6.524  1.00  0.00           H
ATOM   2597  CD  GLU X 171      21.580  -3.429  -5.760  1.00  0.00           C
ATOM   2598  OE1 GLU X 171      22.685  -2.965  -6.184  1.00  0.00           O
ATOM   2599  OE2 GLU X 171      21.385  -3.507  -4.506  1.00  0.00           O
ATOM   2600  C   GLU X 171      17.784  -4.432  -5.073  1.00  0.00           C
ATOM   2601  O   GLU X 171      17.029  -4.396  -5.977  1.00  0.00           O
ATOM   2602  N   THR X 172      17.568  -3.712  -3.976  1.00  0.00           N
ATOM   2603  H   THR X 172      17.917  -4.051  -3.088  1.00  0.00           H
ATOM   2604  CA  THR X 172      16.589  -2.639  -3.976  1.00  0.00           C
ATOM   2605  HA  THR X 172      15.718  -2.811  -4.620  1.00  0.00           H
ATOM   2606  CB  THR X 172      16.095  -2.340  -2.520  1.00  0.00           C
ATOM   2607  HB  THR X 172      16.956  -2.245  -1.864  1.00  0.00           H
ATOM   2608  CG2 THR X 172      15.299  -1.062  -2.319  1.00  0.00           C
ATOM   2609 HG21 THR X 172      15.998  -0.237  -2.212  1.00  0.00           H
ATOM   2610 HG22 THR X 172      14.739  -1.167  -1.387  1.00  0.00           H
ATOM   2611 HG23 THR X 172      14.641  -0.857  -3.164  1.00  0.00           H
ATOM   2612  OG1 THR X 172      15.248  -3.341  -1.991  1.00  0.00           O
ATOM   2613  HG1 THR X 172      14.401  -3.280  -2.424  1.00  0.00           H
ATOM   2614  C   THR X 172      17.215  -1.333  -4.520  1.00  0.00           C
ATOM   2615  O   THR X 172      18.377  -0.934  -4.284  1.00  0.00           O
ATOM   2616  N   ARG X 173      16.377  -0.633  -5.292  1.00  0.00           N
ATOM   2617  H   ARG X 173      15.522  -1.155  -5.457  1.00  0.00           H
ATOM   2618  CA  ARG X 173      16.612   0.717  -5.924  1.00  0.00           C
ATOM   2619  HA  ARG X 173      17.559   1.093  -5.528  1.00  0.00           H
ATOM   2620  CB  ARG X 173      16.939   0.609  -7.445  1.00  0.00           C
ATOM   2621  HB2 ARG X 173      16.058   0.138  -7.883  1.00  0.00           H
ATOM   2622  HB3 ARG X 173      17.058   1.626  -7.823  1.00  0.00           H
ATOM   2623  CG  ARG X 173      18.200  -0.141  -7.758  1.00  0.00           C
ATOM   2624  HG2 ARG X 173      19.081   0.224  -7.221  1.00  0.00           H
ATOM   2625  HG3 ARG X 173      18.096  -1.171  -7.437  1.00  0.00           H
ATOM   2626  CD  ARG X 173      18.512  -0.109  -9.334  1.00  0.00           C
ATOM   2627  HD2 ARG X 173      17.660  -0.514  -9.886  1.00  0.00           H
ATOM   2628  HD3 ARG X 173      18.678   0.887  -9.740  1.00  0.00           H
ATOM   2629  NE  ARG X 173      19.752  -0.868  -9.649  1.00  0.00           N
ATOM   2630  HE  ARG X 173      20.397  -1.162  -8.927  1.00  0.00           H
ATOM   2631  CZ  ARG X 173      20.194  -1.289 -10.821  1.00  0.00           C
ATOM   2632  NH1 ARG X 173      19.654  -0.886 -11.910  1.00  0.00           N
ATOM   2633 HH11 ARG X 173      19.031  -0.110 -11.750  1.00  0.00           H
ATOM   2634 HH12 ARG X 173      20.096  -1.062 -12.790  1.00  0.00           H
ATOM   2635  NH2 ARG X 173      21.116  -2.207 -10.897  1.00  0.00           N
ATOM   2636 HH21 ARG X 173      21.600  -2.515 -10.074  1.00  0.00           H
ATOM   2637 HH22 ARG X 173      21.380  -2.433 -11.849  1.00  0.00           H
ATOM   2638  C   ARG X 173      15.477   1.767  -5.676  1.00  0.00           C
ATOM   2639  O   ARG X 173      14.275   1.434  -5.515  1.00  0.00           O
ATOM   2640  N   ILE X 174      15.912   3.033  -5.920  1.00  0.00           N
ATOM   2641  H   ILE X 174      16.915   3.160  -6.047  1.00  0.00           H
ATOM   2642  CA  ILE X 174      15.065   4.184  -5.909  1.00  0.00           C
ATOM   2643  HA  ILE X 174      13.984   4.015  -5.954  1.00  0.00           H
ATOM   2644  CB  ILE X 174      15.385   4.932  -4.588  1.00  0.00           C
ATOM   2645  HB  ILE X 174      16.477   5.024  -4.533  1.00  0.00           H
ATOM   2646  CG2 ILE X 174      14.611   6.274  -4.667  1.00  0.00           C
ATOM   2647 HG21 ILE X 174      14.740   6.804  -3.720  1.00  0.00           H
ATOM   2648 HG22 ILE X 174      13.582   6.126  -4.986  1.00  0.00           H
ATOM   2649 HG23 ILE X 174      15.065   6.859  -5.472  1.00  0.00           H
ATOM   2650  CG1 ILE X 174      14.801   3.971  -3.554  1.00  0.00           C
ATOM   2651 HG12 ILE X 174      13.757   3.792  -3.820  1.00  0.00           H
ATOM   2652 HG13 ILE X 174      15.246   2.973  -3.562  1.00  0.00           H
ATOM   2653  CD1 ILE X 174      15.022   4.444  -2.098  1.00  0.00           C
ATOM   2654 HD11 ILE X 174      14.558   5.431  -2.072  1.00  0.00           H
ATOM   2655 HD12 ILE X 174      16.051   4.509  -1.759  1.00  0.00           H
ATOM   2656 HD13 ILE X 174      14.495   3.706  -1.498  1.00  0.00           H
ATOM   2657  C   ILE X 174      15.475   4.979  -7.169  1.00  0.00           C
ATOM   2658  O   ILE X 174      16.620   5.318  -7.296  1.00  0.00           O
ATOM   2659  N   TYR X 175      14.587   5.028  -8.099  1.00  0.00           N
ATOM   2660  H   TYR X 175      13.689   4.589  -8.009  1.00  0.00           H
ATOM   2661  CA  TYR X 175      14.841   5.860  -9.308  1.00  0.00           C
ATOM   2662  HA  TYR X 175      15.903   6.050  -9.449  1.00  0.00           H
ATOM   2663  CB  TYR X 175      14.188   5.241 -10.553  1.00  0.00           C
ATOM   2664  HB2 TYR X 175      13.128   5.027 -10.392  1.00  0.00           H
ATOM   2665  HB3 TYR X 175      14.207   6.021 -11.301  1.00  0.00           H
ATOM   2666  CG  TYR X 175      14.933   4.017 -11.070  1.00  0.00           C
ATOM   2667  CD1 TYR X 175      15.242   2.869 -10.331  1.00  0.00           C
ATOM   2668  HD1 TYR X 175      15.017   2.786  -9.278  1.00  0.00           H
ATOM   2669  CE1 TYR X 175      15.801   1.759 -10.996  1.00  0.00           C
ATOM   2670  HE1 TYR X 175      15.870   0.825 -10.468  1.00  0.00           H
ATOM   2671  CZ  TYR X 175      16.319   1.822 -12.337  1.00  0.00           C
ATOM   2672  OH  TYR X 175      16.997   0.749 -12.825  1.00  0.00           O
ATOM   2673  HH  TYR X 175      17.186   0.930 -13.745  1.00  0.00           H
ATOM   2674  CE2 TYR X 175      15.908   2.908 -13.079  1.00  0.00           C
ATOM   2675  HE2 TYR X 175      16.215   2.940 -14.114  1.00  0.00           H
ATOM   2676  CD2 TYR X 175      15.212   3.994 -12.475  1.00  0.00           C
ATOM   2677  HD2 TYR X 175      14.781   4.825 -13.007  1.00  0.00           H
ATOM   2678  C   TYR X 175      14.092   7.235  -9.040  1.00  0.00           C
ATOM   2679  O   TYR X 175      13.059   7.365  -8.424  1.00  0.00           O
ATOM   2680  N   TYR X 176      14.689   8.315  -9.555  1.00  0.00           N
ATOM   2681  H   TYR X 176      15.479   8.235 -10.188  1.00  0.00           H
ATOM   2682  CA  TYR X 176      14.128   9.711  -9.517  1.00  0.00           C
ATOM   2683  HA  TYR X 176      13.213   9.712  -8.932  1.00  0.00           H
ATOM   2684  CB  TYR X 176      15.142  10.624  -8.893  1.00  0.00           C
ATOM   2685  HB2 TYR X 176      16.034  10.599  -9.513  1.00  0.00           H
ATOM   2686  HB3 TYR X 176      14.674  11.608  -8.997  1.00  0.00           H
ATOM   2687  CG  TYR X 176      15.421  10.448  -7.416  1.00  0.00           C
ATOM   2688  CD1 TYR X 176      16.500   9.693  -7.042  1.00  0.00           C
ATOM   2689  HD1 TYR X 176      17.155   9.261  -7.794  1.00  0.00           H
ATOM   2690  CE1 TYR X 176      16.749   9.455  -5.671  1.00  0.00           C
ATOM   2691  HE1 TYR X 176      17.582   8.805  -5.445  1.00  0.00           H
ATOM   2692  CZ  TYR X 176      15.996  10.239  -4.717  1.00  0.00           C
ATOM   2693  OH  TYR X 176      16.296  10.119  -3.432  1.00  0.00           O
ATOM   2694  HH  TYR X 176      17.073   9.575  -3.276  1.00  0.00           H
ATOM   2695  CE2 TYR X 176      15.005  11.162  -5.126  1.00  0.00           C
ATOM   2696  HE2 TYR X 176      14.539  11.809  -4.402  1.00  0.00           H
ATOM   2697  CD2 TYR X 176      14.668  11.188  -6.465  1.00  0.00           C
ATOM   2698  HD2 TYR X 176      13.840  11.768  -6.829  1.00  0.00           H
ATOM   2699  C   TYR X 176      13.704  10.150 -10.948  1.00  0.00           C
ATOM   2700  O   TYR X 176      14.576  10.291 -11.877  1.00  0.00           O
ATOM   2701  N   PHE X 177      12.390  10.251 -11.028  1.00  0.00           N
ATOM   2702  H   PHE X 177      11.850   9.839 -10.286  1.00  0.00           H
ATOM   2703  CA  PHE X 177      11.717  10.666 -12.237  1.00  0.00           C
ATOM   2704  HA  PHE X 177      12.494  10.479 -12.981  1.00  0.00           H
ATOM   2705  CB  PHE X 177      10.494   9.813 -12.452  1.00  0.00           C
ATOM   2706  HB2 PHE X 177       9.806   9.874 -11.606  1.00  0.00           H
ATOM   2707  HB3 PHE X 177      10.058  10.135 -13.400  1.00  0.00           H
ATOM   2708  CG  PHE X 177      10.903   8.378 -12.700  1.00  0.00           C
ATOM   2709  CD1 PHE X 177      11.418   7.835 -13.929  1.00  0.00           C
ATOM   2710  HD1 PHE X 177      11.555   8.479 -14.796  1.00  0.00           H
ATOM   2711  CE1 PHE X 177      11.790   6.461 -14.042  1.00  0.00           C
ATOM   2712  HE1 PHE X 177      12.203   5.948 -14.903  1.00  0.00           H
ATOM   2713  CZ  PHE X 177      11.565   5.602 -12.946  1.00  0.00           C
ATOM   2714  HZ  PHE X 177      11.784   4.562 -13.110  1.00  0.00           H
ATOM   2715  CE2 PHE X 177      11.135   6.184 -11.771  1.00  0.00           C
ATOM   2716  HE2 PHE X 177      10.993   5.508 -10.948  1.00  0.00           H
ATOM   2717  CD2 PHE X 177      10.863   7.562 -11.560  1.00  0.00           C
ATOM   2718  HD2 PHE X 177      10.459   7.852 -10.602  1.00  0.00           H
ATOM   2719  C   PHE X 177      11.456  12.135 -12.313  1.00  0.00           C
ATOM   2720  O   PHE X 177      11.216  12.673 -11.242  1.00  0.00           O
ATOM   2721  N   LYS X 178      11.391  12.758 -13.490  1.00  0.00           N
ATOM   2722  H   LYS X 178      11.493  12.073 -14.225  1.00  0.00           H
ATOM   2723  CA  LYS X 178      10.742  14.051 -13.812  1.00  0.00           C
ATOM   2724  HA  LYS X 178       9.987  14.209 -13.041  1.00  0.00           H
ATOM   2725  CB  LYS X 178      11.890  15.135 -13.660  1.00  0.00           C
ATOM   2726  HB2 LYS X 178      12.138  15.142 -12.598  1.00  0.00           H
ATOM   2727  HB3 LYS X 178      12.692  14.880 -14.354  1.00  0.00           H
ATOM   2728  CG  LYS X 178      11.415  16.521 -14.059  1.00  0.00           C
ATOM   2729  HG2 LYS X 178      11.336  16.629 -15.138  1.00  0.00           H
ATOM   2730  HG3 LYS X 178      10.374  16.575 -13.724  1.00  0.00           H
ATOM   2731  CD  LYS X 178      12.367  17.556 -13.554  1.00  0.00           C
ATOM   2732  HD2 LYS X 178      12.596  17.600 -12.491  1.00  0.00           H
ATOM   2733  HD3 LYS X 178      13.242  17.259 -14.128  1.00  0.00           H
ATOM   2734  CE  LYS X 178      11.843  18.937 -13.940  1.00  0.00           C
ATOM   2735  HE2 LYS X 178      11.324  18.952 -14.892  1.00  0.00           H
ATOM   2736  HE3 LYS X 178      11.195  19.219 -13.115  1.00  0.00           H
ATOM   2737  NZ  LYS X 178      12.973  19.875 -13.853  1.00  0.00           N
ATOM   2738  HZ1 LYS X 178      13.203  20.056 -12.883  1.00  0.00           H
ATOM   2739  HZ2 LYS X 178      12.719  20.776 -14.230  1.00  0.00           H
ATOM   2740  HZ3 LYS X 178      13.801  19.508 -14.288  1.00  0.00           H
ATOM   2741  C   LYS X 178      10.168  14.049 -15.215  1.00  0.00           C
ATOM   2742  O   LYS X 178      10.847  13.594 -16.125  1.00  0.00           O
ATOM   2743  N   GLU X 179       8.939  14.527 -15.461  1.00  0.00           N
ATOM   2744  H   GLU X 179       8.413  14.757 -14.622  1.00  0.00           H
ATOM   2745  CA  GLU X 179       8.141  14.239 -16.677  1.00  0.00           C
ATOM   2746  HA  GLU X 179       7.095  14.334 -16.387  1.00  0.00           H
ATOM   2747  CB  GLU X 179       8.521  15.341 -17.746  1.00  0.00           C
ATOM   2748  HB2 GLU X 179       9.415  14.951 -18.225  1.00  0.00           H
ATOM   2749  HB3 GLU X 179       7.789  15.529 -18.535  1.00  0.00           H
ATOM   2750  CG  GLU X 179       8.847  16.740 -17.192  1.00  0.00           C
ATOM   2751  HG2 GLU X 179       8.017  17.092 -16.577  1.00  0.00           H
ATOM   2752  HG3 GLU X 179       9.752  16.727 -16.594  1.00  0.00           H
ATOM   2753  CD  GLU X 179       9.111  17.663 -18.300  1.00  0.00           C
ATOM   2754  OE1 GLU X 179       8.284  18.532 -18.675  1.00  0.00           O
ATOM   2755  OE2 GLU X 179      10.157  17.525 -18.981  1.00  0.00           O
ATOM   2756  C   GLU X 179       8.229  12.766 -17.211  1.00  0.00           C
ATOM   2757  O   GLU X 179       8.265  12.560 -18.423  1.00  0.00           O
ATOM   2758  N   GLY X 180       8.351  11.777 -16.346  1.00  0.00           N
ATOM   2759  H   GLY X 180       8.220  12.017 -15.374  1.00  0.00           H
ATOM   2760  CA  GLY X 180       8.373  10.314 -16.737  1.00  0.00           C
ATOM   2761  HA2 GLY X 180       8.016   9.645 -15.959  1.00  0.00           H
ATOM   2762  HA3 GLY X 180       7.834  10.306 -17.690  1.00  0.00           H
ATOM   2763  C   GLY X 180       9.782   9.794 -16.982  1.00  0.00           C
ATOM   2764  O   GLY X 180      10.099   8.617 -16.969  1.00  0.00           O
ATOM   2765  N   LYS X 181      10.702  10.749 -17.288  1.00  0.00           N
ATOM   2766  H   LYS X 181      10.408  11.716 -17.267  1.00  0.00           H
ATOM   2767  CA  LYS X 181      12.092  10.466 -17.633  1.00  0.00           C
ATOM   2768  HA  LYS X 181      12.113   9.514 -18.171  1.00  0.00           H
ATOM   2769  CB  LYS X 181      12.669  11.534 -18.553  1.00  0.00           C
ATOM   2770  HB2 LYS X 181      12.683  12.384 -17.869  1.00  0.00           H
ATOM   2771  HB3 LYS X 181      13.728  11.330 -18.700  1.00  0.00           H
ATOM   2772  CG  LYS X 181      11.861  11.937 -19.804  1.00  0.00           C
ATOM   2773  HG2 LYS X 181      11.024  12.549 -19.465  1.00  0.00           H
ATOM   2774  HG3 LYS X 181      12.479  12.527 -20.480  1.00  0.00           H
ATOM   2775  CD  LYS X 181      11.353  10.840 -20.779  1.00  0.00           C
ATOM   2776  HD2 LYS X 181      10.571  10.308 -20.239  1.00  0.00           H
ATOM   2777  HD3 LYS X 181      10.871  11.214 -21.691  1.00  0.00           H
ATOM   2778  CE  LYS X 181      12.529   9.990 -21.131  1.00  0.00           C
ATOM   2779  HE2 LYS X 181      13.284  10.483 -21.739  1.00  0.00           H
ATOM   2780  HE3 LYS X 181      13.113   9.808 -20.218  1.00  0.00           H
ATOM   2781  NZ  LYS X 181      11.994   8.749 -21.768  1.00  0.00           N
ATOM   2782  HZ1 LYS X 181      11.620   9.157 -22.612  1.00  0.00           H
ATOM   2783  HZ2 LYS X 181      11.257   8.366 -21.189  1.00  0.00           H
ATOM   2784  HZ3 LYS X 181      12.651   8.049 -22.096  1.00  0.00           H
ATOM   2785  C   LYS X 181      12.963  10.336 -16.374  1.00  0.00           C
ATOM   2786  O   LYS X 181      12.551  10.797 -15.310  1.00  0.00           O
ATOM   2787  N   ILE X 182      14.094   9.612 -16.387  1.00  0.00           N
ATOM   2788  H   ILE X 182      14.311   9.221 -17.294  1.00  0.00           H
ATOM   2789  CA  ILE X 182      15.047   9.464 -15.205  1.00  0.00           C
ATOM   2790  HA  ILE X 182      14.400   9.348 -14.342  1.00  0.00           H
ATOM   2791  CB  ILE X 182      15.707   8.076 -15.461  1.00  0.00           C
ATOM   2792  HB  ILE X 182      16.201   8.091 -16.430  1.00  0.00           H
ATOM   2793  CG2 ILE X 182      16.823   7.761 -14.446  1.00  0.00           C
ATOM   2794 HG21 ILE X 182      16.420   7.572 -13.451  1.00  0.00           H
ATOM   2795 HG22 ILE X 182      17.507   8.603 -14.385  1.00  0.00           H
ATOM   2796 HG23 ILE X 182      17.353   6.873 -14.818  1.00  0.00           H
ATOM   2797  CG1 ILE X 182      14.679   6.901 -15.515  1.00  0.00           C
ATOM   2798 HG12 ILE X 182      14.351   6.753 -14.479  1.00  0.00           H
ATOM   2799 HG13 ILE X 182      13.786   7.120 -16.105  1.00  0.00           H
ATOM   2800  CD1 ILE X 182      15.283   5.587 -16.119  1.00  0.00           C
ATOM   2801 HD11 ILE X 182      14.499   4.986 -16.587  1.00  0.00           H
ATOM   2802 HD12 ILE X 182      15.679   5.053 -15.262  1.00  0.00           H
ATOM   2803 HD13 ILE X 182      16.022   5.832 -16.877  1.00  0.00           H
ATOM   2804  C   ILE X 182      15.984  10.595 -15.146  1.00  0.00           C
ATOM   2805  O   ILE X 182      16.694  10.816 -16.092  1.00  0.00           O
ATOM   2806  N   LEU X 183      16.165  11.197 -13.995  1.00  0.00           N
ATOM   2807  H   LEU X 183      15.375  11.147 -13.360  1.00  0.00           H
ATOM   2808  CA  LEU X 183      17.250  12.113 -13.753  1.00  0.00           C
ATOM   2809  HA  LEU X 183      17.701  12.457 -14.680  1.00  0.00           H
ATOM   2810  CB  LEU X 183      16.768  13.336 -12.933  1.00  0.00           C
ATOM   2811  HB2 LEU X 183      16.707  12.930 -11.928  1.00  0.00           H
ATOM   2812  HB3 LEU X 183      17.554  14.089 -12.949  1.00  0.00           H
ATOM   2813  CG  LEU X 183      15.523  14.097 -13.452  1.00  0.00           C
ATOM   2814  HG  LEU X 183      14.744  13.337 -13.464  1.00  0.00           H
ATOM   2815  CD1 LEU X 183      15.258  15.253 -12.470  1.00  0.00           C
ATOM   2816 HD11 LEU X 183      14.411  15.902 -12.732  1.00  0.00           H
ATOM   2817 HD12 LEU X 183      16.175  15.825 -12.375  1.00  0.00           H
ATOM   2818 HD13 LEU X 183      15.073  14.802 -11.493  1.00  0.00           H
ATOM   2819  CD2 LEU X 183      15.768  14.543 -14.932  1.00  0.00           C
ATOM   2820 HD21 LEU X 183      16.578  15.275 -14.916  1.00  0.00           H
ATOM   2821 HD22 LEU X 183      16.075  13.672 -15.519  1.00  0.00           H
ATOM   2822 HD23 LEU X 183      14.931  14.977 -15.478  1.00  0.00           H
ATOM   2823  C   LEU X 183      18.423  11.428 -13.157  1.00  0.00           C
ATOM   2824  O   LEU X 183      19.574  11.801 -13.418  1.00  0.00           O
ATOM   2825  N   LYS X 184      18.175  10.342 -12.362  1.00  0.00           N
ATOM   2826  H   LYS X 184      17.226  10.068 -12.190  1.00  0.00           H
ATOM   2827  CA  LYS X 184      19.001   9.683 -11.423  1.00  0.00           C
ATOM   2828  HA  LYS X 184      19.910   9.404 -11.953  1.00  0.00           H
ATOM   2829  CB  LYS X 184      19.378  10.639 -10.239  1.00  0.00           C
ATOM   2830  HB2 LYS X 184      19.253  11.679 -10.532  1.00  0.00           H
ATOM   2831  HB3 LYS X 184      18.617  10.382  -9.499  1.00  0.00           H
ATOM   2832  CG  LYS X 184      20.808  10.244  -9.786  1.00  0.00           C
ATOM   2833  HG2 LYS X 184      20.752   9.225  -9.392  1.00  0.00           H
ATOM   2834  HG3 LYS X 184      21.442  10.282 -10.672  1.00  0.00           H
ATOM   2835  CD  LYS X 184      21.328  11.255  -8.689  1.00  0.00           C
ATOM   2836  HD2 LYS X 184      22.396  11.089  -8.553  1.00  0.00           H
ATOM   2837  HD3 LYS X 184      21.210  12.248  -9.116  1.00  0.00           H
ATOM   2838  CE  LYS X 184      20.531  11.039  -7.413  1.00  0.00           C
ATOM   2839  HE2 LYS X 184      19.498  11.367  -7.511  1.00  0.00           H
ATOM   2840  HE3 LYS X 184      20.625  10.023  -7.021  1.00  0.00           H
ATOM   2841  NZ  LYS X 184      21.257  11.685  -6.336  1.00  0.00           N
ATOM   2842  HZ1 LYS X 184      22.128  11.259  -6.058  1.00  0.00           H
ATOM   2843  HZ2 LYS X 184      20.710  11.704  -5.494  1.00  0.00           H
ATOM   2844  HZ3 LYS X 184      21.445  12.654  -6.526  1.00  0.00           H
ATOM   2845  C   LYS X 184      18.368   8.442 -10.850  1.00  0.00           C
ATOM   2846  O   LYS X 184      17.204   8.411 -10.825  1.00  0.00           O
ATOM   2847  N   TRP X 185      19.262   7.508 -10.509  1.00  0.00           N
ATOM   2848  H   TRP X 185      20.245   7.611 -10.731  1.00  0.00           H
ATOM   2849  CA  TRP X 185      18.896   6.354  -9.685  1.00  0.00           C
ATOM   2850  HA  TRP X 185      18.222   6.736  -8.927  1.00  0.00           H
ATOM   2851  CB  TRP X 185      18.187   5.298 -10.569  1.00  0.00           C
ATOM   2852  HB2 TRP X 185      17.821   4.541  -9.878  1.00  0.00           H
ATOM   2853  HB3 TRP X 185      17.387   5.761 -11.148  1.00  0.00           H
ATOM   2854  CG  TRP X 185      18.984   4.527 -11.589  1.00  0.00           C
ATOM   2855  CD1 TRP X 185      18.910   4.755 -12.925  1.00  0.00           C
ATOM   2856  HD1 TRP X 185      18.368   5.525 -13.459  1.00  0.00           H
ATOM   2857  NE1 TRP X 185      19.735   3.804 -13.553  1.00  0.00           N
ATOM   2858  HE1 TRP X 185      20.000   3.983 -14.516  1.00  0.00           H
ATOM   2859  CE2 TRP X 185      20.281   2.898 -12.678  1.00  0.00           C
ATOM   2860  CZ2 TRP X 185      21.299   1.942 -12.799  1.00  0.00           C
ATOM   2861  HZ2 TRP X 185      21.713   1.633 -13.746  1.00  0.00           H
ATOM   2862  CH2 TRP X 185      21.905   1.375 -11.640  1.00  0.00           C
ATOM   2863  HH2 TRP X 185      22.745   0.703 -11.745  1.00  0.00           H
ATOM   2864  CZ3 TRP X 185      21.352   1.750 -10.380  1.00  0.00           C
ATOM   2865  HZ3 TRP X 185      21.750   1.272  -9.500  1.00  0.00           H
ATOM   2866  CE3 TRP X 185      20.394   2.778 -10.269  1.00  0.00           C
ATOM   2867  HE3 TRP X 185      19.918   3.011  -9.326  1.00  0.00           H
ATOM   2868  CD2 TRP X 185      19.898   3.388 -11.435  1.00  0.00           C
ATOM   2869  C   TRP X 185      20.053   5.667  -8.949  1.00  0.00           C
ATOM   2870  O   TRP X 185      21.167   5.603  -9.450  1.00  0.00           O
ATOM   2871  N   GLU X 186      19.806   5.102  -7.776  1.00  0.00           N
ATOM   2872  H   GLU X 186      18.906   5.268  -7.351  1.00  0.00           H
ATOM   2873  CA  GLU X 186      20.812   4.431  -6.838  1.00  0.00           C
ATOM   2874  HA  GLU X 186      21.720   4.163  -7.386  1.00  0.00           H
ATOM   2875  CB  GLU X 186      21.371   5.397  -5.749  1.00  0.00           C
ATOM   2876  HB2 GLU X 186      20.510   5.618  -5.129  1.00  0.00           H
ATOM   2877  HB3 GLU X 186      22.113   4.800  -5.234  1.00  0.00           H
ATOM   2878  CG  GLU X 186      21.806   6.786  -6.294  1.00  0.00           C
ATOM   2879  HG2 GLU X 186      20.964   7.334  -6.700  1.00  0.00           H
ATOM   2880  HG3 GLU X 186      22.071   7.350  -5.398  1.00  0.00           H
ATOM   2881  CD  GLU X 186      23.094   6.729  -7.173  1.00  0.00           C
ATOM   2882  OE1 GLU X 186      23.554   5.571  -7.421  1.00  0.00           O
ATOM   2883  OE2 GLU X 186      23.653   7.762  -7.666  1.00  0.00           O
ATOM   2884  C   GLU X 186      20.140   3.287  -6.073  1.00  0.00           C
ATOM   2885  O   GLU X 186      18.927   3.369  -5.939  1.00  0.00           O
ATOM   2886  N   PRO X 187      20.915   2.272  -5.605  1.00  0.00           N
ATOM   2887  CD  PRO X 187      22.250   1.931  -6.003  1.00  0.00           C
ATOM   2888  HD2 PRO X 187      22.835   2.845  -6.031  1.00  0.00           H
ATOM   2889  HD3 PRO X 187      22.249   1.442  -6.974  1.00  0.00           H
ATOM   2890  CG  PRO X 187      22.812   0.899  -4.961  1.00  0.00           C
ATOM   2891  HG2 PRO X 187      23.144   1.465  -4.094  1.00  0.00           H
ATOM   2892  HG3 PRO X 187      23.479   0.108  -5.275  1.00  0.00           H
ATOM   2893  CB  PRO X 187      21.517   0.197  -4.605  1.00  0.00           C
ATOM   2894  HB2 PRO X 187      21.516  -0.404  -3.690  1.00  0.00           H
ATOM   2895  HB3 PRO X 187      21.256  -0.443  -5.453  1.00  0.00           H
ATOM   2896  CA  PRO X 187      20.499   1.293  -4.599  1.00  0.00           C
ATOM   2897  HA  PRO X 187      19.522   0.856  -4.794  1.00  0.00           H
ATOM   2898  C   PRO X 187      20.312   1.903  -3.207  1.00  0.00           C
ATOM   2899  O   PRO X 187      20.748   3.022  -3.035  1.00  0.00           O
ATOM   2900  N   LEU X 188      19.718   1.243  -2.188  1.00  0.00           N
ATOM   2901  H   LEU X 188      19.642   0.243  -2.287  1.00  0.00           H
ATOM   2902  CA  LEU X 188      19.502   1.825  -0.881  1.00  0.00           C
ATOM   2903  HA  LEU X 188      18.907   2.732  -1.056  1.00  0.00           H
ATOM   2904  CB  LEU X 188      18.602   0.871  -0.095  1.00  0.00           C
ATOM   2905  HB2 LEU X 188      17.752   0.607  -0.726  1.00  0.00           H
ATOM   2906  HB3 LEU X 188      19.238  -0.015  -0.017  1.00  0.00           H
ATOM   2907  CG  LEU X 188      18.016   1.334   1.235  1.00  0.00           C
ATOM   2908  HG  LEU X 188      18.751   1.347   2.041  1.00  0.00           H
ATOM   2909  CD1 LEU X 188      17.231   2.748   1.153  1.00  0.00           C
ATOM   2910 HD11 LEU X 188      17.474   3.355   2.019  1.00  0.00           H
ATOM   2911 HD12 LEU X 188      16.156   2.638   1.262  1.00  0.00           H
ATOM   2912 HD13 LEU X 188      17.450   3.250   0.204  1.00  0.00           H
ATOM   2913  CD2 LEU X 188      17.058   0.249   1.664  1.00  0.00           C
ATOM   2914 HD21 LEU X 188      16.419  -0.087   0.839  1.00  0.00           H
ATOM   2915 HD22 LEU X 188      17.572  -0.674   1.932  1.00  0.00           H
ATOM   2916 HD23 LEU X 188      16.481   0.650   2.496  1.00  0.00           H
ATOM   2917  C   LEU X 188      20.751   2.024   0.024  1.00  0.00           C
ATOM   2918  O   LEU X 188      21.616   1.137   0.079  1.00  0.00           O
ATOM   2919  N   ALA X 189      20.888   3.118   0.716  1.00  0.00           N
ATOM   2920  H   ALA X 189      20.317   3.889   0.396  1.00  0.00           H
ATOM   2921  CA  ALA X 189      21.723   3.426   1.893  1.00  0.00           C
ATOM   2922  HA  ALA X 189      22.669   2.884   1.833  1.00  0.00           H
ATOM   2923  CB  ALA X 189      22.121   4.944   1.760  1.00  0.00           C
ATOM   2924  HB1 ALA X 189      21.229   5.534   1.562  1.00  0.00           H
ATOM   2925  HB2 ALA X 189      22.897   4.983   0.990  1.00  0.00           H
ATOM   2926  HB3 ALA X 189      22.578   5.328   2.680  1.00  0.00           H
ATOM   2927  C   ALA X 189      20.960   3.222   3.302  1.00  0.00           C
ATOM   2928  O   ALA X 189      19.704   3.282   3.497  1.00  0.00           O
ATOM   2929  N   GLY X 190      21.764   3.201   4.387  1.00  0.00           N
ATOM   2930  H   GLY X 190      22.743   3.390   4.219  1.00  0.00           H
ATOM   2931  CA  GLY X 190      21.377   3.034   5.829  1.00  0.00           C
ATOM   2932  HA2 GLY X 190      22.263   3.232   6.428  1.00  0.00           H
ATOM   2933  HA3 GLY X 190      20.666   3.761   6.214  1.00  0.00           H
ATOM   2934  C   GLY X 190      20.874   1.632   6.208  1.00  0.00           C
ATOM   2935  O   GLY X 190      21.000   0.680   5.425  1.00  0.00           O
ATOM   2936  N   THR X 191      20.313   1.571   7.414  1.00  0.00           N
ATOM   2937  H   THR X 191      20.011   2.423   7.859  1.00  0.00           H
ATOM   2938  CA  THR X 191      20.384   0.376   8.182  1.00  0.00           C
ATOM   2939  HA  THR X 191      21.176  -0.220   7.704  1.00  0.00           H
ATOM   2940  CB  THR X 191      21.023   0.588   9.520  1.00  0.00           C
ATOM   2941  HB  THR X 191      21.063  -0.355  10.068  1.00  0.00           H
ATOM   2942  CG2 THR X 191      22.452   1.125   9.402  1.00  0.00           C
ATOM   2943 HG21 THR X 191      23.190   0.346   9.195  1.00  0.00           H
ATOM   2944 HG22 THR X 191      22.672   1.586  10.357  1.00  0.00           H
ATOM   2945 HG23 THR X 191      22.544   1.942   8.682  1.00  0.00           H
ATOM   2946  OG1 THR X 191      20.290   1.533  10.264  1.00  0.00           O
ATOM   2947  HG1 THR X 191      20.320   2.386   9.819  1.00  0.00           H
ATOM   2948  C   THR X 191      19.089  -0.501   8.148  1.00  0.00           C
ATOM   2949  O   THR X 191      18.923  -1.331   8.939  1.00  0.00           O
ATOM   2950  N   ALA X 192      18.284  -0.403   7.052  1.00  0.00           N
ATOM   2951  H   ALA X 192      18.489   0.380   6.452  1.00  0.00           H
ATOM   2952  CA  ALA X 192      17.227  -1.332   6.692  1.00  0.00           C
ATOM   2953  HA  ALA X 192      16.835  -1.526   7.694  1.00  0.00           H
ATOM   2954  CB  ALA X 192      16.068  -0.683   5.827  1.00  0.00           C
ATOM   2955  HB1 ALA X 192      15.668   0.160   6.394  1.00  0.00           H
ATOM   2956  HB2 ALA X 192      15.281  -1.411   5.646  1.00  0.00           H
ATOM   2957  HB3 ALA X 192      16.496  -0.359   4.877  1.00  0.00           H
ATOM   2958  C   ALA X 192      17.824  -2.589   6.111  1.00  0.00           C
ATOM   2959  O   ALA X 192      18.504  -2.450   5.071  1.00  0.00           O
ATOM   2960  N   LYS X 193      17.621  -3.748   6.751  1.00  0.00           N
ATOM   2961  H   LYS X 193      16.965  -3.743   7.513  1.00  0.00           H
ATOM   2962  CA  LYS X 193      18.346  -5.039   6.443  1.00  0.00           C
ATOM   2963  HA  LYS X 193      19.197  -4.822   5.798  1.00  0.00           H
ATOM   2964  CB  LYS X 193      18.857  -5.738   7.753  1.00  0.00           C
ATOM   2965  HB2 LYS X 193      19.405  -5.006   8.360  1.00  0.00           H
ATOM   2966  HB3 LYS X 193      17.931  -6.021   8.247  1.00  0.00           H
ATOM   2967  CG  LYS X 193      19.616  -7.041   7.481  1.00  0.00           C
ATOM   2968  HG2 LYS X 193      18.925  -7.817   7.157  1.00  0.00           H
ATOM   2969  HG3 LYS X 193      20.407  -6.884   6.747  1.00  0.00           H
ATOM   2970  CD  LYS X 193      20.222  -7.570   8.828  1.00  0.00           C
ATOM   2971  HD2 LYS X 193      20.818  -6.801   9.311  1.00  0.00           H
ATOM   2972  HD3 LYS X 193      19.353  -7.914   9.397  1.00  0.00           H
ATOM   2973  CE  LYS X 193      21.155  -8.797   8.585  1.00  0.00           C
ATOM   2974  HE2 LYS X 193      21.526  -9.037   9.579  1.00  0.00           H
ATOM   2975  HE3 LYS X 193      20.567  -9.563   8.080  1.00  0.00           H
ATOM   2976  NZ  LYS X 193      22.395  -8.491   7.710  1.00  0.00           N
ATOM   2977  HZ1 LYS X 193      22.963  -9.299   7.512  1.00  0.00           H
ATOM   2978  HZ2 LYS X 193      22.885  -7.779   8.239  1.00  0.00           H
ATOM   2979  HZ3 LYS X 193      22.192  -8.173   6.783  1.00  0.00           H
ATOM   2980  C   LYS X 193      17.578  -5.961   5.460  1.00  0.00           C
ATOM   2981  O   LYS X 193      18.179  -6.808   4.800  1.00  0.00           O
ATOM   2982  N   HIE X 194      16.331  -5.597   5.134  1.00  0.00           N
ATOM   2983  H   HIE X 194      15.806  -5.015   5.777  1.00  0.00           H
ATOM   2984  CA  HIE X 194      15.576  -6.195   4.077  1.00  0.00           C
ATOM   2985  HA  HIE X 194      16.254  -6.350   3.233  1.00  0.00           H
ATOM   2986  CB  HIE X 194      15.003  -7.550   4.445  1.00  0.00           C
ATOM   2987  HB2 HIE X 194      15.701  -8.155   5.018  1.00  0.00           H
ATOM   2988  HB3 HIE X 194      14.121  -7.346   5.056  1.00  0.00           H
ATOM   2989  CG  HIE X 194      14.427  -8.325   3.274  1.00  0.00           C
ATOM   2990  ND1 HIE X 194      13.096  -8.310   2.837  1.00  0.00           N
ATOM   2991  CE1 HIE X 194      13.045  -9.183   1.790  1.00  0.00           C
ATOM   2992  HE1 HIE X 194      12.144  -9.412   1.244  1.00  0.00           H
ATOM   2993  NE2 HIE X 194      14.204  -9.834   1.654  1.00  0.00           N
ATOM   2994  HE2 HIE X 194      14.396 -10.484   0.908  1.00  0.00           H
ATOM   2995  CD2 HIE X 194      15.121  -9.359   2.643  1.00  0.00           C
ATOM   2996  HD2 HIE X 194      16.127  -9.666   2.863  1.00  0.00           H
ATOM   2997  C   HIE X 194      14.503  -5.250   3.643  1.00  0.00           C
ATOM   2998  O   HIE X 194      13.922  -4.507   4.413  1.00  0.00           O
ATOM   2999  N   ILE X 195      14.030  -5.344   2.361  1.00  0.00           N
ATOM   3000  H   ILE X 195      14.421  -5.994   1.689  1.00  0.00           H
ATOM   3001  CA  ILE X 195      12.978  -4.420   1.841  1.00  0.00           C
ATOM   3002  HA  ILE X 195      12.351  -4.112   2.679  1.00  0.00           H
ATOM   3003  CB  ILE X 195      13.455  -3.129   1.126  1.00  0.00           C
ATOM   3004  HB  ILE X 195      14.126  -3.413   0.322  1.00  0.00           H
ATOM   3005  CG2 ILE X 195      12.332  -2.340   0.413  1.00  0.00           C
ATOM   3006 HG21 ILE X 195      12.643  -1.359   0.053  1.00  0.00           H
ATOM   3007 HG22 ILE X 195      11.475  -2.176   1.068  1.00  0.00           H
ATOM   3008 HG23 ILE X 195      12.062  -2.815  -0.534  1.00  0.00           H
ATOM   3009  CG1 ILE X 195      14.213  -2.143   2.102  1.00  0.00           C
ATOM   3010 HG12 ILE X 195      15.028  -2.707   2.536  1.00  0.00           H
ATOM   3011 HG13 ILE X 195      14.645  -1.374   1.460  1.00  0.00           H
ATOM   3012  CD1 ILE X 195      13.293  -1.530   3.203  1.00  0.00           C
ATOM   3013 HD11 ILE X 195      12.321  -1.147   2.909  1.00  0.00           H
ATOM   3014 HD12 ILE X 195      13.842  -0.674   3.603  1.00  0.00           H
ATOM   3015 HD13 ILE X 195      13.052  -2.302   3.943  1.00  0.00           H
ATOM   3016  C   ILE X 195      12.116  -5.177   0.827  1.00  0.00           C
ATOM   3017  O   ILE X 195      12.495  -5.544  -0.271  1.00  0.00           O
ATOM   3018  N   GLU X 196      10.887  -5.190   1.198  1.00  0.00           N
ATOM   3019  H   GLU X 196      10.676  -5.016   2.173  1.00  0.00           H
ATOM   3020  CA  GLU X 196       9.693  -5.456   0.340  1.00  0.00           C
ATOM   3021  HA  GLU X 196      10.100  -5.158  -0.623  1.00  0.00           H
ATOM   3022  CB  GLU X 196       9.275  -6.955   0.464  1.00  0.00           C
ATOM   3023  HB2 GLU X 196       9.213  -7.116   1.548  1.00  0.00           H
ATOM   3024  HB3 GLU X 196       8.334  -7.004  -0.086  1.00  0.00           H
ATOM   3025  CG  GLU X 196      10.308  -8.001  -0.089  1.00  0.00           C
ATOM   3026  HG2 GLU X 196      11.289  -7.868   0.355  1.00  0.00           H
ATOM   3027  HG3 GLU X 196       9.811  -8.949   0.120  1.00  0.00           H
ATOM   3028  CD  GLU X 196      10.489  -7.966  -1.580  1.00  0.00           C
ATOM   3029  OE1 GLU X 196       9.554  -7.538  -2.297  1.00  0.00           O
ATOM   3030  OE2 GLU X 196      11.519  -8.458  -2.100  1.00  0.00           O
ATOM   3031  C   GLU X 196       8.554  -4.442   0.649  1.00  0.00           C
ATOM   3032  O   GLU X 196       8.478  -3.909   1.748  1.00  0.00           O
ATOM   3033  N   GLU X 197       7.573  -4.444  -0.303  1.00  0.00           N
ATOM   3034  H   GLU X 197       7.796  -4.929  -1.151  1.00  0.00           H
ATOM   3035  CA  GLU X 197       6.201  -4.008  -0.078  1.00  0.00           C
ATOM   3036  HA  GLU X 197       5.798  -3.874  -1.086  1.00  0.00           H
ATOM   3037  CB  GLU X 197       5.317  -5.059   0.577  1.00  0.00           C
ATOM   3038  HB2 GLU X 197       5.571  -5.270   1.611  1.00  0.00           H
ATOM   3039  HB3 GLU X 197       4.304  -4.702   0.777  1.00  0.00           H
ATOM   3040  CG  GLU X 197       5.285  -6.340  -0.263  1.00  0.00           C
ATOM   3041  HG2 GLU X 197       5.220  -6.042  -1.309  1.00  0.00           H
ATOM   3042  HG3 GLU X 197       6.208  -6.874  -0.045  1.00  0.00           H
ATOM   3043  CD  GLU X 197       4.084  -7.250   0.039  1.00  0.00           C
ATOM   3044  OE1 GLU X 197       3.693  -7.372   1.250  1.00  0.00           O
ATOM   3045  OE2 GLU X 197       3.618  -8.032  -0.842  1.00  0.00           O
ATOM   3046  C   GLU X 197       5.840  -2.599   0.537  1.00  0.00           C
ATOM   3047  O   GLU X 197       4.845  -2.395   1.219  1.00  0.00           O
ATOM   3048  N   CYX X 198       6.590  -1.594   0.244  1.00  0.00           N
ATOM   3049  H   CYX X 198       7.244  -1.696  -0.530  1.00  0.00           H
ATOM   3050  CA  CYX X 198       6.466  -0.254   0.829  1.00  0.00           C
ATOM   3051  HA  CYX X 198       6.715  -0.224   1.893  1.00  0.00           H
ATOM   3052  CB  CYX X 198       7.522   0.591   0.090  1.00  0.00           C
ATOM   3053  HB2 CYX X 198       7.265   0.695  -0.962  1.00  0.00           H
ATOM   3054  HB3 CYX X 198       7.506   1.614   0.471  1.00  0.00           H
ATOM   3055  SG  CYX X 198       9.199  -0.066   0.312  1.00  0.00           S
ATOM   3056  C   CYX X 198       5.083   0.437   0.635  1.00  0.00           C
ATOM   3057  O   CYX X 198       4.396   0.388  -0.387  1.00  0.00           O
ATOM   3058  N   SER X 199       4.709   1.358   1.553  1.00  0.00           N
ATOM   3059  H   SER X 199       5.123   1.237   2.462  1.00  0.00           H
ATOM   3060  CA  SER X 199       3.656   2.380   1.317  1.00  0.00           C
ATOM   3061  HA  SER X 199       3.389   2.404   0.263  1.00  0.00           H
ATOM   3062  CB  SER X 199       2.367   2.253   2.095  1.00  0.00           C
ATOM   3063  HB2 SER X 199       2.350   2.719   3.087  1.00  0.00           H
ATOM   3064  HB3 SER X 199       1.578   2.739   1.516  1.00  0.00           H
ATOM   3065  OG  SER X 199       1.998   0.905   2.294  1.00  0.00           O
ATOM   3066  HG  SER X 199       2.416   0.525   3.067  1.00  0.00           H
ATOM   3067  C   SER X 199       4.251   3.789   1.650  1.00  0.00           C
ATOM   3068  O   SER X 199       5.023   3.828   2.622  1.00  0.00           O
ATOM   3069  N   CYX X 200       3.890   4.816   0.903  1.00  0.00           N
ATOM   3070  H   CYX X 200       3.267   4.674   0.124  1.00  0.00           H
ATOM   3071  CA  CYX X 200       4.606   6.108   0.953  1.00  0.00           C
ATOM   3072  HA  CYX X 200       5.321   6.085   1.763  1.00  0.00           H
ATOM   3073  CB  CYX X 200       5.453   6.282  -0.318  1.00  0.00           C
ATOM   3074  HB2 CYX X 200       4.774   6.326  -1.166  1.00  0.00           H
ATOM   3075  HB3 CYX X 200       5.966   7.235  -0.267  1.00  0.00           H
ATOM   3076  SG  CYX X 200       6.839   5.104  -0.751  1.00  0.00           S
ATOM   3077  C   CYX X 200       3.681   7.318   1.184  1.00  0.00           C
ATOM   3078  O   CYX X 200       2.475   7.240   0.984  1.00  0.00           O
ATOM   3079  N   TYR X 201       4.244   8.447   1.714  1.00  0.00           N
ATOM   3080  H   TYR X 201       5.229   8.575   1.896  1.00  0.00           H
ATOM   3081  CA  TYR X 201       3.515   9.755   1.974  1.00  0.00           C
ATOM   3082  HA  TYR X 201       2.876   9.951   1.122  1.00  0.00           H
ATOM   3083  CB  TYR X 201       2.530   9.597   3.080  1.00  0.00           C
ATOM   3084  HB2 TYR X 201       1.921  10.501   3.163  1.00  0.00           H
ATOM   3085  HB3 TYR X 201       1.831   8.784   2.875  1.00  0.00           H
ATOM   3086  CG  TYR X 201       3.283   9.435   4.366  1.00  0.00           C
ATOM   3087  CD1 TYR X 201       3.530  10.583   5.150  1.00  0.00           C
ATOM   3088  HD1 TYR X 201       3.294  11.566   4.752  1.00  0.00           H
ATOM   3089  CE1 TYR X 201       4.237  10.570   6.368  1.00  0.00           C
ATOM   3090  HE1 TYR X 201       4.531  11.497   6.836  1.00  0.00           H
ATOM   3091  CZ  TYR X 201       4.600   9.364   6.947  1.00  0.00           C
ATOM   3092  OH  TYR X 201       5.366   9.333   8.053  1.00  0.00           O
ATOM   3093  HH  TYR X 201       5.709  10.217   8.219  1.00  0.00           H
ATOM   3094  CE2 TYR X 201       4.243   8.218   6.268  1.00  0.00           C
ATOM   3095  HE2 TYR X 201       4.633   7.302   6.693  1.00  0.00           H
ATOM   3096  CD2 TYR X 201       3.669   8.221   4.973  1.00  0.00           C
ATOM   3097  HD2 TYR X 201       3.394   7.291   4.490  1.00  0.00           H
ATOM   3098  C   TYR X 201       4.545  10.860   2.162  1.00  0.00           C
ATOM   3099  O   TYR X 201       5.796  10.613   2.218  1.00  0.00           O
ATOM   3100  N   GLY X 202       4.057  12.104   2.135  1.00  0.00           N
ATOM   3101  H   GLY X 202       3.074  12.214   1.946  1.00  0.00           H
ATOM   3102  CA  GLY X 202       4.899  13.308   2.237  1.00  0.00           C
ATOM   3103  HA2 GLY X 202       5.822  12.899   2.637  1.00  0.00           H
ATOM   3104  HA3 GLY X 202       5.137  13.521   1.203  1.00  0.00           H
ATOM   3105  C   GLY X 202       4.419  14.416   3.092  1.00  0.00           C
ATOM   3106  O   GLY X 202       3.179  14.631   3.145  1.00  0.00           O
ATOM   3107  N   GLH X 203       5.404  15.039   3.848  1.00  0.00           N
ATOM   3108  H   GLH X 203       6.341  14.644   3.796  1.00  0.00           H
ATOM   3109  CA  GLH X 203       5.278  16.222   4.713  1.00  0.00           C
ATOM   3110  HA  GLH X 203       4.649  16.958   4.225  1.00  0.00           H
ATOM   3111  CB  GLH X 203       4.480  15.931   5.978  1.00  0.00           C
ATOM   3112  HB2 GLH X 203       4.538  16.874   6.503  1.00  0.00           H
ATOM   3113  HB3 GLH X 203       3.404  15.751   5.891  1.00  0.00           H
ATOM   3114  CG  GLH X 203       5.056  14.876   6.864  1.00  0.00           C
ATOM   3115  HG2 GLH X 203       4.551  13.931   6.700  1.00  0.00           H
ATOM   3116  HG3 GLH X 203       6.104  14.694   6.603  1.00  0.00           H
ATOM   3117  CD  GLH X 203       5.063  15.211   8.398  1.00  0.00           C
ATOM   3118  OE1 GLH X 203       4.377  16.116   8.914  1.00  0.00           O
ATOM   3119  OE2 GLH X 203       5.926  14.484   9.116  1.00  0.00           O
ATOM   3120  HE2 GLH X 203       5.976  14.891   9.984  1.00  0.00           H
ATOM   3121  C   GLH X 203       6.579  16.909   5.019  1.00  0.00           C
ATOM   3122  O   GLH X 203       7.706  16.378   4.959  1.00  0.00           O
ATOM   3123  N   ARG X 204       6.452  18.139   5.478  1.00  0.00           N
ATOM   3124  H   ARG X 204       5.480  18.381   5.592  1.00  0.00           H
ATOM   3125  CA  ARG X 204       7.600  18.986   5.943  1.00  0.00           C
ATOM   3126  HA  ARG X 204       7.285  20.021   5.854  1.00  0.00           H
ATOM   3127  CB  ARG X 204       7.932  18.695   7.450  1.00  0.00           C
ATOM   3128  HB2 ARG X 204       8.426  17.716   7.426  1.00  0.00           H
ATOM   3129  HB3 ARG X 204       8.583  19.493   7.781  1.00  0.00           H
ATOM   3130  CG  ARG X 204       6.845  18.644   8.525  1.00  0.00           C
ATOM   3131  HG2 ARG X 204       6.338  19.603   8.526  1.00  0.00           H
ATOM   3132  HG3 ARG X 204       6.135  17.886   8.213  1.00  0.00           H
ATOM   3133  CD  ARG X 204       7.347  18.179   9.933  1.00  0.00           C
ATOM   3134  HD2 ARG X 204       8.059  17.354   9.864  1.00  0.00           H
ATOM   3135  HD3 ARG X 204       8.003  18.960  10.311  1.00  0.00           H
ATOM   3136  NE  ARG X 204       6.176  17.928  10.788  1.00  0.00           N
ATOM   3137  HE  ARG X 204       5.796  16.993  10.865  1.00  0.00           H
ATOM   3138  CZ  ARG X 204       5.388  18.844  11.296  1.00  0.00           C
ATOM   3139  NH1 ARG X 204       5.540  20.172  11.330  1.00  0.00           N
ATOM   3140 HH11 ARG X 204       6.428  20.542  11.046  1.00  0.00           H
ATOM   3141 HH12 ARG X 204       4.838  20.797  11.710  1.00  0.00           H
ATOM   3142  NH2 ARG X 204       4.366  18.428  11.942  1.00  0.00           N
ATOM   3143 HH21 ARG X 204       4.244  17.458  12.184  1.00  0.00           H
ATOM   3144 HH22 ARG X 204       3.894  19.129  12.500  1.00  0.00           H
ATOM   3145  C   ARG X 204       8.824  18.904   4.937  1.00  0.00           C
ATOM   3146  O   ARG X 204       9.931  18.858   5.354  1.00  0.00           O
ATOM   3147  N   ALA X 205       8.539  18.842   3.621  1.00  0.00           N
ATOM   3148  H   ALA X 205       7.560  18.745   3.387  1.00  0.00           H
ATOM   3149  CA  ALA X 205       9.462  18.709   2.520  1.00  0.00           C
ATOM   3150  HA  ALA X 205       8.804  18.891   1.672  1.00  0.00           H
ATOM   3151  CB  ALA X 205      10.431  19.963   2.487  1.00  0.00           C
ATOM   3152  HB1 ALA X 205      10.868  20.220   1.531  1.00  0.00           H
ATOM   3153  HB2 ALA X 205      11.192  19.808   3.258  1.00  0.00           H
ATOM   3154  HB3 ALA X 205       9.822  20.849   2.677  1.00  0.00           H
ATOM   3155  C   ALA X 205      10.194  17.376   2.279  1.00  0.00           C
ATOM   3156  O   ALA X 205      10.822  17.197   1.249  1.00  0.00           O
ATOM   3157  N   GLU X 206      10.089  16.387   3.190  1.00  0.00           N
ATOM   3158  H   GLU X 206       9.419  16.684   3.896  1.00  0.00           H
ATOM   3159  CA  GLU X 206      10.541  15.028   3.161  1.00  0.00           C
ATOM   3160  HA  GLU X 206      11.229  14.917   2.320  1.00  0.00           H
ATOM   3161  CB  GLU X 206      11.347  14.722   4.389  1.00  0.00           C
ATOM   3162  HB2 GLU X 206      12.221  15.369   4.441  1.00  0.00           H
ATOM   3163  HB3 GLU X 206      10.679  14.918   5.222  1.00  0.00           H
ATOM   3164  CG  GLU X 206      11.739  13.310   4.569  1.00  0.00           C
ATOM   3165  HG2 GLU X 206      10.881  12.673   4.769  1.00  0.00           H
ATOM   3166  HG3 GLU X 206      12.336  12.944   3.733  1.00  0.00           H
ATOM   3167  CD  GLU X 206      12.567  13.228   5.791  1.00  0.00           C
ATOM   3168  OE1 GLU X 206      12.265  12.577   6.822  1.00  0.00           O
ATOM   3169  OE2 GLU X 206      13.706  13.760   5.793  1.00  0.00           O
ATOM   3170  C   GLU X 206       9.440  14.017   2.767  1.00  0.00           C
ATOM   3171  O   GLU X 206       8.176  14.228   2.985  1.00  0.00           O
ATOM   3172  N   ILE X 207       9.800  12.957   2.119  1.00  0.00           N
ATOM   3173  H   ILE X 207      10.797  12.903   1.941  1.00  0.00           H
ATOM   3174  CA  ILE X 207       9.023  11.821   1.664  1.00  0.00           C
ATOM   3175  HA  ILE X 207       7.953  11.972   1.803  1.00  0.00           H
ATOM   3176  CB  ILE X 207       9.163  11.609   0.180  1.00  0.00           C
ATOM   3177  HB  ILE X 207      10.228  11.674  -0.026  1.00  0.00           H
ATOM   3178  CG2 ILE X 207       8.374  10.367  -0.292  1.00  0.00           C
ATOM   3179 HG21 ILE X 207       8.742   9.485   0.215  1.00  0.00           H
ATOM   3180 HG22 ILE X 207       8.581  10.017  -1.303  1.00  0.00           H
ATOM   3181 HG23 ILE X 207       7.307  10.547  -0.219  1.00  0.00           H
ATOM   3182  CG1 ILE X 207       8.645  12.793  -0.634  1.00  0.00           C
ATOM   3183 HG12 ILE X 207       7.562  12.874  -0.513  1.00  0.00           H
ATOM   3184 HG13 ILE X 207       9.092  13.771  -0.443  1.00  0.00           H
ATOM   3185  CD1 ILE X 207       9.018  12.567  -2.197  1.00  0.00           C
ATOM   3186 HD11 ILE X 207       8.565  11.748  -2.748  1.00  0.00           H
ATOM   3187 HD12 ILE X 207      10.047  12.238  -2.040  1.00  0.00           H
ATOM   3188 HD13 ILE X 207       8.916  13.499  -2.758  1.00  0.00           H
ATOM   3189  C   ILE X 207       9.419  10.655   2.559  1.00  0.00           C
ATOM   3190  O   ILE X 207      10.614  10.442   2.758  1.00  0.00           O
ATOM   3191  N   THR X 208       8.449   9.984   3.137  1.00  0.00           N
ATOM   3192  H   THR X 208       7.510  10.255   2.889  1.00  0.00           H
ATOM   3193  CA  THR X 208       8.635   8.714   3.859  1.00  0.00           C
ATOM   3194  HA  THR X 208       9.673   8.455   4.094  1.00  0.00           H
ATOM   3195  CB  THR X 208       8.024   8.894   5.253  1.00  0.00           C
ATOM   3196  HB  THR X 208       6.982   9.212   5.173  1.00  0.00           H
ATOM   3197  CG2 THR X 208       8.105   7.527   6.032  1.00  0.00           C
ATOM   3198 HG21 THR X 208       7.375   6.831   5.619  1.00  0.00           H
ATOM   3199 HG22 THR X 208       7.724   7.738   7.022  1.00  0.00           H
ATOM   3200 HG23 THR X 208       9.125   7.185   6.194  1.00  0.00           H
ATOM   3201  OG1 THR X 208       8.767   9.877   5.888  1.00  0.00           O
ATOM   3202  HG1 THR X 208       8.460  10.737   5.585  1.00  0.00           H
ATOM   3203  C   THR X 208       7.970   7.596   3.111  1.00  0.00           C
ATOM   3204  O   THR X 208       7.002   7.801   2.378  1.00  0.00           O
ATOM   3205  N   CYX X 209       8.553   6.411   3.281  1.00  0.00           N
ATOM   3206  H   CYX X 209       9.445   6.324   3.752  1.00  0.00           H
ATOM   3207  CA  CYX X 209       8.038   5.077   2.738  1.00  0.00           C
ATOM   3208  HA  CYX X 209       6.986   5.118   2.478  1.00  0.00           H
ATOM   3209  CB  CYX X 209       8.822   4.870   1.464  1.00  0.00           C
ATOM   3210  HB2 CYX X 209       9.879   5.027   1.669  1.00  0.00           H
ATOM   3211  HB3 CYX X 209       8.855   3.789   1.352  1.00  0.00           H
ATOM   3212  SG  CYX X 209       8.536   5.765  -0.019  1.00  0.00           S
ATOM   3213  C   CYX X 209       8.224   3.877   3.751  1.00  0.00           C
ATOM   3214  O   CYX X 209       9.327   3.292   3.861  1.00  0.00           O
ATOM   3215  N   THR X 210       7.194   3.420   4.524  1.00  0.00           N
ATOM   3216  H   THR X 210       6.265   3.815   4.458  1.00  0.00           H
ATOM   3217  CA  THR X 210       7.285   2.247   5.386  1.00  0.00           C
ATOM   3218  HA  THR X 210       8.233   2.212   5.919  1.00  0.00           H
ATOM   3219  CB  THR X 210       6.219   2.321   6.466  1.00  0.00           C
ATOM   3220  HB  THR X 210       6.244   1.410   7.058  1.00  0.00           H
ATOM   3221  CG2 THR X 210       6.518   3.388   7.572  1.00  0.00           C
ATOM   3222 HG21 THR X 210       6.504   4.404   7.171  1.00  0.00           H
ATOM   3223 HG22 THR X 210       7.426   3.128   8.112  1.00  0.00           H
ATOM   3224 HG23 THR X 210       5.696   3.291   8.287  1.00  0.00           H
ATOM   3225  OG1 THR X 210       4.925   2.378   5.897  1.00  0.00           O
ATOM   3226  HG1 THR X 210       4.994   1.827   5.118  1.00  0.00           H
ATOM   3227  C   THR X 210       7.021   0.921   4.647  1.00  0.00           C
ATOM   3228  O   THR X 210       6.007   0.776   3.975  1.00  0.00           O
ATOM   3229  N   CYX X 211       7.891  -0.059   4.951  1.00  0.00           N
ATOM   3230  H   CYX X 211       8.651   0.119   5.597  1.00  0.00           H
ATOM   3231  CA  CYX X 211       8.062  -1.263   4.232  1.00  0.00           C
ATOM   3232  HA  CYX X 211       7.264  -1.416   3.510  1.00  0.00           H
ATOM   3233  CB  CYX X 211       9.376  -1.132   3.407  1.00  0.00           C
ATOM   3234  HB2 CYX X 211      10.194  -1.038   4.126  1.00  0.00           H
ATOM   3235  HB3 CYX X 211       9.624  -2.017   2.829  1.00  0.00           H
ATOM   3236  SG  CYX X 211       9.585   0.324   2.313  1.00  0.00           S
ATOM   3237  C   CYX X 211       8.011  -2.563   5.089  1.00  0.00           C
ATOM   3238  O   CYX X 211       7.616  -2.464   6.246  1.00  0.00           O
ATOM   3239  N   ARG X 212       8.306  -3.725   4.501  1.00  0.00           N
ATOM   3240  H   ARG X 212       8.458  -3.583   3.514  1.00  0.00           H
ATOM   3241  CA  ARG X 212       8.189  -5.126   5.008  1.00  0.00           C
ATOM   3242  HA  ARG X 212       7.705  -4.979   5.980  1.00  0.00           H
ATOM   3243  CB  ARG X 212       7.280  -5.812   4.018  1.00  0.00           C
ATOM   3244  HB2 ARG X 212       6.324  -5.279   3.979  1.00  0.00           H
ATOM   3245  HB3 ARG X 212       7.670  -5.796   3.001  1.00  0.00           H
ATOM   3246  CG  ARG X 212       6.943  -7.288   4.348  1.00  0.00           C
ATOM   3247  HG2 ARG X 212       7.838  -7.817   4.677  1.00  0.00           H
ATOM   3248  HG3 ARG X 212       6.189  -7.307   5.139  1.00  0.00           H
ATOM   3249  CD  ARG X 212       6.180  -7.864   3.199  1.00  0.00           C
ATOM   3250  HD2 ARG X 212       5.140  -7.851   3.544  1.00  0.00           H
ATOM   3251  HD3 ARG X 212       6.352  -7.289   2.287  1.00  0.00           H
ATOM   3252  NE  ARG X 212       6.537  -9.239   2.934  1.00  0.00           N
ATOM   3253  HE  ARG X 212       7.434  -9.549   3.269  1.00  0.00           H
ATOM   3254  CZ  ARG X 212       5.770 -10.151   2.263  1.00  0.00           C
ATOM   3255  NH1 ARG X 212       4.592  -9.951   1.736  1.00  0.00           N
ATOM   3256 HH11 ARG X 212       4.259  -9.008   1.569  1.00  0.00           H
ATOM   3257 HH12 ARG X 212       4.157 -10.722   1.259  1.00  0.00           H
ATOM   3258  NH2 ARG X 212       6.280 -11.334   2.207  1.00  0.00           N
ATOM   3259 HH21 ARG X 212       6.943 -11.594   2.911  1.00  0.00           H
ATOM   3260 HH22 ARG X 212       5.745 -12.049   1.727  1.00  0.00           H
ATOM   3261  C   ARG X 212       9.577  -5.836   5.061  1.00  0.00           C
ATOM   3262  O   ARG X 212      10.275  -5.763   4.108  1.00  0.00           O
ATOM   3263  N   AP1 X 213       9.914  -6.523   6.137  1.00  0.00           N
ATOM   3264  H   AP1 X 213       9.291  -6.553   6.933  1.00  0.00           H
ATOM   3265  CA  AP1 X 213      11.073  -7.425   6.319  1.00  0.00           C
ATOM   3266  HA  AP1 X 213      11.610  -7.476   5.376  1.00  0.00           H
ATOM   3267  CB  AP1 X 213      11.954  -6.731   7.434  1.00  0.00           C
ATOM   3268  HB2 AP1 X 213      12.268  -5.743   7.102  1.00  0.00           H
ATOM   3269  HB3 AP1 X 213      11.491  -6.689   8.422  1.00  0.00           H
ATOM   3270  CG  AP1 X 213      13.325  -7.461   7.617  1.00  0.00           C
ATOM   3271  OD1 AP1 X 213      13.510  -8.670   7.330  1.00  0.00           O
ATOM   3272  OD2 AP1 X 213      14.194  -6.805   8.216  1.00  0.00           O
ATOM   3273  C   AP1 X 213      10.635  -8.919   6.553  1.00  0.00           C
ATOM   3274  O   AP1 X 213      10.342  -9.378   7.653  1.00  0.00           O
ATOM   3275  N   ASN X 214      11.020  -9.711   5.536  1.00  0.00           N
ATOM   3276  H   ASN X 214      11.241  -9.170   4.716  1.00  0.00           H
ATOM   3277  CA  ASN X 214      11.031 -11.106   5.422  1.00  0.00           C
ATOM   3278  HA  ASN X 214      10.164 -11.512   5.917  1.00  0.00           H
ATOM   3279  CB  ASN X 214      11.020 -11.443   3.852  1.00  0.00           C
ATOM   3280  HB2 ASN X 214      11.743 -10.825   3.312  1.00  0.00           H
ATOM   3281  HB3 ASN X 214      11.437 -12.455   3.756  1.00  0.00           H
ATOM   3282  CG  ASN X 214       9.666 -11.346   3.185  1.00  0.00           C
ATOM   3283  OD1 ASN X 214       8.642 -10.913   3.763  1.00  0.00           O
ATOM   3284  ND2 ASN X 214       9.601 -11.743   1.972  1.00  0.00           N
ATOM   3285 HD21 ASN X 214      10.408 -12.148   1.527  1.00  0.00           H
ATOM   3286 HD22 ASN X 214       8.840 -11.744   1.304  1.00  0.00           H
ATOM   3287  C   ASN X 214      12.234 -11.756   6.130  1.00  0.00           C
ATOM   3288  O   ASN X 214      12.068 -12.814   6.734  1.00  0.00           O
ATOM   3289  N   TRP X 215      13.451 -11.212   5.908  1.00  0.00           N
ATOM   3290  H   TRP X 215      13.563 -10.312   5.472  1.00  0.00           H
ATOM   3291  CA  TRP X 215      14.677 -12.071   6.145  1.00  0.00           C
ATOM   3292  HA  TRP X 215      14.709 -12.962   5.526  1.00  0.00           H
ATOM   3293  CB  TRP X 215      15.930 -11.246   5.669  1.00  0.00           C
ATOM   3294  HB2 TRP X 215      15.873 -11.040   4.600  1.00  0.00           H
ATOM   3295  HB3 TRP X 215      15.859 -10.253   6.107  1.00  0.00           H
ATOM   3296  CG  TRP X 215      17.270 -11.789   5.934  1.00  0.00           C
ATOM   3297  CD1 TRP X 215      18.023 -12.599   5.176  1.00  0.00           C
ATOM   3298  HD1 TRP X 215      17.739 -12.890   4.179  1.00  0.00           H
ATOM   3299  NE1 TRP X 215      19.186 -12.928   5.861  1.00  0.00           N
ATOM   3300  HE1 TRP X 215      19.861 -13.596   5.516  1.00  0.00           H
ATOM   3301  CE2 TRP X 215      19.300 -12.269   7.042  1.00  0.00           C
ATOM   3302  CZ2 TRP X 215      20.208 -12.331   8.068  1.00  0.00           C
ATOM   3303  HZ2 TRP X 215      20.947 -13.118   8.067  1.00  0.00           H
ATOM   3304  CH2 TRP X 215      19.953 -11.620   9.281  1.00  0.00           C
ATOM   3305  HH2 TRP X 215      20.650 -11.631  10.112  1.00  0.00           H
ATOM   3306  CZ3 TRP X 215      18.876 -10.808   9.413  1.00  0.00           C
ATOM   3307  HZ3 TRP X 215      18.786 -10.362  10.389  1.00  0.00           H
ATOM   3308  CE3 TRP X 215      17.942 -10.737   8.336  1.00  0.00           C
ATOM   3309  HE3 TRP X 215      17.160 -10.018   8.512  1.00  0.00           H
ATOM   3310  CD2 TRP X 215      18.072 -11.572   7.188  1.00  0.00           C
ATOM   3311  C   TRP X 215      14.793 -12.485   7.610  1.00  0.00           C
ATOM   3312  O   TRP X 215      15.216 -13.640   7.885  1.00  0.00           O
ATOM   3313  N   GLN X 216      14.161 -11.613   8.464  1.00  0.00           N
ATOM   3314  H   GLN X 216      13.900 -10.697   8.121  1.00  0.00           H
ATOM   3315  CA  GLN X 216      13.722 -11.916   9.805  1.00  0.00           C
ATOM   3316  HA  GLN X 216      13.306 -12.912   9.718  1.00  0.00           H
ATOM   3317  CB  GLN X 216      14.916 -11.890  10.868  1.00  0.00           C
ATOM   3318  HB2 GLN X 216      15.738 -11.336  10.421  1.00  0.00           H
ATOM   3319  HB3 GLN X 216      14.670 -11.353  11.786  1.00  0.00           H
ATOM   3320  CG  GLN X 216      15.392 -13.273  11.281  1.00  0.00           C
ATOM   3321  HG2 GLN X 216      16.039 -13.751  10.548  1.00  0.00           H
ATOM   3322  HG3 GLN X 216      16.034 -13.116  12.149  1.00  0.00           H
ATOM   3323  CD  GLN X 216      14.301 -14.270  11.578  1.00  0.00           C
ATOM   3324  OE1 GLN X 216      13.332 -14.017  12.216  1.00  0.00           O
ATOM   3325  NE2 GLN X 216      14.392 -15.449  11.059  1.00  0.00           N
ATOM   3326 HE21 GLN X 216      13.631 -16.108  11.130  1.00  0.00           H
ATOM   3327 HE22 GLN X 216      15.187 -15.709  10.492  1.00  0.00           H
ATOM   3328  C   GLN X 216      12.563 -10.975  10.411  1.00  0.00           C
ATOM   3329  O   GLN X 216      11.974 -11.301  11.458  1.00  0.00           O
ATOM   3330  N   GY1 X 217      12.297  -9.745   9.802  1.00  0.00           N
ATOM   3331  H   GY1 X 217      12.551  -9.655   8.832  1.00  0.00           H
ATOM   3332  CA  GY1 X 217      12.004  -8.658  10.708  1.00  0.00           C
ATOM   3333  HA2 GY1 X 217      12.425  -8.774  11.702  1.00  0.00           H
ATOM   3334  HA3 GY1 X 217      12.371  -7.706  10.313  1.00  0.00           H
ATOM   3335  C   GY1 X 217      10.516  -8.533  10.801  1.00  0.00           C
ATOM   3336  O   GY1 X 217       9.768  -8.418   9.862  1.00  0.00           O
ATOM   3337  N   SER X 218      10.049  -8.489  12.038  1.00  0.00           N
ATOM   3338  H   SER X 218      10.764  -8.536  12.751  1.00  0.00           H
ATOM   3339  CA  SER X 218       8.707  -8.155  12.563  1.00  0.00           C
ATOM   3340  HA  SER X 218       8.074  -8.293  11.681  1.00  0.00           H
ATOM   3341  CB  SER X 218       8.345  -9.101  13.702  1.00  0.00           C
ATOM   3342  HB2 SER X 218       8.534 -10.107  13.350  1.00  0.00           H
ATOM   3343  HB3 SER X 218       9.041  -8.877  14.512  1.00  0.00           H
ATOM   3344  OG  SER X 218       7.040  -9.053  14.212  1.00  0.00           O
ATOM   3345  HG  SER X 218       6.549  -9.397  13.461  1.00  0.00           H
ATOM   3346  C   SER X 218       8.613  -6.716  13.041  1.00  0.00           C
ATOM   3347  O   SER X 218       7.523  -6.141  13.159  1.00  0.00           O
ATOM   3348  N   ASN X 219       9.678  -5.980  13.293  1.00  0.00           N
ATOM   3349  H   ASN X 219      10.529  -6.530  13.391  1.00  0.00           H
ATOM   3350  CA  ASN X 219       9.650  -4.488  13.327  1.00  0.00           C
ATOM   3351  HA  ASN X 219       8.744  -4.110  13.788  1.00  0.00           H
ATOM   3352  CB  ASN X 219      10.784  -4.026  14.275  1.00  0.00           C
ATOM   3353  HB2 ASN X 219      10.850  -2.940  14.369  1.00  0.00           H
ATOM   3354  HB3 ASN X 219      10.619  -4.477  15.250  1.00  0.00           H
ATOM   3355  CG  ASN X 219      12.169  -4.246  13.864  1.00  0.00           C
ATOM   3356  OD1 ASN X 219      12.411  -5.127  13.030  1.00  0.00           O
ATOM   3357  ND2 ASN X 219      13.128  -3.587  14.467  1.00  0.00           N
ATOM   3358 HD21 ASN X 219      12.896  -3.079  15.318  1.00  0.00           H
ATOM   3359 HD22 ASN X 219      14.067  -3.669  14.113  1.00  0.00           H
ATOM   3360  C   ASN X 219       9.769  -3.945  11.894  1.00  0.00           C
ATOM   3361  O   ASN X 219      10.512  -4.440  11.024  1.00  0.00           O
ATOM   3362  N   ARG X 220       8.999  -2.894  11.578  1.00  0.00           N
ATOM   3363  H   ARG X 220       8.336  -2.546  12.256  1.00  0.00           H
ATOM   3364  CA  ARG X 220       9.138  -2.119  10.321  1.00  0.00           C
ATOM   3365  HA  ARG X 220       8.880  -2.788   9.501  1.00  0.00           H
ATOM   3366  CB  ARG X 220       8.120  -0.956  10.332  1.00  0.00           C
ATOM   3367  HB2 ARG X 220       8.375  -0.244  11.120  1.00  0.00           H
ATOM   3368  HB3 ARG X 220       8.342  -0.395   9.419  1.00  0.00           H
ATOM   3369  CG  ARG X 220       6.666  -1.372  10.291  1.00  0.00           C
ATOM   3370  HG2 ARG X 220       6.435  -1.916  11.216  1.00  0.00           H
ATOM   3371  HG3 ARG X 220       6.107  -0.433  10.273  1.00  0.00           H
ATOM   3372  CD  ARG X 220       6.291  -2.190   9.015  1.00  0.00           C
ATOM   3373  HD2 ARG X 220       6.633  -1.561   8.190  1.00  0.00           H
ATOM   3374  HD3 ARG X 220       6.895  -3.078   9.177  1.00  0.00           H
ATOM   3375  NE  ARG X 220       4.961  -2.647   8.912  1.00  0.00           N
ATOM   3376  HE  ARG X 220       4.291  -2.406   9.632  1.00  0.00           H
ATOM   3377  CZ  ARG X 220       4.592  -3.514   8.006  1.00  0.00           C
ATOM   3378  NH1 ARG X 220       5.428  -3.953   7.149  1.00  0.00           N
ATOM   3379 HH11 ARG X 220       6.253  -3.361   7.125  1.00  0.00           H
ATOM   3380 HH12 ARG X 220       5.142  -4.502   6.347  1.00  0.00           H
ATOM   3381  NH2 ARG X 220       3.390  -3.996   7.970  1.00  0.00           N
ATOM   3382 HH21 ARG X 220       2.730  -3.705   8.683  1.00  0.00           H
ATOM   3383 HH22 ARG X 220       3.280  -4.843   7.427  1.00  0.00           H
ATOM   3384  C   ARG X 220      10.464  -1.417  10.079  1.00  0.00           C
ATOM   3385  O   ARG X 220      10.798  -0.422  10.738  1.00  0.00           O
ATOM   3386  N   PRO X 221      11.147  -1.819   8.907  1.00  0.00           N
ATOM   3387  CD  PRO X 221      10.994  -3.057   8.165  1.00  0.00           C
ATOM   3388  HD2 PRO X 221      10.021  -3.506   8.009  1.00  0.00           H
ATOM   3389  HD3 PRO X 221      11.707  -3.776   8.596  1.00  0.00           H
ATOM   3390  CG  PRO X 221      11.426  -2.749   6.758  1.00  0.00           C
ATOM   3391  HG2 PRO X 221      10.631  -2.341   6.133  1.00  0.00           H
ATOM   3392  HG3 PRO X 221      11.747  -3.633   6.209  1.00  0.00           H
ATOM   3393  CB  PRO X 221      12.519  -1.674   6.968  1.00  0.00           C
ATOM   3394  HB2 PRO X 221      12.636  -1.029   6.104  1.00  0.00           H
ATOM   3395  HB3 PRO X 221      13.407  -2.188   7.331  1.00  0.00           H
ATOM   3396  CA  PRO X 221      11.967  -0.895   8.122  1.00  0.00           C
ATOM   3397  HA  PRO X 221      12.709  -0.412   8.769  1.00  0.00           H
ATOM   3398  C   PRO X 221      11.135   0.260   7.487  1.00  0.00           C
ATOM   3399  O   PRO X 221      10.005   0.127   7.058  1.00  0.00           O
ATOM   3400  N   VAL X 222      11.809   1.391   7.419  1.00  0.00           N
ATOM   3401  H   VAL X 222      12.749   1.506   7.763  1.00  0.00           H
ATOM   3402  CA  VAL X 222      11.262   2.657   6.918  1.00  0.00           C
ATOM   3403  HA  VAL X 222      10.401   2.476   6.268  1.00  0.00           H
ATOM   3404  CB  VAL X 222      10.708   3.636   8.031  1.00  0.00           C
ATOM   3405  HB  VAL X 222       9.898   3.183   8.598  1.00  0.00           H
ATOM   3406  CG1 VAL X 222      11.695   4.120   9.113  1.00  0.00           C
ATOM   3407 HG11 VAL X 222      11.253   4.867   9.766  1.00  0.00           H
ATOM   3408 HG12 VAL X 222      11.940   3.307   9.791  1.00  0.00           H
ATOM   3409 HG13 VAL X 222      12.566   4.594   8.659  1.00  0.00           H
ATOM   3410  CG2 VAL X 222      10.017   4.856   7.292  1.00  0.00           C
ATOM   3411 HG21 VAL X 222       9.513   5.479   8.040  1.00  0.00           H
ATOM   3412 HG22 VAL X 222       9.369   4.515   6.476  1.00  0.00           H
ATOM   3413 HG23 VAL X 222      10.833   5.494   6.979  1.00  0.00           H
ATOM   3414  C   VAL X 222      12.391   3.317   6.012  1.00  0.00           C
ATOM   3415  O   VAL X 222      13.584   3.427   6.374  1.00  0.00           O
ATOM   3416  N   ILE X 223      12.010   3.776   4.812  1.00  0.00           N
ATOM   3417  H   ILE X 223      11.053   3.704   4.497  1.00  0.00           H
ATOM   3418  CA  ILE X 223      12.842   4.644   3.944  1.00  0.00           C
ATOM   3419  HA  ILE X 223      13.904   4.575   4.210  1.00  0.00           H
ATOM   3420  CB  ILE X 223      12.790   4.120   2.475  1.00  0.00           C
ATOM   3421  HB  ILE X 223      11.931   4.484   1.912  1.00  0.00           H
ATOM   3422  CG2 ILE X 223      13.915   4.825   1.632  1.00  0.00           C
ATOM   3423 HG21 ILE X 223      14.908   4.617   2.019  1.00  0.00           H
ATOM   3424 HG22 ILE X 223      13.665   5.886   1.588  1.00  0.00           H
ATOM   3425 HG23 ILE X 223      13.945   4.644   0.554  1.00  0.00           H
ATOM   3426  CG1 ILE X 223      13.005   2.594   2.497  1.00  0.00           C
ATOM   3427 HG12 ILE X 223      13.846   2.423   3.169  1.00  0.00           H
ATOM   3428 HG13 ILE X 223      12.095   2.209   2.962  1.00  0.00           H
ATOM   3429  CD1 ILE X 223      13.238   1.757   1.185  1.00  0.00           C
ATOM   3430 HD11 ILE X 223      13.882   2.256   0.463  1.00  0.00           H
ATOM   3431 HD12 ILE X 223      12.217   1.553   0.842  1.00  0.00           H
ATOM   3432 HD13 ILE X 223      13.642   0.782   1.454  1.00  0.00           H
ATOM   3433  C   ILE X 223      12.367   6.025   4.036  1.00  0.00           C
ATOM   3434  O   ILE X 223      11.183   6.287   3.948  1.00  0.00           O
ATOM   3435  N   ARG X 224      13.320   6.935   4.265  1.00  0.00           N
ATOM   3436  H   ARG X 224      14.251   6.643   4.547  1.00  0.00           H
ATOM   3437  CA  ARG X 224      13.177   8.365   4.260  1.00  0.00           C
ATOM   3438  HA  ARG X 224      12.111   8.565   4.145  1.00  0.00           H
ATOM   3439  CB  ARG X 224      13.580   8.870   5.624  1.00  0.00           C
ATOM   3440  HB2 ARG X 224      14.541   8.388   5.811  1.00  0.00           H
ATOM   3441  HB3 ARG X 224      13.754   9.943   5.593  1.00  0.00           H
ATOM   3442  CG  ARG X 224      12.455   8.514   6.646  1.00  0.00           C
ATOM   3443  HG2 ARG X 224      11.637   9.182   6.369  1.00  0.00           H
ATOM   3444  HG3 ARG X 224      12.097   7.513   6.444  1.00  0.00           H
ATOM   3445  CD  ARG X 224      12.667   8.789   8.122  1.00  0.00           C
ATOM   3446  HD2 ARG X 224      11.781   8.537   8.714  1.00  0.00           H
ATOM   3447  HD3 ARG X 224      13.477   8.119   8.422  1.00  0.00           H
ATOM   3448  NE  ARG X 224      12.996  10.199   8.212  1.00  0.00           N
ATOM   3449  HE  ARG X 224      12.414  10.915   7.790  1.00  0.00           H
ATOM   3450  CZ  ARG X 224      14.128  10.695   8.640  1.00  0.00           C
ATOM   3451  NH1 ARG X 224      14.887  10.050   9.524  1.00  0.00           N
ATOM   3452 HH11 ARG X 224      14.601   9.136   9.828  1.00  0.00           H
ATOM   3453 HH12 ARG X 224      15.621  10.562   9.989  1.00  0.00           H
ATOM   3454  NH2 ARG X 224      14.478  11.899   8.355  1.00  0.00           N
ATOM   3455 HH21 ARG X 224      13.881  12.370   7.701  1.00  0.00           H
ATOM   3456 HH22 ARG X 224      15.256  12.392   8.768  1.00  0.00           H
ATOM   3457  C   ARG X 224      13.910   9.028   3.123  1.00  0.00           C
ATOM   3458  O   ARG X 224      15.108   8.744   2.761  1.00  0.00           O
ATOM   3459  N   ILE X 225      13.229   9.962   2.409  1.00  0.00           N
ATOM   3460  H   ILE X 225      12.252  10.151   2.573  1.00  0.00           H
ATOM   3461  CA  ILE X 225      13.548  10.451   1.064  1.00  0.00           C
ATOM   3462  HA  ILE X 225      14.574  10.123   0.893  1.00  0.00           H
ATOM   3463  CB  ILE X 225      12.751   9.743  -0.114  1.00  0.00           C
ATOM   3464  HB  ILE X 225      11.710   9.968   0.113  1.00  0.00           H
ATOM   3465  CG2 ILE X 225      13.271  10.264  -1.458  1.00  0.00           C
ATOM   3466 HG21 ILE X 225      13.122  11.342  -1.501  1.00  0.00           H
ATOM   3467 HG22 ILE X 225      12.757   9.846  -2.335  1.00  0.00           H
ATOM   3468 HG23 ILE X 225      14.336  10.059  -1.547  1.00  0.00           H
ATOM   3469  CG1 ILE X 225      12.883   8.224  -0.116  1.00  0.00           C
ATOM   3470 HG12 ILE X 225      12.919   7.772  -1.114  1.00  0.00           H
ATOM   3471 HG13 ILE X 225      13.683   7.783   0.465  1.00  0.00           H
ATOM   3472  CD1 ILE X 225      11.674   7.564   0.587  1.00  0.00           C
ATOM   3473 HD11 ILE X 225      10.782   7.808   0.012  1.00  0.00           H
ATOM   3474 HD12 ILE X 225      11.568   7.911   1.610  1.00  0.00           H
ATOM   3475 HD13 ILE X 225      11.779   6.485   0.693  1.00  0.00           H
ATOM   3476  C   ILE X 225      13.508  11.935   0.977  1.00  0.00           C
ATOM   3477  O   ILE X 225      12.491  12.530   1.229  1.00  0.00           O
ATOM   3478  N   ASP X 226      14.575  12.618   0.561  1.00  0.00           N
ATOM   3479  H   ASP X 226      15.513  12.280   0.415  1.00  0.00           H
ATOM   3480  CA  ASP X 226      14.536  14.087   0.287  1.00  0.00           C
ATOM   3481  HA  ASP X 226      13.570  14.447   0.650  1.00  0.00           H
ATOM   3482  CB  ASP X 226      15.626  14.880   0.984  1.00  0.00           C
ATOM   3483  HB2 ASP X 226      15.330  14.923   2.028  1.00  0.00           H
ATOM   3484  HB3 ASP X 226      16.623  14.436   1.026  1.00  0.00           H
ATOM   3485  CG  ASP X 226      15.650  16.398   0.640  1.00  0.00           C
ATOM   3486  OD1 ASP X 226      16.552  17.060   1.263  1.00  0.00           O
ATOM   3487  OD2 ASP X 226      14.792  16.967  -0.127  1.00  0.00           O
ATOM   3488  C   ASP X 226      14.604  14.346  -1.231  1.00  0.00           C
ATOM   3489  O   ASP X 226      15.713  14.296  -1.794  1.00  0.00           O
ATOM   3490  N   PRO X 227      13.466  14.729  -1.873  1.00  0.00           N
ATOM   3491  CD  PRO X 227      12.193  14.857  -1.247  1.00  0.00           C
ATOM   3492  HD2 PRO X 227      12.067  15.606  -0.458  1.00  0.00           H
ATOM   3493  HD3 PRO X 227      11.627  13.954  -1.027  1.00  0.00           H
ATOM   3494  CG  PRO X 227      11.270  15.488  -2.359  1.00  0.00           C
ATOM   3495  HG2 PRO X 227      11.297  16.569  -2.253  1.00  0.00           H
ATOM   3496  HG3 PRO X 227      10.214  15.247  -2.250  1.00  0.00           H
ATOM   3497  CB  PRO X 227      11.847  14.911  -3.675  1.00  0.00           C
ATOM   3498  HB2 PRO X 227      11.610  15.516  -4.552  1.00  0.00           H
ATOM   3499  HB3 PRO X 227      11.653  13.849  -3.835  1.00  0.00           H
ATOM   3500  CA  PRO X 227      13.320  15.036  -3.330  1.00  0.00           C
ATOM   3501  HA  PRO X 227      13.889  14.309  -3.914  1.00  0.00           H
ATOM   3502  C   PRO X 227      14.011  16.333  -3.828  1.00  0.00           C
ATOM   3503  O   PRO X 227      14.079  16.585  -5.045  1.00  0.00           O
ATOM   3504  N   VAL X 228      14.439  17.222  -2.926  1.00  0.00           N
ATOM   3505  H   VAL X 228      14.395  16.945  -1.961  1.00  0.00           H
ATOM   3506  CA  VAL X 228      15.216  18.478  -3.268  1.00  0.00           C
ATOM   3507  HA  VAL X 228      14.885  18.762  -4.262  1.00  0.00           H
ATOM   3508  CB  VAL X 228      14.969  19.667  -2.304  1.00  0.00           C
ATOM   3509  HB  VAL X 228      15.417  19.415  -1.338  1.00  0.00           H
ATOM   3510  CG1 VAL X 228      15.747  20.903  -2.730  1.00  0.00           C
ATOM   3511 HG11 VAL X 228      15.860  21.053  -3.802  1.00  0.00           H
ATOM   3512 HG12 VAL X 228      15.317  21.786  -2.265  1.00  0.00           H
ATOM   3513 HG13 VAL X 228      16.734  20.741  -2.302  1.00  0.00           H
ATOM   3514  CG2 VAL X 228      13.454  20.116  -2.104  1.00  0.00           C
ATOM   3515 HG21 VAL X 228      13.294  20.971  -1.448  1.00  0.00           H
ATOM   3516 HG22 VAL X 228      12.904  19.304  -1.630  1.00  0.00           H
ATOM   3517 HG23 VAL X 228      12.902  20.405  -3.003  1.00  0.00           H
ATOM   3518  C   VAL X 228      16.743  18.202  -3.351  1.00  0.00           C
ATOM   3519  O   VAL X 228      17.405  18.693  -4.292  1.00  0.00           O
ATOM   3520  N   ALA X 229      17.285  17.382  -2.424  1.00  0.00           N
ATOM   3521  H   ALA X 229      16.672  16.873  -1.805  1.00  0.00           H
ATOM   3522  CA  ALA X 229      18.686  16.962  -2.465  1.00  0.00           C
ATOM   3523  HA  ALA X 229      19.355  17.802  -2.652  1.00  0.00           H
ATOM   3524  CB  ALA X 229      19.095  16.369  -1.068  1.00  0.00           C
ATOM   3525  HB1 ALA X 229      18.537  15.477  -0.771  1.00  0.00           H
ATOM   3526  HB2 ALA X 229      19.042  17.083  -0.249  1.00  0.00           H
ATOM   3527  HB3 ALA X 229      20.182  16.253  -1.152  1.00  0.00           H
ATOM   3528  C   ALA X 229      18.889  15.799  -3.468  1.00  0.00           C
ATOM   3529  O   ALA X 229      19.945  15.350  -3.928  1.00  0.00           O
ATOM   3530  N   MET X 230      17.768  15.063  -3.773  1.00  0.00           N
ATOM   3531  H   MET X 230      16.879  15.264  -3.328  1.00  0.00           H
ATOM   3532  CA  MET X 230      17.691  13.757  -4.353  1.00  0.00           C
ATOM   3533  HA  MET X 230      16.630  13.517  -4.302  1.00  0.00           H
ATOM   3534  CB  MET X 230      18.032  13.822  -5.853  1.00  0.00           C
ATOM   3535  HB2 MET X 230      19.058  14.181  -5.863  1.00  0.00           H
ATOM   3536  HB3 MET X 230      17.932  12.876  -6.387  1.00  0.00           H
ATOM   3537  CG  MET X 230      17.182  14.872  -6.563  1.00  0.00           C
ATOM   3538  HG2 MET X 230      16.142  14.572  -6.397  1.00  0.00           H
ATOM   3539  HG3 MET X 230      17.333  15.807  -6.016  1.00  0.00           H
ATOM   3540  SD  MET X 230      17.555  15.073  -8.252  1.00  0.00           S
ATOM   3541  CE  MET X 230      16.654  13.594  -8.822  1.00  0.00           C
ATOM   3542  HE1 MET X 230      17.151  12.646  -8.628  1.00  0.00           H
ATOM   3543  HE2 MET X 230      15.714  13.707  -8.285  1.00  0.00           H
ATOM   3544  HE3 MET X 230      16.397  13.712  -9.878  1.00  0.00           H
ATOM   3545  C   MET X 230      18.525  12.696  -3.602  1.00  0.00           C
ATOM   3546  O   MET X 230      19.237  11.829  -4.261  1.00  0.00           O
ATOM   3547  N   THR X 231      18.551  12.751  -2.265  1.00  0.00           N
ATOM   3548  H   THR X 231      17.888  13.354  -1.795  1.00  0.00           H
ATOM   3549  CA  THR X 231      19.229  11.779  -1.373  1.00  0.00           C
ATOM   3550  HA  THR X 231      19.711  10.964  -1.919  1.00  0.00           H
ATOM   3551  CB  THR X 231      20.269  12.573  -0.577  1.00  0.00           C
ATOM   3552  HB  THR X 231      19.823  13.484  -0.176  1.00  0.00           H
ATOM   3553  CG2 THR X 231      20.992  11.724   0.456  1.00  0.00           C
ATOM   3554 HG21 THR X 231      21.430  10.807   0.064  1.00  0.00           H
ATOM   3555 HG22 THR X 231      20.233  11.528   1.210  1.00  0.00           H
ATOM   3556 HG23 THR X 231      21.722  12.343   0.975  1.00  0.00           H
ATOM   3557  OG1 THR X 231      21.313  12.872  -1.496  1.00  0.00           O
ATOM   3558  HG1 THR X 231      20.875  12.927  -2.350  1.00  0.00           H
ATOM   3559  C   THR X 231      18.206  11.008  -0.509  1.00  0.00           C
ATOM   3560  O   THR X 231      17.126  11.545  -0.193  1.00  0.00           O
ATOM   3561  N   HIE X 232      18.529   9.893   0.059  1.00  0.00           N
ATOM   3562  H   HIE X 232      19.484   9.568   0.084  1.00  0.00           H
ATOM   3563  CA  HIE X 232      17.590   8.922   0.568  1.00  0.00           C
ATOM   3564  HA  HIE X 232      16.814   9.453   1.111  1.00  0.00           H
ATOM   3565  CB  HIE X 232      16.864   8.140  -0.593  1.00  0.00           C
ATOM   3566  HB2 HIE X 232      16.251   7.413  -0.060  1.00  0.00           H
ATOM   3567  HB3 HIE X 232      16.110   8.724  -1.126  1.00  0.00           H
ATOM   3568  CG  HIE X 232      17.686   7.410  -1.567  1.00  0.00           C
ATOM   3569  ND1 HIE X 232      18.094   7.943  -2.822  1.00  0.00           N
ATOM   3570  CE1 HIE X 232      18.882   7.005  -3.332  1.00  0.00           C
ATOM   3571  HE1 HIE X 232      19.241   7.034  -4.350  1.00  0.00           H
ATOM   3572  NE2 HIE X 232      18.978   5.944  -2.520  1.00  0.00           N
ATOM   3573  HE2 HIE X 232      19.346   5.038  -2.805  1.00  0.00           H
ATOM   3574  CD2 HIE X 232      18.163   6.123  -1.449  1.00  0.00           C
ATOM   3575  HD2 HIE X 232      18.211   5.536  -0.542  1.00  0.00           H
ATOM   3576  C   HIE X 232      18.345   7.939   1.528  1.00  0.00           C
ATOM   3577  O   HIE X 232      19.356   7.321   1.121  1.00  0.00           O
ATOM   3578  N   THR X 233      17.796   7.727   2.770  1.00  0.00           N
ATOM   3579  H   THR X 233      17.006   8.265   3.071  1.00  0.00           H
ATOM   3580  CA  THR X 233      18.356   6.737   3.685  1.00  0.00           C
ATOM   3581  HA  THR X 233      19.222   6.188   3.335  1.00  0.00           H
ATOM   3582  CB  THR X 233      18.964   7.559   4.870  1.00  0.00           C
ATOM   3583  HB  THR X 233      19.664   8.252   4.402  1.00  0.00           H
ATOM   3584  CG2 THR X 233      17.951   8.277   5.750  1.00  0.00           C
ATOM   3585 HG21 THR X 233      17.205   7.590   6.156  1.00  0.00           H
ATOM   3586 HG22 THR X 233      17.417   9.117   5.293  1.00  0.00           H
ATOM   3587 HG23 THR X 233      18.426   8.874   6.528  1.00  0.00           H
ATOM   3588  OG1 THR X 233      19.664   6.802   5.868  1.00  0.00           O
ATOM   3589  HG1 THR X 233      20.527   6.634   5.469  1.00  0.00           H
ATOM   3590  C   THR X 233      17.208   5.866   4.206  1.00  0.00           C
ATOM   3591  O   THR X 233      16.057   6.151   3.940  1.00  0.00           O
ATOM   3592  N   SER X 234      17.634   4.929   4.991  1.00  0.00           N
ATOM   3593  H   SER X 234      18.611   4.842   5.218  1.00  0.00           H
ATOM   3594  CA  SER X 234      16.696   4.008   5.707  1.00  0.00           C
ATOM   3595  HA  SER X 234      15.769   4.570   5.848  1.00  0.00           H
ATOM   3596  CB  SER X 234      16.596   2.739   4.893  1.00  0.00           C
ATOM   3597  HB2 SER X 234      15.779   2.093   5.201  1.00  0.00           H
ATOM   3598  HB3 SER X 234      16.294   3.029   3.888  1.00  0.00           H
ATOM   3599  OG  SER X 234      17.774   1.966   4.763  1.00  0.00           O
ATOM   3600  HG  SER X 234      18.431   2.545   4.371  1.00  0.00           H
ATOM   3601  C   SER X 234      17.123   3.734   7.156  1.00  0.00           C
ATOM   3602  O   SER X 234      18.302   3.884   7.474  1.00  0.00           O
ATOM   3603  N   GLN X 235      16.156   3.277   7.960  1.00  0.00           N
ATOM   3604  H   GLN X 235      15.207   3.229   7.623  1.00  0.00           H
ATOM   3605  CA  GLN X 235      16.317   2.822   9.371  1.00  0.00           C
ATOM   3606  HA  GLN X 235      17.267   2.299   9.452  1.00  0.00           H
ATOM   3607  CB  GLN X 235      16.358   4.001  10.301  1.00  0.00           C
ATOM   3608  HB2 GLN X 235      16.640   3.742  11.315  1.00  0.00           H
ATOM   3609  HB3 GLN X 235      17.187   4.682  10.108  1.00  0.00           H
ATOM   3610  CG  GLN X 235      15.092   4.885  10.354  1.00  0.00           C
ATOM   3611  HG2 GLN X 235      14.687   4.921   9.334  1.00  0.00           H
ATOM   3612  HG3 GLN X 235      14.390   4.475  11.090  1.00  0.00           H
ATOM   3613  CD  GLN X 235      15.170   6.305  10.746  1.00  0.00           C
ATOM   3614  OE1 GLN X 235      15.064   7.222   9.940  1.00  0.00           O
ATOM   3615  NE2 GLN X 235      15.430   6.593  12.002  1.00  0.00           N
ATOM   3616 HE21 GLN X 235      15.458   7.584  12.218  1.00  0.00           H
ATOM   3617 HE22 GLN X 235      15.459   5.887  12.720  1.00  0.00           H
ATOM   3618  C   GLN X 235      15.162   1.889   9.725  1.00  0.00           C
ATOM   3619  O   GLN X 235      14.134   1.913   9.006  1.00  0.00           O
ATOM   3620  N   TYR X 236      15.186   1.248  10.896  1.00  0.00           N
ATOM   3621  H   TYR X 236      15.964   1.428  11.518  1.00  0.00           H
ATOM   3622  CA  TYR X 236      14.015   0.611  11.479  1.00  0.00           C
ATOM   3623  HA  TYR X 236      13.387   0.262  10.656  1.00  0.00           H
ATOM   3624  CB  TYR X 236      14.344  -0.693  12.319  1.00  0.00           C
ATOM   3625  HB2 TYR X 236      15.042  -0.488  13.141  1.00  0.00           H
ATOM   3626  HB3 TYR X 236      13.382  -0.954  12.760  1.00  0.00           H
ATOM   3627  CG  TYR X 236      14.698  -1.866  11.413  1.00  0.00           C
ATOM   3628  CD1 TYR X 236      15.976  -2.007  10.943  1.00  0.00           C
ATOM   3629  HD1 TYR X 236      16.670  -1.323  11.400  1.00  0.00           H
ATOM   3630  CE1 TYR X 236      16.339  -3.031  10.022  1.00  0.00           C
ATOM   3631  HE1 TYR X 236      17.389  -3.093   9.775  1.00  0.00           H
ATOM   3632  CZ  TYR X 236      15.327  -3.908   9.514  1.00  0.00           C
ATOM   3633  OH  TYR X 236      15.623  -4.785   8.512  1.00  0.00           O
ATOM   3634  HH  TYR X 236      15.003  -5.511   8.387  1.00  0.00           H
ATOM   3635  CE2 TYR X 236      14.000  -3.807  10.094  1.00  0.00           C
ATOM   3636  HE2 TYR X 236      13.277  -4.606   9.946  1.00  0.00           H
ATOM   3637  CD2 TYR X 236      13.726  -2.778  10.997  1.00  0.00           C
ATOM   3638  HD2 TYR X 236      12.783  -2.808  11.519  1.00  0.00           H
ATOM   3639  C   TYR X 236      13.227   1.576  12.371  1.00  0.00           C
ATOM   3640  O   TYR X 236      13.790   2.483  12.918  1.00  0.00           O
ATOM   3641  N   ILE X 237      11.943   1.341  12.611  1.00  0.00           N
ATOM   3642  H   ILE X 237      11.520   0.608  12.051  1.00  0.00           H
ATOM   3643  CA  ILE X 237      11.188   2.087  13.648  1.00  0.00           C
ATOM   3644  HA  ILE X 237      11.432   3.146  13.613  1.00  0.00           H
ATOM   3645  CB  ILE X 237       9.665   1.841  13.411  1.00  0.00           C
ATOM   3646  HB  ILE X 237       9.404   0.792  13.277  1.00  0.00           H
ATOM   3647  CG2 ILE X 237       8.657   2.350  14.539  1.00  0.00           C
ATOM   3648 HG21 ILE X 237       7.616   2.147  14.294  1.00  0.00           H
ATOM   3649 HG22 ILE X 237       8.777   3.424  14.667  1.00  0.00           H
ATOM   3650 HG23 ILE X 237       8.874   1.899  15.512  1.00  0.00           H
ATOM   3651  CG1 ILE X 237       9.337   2.627  12.112  1.00  0.00           C
ATOM   3652 HG12 ILE X 237       9.666   3.662  12.126  1.00  0.00           H
ATOM   3653 HG13 ILE X 237       9.854   2.140  11.293  1.00  0.00           H
ATOM   3654  CD1 ILE X 237       7.816   2.589  11.685  1.00  0.00           C
ATOM   3655 HD11 ILE X 237       7.531   2.755  10.650  1.00  0.00           H
ATOM   3656 HD12 ILE X 237       7.275   3.335  12.254  1.00  0.00           H
ATOM   3657 HD13 ILE X 237       7.331   1.663  12.013  1.00  0.00           H
ATOM   3658  C   ILE X 237      11.598   1.544  15.040  1.00  0.00           C
ATOM   3659  O   ILE X 237      11.308   0.341  15.320  1.00  0.00           O
ATOM   3660  N   CYX X 238      12.243   2.339  15.899  1.00  0.00           N
ATOM   3661  H   CYX X 238      12.516   3.201  15.471  1.00  0.00           H
ATOM   3662  CA  CYX X 238      12.755   1.923  17.206  1.00  0.00           C
ATOM   3663  HA  CYX X 238      13.597   1.236  17.126  1.00  0.00           H
ATOM   3664  CB  CYX X 238      13.287   3.238  17.818  1.00  0.00           C
ATOM   3665  HB2 CYX X 238      12.496   3.991  17.803  1.00  0.00           H
ATOM   3666  HB3 CYX X 238      13.520   2.953  18.844  1.00  0.00           H
ATOM   3667  SG  CYX X 238      14.731   3.900  16.952  1.00  0.00           S
ATOM   3668  C   CYX X 238      11.689   1.355  18.128  1.00  0.00           C
ATOM   3669  O   CYX X 238      12.062   0.430  18.878  1.00  0.00           O
ATOM   3670  N   SER X 239      10.414   1.690  17.928  1.00  0.00           N
ATOM   3671  H   SER X 239      10.214   2.450  17.295  1.00  0.00           H
ATOM   3672  CA  SER X 239       9.380   1.093  18.758  1.00  0.00           C
ATOM   3673  HA  SER X 239       9.581   1.558  19.729  1.00  0.00           H
ATOM   3674  CB  SER X 239       8.008   1.573  18.292  1.00  0.00           C
ATOM   3675  HB2 SER X 239       7.965   2.660  18.397  1.00  0.00           H
ATOM   3676  HB3 SER X 239       8.001   1.269  17.248  1.00  0.00           H
ATOM   3677  OG  SER X 239       6.900   1.147  19.081  1.00  0.00           O
ATOM   3678  HG  SER X 239       6.821   1.712  19.858  1.00  0.00           H
ATOM   3679  C   SER X 239       9.284  -0.411  18.894  1.00  0.00           C
ATOM   3680  O   SER X 239       9.209  -1.028  17.794  1.00  0.00           O
ATOM   3681  N   PRO X 240       9.172  -0.972  20.103  1.00  0.00           N
ATOM   3682  CD  PRO X 240       9.422  -0.282  21.430  1.00  0.00           C
ATOM   3683  HD2 PRO X 240       8.931   0.689  21.390  1.00  0.00           H
ATOM   3684  HD3 PRO X 240      10.496  -0.240  21.610  1.00  0.00           H
ATOM   3685  CG  PRO X 240       8.857  -1.207  22.461  1.00  0.00           C
ATOM   3686  HG2 PRO X 240       7.796  -1.037  22.587  1.00  0.00           H
ATOM   3687  HG3 PRO X 240       9.242  -1.144  23.473  1.00  0.00           H
ATOM   3688  CB  PRO X 240       8.989  -2.619  21.760  1.00  0.00           C
ATOM   3689  HB2 PRO X 240       8.277  -3.310  22.207  1.00  0.00           H
ATOM   3690  HB3 PRO X 240       9.985  -3.034  21.891  1.00  0.00           H
ATOM   3691  CA  PRO X 240       8.808  -2.375  20.256  1.00  0.00           C
ATOM   3692  HA  PRO X 240       9.505  -3.104  19.836  1.00  0.00           H
ATOM   3693  C   PRO X 240       7.452  -2.839  19.799  1.00  0.00           C
ATOM   3694  O   PRO X 240       7.179  -4.009  19.945  1.00  0.00           O
ATOM   3695  N   VAL X 241       6.551  -1.921  19.390  1.00  0.00           N
ATOM   3696  H   VAL X 241       6.714  -0.941  19.551  1.00  0.00           H
ATOM   3697  CA  VAL X 241       5.208  -2.302  18.853  1.00  0.00           C
ATOM   3698  HA  VAL X 241       4.765  -3.066  19.488  1.00  0.00           H
ATOM   3699  CB  VAL X 241       4.207  -1.055  18.820  1.00  0.00           C
ATOM   3700  HB  VAL X 241       4.387  -0.278  18.078  1.00  0.00           H
ATOM   3701  CG1 VAL X 241       2.822  -1.537  18.473  1.00  0.00           C
ATOM   3702 HG11 VAL X 241       2.471  -2.412  19.030  1.00  0.00           H
ATOM   3703 HG12 VAL X 241       2.062  -0.783  18.668  1.00  0.00           H
ATOM   3704 HG13 VAL X 241       2.793  -1.766  17.406  1.00  0.00           H
ATOM   3705  CG2 VAL X 241       4.139  -0.396  20.195  1.00  0.00           C
ATOM   3706 HG21 VAL X 241       3.359   0.365  20.185  1.00  0.00           H
ATOM   3707 HG22 VAL X 241       5.058   0.152  20.406  1.00  0.00           H
ATOM   3708 HG23 VAL X 241       3.907  -1.171  20.920  1.00  0.00           H
ATOM   3709  C   VAL X 241       5.346  -3.003  17.481  1.00  0.00           C
ATOM   3710  O   VAL X 241       5.420  -2.443  16.393  1.00  0.00           O
ATOM   3711  N   LEU X 242       5.454  -4.342  17.534  1.00  0.00           N
ATOM   3712  H   LEU X 242       5.411  -4.832  18.426  1.00  0.00           H
ATOM   3713  CA  LEU X 242       5.822  -5.110  16.345  1.00  0.00           C
ATOM   3714  HA  LEU X 242       6.703  -4.590  15.988  1.00  0.00           H
ATOM   3715  CB  LEU X 242       6.197  -6.496  16.754  1.00  0.00           C
ATOM   3716  HB2 LEU X 242       5.305  -7.001  17.108  1.00  0.00           H
ATOM   3717  HB3 LEU X 242       6.619  -7.009  15.892  1.00  0.00           H
ATOM   3718  CG  LEU X 242       7.371  -6.556  17.826  1.00  0.00           C
ATOM   3719  HG  LEU X 242       7.083  -6.025  18.720  1.00  0.00           H
ATOM   3720  CD1 LEU X 242       7.686  -8.013  18.244  1.00  0.00           C
ATOM   3721 HD11 LEU X 242       8.169  -8.460  17.382  1.00  0.00           H
ATOM   3722 HD12 LEU X 242       6.713  -8.493  18.293  1.00  0.00           H
ATOM   3723 HD13 LEU X 242       8.291  -8.102  19.154  1.00  0.00           H
ATOM   3724  CD2 LEU X 242       8.780  -5.977  17.313  1.00  0.00           C
ATOM   3725 HD21 LEU X 242       8.896  -4.896  17.410  1.00  0.00           H
ATOM   3726 HD22 LEU X 242       9.546  -6.418  17.956  1.00  0.00           H
ATOM   3727 HD23 LEU X 242       8.812  -6.281  16.264  1.00  0.00           H
ATOM   3728  C   LEU X 242       4.613  -5.153  15.331  1.00  0.00           C
ATOM   3729  O   LEU X 242       3.506  -5.521  15.637  1.00  0.00           O
ATOM   3730  N   THR X 243       4.919  -4.941  14.078  1.00  0.00           N
ATOM   3731  H   THR X 243       5.905  -4.975  13.889  1.00  0.00           H
ATOM   3732  CA  THR X 243       3.838  -4.830  13.028  1.00  0.00           C
ATOM   3733  HA  THR X 243       2.944  -5.356  13.358  1.00  0.00           H
ATOM   3734  CB  THR X 243       3.390  -3.355  12.692  1.00  0.00           C
ATOM   3735  HB  THR X 243       2.619  -3.388  11.924  1.00  0.00           H
ATOM   3736  CG2 THR X 243       2.893  -2.603  13.884  1.00  0.00           C
ATOM   3737 HG21 THR X 243       3.704  -2.286  14.528  1.00  0.00           H
ATOM   3738 HG22 THR X 243       2.260  -3.225  14.518  1.00  0.00           H
ATOM   3739 HG23 THR X 243       2.223  -1.764  13.675  1.00  0.00           H
ATOM   3740  OG1 THR X 243       4.401  -2.663  12.017  1.00  0.00           O
ATOM   3741  HG1 THR X 243       4.938  -2.312  12.732  1.00  0.00           H
ATOM   3742  C   THR X 243       4.179  -5.480  11.667  1.00  0.00           C
ATOM   3743  O   THR X 243       3.279  -5.519  10.825  1.00  0.00           O
ATOM   3744  N   AP2 X 244       5.411  -5.867  11.356  1.00  0.00           N
ATOM   3745  H   AP2 X 244       6.170  -5.670  11.991  1.00  0.00           H
ATOM   3746  CA  AP2 X 244       5.667  -6.669  10.158  1.00  0.00           C
ATOM   3747  HA  AP2 X 244       4.900  -6.427   9.417  1.00  0.00           H
ATOM   3748  CB  AP2 X 244       7.148  -6.328   9.681  1.00  0.00           C
ATOM   3749  HB2 AP2 X 244       7.185  -5.277   9.391  1.00  0.00           H
ATOM   3750  HB3 AP2 X 244       7.818  -6.413  10.539  1.00  0.00           H
ATOM   3751  CG  AP2 X 244       7.566  -7.232   8.498  1.00  0.00           C
ATOM   3752  OD1 AP2 X 244       6.730  -7.735   7.719  1.00  0.00           O
ATOM   3753  OD2 AP2 X 244       8.770  -7.388   8.390  1.00  0.00           O
ATOM   3754  C   AP2 X 244       5.344  -8.179  10.230  1.00  0.00           C
ATOM   3755  O   AP2 X 244       6.170  -9.050  10.204  1.00  0.00           O
ATOM   3756  N   ASN X 245       4.062  -8.488  10.496  1.00  0.00           N
ATOM   3757  H   ASN X 245       3.467  -7.669  10.526  1.00  0.00           H
ATOM   3758  CA  ASN X 245       3.522  -9.696  10.986  1.00  0.00           C
ATOM   3759  HA  ASN X 245       3.945  -9.731  11.982  1.00  0.00           H
ATOM   3760  CB  ASN X 245       1.972  -9.519  11.058  1.00  0.00           C
ATOM   3761  HB2 ASN X 245       1.667  -8.511  10.763  1.00  0.00           H
ATOM   3762  HB3 ASN X 245       1.543 -10.220  10.330  1.00  0.00           H
ATOM   3763  CG  ASN X 245       1.319  -9.833  12.365  1.00  0.00           C
ATOM   3764  OD1 ASN X 245       1.661  -9.067  13.306  1.00  0.00           O
ATOM   3765  ND2 ASN X 245       0.502 -10.788  12.390  1.00  0.00           N
ATOM   3766 HD21 ASN X 245       0.480 -11.428  11.612  1.00  0.00           H
ATOM   3767 HD22 ASN X 245       0.035 -11.032  13.251  1.00  0.00           H
ATOM   3768  C   ASN X 245       3.969 -10.981  10.214  1.00  0.00           C
ATOM   3769  O   ASN X 245       4.128 -10.828   8.998  1.00  0.00           O
ATOM   3770  N   PRO X 246       3.729 -12.205  10.794  1.00  0.00           N
ATOM   3771  CD  PRO X 246       3.975 -13.513  10.122  1.00  0.00           C
ATOM   3772  HD2 PRO X 246       4.890 -13.666   9.539  1.00  0.00           H
ATOM   3773  HD3 PRO X 246       3.070 -13.667   9.529  1.00  0.00           H
ATOM   3774  CG  PRO X 246       4.003 -14.549  11.250  1.00  0.00           C
ATOM   3775  HG2 PRO X 246       4.991 -14.703  11.683  1.00  0.00           H
ATOM   3776  HG3 PRO X 246       3.521 -15.470  10.910  1.00  0.00           H
ATOM   3777  CB  PRO X 246       3.138 -13.928  12.292  1.00  0.00           C
ATOM   3778  HB2 PRO X 246       3.326 -14.340  13.280  1.00  0.00           H
ATOM   3779  HB3 PRO X 246       2.147 -14.231  11.956  1.00  0.00           H
ATOM   3780  CA  PRO X 246       3.369 -12.438  12.205  1.00  0.00           C
ATOM   3781  HA  PRO X 246       2.405 -11.960  12.392  1.00  0.00           H
ATOM   3782  C   PRO X 246       4.418 -11.944  13.205  1.00  0.00           C
ATOM   3783  O   PRO X 246       5.501 -11.490  12.859  1.00  0.00           O
ATOM   3784  N   ARG X 247       4.009 -11.931  14.429  1.00  0.00           N
ATOM   3785  H   ARG X 247       3.129 -12.335  14.691  1.00  0.00           H
ATOM   3786  CA  ARG X 247       4.788 -11.257  15.530  1.00  0.00           C
ATOM   3787  HA  ARG X 247       5.832 -11.156  15.208  1.00  0.00           H
ATOM   3788  CB  ARG X 247       4.231  -9.822  15.698  1.00  0.00           C
ATOM   3789  HB2 ARG X 247       4.811  -9.277  16.434  1.00  0.00           H
ATOM   3790  HB3 ARG X 247       4.301  -9.244  14.775  1.00  0.00           H
ATOM   3791  CG  ARG X 247       2.778  -9.784  16.241  1.00  0.00           C
ATOM   3792  HG2 ARG X 247       2.109 -10.235  15.513  1.00  0.00           H
ATOM   3793  HG3 ARG X 247       2.660 -10.314  17.187  1.00  0.00           H
ATOM   3794  CD  ARG X 247       2.274  -8.380  16.338  1.00  0.00           C
ATOM   3795  HD2 ARG X 247       2.949  -7.867  17.021  1.00  0.00           H
ATOM   3796  HD3 ARG X 247       2.244  -7.796  15.416  1.00  0.00           H
ATOM   3797  NE  ARG X 247       0.904  -8.241  16.898  1.00  0.00           N
ATOM   3798  HE  ARG X 247       0.926  -8.086  17.897  1.00  0.00           H
ATOM   3799  CZ  ARG X 247      -0.213  -8.458  16.298  1.00  0.00           C
ATOM   3800  NH1 ARG X 247      -0.364  -8.832  15.037  1.00  0.00           N
ATOM   3801 HH11 ARG X 247       0.461  -8.813  14.450  1.00  0.00           H
ATOM   3802 HH12 ARG X 247      -1.264  -8.907  14.585  1.00  0.00           H
ATOM   3803  NH2 ARG X 247      -1.278  -8.325  16.990  1.00  0.00           N
ATOM   3804 HH21 ARG X 247      -1.215  -7.866  17.888  1.00  0.00           H
ATOM   3805 HH22 ARG X 247      -2.196  -8.444  16.572  1.00  0.00           H
ATOM   3806  C   ARG X 247       4.819 -12.046  16.868  1.00  0.00           C
ATOM   3807  O   ARG X 247       3.928 -12.796  17.143  1.00  0.00           O
ATOM   3808  N   PRO X 248       5.949 -11.951  17.592  1.00  0.00           N
ATOM   3809  CD  PRO X 248       7.228 -11.878  16.923  1.00  0.00           C
ATOM   3810  HD2 PRO X 248       7.516 -10.904  16.538  1.00  0.00           H
ATOM   3811  HD3 PRO X 248       7.397 -12.509  16.050  1.00  0.00           H
ATOM   3812  CG  PRO X 248       8.240 -12.238  18.004  1.00  0.00           C
ATOM   3813  HG2 PRO X 248       9.093 -11.559  17.948  1.00  0.00           H
ATOM   3814  HG3 PRO X 248       8.469 -13.304  17.941  1.00  0.00           H
ATOM   3815  CB  PRO X 248       7.482 -11.996  19.332  1.00  0.00           C
ATOM   3816  HB2 PRO X 248       7.731 -10.984  19.645  1.00  0.00           H
ATOM   3817  HB3 PRO X 248       7.722 -12.777  20.054  1.00  0.00           H
ATOM   3818  CA  PRO X 248       5.979 -12.193  18.994  1.00  0.00           C
ATOM   3819  HA  PRO X 248       5.700 -13.214  19.279  1.00  0.00           H
ATOM   3820  C   PRO X 248       5.237 -11.096  19.739  1.00  0.00           C
ATOM   3821  O   PRO X 248       5.029  -9.981  19.217  1.00  0.00           O
ATOM   3822  N   ASN X 249       4.851 -11.356  21.005  1.00  0.00           N
ATOM   3823  H   ASN X 249       5.184 -12.193  21.460  1.00  0.00           H
ATOM   3824  CA  ASN X 249       4.379 -10.296  21.936  1.00  0.00           C
ATOM   3825  HA  ASN X 249       3.445  -9.903  21.526  1.00  0.00           H
ATOM   3826  CB  ASN X 249       4.032 -10.966  23.313  1.00  0.00           C
ATOM   3827  HB2 ASN X 249       4.793 -11.566  23.812  1.00  0.00           H
ATOM   3828  HB3 ASN X 249       3.664 -10.210  24.000  1.00  0.00           H
ATOM   3829  CG  ASN X 249       2.962 -12.021  23.125  1.00  0.00           C
ATOM   3830  OD1 ASN X 249       3.194 -13.178  22.805  1.00  0.00           O
ATOM   3831  ND2 ASN X 249       1.717 -11.675  23.117  1.00  0.00           N
ATOM   3832 HD21 ASN X 249       1.519 -10.689  22.999  1.00  0.00           H
ATOM   3833 HD22 ASN X 249       1.043 -12.390  22.863  1.00  0.00           H
ATOM   3834  C   ASN X 249       5.398  -9.167  22.009  1.00  0.00           C
ATOM   3835  O   ASN X 249       6.637  -9.400  21.946  1.00  0.00           O
ATOM   3836  N   ASP X 250       4.964  -7.976  22.216  1.00  0.00           N
ATOM   3837  H   ASP X 250       3.960  -7.854  22.224  1.00  0.00           H
ATOM   3838  CA  ASP X 250       5.719  -6.765  22.260  1.00  0.00           C
ATOM   3839  HA  ASP X 250       6.312  -6.636  21.363  1.00  0.00           H
ATOM   3840  CB  ASP X 250       4.687  -5.595  22.125  1.00  0.00           C
ATOM   3841  HB2 ASP X 250       3.987  -5.595  22.957  1.00  0.00           H
ATOM   3842  HB3 ASP X 250       5.221  -4.647  22.182  1.00  0.00           H
ATOM   3843  CG  ASP X 250       3.824  -5.468  20.851  1.00  0.00           C
ATOM   3844  OD1 ASP X 250       2.836  -4.752  20.880  1.00  0.00           O
ATOM   3845  OD2 ASP X 250       4.155  -6.048  19.781  1.00  0.00           O
ATOM   3846  C   ASP X 250       6.669  -6.566  23.489  1.00  0.00           C
ATOM   3847  O   ASP X 250       6.199  -6.611  24.602  1.00  0.00           O
ATOM   3848  N   PRO X 251       7.959  -6.719  23.328  1.00  0.00           N
ATOM   3849  CD  PRO X 251       8.636  -6.842  21.986  1.00  0.00           C
ATOM   3850  HD2 PRO X 251       8.302  -5.974  21.421  1.00  0.00           H
ATOM   3851  HD3 PRO X 251       8.457  -7.833  21.573  1.00  0.00           H
ATOM   3852  CG  PRO X 251      10.053  -6.530  22.262  1.00  0.00           C
ATOM   3853  HG2 PRO X 251      10.180  -5.452  22.168  1.00  0.00           H
ATOM   3854  HG3 PRO X 251      10.663  -6.967  21.464  1.00  0.00           H
ATOM   3855  CB  PRO X 251      10.192  -7.125  23.672  1.00  0.00           C
ATOM   3856  HB2 PRO X 251      11.080  -6.655  24.073  1.00  0.00           H
ATOM   3857  HB3 PRO X 251      10.400  -8.194  23.597  1.00  0.00           H
ATOM   3858  CA  PRO X 251       8.952  -6.809  24.411  1.00  0.00           C
ATOM   3859  HA  PRO X 251       8.716  -7.690  25.001  1.00  0.00           H
ATOM   3860  C   PRO X 251       9.111  -5.459  25.198  1.00  0.00           C
ATOM   3861  O   PRO X 251       8.516  -4.396  24.825  1.00  0.00           O
ATOM   3862  N   THR X 252      10.007  -5.388  26.201  1.00  0.00           N
ATOM   3863  H   THR X 252      10.549  -6.169  26.540  1.00  0.00           H
ATOM   3864  CA  THR X 252      10.367  -4.114  26.899  1.00  0.00           C
ATOM   3865  HA  THR X 252       9.436  -3.655  27.212  1.00  0.00           H
ATOM   3866  CB  THR X 252      11.282  -4.384  28.114  1.00  0.00           C
ATOM   3867  HB  THR X 252      11.562  -3.467  28.637  1.00  0.00           H
ATOM   3868  CG2 THR X 252      10.419  -5.209  29.165  1.00  0.00           C
ATOM   3869 HG21 THR X 252      10.070  -6.161  28.746  1.00  0.00           H
ATOM   3870 HG22 THR X 252       9.598  -4.619  29.559  1.00  0.00           H
ATOM   3871 HG23 THR X 252      10.960  -5.514  30.054  1.00  0.00           H
ATOM   3872  OG1 THR X 252      12.424  -5.073  27.616  1.00  0.00           O
ATOM   3873  HG1 THR X 252      13.004  -4.960  28.370  1.00  0.00           H
ATOM   3874  C   THR X 252      11.070  -3.070  26.045  1.00  0.00           C
ATOM   3875  O   THR X 252      10.980  -1.845  26.275  1.00  0.00           O
ATOM   3876  N   VAL X 253      11.911  -3.457  25.043  1.00  0.00           N
ATOM   3877  H   VAL X 253      12.021  -4.464  24.993  1.00  0.00           H
ATOM   3878  CA  VAL X 253      12.877  -2.729  24.218  1.00  0.00           C
ATOM   3879  HA  VAL X 253      12.453  -1.720  24.242  1.00  0.00           H
ATOM   3880  CB  VAL X 253      14.177  -2.560  24.935  1.00  0.00           C
ATOM   3881  HB  VAL X 253      13.902  -2.364  25.976  1.00  0.00           H
ATOM   3882  CG1 VAL X 253      14.927  -3.911  25.070  1.00  0.00           C
ATOM   3883 HG11 VAL X 253      14.250  -4.602  25.572  1.00  0.00           H
ATOM   3884 HG12 VAL X 253      15.278  -4.270  24.098  1.00  0.00           H
ATOM   3885 HG13 VAL X 253      15.876  -3.785  25.608  1.00  0.00           H
ATOM   3886  CG2 VAL X 253      15.112  -1.577  24.387  1.00  0.00           C
ATOM   3887 HG21 VAL X 253      14.627  -0.617  24.210  1.00  0.00           H
ATOM   3888 HG22 VAL X 253      15.551  -2.025  23.493  1.00  0.00           H
ATOM   3889 HG23 VAL X 253      15.792  -1.482  25.237  1.00  0.00           H
ATOM   3890  C   VAL X 253      13.009  -3.141  22.776  1.00  0.00           C
ATOM   3891  O   VAL X 253      13.043  -4.297  22.477  1.00  0.00           O
ATOM   3892  N   GLY X 254      13.134  -2.157  21.872  1.00  0.00           N
ATOM   3893  H   GLY X 254      13.180  -1.231  22.270  1.00  0.00           H
ATOM   3894  CA  GLY X 254      13.165  -2.359  20.404  1.00  0.00           C
ATOM   3895  HA2 GLY X 254      13.058  -3.401  20.106  1.00  0.00           H
ATOM   3896  HA3 GLY X 254      12.238  -1.923  20.056  1.00  0.00           H
ATOM   3897  C   GLY X 254      14.429  -1.812  19.650  1.00  0.00           C
ATOM   3898  O   GLY X 254      15.305  -1.034  20.123  1.00  0.00           O
ATOM   3899  N   LYS X 255      14.515  -2.235  18.347  1.00  0.00           N
ATOM   3900  H   LYS X 255      13.716  -2.567  17.823  1.00  0.00           H
ATOM   3901  CA  LYS X 255      15.786  -2.059  17.683  1.00  0.00           C
ATOM   3902  HA  LYS X 255      16.546  -1.813  18.430  1.00  0.00           H
ATOM   3903  CB  LYS X 255      16.204  -3.268  16.926  1.00  0.00           C
ATOM   3904  HB2 LYS X 255      15.419  -3.573  16.240  1.00  0.00           H
ATOM   3905  HB3 LYS X 255      17.046  -3.021  16.289  1.00  0.00           H
ATOM   3906  CG  LYS X 255      16.579  -4.415  17.811  1.00  0.00           C
ATOM   3907  HG2 LYS X 255      17.519  -4.239  18.344  1.00  0.00           H
ATOM   3908  HG3 LYS X 255      15.855  -4.592  18.609  1.00  0.00           H
ATOM   3909  CD  LYS X 255      16.715  -5.678  16.942  1.00  0.00           C
ATOM   3910  HD2 LYS X 255      15.792  -5.824  16.378  1.00  0.00           H
ATOM   3911  HD3 LYS X 255      17.550  -5.566  16.258  1.00  0.00           H
ATOM   3912  CE  LYS X 255      16.953  -6.913  17.775  1.00  0.00           C
ATOM   3913  HE2 LYS X 255      16.099  -7.216  18.390  1.00  0.00           H
ATOM   3914  HE3 LYS X 255      17.040  -7.760  17.095  1.00  0.00           H
ATOM   3915  NZ  LYS X 255      18.214  -6.762  18.508  1.00  0.00           N
ATOM   3916  HZ1 LYS X 255      19.048  -6.389  18.090  1.00  0.00           H
ATOM   3917  HZ2 LYS X 255      18.626  -7.655  18.757  1.00  0.00           H
ATOM   3918  HZ3 LYS X 255      18.210  -6.336  19.429  1.00  0.00           H
ATOM   3919  C   LYS X 255      15.757  -0.937  16.549  1.00  0.00           C
ATOM   3920  O   LYS X 255      14.853  -1.021  15.763  1.00  0.00           O
ATOM   3921  N   CYX X 256      16.675   0.011  16.428  1.00  0.00           N
ATOM   3922  H   CYX X 256      17.504  -0.176  16.974  1.00  0.00           H
ATOM   3923  CA  CYX X 256      16.691   1.080  15.434  1.00  0.00           C
ATOM   3924  HA  CYX X 256      15.686   1.349  15.121  1.00  0.00           H
ATOM   3925  CB  CYX X 256      17.274   2.404  16.046  1.00  0.00           C
ATOM   3926  HB2 CYX X 256      18.335   2.245  16.210  1.00  0.00           H
ATOM   3927  HB3 CYX X 256      17.163   3.198  15.308  1.00  0.00           H
ATOM   3928  SG  CYX X 256      16.419   2.952  17.595  1.00  0.00           S
ATOM   3929  C   CYX X 256      17.458   0.764  14.189  1.00  0.00           C
ATOM   3930  O   CYX X 256      17.319   1.464  13.184  1.00  0.00           O
ATOM   3931  N   ASN X 257      18.293  -0.282  14.161  1.00  0.00           N
ATOM   3932  H   ASN X 257      18.316  -0.942  14.919  1.00  0.00           H
ATOM   3933  CA  ASN X 257      19.287  -0.489  13.077  1.00  0.00           C
ATOM   3934  HA  ASN X 257      19.053  -0.012  12.122  1.00  0.00           H
ATOM   3935  CB  ASN X 257      20.693   0.096  13.522  1.00  0.00           C
ATOM   3936  HB2 ASN X 257      21.145  -0.454  14.341  1.00  0.00           H
ATOM   3937  HB3 ASN X 257      21.426   0.170  12.718  1.00  0.00           H
ATOM   3938  CG  ASN X 257      20.521   1.538  14.021  1.00  0.00           C
ATOM   3939  OD1 ASN X 257      20.663   1.756  15.211  1.00  0.00           O
ATOM   3940  ND2 ASN X 257      20.298   2.416  13.157  1.00  0.00           N
ATOM   3941 HD21 ASN X 257      20.138   2.193  12.189  1.00  0.00           H
ATOM   3942 HD22 ASN X 257      20.126   3.360  13.493  1.00  0.00           H
ATOM   3943  C   ASN X 257      19.416  -1.983  12.551  1.00  0.00           C
ATOM   3944  O   ASN X 257      20.336  -2.330  11.824  1.00  0.00           O
ATOM   3945  N   ASP X 258      18.401  -2.777  12.893  1.00  0.00           N
ATOM   3946  H   ASP X 258      17.591  -2.337  13.301  1.00  0.00           H
ATOM   3947  CA  ASP X 258      18.304  -4.256  12.715  1.00  0.00           C
ATOM   3948  HA  ASP X 258      18.718  -4.582  11.758  1.00  0.00           H
ATOM   3949  CB  ASP X 258      19.029  -5.080  13.764  1.00  0.00           C
ATOM   3950  HB2 ASP X 258      18.772  -4.779  14.785  1.00  0.00           H
ATOM   3951  HB3 ASP X 258      18.687  -6.108  13.721  1.00  0.00           H
ATOM   3952  CG  ASP X 258      20.501  -5.052  13.613  1.00  0.00           C
ATOM   3953  OD1 ASP X 258      21.160  -4.706  14.631  1.00  0.00           O
ATOM   3954  OD2 ASP X 258      21.021  -5.610  12.620  1.00  0.00           O
ATOM   3955  C   ASP X 258      16.813  -4.714  12.710  1.00  0.00           C
ATOM   3956  O   ASP X 258      15.905  -4.093  13.332  1.00  0.00           O
ATOM   3957  N   PRO X 259      16.625  -5.882  12.108  1.00  0.00           N
ATOM   3958  CD  PRO X 259      17.457  -6.706  11.345  1.00  0.00           C
ATOM   3959  HD2 PRO X 259      18.337  -7.004  11.912  1.00  0.00           H
ATOM   3960  HD3 PRO X 259      17.795  -6.137  10.484  1.00  0.00           H
ATOM   3961  CG  PRO X 259      16.654  -7.922  10.832  1.00  0.00           C
ATOM   3962  HG2 PRO X 259      16.948  -8.799  11.396  1.00  0.00           H
ATOM   3963  HG3 PRO X 259      16.667  -8.191   9.785  1.00  0.00           H
ATOM   3964  CB  PRO X 259      15.183  -7.610  11.273  1.00  0.00           C
ATOM   3965  HB2 PRO X 259      14.655  -8.516  11.571  1.00  0.00           H
ATOM   3966  HB3 PRO X 259      14.655  -7.212  10.404  1.00  0.00           H
ATOM   3967  CA  PRO X 259      15.274  -6.509  12.209  1.00  0.00           C
ATOM   3968  HA  PRO X 259      14.484  -5.780  12.003  1.00  0.00           H
ATOM   3969  C   PRO X 259      15.246  -7.085  13.648  1.00  0.00           C
ATOM   3970  O   PRO X 259      16.272  -7.710  14.082  1.00  0.00           O
ATOM   3971  N   TYR X 260      14.072  -6.961  14.250  1.00  0.00           N
ATOM   3972  H   TYR X 260      13.402  -6.386  13.762  1.00  0.00           H
ATOM   3973  CA  TYR X 260      13.661  -7.628  15.494  1.00  0.00           C
ATOM   3974  HA  TYR X 260      14.544  -7.892  16.082  1.00  0.00           H
ATOM   3975  CB  TYR X 260      12.622  -6.751  16.192  1.00  0.00           C
ATOM   3976  HB2 TYR X 260      13.006  -5.743  16.360  1.00  0.00           H
ATOM   3977  HB3 TYR X 260      11.672  -6.711  15.651  1.00  0.00           H
ATOM   3978  CG  TYR X 260      12.185  -7.394  17.476  1.00  0.00           C
ATOM   3979  CD1 TYR X 260      12.840  -6.931  18.649  1.00  0.00           C
ATOM   3980  HD1 TYR X 260      13.478  -6.060  18.649  1.00  0.00           H
ATOM   3981  CE1 TYR X 260      12.581  -7.601  19.900  1.00  0.00           C
ATOM   3982  HE1 TYR X 260      12.985  -7.118  20.779  1.00  0.00           H
ATOM   3983  CZ  TYR X 260      11.780  -8.738  19.894  1.00  0.00           C
ATOM   3984  OH  TYR X 260      11.465  -9.335  21.089  1.00  0.00           O
ATOM   3985  HH  TYR X 260      11.963  -8.962  21.810  1.00  0.00           H
ATOM   3986  CE2 TYR X 260      11.184  -9.210  18.710  1.00  0.00           C
ATOM   3987  HE2 TYR X 260      10.447 -10.000  18.723  1.00  0.00           H
ATOM   3988  CD2 TYR X 260      11.323  -8.475  17.558  1.00  0.00           C
ATOM   3989  HD2 TYR X 260      10.883  -8.772  16.608  1.00  0.00           H
ATOM   3990  C   TYR X 260      13.131  -8.954  14.899  1.00  0.00           C
ATOM   3991  O   TYR X 260      12.258  -8.814  14.012  1.00  0.00           O
ATOM   3992  N   PRO X 261      13.642 -10.139  15.253  1.00  0.00           N
ATOM   3993  CD  PRO X 261      14.591 -10.365  16.293  1.00  0.00           C
ATOM   3994  HD2 PRO X 261      14.196  -9.984  17.236  1.00  0.00           H
ATOM   3995  HD3 PRO X 261      15.544  -9.942  15.953  1.00  0.00           H
ATOM   3996  CG  PRO X 261      14.814 -11.848  16.398  1.00  0.00           C
ATOM   3997  HG2 PRO X 261      14.117 -12.322  17.083  1.00  0.00           H
ATOM   3998  HG3 PRO X 261      15.807 -12.101  16.782  1.00  0.00           H
ATOM   3999  CB  PRO X 261      14.406 -12.281  14.973  1.00  0.00           C
ATOM   4000  HB2 PRO X 261      14.113 -13.322  15.023  1.00  0.00           H
ATOM   4001  HB3 PRO X 261      15.261 -12.277  14.292  1.00  0.00           H
ATOM   4002  CA  PRO X 261      13.325 -11.322  14.572  1.00  0.00           C
ATOM   4003  HA  PRO X 261      13.398 -11.166  13.495  1.00  0.00           H
ATOM   4004  C   PRO X 261      11.931 -11.843  14.931  1.00  0.00           C
ATOM   4005  O   PRO X 261      11.275 -11.467  15.872  1.00  0.00           O
ATOM   4006  N   GLY X 262      11.493 -12.816  14.131  1.00  0.00           N
ATOM   4007  H   GLY X 262      12.042 -13.103  13.325  1.00  0.00           H
ATOM   4008  CA  GLY X 262      10.273 -13.543  14.441  1.00  0.00           C
ATOM   4009  HA2 GLY X 262      10.548 -14.261  15.210  1.00  0.00           H
ATOM   4010  HA3 GLY X 262       9.541 -12.988  15.017  1.00  0.00           H
ATOM   4011  C   GLY X 262       9.630 -14.399  13.297  1.00  0.00           C
ATOM   4012  O   GLY X 262       8.611 -15.088  13.599  1.00  0.00           O
ATOM   4013  N   ASN X 263      10.221 -14.339  12.088  1.00  0.00           N
ATOM   4014  H   ASN X 263      11.056 -13.785  11.969  1.00  0.00           H
ATOM   4015  CA  ASN X 263       9.603 -14.878  10.783  1.00  0.00           C
ATOM   4016  HA  ASN X 263       8.675 -15.401  10.977  1.00  0.00           H
ATOM   4017  CB  ASN X 263       9.174 -13.609   9.955  1.00  0.00           C
ATOM   4018  HB2 ASN X 263      10.070 -13.042   9.731  1.00  0.00           H
ATOM   4019  HB3 ASN X 263       8.737 -14.021   9.039  1.00  0.00           H
ATOM   4020  CG  ASN X 263       8.061 -12.693  10.518  1.00  0.00           C
ATOM   4021  OD1 ASN X 263       8.113 -11.539  10.173  1.00  0.00           O
ATOM   4022  ND2 ASN X 263       7.164 -13.055  11.409  1.00  0.00           N
ATOM   4023 HD21 ASN X 263       7.192 -13.961  11.839  1.00  0.00           H
ATOM   4024 HD22 ASN X 263       6.600 -12.410  11.953  1.00  0.00           H
ATOM   4025  C   ASN X 263      10.544 -15.734   9.908  1.00  0.00           C
ATOM   4026  O   ASN X 263      11.770 -15.571   9.793  1.00  0.00           O
ATOM   4027  N   ASN X 264       9.905 -16.708   9.209  1.00  0.00           N
ATOM   4028  H   ASN X 264       8.908 -16.823   9.296  1.00  0.00           H
ATOM   4029  CA  ASN X 264      10.458 -17.520   8.070  1.00  0.00           C
ATOM   4030  HA  ASN X 264      11.544 -17.369   8.068  1.00  0.00           H
ATOM   4031  CB  ASN X 264      10.254 -19.015   8.222  1.00  0.00           C
ATOM   4032  HB2 ASN X 264      10.776 -19.317   9.127  1.00  0.00           H
ATOM   4033  HB3 ASN X 264       9.217 -19.300   8.325  1.00  0.00           H
ATOM   4034  CG  ASN X 264      10.996 -19.782   7.068  1.00  0.00           C
ATOM   4035  OD1 ASN X 264      11.643 -19.207   6.180  1.00  0.00           O
ATOM   4036  ND2 ASN X 264      10.857 -21.054   7.056  1.00  0.00           N
ATOM   4037 HD21 ASN X 264      10.233 -21.426   7.760  1.00  0.00           H
ATOM   4038 HD22 ASN X 264      11.330 -21.662   6.402  1.00  0.00           H
ATOM   4039  C   ASN X 264       9.927 -16.942   6.770  1.00  0.00           C
ATOM   4040  O   ASN X 264       8.772 -17.177   6.492  1.00  0.00           O
ATOM   4041  N   ASN X 265      10.800 -16.228   6.015  1.00  0.00           N
ATOM   4042  H   ASN X 265      11.698 -16.101   6.441  1.00  0.00           H
ATOM   4043  CA  ASN X 265      10.474 -15.626   4.651  1.00  0.00           C
ATOM   4044  HA  ASN X 265      11.299 -14.937   4.427  1.00  0.00           H
ATOM   4045  CB  ASN X 265      10.371 -16.732   3.608  1.00  0.00           C
ATOM   4046  HB2 ASN X 265      10.981 -17.583   3.921  1.00  0.00           H
ATOM   4047  HB3 ASN X 265       9.342 -17.079   3.484  1.00  0.00           H
ATOM   4048  CG  ASN X 265      10.763 -16.446   2.203  1.00  0.00           C
ATOM   4049  OD1 ASN X 265      11.677 -16.982   1.632  1.00  0.00           O
ATOM   4050  ND2 ASN X 265      10.197 -15.502   1.519  1.00  0.00           N
ATOM   4051 HD21 ASN X 265       9.407 -15.045   1.935  1.00  0.00           H
ATOM   4052 HD22 ASN X 265      10.610 -15.259   0.627  1.00  0.00           H
ATOM   4053  C   ASN X 265       9.205 -14.690   4.678  1.00  0.00           C
ATOM   4054  O   ASN X 265       8.371 -14.861   3.796  1.00  0.00           O
ATOM   4055  N   AN1 X 266       8.929 -13.844   5.670  1.00  0.00           N
ATOM   4056  H   AN1 X 266       9.658 -13.525   6.300  1.00  0.00           H
ATOM   4057  CA  AN1 X 266       7.610 -13.383   6.022  1.00  0.00           C
ATOM   4058  HA  AN1 X 266       7.044 -13.378   5.092  1.00  0.00           H
ATOM   4059  CB  AN1 X 266       6.960 -14.243   7.089  1.00  0.00           C
ATOM   4060  HB2 AN1 X 266       7.720 -14.956   7.390  1.00  0.00           H
ATOM   4061  HB3 AN1 X 266       6.796 -13.693   8.018  1.00  0.00           H
ATOM   4062  CG  AN1 X 266       5.711 -15.015   6.609  1.00  0.00           C
ATOM   4063  OD1 AN1 X 266       4.689 -14.428   6.410  1.00  0.00           O
ATOM   4064  ND2 AN1 X 266       5.842 -16.262   6.198  1.00  0.00           N
ATOM   4065 HD21 AN1 X 266       6.739 -16.705   6.345  1.00  0.00           H
ATOM   4066 HD22 AN1 X 266       5.018 -16.772   5.931  1.00  0.00           H
ATOM   4067  C   AN1 X 266       7.574 -11.919   6.569  1.00  0.00           C
ATOM   4068  O   AN1 X 266       8.335 -11.399   7.307  1.00  0.00           O
ATOM   4069  N   GLY X 267       6.417 -11.414   6.133  1.00  0.00           N
ATOM   4070  H   GLY X 267       5.810 -12.055   5.635  1.00  0.00           H
ATOM   4071  CA  GLY X 267       5.881 -10.052   6.419  1.00  0.00           C
ATOM   4072  HA2 GLY X 267       5.799  -9.861   7.485  1.00  0.00           H
ATOM   4073  HA3 GLY X 267       6.500  -9.290   5.942  1.00  0.00           H
ATOM   4074  C   GLY X 267       4.492  -9.755   5.890  1.00  0.00           C
ATOM   4075  O   GLY X 267       3.911 -10.513   5.059  1.00  0.00           O
ATOM   4076  N   VAL X 268       4.081  -8.561   6.226  1.00  0.00           N
ATOM   4077  H   VAL X 268       4.670  -8.028   6.847  1.00  0.00           H
ATOM   4078  CA  VAL X 268       2.852  -7.922   5.772  1.00  0.00           C
ATOM   4079  HA  VAL X 268       2.514  -8.563   4.954  1.00  0.00           H
ATOM   4080  CB  VAL X 268       1.782  -7.908   6.815  1.00  0.00           C
ATOM   4081  HB  VAL X 268       0.897  -7.565   6.288  1.00  0.00           H
ATOM   4082  CG1 VAL X 268       1.441  -9.339   7.302  1.00  0.00           C
ATOM   4083 HG11 VAL X 268       2.296  -9.867   7.730  1.00  0.00           H
ATOM   4084 HG12 VAL X 268       0.708  -9.170   8.089  1.00  0.00           H
ATOM   4085 HG13 VAL X 268       1.016  -9.954   6.508  1.00  0.00           H
ATOM   4086  CG2 VAL X 268       2.042  -7.012   8.032  1.00  0.00           C
ATOM   4087 HG21 VAL X 268       1.305  -7.223   8.811  1.00  0.00           H
ATOM   4088 HG22 VAL X 268       1.903  -5.953   7.788  1.00  0.00           H
ATOM   4089 HG23 VAL X 268       2.998  -7.117   8.545  1.00  0.00           H
ATOM   4090  C   VAL X 268       3.113  -6.495   5.185  1.00  0.00           C
ATOM   4091  O   VAL X 268       3.907  -5.713   5.739  1.00  0.00           O
ATOM   4092  N   LYS X 269       2.313  -6.054   4.216  1.00  0.00           N
ATOM   4093  H   LYS X 269       1.495  -6.639   4.114  1.00  0.00           H
ATOM   4094  CA  LYS X 269       2.129  -4.635   3.808  1.00  0.00           C
ATOM   4095  HA  LYS X 269       3.149  -4.258   3.633  1.00  0.00           H
ATOM   4096  CB  LYS X 269       1.317  -4.753   2.450  1.00  0.00           C
ATOM   4097  HB2 LYS X 269       1.637  -5.627   1.884  1.00  0.00           H
ATOM   4098  HB3 LYS X 269       0.256  -4.722   2.691  1.00  0.00           H
ATOM   4099  CG  LYS X 269       1.588  -3.473   1.678  1.00  0.00           C
ATOM   4100  HG2 LYS X 269       1.412  -2.653   2.374  1.00  0.00           H
ATOM   4101  HG3 LYS X 269       2.636  -3.325   1.395  1.00  0.00           H
ATOM   4102  CD  LYS X 269       0.722  -3.361   0.372  1.00  0.00           C
ATOM   4103  HD2 LYS X 269       1.062  -4.235  -0.196  1.00  0.00           H
ATOM   4104  HD3 LYS X 269      -0.318  -3.543   0.633  1.00  0.00           H
ATOM   4105  CE  LYS X 269       0.867  -1.993  -0.357  1.00  0.00           C
ATOM   4106  HE2 LYS X 269       0.292  -1.877  -1.277  1.00  0.00           H
ATOM   4107  HE3 LYS X 269       0.408  -1.261   0.323  1.00  0.00           H
ATOM   4108  NZ  LYS X 269       2.302  -1.611  -0.606  1.00  0.00           N
ATOM   4109  HZ1 LYS X 269       2.914  -1.721   0.185  1.00  0.00           H
ATOM   4110  HZ2 LYS X 269       2.479  -0.660  -0.900  1.00  0.00           H
ATOM   4111  HZ3 LYS X 269       2.704  -2.123  -1.370  1.00  0.00           H
ATOM   4112  C   LYS X 269       1.511  -3.828   4.903  1.00  0.00           C
ATOM   4113  O   LYS X 269       0.951  -4.447   5.756  1.00  0.00           O
ATOM   4114  N   GLY X 270       1.609  -2.532   4.899  1.00  0.00           N
ATOM   4115  H   GLY X 270       2.110  -2.052   4.167  1.00  0.00           H
ATOM   4116  CA  GLY X 270       1.124  -1.739   6.020  1.00  0.00           C
ATOM   4117  HA2 GLY X 270       0.038  -1.776   6.010  1.00  0.00           H
ATOM   4118  HA3 GLY X 270       1.518  -2.153   6.952  1.00  0.00           H
ATOM   4119  C   GLY X 270       1.744  -0.315   5.902  1.00  0.00           C
ATOM   4120  O   GLY X 270       2.367   0.114   4.892  1.00  0.00           O
ATOM   4121  N   PHE X 271       1.459   0.409   7.020  1.00  0.00           N
ATOM   4122  H   PHE X 271       0.923   0.034   7.796  1.00  0.00           H
ATOM   4123  CA  PHE X 271       1.963   1.832   7.147  1.00  0.00           C
ATOM   4124  HA  PHE X 271       2.892   1.860   6.591  1.00  0.00           H
ATOM   4125  CB  PHE X 271       1.056   2.738   6.274  1.00  0.00           C
ATOM   4126  HB2 PHE X 271       1.535   3.708   6.185  1.00  0.00           H
ATOM   4127  HB3 PHE X 271       0.889   2.413   5.244  1.00  0.00           H
ATOM   4128  CG  PHE X 271      -0.324   2.865   6.933  1.00  0.00           C
ATOM   4129  CD1 PHE X 271      -1.336   2.007   6.625  1.00  0.00           C
ATOM   4130  HD1 PHE X 271      -1.145   1.170   5.976  1.00  0.00           H
ATOM   4131  CE1 PHE X 271      -2.482   2.116   7.404  1.00  0.00           C
ATOM   4132  HE1 PHE X 271      -3.247   1.353   7.435  1.00  0.00           H
ATOM   4133  CZ  PHE X 271      -2.685   3.098   8.319  1.00  0.00           C
ATOM   4134  HZ  PHE X 271      -3.608   3.326   8.819  1.00  0.00           H
ATOM   4135  CE2 PHE X 271      -1.618   3.990   8.584  1.00  0.00           C
ATOM   4136  HE2 PHE X 271      -1.837   4.822   9.245  1.00  0.00           H
ATOM   4137  CD2 PHE X 271      -0.450   3.894   7.917  1.00  0.00           C
ATOM   4138  HD2 PHE X 271       0.320   4.615   8.130  1.00  0.00           H
ATOM   4139  C   PHE X 271       2.151   2.268   8.573  1.00  0.00           C
ATOM   4140  O   PHE X 271       1.583   1.647   9.448  1.00  0.00           O
ATOM   4141  N   SER X 272       3.012   3.292   8.680  1.00  0.00           N
ATOM   4142  H   SER X 272       3.484   3.658   7.869  1.00  0.00           H
ATOM   4143  CA  SER X 272       3.112   4.118   9.917  1.00  0.00           C
ATOM   4144  HA  SER X 272       2.174   4.084  10.482  1.00  0.00           H
ATOM   4145  CB  SER X 272       4.181   3.642  10.874  1.00  0.00           C
ATOM   4146  HB2 SER X 272       5.182   3.976  10.616  1.00  0.00           H
ATOM   4147  HB3 SER X 272       4.003   4.047  11.869  1.00  0.00           H
ATOM   4148  OG  SER X 272       4.367   2.232  10.899  1.00  0.00           O
ATOM   4149  HG  SER X 272       3.922   1.904  11.683  1.00  0.00           H
ATOM   4150  C   SER X 272       3.383   5.532   9.639  1.00  0.00           C
ATOM   4151  O   SER X 272       4.184   5.865   8.787  1.00  0.00           O
ATOM   4152  N   TYR X 273       2.565   6.427  10.243  1.00  0.00           N
ATOM   4153  H   TYR X 273       1.965   6.092  10.979  1.00  0.00           H
ATOM   4154  CA  TYR X 273       2.776   7.908  10.152  1.00  0.00           C
ATOM   4155  HA  TYR X 273       3.331   8.199   9.264  1.00  0.00           H
ATOM   4156  CB  TYR X 273       1.413   8.646  10.149  1.00  0.00           C
ATOM   4157  HB2 TYR X 273       0.768   8.280  10.941  1.00  0.00           H
ATOM   4158  HB3 TYR X 273       1.647   9.702  10.314  1.00  0.00           H
ATOM   4159  CG  TYR X 273       0.714   8.623   8.815  1.00  0.00           C
ATOM   4160  CD1 TYR X 273      -0.320   7.701   8.576  1.00  0.00           C
ATOM   4161  HD1 TYR X 273      -0.591   6.975   9.322  1.00  0.00           H
ATOM   4162  CE1 TYR X 273      -0.932   7.631   7.310  1.00  0.00           C
ATOM   4163  HE1 TYR X 273      -1.675   6.860   7.158  1.00  0.00           H
ATOM   4164  CZ  TYR X 273      -0.603   8.573   6.337  1.00  0.00           C
ATOM   4165  OH  TYR X 273      -1.152   8.473   5.094  1.00  0.00           O
ATOM   4166  HH  TYR X 273      -2.007   8.052   5.014  1.00  0.00           H
ATOM   4167  CE2 TYR X 273       0.373   9.575   6.584  1.00  0.00           C
ATOM   4168  HE2 TYR X 273       0.734  10.269   5.844  1.00  0.00           H
ATOM   4169  CD2 TYR X 273       1.070   9.586   7.805  1.00  0.00           C
ATOM   4170  HD2 TYR X 273       1.985  10.133   7.979  1.00  0.00           H
ATOM   4171  C   TYR X 273       3.723   8.308  11.340  1.00  0.00           C
ATOM   4172  O   TYR X 273       3.379   8.063  12.518  1.00  0.00           O
ATOM   4173  N   LEU X 274       4.827   8.964  10.986  1.00  0.00           N
ATOM   4174  H   LEU X 274       4.949   9.129  10.004  1.00  0.00           H
ATOM   4175  CA  LEU X 274       5.921   9.246  11.946  1.00  0.00           C
ATOM   4176  HA  LEU X 274       5.625   8.864  12.918  1.00  0.00           H
ATOM   4177  CB  LEU X 274       7.140   8.460  11.522  1.00  0.00           C
ATOM   4178  HB2 LEU X 274       7.379   8.726  10.496  1.00  0.00           H
ATOM   4179  HB3 LEU X 274       7.989   8.723  12.153  1.00  0.00           H
ATOM   4180  CG  LEU X 274       6.845   6.934  11.581  1.00  0.00           C
ATOM   4181  HG  LEU X 274       5.835   6.752  11.239  1.00  0.00           H
ATOM   4182  CD1 LEU X 274       7.853   6.147  10.660  1.00  0.00           C
ATOM   4183 HD11 LEU X 274       7.670   6.659   9.720  1.00  0.00           H
ATOM   4184 HD12 LEU X 274       7.604   5.088  10.541  1.00  0.00           H
ATOM   4185 HD13 LEU X 274       8.843   6.294  11.100  1.00  0.00           H
ATOM   4186  CD2 LEU X 274       7.039   6.263  13.034  1.00  0.00           C
ATOM   4187 HD21 LEU X 274       7.612   5.339  12.988  1.00  0.00           H
ATOM   4188 HD22 LEU X 274       7.399   6.992  13.763  1.00  0.00           H
ATOM   4189 HD23 LEU X 274       6.047   6.166  13.460  1.00  0.00           H
ATOM   4190  C   LEU X 274       6.277  10.672  12.007  1.00  0.00           C
ATOM   4191  O   LEU X 274       6.939  11.316  11.160  1.00  0.00           O
ATOM   4192  N   ASP X 275       5.803  11.293  13.045  1.00  0.00           N
ATOM   4193  H   ASP X 275       5.315  10.719  13.718  1.00  0.00           H
ATOM   4194  CA  ASP X 275       5.755  12.772  13.179  1.00  0.00           C
ATOM   4195  HA  ASP X 275       6.678  13.172  12.745  1.00  0.00           H
ATOM   4196  CB  ASP X 275       4.588  13.393  12.438  1.00  0.00           C
ATOM   4197  HB2 ASP X 275       4.413  13.022  11.428  1.00  0.00           H
ATOM   4198  HB3 ASP X 275       3.610  13.328  12.906  1.00  0.00           H
ATOM   4199  CG  ASP X 275       4.821  14.870  12.178  1.00  0.00           C
ATOM   4200  OD1 ASP X 275       5.835  15.290  11.642  1.00  0.00           O
ATOM   4201  OD2 ASP X 275       3.901  15.725  12.474  1.00  0.00           O
ATOM   4202  C   ASP X 275       5.836  13.143  14.646  1.00  0.00           C
ATOM   4203  O   ASP X 275       4.909  13.732  15.285  1.00  0.00           O
ATOM   4204  N   GLY X 276       6.857  12.673  15.329  1.00  0.00           N
ATOM   4205  H   GLY X 276       7.638  12.183  14.929  1.00  0.00           H
ATOM   4206  CA  GLY X 276       7.035  12.973  16.766  1.00  0.00           C
ATOM   4207  HA2 GLY X 276       7.981  12.555  17.100  1.00  0.00           H
ATOM   4208  HA3 GLY X 276       7.017  14.051  16.921  1.00  0.00           H
ATOM   4209  C   GLY X 276       5.920  12.464  17.692  1.00  0.00           C
ATOM   4210  O   GLY X 276       5.564  11.330  17.516  1.00  0.00           O
ATOM   4211  N   VAL X 277       5.274  13.227  18.611  1.00  0.00           N
ATOM   4212  H   VAL X 277       5.733  14.126  18.623  1.00  0.00           H
ATOM   4213  CA  VAL X 277       4.169  12.860  19.436  1.00  0.00           C
ATOM   4214  HA  VAL X 277       4.444  11.928  19.921  1.00  0.00           H
ATOM   4215  CB  VAL X 277       3.879  13.900  20.478  1.00  0.00           C
ATOM   4216  HB  VAL X 277       3.132  13.500  21.165  1.00  0.00           H
ATOM   4217  CG1 VAL X 277       5.053  14.146  21.431  1.00  0.00           C
ATOM   4218 HG11 VAL X 277       5.490  15.099  21.124  1.00  0.00           H
ATOM   4219 HG12 VAL X 277       4.633  14.135  22.442  1.00  0.00           H
ATOM   4220 HG13 VAL X 277       5.845  13.396  21.459  1.00  0.00           H
ATOM   4221  CG2 VAL X 277       3.294  15.255  19.988  1.00  0.00           C
ATOM   4222 HG21 VAL X 277       2.985  15.819  20.870  1.00  0.00           H
ATOM   4223 HG22 VAL X 277       2.390  15.110  19.400  1.00  0.00           H
ATOM   4224 HG23 VAL X 277       4.076  15.770  19.438  1.00  0.00           H
ATOM   4225  C   VAL X 277       2.875  12.632  18.682  1.00  0.00           C
ATOM   4226  O   VAL X 277       1.990  11.972  19.212  1.00  0.00           O
ATOM   4227  N   ASN X 278       2.707  13.023  17.397  1.00  0.00           N
ATOM   4228  H   ASN X 278       3.472  13.549  16.985  1.00  0.00           H
ATOM   4229  CA  ASN X 278       1.476  12.722  16.580  1.00  0.00           C
ATOM   4230  HA  ASN X 278       0.631  12.610  17.265  1.00  0.00           H
ATOM   4231  CB  ASN X 278       1.154  13.915  15.612  1.00  0.00           C
ATOM   4232  HB2 ASN X 278       1.068  14.828  16.203  1.00  0.00           H
ATOM   4233  HB3 ASN X 278       1.886  13.923  14.804  1.00  0.00           H
ATOM   4234  CG  ASN X 278      -0.213  13.716  14.836  1.00  0.00           C
ATOM   4235  OD1 ASN X 278      -1.194  13.294  15.391  1.00  0.00           O
ATOM   4236  ND2 ASN X 278      -0.301  14.139  13.645  1.00  0.00           N
ATOM   4237 HD21 ASN X 278       0.434  14.707  13.226  1.00  0.00           H
ATOM   4238 HD22 ASN X 278      -1.202  14.172  13.188  1.00  0.00           H
ATOM   4239  C   ASN X 278       1.567  11.380  15.867  1.00  0.00           C
ATOM   4240  O   ASN X 278       0.803  11.037  14.991  1.00  0.00           O
ATOM   4241  N   THR X 279       2.564  10.527  16.236  1.00  0.00           N
ATOM   4242  H   THR X 279       3.247  10.862  16.903  1.00  0.00           H
ATOM   4243  CA  THR X 279       2.919   9.283  15.640  1.00  0.00           C
ATOM   4244  HA  THR X 279       2.951   9.489  14.562  1.00  0.00           H
ATOM   4245  CB  THR X 279       4.319   8.894  16.088  1.00  0.00           C
ATOM   4246  HB  THR X 279       4.358   8.786  17.171  1.00  0.00           H
ATOM   4247  CG2 THR X 279       4.825   7.548  15.508  1.00  0.00           C
ATOM   4248 HG21 THR X 279       4.527   7.478  14.459  1.00  0.00           H
ATOM   4249 HG22 THR X 279       4.396   6.726  16.082  1.00  0.00           H
ATOM   4250 HG23 THR X 279       5.922   7.528  15.518  1.00  0.00           H
ATOM   4251  OG1 THR X 279       5.235   9.823  15.555  1.00  0.00           O
ATOM   4252  HG1 THR X 279       5.538  10.307  16.327  1.00  0.00           H
ATOM   4253  C   THR X 279       1.851   8.179  15.880  1.00  0.00           C
ATOM   4254  O   THR X 279       1.461   7.840  17.005  1.00  0.00           O
ATOM   4255  N   TRP X 280       1.531   7.492  14.749  1.00  0.00           N
ATOM   4256  H   TRP X 280       1.949   7.808  13.890  1.00  0.00           H
ATOM   4257  CA  TRP X 280       0.647   6.340  14.719  1.00  0.00           C
ATOM   4258  HA  TRP X 280       0.588   5.969  15.745  1.00  0.00           H
ATOM   4259  CB  TRP X 280      -0.814   6.663  14.271  1.00  0.00           C
ATOM   4260  HB2 TRP X 280      -0.844   7.238  13.344  1.00  0.00           H
ATOM   4261  HB3 TRP X 280      -1.339   5.724  14.101  1.00  0.00           H
ATOM   4262  CG  TRP X 280      -1.706   7.462  15.236  1.00  0.00           C
ATOM   4263  CD1 TRP X 280      -1.472   8.717  15.593  1.00  0.00           C
ATOM   4264  HD1 TRP X 280      -0.694   9.340  15.193  1.00  0.00           H
ATOM   4265  NE1 TRP X 280      -2.353   9.181  16.587  1.00  0.00           N
ATOM   4266  HE1 TRP X 280      -2.375  10.098  17.010  1.00  0.00           H
ATOM   4267  CE2 TRP X 280      -3.345   8.247  16.771  1.00  0.00           C
ATOM   4268  CZ2 TRP X 280      -4.604   8.340  17.434  1.00  0.00           C
ATOM   4269  HZ2 TRP X 280      -4.823   9.159  18.098  1.00  0.00           H
ATOM   4270  CH2 TRP X 280      -5.457   7.191  17.415  1.00  0.00           C
ATOM   4271  HH2 TRP X 280      -6.340   7.104  18.024  1.00  0.00           H
ATOM   4272  CZ3 TRP X 280      -5.023   6.068  16.708  1.00  0.00           C
ATOM   4273  HZ3 TRP X 280      -5.608   5.162  16.740  1.00  0.00           H
ATOM   4274  CE3 TRP X 280      -3.827   6.072  15.911  1.00  0.00           C
ATOM   4275  HE3 TRP X 280      -3.494   5.186  15.383  1.00  0.00           H
ATOM   4276  CD2 TRP X 280      -2.989   7.144  15.885  1.00  0.00           C
ATOM   4277  C   TRP X 280       1.158   5.124  13.983  1.00  0.00           C
ATOM   4278  O   TRP X 280       1.617   5.229  12.850  1.00  0.00           O
ATOM   4279  N   LEU X 281       1.107   3.972  14.730  1.00  0.00           N
ATOM   4280  H   LEU X 281       0.666   3.993  15.634  1.00  0.00           H
ATOM   4281  CA  LEU X 281       1.297   2.639  14.107  1.00  0.00           C
ATOM   4282  HA  LEU X 281       1.753   2.820  13.138  1.00  0.00           H
ATOM   4283  CB  LEU X 281       2.234   1.796  14.970  1.00  0.00           C
ATOM   4284  HB2 LEU X 281       2.039   2.049  16.003  1.00  0.00           H
ATOM   4285  HB3 LEU X 281       1.982   0.731  14.919  1.00  0.00           H
ATOM   4286  CG  LEU X 281       3.689   1.896  14.642  1.00  0.00           C
ATOM   4287  HG  LEU X 281       3.883   1.661  13.597  1.00  0.00           H
ATOM   4288  CD1 LEU X 281       4.260   3.309  14.933  1.00  0.00           C
ATOM   4289 HD11 LEU X 281       4.300   3.462  16.011  1.00  0.00           H
ATOM   4290 HD12 LEU X 281       3.638   4.030  14.412  1.00  0.00           H
ATOM   4291 HD13 LEU X 281       5.250   3.350  14.485  1.00  0.00           H
ATOM   4292  CD2 LEU X 281       4.486   0.901  15.520  1.00  0.00           C
ATOM   4293 HD21 LEU X 281       4.191   1.089  16.558  1.00  0.00           H
ATOM   4294 HD22 LEU X 281       4.111  -0.107  15.351  1.00  0.00           H
ATOM   4295 HD23 LEU X 281       5.552   1.011  15.318  1.00  0.00           H
ATOM   4296  C   LEU X 281      -0.091   1.918  13.943  1.00  0.00           C
ATOM   4297  O   LEU X 281      -1.056   2.272  14.607  1.00  0.00           O
ATOM   4298  N   GLY X 282      -0.200   0.874  13.127  1.00  0.00           N
ATOM   4299  H   GLY X 282       0.593   0.729  12.525  1.00  0.00           H
ATOM   4300  CA  GLY X 282      -1.271  -0.119  13.223  1.00  0.00           C
ATOM   4301  HA2 GLY X 282      -1.851  -0.133  14.142  1.00  0.00           H
ATOM   4302  HA3 GLY X 282      -2.020   0.120  12.467  1.00  0.00           H
ATOM   4303  C   GLY X 282      -0.862  -1.533  12.883  1.00  0.00           C
ATOM   4304  O   GLY X 282       0.278  -1.774  12.341  1.00  0.00           O
ATOM   4305  N   ARG X 283      -1.770  -2.443  13.191  1.00  0.00           N
ATOM   4306  H   ARG X 283      -2.673  -2.096  13.492  1.00  0.00           H
ATOM   4307  CA  ARG X 283      -1.592  -3.928  13.147  1.00  0.00           C
ATOM   4308  HA  ARG X 283      -0.815  -4.088  12.397  1.00  0.00           H
ATOM   4309  CB  ARG X 283      -0.878  -4.244  14.460  1.00  0.00           C
ATOM   4310  HB2 ARG X 283      -0.598  -5.297  14.506  1.00  0.00           H
ATOM   4311  HB3 ARG X 283       0.034  -3.654  14.603  1.00  0.00           H
ATOM   4312  CG  ARG X 283      -1.677  -4.055  15.784  1.00  0.00           C
ATOM   4313  HG2 ARG X 283      -1.916  -3.001  15.946  1.00  0.00           H
ATOM   4314  HG3 ARG X 283      -2.640  -4.483  15.534  1.00  0.00           H
ATOM   4315  CD  ARG X 283      -1.109  -4.754  16.971  1.00  0.00           C
ATOM   4316  HD2 ARG X 283      -1.588  -4.377  17.872  1.00  0.00           H
ATOM   4317  HD3 ARG X 283      -1.465  -5.792  16.888  1.00  0.00           H
ATOM   4318  NE  ARG X 283       0.375  -4.812  17.037  1.00  0.00           N
ATOM   4319  HE  ARG X 283       0.884  -5.151  16.227  1.00  0.00           H
ATOM   4320  CZ  ARG X 283       1.044  -4.713  18.173  1.00  0.00           C
ATOM   4321  NH1 ARG X 283       0.538  -4.455  19.311  1.00  0.00           N
ATOM   4322 HH11 ARG X 283      -0.456  -4.360  19.419  1.00  0.00           H
ATOM   4323 HH12 ARG X 283       1.153  -4.530  20.122  1.00  0.00           H
ATOM   4324  NH2 ARG X 283       2.261  -5.043  18.099  1.00  0.00           N
ATOM   4325 HH21 ARG X 283       2.819  -5.089  17.263  1.00  0.00           H
ATOM   4326 HH22 ARG X 283       2.686  -5.125  19.019  1.00  0.00           H
ATOM   4327  C   ARG X 283      -2.746  -4.791  12.826  1.00  0.00           C
ATOM   4328  O   ARG X 283      -3.891  -4.289  12.704  1.00  0.00           O
ATOM   4329  N   THR X 284      -2.512  -6.058  12.533  1.00  0.00           N
ATOM   4330  H   THR X 284      -1.559  -6.390  12.531  1.00  0.00           H
ATOM   4331  CA  THR X 284      -3.645  -7.036  12.610  1.00  0.00           C
ATOM   4332  HA  THR X 284      -4.462  -6.711  11.971  1.00  0.00           H
ATOM   4333  CB  THR X 284      -3.106  -8.313  11.952  1.00  0.00           C
ATOM   4334  HB  THR X 284      -4.014  -8.881  11.753  1.00  0.00           H
ATOM   4335  CG2 THR X 284      -2.266  -8.183  10.620  1.00  0.00           C
ATOM   4336 HG21 THR X 284      -2.001  -9.115  10.118  1.00  0.00           H
ATOM   4337 HG22 THR X 284      -1.316  -7.664  10.739  1.00  0.00           H
ATOM   4338 HG23 THR X 284      -2.882  -7.568   9.962  1.00  0.00           H
ATOM   4339  OG1 THR X 284      -2.210  -8.934  12.896  1.00  0.00           O
ATOM   4340  HG1 THR X 284      -2.553  -9.824  13.032  1.00  0.00           H
ATOM   4341  C   THR X 284      -3.949  -7.352  14.094  1.00  0.00           C
ATOM   4342  O   THR X 284      -3.151  -7.129  15.011  1.00  0.00           O
ATOM   4343  N   ILE X 285      -5.150  -8.005  14.377  1.00  0.00           N
ATOM   4344  H   ILE X 285      -5.606  -8.425  13.576  1.00  0.00           H
ATOM   4345  CA  ILE X 285      -5.489  -8.284  15.804  1.00  0.00           C
ATOM   4346  HA  ILE X 285      -5.007  -7.465  16.352  1.00  0.00           H
ATOM   4347  CB  ILE X 285      -7.031  -8.278  16.159  1.00  0.00           C
ATOM   4348  HB  ILE X 285      -7.575  -8.817  15.388  1.00  0.00           H
ATOM   4349  CG2 ILE X 285      -7.382  -8.877  17.497  1.00  0.00           C
ATOM   4350 HG21 ILE X 285      -8.455  -9.020  17.620  1.00  0.00           H
ATOM   4351 HG22 ILE X 285      -6.982  -8.297  18.331  1.00  0.00           H
ATOM   4352 HG23 ILE X 285      -6.933  -9.858  17.617  1.00  0.00           H
ATOM   4353  CG1 ILE X 285      -7.539  -6.792  16.024  1.00  0.00           C
ATOM   4354 HG12 ILE X 285      -7.069  -6.275  16.859  1.00  0.00           H
ATOM   4355 HG13 ILE X 285      -7.251  -6.332  15.077  1.00  0.00           H
ATOM   4356  CD1 ILE X 285      -9.063  -6.529  16.146  1.00  0.00           C
ATOM   4357 HD11 ILE X 285      -9.256  -6.413  17.212  1.00  0.00           H
ATOM   4358 HD12 ILE X 285      -9.496  -7.472  15.799  1.00  0.00           H
ATOM   4359 HD13 ILE X 285      -9.480  -5.711  15.558  1.00  0.00           H
ATOM   4360  C   ILE X 285      -4.810  -9.608  16.233  1.00  0.00           C
ATOM   4361  O   ILE X 285      -4.248  -9.620  17.312  1.00  0.00           O
ATOM   4362  N   SER X 286      -4.801 -10.683  15.397  1.00  0.00           N
ATOM   4363  H   SER X 286      -5.177 -10.547  14.459  1.00  0.00           H
ATOM   4364  CA  SER X 286      -4.196 -11.999  15.685  1.00  0.00           C
ATOM   4365  HA  SER X 286      -4.458 -12.321  16.690  1.00  0.00           H
ATOM   4366  CB  SER X 286      -4.740 -13.054  14.646  1.00  0.00           C
ATOM   4367  HB2 SER X 286      -5.746 -13.422  14.861  1.00  0.00           H
ATOM   4368  HB3 SER X 286      -4.629 -12.482  13.726  1.00  0.00           H
ATOM   4369  OG  SER X 286      -3.863 -14.111  14.630  1.00  0.00           O
ATOM   4370  HG  SER X 286      -3.968 -14.492  15.502  1.00  0.00           H
ATOM   4371  C   SER X 286      -2.679 -11.858  15.670  1.00  0.00           C
ATOM   4372  O   SER X 286      -2.122 -11.210  14.789  1.00  0.00           O
ATOM   4373  N   ILE X 287      -1.902 -12.338  16.724  1.00  0.00           N
ATOM   4374  H   ILE X 287      -2.271 -12.775  17.564  1.00  0.00           H
ATOM   4375  CA  ILE X 287      -0.449 -12.237  16.667  1.00  0.00           C
ATOM   4376  HA  ILE X 287      -0.244 -11.218  16.353  1.00  0.00           H
ATOM   4377  CB  ILE X 287       0.335 -12.576  17.971  1.00  0.00           C
ATOM   4378  HB  ILE X 287       1.358 -12.375  17.641  1.00  0.00           H
ATOM   4379  CG2 ILE X 287      -0.109 -11.572  19.088  1.00  0.00           C
ATOM   4380 HG21 ILE X 287      -0.180 -10.586  18.628  1.00  0.00           H
ATOM   4381 HG22 ILE X 287       0.653 -11.466  19.855  1.00  0.00           H
ATOM   4382 HG23 ILE X 287      -1.100 -11.861  19.444  1.00  0.00           H
ATOM   4383  CG1 ILE X 287       0.218 -14.004  18.485  1.00  0.00           C
ATOM   4384 HG12 ILE X 287      -0.819 -14.184  18.782  1.00  0.00           H
ATOM   4385 HG13 ILE X 287       0.534 -14.659  17.676  1.00  0.00           H
ATOM   4386  CD1 ILE X 287       1.113 -14.224  19.698  1.00  0.00           C
ATOM   4387 HD11 ILE X 287       1.134 -13.439  20.447  1.00  0.00           H
ATOM   4388 HD12 ILE X 287       2.133 -14.552  19.468  1.00  0.00           H
ATOM   4389 HD13 ILE X 287       0.594 -15.051  20.172  1.00  0.00           H
ATOM   4390  C   ILE X 287       0.157 -13.007  15.454  1.00  0.00           C
ATOM   4391  O   ILE X 287       1.328 -12.882  15.098  1.00  0.00           O
ATOM   4392  N   ALA X 288      -0.572 -13.913  14.865  1.00  0.00           N
ATOM   4393  H   ALA X 288      -1.502 -14.063  15.217  1.00  0.00           H
ATOM   4394  CA  ALA X 288      -0.141 -14.975  14.019  1.00  0.00           C
ATOM   4395  HA  ALA X 288       0.926 -14.877  13.834  1.00  0.00           H
ATOM   4396  CB  ALA X 288      -0.426 -16.312  14.653  1.00  0.00           C
ATOM   4397  HB1 ALA X 288      -1.422 -16.655  14.364  1.00  0.00           H
ATOM   4398  HB2 ALA X 288      -0.406 -16.245  15.739  1.00  0.00           H
ATOM   4399  HB3 ALA X 288       0.231 -17.152  14.439  1.00  0.00           H
ATOM   4400  C   ALA X 288      -0.728 -14.911  12.586  1.00  0.00           C
ATOM   4401  O   ALA X 288      -0.388 -15.738  11.729  1.00  0.00           O
ATOM   4402  N   SER X 289      -1.628 -13.966  12.382  1.00  0.00           N
ATOM   4403  H   SER X 289      -1.975 -13.485  13.193  1.00  0.00           H
ATOM   4404  CA  SER X 289      -2.475 -13.763  11.155  1.00  0.00           C
ATOM   4405  HA  SER X 289      -1.830 -13.916  10.292  1.00  0.00           H
ATOM   4406  CB  SER X 289      -3.568 -14.832  11.243  1.00  0.00           C
ATOM   4407  HB2 SER X 289      -3.142 -15.786  11.534  1.00  0.00           H
ATOM   4408  HB3 SER X 289      -4.215 -14.568  12.079  1.00  0.00           H
ATOM   4409  OG  SER X 289      -4.300 -14.882   9.977  1.00  0.00           O
ATOM   4410  HG  SER X 289      -4.693 -15.756   9.916  1.00  0.00           H
ATOM   4411  C   SER X 289      -3.073 -12.393  11.028  1.00  0.00           C
ATOM   4412  O   SER X 289      -3.254 -11.579  11.967  1.00  0.00           O
ATOM   4413  N   ARG X 290      -3.339 -12.119   9.774  1.00  0.00           N
ATOM   4414  H   ARG X 290      -2.970 -12.773   9.091  1.00  0.00           H
ATOM   4415  CA  ARG X 290      -4.131 -10.969   9.239  1.00  0.00           C
ATOM   4416  HA  ARG X 290      -3.703 -10.110   9.746  1.00  0.00           H
ATOM   4417  CB  ARG X 290      -3.922 -10.793   7.726  1.00  0.00           C
ATOM   4418  HB2 ARG X 290      -4.083 -11.728   7.181  1.00  0.00           H
ATOM   4419  HB3 ARG X 290      -4.574 -10.029   7.292  1.00  0.00           H
ATOM   4420  CG  ARG X 290      -2.471 -10.436   7.343  1.00  0.00           C
ATOM   4421  HG2 ARG X 290      -2.309  -9.506   7.897  1.00  0.00           H
ATOM   4422  HG3 ARG X 290      -1.793 -11.204   7.724  1.00  0.00           H
ATOM   4423  CD  ARG X 290      -2.154 -10.322   5.805  1.00  0.00           C
ATOM   4424  HD2 ARG X 290      -2.915  -9.649   5.397  1.00  0.00           H
ATOM   4425  HD3 ARG X 290      -1.179  -9.854   5.678  1.00  0.00           H
ATOM   4426  NE  ARG X 290      -2.162 -11.620   5.106  1.00  0.00           N
ATOM   4427  HE  ARG X 290      -1.335 -12.170   5.265  1.00  0.00           H
ATOM   4428  CZ  ARG X 290      -2.885 -12.091   4.147  1.00  0.00           C
ATOM   4429  NH1 ARG X 290      -4.026 -11.577   3.773  1.00  0.00           N
ATOM   4430 HH11 ARG X 290      -4.296 -10.785   4.332  1.00  0.00           H
ATOM   4431 HH12 ARG X 290      -4.684 -12.136   3.260  1.00  0.00           H
ATOM   4432  NH2 ARG X 290      -2.492 -13.144   3.522  1.00  0.00           N
ATOM   4433 HH21 ARG X 290      -1.718 -13.622   3.954  1.00  0.00           H
ATOM   4434 HH22 ARG X 290      -3.059 -13.352   2.709  1.00  0.00           H
ATOM   4435  C   ARG X 290      -5.657 -10.978   9.559  1.00  0.00           C
ATOM   4436  O   ARG X 290      -6.410 -10.100   9.217  1.00  0.00           O
ATOM   4437  N   SER X 291      -6.078 -11.827  10.504  1.00  0.00           N
ATOM   4438  H   SER X 291      -5.369 -12.434  10.887  1.00  0.00           H
ATOM   4439  CA  SER X 291      -7.321 -11.724  11.324  1.00  0.00           C
ATOM   4440  HA  SER X 291      -8.174 -11.715  10.649  1.00  0.00           H
ATOM   4441  CB  SER X 291      -7.425 -12.935  12.252  1.00  0.00           C
ATOM   4442  HB2 SER X 291      -6.654 -12.789  13.007  1.00  0.00           H
ATOM   4443  HB3 SER X 291      -8.376 -12.970  12.783  1.00  0.00           H
ATOM   4444  OG  SER X 291      -7.303 -14.080  11.539  1.00  0.00           O
ATOM   4445  HG  SER X 291      -7.299 -14.769  12.211  1.00  0.00           H
ATOM   4446  C   SER X 291      -7.391 -10.436  12.143  1.00  0.00           C
ATOM   4447  O   SER X 291      -6.544 -10.160  12.947  1.00  0.00           O
ATOM   4448  N   GLY X 292      -8.475  -9.638  11.914  1.00  0.00           N
ATOM   4449  H   GLY X 292      -9.140  -9.976  11.231  1.00  0.00           H
ATOM   4450  CA  GLY X 292      -8.696  -8.287  12.433  1.00  0.00           C
ATOM   4451  HA2 GLY X 292      -9.632  -7.928  12.003  1.00  0.00           H
ATOM   4452  HA3 GLY X 292      -8.930  -8.273  13.500  1.00  0.00           H
ATOM   4453  C   GLY X 292      -7.728  -7.215  12.006  1.00  0.00           C
ATOM   4454  O   GLY X 292      -6.743  -7.469  11.331  1.00  0.00           O
ATOM   4455  N   TYR X 293      -8.105  -6.016  12.389  1.00  0.00           N
ATOM   4456  H   TYR X 293      -9.005  -5.878  12.821  1.00  0.00           H
ATOM   4457  CA  TYR X 293      -7.301  -4.838  12.114  1.00  0.00           C
ATOM   4458  HA  TYR X 293      -6.277  -5.171  12.221  1.00  0.00           H
ATOM   4459  CB  TYR X 293      -7.574  -4.390  10.591  1.00  0.00           C
ATOM   4460  HB2 TYR X 293      -7.784  -5.316  10.056  1.00  0.00           H
ATOM   4461  HB3 TYR X 293      -8.547  -3.894  10.578  1.00  0.00           H
ATOM   4462  CG  TYR X 293      -6.377  -3.690   9.961  1.00  0.00           C
ATOM   4463  CD1 TYR X 293      -5.835  -2.512  10.488  1.00  0.00           C
ATOM   4464  HD1 TYR X 293      -6.437  -2.051  11.264  1.00  0.00           H
ATOM   4465  CE1 TYR X 293      -4.691  -1.890   9.933  1.00  0.00           C
ATOM   4466  HE1 TYR X 293      -4.261  -1.056  10.461  1.00  0.00           H
ATOM   4467  CZ  TYR X 293      -4.074  -2.462   8.817  1.00  0.00           C
ATOM   4468  OH  TYR X 293      -3.094  -1.763   8.231  1.00  0.00           O
ATOM   4469  HH  TYR X 293      -2.849  -2.178   7.400  1.00  0.00           H
ATOM   4470  CE2 TYR X 293      -4.555  -3.700   8.306  1.00  0.00           C
ATOM   4471  HE2 TYR X 293      -3.983  -4.197   7.534  1.00  0.00           H
ATOM   4472  CD2 TYR X 293      -5.739  -4.272   8.860  1.00  0.00           C
ATOM   4473  HD2 TYR X 293      -6.014  -5.277   8.577  1.00  0.00           H
ATOM   4474  C   TYR X 293      -7.470  -3.693  13.161  1.00  0.00           C
ATOM   4475  O   TYR X 293      -8.580  -3.336  13.488  1.00  0.00           O
ATOM   4476  N   GLU X 294      -6.376  -3.040  13.606  1.00  0.00           N
ATOM   4477  H   GLU X 294      -5.434  -3.225  13.283  1.00  0.00           H
ATOM   4478  CA  GLU X 294      -6.465  -1.950  14.541  1.00  0.00           C
ATOM   4479  HA  GLU X 294      -7.405  -1.474  14.266  1.00  0.00           H
ATOM   4480  CB  GLU X 294      -6.500  -2.353  16.004  1.00  0.00           C
ATOM   4481  HB2 GLU X 294      -6.558  -1.425  16.566  1.00  0.00           H
ATOM   4482  HB3 GLU X 294      -7.320  -3.052  16.186  1.00  0.00           H
ATOM   4483  CG  GLU X 294      -5.158  -3.042  16.392  1.00  0.00           C
ATOM   4484  HG2 GLU X 294      -4.935  -3.909  15.769  1.00  0.00           H
ATOM   4485  HG3 GLU X 294      -4.383  -2.278  16.360  1.00  0.00           H
ATOM   4486  CD  GLU X 294      -5.227  -3.499  17.813  1.00  0.00           C
ATOM   4487  OE1 GLU X 294      -4.349  -4.342  18.199  1.00  0.00           O
ATOM   4488  OE2 GLU X 294      -5.995  -2.964  18.639  1.00  0.00           O
ATOM   4489  C   GLU X 294      -5.347  -0.987  14.315  1.00  0.00           C
ATOM   4490  O   GLU X 294      -4.224  -1.305  13.905  1.00  0.00           O
ATOM   4491  N   MET X 295      -5.610   0.289  14.616  1.00  0.00           N
ATOM   4492  H   MET X 295      -6.507   0.416  15.087  1.00  0.00           H
ATOM   4493  CA  MET X 295      -4.660   1.377  14.707  1.00  0.00           C
ATOM   4494  HA  MET X 295      -3.727   1.122  14.212  1.00  0.00           H
ATOM   4495  CB  MET X 295      -5.247   2.674  14.099  1.00  0.00           C
ATOM   4496  HB2 MET X 295      -6.261   2.759  14.498  1.00  0.00           H
ATOM   4497  HB3 MET X 295      -4.686   3.550  14.428  1.00  0.00           H
ATOM   4498  CG  MET X 295      -5.303   2.699  12.555  1.00  0.00           C
ATOM   4499  HG2 MET X 295      -6.057   1.960  12.294  1.00  0.00           H
ATOM   4500  HG3 MET X 295      -5.651   3.686  12.241  1.00  0.00           H
ATOM   4501  SD  MET X 295      -3.686   2.220  11.774  1.00  0.00           S
ATOM   4502  CE  MET X 295      -2.628   3.777  11.812  1.00  0.00           C
ATOM   4503  HE1 MET X 295      -2.995   4.549  11.120  1.00  0.00           H
ATOM   4504  HE2 MET X 295      -2.473   4.136  12.828  1.00  0.00           H
ATOM   4505  HE3 MET X 295      -1.659   3.423  11.477  1.00  0.00           H
ATOM   4506  C   MET X 295      -4.338   1.709  16.173  1.00  0.00           C
ATOM   4507  O   MET X 295      -5.005   1.323  17.155  1.00  0.00           O
ATOM   4508  N   LEU X 296      -3.282   2.556  16.435  1.00  0.00           N
ATOM   4509  H   LEU X 296      -2.690   2.682  15.619  1.00  0.00           H
ATOM   4510  CA  LEU X 296      -2.604   2.743  17.753  1.00  0.00           C
ATOM   4511  HA  LEU X 296      -3.347   2.754  18.551  1.00  0.00           H
ATOM   4512  CB  LEU X 296      -1.603   1.630  18.068  1.00  0.00           C
ATOM   4513  HB2 LEU X 296      -0.937   1.615  17.206  1.00  0.00           H
ATOM   4514  HB3 LEU X 296      -1.038   1.838  18.976  1.00  0.00           H
ATOM   4515  CG  LEU X 296      -2.147   0.182  18.141  1.00  0.00           C
ATOM   4516  HG  LEU X 296      -2.777  -0.071  17.295  1.00  0.00           H
ATOM   4517  CD1 LEU X 296      -0.939  -0.793  18.320  1.00  0.00           C
ATOM   4518 HD11 LEU X 296      -0.469  -0.519  19.266  1.00  0.00           H
ATOM   4519 HD12 LEU X 296      -0.133  -0.545  17.628  1.00  0.00           H
ATOM   4520 HD13 LEU X 296      -1.265  -1.831  18.234  1.00  0.00           H
ATOM   4521  CD2 LEU X 296      -3.159   0.103  19.369  1.00  0.00           C
ATOM   4522 HD21 LEU X 296      -3.055  -0.913  19.760  1.00  0.00           H
ATOM   4523 HD22 LEU X 296      -2.811   0.857  20.078  1.00  0.00           H
ATOM   4524 HD23 LEU X 296      -4.167   0.316  19.033  1.00  0.00           H
ATOM   4525  C   LEU X 296      -1.808   4.156  17.787  1.00  0.00           C
ATOM   4526  O   LEU X 296      -0.884   4.412  16.971  1.00  0.00           O
ATOM   4527  N   LYS X 297      -2.038   4.995  18.747  1.00  0.00           N
ATOM   4528  H   LYS X 297      -2.667   4.727  19.492  1.00  0.00           H
ATOM   4529  CA  LYS X 297      -1.111   6.128  18.997  1.00  0.00           C
ATOM   4530  HA  LYS X 297      -0.744   6.498  18.035  1.00  0.00           H
ATOM   4531  CB  LYS X 297      -1.630   7.266  19.862  1.00  0.00           C
ATOM   4532  HB2 LYS X 297      -2.411   7.726  19.267  1.00  0.00           H
ATOM   4533  HB3 LYS X 297      -2.114   6.876  20.754  1.00  0.00           H
ATOM   4534  CG  LYS X 297      -0.637   8.385  20.168  1.00  0.00           C
ATOM   4535  HG2 LYS X 297      -0.025   7.973  20.973  1.00  0.00           H
ATOM   4536  HG3 LYS X 297       0.021   8.576  19.314  1.00  0.00           H
ATOM   4537  CD  LYS X 297      -1.210   9.676  20.497  1.00  0.00           C
ATOM   4538  HD2 LYS X 297      -1.745  10.109  19.649  1.00  0.00           H
ATOM   4539  HD3 LYS X 297      -1.964   9.663  21.280  1.00  0.00           H
ATOM   4540  CE  LYS X 297      -0.165  10.744  20.918  1.00  0.00           C
ATOM   4541  HE2 LYS X 297       0.433  10.448  21.785  1.00  0.00           H
ATOM   4542  HE3 LYS X 297       0.482  10.963  20.060  1.00  0.00           H
ATOM   4543  NZ  LYS X 297      -0.855  12.034  21.282  1.00  0.00           N
ATOM   4544  HZ1 LYS X 297      -1.554  12.333  20.615  1.00  0.00           H
ATOM   4545  HZ2 LYS X 297      -0.186  12.790  21.197  1.00  0.00           H
ATOM   4546  HZ3 LYS X 297      -1.382  11.962  22.136  1.00  0.00           H
ATOM   4547  C   LYS X 297       0.115   5.480  19.622  1.00  0.00           C
ATOM   4548  O   LYS X 297       0.053   4.854  20.739  1.00  0.00           O
ATOM   4549  N   VAL X 298       1.275   5.730  19.061  1.00  0.00           N
ATOM   4550  H   VAL X 298       1.246   6.332  18.244  1.00  0.00           H
ATOM   4551  CA  VAL X 298       2.572   5.183  19.587  1.00  0.00           C
ATOM   4552  HA  VAL X 298       2.573   4.811  20.607  1.00  0.00           H
ATOM   4553  CB  VAL X 298       2.964   3.844  18.777  1.00  0.00           C
ATOM   4554  HB  VAL X 298       3.100   4.064  17.721  1.00  0.00           H
ATOM   4555  CG1 VAL X 298       4.284   3.169  19.340  1.00  0.00           C
ATOM   4556 HG11 VAL X 298       4.426   2.290  18.706  1.00  0.00           H
ATOM   4557 HG12 VAL X 298       5.217   3.702  19.187  1.00  0.00           H
ATOM   4558 HG13 VAL X 298       4.145   2.848  20.369  1.00  0.00           H
ATOM   4559  CG2 VAL X 298       1.908   2.760  18.828  1.00  0.00           C
ATOM   4560 HG21 VAL X 298       1.640   2.561  19.862  1.00  0.00           H
ATOM   4561 HG22 VAL X 298       2.209   1.863  18.285  1.00  0.00           H
ATOM   4562 HG23 VAL X 298       1.032   3.249  18.389  1.00  0.00           H
ATOM   4563  C   VAL X 298       3.620   6.225  19.452  1.00  0.00           C
ATOM   4564  O   VAL X 298       4.199   6.406  18.412  1.00  0.00           O
ATOM   4565  N   PRO X 299       3.799   7.206  20.365  1.00  0.00           N
ATOM   4566  CD  PRO X 299       3.081   7.248  21.613  1.00  0.00           C
ATOM   4567  HD2 PRO X 299       3.305   6.290  22.087  1.00  0.00           H
ATOM   4568  HD3 PRO X 299       2.036   7.454  21.407  1.00  0.00           H
ATOM   4569  CG  PRO X 299       3.664   8.446  22.431  1.00  0.00           C
ATOM   4570  HG2 PRO X 299       4.415   8.046  23.124  1.00  0.00           H
ATOM   4571  HG3 PRO X 299       2.844   8.820  23.046  1.00  0.00           H
ATOM   4572  CB  PRO X 299       4.119   9.407  21.316  1.00  0.00           C
ATOM   4573  HB2 PRO X 299       4.902  10.094  21.660  1.00  0.00           H
ATOM   4574  HB3 PRO X 299       3.167   9.917  21.121  1.00  0.00           H
ATOM   4575  CA  PRO X 299       4.479   8.515  20.158  1.00  0.00           C
ATOM   4576  HA  PRO X 299       4.113   8.926  19.210  1.00  0.00           H
ATOM   4577  C   PRO X 299       5.981   8.299  20.019  1.00  0.00           C
ATOM   4578  O   PRO X 299       6.536   7.487  20.680  1.00  0.00           O
ATOM   4579  N   ASN X 300       6.552   9.134  19.157  1.00  0.00           N
ATOM   4580  H   ASN X 300       6.010   9.864  18.727  1.00  0.00           H
ATOM   4581  CA  ASN X 300       8.007   9.161  18.737  1.00  0.00           C
ATOM   4582  HA  ASN X 300       8.084   9.820  17.874  1.00  0.00           H
ATOM   4583  CB  ASN X 300       8.832   9.785  19.897  1.00  0.00           C
ATOM   4584  HB2 ASN X 300       8.769   9.173  20.799  1.00  0.00           H
ATOM   4585  HB3 ASN X 300       9.879   9.802  19.617  1.00  0.00           H
ATOM   4586  CG  ASN X 300       8.397  11.151  20.282  1.00  0.00           C
ATOM   4587  OD1 ASN X 300       7.450  11.275  21.051  1.00  0.00           O
ATOM   4588  ND2 ASN X 300       8.904  12.163  19.675  1.00  0.00           N
ATOM   4589 HD21 ASN X 300       9.682  12.093  19.027  1.00  0.00           H
ATOM   4590 HD22 ASN X 300       8.520  13.035  19.999  1.00  0.00           H
ATOM   4591  C   ASN X 300       8.593   7.802  18.248  1.00  0.00           C
ATOM   4592  O   ASN X 300       9.800   7.612  18.272  1.00  0.00           O
ATOM   4593  N   ALA X 301       7.783   6.756  17.957  1.00  0.00           N
ATOM   4594  H   ALA X 301       6.795   6.963  18.016  1.00  0.00           H
ATOM   4595  CA  ALA X 301       8.167   5.406  17.553  1.00  0.00           C
ATOM   4596  HA  ALA X 301       8.273   4.779  18.441  1.00  0.00           H
ATOM   4597  CB  ALA X 301       6.967   4.865  16.762  1.00  0.00           C
ATOM   4598  HB1 ALA X 301       6.803   5.359  15.810  1.00  0.00           H
ATOM   4599  HB2 ALA X 301       6.135   5.012  17.463  1.00  0.00           H
ATOM   4600  HB3 ALA X 301       7.138   3.793  16.619  1.00  0.00           H
ATOM   4601  C   ALA X 301       9.447   5.346  16.602  1.00  0.00           C
ATOM   4602  O   ALA X 301      10.240   4.420  16.746  1.00  0.00           O
ATOM   4603  N   LEU X 302       9.570   6.354  15.677  1.00  0.00           N
ATOM   4604  H   LEU X 302       8.989   7.164  15.854  1.00  0.00           H
ATOM   4605  CA  LEU X 302      10.692   6.447  14.742  1.00  0.00           C
ATOM   4606  HA  LEU X 302      10.634   5.547  14.126  1.00  0.00           H
ATOM   4607  CB  LEU X 302      10.468   7.726  13.853  1.00  0.00           C
ATOM   4608  HB2 LEU X 302       9.546   7.602  13.290  1.00  0.00           H
ATOM   4609  HB3 LEU X 302      10.309   8.491  14.619  1.00  0.00           H
ATOM   4610  CG  LEU X 302      11.644   8.045  12.944  1.00  0.00           C
ATOM   4611  HG  LEU X 302      12.482   8.382  13.551  1.00  0.00           H
ATOM   4612  CD1 LEU X 302      11.925   6.843  12.016  1.00  0.00           C
ATOM   4613 HD11 LEU X 302      12.638   6.981  11.207  1.00  0.00           H
ATOM   4614 HD12 LEU X 302      10.988   6.616  11.510  1.00  0.00           H
ATOM   4615 HD13 LEU X 302      12.097   5.828  12.378  1.00  0.00           H
ATOM   4616  CD2 LEU X 302      11.377   9.142  11.936  1.00  0.00           C
ATOM   4617 HD21 LEU X 302      11.163  10.090  12.443  1.00  0.00           H
ATOM   4618 HD22 LEU X 302      12.237   9.300  11.289  1.00  0.00           H
ATOM   4619 HD23 LEU X 302      10.472   9.002  11.339  1.00  0.00           H
ATOM   4620  C   LEU X 302      12.054   6.442  15.488  1.00  0.00           C
ATOM   4621  O   LEU X 302      13.032   5.924  14.958  1.00  0.00           O
ATOM   4622  N   THR X 303      12.185   6.955  16.754  1.00  0.00           N
ATOM   4623  H   THR X 303      11.327   7.249  17.194  1.00  0.00           H
ATOM   4624  CA  THR X 303      13.482   7.036  17.441  1.00  0.00           C
ATOM   4625  HA  THR X 303      14.266   6.529  16.877  1.00  0.00           H
ATOM   4626  CB  THR X 303      13.884   8.497  17.461  1.00  0.00           C
ATOM   4627  HB  THR X 303      14.833   8.642  17.986  1.00  0.00           H
ATOM   4628  CG2 THR X 303      13.986   9.182  16.047  1.00  0.00           C
ATOM   4629 HG21 THR X 303      14.583  10.095  16.135  1.00  0.00           H
ATOM   4630 HG22 THR X 303      13.000   9.361  15.629  1.00  0.00           H
ATOM   4631 HG23 THR X 303      14.560   8.639  15.293  1.00  0.00           H
ATOM   4632  OG1 THR X 303      12.924   9.293  18.148  1.00  0.00           O
ATOM   4633  HG1 THR X 303      13.285   9.381  19.025  1.00  0.00           H
ATOM   4634  C   THR X 303      13.407   6.517  18.907  1.00  0.00           C
ATOM   4635  O   THR X 303      14.434   6.288  19.538  1.00  0.00           O
ATOM   4636  N   ASP X 304      12.236   6.144  19.382  1.00  0.00           N
ATOM   4637  H   ASP X 304      11.454   6.393  18.787  1.00  0.00           H
ATOM   4638  CA  ASP X 304      11.986   5.760  20.701  1.00  0.00           C
ATOM   4639  HA  ASP X 304      12.726   6.125  21.429  1.00  0.00           H
ATOM   4640  CB  ASP X 304      10.674   6.410  21.204  1.00  0.00           C
ATOM   4641  HB2 ASP X 304      10.834   7.487  21.130  1.00  0.00           H
ATOM   4642  HB3 ASP X 304       9.811   6.056  20.648  1.00  0.00           H
ATOM   4643  CG  ASP X 304      10.389   6.149  22.672  1.00  0.00           C
ATOM   4644  OD1 ASP X 304      10.860   5.075  23.216  1.00  0.00           O
ATOM   4645  OD2 ASP X 304       9.819   7.013  23.340  1.00  0.00           O
ATOM   4646  C   ASP X 304      11.932   4.268  20.852  1.00  0.00           C
ATOM   4647  O   ASP X 304      10.870   3.638  20.617  1.00  0.00           O
ATOM   4648  N   ASP X 305      13.116   3.697  21.257  1.00  0.00           N
ATOM   4649  H   ASP X 305      13.911   4.317  21.324  1.00  0.00           H
ATOM   4650  CA  ASP X 305      13.421   2.293  21.568  1.00  0.00           C
ATOM   4651  HA  ASP X 305      13.518   1.665  20.680  1.00  0.00           H
ATOM   4652  CB  ASP X 305      14.894   2.150  22.124  1.00  0.00           C
ATOM   4653  HB2 ASP X 305      15.090   1.153  22.530  1.00  0.00           H
ATOM   4654  HB3 ASP X 305      15.552   2.341  21.271  1.00  0.00           H
ATOM   4655  CG  ASP X 305      15.198   2.993  23.387  1.00  0.00           C
ATOM   4656  OD1 ASP X 305      14.896   4.216  23.412  1.00  0.00           O
ATOM   4657  OD2 ASP X 305      16.079   2.624  24.169  1.00  0.00           O
ATOM   4658  C   ASP X 305      12.454   1.545  22.581  1.00  0.00           C
ATOM   4659  O   ASP X 305      12.460   0.305  22.715  1.00  0.00           O
ATOM   4660  N   LYS X 306      11.487   2.225  23.210  1.00  0.00           N
ATOM   4661  H   LYS X 306      11.495   3.218  23.040  1.00  0.00           H
ATOM   4662  CA  LYS X 306      10.617   1.705  24.282  1.00  0.00           C
ATOM   4663  HA  LYS X 306      10.755   0.632  24.318  1.00  0.00           H
ATOM   4664  CB  LYS X 306      11.197   2.269  25.607  1.00  0.00           C
ATOM   4665  HB2 LYS X 306      11.153   3.350  25.508  1.00  0.00           H
ATOM   4666  HB3 LYS X 306      10.539   1.838  26.372  1.00  0.00           H
ATOM   4667  CG  LYS X 306      12.627   1.632  25.959  1.00  0.00           C
ATOM   4668  HG2 LYS X 306      12.545   0.576  26.203  1.00  0.00           H
ATOM   4669  HG3 LYS X 306      13.360   1.750  25.159  1.00  0.00           H
ATOM   4670  CD  LYS X 306      13.209   2.265  27.207  1.00  0.00           C
ATOM   4671  HD2 LYS X 306      13.325   3.331  27.001  1.00  0.00           H
ATOM   4672  HD3 LYS X 306      12.529   2.134  28.041  1.00  0.00           H
ATOM   4673  CE  LYS X 306      14.534   1.610  27.523  1.00  0.00           C
ATOM   4674  HE2 LYS X 306      14.732   1.893  28.560  1.00  0.00           H
ATOM   4675  HE3 LYS X 306      14.571   0.528  27.352  1.00  0.00           H
ATOM   4676  NZ  LYS X 306      15.655   2.201  26.752  1.00  0.00           N
ATOM   4677  HZ1 LYS X 306      16.622   2.206  27.061  1.00  0.00           H
ATOM   4678  HZ2 LYS X 306      15.595   3.211  26.694  1.00  0.00           H
ATOM   4679  HZ3 LYS X 306      15.796   2.002  25.769  1.00  0.00           H
ATOM   4680  C   LYS X 306       9.186   2.121  24.219  1.00  0.00           C
ATOM   4681  O   LYS X 306       8.388   1.632  24.998  1.00  0.00           O
ATOM   4682  N   SER X 307       8.820   2.947  23.243  1.00  0.00           N
ATOM   4683  H   SER X 307       9.531   3.491  22.788  1.00  0.00           H
ATOM   4684  CA  SER X 307       7.464   3.401  23.030  1.00  0.00           C
ATOM   4685  HA  SER X 307       7.193   4.039  23.882  1.00  0.00           H
ATOM   4686  CB  SER X 307       7.510   4.271  21.840  1.00  0.00           C
ATOM   4687  HB2 SER X 307       6.459   4.437  21.586  1.00  0.00           H
ATOM   4688  HB3 SER X 307       8.082   5.163  22.083  1.00  0.00           H
ATOM   4689  OG  SER X 307       8.029   3.608  20.654  1.00  0.00           O
ATOM   4690  HG  SER X 307       8.991   3.669  20.620  1.00  0.00           H
ATOM   4691  C   SER X 307       6.351   2.290  22.823  1.00  0.00           C
ATOM   4692  O   SER X 307       6.514   1.373  21.999  1.00  0.00           O
ATOM   4693  N   LYS X 308       5.235   2.471  23.596  1.00  0.00           N
ATOM   4694  H   LYS X 308       5.302   3.191  24.313  1.00  0.00           H
ATOM   4695  CA  LYS X 308       4.171   1.506  23.663  1.00  0.00           C
ATOM   4696  HA  LYS X 308       4.203   0.932  22.732  1.00  0.00           H
ATOM   4697  CB  LYS X 308       4.278   0.602  24.970  1.00  0.00           C
ATOM   4698  HB2 LYS X 308       4.431   1.246  25.843  1.00  0.00           H
ATOM   4699  HB3 LYS X 308       3.364   0.112  25.301  1.00  0.00           H
ATOM   4700  CG  LYS X 308       5.368  -0.409  25.068  1.00  0.00           C
ATOM   4701  HG2 LYS X 308       6.292   0.151  24.931  1.00  0.00           H
ATOM   4702  HG3 LYS X 308       5.435  -0.859  26.056  1.00  0.00           H
ATOM   4703  CD  LYS X 308       5.351  -1.453  23.971  1.00  0.00           C
ATOM   4704  HD2 LYS X 308       4.315  -1.777  23.886  1.00  0.00           H
ATOM   4705  HD3 LYS X 308       5.650  -0.998  23.032  1.00  0.00           H
ATOM   4706  CE  LYS X 308       6.242  -2.698  24.110  1.00  0.00           C
ATOM   4707  HE2 LYS X 308       6.234  -3.239  23.168  1.00  0.00           H
ATOM   4708  HE3 LYS X 308       7.281  -2.381  24.226  1.00  0.00           H
ATOM   4709  NZ  LYS X 308       5.777  -3.551  25.222  1.00  0.00           N
ATOM   4710  HZ1 LYS X 308       5.914  -3.163  26.152  1.00  0.00           H
ATOM   4711  HZ2 LYS X 308       6.282  -4.422  25.193  1.00  0.00           H
ATOM   4712  HZ3 LYS X 308       4.790  -3.712  25.114  1.00  0.00           H
ATOM   4713  C   LYS X 308       2.787   2.226  23.557  1.00  0.00           C
ATOM   4714  O   LYS X 308       2.761   3.425  23.823  1.00  0.00           O
ATOM   4715  N   PRO X 309       1.645   1.596  23.236  1.00  0.00           N
ATOM   4716  CD  PRO X 309       1.412   0.156  23.106  1.00  0.00           C
ATOM   4717  HD2 PRO X 309       1.216  -0.321  24.069  1.00  0.00           H
ATOM   4718  HD3 PRO X 309       2.211  -0.446  22.695  1.00  0.00           H
ATOM   4719  CG  PRO X 309       0.259   0.090  22.144  1.00  0.00           C
ATOM   4720  HG2 PRO X 309      -0.288  -0.855  22.160  1.00  0.00           H
ATOM   4721  HG3 PRO X 309       0.576   0.172  21.104  1.00  0.00           H
ATOM   4722  CB  PRO X 309      -0.621   1.244  22.619  1.00  0.00           C
ATOM   4723  HB2 PRO X 309      -1.116   0.867  23.507  1.00  0.00           H
ATOM   4724  HB3 PRO X 309      -1.297   1.647  21.873  1.00  0.00           H
ATOM   4725  CA  PRO X 309       0.389   2.297  23.106  1.00  0.00           C
ATOM   4726  HA  PRO X 309       0.543   3.103  22.396  1.00  0.00           H
ATOM   4727  C   PRO X 309      -0.070   3.154  24.275  1.00  0.00           C
ATOM   4728  O   PRO X 309      -0.173   2.630  25.365  1.00  0.00           O
ATOM   4729  N   THR X 310      -0.499   4.432  23.935  1.00  0.00           N
ATOM   4730  H   THR X 310      -0.328   4.832  23.022  1.00  0.00           H
ATOM   4731  CA  THR X 310      -1.244   5.397  24.763  1.00  0.00           C
ATOM   4732  HA  THR X 310      -1.046   5.279  25.825  1.00  0.00           H
ATOM   4733  CB  THR X 310      -0.834   6.816  24.462  1.00  0.00           C
ATOM   4734  HB  THR X 310      -1.327   7.453  25.206  1.00  0.00           H
ATOM   4735  CG2 THR X 310       0.549   7.096  24.698  1.00  0.00           C
ATOM   4736 HG21 THR X 310       1.128   6.993  23.778  1.00  0.00           H
ATOM   4737 HG22 THR X 310       0.924   6.539  25.556  1.00  0.00           H
ATOM   4738 HG23 THR X 310       0.688   8.148  24.917  1.00  0.00           H
ATOM   4739  OG1 THR X 310      -1.195   7.199  23.155  1.00  0.00           O
ATOM   4740  HG1 THR X 310      -1.635   8.034  23.333  1.00  0.00           H
ATOM   4741  C   THR X 310      -2.742   5.255  24.564  1.00  0.00           C
ATOM   4742  O   THR X 310      -3.426   5.205  25.554  1.00  0.00           O
ATOM   4743  N   GLN X 311      -3.229   5.117  23.339  1.00  0.00           N
ATOM   4744  H   GLN X 311      -2.690   5.273  22.499  1.00  0.00           H
ATOM   4745  CA  GLN X 311      -4.565   4.852  23.073  1.00  0.00           C
ATOM   4746  HA  GLN X 311      -5.017   4.301  23.897  1.00  0.00           H
ATOM   4747  CB  GLN X 311      -5.244   6.211  22.935  1.00  0.00           C
ATOM   4748  HB2 GLN X 311      -6.330   6.046  22.941  1.00  0.00           H
ATOM   4749  HB3 GLN X 311      -4.936   6.852  23.757  1.00  0.00           H
ATOM   4750  CG  GLN X 311      -4.889   6.915  21.637  1.00  0.00           C
ATOM   4751  HG2 GLN X 311      -3.886   7.340  21.693  1.00  0.00           H
ATOM   4752  HG3 GLN X 311      -4.892   6.265  20.757  1.00  0.00           H
ATOM   4753  CD  GLN X 311      -5.847   8.059  21.149  1.00  0.00           C
ATOM   4754  OE1 GLN X 311      -5.389   8.949  20.461  1.00  0.00           O
ATOM   4755  NE2 GLN X 311      -7.113   8.021  21.450  1.00  0.00           N
ATOM   4756 HE21 GLN X 311      -7.714   8.769  21.131  1.00  0.00           H
ATOM   4757 HE22 GLN X 311      -7.466   7.314  22.075  1.00  0.00           H
ATOM   4758  C   GLN X 311      -4.578   3.926  21.801  1.00  0.00           C
ATOM   4759  O   GLN X 311      -3.652   3.864  21.025  1.00  0.00           O
ATOM   4760  N   GLY X 312      -5.744   3.366  21.443  1.00  0.00           N
ATOM   4761  H   GLY X 312      -6.502   3.494  22.089  1.00  0.00           H
ATOM   4762  CA  GLY X 312      -5.965   2.512  20.306  1.00  0.00           C
ATOM   4763  HA2 GLY X 312      -5.325   2.951  19.548  1.00  0.00           H
ATOM   4764  HA3 GLY X 312      -5.668   1.485  20.519  1.00  0.00           H
ATOM   4765  C   GLY X 312      -7.465   2.519  19.881  1.00  0.00           C
ATOM   4766  O   GLY X 312      -8.378   2.753  20.678  1.00  0.00           O
ATOM   4767  N   GLN X 313      -7.588   2.327  18.587  1.00  0.00           N
ATOM   4768  H   GLN X 313      -6.760   2.145  18.042  1.00  0.00           H
ATOM   4769  CA  GLN X 313      -8.780   2.348  17.834  1.00  0.00           C
ATOM   4770  HA  GLN X 313      -9.580   2.321  18.567  1.00  0.00           H
ATOM   4771  CB  GLN X 313      -9.071   3.650  17.166  1.00  0.00           C
ATOM   4772  HB2 GLN X 313      -9.396   4.498  17.775  1.00  0.00           H
ATOM   4773  HB3 GLN X 313      -8.112   4.000  16.792  1.00  0.00           H
ATOM   4774  CG  GLN X 313     -10.200   3.598  16.044  1.00  0.00           C
ATOM   4775  HG2 GLN X 313      -9.906   2.944  15.215  1.00  0.00           H
ATOM   4776  HG3 GLN X 313     -11.080   3.076  16.423  1.00  0.00           H
ATOM   4777  CD  GLN X 313     -10.594   4.926  15.461  1.00  0.00           C
ATOM   4778  OE1 GLN X 313     -10.123   5.962  15.883  1.00  0.00           O
ATOM   4779  NE2 GLN X 313     -11.538   4.964  14.576  1.00  0.00           N
ATOM   4780 HE21 GLN X 313     -11.688   5.859  14.138  1.00  0.00           H
ATOM   4781 HE22 GLN X 313     -12.037   4.144  14.264  1.00  0.00           H
ATOM   4782  C   GLN X 313      -8.836   1.133  16.849  1.00  0.00           C
ATOM   4783  O   GLN X 313      -7.998   0.931  16.008  1.00  0.00           O
ATOM   4784  N   THR X 314      -9.756   0.255  17.048  1.00  0.00           N
ATOM   4785  H   THR X 314     -10.261   0.424  17.908  1.00  0.00           H
ATOM   4786  CA  THR X 314     -10.124  -0.811  16.161  1.00  0.00           C
ATOM   4787  HA  THR X 314      -9.195  -1.330  15.929  1.00  0.00           H
ATOM   4788  CB  THR X 314     -11.064  -1.801  16.953  1.00  0.00           C
ATOM   4789  HB  THR X 314     -12.079  -1.409  16.940  1.00  0.00           H
ATOM   4790  CG2 THR X 314     -11.133  -3.178  16.353  1.00  0.00           C
ATOM   4791 HG21 THR X 314     -11.544  -3.849  17.100  1.00  0.00           H
ATOM   4792 HG22 THR X 314     -10.201  -3.584  15.954  1.00  0.00           H
ATOM   4793 HG23 THR X 314     -11.849  -3.077  15.532  1.00  0.00           H
ATOM   4794  OG1 THR X 314     -10.586  -2.010  18.308  1.00  0.00           O
ATOM   4795  HG1 THR X 314      -9.997  -2.768  18.316  1.00  0.00           H
ATOM   4796  C   THR X 314     -10.803  -0.404  14.889  1.00  0.00           C
ATOM   4797  O   THR X 314     -11.486   0.633  14.837  1.00  0.00           O
ATOM   4798  N   ILE X 315     -10.549  -1.164  13.775  1.00  0.00           N
ATOM   4799  H   ILE X 315      -9.812  -1.854  13.846  1.00  0.00           H
ATOM   4800  CA  ILE X 315     -10.959  -0.860  12.390  1.00  0.00           C
ATOM   4801  HA  ILE X 315     -11.695  -0.059  12.328  1.00  0.00           H
ATOM   4802  CB  ILE X 315      -9.690  -0.576  11.510  1.00  0.00           C
ATOM   4803  HB  ILE X 315      -9.132  -1.509  11.519  1.00  0.00           H
ATOM   4804  CG2 ILE X 315     -10.181  -0.274  10.119  1.00  0.00           C
ATOM   4805 HG21 ILE X 315      -9.338   0.021   9.499  1.00  0.00           H
ATOM   4806 HG22 ILE X 315     -11.088   0.313  10.061  1.00  0.00           H
ATOM   4807 HG23 ILE X 315     -10.512  -1.168   9.581  1.00  0.00           H
ATOM   4808  CG1 ILE X 315      -8.857   0.577  12.028  1.00  0.00           C
ATOM   4809 HG12 ILE X 315      -8.643   0.322  13.063  1.00  0.00           H
ATOM   4810 HG13 ILE X 315      -8.077   0.703  11.287  1.00  0.00           H
ATOM   4811  CD1 ILE X 315      -9.618   1.908  12.176  1.00  0.00           C
ATOM   4812 HD11 ILE X 315     -10.378   1.682  12.924  1.00  0.00           H
ATOM   4813 HD12 ILE X 315     -10.042   2.256  11.242  1.00  0.00           H
ATOM   4814 HD13 ILE X 315      -8.930   2.691  12.470  1.00  0.00           H
ATOM   4815  C   ILE X 315     -11.758  -2.027  11.718  1.00  0.00           C
ATOM   4816  O   ILE X 315     -12.708  -1.771  10.956  1.00  0.00           O
ATOM   4817  N   VAL X 316     -11.371  -3.324  12.039  1.00  0.00           N
ATOM   4818  H   VAL X 316     -10.576  -3.373  12.649  1.00  0.00           H
ATOM   4819  CA  VAL X 316     -12.043  -4.577  11.726  1.00  0.00           C
ATOM   4820  HA  VAL X 316     -13.069  -4.234  11.602  1.00  0.00           H
ATOM   4821  CB  VAL X 316     -11.494  -5.192  10.437  1.00  0.00           C
ATOM   4822  HB  VAL X 316     -10.402  -5.149  10.497  1.00  0.00           H
ATOM   4823  CG1 VAL X 316     -11.869  -6.661  10.198  1.00  0.00           C
ATOM   4824 HG11 VAL X 316     -11.167  -6.956   9.408  1.00  0.00           H
ATOM   4825 HG12 VAL X 316     -11.639  -7.338  11.020  1.00  0.00           H
ATOM   4826 HG13 VAL X 316     -12.893  -6.871   9.923  1.00  0.00           H
ATOM   4827  CG2 VAL X 316     -12.049  -4.470   9.192  1.00  0.00           C
ATOM   4828 HG21 VAL X 316     -11.546  -4.904   8.324  1.00  0.00           H
ATOM   4829 HG22 VAL X 316     -11.807  -3.414   9.238  1.00  0.00           H
ATOM   4830 HG23 VAL X 316     -13.117  -4.670   9.080  1.00  0.00           H
ATOM   4831  C   VAL X 316     -11.806  -5.546  12.933  1.00  0.00           C
ATOM   4832  O   VAL X 316     -10.645  -5.721  13.383  1.00  0.00           O
ATOM   4833  N   LEU X 317     -12.816  -6.227  13.415  1.00  0.00           N
ATOM   4834  H   LEU X 317     -13.718  -6.225  12.952  1.00  0.00           H
ATOM   4835  CA  LEU X 317     -12.670  -7.245  14.519  1.00  0.00           C
ATOM   4836  HA  LEU X 317     -12.093  -6.786  15.321  1.00  0.00           H
ATOM   4837  CB  LEU X 317     -14.144  -7.525  15.069  1.00  0.00           C
ATOM   4838  HB2 LEU X 317     -14.704  -7.901  14.223  1.00  0.00           H
ATOM   4839  HB3 LEU X 317     -14.108  -8.278  15.863  1.00  0.00           H
ATOM   4840  CG  LEU X 317     -14.901  -6.356  15.659  1.00  0.00           C
ATOM   4841  HG  LEU X 317     -15.485  -5.948  14.836  1.00  0.00           H
ATOM   4842  CD1 LEU X 317     -15.955  -6.790  16.685  1.00  0.00           C
ATOM   4843 HD11 LEU X 317     -16.471  -7.742  16.517  1.00  0.00           H
ATOM   4844 HD12 LEU X 317     -16.736  -6.032  16.778  1.00  0.00           H
ATOM   4845 HD13 LEU X 317     -15.465  -6.850  17.659  1.00  0.00           H
ATOM   4846  CD2 LEU X 317     -14.059  -5.310  16.370  1.00  0.00           C
ATOM   4847 HD21 LEU X 317     -13.644  -5.685  17.311  1.00  0.00           H
ATOM   4848 HD22 LEU X 317     -13.342  -4.873  15.685  1.00  0.00           H
ATOM   4849 HD23 LEU X 317     -14.668  -4.445  16.653  1.00  0.00           H
ATOM   4850  C   LEU X 317     -12.049  -8.587  13.978  1.00  0.00           C
ATOM   4851  O   LEU X 317     -12.090  -8.816  12.795  1.00  0.00           O
ATOM   4852  N   ASN X 318     -11.612  -9.470  14.866  1.00  0.00           N
ATOM   4853  H   ASN X 318     -11.553  -9.169  15.832  1.00  0.00           H
ATOM   4854  CA  ASN X 318     -10.741 -10.660  14.511  1.00  0.00           C
ATOM   4855  HA  ASN X 318      -9.819 -10.300  14.064  1.00  0.00           H
ATOM   4856  CB  ASN X 318     -10.429 -11.408  15.846  1.00  0.00           C
ATOM   4857  HB2 ASN X 318     -10.175 -10.685  16.616  1.00  0.00           H
ATOM   4858  HB3 ASN X 318     -11.330 -11.900  16.198  1.00  0.00           H
ATOM   4859  CG  ASN X 318      -9.245 -12.345  15.580  1.00  0.00           C
ATOM   4860  OD1 ASN X 318      -8.066 -12.057  15.688  1.00  0.00           O
ATOM   4861  ND2 ASN X 318      -9.509 -13.538  15.123  1.00  0.00           N
ATOM   4862 HD21 ASN X 318     -10.455 -13.841  14.936  1.00  0.00           H
ATOM   4863 HD22 ASN X 318      -8.740 -14.155  14.916  1.00  0.00           H
ATOM   4864  C   ASN X 318     -11.410 -11.633  13.522  1.00  0.00           C
ATOM   4865  O   ASN X 318     -10.784 -12.287  12.695  1.00  0.00           O
ATOM   4866  N   THR X 319     -12.743 -11.558  13.451  1.00  0.00           N
ATOM   4867  H   THR X 319     -13.241 -10.843  13.949  1.00  0.00           H
ATOM   4868  CA  THR X 319     -13.628 -12.491  12.614  1.00  0.00           C
ATOM   4869  HA  THR X 319     -13.364 -13.518  12.889  1.00  0.00           H
ATOM   4870  CB  THR X 319     -15.128 -12.257  12.974  1.00  0.00           C
ATOM   4871  HB  THR X 319     -15.576 -11.405  12.469  1.00  0.00           H
ATOM   4872  CG2 THR X 319     -16.051 -13.422  12.564  1.00  0.00           C
ATOM   4873 HG21 THR X 319     -16.061 -13.425  11.468  1.00  0.00           H
ATOM   4874 HG22 THR X 319     -17.081 -13.152  12.794  1.00  0.00           H
ATOM   4875 HG23 THR X 319     -15.638 -14.368  12.920  1.00  0.00           H
ATOM   4876  OG1 THR X 319     -15.246 -12.016  14.369  1.00  0.00           O
ATOM   4877  HG1 THR X 319     -15.900 -11.311  14.418  1.00  0.00           H
ATOM   4878  C   THR X 319     -13.452 -12.280  11.067  1.00  0.00           C
ATOM   4879  O   THR X 319     -13.755 -13.174  10.314  1.00  0.00           O
ATOM   4880  N   ASP X 320     -12.816 -11.204  10.534  1.00  0.00           N
ATOM   4881  H   ASP X 320     -12.344 -10.502  11.082  1.00  0.00           H
ATOM   4882  CA  ASP X 320     -12.429 -11.130   9.093  1.00  0.00           C
ATOM   4883  HA  ASP X 320     -12.870 -11.973   8.562  1.00  0.00           H
ATOM   4884  CB  ASP X 320     -13.062  -9.859   8.534  1.00  0.00           C
ATOM   4885  HB2 ASP X 320     -12.912  -9.074   9.270  1.00  0.00           H
ATOM   4886  HB3 ASP X 320     -12.579  -9.525   7.620  1.00  0.00           H
ATOM   4887  CG  ASP X 320     -14.479  -9.937   8.143  1.00  0.00           C
ATOM   4888  OD1 ASP X 320     -15.436  -9.829   8.902  1.00  0.00           O
ATOM   4889  OD2 ASP X 320     -14.749  -9.966   6.868  1.00  0.00           O
ATOM   4890  C   ASP X 320     -10.968 -11.030   8.824  1.00  0.00           C
ATOM   4891  O   ASP X 320     -10.176 -10.429   9.561  1.00  0.00           O
ATOM   4892  N   TRP X 321     -10.426 -11.632   7.766  1.00  0.00           N
ATOM   4893  H   TRP X 321     -11.077 -12.050   7.116  1.00  0.00           H
ATOM   4894  CA  TRP X 321      -9.002 -11.666   7.335  1.00  0.00           C
ATOM   4895  HA  TRP X 321      -8.416 -11.580   8.249  1.00  0.00           H
ATOM   4896  CB  TRP X 321      -8.616 -13.060   6.868  1.00  0.00           C
ATOM   4897  HB2 TRP X 321      -8.942 -13.749   7.655  1.00  0.00           H
ATOM   4898  HB3 TRP X 321      -9.256 -13.300   6.019  1.00  0.00           H
ATOM   4899  CG  TRP X 321      -7.237 -13.499   6.511  1.00  0.00           C
ATOM   4900  CD1 TRP X 321      -6.277 -13.853   7.471  1.00  0.00           C
ATOM   4901  HD1 TRP X 321      -6.420 -13.800   8.541  1.00  0.00           H
ATOM   4902  NE1 TRP X 321      -5.231 -14.505   6.828  1.00  0.00           N
ATOM   4903  HE1 TRP X 321      -4.358 -14.692   7.311  1.00  0.00           H
ATOM   4904  CE2 TRP X 321      -5.367 -14.541   5.490  1.00  0.00           C
ATOM   4905  CZ2 TRP X 321      -4.640 -15.162   4.462  1.00  0.00           C
ATOM   4906  HZ2 TRP X 321      -3.732 -15.736   4.634  1.00  0.00           H
ATOM   4907  CH2 TRP X 321      -5.096 -15.055   3.137  1.00  0.00           C
ATOM   4908  HH2 TRP X 321      -4.509 -15.398   2.305  1.00  0.00           H
ATOM   4909  CZ3 TRP X 321      -6.338 -14.385   2.845  1.00  0.00           C
ATOM   4910  HZ3 TRP X 321      -6.711 -14.323   1.837  1.00  0.00           H
ATOM   4911  CE3 TRP X 321      -7.039 -13.781   3.919  1.00  0.00           C
ATOM   4912  HE3 TRP X 321      -7.985 -13.317   3.684  1.00  0.00           H
ATOM   4913  CD2 TRP X 321      -6.624 -13.874   5.245  1.00  0.00           C
ATOM   4914  C   TRP X 321      -8.632 -10.577   6.366  1.00  0.00           C
ATOM   4915  O   TRP X 321      -9.281 -10.436   5.316  1.00  0.00           O
ATOM   4916  N   SER X 322      -7.690  -9.697   6.683  1.00  0.00           N
ATOM   4917  H   SER X 322      -7.267  -9.818   7.591  1.00  0.00           H
ATOM   4918  CA  SER X 322      -7.310  -8.416   5.995  1.00  0.00           C
ATOM   4919  HA  SER X 322      -8.193  -8.030   5.494  1.00  0.00           H
ATOM   4920  CB  SER X 322      -6.900  -7.356   7.003  1.00  0.00           C
ATOM   4921  HB2 SER X 322      -6.572  -6.487   6.421  1.00  0.00           H
ATOM   4922  HB3 SER X 322      -7.742  -6.994   7.601  1.00  0.00           H
ATOM   4923  OG  SER X 322      -5.933  -7.788   7.938  1.00  0.00           O
ATOM   4924  HG  SER X 322      -6.413  -8.310   8.583  1.00  0.00           H
ATOM   4925  C   SER X 322      -6.292  -8.789   4.855  1.00  0.00           C
ATOM   4926  O   SER X 322      -5.500  -9.686   5.087  1.00  0.00           O
ATOM   4927  N   GLY X 323      -6.292  -8.122   3.733  1.00  0.00           N
ATOM   4928  H   GLY X 323      -7.025  -7.441   3.599  1.00  0.00           H
ATOM   4929  CA  GLY X 323      -5.310  -8.358   2.622  1.00  0.00           C
ATOM   4930  HA2 GLY X 323      -4.898  -9.365   2.577  1.00  0.00           H
ATOM   4931  HA3 GLY X 323      -5.865  -8.184   1.700  1.00  0.00           H
ATOM   4932  C   GLY X 323      -4.083  -7.361   2.677  1.00  0.00           C
ATOM   4933  O   GLY X 323      -3.434  -7.272   3.715  1.00  0.00           O
ATOM   4934  N   TYR X 324      -3.891  -6.596   1.644  1.00  0.00           N
ATOM   4935  H   TYR X 324      -4.417  -6.903   0.837  1.00  0.00           H
ATOM   4936  CA  TYR X 324      -3.004  -5.453   1.610  1.00  0.00           C
ATOM   4937  HA  TYR X 324      -2.095  -5.695   2.161  1.00  0.00           H
ATOM   4938  CB  TYR X 324      -2.676  -5.019   0.161  1.00  0.00           C
ATOM   4939  HB2 TYR X 324      -3.555  -5.088  -0.478  1.00  0.00           H
ATOM   4940  HB3 TYR X 324      -2.383  -3.969   0.116  1.00  0.00           H
ATOM   4941  CG  TYR X 324      -1.551  -5.735  -0.600  1.00  0.00           C
ATOM   4942  CD1 TYR X 324      -1.015  -6.938  -0.200  1.00  0.00           C
ATOM   4943  HD1 TYR X 324      -1.511  -7.490   0.593  1.00  0.00           H
ATOM   4944  CE1 TYR X 324       0.067  -7.537  -0.897  1.00  0.00           C
ATOM   4945  HE1 TYR X 324       0.570  -8.386  -0.442  1.00  0.00           H
ATOM   4946  CZ  TYR X 324       0.673  -6.903  -1.992  1.00  0.00           C
ATOM   4947  OH  TYR X 324       1.744  -7.460  -2.602  1.00  0.00           O
ATOM   4948  HH  TYR X 324       2.469  -7.793  -2.077  1.00  0.00           H
ATOM   4949  CE2 TYR X 324       0.103  -5.684  -2.531  1.00  0.00           C
ATOM   4950  HE2 TYR X 324       0.580  -5.106  -3.306  1.00  0.00           H
ATOM   4951  CD2 TYR X 324      -1.078  -5.183  -1.814  1.00  0.00           C
ATOM   4952  HD2 TYR X 324      -1.421  -4.200  -2.085  1.00  0.00           H
ATOM   4953  C   TYR X 324      -3.698  -4.259   2.326  1.00  0.00           C
ATOM   4954  O   TYR X 324      -4.917  -4.250   2.698  1.00  0.00           O
ATOM   4955  N   SER X 325      -2.905  -3.171   2.550  1.00  0.00           N
ATOM   4956  H   SER X 325      -1.968  -3.244   2.178  1.00  0.00           H
ATOM   4957  CA  SER X 325      -3.246  -1.864   3.078  1.00  0.00           C
ATOM   4958  HA  SER X 325      -4.186  -1.565   2.611  1.00  0.00           H
ATOM   4959  CB  SER X 325      -3.415  -1.946   4.585  1.00  0.00           C
ATOM   4960  HB2 SER X 325      -3.728  -0.989   5.013  1.00  0.00           H
ATOM   4961  HB3 SER X 325      -4.158  -2.700   4.831  1.00  0.00           H
ATOM   4962  OG  SER X 325      -2.192  -2.339   5.272  1.00  0.00           O
ATOM   4963  HG  SER X 325      -1.965  -3.246   5.083  1.00  0.00           H
ATOM   4964  C   SER X 325      -2.080  -0.958   2.729  1.00  0.00           C
ATOM   4965  O   SER X 325      -1.062  -1.399   2.183  1.00  0.00           O
ATOM   4966  N   GLY X 326      -2.271   0.386   2.947  1.00  0.00           N
ATOM   4967  H   GLY X 326      -3.187   0.611   3.316  1.00  0.00           H
ATOM   4968  CA  GLY X 326      -1.215   1.415   2.697  1.00  0.00           C
ATOM   4969  HA2 GLY X 326      -0.381   1.350   3.388  1.00  0.00           H
ATOM   4970  HA3 GLY X 326      -0.741   1.291   1.728  1.00  0.00           H
ATOM   4971  C   GLY X 326      -1.573   2.879   2.852  1.00  0.00           C
ATOM   4972  O   GLY X 326      -2.797   3.130   2.961  1.00  0.00           O
ATOM   4973  N   SER X 327      -0.589   3.752   2.984  1.00  0.00           N
ATOM   4974  H   SER X 327       0.326   3.331   2.919  1.00  0.00           H
ATOM   4975  CA  SER X 327      -0.674   5.233   3.158  1.00  0.00           C
ATOM   4976  HA  SER X 327      -1.442   5.470   3.896  1.00  0.00           H
ATOM   4977  CB  SER X 327       0.653   5.617   3.828  1.00  0.00           C
ATOM   4978  HB2 SER X 327       0.696   6.671   4.092  1.00  0.00           H
ATOM   4979  HB3 SER X 327       0.776   5.097   4.768  1.00  0.00           H
ATOM   4980  OG  SER X 327       1.764   5.472   2.995  1.00  0.00           O
ATOM   4981  HG  SER X 327       1.802   6.181   2.343  1.00  0.00           H
ATOM   4982  C   SER X 327      -0.970   6.030   1.875  1.00  0.00           C
ATOM   4983  O   SER X 327      -0.476   5.725   0.816  1.00  0.00           O
ATOM   4984  N   PHE X 328      -1.685   7.116   1.998  1.00  0.00           N
ATOM   4985  H   PHE X 328      -2.297   7.198   2.802  1.00  0.00           H
ATOM   4986  CA  PHE X 328      -1.934   8.102   0.978  1.00  0.00           C
ATOM   4987  HA  PHE X 328      -1.059   8.350   0.374  1.00  0.00           H
ATOM   4988  CB  PHE X 328      -2.897   7.519  -0.061  1.00  0.00           C
ATOM   4989  HB2 PHE X 328      -2.614   7.858  -1.057  1.00  0.00           H
ATOM   4990  HB3 PHE X 328      -2.802   6.457  -0.250  1.00  0.00           H
ATOM   4991  CG  PHE X 328      -4.354   7.772   0.225  1.00  0.00           C
ATOM   4992  CD1 PHE X 328      -4.985   6.843   1.095  1.00  0.00           C
ATOM   4993  HD1 PHE X 328      -4.382   6.126   1.632  1.00  0.00           H
ATOM   4994  CE1 PHE X 328      -6.283   6.952   1.465  1.00  0.00           C
ATOM   4995  HE1 PHE X 328      -6.742   6.239   2.133  1.00  0.00           H
ATOM   4996  CZ  PHE X 328      -7.011   8.077   1.061  1.00  0.00           C
ATOM   4997  HZ  PHE X 328      -7.979   8.179   1.523  1.00  0.00           H
ATOM   4998  CE2 PHE X 328      -6.450   8.979   0.205  1.00  0.00           C
ATOM   4999  HE2 PHE X 328      -6.977   9.920   0.103  1.00  0.00           H
ATOM   5000  CD2 PHE X 328      -5.114   8.872  -0.192  1.00  0.00           C
ATOM   5001  HD2 PHE X 328      -4.632   9.592  -0.834  1.00  0.00           H
ATOM   5002  C   PHE X 328      -2.500   9.377   1.662  1.00  0.00           C
ATOM   5003  O   PHE X 328      -3.118   9.335   2.708  1.00  0.00           O
ATOM   5004  N   MET X 329      -2.433  10.520   0.966  1.00  0.00           N
ATOM   5005  H   MET X 329      -1.619  10.522   0.370  1.00  0.00           H
ATOM   5006  CA  MET X 329      -2.991  11.785   1.337  1.00  0.00           C
ATOM   5007  HA  MET X 329      -4.005  11.548   1.667  1.00  0.00           H
ATOM   5008  CB  MET X 329      -2.210  12.543   2.454  1.00  0.00           C
ATOM   5009  HB2 MET X 329      -1.380  13.064   1.985  1.00  0.00           H
ATOM   5010  HB3 MET X 329      -2.879  13.371   2.650  1.00  0.00           H
ATOM   5011  CG  MET X 329      -1.780  11.790   3.668  1.00  0.00           C
ATOM   5012  HG2 MET X 329      -2.699  11.450   4.139  1.00  0.00           H
ATOM   5013  HG3 MET X 329      -1.106  11.006   3.322  1.00  0.00           H
ATOM   5014  SD  MET X 329      -0.964  12.770   4.918  1.00  0.00           S
ATOM   5015  CE  MET X 329       0.438  13.280   3.940  1.00  0.00           C
ATOM   5016  HE1 MET X 329       0.052  14.042   3.267  1.00  0.00           H
ATOM   5017  HE2 MET X 329       1.180  13.736   4.593  1.00  0.00           H
ATOM   5018  HE3 MET X 329       0.878  12.459   3.371  1.00  0.00           H
ATOM   5019  C   MET X 329      -3.247  12.577   0.058  1.00  0.00           C
ATOM   5020  O   MET X 329      -2.672  12.297  -0.994  1.00  0.00           O
ATOM   5021  N   ASP X 330      -4.059  13.612   0.218  1.00  0.00           N
ATOM   5022  H   ASP X 330      -4.446  13.679   1.156  1.00  0.00           H
ATOM   5023  CA  ASP X 330      -4.454  14.627  -0.757  1.00  0.00           C
ATOM   5024  HA  ASP X 330      -4.267  14.263  -1.763  1.00  0.00           H
ATOM   5025  CB  ASP X 330      -5.966  14.816  -0.611  1.00  0.00           C
ATOM   5026  HB2 ASP X 330      -6.467  13.939  -1.040  1.00  0.00           H
ATOM   5027  HB3 ASP X 330      -6.210  14.921   0.442  1.00  0.00           H
ATOM   5028  CG  ASP X 330      -6.512  15.989  -1.405  1.00  0.00           C
ATOM   5029  OD1 ASP X 330      -7.682  16.336  -1.171  1.00  0.00           O
ATOM   5030  OD2 ASP X 330      -5.895  16.447  -2.385  1.00  0.00           O
ATOM   5031  C   ASP X 330      -3.654  15.924  -0.571  1.00  0.00           C
ATOM   5032  O   ASP X 330      -4.062  16.781   0.205  1.00  0.00           O
ATOM   5033  N   TYR X 331      -2.478  16.083  -1.177  1.00  0.00           N
ATOM   5034  H   TYR X 331      -2.036  15.298  -1.631  1.00  0.00           H
ATOM   5035  CA  TYR X 331      -1.582  17.247  -1.129  1.00  0.00           C
ATOM   5036  HA  TYR X 331      -1.612  17.414  -0.048  1.00  0.00           H
ATOM   5037  CB  TYR X 331      -0.195  16.849  -1.709  1.00  0.00           C
ATOM   5038  HB2 TYR X 331      -0.155  16.898  -2.800  1.00  0.00           H
ATOM   5039  HB3 TYR X 331       0.537  17.578  -1.369  1.00  0.00           H
ATOM   5040  CG  TYR X 331       0.465  15.564  -1.266  1.00  0.00           C
ATOM   5041  CD1 TYR X 331       0.812  15.416   0.081  1.00  0.00           C
ATOM   5042  HD1 TYR X 331       0.702  16.271   0.732  1.00  0.00           H
ATOM   5043  CE1 TYR X 331       1.074  14.117   0.554  1.00  0.00           C
ATOM   5044  HE1 TYR X 331       1.448  14.072   1.572  1.00  0.00           H
ATOM   5045  CZ  TYR X 331       1.070  13.004  -0.315  1.00  0.00           C
ATOM   5046  OH  TYR X 331       1.472  11.793   0.151  1.00  0.00           O
ATOM   5047  HH  TYR X 331       1.166  11.111  -0.448  1.00  0.00           H
ATOM   5048  CE2 TYR X 331       0.872  13.250  -1.686  1.00  0.00           C
ATOM   5049  HE2 TYR X 331       1.046  12.449  -2.394  1.00  0.00           H
ATOM   5050  CD2 TYR X 331       0.519  14.520  -2.157  1.00  0.00           C
ATOM   5051  HD2 TYR X 331       0.235  14.680  -3.184  1.00  0.00           H
ATOM   5052  C   TYR X 331      -2.050  18.490  -1.757  1.00  0.00           C
ATOM   5053  O   TYR X 331      -1.404  19.521  -1.790  1.00  0.00           O
ATOM   5054  N   TRP X 332      -3.329  18.513  -2.077  1.00  0.00           N
ATOM   5055  H   TRP X 332      -3.892  17.681  -2.131  1.00  0.00           H
ATOM   5056  CA  TRP X 332      -3.991  19.625  -2.720  1.00  0.00           C
ATOM   5057  HA  TRP X 332      -3.374  20.529  -2.733  1.00  0.00           H
ATOM   5058  CB  TRP X 332      -4.366  19.180  -4.109  1.00  0.00           C
ATOM   5059  HB2 TRP X 332      -5.014  18.311  -4.013  1.00  0.00           H
ATOM   5060  HB3 TRP X 332      -4.904  19.996  -4.604  1.00  0.00           H
ATOM   5061  CG  TRP X 332      -3.127  18.802  -4.956  1.00  0.00           C
ATOM   5062  CD1 TRP X 332      -2.373  19.633  -5.697  1.00  0.00           C
[truncated: 75,292 more chars]
