# Supplementary material for: Binding mechanism of oseltamivir and influenza neuraminidase suggests perspectives for the design of new anti-influenza drugs
Source: PLoS Comput Biol. 2022 Jul 28;18(7):e1010343. doi: 10.1371/journal.pcbi.1010343 (PMC9401145; doi:10.1371/journal.pcbi.1010343)
Supplement: S2 Data — PDB files of typical conformation of the metastable states identified from our MSM (with water molecules and counter ions removed). A PDB file (containing water molecules and counter ions) of the metastable state S9 (corresponding to the NA subunit of residues 1~389) appearing in the oseltamivir-NA tetramer simulation. (ZIP) [file pcbi.1010343.s014.zip › S2_Data/S2.pdb]

CRYST1   86.021   86.021   86.021 109.47 109.47 109.47 P 1           1
ATOM      1  N   ARG X   1      42.462  69.365  27.702  1.00  0.00           N
ATOM      2  H1  ARG X   1      42.750  70.321  27.557  1.00  0.00           H
ATOM      3  H2  ARG X   1      42.772  68.885  26.873  1.00  0.00           H
ATOM      4  H3  ARG X   1      41.460  69.216  27.660  1.00  0.00           H
ATOM      5  CA  ARG X   1      42.908  68.793  28.979  1.00  0.00           C
ATOM      6  HA  ARG X   1      43.954  69.057  29.055  1.00  0.00           H
ATOM      7  CB  ARG X   1      42.198  69.421  30.216  1.00  0.00           C
ATOM      8  HB2 ARG X   1      41.959  70.463  29.973  1.00  0.00           H
ATOM      9  HB3 ARG X   1      41.233  68.919  30.314  1.00  0.00           H
ATOM     10  CG  ARG X   1      43.017  69.511  31.549  1.00  0.00           C
ATOM     11  HG2 ARG X   1      43.735  70.333  31.445  1.00  0.00           H
ATOM     12  HG3 ARG X   1      42.271  69.807  32.280  1.00  0.00           H
ATOM     13  CD  ARG X   1      43.701  68.283  32.115  1.00  0.00           C
ATOM     14  HD2 ARG X   1      42.987  67.470  31.993  1.00  0.00           H
ATOM     15  HD3 ARG X   1      44.634  68.066  31.584  1.00  0.00           H
ATOM     16  NE  ARG X   1      44.008  68.380  33.544  1.00  0.00           N
ATOM     17  HE  ARG X   1      44.071  69.257  34.044  1.00  0.00           H
ATOM     18  CZ  ARG X   1      44.145  67.379  34.380  1.00  0.00           C
ATOM     19  NH1 ARG X   1      44.170  66.146  34.025  1.00  0.00           N
ATOM     20 HH11 ARG X   1      43.949  65.796  33.107  1.00  0.00           H
ATOM     21 HH12 ARG X   1      44.522  65.502  34.728  1.00  0.00           H
ATOM     22  NH2 ARG X   1      44.349  67.624  35.649  1.00  0.00           N
ATOM     23 HH21 ARG X   1      44.338  68.555  36.023  1.00  0.00           H
ATOM     24 HH22 ARG X   1      44.656  66.860  36.236  1.00  0.00           H
ATOM     25  C   ARG X   1      42.884  67.255  28.933  1.00  0.00           C
ATOM     26  O   ARG X   1      41.794  66.769  28.728  1.00  0.00           O
ATOM     27  N   ASP X   2      43.973  66.622  29.072  1.00  0.00           N
ATOM     28  H   ASP X   2      44.853  67.111  28.967  1.00  0.00           H
ATOM     29  CA  ASP X   2      43.950  65.148  29.128  1.00  0.00           C
ATOM     30  HA  ASP X   2      43.350  64.842  28.283  1.00  0.00           H
ATOM     31  CB  ASP X   2      45.363  64.561  28.994  1.00  0.00           C
ATOM     32  HB2 ASP X   2      45.958  64.945  29.818  1.00  0.00           H
ATOM     33  HB3 ASP X   2      45.261  63.477  29.051  1.00  0.00           H
ATOM     34  CG  ASP X   2      46.127  64.840  27.720  1.00  0.00           C
ATOM     35  OD1 ASP X   2      45.595  65.668  26.918  1.00  0.00           O
ATOM     36  OD2 ASP X   2      47.209  64.229  27.422  1.00  0.00           O
ATOM     37  C   ASP X   2      43.296  64.671  30.421  1.00  0.00           C
ATOM     38  O   ASP X   2      43.727  64.966  31.511  1.00  0.00           O
ATOM     39  N   PHE X   3      42.362  63.668  30.320  1.00  0.00           N
ATOM     40  H   PHE X   3      42.103  63.358  29.391  1.00  0.00           H
ATOM     41  CA  PHE X   3      41.898  62.911  31.421  1.00  0.00           C
ATOM     42  HA  PHE X   3      42.493  63.087  32.311  1.00  0.00           H
ATOM     43  CB  PHE X   3      40.469  63.411  31.754  1.00  0.00           C
ATOM     44  HB2 PHE X   3      39.831  63.197  30.896  1.00  0.00           H
ATOM     45  HB3 PHE X   3      40.107  62.800  32.580  1.00  0.00           H
ATOM     46  CG  PHE X   3      40.365  64.838  32.141  1.00  0.00           C
ATOM     47  CD1 PHE X   3      41.031  65.222  33.279  1.00  0.00           C
ATOM     48  HD1 PHE X   3      41.598  64.513  33.865  1.00  0.00           H
ATOM     49  CE1 PHE X   3      40.999  66.560  33.716  1.00  0.00           C
ATOM     50  HE1 PHE X   3      41.526  66.816  34.621  1.00  0.00           H
ATOM     51  CZ  PHE X   3      40.261  67.538  32.958  1.00  0.00           C
ATOM     52  HZ  PHE X   3      40.152  68.565  33.262  1.00  0.00           H
ATOM     53  CE2 PHE X   3      39.734  67.159  31.717  1.00  0.00           C
ATOM     54  HE2 PHE X   3      39.220  67.894  31.111  1.00  0.00           H
ATOM     55  CD2 PHE X   3      39.810  65.825  31.295  1.00  0.00           C
ATOM     56  HD2 PHE X   3      39.311  65.561  30.376  1.00  0.00           H
ATOM     57  C   PHE X   3      41.864  61.461  31.092  1.00  0.00           C
ATOM     58  O   PHE X   3      41.472  61.015  29.993  1.00  0.00           O
ATOM     59  N   ASN X   4      42.143  60.651  32.090  1.00  0.00           N
ATOM     60  H   ASN X   4      42.293  60.992  33.025  1.00  0.00           H
ATOM     61  CA  ASN X   4      42.421  59.226  31.894  1.00  0.00           C
ATOM     62  HA  ASN X   4      43.215  59.095  31.162  1.00  0.00           H
ATOM     63  CB  ASN X   4      43.031  58.672  33.273  1.00  0.00           C
ATOM     64  HB2 ASN X   4      43.185  57.612  33.092  1.00  0.00           H
ATOM     65  HB3 ASN X   4      43.959  59.135  33.632  1.00  0.00           H
ATOM     66  CG  ASN X   4      42.178  58.818  34.464  1.00  0.00           C
ATOM     67  OD1 ASN X   4      42.368  59.641  35.372  1.00  0.00           O
ATOM     68  ND2 ASN X   4      41.127  58.071  34.494  1.00  0.00           N
ATOM     69 HD21 ASN X   4      41.000  57.268  33.893  1.00  0.00           H
ATOM     70 HD22 ASN X   4      40.622  58.128  35.367  1.00  0.00           H
ATOM     71  C   ASN X   4      41.259  58.346  31.477  1.00  0.00           C
ATOM     72  O   ASN X   4      40.142  58.727  31.618  1.00  0.00           O
ATOM     73  N   ASN X   5      41.412  57.154  30.935  1.00  0.00           N
ATOM     74  H   ASN X   5      42.373  56.886  30.769  1.00  0.00           H
ATOM     75  CA  ASN X   5      40.366  56.191  30.742  1.00  0.00           C
ATOM     76  HA  ASN X   5      39.635  56.791  30.202  1.00  0.00           H
ATOM     77  CB  ASN X   5      40.953  55.034  29.891  1.00  0.00           C
ATOM     78  HB2 ASN X   5      41.686  55.375  29.157  1.00  0.00           H
ATOM     79  HB3 ASN X   5      41.384  54.289  30.553  1.00  0.00           H
ATOM     80  CG  ASN X   5      39.928  54.245  29.141  1.00  0.00           C
ATOM     81  OD1 ASN X   5      39.325  53.258  29.657  1.00  0.00           O
ATOM     82  ND2 ASN X   5      39.787  54.668  27.927  1.00  0.00           N
ATOM     83 HD21 ASN X   5      40.321  55.386  27.461  1.00  0.00           H
ATOM     84 HD22 ASN X   5      38.980  54.354  27.405  1.00  0.00           H
ATOM     85  C   ASN X   5      39.776  55.648  32.019  1.00  0.00           C
ATOM     86  O   ASN X   5      40.310  55.793  33.114  1.00  0.00           O
ATOM     87  N   LEU X   6      38.541  55.145  31.865  1.00  0.00           N
ATOM     88  H   LEU X   6      38.239  55.056  30.900  1.00  0.00           H
ATOM     89  CA  LEU X   6      37.741  54.405  32.904  1.00  0.00           C
ATOM     90  HA  LEU X   6      38.441  53.785  33.465  1.00  0.00           H
ATOM     91  CB  LEU X   6      37.116  55.364  33.980  1.00  0.00           C
ATOM     92  HB2 LEU X   6      37.563  56.355  33.896  1.00  0.00           H
ATOM     93  HB3 LEU X   6      36.039  55.402  33.837  1.00  0.00           H
ATOM     94  CG  LEU X   6      37.387  54.900  35.318  1.00  0.00           C
ATOM     95  HG  LEU X   6      37.430  53.814  35.261  1.00  0.00           H
ATOM     96  CD1 LEU X   6      38.702  55.146  35.954  1.00  0.00           C
ATOM     97 HD11 LEU X   6      38.586  55.091  37.042  1.00  0.00           H
ATOM     98 HD12 LEU X   6      39.086  56.132  35.684  1.00  0.00           H
ATOM     99 HD13 LEU X   6      39.502  54.540  35.543  1.00  0.00           H
ATOM    100  CD2 LEU X   6      36.204  55.212  36.233  1.00  0.00           C
ATOM    101 HD21 LEU X   6      36.337  54.819  37.248  1.00  0.00           H
ATOM    102 HD22 LEU X   6      35.988  56.277  36.391  1.00  0.00           H
ATOM    103 HD23 LEU X   6      35.302  54.841  35.751  1.00  0.00           H
ATOM    104  C   LEU X   6      36.601  53.567  32.262  1.00  0.00           C
ATOM    105  O   LEU X   6      36.050  52.672  32.895  1.00  0.00           O
ATOM    106  N   THR X   7      36.121  53.914  31.031  1.00  0.00           N
ATOM    107  H   THR X   7      36.572  54.652  30.492  1.00  0.00           H
ATOM    108  CA  THR X   7      34.923  53.289  30.403  1.00  0.00           C
ATOM    109  HA  THR X   7      34.086  53.284  31.096  1.00  0.00           H
ATOM    110  CB  THR X   7      34.465  54.184  29.233  1.00  0.00           C
ATOM    111  HB  THR X   7      33.625  53.689  28.733  1.00  0.00           H
ATOM    112  CG2 THR X   7      34.056  55.558  29.826  1.00  0.00           C
ATOM    113 HG21 THR X   7      33.240  55.398  30.521  1.00  0.00           H
ATOM    114 HG22 THR X   7      33.664  56.247  29.071  1.00  0.00           H
ATOM    115 HG23 THR X   7      34.922  56.007  30.313  1.00  0.00           H
ATOM    116  OG1 THR X   7      35.568  54.470  28.270  1.00  0.00           O
ATOM    117  HG1 THR X   7      35.654  53.752  27.639  1.00  0.00           H
ATOM    118  C   THR X   7      35.166  51.800  30.009  1.00  0.00           C
ATOM    119  O   THR X   7      34.204  51.039  29.925  1.00  0.00           O
ATOM    120  N   LYS X   8      36.410  51.369  29.864  1.00  0.00           N
ATOM    121  H   LYS X   8      37.179  52.012  29.981  1.00  0.00           H
ATOM    122  CA  LYS X   8      36.772  49.894  29.713  1.00  0.00           C
ATOM    123  HA  LYS X   8      36.283  49.517  28.811  1.00  0.00           H
ATOM    124  CB  LYS X   8      38.297  49.804  29.401  1.00  0.00           C
ATOM    125  HB2 LYS X   8      38.797  50.478  30.106  1.00  0.00           H
ATOM    126  HB3 LYS X   8      38.657  48.780  29.458  1.00  0.00           H
ATOM    127  CG  LYS X   8      38.540  50.320  27.970  1.00  0.00           C
ATOM    128  HG2 LYS X   8      37.878  49.783  27.279  1.00  0.00           H
ATOM    129  HG3 LYS X   8      38.152  51.335  27.865  1.00  0.00           H
ATOM    130  CD  LYS X   8      40.044  50.328  27.560  1.00  0.00           C
ATOM    131  HD2 LYS X   8      40.476  51.165  28.107  1.00  0.00           H
ATOM    132  HD3 LYS X   8      40.468  49.404  27.932  1.00  0.00           H
ATOM    133  CE  LYS X   8      40.363  50.345  26.127  1.00  0.00           C
ATOM    134  HE2 LYS X   8      39.765  49.599  25.589  1.00  0.00           H
ATOM    135  HE3 LYS X   8      39.934  51.302  25.834  1.00  0.00           H
ATOM    136  NZ  LYS X   8      41.836  50.233  25.898  1.00  0.00           N
ATOM    137  HZ1 LYS X   8      42.104  50.479  24.950  1.00  0.00           H
ATOM    138  HZ2 LYS X   8      42.200  49.305  25.975  1.00  0.00           H
ATOM    139  HZ3 LYS X   8      42.314  50.819  26.576  1.00  0.00           H
ATOM    140  C   LYS X   8      36.493  49.080  30.943  1.00  0.00           C
ATOM    141  O   LYS X   8      36.646  49.635  32.015  1.00  0.00           O
ATOM    142  N   GLY X   9      36.213  47.834  30.844  1.00  0.00           N
ATOM    143  H   GLY X   9      36.114  47.418  29.929  1.00  0.00           H
ATOM    144  CA  GLY X   9      35.945  46.883  31.931  1.00  0.00           C
ATOM    145  HA2 GLY X   9      35.800  47.325  32.921  1.00  0.00           H
ATOM    146  HA3 GLY X   9      34.992  46.399  31.698  1.00  0.00           H
ATOM    147  C   GLY X   9      37.037  45.803  32.140  1.00  0.00           C
ATOM    148  O   GLY X   9      38.031  45.775  31.480  1.00  0.00           O
ATOM    149  N   LEU X  10      36.915  44.978  33.176  1.00  0.00           N
ATOM    150  H   LEU X  10      36.259  45.202  33.913  1.00  0.00           H
ATOM    151  CA  LEU X  10      37.843  43.892  33.446  1.00  0.00           C
ATOM    152  HA  LEU X  10      38.858  44.275  33.451  1.00  0.00           H
ATOM    153  CB  LEU X  10      37.374  43.271  34.761  1.00  0.00           C
ATOM    154  HB2 LEU X  10      36.279  43.347  34.818  1.00  0.00           H
ATOM    155  HB3 LEU X  10      37.472  42.183  34.813  1.00  0.00           H
ATOM    156  CG  LEU X  10      37.943  44.050  35.950  1.00  0.00           C
ATOM    157  HG  LEU X  10      37.908  45.113  35.719  1.00  0.00           H
ATOM    158  CD1 LEU X  10      37.045  43.852  37.168  1.00  0.00           C
ATOM    159 HD11 LEU X  10      36.050  44.274  37.035  1.00  0.00           H
ATOM    160 HD12 LEU X  10      37.473  44.357  38.030  1.00  0.00           H
ATOM    161 HD13 LEU X  10      36.801  42.806  37.355  1.00  0.00           H
ATOM    162  CD2 LEU X  10      39.257  43.407  36.244  1.00  0.00           C
ATOM    163 HD21 LEU X  10      40.008  43.437  35.455  1.00  0.00           H
ATOM    164 HD22 LEU X  10      39.575  43.933  37.147  1.00  0.00           H
ATOM    165 HD23 LEU X  10      39.031  42.370  36.485  1.00  0.00           H
ATOM    166  C   LEU X  10      37.774  42.755  32.417  1.00  0.00           C
ATOM    167  O   LEU X  10      36.727  42.272  32.088  1.00  0.00           O
ATOM    168  N   CYX X  11      38.972  42.456  31.885  1.00  0.00           N
ATOM    169  H   CYX X  11      39.685  43.130  32.117  1.00  0.00           H
ATOM    170  CA  CYX X  11      39.445  41.275  31.210  1.00  0.00           C
ATOM    171  HA  CYX X  11      38.915  41.147  30.266  1.00  0.00           H
ATOM    172  CB  CYX X  11      40.869  41.249  30.910  1.00  0.00           C
ATOM    173  HB2 CYX X  11      41.347  41.409  31.877  1.00  0.00           H
ATOM    174  HB3 CYX X  11      41.220  40.315  30.469  1.00  0.00           H
ATOM    175  SG  CYX X  11      41.507  42.442  29.716  1.00  0.00           S
ATOM    176  C   CYX X  11      39.229  39.994  31.954  1.00  0.00           C
ATOM    177  O   CYX X  11      39.059  39.893  33.213  1.00  0.00           O
ATOM    178  N   THR X  12      39.118  38.895  31.221  1.00  0.00           N
ATOM    179  H   THR X  12      39.442  38.899  30.265  1.00  0.00           H
ATOM    180  CA  THR X  12      38.776  37.637  31.883  1.00  0.00           C
ATOM    181  HA  THR X  12      37.820  37.673  32.413  1.00  0.00           H
ATOM    182  CB  THR X  12      38.441  36.565  30.826  1.00  0.00           C
ATOM    183  HB  THR X  12      39.035  36.725  29.918  1.00  0.00           H
ATOM    184  CG2 THR X  12      38.580  35.129  31.204  1.00  0.00           C
ATOM    185 HG21 THR X  12      39.659  34.961  31.248  1.00  0.00           H
ATOM    186 HG22 THR X  12      38.199  34.478  30.410  1.00  0.00           H
ATOM    187 HG23 THR X  12      38.102  34.906  32.166  1.00  0.00           H
ATOM    188  OG1 THR X  12      37.082  36.700  30.386  1.00  0.00           O
ATOM    189  HG1 THR X  12      37.005  37.534  29.928  1.00  0.00           H
ATOM    190  C   THR X  12      39.955  37.207  32.713  1.00  0.00           C
ATOM    191  O   THR X  12      41.078  37.172  32.147  1.00  0.00           O
ATOM    192  N   ILE X  13      39.651  36.775  33.973  1.00  0.00           N
ATOM    193  H   ILE X  13      38.704  36.772  34.307  1.00  0.00           H
ATOM    194  CA  ILE X  13      40.641  36.129  34.869  1.00  0.00           C
ATOM    195  HA  ILE X  13      41.588  36.325  34.364  1.00  0.00           H
ATOM    196  CB  ILE X  13      40.702  36.786  36.178  1.00  0.00           C
ATOM    197  HB  ILE X  13      39.774  36.618  36.724  1.00  0.00           H
ATOM    198  CG2 ILE X  13      41.863  36.152  36.968  1.00  0.00           C
ATOM    199 HG21 ILE X  13      41.808  36.559  37.979  1.00  0.00           H
ATOM    200 HG22 ILE X  13      42.837  36.238  36.470  1.00  0.00           H
ATOM    201 HG23 ILE X  13      41.671  35.118  37.246  1.00  0.00           H
ATOM    202  CG1 ILE X  13      41.018  38.289  36.165  1.00  0.00           C
ATOM    203 HG12 ILE X  13      41.902  38.538  36.755  1.00  0.00           H
ATOM    204 HG13 ILE X  13      41.297  38.517  35.132  1.00  0.00           H
ATOM    205  CD1 ILE X  13      39.865  39.239  36.461  1.00  0.00           C
ATOM    206 HD11 ILE X  13      39.047  39.174  35.748  1.00  0.00           H
ATOM    207 HD12 ILE X  13      40.240  40.261  36.444  1.00  0.00           H
ATOM    208 HD13 ILE X  13      39.553  38.994  37.474  1.00  0.00           H
ATOM    209  C   ILE X  13      40.434  34.625  35.042  1.00  0.00           C
ATOM    210  O   ILE X  13      39.471  34.189  35.735  1.00  0.00           O
ATOM    211  N   ASN X  14      41.208  33.800  34.475  1.00  0.00           N
ATOM    212  H   ASN X  14      41.870  34.180  33.814  1.00  0.00           H
ATOM    213  CA  ASN X  14      41.342  32.411  34.821  1.00  0.00           C
ATOM    214  HA  ASN X  14      40.507  32.201  35.488  1.00  0.00           H
ATOM    215  CB  ASN X  14      41.209  31.525  33.630  1.00  0.00           C
ATOM    216  HB2 ASN X  14      41.947  31.690  32.846  1.00  0.00           H
ATOM    217  HB3 ASN X  14      41.467  30.512  33.915  1.00  0.00           H
ATOM    218  CG  ASN X  14      39.879  31.474  32.898  1.00  0.00           C
ATOM    219  OD1 ASN X  14      38.863  30.901  33.359  1.00  0.00           O
ATOM    220  ND2 ASN X  14      39.817  31.997  31.711  1.00  0.00           N
ATOM    221 HD21 ASN X  14      40.560  32.458  31.211  1.00  0.00           H
ATOM    222 HD22 ASN X  14      38.871  32.075  31.346  1.00  0.00           H
ATOM    223  C   ASN X  14      42.612  32.099  35.684  1.00  0.00           C
ATOM    224  O   ASN X  14      42.549  31.088  36.420  1.00  0.00           O
ATOM    225  N   SER X  15      43.672  32.883  35.526  1.00  0.00           N
ATOM    226  H   SER X  15      43.609  33.691  34.925  1.00  0.00           H
ATOM    227  CA  SER X  15      45.019  32.645  36.207  1.00  0.00           C
ATOM    228  HA  SER X  15      44.811  32.121  37.143  1.00  0.00           H
ATOM    229  CB  SER X  15      45.816  31.652  35.445  1.00  0.00           C
ATOM    230  HB2 SER X  15      45.166  30.927  34.966  1.00  0.00           H
ATOM    231  HB3 SER X  15      46.334  32.013  34.557  1.00  0.00           H
ATOM    232  OG  SER X  15      46.761  30.919  36.178  1.00  0.00           O
ATOM    233  HG  SER X  15      46.314  30.583  36.956  1.00  0.00           H
ATOM    234  C   SER X  15      45.860  33.911  36.457  1.00  0.00           C
ATOM    235  O   SER X  15      45.414  35.012  36.087  1.00  0.00           O
ATOM    236  N   TRP X  16      46.995  33.763  37.074  1.00  0.00           N
ATOM    237  H   TRP X  16      47.285  32.802  37.134  1.00  0.00           H
ATOM    238  CA  TRP X  16      47.957  34.882  37.515  1.00  0.00           C
ATOM    239  HA  TRP X  16      47.716  35.676  36.811  1.00  0.00           H
ATOM    240  CB  TRP X  16      47.616  35.318  38.946  1.00  0.00           C
ATOM    241  HB2 TRP X  16      47.896  34.525  39.636  1.00  0.00           H
ATOM    242  HB3 TRP X  16      48.353  36.079  39.188  1.00  0.00           H
ATOM    243  CG  TRP X  16      46.188  35.704  39.301  1.00  0.00           C
ATOM    244  CD1 TRP X  16      45.322  34.772  39.732  1.00  0.00           C
ATOM    245  HD1 TRP X  16      45.530  33.715  39.742  1.00  0.00           H
ATOM    246  NE1 TRP X  16      44.050  35.349  39.979  1.00  0.00           N
ATOM    247  HE1 TRP X  16      43.219  34.821  40.212  1.00  0.00           H
ATOM    248  CE2 TRP X  16      44.091  36.709  39.778  1.00  0.00           C
ATOM    249  CZ2 TRP X  16      43.125  37.676  39.974  1.00  0.00           C
ATOM    250  HZ2 TRP X  16      42.103  37.383  40.145  1.00  0.00           H
ATOM    251  CH2 TRP X  16      43.426  39.044  39.716  1.00  0.00           C
ATOM    252  HH2 TRP X  16      42.743  39.873  39.863  1.00  0.00           H
ATOM    253  CZ3 TRP X  16      44.721  39.293  39.294  1.00  0.00           C
ATOM    254  HZ3 TRP X  16      44.949  40.343  39.140  1.00  0.00           H
ATOM    255  CE3 TRP X  16      45.696  38.285  39.118  1.00  0.00           C
ATOM    256  HE3 TRP X  16      46.719  38.483  38.818  1.00  0.00           H
ATOM    257  CD2 TRP X  16      45.454  36.971  39.316  1.00  0.00           C
ATOM    258  C   TRP X  16      49.510  34.589  37.359  1.00  0.00           C
ATOM    259  O   TRP X  16      49.960  33.485  37.538  1.00  0.00           O
ATOM    260  N   HID X  17      50.300  35.622  37.091  1.00  0.00           N
ATOM    261  H   HID X  17      49.891  36.545  36.999  1.00  0.00           H
ATOM    262  CA  HID X  17      51.739  35.621  36.785  1.00  0.00           C
ATOM    263  HA  HID X  17      52.116  34.672  37.172  1.00  0.00           H
ATOM    264  CB  HID X  17      52.020  35.508  35.284  1.00  0.00           C
ATOM    265  HB2 HID X  17      53.039  35.159  35.109  1.00  0.00           H
ATOM    266  HB3 HID X  17      51.262  34.828  34.897  1.00  0.00           H
ATOM    267  CG  HID X  17      51.815  36.762  34.461  1.00  0.00           C
ATOM    268  ND1 HID X  17      52.702  37.773  34.405  1.00  0.00           N
ATOM    269  HD1 HID X  17      53.570  37.954  34.886  1.00  0.00           H
ATOM    270  CE1 HID X  17      52.037  38.818  33.849  1.00  0.00           C
ATOM    271  HE1 HID X  17      52.452  39.810  33.791  1.00  0.00           H
ATOM    272  NE2 HID X  17      50.725  38.425  33.544  1.00  0.00           N
ATOM    273  CD2 HID X  17      50.685  37.070  33.808  1.00  0.00           C
ATOM    274  HD2 HID X  17      49.799  36.453  33.761  1.00  0.00           H
ATOM    275  C   HID X  17      52.593  36.718  37.414  1.00  0.00           C
ATOM    276  O   HID X  17      52.123  37.809  37.808  1.00  0.00           O
ATOM    277  N   ILE X  18      53.876  36.531  37.298  1.00  0.00           N
ATOM    278  H   ILE X  18      54.199  35.591  37.105  1.00  0.00           H
ATOM    279  CA  ILE X  18      54.779  37.498  37.884  1.00  0.00           C
ATOM    280  HA  ILE X  18      54.393  37.657  38.892  1.00  0.00           H
ATOM    281  CB  ILE X  18      56.177  36.868  38.047  1.00  0.00           C
ATOM    282  HB  ILE X  18      55.999  35.965  38.629  1.00  0.00           H
ATOM    283  CG2 ILE X  18      56.945  36.388  36.739  1.00  0.00           C
ATOM    284 HG21 ILE X  18      57.277  37.336  36.292  1.00  0.00           H
ATOM    285 HG22 ILE X  18      56.226  36.067  35.988  1.00  0.00           H
ATOM    286 HG23 ILE X  18      57.831  35.780  36.904  1.00  0.00           H
ATOM    287  CG1 ILE X  18      57.092  37.724  38.911  1.00  0.00           C
ATOM    288 HG12 ILE X  18      57.943  37.071  39.063  1.00  0.00           H
ATOM    289 HG13 ILE X  18      57.485  38.546  38.306  1.00  0.00           H
ATOM    290  CD1 ILE X  18      56.505  38.266  40.286  1.00  0.00           C
ATOM    291 HD11 ILE X  18      57.253  38.899  40.778  1.00  0.00           H
ATOM    292 HD12 ILE X  18      56.202  37.422  40.894  1.00  0.00           H
ATOM    293 HD13 ILE X  18      55.619  38.856  40.074  1.00  0.00           H
ATOM    294  C   ILE X  18      54.726  38.910  37.249  1.00  0.00           C
ATOM    295  O   ILE X  18      54.838  38.977  36.021  1.00  0.00           O
ATOM    296  N   TYR X  19      54.440  39.965  37.976  1.00  0.00           N
ATOM    297  H   TYR X  19      54.062  39.763  38.894  1.00  0.00           H
ATOM    298  CA  TYR X  19      54.585  41.309  37.588  1.00  0.00           C
ATOM    299  HA  TYR X  19      54.680  41.417  36.501  1.00  0.00           H
ATOM    300  CB  TYR X  19      53.355  42.227  37.900  1.00  0.00           C
ATOM    301  HB2 TYR X  19      52.423  41.875  37.473  1.00  0.00           H
ATOM    302  HB3 TYR X  19      53.163  42.212  38.974  1.00  0.00           H
ATOM    303  CG  TYR X  19      53.576  43.733  37.594  1.00  0.00           C
ATOM    304  CD1 TYR X  19      53.107  44.376  36.382  1.00  0.00           C
ATOM    305  HD1 TYR X  19      52.582  43.769  35.677  1.00  0.00           H
ATOM    306  CE1 TYR X  19      53.085  45.743  36.314  1.00  0.00           C
ATOM    307  HE1 TYR X  19      52.571  46.157  35.460  1.00  0.00           H
ATOM    308  CZ  TYR X  19      53.824  46.579  37.174  1.00  0.00           C
ATOM    309  OH  TYR X  19      53.769  47.892  37.054  1.00  0.00           O
ATOM    310  HH  TYR X  19      53.112  48.274  36.483  1.00  0.00           H
ATOM    311  CE2 TYR X  19      54.400  46.002  38.331  1.00  0.00           C
ATOM    312  HE2 TYR X  19      55.058  46.599  38.938  1.00  0.00           H
ATOM    313  CD2 TYR X  19      54.203  44.608  38.576  1.00  0.00           C
ATOM    314  HD2 TYR X  19      54.561  44.100  39.454  1.00  0.00           H
ATOM    315  C   TYR X  19      55.812  41.917  38.178  1.00  0.00           C
ATOM    316  O   TYR X  19      56.645  42.507  37.537  1.00  0.00           O
ATOM    317  N   GLY X  20      56.110  41.734  39.479  1.00  0.00           N
ATOM    318  H   GLY X  20      55.422  41.391  40.130  1.00  0.00           H
ATOM    319  CA  GLY X  20      57.361  42.200  40.141  1.00  0.00           C
ATOM    320  HA2 GLY X  20      58.108  42.090  39.356  1.00  0.00           H
ATOM    321  HA3 GLY X  20      57.331  43.287  40.281  1.00  0.00           H
ATOM    322  C   GLY X  20      57.648  41.566  41.487  1.00  0.00           C
ATOM    323  O   GLY X  20      56.711  41.344  42.238  1.00  0.00           O
ATOM    324  N   LYS X  21      58.931  41.294  41.775  1.00  0.00           N
ATOM    325  H   LYS X  21      59.701  41.559  41.175  1.00  0.00           H
ATOM    326  CA  LYS X  21      59.374  40.852  43.151  1.00  0.00           C
ATOM    327  HA  LYS X  21      58.546  40.909  43.861  1.00  0.00           H
ATOM    328  CB  LYS X  21      59.770  39.378  43.096  1.00  0.00           C
ATOM    329  HB2 LYS X  21      60.107  39.091  44.091  1.00  0.00           H
ATOM    330  HB3 LYS X  21      58.823  38.909  42.840  1.00  0.00           H
ATOM    331  CG  LYS X  21      60.898  39.000  42.027  1.00  0.00           C
ATOM    332  HG2 LYS X  21      60.685  39.532  41.104  1.00  0.00           H
ATOM    333  HG3 LYS X  21      61.847  39.368  42.409  1.00  0.00           H
ATOM    334  CD  LYS X  21      61.015  37.449  41.955  1.00  0.00           C
ATOM    335  HD2 LYS X  21      60.837  36.866  42.860  1.00  0.00           H
ATOM    336  HD3 LYS X  21      60.150  37.160  41.345  1.00  0.00           H
ATOM    337  CE  LYS X  21      62.234  37.004  41.094  1.00  0.00           C
ATOM    338  HE2 LYS X  21      61.999  35.976  40.828  1.00  0.00           H
ATOM    339  HE3 LYS X  21      62.174  37.452  40.102  1.00  0.00           H
ATOM    340  NZ  LYS X  21      63.598  37.138  41.734  1.00  0.00           N
ATOM    341  HZ1 LYS X  21      63.883  38.096  41.624  1.00  0.00           H
ATOM    342  HZ2 LYS X  21      64.259  36.505  41.299  1.00  0.00           H
ATOM    343  HZ3 LYS X  21      63.525  36.771  42.670  1.00  0.00           H
ATOM    344  C   LYS X  21      60.398  41.897  43.572  1.00  0.00           C
ATOM    345  O   LYS X  21      61.101  42.391  42.702  1.00  0.00           O
ATOM    346  N   ASH X  22      60.729  42.062  44.827  1.00  0.00           N
ATOM    347  H   ASH X  22      60.287  41.528  45.567  1.00  0.00           H
ATOM    348  CA  ASH X  22      61.788  42.994  45.307  1.00  0.00           C
ATOM    349  HA  ASH X  22      62.274  43.428  44.431  1.00  0.00           H
ATOM    350  CB  ASH X  22      61.124  44.260  45.851  1.00  0.00           C
ATOM    351  HB2 ASH X  22      61.903  45.028  45.928  1.00  0.00           H
ATOM    352  HB3 ASH X  22      60.443  44.557  45.055  1.00  0.00           H
ATOM    353  CG  ASH X  22      60.415  44.258  47.154  1.00  0.00           C
ATOM    354  OD1 ASH X  22      60.634  43.554  48.107  1.00  0.00           O
ATOM    355  OD2 ASH X  22      59.420  45.130  47.211  1.00  0.00           O
ATOM    356  HD2 ASH X  22      59.362  45.687  46.435  1.00  0.00           H
ATOM    357  C   ASH X  22      62.863  42.439  46.278  1.00  0.00           C
ATOM    358  O   ASH X  22      63.917  43.037  46.440  1.00  0.00           O
ATOM    359  N   ASN X  23      62.533  41.349  47.015  1.00  0.00           N
ATOM    360  H   ASN X  23      61.694  40.860  46.735  1.00  0.00           H
ATOM    361  CA  ASN X  23      63.399  40.762  48.060  1.00  0.00           C
ATOM    362  HA  ASN X  23      62.645  40.345  48.714  1.00  0.00           H
ATOM    363  CB  ASN X  23      64.359  39.678  47.537  1.00  0.00           C
ATOM    364  HB2 ASN X  23      65.115  39.974  46.807  1.00  0.00           H
ATOM    365  HB3 ASN X  23      64.849  39.208  48.391  1.00  0.00           H
ATOM    366  CG  ASN X  23      63.588  38.611  46.822  1.00  0.00           C
ATOM    367  OD1 ASN X  23      63.723  38.438  45.629  1.00  0.00           O
ATOM    368  ND2 ASN X  23      62.830  37.786  47.509  1.00  0.00           N
ATOM    369 HD21 ASN X  23      62.982  37.651  48.504  1.00  0.00           H
ATOM    370 HD22 ASN X  23      62.430  37.050  46.949  1.00  0.00           H
ATOM    371  C   ASN X  23      64.009  41.811  48.975  1.00  0.00           C
ATOM    372  O   ASN X  23      65.109  41.664  49.514  1.00  0.00           O
ATOM    373  N   ALA X  24      63.326  42.913  49.314  1.00  0.00           N
ATOM    374  H   ALA X  24      62.465  43.084  48.826  1.00  0.00           H
ATOM    375  CA  ALA X  24      63.887  44.055  50.042  1.00  0.00           C
ATOM    376  HA  ALA X  24      64.660  44.493  49.406  1.00  0.00           H
ATOM    377  CB  ALA X  24      62.804  45.033  50.383  1.00  0.00           C
ATOM    378  HB1 ALA X  24      61.933  44.575  50.847  1.00  0.00           H
ATOM    379  HB2 ALA X  24      62.399  45.567  49.534  1.00  0.00           H
ATOM    380  HB3 ALA X  24      63.193  45.706  51.159  1.00  0.00           H
ATOM    381  C   ALA X  24      64.751  43.804  51.334  1.00  0.00           C
ATOM    382  O   ALA X  24      65.858  44.309  51.435  1.00  0.00           O
ATOM    383  N   VAL X  25      64.311  42.952  52.226  1.00  0.00           N
ATOM    384  H   VAL X  25      63.413  42.520  52.025  1.00  0.00           H
ATOM    385  CA  VAL X  25      65.003  42.564  53.502  1.00  0.00           C
ATOM    386  HA  VAL X  25      65.538  43.449  53.842  1.00  0.00           H
ATOM    387  CB  VAL X  25      63.879  42.141  54.562  1.00  0.00           C
ATOM    388  HB  VAL X  25      63.353  41.282  54.146  1.00  0.00           H
ATOM    389  CG1 VAL X  25      64.536  41.759  55.840  1.00  0.00           C
ATOM    390 HG11 VAL X  25      63.808  41.663  56.646  1.00  0.00           H
ATOM    391 HG12 VAL X  25      65.169  40.871  55.865  1.00  0.00           H
ATOM    392 HG13 VAL X  25      65.201  42.559  56.173  1.00  0.00           H
ATOM    393  CG2 VAL X  25      62.752  43.153  54.921  1.00  0.00           C
ATOM    394 HG21 VAL X  25      61.936  42.724  55.505  1.00  0.00           H
ATOM    395 HG22 VAL X  25      62.329  43.547  53.995  1.00  0.00           H
ATOM    396 HG23 VAL X  25      63.206  43.933  55.525  1.00  0.00           H
ATOM    397  C   VAL X  25      66.131  41.583  53.292  1.00  0.00           C
ATOM    398  O   VAL X  25      66.961  41.413  54.143  1.00  0.00           O
ATOM    399  N   ARG X  26      66.134  40.900  52.142  1.00  0.00           N
ATOM    400  H   ARG X  26      65.312  41.024  51.566  1.00  0.00           H
ATOM    401  CA  ARG X  26      67.171  40.023  51.601  1.00  0.00           C
ATOM    402  HA  ARG X  26      67.554  39.499  52.476  1.00  0.00           H
ATOM    403  CB  ARG X  26      66.537  39.044  50.611  1.00  0.00           C
ATOM    404  HB2 ARG X  26      65.455  38.930  50.722  1.00  0.00           H
ATOM    405  HB3 ARG X  26      66.622  39.484  49.620  1.00  0.00           H
ATOM    406  CG  ARG X  26      67.213  37.708  50.535  1.00  0.00           C
ATOM    407  HG2 ARG X  26      67.228  37.286  51.540  1.00  0.00           H
ATOM    408  HG3 ARG X  26      66.611  37.086  49.877  1.00  0.00           H
ATOM    409  CD  ARG X  26      68.581  37.649  50.034  1.00  0.00           C
ATOM    410  HD2 ARG X  26      69.074  38.431  50.624  1.00  0.00           H
ATOM    411  HD3 ARG X  26      69.113  36.748  50.357  1.00  0.00           H
ATOM    412  NE  ARG X  26      68.719  37.528  48.607  1.00  0.00           N
ATOM    413  HE  ARG X  26      68.145  36.857  48.115  1.00  0.00           H
ATOM    414  CZ  ARG X  26      69.429  38.318  47.789  1.00  0.00           C
ATOM    415  NH1 ARG X  26      70.034  39.362  48.182  1.00  0.00           N
ATOM    416 HH11 ARG X  26      69.954  39.499  49.179  1.00  0.00           H
ATOM    417 HH12 ARG X  26      70.571  39.963  47.564  1.00  0.00           H
ATOM    418  NH2 ARG X  26      69.497  38.117  46.515  1.00  0.00           N
ATOM    419 HH21 ARG X  26      69.135  37.328  46.001  1.00  0.00           H
ATOM    420 HH22 ARG X  26      70.022  38.863  46.065  1.00  0.00           H
ATOM    421  C   ARG X  26      68.260  40.948  51.144  1.00  0.00           C
ATOM    422  O   ARG X  26      69.460  40.736  51.532  1.00  0.00           O
ATOM    423  N   ILE X  27      67.856  41.977  50.386  1.00  0.00           N
ATOM    424  H   ILE X  27      66.865  42.041  50.198  1.00  0.00           H
ATOM    425  CA  ILE X  27      68.767  43.028  49.931  1.00  0.00           C
ATOM    426  HA  ILE X  27      69.697  42.567  49.590  1.00  0.00           H
ATOM    427  CB  ILE X  27      68.256  43.797  48.692  1.00  0.00           C
ATOM    428  HB  ILE X  27      67.376  44.383  48.981  1.00  0.00           H
ATOM    429  CG2 ILE X  27      69.291  44.883  48.218  1.00  0.00           C
ATOM    430 HG21 ILE X  27      70.290  44.464  48.045  1.00  0.00           H
ATOM    431 HG22 ILE X  27      69.226  45.631  49.013  1.00  0.00           H
ATOM    432 HG23 ILE X  27      68.960  45.314  47.282  1.00  0.00           H
ATOM    433  CG1 ILE X  27      67.798  42.867  47.578  1.00  0.00           C
ATOM    434 HG12 ILE X  27      67.173  42.056  47.957  1.00  0.00           H
ATOM    435 HG13 ILE X  27      66.996  43.369  47.024  1.00  0.00           H
ATOM    436  CD1 ILE X  27      68.846  42.267  46.655  1.00  0.00           C
ATOM    437 HD11 ILE X  27      68.468  41.286  46.386  1.00  0.00           H
ATOM    438 HD12 ILE X  27      69.874  42.156  46.988  1.00  0.00           H
ATOM    439 HD13 ILE X  27      69.002  42.883  45.763  1.00  0.00           H
ATOM    440  C   ILE X  27      69.242  43.948  51.071  1.00  0.00           C
ATOM    441  O   ILE X  27      70.285  44.573  50.988  1.00  0.00           O
ATOM    442  N   GLY X  28      68.528  43.921  52.218  1.00  0.00           N
ATOM    443  H   GLY X  28      67.713  43.332  52.339  1.00  0.00           H
ATOM    444  CA  GLY X  28      68.928  44.715  53.368  1.00  0.00           C
ATOM    445  HA2 GLY X  28      68.972  45.736  52.977  1.00  0.00           H
ATOM    446  HA3 GLY X  28      68.160  44.541  54.121  1.00  0.00           H
ATOM    447  C   GLY X  28      70.257  44.441  53.910  1.00  0.00           C
ATOM    448  O   GLY X  28      70.881  45.232  54.604  1.00  0.00           O
ATOM    449  N   GLU X  29      70.715  43.220  53.827  1.00  0.00           N
ATOM    450  H   GLU X  29      70.096  42.651  53.275  1.00  0.00           H
ATOM    451  CA  GLU X  29      72.018  42.759  54.380  1.00  0.00           C
ATOM    452  HA  GLU X  29      72.200  43.135  55.380  1.00  0.00           H
ATOM    453  CB  GLU X  29      72.134  41.204  54.226  1.00  0.00           C
ATOM    454  HB2 GLU X  29      72.339  40.834  53.221  1.00  0.00           H
ATOM    455  HB3 GLU X  29      73.047  40.886  54.730  1.00  0.00           H
ATOM    456  CG  GLU X  29      70.891  40.528  54.728  1.00  0.00           C
ATOM    457  HG2 GLU X  29      70.751  41.028  55.687  1.00  0.00           H
ATOM    458  HG3 GLU X  29      70.073  40.616  54.026  1.00  0.00           H
ATOM    459  CD  GLU X  29      71.162  39.010  55.039  1.00  0.00           C
ATOM    460  OE1 GLU X  29      72.289  38.523  54.799  1.00  0.00           O
ATOM    461  OE2 GLU X  29      70.191  38.429  55.534  1.00  0.00           O
ATOM    462  C   GLU X  29      73.207  43.357  53.545  1.00  0.00           C
ATOM    463  O   GLU X  29      74.359  43.259  54.069  1.00  0.00           O
ATOM    464  N   ASP X  30      72.954  43.702  52.335  1.00  0.00           N
ATOM    465  H   ASP X  30      72.004  43.923  52.052  1.00  0.00           H
ATOM    466  CA  ASP X  30      73.986  43.965  51.284  1.00  0.00           C
ATOM    467  HA  ASP X  30      74.983  43.932  51.710  1.00  0.00           H
ATOM    468  CB  ASP X  30      73.870  42.753  50.288  1.00  0.00           C
ATOM    469  HB2 ASP X  30      72.808  42.549  50.168  1.00  0.00           H
ATOM    470  HB3 ASP X  30      74.464  42.942  49.391  1.00  0.00           H
ATOM    471  CG  ASP X  30      74.456  41.490  50.916  1.00  0.00           C
ATOM    472  OD1 ASP X  30      73.864  40.392  50.880  1.00  0.00           O
ATOM    473  OD2 ASP X  30      75.626  41.611  51.387  1.00  0.00           O
ATOM    474  C   ASP X  30      73.905  45.213  50.467  1.00  0.00           C
ATOM    475  O   ASP X  30      74.893  45.582  49.774  1.00  0.00           O
ATOM    476  N   SER X  31      72.731  45.909  50.602  1.00  0.00           N
ATOM    477  H   SER X  31      72.126  45.516  51.315  1.00  0.00           H
ATOM    478  CA  SER X  31      72.451  47.285  50.266  1.00  0.00           C
ATOM    479  HA  SER X  31      73.443  47.721  50.290  1.00  0.00           H
ATOM    480  CB  SER X  31      71.925  47.325  48.834  1.00  0.00           C
ATOM    481  HB2 SER X  31      72.565  46.822  48.113  1.00  0.00           H
ATOM    482  HB3 SER X  31      70.880  47.006  48.800  1.00  0.00           H
ATOM    483  OG  SER X  31      71.839  48.638  48.385  1.00  0.00           O
ATOM    484  HG  SER X  31      71.914  48.554  47.438  1.00  0.00           H
ATOM    485  C   SER X  31      71.601  48.120  51.163  1.00  0.00           C
ATOM    486  O   SER X  31      70.945  47.545  52.064  1.00  0.00           O
ATOM    487  N   ASP X  32      71.641  49.456  51.050  1.00  0.00           N
ATOM    488  H   ASP X  32      72.006  49.832  50.187  1.00  0.00           H
ATOM    489  CA  ASP X  32      71.012  50.511  51.936  1.00  0.00           C
ATOM    490  HA  ASP X  32      71.128  50.247  52.984  1.00  0.00           H
ATOM    491  CB  ASP X  32      71.782  51.836  51.753  1.00  0.00           C
ATOM    492  HB2 ASP X  32      71.961  52.069  50.710  1.00  0.00           H
ATOM    493  HB3 ASP X  32      71.102  52.655  51.981  1.00  0.00           H
ATOM    494  CG  ASP X  32      73.066  51.970  52.593  1.00  0.00           C
ATOM    495  OD1 ASP X  32      73.465  53.146  52.845  1.00  0.00           O
ATOM    496  OD2 ASP X  32      73.623  51.000  53.113  1.00  0.00           O
ATOM    497  C   ASP X  32      69.497  50.657  51.828  1.00  0.00           C
ATOM    498  O   ASP X  32      68.880  51.702  51.450  1.00  0.00           O
ATOM    499  N   VAL X  33      68.880  49.514  52.111  1.00  0.00           N
ATOM    500  H   VAL X  33      69.453  48.710  52.319  1.00  0.00           H
ATOM    501  CA  VAL X  33      67.402  49.387  52.152  1.00  0.00           C
ATOM    502  HA  VAL X  33      67.012  49.947  51.298  1.00  0.00           H
ATOM    503  CB  VAL X  33      66.925  47.939  52.030  1.00  0.00           C
ATOM    504  HB  VAL X  33      67.480  47.376  52.784  1.00  0.00           H
ATOM    505  CG1 VAL X  33      65.519  47.581  52.290  1.00  0.00           C
ATOM    506 HG11 VAL X  33      64.792  48.197  51.762  1.00  0.00           H
ATOM    507 HG12 VAL X  33      65.270  46.545  52.058  1.00  0.00           H
ATOM    508 HG13 VAL X  33      65.290  47.716  53.354  1.00  0.00           H
ATOM    509  CG2 VAL X  33      67.428  47.341  50.656  1.00  0.00           C
ATOM    510 HG21 VAL X  33      67.097  47.960  49.823  1.00  0.00           H
ATOM    511 HG22 VAL X  33      66.981  46.364  50.491  1.00  0.00           H
ATOM    512 HG23 VAL X  33      68.484  47.086  50.673  1.00  0.00           H
ATOM    513  C   VAL X  33      66.784  50.043  53.373  1.00  0.00           C
ATOM    514  O   VAL X  33      67.250  49.839  54.493  1.00  0.00           O
ATOM    515  N   LEU X  34      65.715  50.769  53.238  1.00  0.00           N
ATOM    516  H   LEU X  34      65.350  50.907  52.305  1.00  0.00           H
ATOM    517  CA  LEU X  34      65.056  51.562  54.242  1.00  0.00           C
ATOM    518  HA  LEU X  34      65.821  51.877  54.951  1.00  0.00           H
ATOM    519  CB  LEU X  34      64.451  52.822  53.642  1.00  0.00           C
ATOM    520  HB2 LEU X  34      63.641  52.541  52.967  1.00  0.00           H
ATOM    521  HB3 LEU X  34      63.899  53.461  54.337  1.00  0.00           H
ATOM    522  CG  LEU X  34      65.397  53.829  52.954  1.00  0.00           C
ATOM    523  HG  LEU X  34      65.957  53.332  52.161  1.00  0.00           H
ATOM    524  CD1 LEU X  34      64.632  54.948  52.217  1.00  0.00           C
ATOM    525 HD11 LEU X  34      65.323  55.442  51.525  1.00  0.00           H
ATOM    526 HD12 LEU X  34      64.299  55.532  53.062  1.00  0.00           H
ATOM    527 HD13 LEU X  34      63.752  54.566  51.708  1.00  0.00           H
ATOM    528  CD2 LEU X  34      66.474  54.448  53.930  1.00  0.00           C
ATOM    529 HD21 LEU X  34      67.121  55.162  53.435  1.00  0.00           H
ATOM    530 HD22 LEU X  34      65.965  54.973  54.738  1.00  0.00           H
ATOM    531 HD23 LEU X  34      67.138  53.661  54.297  1.00  0.00           H
ATOM    532  C   LEU X  34      64.048  50.727  55.022  1.00  0.00           C
ATOM    533  O   LEU X  34      63.290  49.871  54.497  1.00  0.00           O
ATOM    534  N   VAL X  35      63.871  51.066  56.239  1.00  0.00           N
ATOM    535  H   VAL X  35      64.601  51.652  56.627  1.00  0.00           H
ATOM    536  CA  VAL X  35      62.897  50.512  57.191  1.00  0.00           C
ATOM    537  HA  VAL X  35      62.868  49.422  57.110  1.00  0.00           H
ATOM    538  CB  VAL X  35      63.357  50.943  58.593  1.00  0.00           C
ATOM    539  HB  VAL X  35      63.739  51.963  58.646  1.00  0.00           H
ATOM    540  CG1 VAL X  35      62.141  50.823  59.603  1.00  0.00           C
ATOM    541 HG11 VAL X  35      61.579  49.906  59.442  1.00  0.00           H
ATOM    542 HG12 VAL X  35      62.521  50.868  60.624  1.00  0.00           H
ATOM    543 HG13 VAL X  35      61.444  51.660  59.476  1.00  0.00           H
ATOM    544  CG2 VAL X  35      64.385  49.940  59.118  1.00  0.00           C
ATOM    545 HG21 VAL X  35      64.669  50.324  60.093  1.00  0.00           H
ATOM    546 HG22 VAL X  35      65.329  49.835  58.584  1.00  0.00           H
ATOM    547 HG23 VAL X  35      63.960  48.930  59.153  1.00  0.00           H
ATOM    548  C   VAL X  35      61.571  51.068  56.847  1.00  0.00           C
ATOM    549  O   VAL X  35      61.298  52.253  57.030  1.00  0.00           O
ATOM    550  N   THR X  36      60.708  50.201  56.301  1.00  0.00           N
ATOM    551  H   THR X  36      60.904  49.214  56.196  1.00  0.00           H
ATOM    552  CA  THR X  36      59.551  50.620  55.445  1.00  0.00           C
ATOM    553  HA  THR X  36      59.164  51.601  55.724  1.00  0.00           H
ATOM    554  CB  THR X  36      60.064  50.660  53.988  1.00  0.00           C
ATOM    555  HB  THR X  36      60.432  49.730  53.537  1.00  0.00           H
ATOM    556  CG2 THR X  36      59.106  51.133  52.870  1.00  0.00           C
ATOM    557 HG21 THR X  36      58.285  50.429  52.803  1.00  0.00           H
ATOM    558 HG22 THR X  36      59.594  51.284  51.900  1.00  0.00           H
ATOM    559 HG23 THR X  36      58.737  52.068  53.280  1.00  0.00           H
ATOM    560  OG1 THR X  36      61.081  51.637  53.941  1.00  0.00           O
ATOM    561  HG1 THR X  36      61.781  51.091  54.289  1.00  0.00           H
ATOM    562  C   THR X  36      58.409  49.616  55.551  1.00  0.00           C
ATOM    563  O   THR X  36      58.673  48.435  55.455  1.00  0.00           O
ATOM    564  N   ARG X  37      57.203  50.143  55.672  1.00  0.00           N
ATOM    565  H   ARG X  37      57.173  51.150  55.589  1.00  0.00           H
ATOM    566  CA  ARG X  37      55.928  49.430  55.813  1.00  0.00           C
ATOM    567  HA  ARG X  37      56.172  48.488  55.310  1.00  0.00           H
ATOM    568  CB  ARG X  37      55.683  49.154  57.362  1.00  0.00           C
ATOM    569  HB2 ARG X  37      55.661  50.178  57.749  1.00  0.00           H
ATOM    570  HB3 ARG X  37      54.647  48.809  57.452  1.00  0.00           H
ATOM    571  CG  ARG X  37      56.579  48.250  58.231  1.00  0.00           C
ATOM    572  HG2 ARG X  37      57.555  48.716  58.199  1.00  0.00           H
ATOM    573  HG3 ARG X  37      56.213  48.408  59.252  1.00  0.00           H
ATOM    574  CD  ARG X  37      56.644  46.808  57.754  1.00  0.00           C
ATOM    575  HD2 ARG X  37      57.273  46.868  56.871  1.00  0.00           H
ATOM    576  HD3 ARG X  37      57.166  46.131  58.433  1.00  0.00           H
ATOM    577  NE  ARG X  37      55.346  46.195  57.476  1.00  0.00           N
ATOM    578  HE  ARG X  37      55.196  46.061  56.493  1.00  0.00           H
ATOM    579  CZ  ARG X  37      54.311  45.981  58.264  1.00  0.00           C
ATOM    580  NH1 ARG X  37      54.520  45.922  59.557  1.00  0.00           N
ATOM    581 HH11 ARG X  37      55.448  45.670  59.892  1.00  0.00           H
ATOM    582 HH12 ARG X  37      53.800  45.515  60.132  1.00  0.00           H
ATOM    583  NH2 ARG X  37      53.122  45.957  57.677  1.00  0.00           N
ATOM    584 HH21 ARG X  37      53.147  45.981  56.663  1.00  0.00           H
ATOM    585 HH22 ARG X  37      52.358  45.588  58.212  1.00  0.00           H
ATOM    586  C   ARG X  37      54.682  49.927  55.032  1.00  0.00           C
ATOM    587  O   ARG X  37      54.548  51.111  54.677  1.00  0.00           O
ATOM    588  N   GLU X  38      53.754  48.956  54.954  1.00  0.00           N
ATOM    589  H   GLU X  38      54.132  48.074  55.245  1.00  0.00           H
ATOM    590  CA  GLU X  38      52.366  49.105  54.626  1.00  0.00           C
ATOM    591  HA  GLU X  38      51.839  48.173  54.794  1.00  0.00           H
ATOM    592  CB  GLU X  38      51.722  50.080  55.578  1.00  0.00           C
ATOM    593  HB2 GLU X  38      52.345  50.955  55.747  1.00  0.00           H
ATOM    594  HB3 GLU X  38      50.776  50.417  55.162  1.00  0.00           H
ATOM    595  CG  GLU X  38      51.360  49.548  56.963  1.00  0.00           C
ATOM    596  HG2 GLU X  38      50.399  49.044  57.026  1.00  0.00           H
ATOM    597  HG3 GLU X  38      52.150  48.868  57.279  1.00  0.00           H
ATOM    598  CD  GLU X  38      51.246  50.679  58.022  1.00  0.00           C
ATOM    599  OE1 GLU X  38      50.182  51.295  58.095  1.00  0.00           O
ATOM    600  OE2 GLU X  38      52.210  51.004  58.709  1.00  0.00           O
ATOM    601  C   GLU X  38      52.226  49.545  53.104  1.00  0.00           C
ATOM    602  O   GLU X  38      51.487  50.517  52.834  1.00  0.00           O
ATOM    603  N   PRO X  39      52.805  48.874  52.146  1.00  0.00           N
ATOM    604  CD  PRO X  39      53.368  47.540  52.299  1.00  0.00           C
ATOM    605  HD2 PRO X  39      52.577  46.827  52.554  1.00  0.00           H
ATOM    606  HD3 PRO X  39      54.036  47.550  53.156  1.00  0.00           H
ATOM    607  CG  PRO X  39      54.117  47.283  51.015  1.00  0.00           C
ATOM    608  HG2 PRO X  39      53.499  46.657  50.367  1.00  0.00           H
ATOM    609  HG3 PRO X  39      55.105  46.903  51.268  1.00  0.00           H
ATOM    610  CB  PRO X  39      54.171  48.702  50.303  1.00  0.00           C
ATOM    611  HB2 PRO X  39      54.119  48.615  49.222  1.00  0.00           H
ATOM    612  HB3 PRO X  39      55.011  49.285  50.695  1.00  0.00           H
ATOM    613  CA  PRO X  39      52.885  49.371  50.794  1.00  0.00           C
ATOM    614  HA  PRO X  39      52.977  50.459  50.841  1.00  0.00           H
ATOM    615  C   PRO X  39      51.710  49.058  49.837  1.00  0.00           C
ATOM    616  O   PRO X  39      50.796  48.361  50.249  1.00  0.00           O
ATOM    617  N   TYR X  40      51.731  49.638  48.649  1.00  0.00           N
ATOM    618  H   TYR X  40      52.447  50.341  48.520  1.00  0.00           H
ATOM    619  CA  TYR X  40      50.837  49.572  47.535  1.00  0.00           C
ATOM    620  HA  TYR X  40      50.463  48.548  47.395  1.00  0.00           H
ATOM    621  CB  TYR X  40      49.688  50.492  47.785  1.00  0.00           C
ATOM    622  HB2 TYR X  40      48.972  50.314  46.988  1.00  0.00           H
ATOM    623  HB3 TYR X  40      49.114  50.190  48.660  1.00  0.00           H
ATOM    624  CG  TYR X  40      49.930  51.957  47.796  1.00  0.00           C
ATOM    625  CD1 TYR X  40      50.359  52.543  49.003  1.00  0.00           C
ATOM    626  HD1 TYR X  40      50.665  51.978  49.873  1.00  0.00           H
ATOM    627  CE1 TYR X  40      50.350  53.901  49.210  1.00  0.00           C
ATOM    628  HE1 TYR X  40      50.656  54.388  50.119  1.00  0.00           H
ATOM    629  CZ  TYR X  40      50.003  54.727  48.123  1.00  0.00           C
ATOM    630  OH  TYR X  40      50.017  56.086  48.251  1.00  0.00           O
ATOM    631  HH  TYR X  40      50.357  56.367  49.107  1.00  0.00           H
ATOM    632  CE2 TYR X  40      49.773  54.171  46.864  1.00  0.00           C
ATOM    633  HE2 TYR X  40      49.666  54.843  46.027  1.00  0.00           H
ATOM    634  CD2 TYR X  40      49.649  52.776  46.699  1.00  0.00           C
ATOM    635  HD2 TYR X  40      49.291  52.334  45.777  1.00  0.00           H
ATOM    636  C   TYR X  40      51.605  49.964  46.187  1.00  0.00           C
ATOM    637  O   TYR X  40      52.786  50.307  46.197  1.00  0.00           O
ATOM    638  N   VAL X  41      50.992  49.948  45.004  1.00  0.00           N
ATOM    639  H   VAL X  41      49.989  49.817  45.025  1.00  0.00           H
ATOM    640  CA  VAL X  41      51.518  50.146  43.583  1.00  0.00           C
ATOM    641  HA  VAL X  41      52.449  50.691  43.719  1.00  0.00           H
ATOM    642  CB  VAL X  41      51.908  48.734  42.927  1.00  0.00           C
ATOM    643  HB  VAL X  41      50.950  48.331  42.598  1.00  0.00           H
ATOM    644  CG1 VAL X  41      52.637  48.870  41.586  1.00  0.00           C
ATOM    645 HG11 VAL X  41      52.735  47.941  41.023  1.00  0.00           H
ATOM    646 HG12 VAL X  41      52.083  49.549  40.933  1.00  0.00           H
ATOM    647 HG13 VAL X  41      53.659  49.218  41.709  1.00  0.00           H
ATOM    648  CG2 VAL X  41      52.769  47.824  43.816  1.00  0.00           C
ATOM    649 HG21 VAL X  41      52.166  47.543  44.687  1.00  0.00           H
ATOM    650 HG22 VAL X  41      53.683  48.291  44.174  1.00  0.00           H
ATOM    651 HG23 VAL X  41      53.081  46.971  43.200  1.00  0.00           H
ATOM    652  C   VAL X  41      50.643  51.040  42.706  1.00  0.00           C
ATOM    653  O   VAL X  41      49.439  50.956  42.723  1.00  0.00           O
ATOM    654  N   SER X  42      51.258  51.918  41.916  1.00  0.00           N
ATOM    655  H   SER X  42      52.262  51.967  41.869  1.00  0.00           H
ATOM    656  CA  SER X  42      50.581  52.881  41.037  1.00  0.00           C
ATOM    657  HA  SER X  42      49.786  52.317  40.549  1.00  0.00           H
ATOM    658  CB  SER X  42      50.110  54.035  41.963  1.00  0.00           C
ATOM    659  HB2 SER X  42      49.438  53.658  42.727  1.00  0.00           H
ATOM    660  HB3 SER X  42      50.971  54.413  42.499  1.00  0.00           H
ATOM    661  OG  SER X  42      49.593  55.062  41.154  1.00  0.00           O
ATOM    662  HG  SER X  42      48.926  54.698  40.571  1.00  0.00           H
ATOM    663  C   SER X  42      51.410  53.399  39.951  1.00  0.00           C
ATOM    664  O   SER X  42      52.637  53.551  40.113  1.00  0.00           O
ATOM    665  N   CYX X  43      50.798  53.808  38.815  1.00  0.00           N
ATOM    666  H   CYX X  43      49.821  53.583  38.750  1.00  0.00           H
ATOM    667  CA  CYX X  43      51.385  54.151  37.505  1.00  0.00           C
ATOM    668  HA  CYX X  43      52.462  54.131  37.694  1.00  0.00           H
ATOM    669  CB  CYX X  43      50.992  53.106  36.499  1.00  0.00           C
ATOM    670  HB2 CYX X  43      49.907  53.075  36.456  1.00  0.00           H
ATOM    671  HB3 CYX X  43      51.514  53.341  35.576  1.00  0.00           H
ATOM    672  SG  CYX X  43      51.584  51.431  36.917  1.00  0.00           S
ATOM    673  C   CYX X  43      50.948  55.615  37.075  1.00  0.00           C
ATOM    674  O   CYX X  43      49.803  55.966  37.180  1.00  0.00           O
ATOM    675  N   ASP X  44      51.921  56.408  36.578  1.00  0.00           N
ATOM    676  H   ASP X  44      52.848  56.004  36.565  1.00  0.00           H
ATOM    677  CA  ASP X  44      51.626  57.561  35.628  1.00  0.00           C
ATOM    678  HA  ASP X  44      50.644  58.013  35.802  1.00  0.00           H
ATOM    679  CB  ASP X  44      52.739  58.595  35.663  1.00  0.00           C
ATOM    680  HB2 ASP X  44      53.716  58.161  35.447  1.00  0.00           H
ATOM    681  HB3 ASP X  44      52.555  59.450  35.014  1.00  0.00           H
ATOM    682  CG  ASP X  44      52.830  59.228  37.051  1.00  0.00           C
ATOM    683  OD1 ASP X  44      52.261  58.700  38.034  1.00  0.00           O
ATOM    684  OD2 ASP X  44      53.466  60.273  37.220  1.00  0.00           O
ATOM    685  C   ASP X  44      51.709  56.944  34.180  1.00  0.00           C
ATOM    686  O   ASP X  44      52.419  55.925  34.032  1.00  0.00           O
ATOM    687  N   PRO X  45      51.332  57.641  33.021  1.00  0.00           N
ATOM    688  CD  PRO X  45      50.523  58.833  33.043  1.00  0.00           C
ATOM    689  HD2 PRO X  45      51.128  59.729  33.168  1.00  0.00           H
ATOM    690  HD3 PRO X  45      49.940  58.845  33.968  1.00  0.00           H
ATOM    691  CG  PRO X  45      49.764  58.781  31.743  1.00  0.00           C
ATOM    692  HG2 PRO X  45      49.374  59.774  31.528  1.00  0.00           H
ATOM    693  HG3 PRO X  45      48.960  58.052  31.795  1.00  0.00           H
ATOM    694  CB  PRO X  45      50.834  58.275  30.732  1.00  0.00           C
ATOM    695  HB2 PRO X  45      51.555  59.008  30.347  1.00  0.00           H
ATOM    696  HB3 PRO X  45      50.241  57.655  30.068  1.00  0.00           H
ATOM    697  CA  PRO X  45      51.671  57.329  31.608  1.00  0.00           C
ATOM    698  HA  PRO X  45      51.246  56.357  31.322  1.00  0.00           H
ATOM    699  C   PRO X  45      53.203  57.297  31.388  1.00  0.00           C
ATOM    700  O   PRO X  45      53.688  56.823  30.320  1.00  0.00           O
ATOM    701  N   ASP X  46      54.008  57.762  32.350  1.00  0.00           N
ATOM    702  H   ASP X  46      53.599  58.024  33.236  1.00  0.00           H
ATOM    703  CA  ASP X  46      55.463  57.819  32.328  1.00  0.00           C
ATOM    704  HA  ASP X  46      55.753  57.721  31.280  1.00  0.00           H
ATOM    705  CB  ASP X  46      55.792  59.272  32.754  1.00  0.00           C
ATOM    706  HB2 ASP X  46      55.366  59.485  33.733  1.00  0.00           H
ATOM    707  HB3 ASP X  46      56.874  59.295  32.809  1.00  0.00           H
ATOM    708  CG  ASP X  46      55.245  60.284  31.694  1.00  0.00           C
ATOM    709  OD1 ASP X  46      55.692  60.275  30.523  1.00  0.00           O
ATOM    710  OD2 ASP X  46      54.343  61.072  32.036  1.00  0.00           O
ATOM    711  C   ASP X  46      56.082  56.836  33.360  1.00  0.00           C
ATOM    712  O   ASP X  46      57.222  56.438  33.094  1.00  0.00           O
ATOM    713  N   GLU X  47      55.507  56.457  34.522  1.00  0.00           N
ATOM    714  H   GLU X  47      54.520  56.567  34.709  1.00  0.00           H
ATOM    715  CA  GLU X  47      56.172  55.602  35.535  1.00  0.00           C
ATOM    716  HA  GLU X  47      56.811  54.859  35.067  1.00  0.00           H
ATOM    717  CB  GLU X  47      57.058  56.440  36.345  1.00  0.00           C
ATOM    718  HB2 GLU X  47      57.494  55.768  37.080  1.00  0.00           H
ATOM    719  HB3 GLU X  47      57.833  56.766  35.657  1.00  0.00           H
ATOM    720  CG  GLU X  47      56.439  57.672  36.993  1.00  0.00           C
ATOM    721  HG2 GLU X  47      56.128  58.281  36.150  1.00  0.00           H
ATOM    722  HG3 GLU X  47      55.553  57.348  37.538  1.00  0.00           H
ATOM    723  CD  GLU X  47      57.449  58.386  37.890  1.00  0.00           C
ATOM    724  OE1 GLU X  47      58.688  58.140  37.818  1.00  0.00           O
ATOM    725  OE2 GLU X  47      56.964  59.148  38.777  1.00  0.00           O
ATOM    726  C   GLU X  47      55.204  54.859  36.472  1.00  0.00           C
ATOM    727  O   GLU X  47      54.377  55.485  37.199  1.00  0.00           O
ATOM    728  N   CYX X  48      55.380  53.552  36.441  1.00  0.00           N
ATOM    729  H   CYX X  48      56.210  53.310  35.908  1.00  0.00           H
ATOM    730  CA  CYX X  48      54.874  52.571  37.396  1.00  0.00           C
ATOM    731  HA  CYX X  48      53.924  52.948  37.756  1.00  0.00           H
ATOM    732  CB  CYX X  48      54.661  51.208  36.681  1.00  0.00           C
ATOM    733  HB2 CYX X  48      55.604  50.968  36.199  1.00  0.00           H
ATOM    734  HB3 CYX X  48      54.565  50.493  37.501  1.00  0.00           H
ATOM    735  SG  CYX X  48      53.216  51.152  35.619  1.00  0.00           S
ATOM    736  C   CYX X  48      55.919  52.555  38.597  1.00  0.00           C
ATOM    737  O   CYX X  48      57.094  52.725  38.324  1.00  0.00           O
ATOM    738  N   ARG X  49      55.395  52.345  39.822  1.00  0.00           N
ATOM    739  H   ARG X  49      54.385  52.357  39.819  1.00  0.00           H
ATOM    740  CA  ARG X  49      56.133  52.462  41.088  1.00  0.00           C
ATOM    741  HA  ARG X  49      57.079  51.944  40.930  1.00  0.00           H
ATOM    742  CB  ARG X  49      56.468  53.900  41.480  1.00  0.00           C
ATOM    743  HB2 ARG X  49      55.611  54.525  41.723  1.00  0.00           H
ATOM    744  HB3 ARG X  49      56.942  53.951  42.463  1.00  0.00           H
ATOM    745  CG  ARG X  49      57.394  54.664  40.579  1.00  0.00           C
ATOM    746  HG2 ARG X  49      58.345  54.174  40.381  1.00  0.00           H
ATOM    747  HG3 ARG X  49      57.038  54.910  39.579  1.00  0.00           H
ATOM    748  CD  ARG X  49      57.805  55.922  41.294  1.00  0.00           C
ATOM    749  HD2 ARG X  49      56.926  56.474  41.613  1.00  0.00           H
ATOM    750  HD3 ARG X  49      58.269  55.618  42.237  1.00  0.00           H
ATOM    751  NE  ARG X  49      58.981  56.718  40.641  1.00  0.00           N
ATOM    752  HE  ARG X  49      59.256  56.506  39.689  1.00  0.00           H
ATOM    753  CZ  ARG X  49      60.096  57.095  41.225  1.00  0.00           C
ATOM    754  NH1 ARG X  49      60.177  57.240  42.550  1.00  0.00           N
ATOM    755 HH11 ARG X  49      59.479  56.976  43.232  1.00  0.00           H
ATOM    756 HH12 ARG X  49      61.012  57.642  42.972  1.00  0.00           H
ATOM    757  NH2 ARG X  49      60.981  57.617  40.469  1.00  0.00           N
ATOM    758 HH21 ARG X  49      60.782  57.617  39.469  1.00  0.00           H
ATOM    759 HH22 ARG X  49      61.921  57.867  40.739  1.00  0.00           H
ATOM    760  C   ARG X  49      55.448  51.707  42.254  1.00  0.00           C
ATOM    761  O   ARG X  49      54.238  51.655  42.352  1.00  0.00           O
ATOM    762  N   PHE X  50      56.242  51.221  43.213  1.00  0.00           N
ATOM    763  H   PHE X  50      57.241  51.369  43.133  1.00  0.00           H
ATOM    764  CA  PHE X  50      55.795  50.862  44.555  1.00  0.00           C
ATOM    765  HA  PHE X  50      54.835  50.358  44.601  1.00  0.00           H
ATOM    766  CB  PHE X  50      56.870  49.870  44.945  1.00  0.00           C
ATOM    767  HB2 PHE X  50      57.799  50.360  44.664  1.00  0.00           H
ATOM    768  HB3 PHE X  50      56.866  49.607  46.011  1.00  0.00           H
ATOM    769  CG  PHE X  50      56.785  48.562  44.164  1.00  0.00           C
ATOM    770  CD1 PHE X  50      57.582  48.442  43.008  1.00  0.00           C
ATOM    771  HD1 PHE X  50      58.158  49.303  42.680  1.00  0.00           H
ATOM    772  CE1 PHE X  50      57.603  47.265  42.290  1.00  0.00           C
ATOM    773  HE1 PHE X  50      58.190  47.176  41.386  1.00  0.00           H
ATOM    774  CZ  PHE X  50      56.707  46.277  42.634  1.00  0.00           C
ATOM    775  HZ  PHE X  50      56.733  45.386  42.022  1.00  0.00           H
ATOM    776  CE2 PHE X  50      56.011  46.433  43.833  1.00  0.00           C
ATOM    777  HE2 PHE X  50      55.360  45.641  44.158  1.00  0.00           H
ATOM    778  CD2 PHE X  50      56.095  47.494  44.647  1.00  0.00           C
ATOM    779  HD2 PHE X  50      55.577  47.530  45.589  1.00  0.00           H
ATOM    780  C   PHE X  50      55.748  52.020  45.538  1.00  0.00           C
ATOM    781  O   PHE X  50      56.655  52.894  45.548  1.00  0.00           O
ATOM    782  N   TYR X  51      54.807  51.997  46.466  1.00  0.00           N
ATOM    783  H   TYR X  51      54.054  51.333  46.427  1.00  0.00           H
ATOM    784  CA  TYR X  51      54.458  53.237  47.249  1.00  0.00           C
ATOM    785  HA  TYR X  51      55.347  53.864  47.226  1.00  0.00           H
ATOM    786  CB  TYR X  51      53.194  53.949  46.608  1.00  0.00           C
ATOM    787  HB2 TYR X  51      52.643  53.073  46.243  1.00  0.00           H
ATOM    788  HB3 TYR X  51      52.606  54.383  47.412  1.00  0.00           H
ATOM    789  CG  TYR X  51      53.564  54.917  45.502  1.00  0.00           C
ATOM    790  CD1 TYR X  51      53.594  54.556  44.150  1.00  0.00           C
ATOM    791  HD1 TYR X  51      53.429  53.500  43.973  1.00  0.00           H
ATOM    792  CE1 TYR X  51      53.613  55.526  43.150  1.00  0.00           C
ATOM    793  HE1 TYR X  51      53.545  55.290  42.091  1.00  0.00           H
ATOM    794  CZ  TYR X  51      53.834  56.878  43.541  1.00  0.00           C
ATOM    795  OH  TYR X  51      54.007  57.786  42.598  1.00  0.00           O
ATOM    796  HH  TYR X  51      54.021  57.393  41.721  1.00  0.00           H
ATOM    797  CE2 TYR X  51      53.887  57.248  44.837  1.00  0.00           C
ATOM    798  HE2 TYR X  51      54.050  58.308  44.973  1.00  0.00           H
ATOM    799  CD2 TYR X  51      53.626  56.319  45.783  1.00  0.00           C
ATOM    800  HD2 TYR X  51      53.506  56.631  46.810  1.00  0.00           H
ATOM    801  C   TYR X  51      54.199  52.828  48.709  1.00  0.00           C
ATOM    802  O   TYR X  51      53.524  51.826  49.022  1.00  0.00           O
ATOM    803  N   ALA X  52      54.864  53.364  49.719  1.00  0.00           N
ATOM    804  H   ALA X  52      55.254  54.268  49.511  1.00  0.00           H
ATOM    805  CA  ALA X  52      55.056  52.907  51.125  1.00  0.00           C
ATOM    806  HA  ALA X  52      54.136  52.407  51.435  1.00  0.00           H
ATOM    807  CB  ALA X  52      56.170  51.898  51.101  1.00  0.00           C
ATOM    808  HB1 ALA X  52      56.210  51.520  52.124  1.00  0.00           H
ATOM    809  HB2 ALA X  52      57.077  52.459  50.868  1.00  0.00           H
ATOM    810  HB3 ALA X  52      56.023  51.036  50.448  1.00  0.00           H
ATOM    811  C   ALA X  52      55.271  53.980  52.199  1.00  0.00           C
ATOM    812  O   ALA X  52      55.667  55.054  51.782  1.00  0.00           O
ATOM    813  N   LEU X  53      55.016  53.691  53.469  1.00  0.00           N
ATOM    814  H   LEU X  53      54.820  52.744  53.750  1.00  0.00           H
ATOM    815  CA  LEU X  53      55.451  54.585  54.554  1.00  0.00           C
ATOM    816  HA  LEU X  53      55.471  55.574  54.094  1.00  0.00           H
ATOM    817  CB  LEU X  53      54.499  54.487  55.734  1.00  0.00           C
ATOM    818  HB2 LEU X  53      54.439  53.422  55.945  1.00  0.00           H
ATOM    819  HB3 LEU X  53      54.918  55.194  56.453  1.00  0.00           H
ATOM    820  CG  LEU X  53      53.122  54.977  55.324  1.00  0.00           C
ATOM    821  HG  LEU X  53      52.702  54.485  54.439  1.00  0.00           H
ATOM    822  CD1 LEU X  53      52.144  54.563  56.432  1.00  0.00           C
ATOM    823 HD11 LEU X  53      52.335  55.054  57.389  1.00  0.00           H
ATOM    824 HD12 LEU X  53      51.921  53.515  56.615  1.00  0.00           H
ATOM    825 HD13 LEU X  53      51.117  54.870  56.208  1.00  0.00           H
ATOM    826  CD2 LEU X  53      53.079  56.515  55.161  1.00  0.00           C
ATOM    827 HD21 LEU X  53      53.650  56.959  54.349  1.00  0.00           H
ATOM    828 HD22 LEU X  53      52.020  56.692  54.955  1.00  0.00           H
ATOM    829 HD23 LEU X  53      53.361  56.942  56.128  1.00  0.00           H
ATOM    830  C   LEU X  53      56.869  54.195  54.988  1.00  0.00           C
ATOM    831  O   LEU X  53      57.085  53.002  55.241  1.00  0.00           O
ATOM    832  N   SER X  54      57.812  55.145  55.143  1.00  0.00           N
ATOM    833  H   SER X  54      57.637  56.135  54.989  1.00  0.00           H
ATOM    834  CA  SER X  54      59.142  54.806  55.566  1.00  0.00           C
ATOM    835  HA  SER X  54      59.157  53.802  56.002  1.00  0.00           H
ATOM    836  CB  SER X  54      59.999  54.794  54.289  1.00  0.00           C
ATOM    837  HB2 SER X  54      59.552  54.116  53.554  1.00  0.00           H
ATOM    838  HB3 SER X  54      59.865  55.685  53.678  1.00  0.00           H
ATOM    839  OG  SER X  54      61.352  54.514  54.514  1.00  0.00           O
ATOM    840  HG  SER X  54      61.595  53.680  54.106  1.00  0.00           H
ATOM    841  C   SER X  54      59.691  55.713  56.667  1.00  0.00           C
ATOM    842  O   SER X  54      59.316  56.842  56.819  1.00  0.00           O
ATOM    843  N   GLN X  55      60.510  55.137  57.480  1.00  0.00           N
ATOM    844  H   GLN X  55      60.779  54.195  57.235  1.00  0.00           H
ATOM    845  CA  GLN X  55      61.261  55.844  58.573  1.00  0.00           C
ATOM    846  HA  GLN X  55      60.659  56.677  58.937  1.00  0.00           H
ATOM    847  CB  GLN X  55      61.286  54.880  59.728  1.00  0.00           C
ATOM    848  HB2 GLN X  55      61.950  54.032  59.580  1.00  0.00           H
ATOM    849  HB3 GLN X  55      61.648  55.287  60.663  1.00  0.00           H
ATOM    850  CG  GLN X  55      59.974  54.157  60.196  1.00  0.00           C
ATOM    851  HG2 GLN X  55      59.435  53.777  59.331  1.00  0.00           H
ATOM    852  HG3 GLN X  55      60.340  53.272  60.724  1.00  0.00           H
ATOM    853  CD  GLN X  55      59.155  55.084  61.058  1.00  0.00           C
ATOM    854  OE1 GLN X  55      59.141  56.283  60.928  1.00  0.00           O
ATOM    855  NE2 GLN X  55      58.494  54.499  62.046  1.00  0.00           N
ATOM    856 HE21 GLN X  55      57.967  55.116  62.639  1.00  0.00           H
ATOM    857 HE22 GLN X  55      58.359  53.496  62.015  1.00  0.00           H
ATOM    858  C   GLN X  55      62.625  56.341  58.252  1.00  0.00           C
ATOM    859  O   GLN X  55      63.418  56.503  59.191  1.00  0.00           O
ATOM    860  N   GLY X  56      62.997  56.642  56.964  1.00  0.00           N
ATOM    861  H   GLY X  56      62.410  56.473  56.167  1.00  0.00           H
ATOM    862  CA  GLY X  56      64.150  57.426  56.565  1.00  0.00           C
ATOM    863  HA2 GLY X  56      64.147  57.504  55.483  1.00  0.00           H
ATOM    864  HA3 GLY X  56      64.092  58.497  56.790  1.00  0.00           H
ATOM    865  C   GLY X  56      65.462  56.885  57.087  1.00  0.00           C
ATOM    866  O   GLY X  56      66.463  57.659  57.122  1.00  0.00           O
ATOM    867  N   THR X  57      65.575  55.550  57.435  1.00  0.00           N
ATOM    868  H   THR X  57      64.847  54.880  57.219  1.00  0.00           H
ATOM    869  CA  THR X  57      66.855  55.047  57.877  1.00  0.00           C
ATOM    870  HA  THR X  57      67.660  55.643  57.447  1.00  0.00           H
ATOM    871  CB  THR X  57      67.053  55.186  59.474  1.00  0.00           C
ATOM    872  HB  THR X  57      66.667  56.167  59.753  1.00  0.00           H
ATOM    873  CG2 THR X  57      66.344  54.188  60.341  1.00  0.00           C
ATOM    874 HG21 THR X  57      66.396  54.419  61.393  1.00  0.00           H
ATOM    875 HG22 THR X  57      66.825  53.239  60.093  1.00  0.00           H
ATOM    876 HG23 THR X  57      65.316  54.116  59.986  1.00  0.00           H
ATOM    877  OG1 THR X  57      68.327  55.123  59.858  1.00  0.00           O
ATOM    878  HG1 THR X  57      68.591  56.048  59.782  1.00  0.00           H
ATOM    879  C   THR X  57      67.076  53.627  57.391  1.00  0.00           C
ATOM    880  O   THR X  57      66.158  52.925  56.909  1.00  0.00           O
ATOM    881  N   THR X  58      68.319  53.110  57.511  1.00  0.00           N
ATOM    882  H   THR X  58      69.026  53.631  58.015  1.00  0.00           H
ATOM    883  CA  THR X  58      68.522  51.703  56.941  1.00  0.00           C
ATOM    884  HA  THR X  58      67.758  51.523  56.180  1.00  0.00           H
ATOM    885  CB  THR X  58      69.905  51.620  56.239  1.00  0.00           C
ATOM    886  HB  THR X  58      69.809  50.584  55.888  1.00  0.00           H
ATOM    887  CG2 THR X  58      70.164  52.615  55.075  1.00  0.00           C
ATOM    888 HG21 THR X  58      71.197  52.529  54.734  1.00  0.00           H
ATOM    889 HG22 THR X  58      69.970  53.637  55.394  1.00  0.00           H
ATOM    890 HG23 THR X  58      69.520  52.292  54.249  1.00  0.00           H
ATOM    891  OG1 THR X  58      70.948  51.754  57.191  1.00  0.00           O
ATOM    892  HG1 THR X  58      70.992  52.660  57.530  1.00  0.00           H
ATOM    893  C   THR X  58      68.244  50.563  57.964  1.00  0.00           C
ATOM    894  O   THR X  58      68.419  50.772  59.133  1.00  0.00           O
ATOM    895  N   ILE X  59      67.873  49.372  57.477  1.00  0.00           N
ATOM    896  H   ILE X  59      67.765  49.226  56.481  1.00  0.00           H
ATOM    897  CA  ILE X  59      67.519  48.236  58.377  1.00  0.00           C
ATOM    898  HA  ILE X  59      66.884  48.586  59.192  1.00  0.00           H
ATOM    899  CB  ILE X  59      66.866  47.094  57.537  1.00  0.00           C
ATOM    900  HB  ILE X  59      67.639  46.778  56.844  1.00  0.00           H
ATOM    901  CG2 ILE X  59      66.598  45.890  58.418  1.00  0.00           C
ATOM    902 HG21 ILE X  59      65.771  46.111  59.086  1.00  0.00           H
ATOM    903 HG22 ILE X  59      67.437  45.561  59.032  1.00  0.00           H
ATOM    904 HG23 ILE X  59      66.440  45.018  57.782  1.00  0.00           H
ATOM    905  CG1 ILE X  59      65.653  47.680  56.761  1.00  0.00           C
ATOM    906 HG12 ILE X  59      64.841  47.863  57.461  1.00  0.00           H
ATOM    907 HG13 ILE X  59      65.882  48.598  56.230  1.00  0.00           H
ATOM    908  CD1 ILE X  59      65.153  46.729  55.707  1.00  0.00           C
ATOM    909 HD11 ILE X  59      64.385  47.130  55.039  1.00  0.00           H
ATOM    910 HD12 ILE X  59      64.766  45.836  56.199  1.00  0.00           H
ATOM    911 HD13 ILE X  59      65.988  46.362  55.121  1.00  0.00           H
ATOM    912  C   ILE X  59      68.748  47.652  59.003  1.00  0.00           C
ATOM    913  O   ILE X  59      68.641  47.375  60.229  1.00  0.00           O
ATOM    914  N   ARG X  60      69.919  47.419  58.351  1.00  0.00           N
ATOM    915  H   ARG X  60      69.858  47.481  57.344  1.00  0.00           H
ATOM    916  CA  ARG X  60      71.174  47.047  59.110  1.00  0.00           C
ATOM    917  HA  ARG X  60      71.115  46.295  59.900  1.00  0.00           H
ATOM    918  CB  ARG X  60      72.188  46.651  58.084  1.00  0.00           C
ATOM    919  HB2 ARG X  60      73.097  46.497  58.657  1.00  0.00           H
ATOM    920  HB3 ARG X  60      71.880  45.711  57.627  1.00  0.00           H
ATOM    921  CG  ARG X  60      72.651  47.745  57.016  1.00  0.00           C
ATOM    922  HG2 ARG X  60      71.831  48.145  56.418  1.00  0.00           H
ATOM    923  HG3 ARG X  60      73.003  48.580  57.608  1.00  0.00           H
ATOM    924  CD  ARG X  60      73.672  46.890  56.200  1.00  0.00           C
ATOM    925  HD2 ARG X  60      74.573  46.594  56.731  1.00  0.00           H
ATOM    926  HD3 ARG X  60      73.062  46.099  55.785  1.00  0.00           H
ATOM    927  NE  ARG X  60      74.011  47.684  55.121  1.00  0.00           N
ATOM    928  HE  ARG X  60      73.765  48.667  55.123  1.00  0.00           H
ATOM    929  CZ  ARG X  60      74.454  47.361  53.956  1.00  0.00           C
ATOM    930  NH1 ARG X  60      74.780  46.147  53.675  1.00  0.00           N
ATOM    931 HH11 ARG X  60      74.760  45.460  54.414  1.00  0.00           H
ATOM    932 HH12 ARG X  60      75.346  46.035  52.845  1.00  0.00           H
ATOM    933  NH2 ARG X  60      74.662  48.264  53.012  1.00  0.00           N
ATOM    934 HH21 ARG X  60      74.246  49.171  53.157  1.00  0.00           H
ATOM    935 HH22 ARG X  60      75.287  48.045  52.243  1.00  0.00           H
ATOM    936  C   ARG X  60      71.704  48.237  59.919  1.00  0.00           C
ATOM    937  O   ARG X  60      72.555  47.984  60.758  1.00  0.00           O
ATOM    938  N   GLY X  61      71.274  49.475  59.702  1.00  0.00           N
ATOM    939  H   GLY X  61      70.496  49.497  59.066  1.00  0.00           H
ATOM    940  CA  GLY X  61      71.896  50.636  60.260  1.00  0.00           C
ATOM    941  HA2 GLY X  61      72.976  50.504  60.182  1.00  0.00           H
ATOM    942  HA3 GLY X  61      71.525  51.561  59.818  1.00  0.00           H
ATOM    943  C   GLY X  61      71.710  50.802  61.780  1.00  0.00           C
ATOM    944  O   GLY X  61      70.799  50.192  62.403  1.00  0.00           O
ATOM    945  N   LYS X  62      72.522  51.702  62.332  1.00  0.00           N
ATOM    946  H   LYS X  62      73.048  52.314  61.718  1.00  0.00           H
ATOM    947  CA  LYS X  62      72.708  51.813  63.761  1.00  0.00           C
ATOM    948  HA  LYS X  62      73.041  50.830  64.121  1.00  0.00           H
ATOM    949  CB  LYS X  62      73.791  52.856  64.042  1.00  0.00           C
ATOM    950  HB2 LYS X  62      74.662  52.626  63.425  1.00  0.00           H
ATOM    951  HB3 LYS X  62      73.493  53.859  63.748  1.00  0.00           H
ATOM    952  CG  LYS X  62      74.243  52.881  65.511  1.00  0.00           C
ATOM    953  HG2 LYS X  62      73.394  52.909  66.196  1.00  0.00           H
ATOM    954  HG3 LYS X  62      74.886  52.043  65.726  1.00  0.00           H
ATOM    955  CD  LYS X  62      75.090  54.245  65.548  1.00  0.00           C
ATOM    956  HD2 LYS X  62      75.790  54.310  64.706  1.00  0.00           H
ATOM    957  HD3 LYS X  62      74.443  55.121  65.615  1.00  0.00           H
ATOM    958  CE  LYS X  62      75.780  54.041  66.863  1.00  0.00           C
ATOM    959  HE2 LYS X  62      75.091  53.485  67.499  1.00  0.00           H
ATOM    960  HE3 LYS X  62      76.646  53.391  66.883  1.00  0.00           H
ATOM    961  NZ  LYS X  62      76.093  55.323  67.521  1.00  0.00           N
ATOM    962  HZ1 LYS X  62      76.416  55.277  68.476  1.00  0.00           H
ATOM    963  HZ2 LYS X  62      75.301  55.950  67.439  1.00  0.00           H
ATOM    964  HZ3 LYS X  62      76.934  55.687  67.092  1.00  0.00           H
ATOM    965  C   LYS X  62      71.411  52.152  64.496  1.00  0.00           C
ATOM    966  O   LYS X  62      71.152  51.650  65.629  1.00  0.00           O
ATOM    967  N   HID X  63      70.414  52.851  63.881  1.00  0.00           N
ATOM    968  H   HID X  63      70.432  53.034  62.889  1.00  0.00           H
ATOM    969  CA  HID X  63      69.203  53.372  64.525  1.00  0.00           C
ATOM    970  HA  HID X  63      69.321  53.176  65.600  1.00  0.00           H
ATOM    971  CB  HID X  63      69.096  54.860  64.258  1.00  0.00           C
ATOM    972  HB2 HID X  63      68.598  54.986  63.295  1.00  0.00           H
ATOM    973  HB3 HID X  63      68.354  55.235  64.963  1.00  0.00           H
ATOM    974  CG  HID X  63      70.401  55.587  64.230  1.00  0.00           C
ATOM    975  ND1 HID X  63      71.173  55.859  65.389  1.00  0.00           N
ATOM    976  HD1 HID X  63      70.802  55.821  66.336  1.00  0.00           H
ATOM    977  CE1 HID X  63      72.193  56.621  64.921  1.00  0.00           C
ATOM    978  HE1 HID X  63      73.019  56.981  65.530  1.00  0.00           H
ATOM    979  NE2 HID X  63      72.113  56.807  63.530  1.00  0.00           N
ATOM    980  CD2 HID X  63      71.006  56.055  63.091  1.00  0.00           C
ATOM    981  HD2 HID X  63      70.605  55.782  62.135  1.00  0.00           H
ATOM    982  C   HID X  63      67.897  52.700  64.156  1.00  0.00           C
ATOM    983  O   HID X  63      66.874  53.209  64.457  1.00  0.00           O
ATOM    984  N   SER X  64      68.008  51.537  63.533  1.00  0.00           N
ATOM    985  H   SER X  64      68.924  51.184  63.343  1.00  0.00           H
ATOM    986  CA  SER X  64      66.751  50.910  63.103  1.00  0.00           C
ATOM    987  HA  SER X  64      66.161  51.716  62.650  1.00  0.00           H
ATOM    988  CB  SER X  64      67.176  49.743  62.156  1.00  0.00           C
ATOM    989  HB2 SER X  64      67.793  50.140  61.345  1.00  0.00           H
ATOM    990  HB3 SER X  64      67.732  49.034  62.782  1.00  0.00           H
ATOM    991  OG  SER X  64      66.125  49.054  61.574  1.00  0.00           O
ATOM    992  HG  SER X  64      66.529  48.333  61.078  1.00  0.00           H
ATOM    993  C   SER X  64      65.906  50.457  64.243  1.00  0.00           C
ATOM    994  O   SER X  64      64.666  50.612  64.143  1.00  0.00           O
ATOM    995  N   ASN X  65      66.446  49.920  65.354  1.00  0.00           N
ATOM    996  H   ASN X  65      67.432  50.133  65.450  1.00  0.00           H
ATOM    997  CA  ASN X  65      65.660  49.394  66.508  1.00  0.00           C
ATOM    998  HA  ASN X  65      64.866  48.717  66.181  1.00  0.00           H
ATOM    999  CB  ASN X  65      66.592  48.513  67.367  1.00  0.00           C
ATOM   1000  HB2 ASN X  65      67.508  49.068  67.600  1.00  0.00           H
ATOM   1001  HB3 ASN X  65      66.077  48.250  68.293  1.00  0.00           H
ATOM   1002  CG  ASN X  65      67.009  47.217  66.697  1.00  0.00           C
ATOM   1003  OD1 ASN X  65      66.376  46.197  66.916  1.00  0.00           O
ATOM   1004  ND2 ASN X  65      68.044  47.235  65.923  1.00  0.00           N
ATOM   1005 HD21 ASN X  65      68.667  48.021  65.846  1.00  0.00           H
ATOM   1006 HD22 ASN X  65      68.243  46.359  65.466  1.00  0.00           H
ATOM   1007  C   ASN X  65      64.963  50.548  67.256  1.00  0.00           C
ATOM   1008  O   ASN X  65      64.063  50.230  67.955  1.00  0.00           O
ATOM   1009  N   GLY X  66      65.366  51.815  67.092  1.00  0.00           N
ATOM   1010  H   GLY X  66      66.136  52.080  66.493  1.00  0.00           H
ATOM   1011  CA  GLY X  66      64.766  53.008  67.737  1.00  0.00           C
ATOM   1012  HA2 GLY X  66      64.613  52.819  68.798  1.00  0.00           H
ATOM   1013  HA3 GLY X  66      65.391  53.882  67.535  1.00  0.00           H
ATOM   1014  C   GLY X  66      63.365  53.293  67.061  1.00  0.00           C
ATOM   1015  O   GLY X  66      62.549  53.899  67.778  1.00  0.00           O
ATOM   1016  N   THR X  67      63.069  52.804  65.851  1.00  0.00           N
ATOM   1017  H   THR X  67      63.768  52.277  65.340  1.00  0.00           H
ATOM   1018  CA  THR X  67      61.924  53.309  65.044  1.00  0.00           C
ATOM   1019  HA  THR X  67      61.847  54.381  65.238  1.00  0.00           H
ATOM   1020  CB  THR X  67      62.128  53.010  63.549  1.00  0.00           C
ATOM   1021  HB  THR X  67      61.330  53.459  62.946  1.00  0.00           H
ATOM   1022  CG2 THR X  67      63.504  53.566  63.070  1.00  0.00           C
ATOM   1023 HG21 THR X  67      63.594  54.623  63.321  1.00  0.00           H
ATOM   1024 HG22 THR X  67      63.722  53.400  62.018  1.00  0.00           H
ATOM   1025 HG23 THR X  67      64.339  53.221  63.673  1.00  0.00           H
ATOM   1026  OG1 THR X  67      62.203  51.606  63.298  1.00  0.00           O
ATOM   1027  HG1 THR X  67      63.020  51.234  63.645  1.00  0.00           H
ATOM   1028  C   THR X  67      60.474  52.808  65.398  1.00  0.00           C
ATOM   1029  O   THR X  67      59.571  52.928  64.606  1.00  0.00           O
ATOM   1030  N   ILE X  68      60.337  52.314  66.658  1.00  0.00           N
ATOM   1031  H   ILE X  68      61.056  52.464  67.352  1.00  0.00           H
ATOM   1032  CA  ILE X  68      59.071  51.786  67.152  1.00  0.00           C
ATOM   1033  HA  ILE X  68      58.722  51.100  66.380  1.00  0.00           H
ATOM   1034  CB  ILE X  68      59.158  51.014  68.473  1.00  0.00           C
ATOM   1035  HB  ILE X  68      58.180  50.723  68.857  1.00  0.00           H
ATOM   1036  CG2 ILE X  68      60.006  49.792  68.270  1.00  0.00           C
ATOM   1037 HG21 ILE X  68      59.848  49.091  69.090  1.00  0.00           H
ATOM   1038 HG22 ILE X  68      61.016  50.096  67.965  1.00  0.00           H
ATOM   1039 HG23 ILE X  68      59.660  49.380  67.320  1.00  0.00           H
ATOM   1040  CG1 ILE X  68      59.833  51.826  69.654  1.00  0.00           C
ATOM   1041 HG12 ILE X  68      60.123  51.326  70.577  1.00  0.00           H
ATOM   1042 HG13 ILE X  68      60.725  52.394  69.378  1.00  0.00           H
ATOM   1043  CD1 ILE X  68      58.930  52.944  70.163  1.00  0.00           C
ATOM   1044 HD11 ILE X  68      57.877  52.667  70.249  1.00  0.00           H
ATOM   1045 HD12 ILE X  68      59.017  53.813  69.498  1.00  0.00           H
ATOM   1046 HD13 ILE X  68      59.312  53.193  71.158  1.00  0.00           H
ATOM   1047  C   ILE X  68      57.815  52.726  67.211  1.00  0.00           C
ATOM   1048  O   ILE X  68      56.702  52.302  67.385  1.00  0.00           O
ATOM   1049  N   HID X  69      58.048  54.033  66.938  1.00  0.00           N
ATOM   1050  H   HID X  69      59.020  54.291  66.868  1.00  0.00           H
ATOM   1051  CA  HID X  69      57.058  55.091  66.693  1.00  0.00           C
ATOM   1052  HA  HID X  69      56.241  54.983  67.404  1.00  0.00           H
ATOM   1053  CB  HID X  69      57.638  56.524  66.998  1.00  0.00           C
ATOM   1054  HB2 HID X  69      56.869  57.271  66.740  1.00  0.00           H
ATOM   1055  HB3 HID X  69      57.742  56.486  68.083  1.00  0.00           H
ATOM   1056  CG  HID X  69      58.950  56.958  66.431  1.00  0.00           C
ATOM   1057  ND1 HID X  69      59.684  58.023  66.789  1.00  0.00           N
ATOM   1058  HD1 HID X  69      59.579  58.553  67.640  1.00  0.00           H
ATOM   1059  CE1 HID X  69      60.768  58.040  66.037  1.00  0.00           C
ATOM   1060  HE1 HID X  69      61.643  58.653  66.182  1.00  0.00           H
ATOM   1061  NE2 HID X  69      60.704  57.095  65.140  1.00  0.00           N
ATOM   1062  CD2 HID X  69      59.573  56.442  65.344  1.00  0.00           C
ATOM   1063  HD2 HID X  69      59.176  55.679  64.681  1.00  0.00           H
ATOM   1064  C   HID X  69      56.385  55.110  65.265  1.00  0.00           C
ATOM   1065  O   HID X  69      56.835  55.750  64.319  1.00  0.00           O
ATOM   1066  N   ASP X  70      55.291  54.379  65.110  1.00  0.00           N
ATOM   1067  H   ASP X  70      54.942  53.879  65.915  1.00  0.00           H
ATOM   1068  CA  ASP X  70      54.519  54.361  63.819  1.00  0.00           C
ATOM   1069  HA  ASP X  70      55.224  53.975  63.088  1.00  0.00           H
ATOM   1070  CB  ASP X  70      53.402  53.308  63.971  1.00  0.00           C
ATOM   1071  HB2 ASP X  70      52.790  53.579  64.837  1.00  0.00           H
ATOM   1072  HB3 ASP X  70      52.812  53.262  63.052  1.00  0.00           H
ATOM   1073  CG  ASP X  70      53.815  51.875  64.293  1.00  0.00           C
ATOM   1074  OD1 ASP X  70      55.006  51.428  64.329  1.00  0.00           O
ATOM   1075  OD2 ASP X  70      52.906  51.087  64.621  1.00  0.00           O
ATOM   1076  C   ASP X  70      53.978  55.638  63.370  1.00  0.00           C
ATOM   1077  O   ASP X  70      53.849  55.862  62.188  1.00  0.00           O
ATOM   1078  N   ARG X  71      53.525  56.509  64.250  1.00  0.00           N
ATOM   1079  H   ARG X  71      53.529  56.243  65.230  1.00  0.00           H
ATOM   1080  CA  ARG X  71      52.937  57.845  63.980  1.00  0.00           C
ATOM   1081  HA  ARG X  71      52.667  57.984  62.927  1.00  0.00           H
ATOM   1082  CB  ARG X  71      51.592  57.998  64.729  1.00  0.00           C
ATOM   1083  HB2 ARG X  71      51.894  57.990  65.779  1.00  0.00           H
ATOM   1084  HB3 ARG X  71      51.155  58.993  64.614  1.00  0.00           H
ATOM   1085  CG  ARG X  71      50.679  56.841  64.417  1.00  0.00           C
ATOM   1086  HG2 ARG X  71      50.324  56.904  63.394  1.00  0.00           H
ATOM   1087  HG3 ARG X  71      51.208  55.901  64.585  1.00  0.00           H
ATOM   1088  CD  ARG X  71      49.469  57.017  65.358  1.00  0.00           C
ATOM   1089  HD2 ARG X  71      49.826  57.281  66.356  1.00  0.00           H
ATOM   1090  HD3 ARG X  71      48.831  57.879  65.159  1.00  0.00           H
ATOM   1091  NE  ARG X  71      48.655  55.785  65.440  1.00  0.00           N
ATOM   1092  HE  ARG X  71      48.683  55.125  64.674  1.00  0.00           H
ATOM   1093  CZ  ARG X  71      47.866  55.455  66.459  1.00  0.00           C
ATOM   1094  NH1 ARG X  71      47.738  56.224  67.490  1.00  0.00           N
ATOM   1095 HH11 ARG X  71      48.098  57.172  67.405  1.00  0.00           H
ATOM   1096 HH12 ARG X  71      47.289  55.906  68.331  1.00  0.00           H
ATOM   1097  NH2 ARG X  71      47.308  54.334  66.532  1.00  0.00           N
ATOM   1098 HH21 ARG X  71      47.149  53.792  65.691  1.00  0.00           H
ATOM   1099 HH22 ARG X  71      46.902  54.021  67.406  1.00  0.00           H
ATOM   1100  C   ARG X  71      53.880  59.093  64.118  1.00  0.00           C
ATOM   1101  O   ARG X  71      53.312  60.144  64.353  1.00  0.00           O
ATOM   1102  N   SER X  72      55.219  58.896  63.874  1.00  0.00           N
ATOM   1103  H   SER X  72      55.581  57.963  63.748  1.00  0.00           H
ATOM   1104  CA  SER X  72      56.247  59.911  64.035  1.00  0.00           C
ATOM   1105  HA  SER X  72      56.316  60.396  65.003  1.00  0.00           H
ATOM   1106  CB  SER X  72      57.577  59.165  63.888  1.00  0.00           C
ATOM   1107  HB2 SER X  72      57.740  58.476  64.714  1.00  0.00           H
ATOM   1108  HB3 SER X  72      57.527  58.565  62.972  1.00  0.00           H
ATOM   1109  OG  SER X  72      58.777  60.028  63.752  1.00  0.00           O
ATOM   1110  HG  SER X  72      59.069  60.305  64.627  1.00  0.00           H
ATOM   1111  C   SER X  72      56.072  61.035  62.982  1.00  0.00           C
ATOM   1112  O   SER X  72      55.687  60.768  61.819  1.00  0.00           O
ATOM   1113  N   GLN X  73      56.638  62.166  63.280  1.00  0.00           N
ATOM   1114  H   GLN X  73      56.908  62.298  64.246  1.00  0.00           H
ATOM   1115  CA  GLN X  73      56.697  63.373  62.426  1.00  0.00           C
ATOM   1116  HA  GLN X  73      55.813  63.514  61.791  1.00  0.00           H
ATOM   1117  CB  GLN X  73      57.031  64.621  63.284  1.00  0.00           C
ATOM   1118  HB2 GLN X  73      57.965  64.433  63.809  1.00  0.00           H
ATOM   1119  HB3 GLN X  73      57.204  65.490  62.645  1.00  0.00           H
ATOM   1120  CG  GLN X  73      56.012  64.916  64.349  1.00  0.00           C
ATOM   1121  HG2 GLN X  73      55.467  64.016  64.635  1.00  0.00           H
ATOM   1122  HG3 GLN X  73      56.629  65.204  65.196  1.00  0.00           H
ATOM   1123  CD  GLN X  73      55.038  66.045  64.015  1.00  0.00           C
ATOM   1124  OE1 GLN X  73      55.231  67.202  64.411  1.00  0.00           O
ATOM   1125  NE2 GLN X  73      53.952  65.811  63.272  1.00  0.00           N
ATOM   1126 HE21 GLN X  73      53.443  66.573  62.840  1.00  0.00           H
ATOM   1127 HE22 GLN X  73      53.661  64.865  63.120  1.00  0.00           H
ATOM   1128  C   GLN X  73      57.844  63.176  61.392  1.00  0.00           C
ATOM   1129  O   GLN X  73      57.905  64.111  60.606  1.00  0.00           O
ATOM   1130  N   TYR X  74      58.694  62.137  61.548  1.00  0.00           N
ATOM   1131  H   TYR X  74      58.444  61.466  62.265  1.00  0.00           H
ATOM   1132  CA  TYR X  74      59.751  61.806  60.575  1.00  0.00           C
ATOM   1133  HA  TYR X  74      59.902  62.734  60.036  1.00  0.00           H
ATOM   1134  CB  TYR X  74      60.941  61.358  61.320  1.00  0.00           C
ATOM   1135  HB2 TYR X  74      61.186  61.876  62.257  1.00  0.00           H
ATOM   1136  HB3 TYR X  74      60.686  60.330  61.592  1.00  0.00           H
ATOM   1137  CG  TYR X  74      62.160  61.202  60.419  1.00  0.00           C
ATOM   1138  CD1 TYR X  74      62.704  62.332  59.735  1.00  0.00           C
ATOM   1139  HD1 TYR X  74      62.334  63.332  59.910  1.00  0.00           H
ATOM   1140  CE1 TYR X  74      63.929  62.138  59.028  1.00  0.00           C
ATOM   1141  HE1 TYR X  74      64.466  63.010  58.678  1.00  0.00           H
ATOM   1142  CZ  TYR X  74      64.544  60.849  58.887  1.00  0.00           C
ATOM   1143  OH  TYR X  74      65.754  60.751  58.384  1.00  0.00           O
ATOM   1144  HH  TYR X  74      66.228  61.567  58.541  1.00  0.00           H
ATOM   1145  CE2 TYR X  74      63.946  59.721  59.462  1.00  0.00           C
ATOM   1146  HE2 TYR X  74      64.488  58.787  59.457  1.00  0.00           H
ATOM   1147  CD2 TYR X  74      62.745  59.879  60.196  1.00  0.00           C
ATOM   1148  HD2 TYR X  74      62.129  59.051  60.507  1.00  0.00           H
ATOM   1149  C   TYR X  74      59.289  60.830  59.439  1.00  0.00           C
ATOM   1150  O   TYR X  74      59.794  60.911  58.316  1.00  0.00           O
ATOM   1151  N   ARG X  75      58.299  59.975  59.710  1.00  0.00           N
ATOM   1152  H   ARG X  75      57.962  59.975  60.665  1.00  0.00           H
ATOM   1153  CA  ARG X  75      57.718  58.990  58.766  1.00  0.00           C
ATOM   1154  HA  ARG X  75      58.548  58.447  58.308  1.00  0.00           H
ATOM   1155  CB  ARG X  75      56.676  58.126  59.439  1.00  0.00           C
ATOM   1156  HB2 ARG X  75      56.978  57.964  60.478  1.00  0.00           H
ATOM   1157  HB3 ARG X  75      55.721  58.641  59.463  1.00  0.00           H
ATOM   1158  CG  ARG X  75      56.391  56.769  58.863  1.00  0.00           C
ATOM   1159  HG2 ARG X  75      56.048  56.789  57.825  1.00  0.00           H
ATOM   1160  HG3 ARG X  75      57.350  56.273  58.792  1.00  0.00           H
ATOM   1161  CD  ARG X  75      55.438  55.995  59.715  1.00  0.00           C
ATOM   1162  HD2 ARG X  75      55.836  55.788  60.701  1.00  0.00           H
ATOM   1163  HD3 ARG X  75      54.510  56.574  59.727  1.00  0.00           H
ATOM   1164  NE  ARG X  75      55.188  54.713  59.162  1.00  0.00           N
ATOM   1165  HE  ARG X  75      55.921  54.211  58.676  1.00  0.00           H
ATOM   1166  CZ  ARG X  75      54.099  54.022  59.284  1.00  0.00           C
ATOM   1167  NH1 ARG X  75      53.201  54.292  60.187  1.00  0.00           N
ATOM   1168 HH11 ARG X  75      53.259  55.020  60.883  1.00  0.00           H
ATOM   1169 HH12 ARG X  75      52.461  53.623  60.364  1.00  0.00           H
ATOM   1170  NH2 ARG X  75      54.030  52.999  58.569  1.00  0.00           N
ATOM   1171 HH21 ARG X  75      54.853  52.562  58.194  1.00  0.00           H
ATOM   1172 HH22 ARG X  75      53.239  52.378  58.659  1.00  0.00           H
ATOM   1173  C   ARG X  75      57.059  59.689  57.550  1.00  0.00           C
ATOM   1174  O   ARG X  75      56.344  60.692  57.705  1.00  0.00           O
ATOM   1175  N   ALA X  76      57.309  59.086  56.385  1.00  0.00           N
ATOM   1176  H   ALA X  76      57.714  58.159  56.431  1.00  0.00           H
ATOM   1177  CA  ALA X  76      56.868  59.664  55.079  1.00  0.00           C
ATOM   1178  HA  ALA X  76      55.982  60.284  55.232  1.00  0.00           H
ATOM   1179  CB  ALA X  76      57.935  60.536  54.547  1.00  0.00           C
ATOM   1180  HB1 ALA X  76      58.227  61.078  55.452  1.00  0.00           H
ATOM   1181  HB2 ALA X  76      57.571  61.217  53.778  1.00  0.00           H
ATOM   1182  HB3 ALA X  76      58.770  59.908  54.226  1.00  0.00           H
ATOM   1183  C   ALA X  76      56.354  58.688  54.013  1.00  0.00           C
ATOM   1184  O   ALA X  76      56.834  57.539  54.068  1.00  0.00           O
ATOM   1185  N   LEU X  77      55.528  59.127  53.024  1.00  0.00           N
ATOM   1186  H   LEU X  77      55.339  60.109  52.904  1.00  0.00           H
ATOM   1187  CA  LEU X  77      55.268  58.309  51.883  1.00  0.00           C
ATOM   1188  HA  LEU X  77      55.168  57.261  52.170  1.00  0.00           H
ATOM   1189  CB  LEU X  77      53.978  58.894  51.274  1.00  0.00           C
ATOM   1190  HB2 LEU X  77      53.208  59.133  52.005  1.00  0.00           H
ATOM   1191  HB3 LEU X  77      54.259  59.897  50.977  1.00  0.00           H
ATOM   1192  CG  LEU X  77      53.467  58.203  49.994  1.00  0.00           C
ATOM   1193  HG  LEU X  77      54.224  58.133  49.221  1.00  0.00           H
ATOM   1194  CD1 LEU X  77      53.130  56.762  50.385  1.00  0.00           C
ATOM   1195 HD11 LEU X  77      52.945  56.536  51.439  1.00  0.00           H
ATOM   1196 HD12 LEU X  77      53.975  56.132  50.101  1.00  0.00           H
ATOM   1197 HD13 LEU X  77      52.315  56.390  49.772  1.00  0.00           H
ATOM   1198  CD2 LEU X  77      52.199  58.854  49.426  1.00  0.00           C
ATOM   1199 HD21 LEU X  77      51.437  58.615  50.164  1.00  0.00           H
ATOM   1200 HD22 LEU X  77      52.412  59.918  49.311  1.00  0.00           H
ATOM   1201 HD23 LEU X  77      51.909  58.405  48.476  1.00  0.00           H
ATOM   1202  C   LEU X  77      56.494  58.397  50.898  1.00  0.00           C
ATOM   1203  O   LEU X  77      56.777  59.526  50.508  1.00  0.00           O
ATOM   1204  N   ILE X  78      57.138  57.284  50.550  1.00  0.00           N
ATOM   1205  H   ILE X  78      56.739  56.457  50.986  1.00  0.00           H
ATOM   1206  CA  ILE X  78      58.130  57.044  49.538  1.00  0.00           C
ATOM   1207  HA  ILE X  78      58.532  57.994  49.207  1.00  0.00           H
ATOM   1208  CB  ILE X  78      59.474  56.507  50.115  1.00  0.00           C
ATOM   1209  HB  ILE X  78      60.106  56.349  49.241  1.00  0.00           H
ATOM   1210  CG2 ILE X  78      60.219  57.565  50.904  1.00  0.00           C
ATOM   1211 HG21 ILE X  78      59.809  57.617  51.913  1.00  0.00           H
ATOM   1212 HG22 ILE X  78      60.170  58.545  50.442  1.00  0.00           H
ATOM   1213 HG23 ILE X  78      61.231  57.224  51.111  1.00  0.00           H
ATOM   1214  CG1 ILE X  78      59.361  55.075  50.724  1.00  0.00           C
ATOM   1215 HG12 ILE X  78      58.847  55.157  51.688  1.00  0.00           H
ATOM   1216 HG13 ILE X  78      58.851  54.454  49.981  1.00  0.00           H
ATOM   1217  CD1 ILE X  78      60.731  54.488  50.992  1.00  0.00           C
ATOM   1218 HD11 ILE X  78      61.242  54.276  50.056  1.00  0.00           H
ATOM   1219 HD12 ILE X  78      60.658  53.550  51.539  1.00  0.00           H
ATOM   1220 HD13 ILE X  78      61.326  55.117  51.661  1.00  0.00           H
ATOM   1221  C   ILE X  78      57.512  56.230  48.433  1.00  0.00           C
ATOM   1222  O   ILE X  78      56.577  55.477  48.613  1.00  0.00           O
ATOM   1223  N   SER X  79      58.118  56.476  47.238  1.00  0.00           N
ATOM   1224  H   SER X  79      58.803  57.214  47.209  1.00  0.00           H
ATOM   1225  CA  SER X  79      57.935  55.647  46.105  1.00  0.00           C
ATOM   1226  HA  SER X  79      57.414  54.741  46.428  1.00  0.00           H
ATOM   1227  CB  SER X  79      56.919  56.203  45.134  1.00  0.00           C
ATOM   1228  HB2 SER X  79      56.415  55.354  44.679  1.00  0.00           H
ATOM   1229  HB3 SER X  79      56.271  56.801  45.775  1.00  0.00           H
ATOM   1230  OG  SER X  79      57.523  57.129  44.226  1.00  0.00           O
ATOM   1231  HG  SER X  79      57.134  57.983  44.457  1.00  0.00           H
ATOM   1232  C   SER X  79      59.194  55.371  45.346  1.00  0.00           C
ATOM   1233  O   SER X  79      60.194  56.099  45.463  1.00  0.00           O
ATOM   1234  N   TRP X  80      59.297  54.163  44.736  1.00  0.00           N
ATOM   1235  H   TRP X  80      58.489  53.562  44.765  1.00  0.00           H
ATOM   1236  CA  TRP X  80      60.559  53.712  44.083  1.00  0.00           C
ATOM   1237  HA  TRP X  80      61.147  54.569  43.774  1.00  0.00           H
ATOM   1238  CB  TRP X  80      61.451  52.947  45.091  1.00  0.00           C
ATOM   1239  HB2 TRP X  80      62.468  52.868  44.708  1.00  0.00           H
ATOM   1240  HB3 TRP X  80      61.539  53.548  45.992  1.00  0.00           H
ATOM   1241  CG  TRP X  80      61.065  51.558  45.458  1.00  0.00           C
ATOM   1242  CD1 TRP X  80      61.525  50.357  44.991  1.00  0.00           C
ATOM   1243  HD1 TRP X  80      62.230  50.324  44.183  1.00  0.00           H
ATOM   1244  NE1 TRP X  80      60.906  49.300  45.613  1.00  0.00           N
ATOM   1245  HE1 TRP X  80      61.086  48.338  45.372  1.00  0.00           H
ATOM   1246  CE2 TRP X  80      60.050  49.771  46.536  1.00  0.00           C
ATOM   1247  CZ2 TRP X  80      59.298  49.136  47.552  1.00  0.00           C
ATOM   1248  HZ2 TRP X  80      59.451  48.094  47.770  1.00  0.00           H
ATOM   1249  CH2 TRP X  80      58.447  49.856  48.349  1.00  0.00           C
ATOM   1250  HH2 TRP X  80      57.840  49.332  49.073  1.00  0.00           H
ATOM   1251  CZ3 TRP X  80      58.400  51.272  48.236  1.00  0.00           C
ATOM   1252  HZ3 TRP X  80      57.770  51.882  48.873  1.00  0.00           H
ATOM   1253  CE3 TRP X  80      59.283  51.938  47.330  1.00  0.00           C
ATOM   1254  HE3 TRP X  80      59.257  53.022  47.279  1.00  0.00           H
ATOM   1255  CD2 TRP X  80      60.096  51.200  46.484  1.00  0.00           C
ATOM   1256  C   TRP X  80      60.258  52.819  42.848  1.00  0.00           C
ATOM   1257  O   TRP X  80      59.117  52.332  42.696  1.00  0.00           O
ATOM   1258  N   PRO X  81      61.162  52.763  41.850  1.00  0.00           N
ATOM   1259  CD  PRO X  81      62.463  53.405  41.750  1.00  0.00           C
ATOM   1260  HD2 PRO X  81      63.207  52.636  41.978  1.00  0.00           H
ATOM   1261  HD3 PRO X  81      62.519  54.281  42.393  1.00  0.00           H
ATOM   1262  CG  PRO X  81      62.647  53.729  40.274  1.00  0.00           C
ATOM   1263  HG2 PRO X  81      63.709  53.908  40.112  1.00  0.00           H
ATOM   1264  HG3 PRO X  81      62.081  54.638  40.092  1.00  0.00           H
ATOM   1265  CB  PRO X  81      61.995  52.517  39.588  1.00  0.00           C
ATOM   1266  HB2 PRO X  81      62.639  51.647  39.636  1.00  0.00           H
ATOM   1267  HB3 PRO X  81      61.543  52.779  38.630  1.00  0.00           H
ATOM   1268  CA  PRO X  81      60.839  52.259  40.493  1.00  0.00           C
ATOM   1269  HA  PRO X  81      59.997  52.833  40.096  1.00  0.00           H
ATOM   1270  C   PRO X  81      60.457  50.728  40.425  1.00  0.00           C
ATOM   1271  O   PRO X  81      60.179  50.021  41.379  1.00  0.00           O
ATOM   1272  N   LEU X  82      60.479  50.120  39.233  1.00  0.00           N
ATOM   1273  H   LEU X  82      60.716  50.696  38.443  1.00  0.00           H
ATOM   1274  CA  LEU X  82      60.473  48.620  38.914  1.00  0.00           C
ATOM   1275  HA  LEU X  82      59.894  47.998  39.592  1.00  0.00           H
ATOM   1276  CB  LEU X  82      59.945  48.477  37.495  1.00  0.00           C
ATOM   1277  HB2 LEU X  82      60.634  49.072  36.892  1.00  0.00           H
ATOM   1278  HB3 LEU X  82      59.859  47.427  37.215  1.00  0.00           H
ATOM   1279  CG  LEU X  82      58.574  49.221  37.180  1.00  0.00           C
ATOM   1280  HG  LEU X  82      58.608  50.302  37.326  1.00  0.00           H
ATOM   1281  CD1 LEU X  82      58.160  48.999  35.786  1.00  0.00           C
ATOM   1282 HD11 LEU X  82      57.344  49.696  35.629  1.00  0.00           H
ATOM   1283 HD12 LEU X  82      57.821  47.985  35.550  1.00  0.00           H
ATOM   1284 HD13 LEU X  82      58.895  49.267  35.032  1.00  0.00           H
ATOM   1285  CD2 LEU X  82      57.407  48.570  38.013  1.00  0.00           C
ATOM   1286 HD21 LEU X  82      57.403  47.481  37.974  1.00  0.00           H
ATOM   1287 HD22 LEU X  82      57.651  48.817  39.053  1.00  0.00           H
ATOM   1288 HD23 LEU X  82      56.390  48.858  37.778  1.00  0.00           H
ATOM   1289  C   LEU X  82      61.855  47.929  38.990  1.00  0.00           C
ATOM   1290  O   LEU X  82      62.812  48.616  38.844  1.00  0.00           O
ATOM   1291  N   SER X  83      62.006  46.641  39.258  1.00  0.00           N
ATOM   1292  H   SER X  83      61.140  46.236  39.593  1.00  0.00           H
ATOM   1293  CA  SER X  83      63.240  45.895  39.247  1.00  0.00           C
ATOM   1294  HA  SER X  83      62.987  44.848  39.439  1.00  0.00           H
ATOM   1295  CB  SER X  83      63.922  45.857  37.868  1.00  0.00           C
ATOM   1296  HB2 SER X  83      64.203  46.860  37.570  1.00  0.00           H
ATOM   1297  HB3 SER X  83      64.780  45.182  37.766  1.00  0.00           H
ATOM   1298  OG  SER X  83      62.960  45.495  36.933  1.00  0.00           O
ATOM   1299  HG  SER X  83      62.760  46.267  36.407  1.00  0.00           H
ATOM   1300  C   SER X  83      64.266  46.313  40.366  1.00  0.00           C
ATOM   1301  O   SER X  83      65.491  46.130  40.175  1.00  0.00           O
ATOM   1302  N   SER X  84      63.833  46.905  41.480  1.00  0.00           N
ATOM   1303  H   SER X  84      62.844  47.040  41.614  1.00  0.00           H
ATOM   1304  CA  SER X  84      64.637  47.474  42.595  1.00  0.00           C
ATOM   1305  HA  SER X  84      65.430  46.722  42.676  1.00  0.00           H
ATOM   1306  CB  SER X  84      65.276  48.778  42.127  1.00  0.00           C
ATOM   1307  HB2 SER X  84      65.782  49.286  42.944  1.00  0.00           H
ATOM   1308  HB3 SER X  84      66.009  48.464  41.390  1.00  0.00           H
ATOM   1309  OG  SER X  84      64.212  49.586  41.537  1.00  0.00           O
ATOM   1310  HG  SER X  84      63.664  49.110  40.918  1.00  0.00           H
ATOM   1311  C   SER X  84      63.896  47.614  43.971  1.00  0.00           C
ATOM   1312  O   SER X  84      62.663  47.782  44.045  1.00  0.00           O
ATOM   1313  N   PRO X  85      64.550  47.436  45.136  1.00  0.00           N
ATOM   1314  CD  PRO X  85      65.881  47.003  45.214  1.00  0.00           C
ATOM   1315  HD2 PRO X  85      66.463  47.822  44.784  1.00  0.00           H
ATOM   1316  HD3 PRO X  85      66.078  46.012  44.813  1.00  0.00           H
ATOM   1317  CG  PRO X  85      66.211  46.932  46.664  1.00  0.00           C
ATOM   1318  HG2 PRO X  85      66.676  47.883  46.931  1.00  0.00           H
ATOM   1319  HG3 PRO X  85      66.763  46.050  46.989  1.00  0.00           H
ATOM   1320  CB  PRO X  85      64.859  46.792  47.303  1.00  0.00           C
ATOM   1321  HB2 PRO X  85      64.960  47.263  48.280  1.00  0.00           H
ATOM   1322  HB3 PRO X  85      64.412  45.801  47.387  1.00  0.00           H
ATOM   1323  CA  PRO X  85      63.965  47.590  46.479  1.00  0.00           C
ATOM   1324  HA  PRO X  85      62.980  47.149  46.584  1.00  0.00           H
ATOM   1325  C   PRO X  85      63.991  49.157  46.855  1.00  0.00           C
ATOM   1326  O   PRO X  85      64.465  49.996  46.094  1.00  0.00           O
ATOM   1327  N   PRO X  86      63.408  49.597  47.984  1.00  0.00           N
ATOM   1328  CD  PRO X  86      62.654  48.736  48.882  1.00  0.00           C
ATOM   1329  HD2 PRO X  86      63.305  48.122  49.501  1.00  0.00           H
ATOM   1330  HD3 PRO X  86      61.839  48.224  48.378  1.00  0.00           H
ATOM   1331  CG  PRO X  86      61.961  49.675  49.917  1.00  0.00           C
ATOM   1332  HG2 PRO X  86      62.329  49.528  50.932  1.00  0.00           H
ATOM   1333  HG3 PRO X  86      60.884  49.541  49.931  1.00  0.00           H
ATOM   1334  CB  PRO X  86      62.264  51.138  49.417  1.00  0.00           C
ATOM   1335  HB2 PRO X  86      62.365  51.812  50.265  1.00  0.00           H
ATOM   1336  HB3 PRO X  86      61.438  51.553  48.853  1.00  0.00           H
ATOM   1337  CA  PRO X  86      63.502  50.975  48.466  1.00  0.00           C
ATOM   1338  HA  PRO X  86      63.425  51.794  47.748  1.00  0.00           H
ATOM   1339  C   PRO X  86      64.850  51.255  49.168  1.00  0.00           C
ATOM   1340  O   PRO X  86      65.066  51.236  50.367  1.00  0.00           O
ATOM   1341  N   THR X  87      65.828  51.601  48.370  1.00  0.00           N
ATOM   1342  H   THR X  87      65.624  51.564  47.389  1.00  0.00           H
ATOM   1343  CA  THR X  87      67.170  52.064  48.867  1.00  0.00           C
ATOM   1344  HA  THR X  87      67.322  51.502  49.797  1.00  0.00           H
ATOM   1345  CB  THR X  87      68.393  51.680  47.935  1.00  0.00           C
ATOM   1346  HB  THR X  87      69.330  51.743  48.491  1.00  0.00           H
ATOM   1347  CG2 THR X  87      68.223  50.315  47.369  1.00  0.00           C
ATOM   1348 HG21 THR X  87      69.160  50.135  46.838  1.00  0.00           H
ATOM   1349 HG22 THR X  87      67.426  50.115  46.647  1.00  0.00           H
ATOM   1350 HG23 THR X  87      67.971  49.611  48.151  1.00  0.00           H
ATOM   1351  OG1 THR X  87      68.449  52.592  46.917  1.00  0.00           O
ATOM   1352  HG1 THR X  87      67.730  52.447  46.304  1.00  0.00           H
ATOM   1353  C   THR X  87      67.113  53.578  49.185  1.00  0.00           C
ATOM   1354  O   THR X  87      66.248  54.285  48.675  1.00  0.00           O
ATOM   1355  N   VAL X  88      68.131  54.078  49.905  1.00  0.00           N
ATOM   1356  H   VAL X  88      68.755  53.450  50.394  1.00  0.00           H
ATOM   1357  CA  VAL X  88      68.291  55.550  50.233  1.00  0.00           C
ATOM   1358  HA  VAL X  88      67.376  55.737  50.784  1.00  0.00           H
ATOM   1359  CB  VAL X  88      69.580  55.727  51.136  1.00  0.00           C
ATOM   1360  HB  VAL X  88      69.529  54.977  51.921  1.00  0.00           H
ATOM   1361  CG1 VAL X  88      70.830  55.482  50.335  1.00  0.00           C
ATOM   1362 HG11 VAL X  88      70.911  56.240  49.564  1.00  0.00           H
ATOM   1363 HG12 VAL X  88      71.602  55.960  50.934  1.00  0.00           H
ATOM   1364 HG13 VAL X  88      71.099  54.459  50.064  1.00  0.00           H
ATOM   1365  CG2 VAL X  88      69.731  57.165  51.657  1.00  0.00           C
ATOM   1366 HG21 VAL X  88      68.710  57.494  51.861  1.00  0.00           H
ATOM   1367 HG22 VAL X  88      70.203  57.831  50.932  1.00  0.00           H
ATOM   1368 HG23 VAL X  88      70.328  57.154  52.566  1.00  0.00           H
ATOM   1369  C   VAL X  88      68.410  56.420  48.991  1.00  0.00           C
ATOM   1370  O   VAL X  88      68.260  57.630  48.993  1.00  0.00           O
ATOM   1371  N   TYR X  89      68.662  55.775  47.833  1.00  0.00           N
ATOM   1372  H   TYR X  89      68.677  54.762  47.892  1.00  0.00           H
ATOM   1373  CA  TYR X  89      69.051  56.433  46.596  1.00  0.00           C
ATOM   1374  HA  TYR X  89      69.398  57.452  46.768  1.00  0.00           H
ATOM   1375  CB  TYR X  89      70.143  55.707  45.822  1.00  0.00           C
ATOM   1376  HB2 TYR X  89      69.689  54.826  45.361  1.00  0.00           H
ATOM   1377  HB3 TYR X  89      70.570  56.260  44.987  1.00  0.00           H
ATOM   1378  CG  TYR X  89      71.327  55.130  46.612  1.00  0.00           C
ATOM   1379  CD1 TYR X  89      71.574  53.722  46.685  1.00  0.00           C
ATOM   1380  HD1 TYR X  89      70.864  53.023  46.274  1.00  0.00           H
ATOM   1381  CE1 TYR X  89      72.644  53.242  47.495  1.00  0.00           C
ATOM   1382  HE1 TYR X  89      72.776  52.179  47.573  1.00  0.00           H
ATOM   1383  CZ  TYR X  89      73.371  54.124  48.312  1.00  0.00           C
ATOM   1384  OH  TYR X  89      74.463  53.742  48.975  1.00  0.00           O
ATOM   1385  HH  TYR X  89      74.218  52.830  49.185  1.00  0.00           H
ATOM   1386  CE2 TYR X  89      73.114  55.522  48.238  1.00  0.00           C
ATOM   1387  HE2 TYR X  89      73.628  56.183  48.922  1.00  0.00           H
ATOM   1388  CD2 TYR X  89      72.052  56.033  47.433  1.00  0.00           C
ATOM   1389  HD2 TYR X  89      72.006  57.109  47.346  1.00  0.00           H
ATOM   1390  C   TYR X  89      67.876  56.745  45.614  1.00  0.00           C
ATOM   1391  O   TYR X  89      67.930  57.716  44.850  1.00  0.00           O
ATOM   1392  N   ASN X  90      66.942  55.730  45.549  1.00  0.00           N
ATOM   1393  H   ASN X  90      67.027  54.920  46.146  1.00  0.00           H
ATOM   1394  CA  ASN X  90      65.765  55.724  44.615  1.00  0.00           C
ATOM   1395  HA  ASN X  90      65.949  56.486  43.859  1.00  0.00           H
ATOM   1396  CB  ASN X  90      65.686  54.389  43.836  1.00  0.00           C
ATOM   1397  HB2 ASN X  90      64.807  54.444  43.200  1.00  0.00           H
ATOM   1398  HB3 ASN X  90      66.584  54.233  43.247  1.00  0.00           H
ATOM   1399  CG  ASN X  90      65.595  53.153  44.706  1.00  0.00           C
ATOM   1400  OD1 ASN X  90      65.907  53.130  45.827  1.00  0.00           O
ATOM   1401  ND2 ASN X  90      65.064  52.082  44.171  1.00  0.00           N
ATOM   1402 HD21 ASN X  90      64.751  52.056  43.208  1.00  0.00           H
ATOM   1403 HD22 ASN X  90      65.096  51.202  44.655  1.00  0.00           H
ATOM   1404  C   ASN X  90      64.413  56.209  45.229  1.00  0.00           C
ATOM   1405  O   ASN X  90      63.444  56.333  44.506  1.00  0.00           O
ATOM   1406  N   SER X  91      64.338  56.354  46.551  1.00  0.00           N
ATOM   1407  H   SER X  91      65.115  56.201  47.181  1.00  0.00           H
ATOM   1408  CA  SER X  91      62.980  56.412  47.227  1.00  0.00           C
ATOM   1409  HA  SER X  91      62.268  55.731  46.758  1.00  0.00           H
ATOM   1410  CB  SER X  91      63.130  55.938  48.636  1.00  0.00           C
ATOM   1411  HB2 SER X  91      63.694  56.643  49.241  1.00  0.00           H
ATOM   1412  HB3 SER X  91      62.188  55.906  49.187  1.00  0.00           H
ATOM   1413  OG  SER X  91      63.712  54.623  48.667  1.00  0.00           O
ATOM   1414  HG  SER X  91      64.668  54.600  48.595  1.00  0.00           H
ATOM   1415  C   SER X  91      62.393  57.832  47.261  1.00  0.00           C
ATOM   1416  O   SER X  91      62.626  58.558  48.189  1.00  0.00           O
ATOM   1417  N   ARG X  92      61.702  58.287  46.226  1.00  0.00           N
ATOM   1418  H   ARG X  92      61.247  57.642  45.588  1.00  0.00           H
ATOM   1419  CA  ARG X  92      61.192  59.601  46.138  1.00  0.00           C
ATOM   1420  HA  ARG X  92      61.922  60.360  46.386  1.00  0.00           H
ATOM   1421  CB  ARG X  92      60.806  59.813  44.701  1.00  0.00           C
ATOM   1422  HB2 ARG X  92      61.637  59.896  44.004  1.00  0.00           H
ATOM   1423  HB3 ARG X  92      60.102  59.041  44.392  1.00  0.00           H
ATOM   1424  CG  ARG X  92      60.018  61.124  44.581  1.00  0.00           C
ATOM   1425  HG2 ARG X  92      59.075  61.186  45.122  1.00  0.00           H
ATOM   1426  HG3 ARG X  92      60.779  61.823  44.920  1.00  0.00           H
ATOM   1427  CD  ARG X  92      59.535  61.505  43.197  1.00  0.00           C
ATOM   1428  HD2 ARG X  92      59.166  62.517  43.320  1.00  0.00           H
ATOM   1429  HD3 ARG X  92      60.373  61.365  42.515  1.00  0.00           H
ATOM   1430  NE  ARG X  92      58.352  60.695  42.828  1.00  0.00           N
ATOM   1431  HE  ARG X  92      57.706  60.506  43.581  1.00  0.00           H
ATOM   1432  CZ  ARG X  92      58.061  59.997  41.754  1.00  0.00           C
ATOM   1433  NH1 ARG X  92      58.747  60.072  40.655  1.00  0.00           N
ATOM   1434 HH11 ARG X  92      59.404  60.844  40.570  1.00  0.00           H
ATOM   1435 HH12 ARG X  92      58.383  59.662  39.813  1.00  0.00           H
ATOM   1436  NH2 ARG X  92      57.042  59.187  41.795  1.00  0.00           N
ATOM   1437 HH21 ARG X  92      56.568  59.128  42.681  1.00  0.00           H
ATOM   1438 HH22 ARG X  92      56.753  58.687  40.969  1.00  0.00           H
ATOM   1439  C   ARG X  92      60.128  59.875  47.159  1.00  0.00           C
ATOM   1440  O   ARG X  92      59.111  59.166  47.179  1.00  0.00           O
ATOM   1441  N   VAL X  93      60.395  60.833  48.063  1.00  0.00           N
ATOM   1442  H   VAL X  93      61.235  61.394  47.975  1.00  0.00           H
ATOM   1443  CA  VAL X  93      59.479  61.349  49.117  1.00  0.00           C
ATOM   1444  HA  VAL X  93      59.033  60.542  49.699  1.00  0.00           H
ATOM   1445  CB  VAL X  93      60.214  62.403  49.986  1.00  0.00           C
ATOM   1446  HB  VAL X  93      60.845  63.040  49.359  1.00  0.00           H
ATOM   1447  CG1 VAL X  93      59.244  63.315  50.828  1.00  0.00           C
ATOM   1448 HG11 VAL X  93      58.682  63.884  50.086  1.00  0.00           H
ATOM   1449 HG12 VAL X  93      58.537  62.760  51.434  1.00  0.00           H
ATOM   1450 HG13 VAL X  93      59.848  64.034  51.385  1.00  0.00           H
ATOM   1451  CG2 VAL X  93      61.154  61.563  50.891  1.00  0.00           C
ATOM   1452 HG21 VAL X  93      61.631  62.198  51.642  1.00  0.00           H
ATOM   1453 HG22 VAL X  93      61.878  60.973  50.321  1.00  0.00           H
ATOM   1454 HG23 VAL X  93      60.491  60.931  51.487  1.00  0.00           H
ATOM   1455  C   VAL X  93      58.365  62.016  48.336  1.00  0.00           C
ATOM   1456  O   VAL X  93      58.596  62.849  47.466  1.00  0.00           O
ATOM   1457  N   GLU X  94      57.105  61.758  48.814  1.00  0.00           N
ATOM   1458  H   GLU X  94      57.046  61.022  49.511  1.00  0.00           H
ATOM   1459  CA  GLU X  94      55.960  62.342  48.092  1.00  0.00           C
ATOM   1460  HA  GLU X  94      56.261  62.868  47.194  1.00  0.00           H
ATOM   1461  CB  GLU X  94      55.042  61.219  47.644  1.00  0.00           C
ATOM   1462  HB2 GLU X  94      54.546  60.676  48.448  1.00  0.00           H
ATOM   1463  HB3 GLU X  94      54.240  61.652  47.046  1.00  0.00           H
ATOM   1464  CG  GLU X  94      55.657  60.096  46.771  1.00  0.00           C
ATOM   1465  HG2 GLU X  94      56.599  59.910  47.290  1.00  0.00           H
ATOM   1466  HG3 GLU X  94      54.937  59.283  46.915  1.00  0.00           H
ATOM   1467  CD  GLU X  94      55.911  60.468  45.329  1.00  0.00           C
ATOM   1468  OE1 GLU X  94      55.506  61.508  44.751  1.00  0.00           O
ATOM   1469  OE2 GLU X  94      56.419  59.560  44.589  1.00  0.00           O
ATOM   1470  C   GLU X  94      55.301  63.313  49.036  1.00  0.00           C
ATOM   1471  O   GLU X  94      54.940  64.350  48.590  1.00  0.00           O
ATOM   1472  N   CYX X  95      55.243  62.992  50.308  1.00  0.00           N
ATOM   1473  H   CYX X  95      55.512  62.078  50.625  1.00  0.00           H
ATOM   1474  CA  CYX X  95      54.863  63.869  51.352  1.00  0.00           C
ATOM   1475  HA  CYX X  95      55.418  64.776  51.142  1.00  0.00           H
ATOM   1476  CB  CYX X  95      53.362  64.252  51.132  1.00  0.00           C
ATOM   1477  HB2 CYX X  95      53.130  64.694  52.097  1.00  0.00           H
ATOM   1478  HB3 CYX X  95      53.144  65.005  50.374  1.00  0.00           H
ATOM   1479  SG  CYX X  95      52.220  62.874  50.836  1.00  0.00           S
ATOM   1480  C   CYX X  95      55.146  63.305  52.794  1.00  0.00           C
ATOM   1481  O   CYX X  95      55.200  62.083  52.963  1.00  0.00           O
ATOM   1482  N   ILE X  96      55.402  64.063  53.809  1.00  0.00           N
ATOM   1483  H   ILE X  96      55.275  65.047  53.596  1.00  0.00           H
ATOM   1484  CA  ILE X  96      55.515  63.536  55.199  1.00  0.00           C
ATOM   1485  HA  ILE X  96      56.069  62.602  55.154  1.00  0.00           H
ATOM   1486  CB  ILE X  96      56.107  64.629  56.198  1.00  0.00           C
ATOM   1487  HB  ILE X  96      55.518  65.537  56.095  1.00  0.00           H
ATOM   1488  CG2 ILE X  96      55.964  64.319  57.746  1.00  0.00           C
ATOM   1489 HG21 ILE X  96      56.336  63.315  57.966  1.00  0.00           H
ATOM   1490 HG22 ILE X  96      54.893  64.292  57.925  1.00  0.00           H
ATOM   1491 HG23 ILE X  96      56.519  65.023  58.374  1.00  0.00           H
ATOM   1492  CG1 ILE X  96      57.541  64.845  55.778  1.00  0.00           C
ATOM   1493 HG12 ILE X  96      58.113  63.974  56.081  1.00  0.00           H
ATOM   1494 HG13 ILE X  96      57.515  64.976  54.697  1.00  0.00           H
ATOM   1495  CD1 ILE X  96      58.115  66.121  56.258  1.00  0.00           C
ATOM   1496 HD11 ILE X  96      59.187  66.246  56.133  1.00  0.00           H
ATOM   1497 HD12 ILE X  96      57.910  66.232  57.314  1.00  0.00           H
ATOM   1498 HD13 ILE X  96      57.687  66.967  55.714  1.00  0.00           H
ATOM   1499  C   ILE X  96      54.068  63.026  55.634  1.00  0.00           C
ATOM   1500  O   ILE X  96      53.111  63.859  55.506  1.00  0.00           O
ATOM   1501  N   GLY X  97      54.003  61.900  56.288  1.00  0.00           N
ATOM   1502  H   GLY X  97      54.893  61.527  56.578  1.00  0.00           H
ATOM   1503  CA  GLY X  97      52.801  61.267  56.734  1.00  0.00           C
ATOM   1504  HA2 GLY X  97      52.226  61.920  57.397  1.00  0.00           H
ATOM   1505  HA3 GLY X  97      52.207  61.163  55.829  1.00  0.00           H
ATOM   1506  C   GLY X  97      52.947  59.858  57.407  1.00  0.00           C
ATOM   1507  O   GLY X  97      54.008  59.299  57.448  1.00  0.00           O
ATOM   1508  N   TRP X  98      51.801  59.363  57.975  1.00  0.00           N
ATOM   1509  H   TRP X  98      50.943  59.884  58.082  1.00  0.00           H
ATOM   1510  CA  TRP X  98      51.582  58.009  58.611  1.00  0.00           C
ATOM   1511  HA  TRP X  98      52.383  57.311  58.348  1.00  0.00           H
ATOM   1512  CB  TRP X  98      51.814  58.113  60.213  1.00  0.00           C
ATOM   1513  HB2 TRP X  98      51.536  57.141  60.643  1.00  0.00           H
ATOM   1514  HB3 TRP X  98      52.869  58.336  60.309  1.00  0.00           H
ATOM   1515  CG  TRP X  98      51.024  59.180  60.973  1.00  0.00           C
ATOM   1516  CD1 TRP X  98      51.513  60.315  61.520  1.00  0.00           C
ATOM   1517  HD1 TRP X  98      52.517  60.669  61.339  1.00  0.00           H
ATOM   1518  NE1 TRP X  98      50.571  61.061  62.272  1.00  0.00           N
ATOM   1519  HE1 TRP X  98      50.720  61.829  62.917  1.00  0.00           H
ATOM   1520  CE2 TRP X  98      49.335  60.562  62.077  1.00  0.00           C
ATOM   1521  CZ2 TRP X  98      48.057  60.955  62.429  1.00  0.00           C
ATOM   1522  HZ2 TRP X  98      47.935  61.903  62.920  1.00  0.00           H
ATOM   1523  CH2 TRP X  98      46.964  60.223  61.920  1.00  0.00           C
ATOM   1524  HH2 TRP X  98      45.968  60.541  62.202  1.00  0.00           H
ATOM   1525  CZ3 TRP X  98      47.155  59.010  61.237  1.00  0.00           C
ATOM   1526  HZ3 TRP X  98      46.285  58.420  60.970  1.00  0.00           H
ATOM   1527  CE3 TRP X  98      48.444  58.581  60.952  1.00  0.00           C
ATOM   1528  HE3 TRP X  98      48.605  57.768  60.256  1.00  0.00           H
ATOM   1529  CD2 TRP X  98      49.611  59.293  61.341  1.00  0.00           C
ATOM   1530  C   TRP X  98      50.319  57.184  58.183  1.00  0.00           C
ATOM   1531  O   TRP X  98      50.215  55.991  58.394  1.00  0.00           O
ATOM   1532  N   SER X  99      49.406  57.856  57.403  1.00  0.00           N
ATOM   1533  H   SER X  99      49.532  58.842  57.196  1.00  0.00           H
ATOM   1534  CA  SER X  99      48.437  57.350  56.409  1.00  0.00           C
ATOM   1535  HA  SER X  99      48.678  56.314  56.165  1.00  0.00           H
ATOM   1536  CB  SER X  99      46.980  57.286  56.919  1.00  0.00           C
ATOM   1537  HB2 SER X  99      46.938  56.684  57.827  1.00  0.00           H
ATOM   1538  HB3 SER X  99      46.669  58.316  57.104  1.00  0.00           H
ATOM   1539  OG  SER X  99      46.006  56.740  56.002  1.00  0.00           O
ATOM   1540  HG  SER X  99      45.964  55.802  56.186  1.00  0.00           H
ATOM   1541  C   SER X  99      48.556  58.147  55.182  1.00  0.00           C
ATOM   1542  O   SER X  99      48.782  59.362  55.219  1.00  0.00           O
ATOM   1543  N   SER X 100      48.385  57.515  53.995  1.00  0.00           N
ATOM   1544  H   SER X 100      48.039  56.573  53.890  1.00  0.00           H
ATOM   1545  CA  SER X 100      48.496  58.250  52.734  1.00  0.00           C
ATOM   1546  HA  SER X 100      48.209  59.286  52.922  1.00  0.00           H
ATOM   1547  CB  SER X 100      49.997  58.329  52.420  1.00  0.00           C
ATOM   1548  HB2 SER X 100      50.061  59.114  51.669  1.00  0.00           H
ATOM   1549  HB3 SER X 100      50.609  58.343  53.324  1.00  0.00           H
ATOM   1550  OG  SER X 100      50.338  57.027  51.958  1.00  0.00           O
ATOM   1551  HG  SER X 100      50.212  56.439  52.712  1.00  0.00           H
ATOM   1552  C   SER X 100      47.675  57.673  51.548  1.00  0.00           C
ATOM   1553  O   SER X 100      47.079  56.641  51.667  1.00  0.00           O
ATOM   1554  N   THR X 101      47.698  58.282  50.354  1.00  0.00           N
ATOM   1555  H   THR X 101      48.050  59.220  50.252  1.00  0.00           H
ATOM   1556  CA  THR X 101      47.160  57.677  49.138  1.00  0.00           C
ATOM   1557  HA  THR X 101      47.498  56.644  49.036  1.00  0.00           H
ATOM   1558  CB  THR X 101      45.601  57.649  49.097  1.00  0.00           C
ATOM   1559  HB  THR X 101      45.453  57.096  50.022  1.00  0.00           H
ATOM   1560  CG2 THR X 101      44.870  58.998  49.242  1.00  0.00           C
ATOM   1561 HG21 THR X 101      45.314  59.465  50.118  1.00  0.00           H
ATOM   1562 HG22 THR X 101      43.863  58.663  49.503  1.00  0.00           H
ATOM   1563 HG23 THR X 101      44.958  59.544  48.312  1.00  0.00           H
ATOM   1564  OG1 THR X 101      45.003  56.927  47.996  1.00  0.00           O
ATOM   1565  HG1 THR X 101      45.433  56.076  47.872  1.00  0.00           H
ATOM   1566  C   THR X 101      47.506  58.531  47.953  1.00  0.00           C
ATOM   1567  O   THR X 101      47.800  59.733  48.217  1.00  0.00           O
ATOM   1568  N   SER X 102      47.881  57.952  46.786  1.00  0.00           N
ATOM   1569  H   SER X 102      47.897  56.946  46.729  1.00  0.00           H
ATOM   1570  CA  SER X 102      48.462  58.566  45.517  1.00  0.00           C
ATOM   1571  HA  SER X 102      48.102  59.587  45.518  1.00  0.00           H
ATOM   1572  CB  SER X 102      49.999  58.349  45.577  1.00  0.00           C
ATOM   1573  HB2 SER X 102      50.319  58.322  46.612  1.00  0.00           H
ATOM   1574  HB3 SER X 102      50.111  57.320  45.239  1.00  0.00           H
ATOM   1575  OG  SER X 102      50.737  59.104  44.676  1.00  0.00           O
ATOM   1576  HG  SER X 102      51.148  59.869  45.085  1.00  0.00           H
ATOM   1577  C   SER X 102      47.730  58.097  44.201  1.00  0.00           C
ATOM   1578  O   SER X 102      47.430  56.916  44.052  1.00  0.00           O
ATOM   1579  N   CYX X 103      47.586  59.018  43.287  1.00  0.00           N
ATOM   1580  H   CYX X 103      47.760  59.978  43.526  1.00  0.00           H
ATOM   1581  CA  CYX X 103      47.174  58.680  41.898  1.00  0.00           C
ATOM   1582  HA  CYX X 103      47.613  57.739  41.581  1.00  0.00           H
ATOM   1583  CB  CYX X 103      45.722  58.359  41.994  1.00  0.00           C
ATOM   1584  HB2 CYX X 103      45.332  58.160  41.002  1.00  0.00           H
ATOM   1585  HB3 CYX X 103      45.646  57.405  42.530  1.00  0.00           H
ATOM   1586  SG  CYX X 103      44.663  59.632  42.651  1.00  0.00           S
ATOM   1587  C   CYX X 103      47.316  59.852  40.855  1.00  0.00           C
ATOM   1588  O   CYX X 103      47.228  61.030  41.165  1.00  0.00           O
ATOM   1589  N   HID X 104      47.667  59.495  39.625  1.00  0.00           N
ATOM   1590  H   HID X 104      47.747  58.488  39.516  1.00  0.00           H
ATOM   1591  CA  HID X 104      47.563  60.290  38.400  1.00  0.00           C
ATOM   1592  HA  HID X 104      47.824  61.323  38.651  1.00  0.00           H
ATOM   1593  CB  HID X 104      48.711  59.768  37.513  1.00  0.00           C
ATOM   1594  HB2 HID X 104      49.568  59.472  38.110  1.00  0.00           H
ATOM   1595  HB3 HID X 104      48.335  58.881  37.002  1.00  0.00           H
ATOM   1596  CG  HID X 104      49.148  60.891  36.552  1.00  0.00           C
ATOM   1597  ND1 HID X 104      48.708  61.009  35.229  1.00  0.00           N
ATOM   1598  HD1 HID X 104      48.141  60.353  34.714  1.00  0.00           H
ATOM   1599  CE1 HID X 104      49.634  61.837  34.645  1.00  0.00           C
ATOM   1600  HE1 HID X 104      49.600  62.247  33.645  1.00  0.00           H
ATOM   1601  NE2 HID X 104      50.526  62.266  35.524  1.00  0.00           N
ATOM   1602  CD2 HID X 104      50.280  61.676  36.709  1.00  0.00           C
ATOM   1603  HD2 HID X 104      50.845  61.738  37.630  1.00  0.00           H
ATOM   1604  C   HID X 104      46.187  60.465  37.747  1.00  0.00           C
ATOM   1605  O   HID X 104      45.235  59.664  38.020  1.00  0.00           O
ATOM   1606  N   ASP X 105      45.936  61.573  36.954  1.00  0.00           N
ATOM   1607  H   ASP X 105      46.722  62.174  36.790  1.00  0.00           H
ATOM   1608  CA  ASP X 105      44.658  62.054  36.508  1.00  0.00           C
ATOM   1609  HA  ASP X 105      43.908  61.298  36.740  1.00  0.00           H
ATOM   1610  CB  ASP X 105      44.258  63.271  37.356  1.00  0.00           C
ATOM   1611  HB2 ASP X 105      43.209  63.496  37.185  1.00  0.00           H
ATOM   1612  HB3 ASP X 105      44.436  63.044  38.403  1.00  0.00           H
ATOM   1613  CG  ASP X 105      44.993  64.552  36.963  1.00  0.00           C
ATOM   1614  OD1 ASP X 105      45.625  64.723  35.866  1.00  0.00           O
ATOM   1615  OD2 ASP X 105      44.703  65.561  37.667  1.00  0.00           O
ATOM   1616  C   ASP X 105      44.518  62.328  35.010  1.00  0.00           C
ATOM   1617  O   ASP X 105      43.637  63.023  34.487  1.00  0.00           O
ATOM   1618  N   GLY X 106      45.475  61.749  34.298  1.00  0.00           N
ATOM   1619  H   GLY X 106      46.153  61.168  34.756  1.00  0.00           H
ATOM   1620  CA  GLY X 106      45.682  61.913  32.866  1.00  0.00           C
ATOM   1621  HA2 GLY X 106      46.035  60.942  32.514  1.00  0.00           H
ATOM   1622  HA3 GLY X 106      44.730  62.098  32.369  1.00  0.00           H
ATOM   1623  C   GLY X 106      46.764  62.974  32.502  1.00  0.00           C
ATOM   1624  O   GLY X 106      47.393  62.747  31.462  1.00  0.00           O
ATOM   1625  N   LYS X 107      47.092  63.961  33.399  1.00  0.00           N
ATOM   1626  H   LYS X 107      46.565  64.134  34.237  1.00  0.00           H
ATOM   1627  CA  LYS X 107      48.108  65.037  33.069  1.00  0.00           C
ATOM   1628  HA  LYS X 107      48.728  64.725  32.223  1.00  0.00           H
ATOM   1629  CB  LYS X 107      47.262  66.302  32.661  1.00  0.00           C
ATOM   1630  HB2 LYS X 107      46.506  66.030  31.922  1.00  0.00           H
ATOM   1631  HB3 LYS X 107      46.897  66.794  33.559  1.00  0.00           H
ATOM   1632  CG  LYS X 107      48.048  67.421  32.041  1.00  0.00           C
ATOM   1633  HG2 LYS X 107      47.323  68.175  31.740  1.00  0.00           H
ATOM   1634  HG3 LYS X 107      48.714  67.826  32.813  1.00  0.00           H
ATOM   1635  CD  LYS X 107      48.775  67.107  30.740  1.00  0.00           C
ATOM   1636  HD2 LYS X 107      48.198  66.393  30.151  1.00  0.00           H
ATOM   1637  HD3 LYS X 107      48.864  68.001  30.127  1.00  0.00           H
ATOM   1638  CE  LYS X 107      50.193  66.531  30.995  1.00  0.00           C
ATOM   1639  HE2 LYS X 107      50.785  67.341  31.425  1.00  0.00           H
ATOM   1640  HE3 LYS X 107      50.035  65.791  31.781  1.00  0.00           H
ATOM   1641  NZ  LYS X 107      50.725  65.875  29.748  1.00  0.00           N
ATOM   1642  HZ1 LYS X 107      51.650  65.503  29.919  1.00  0.00           H
ATOM   1643  HZ2 LYS X 107      50.895  66.432  28.918  1.00  0.00           H
ATOM   1644  HZ3 LYS X 107      50.167  65.095  29.442  1.00  0.00           H
ATOM   1645  C   LYS X 107      49.033  65.196  34.287  1.00  0.00           C
ATOM   1646  O   LYS X 107      50.194  65.688  34.197  1.00  0.00           O
ATOM   1647  N   THR X 108      48.577  64.924  35.544  1.00  0.00           N
ATOM   1648  H   THR X 108      47.597  64.707  35.594  1.00  0.00           H
ATOM   1649  CA  THR X 108      49.375  65.113  36.778  1.00  0.00           C
ATOM   1650  HA  THR X 108      50.432  65.007  36.510  1.00  0.00           H
ATOM   1651  CB  THR X 108      49.116  66.561  37.288  1.00  0.00           C
ATOM   1652  HB  THR X 108      48.063  66.737  37.507  1.00  0.00           H
ATOM   1653  CG2 THR X 108      49.695  67.032  38.647  1.00  0.00           C
ATOM   1654 HG21 THR X 108      50.754  66.794  38.692  1.00  0.00           H
ATOM   1655 HG22 THR X 108      49.193  66.458  39.429  1.00  0.00           H
ATOM   1656 HG23 THR X 108      49.561  68.095  38.801  1.00  0.00           H
ATOM   1657  OG1 THR X 108      49.536  67.490  36.310  1.00  0.00           O
ATOM   1658  HG1 THR X 108      50.472  67.596  36.504  1.00  0.00           H
ATOM   1659  C   THR X 108      49.004  64.151  37.982  1.00  0.00           C
ATOM   1660  O   THR X 108      47.963  63.520  37.950  1.00  0.00           O
ATOM   1661  N   ARG X 109      49.965  63.961  38.945  1.00  0.00           N
ATOM   1662  H   ARG X 109      50.834  64.435  38.758  1.00  0.00           H
ATOM   1663  CA  ARG X 109      49.763  63.120  40.137  1.00  0.00           C
ATOM   1664  HA  ARG X 109      49.005  62.382  39.869  1.00  0.00           H
ATOM   1665  CB  ARG X 109      50.996  62.263  40.461  1.00  0.00           C
ATOM   1666  HB2 ARG X 109      51.298  61.670  39.602  1.00  0.00           H
ATOM   1667  HB3 ARG X 109      51.829  62.914  40.688  1.00  0.00           H
ATOM   1668  CG  ARG X 109      50.753  61.302  41.643  1.00  0.00           C
ATOM   1669  HG2 ARG X 109      50.667  61.891  42.546  1.00  0.00           H
ATOM   1670  HG3 ARG X 109      49.780  60.826  41.616  1.00  0.00           H
ATOM   1671  CD  ARG X 109      51.898  60.276  41.704  1.00  0.00           C
ATOM   1672  HD2 ARG X 109      52.837  60.698  41.340  1.00  0.00           H
ATOM   1673  HD3 ARG X 109      51.994  59.941  42.736  1.00  0.00           H
ATOM   1674  NE  ARG X 109      51.646  59.216  40.730  1.00  0.00           N
ATOM   1675  HE  ARG X 109      51.999  59.300  39.790  1.00  0.00           H
ATOM   1676  CZ  ARG X 109      50.874  58.159  40.902  1.00  0.00           C
ATOM   1677  NH1 ARG X 109      50.387  57.733  42.016  1.00  0.00           N
ATOM   1678 HH11 ARG X 109      50.675  58.190  42.867  1.00  0.00           H
ATOM   1679 HH12 ARG X 109      49.826  56.898  42.002  1.00  0.00           H
ATOM   1680  NH2 ARG X 109      50.562  57.620  39.768  1.00  0.00           N
ATOM   1681 HH21 ARG X 109      50.986  57.924  38.902  1.00  0.00           H
ATOM   1682 HH22 ARG X 109      49.834  56.948  39.610  1.00  0.00           H
ATOM   1683  C   ARG X 109      49.257  63.989  41.303  1.00  0.00           C
ATOM   1684  O   ARG X 109      49.796  65.105  41.472  1.00  0.00           O
ATOM   1685  N   MET X 110      48.415  63.450  42.104  1.00  0.00           N
ATOM   1686  H   MET X 110      47.971  62.602  41.788  1.00  0.00           H
ATOM   1687  CA  MET X 110      47.962  63.897  43.431  1.00  0.00           C
ATOM   1688  HA  MET X 110      48.207  64.938  43.639  1.00  0.00           H
ATOM   1689  CB  MET X 110      46.410  63.851  43.414  1.00  0.00           C
ATOM   1690  HB2 MET X 110      46.076  64.325  42.488  1.00  0.00           H
ATOM   1691  HB3 MET X 110      46.087  62.805  43.431  1.00  0.00           H
ATOM   1692  CG  MET X 110      45.817  64.508  44.679  1.00  0.00           C
ATOM   1693  HG2 MET X 110      46.070  63.955  45.584  1.00  0.00           H
ATOM   1694  HG3 MET X 110      46.229  65.516  44.759  1.00  0.00           H
ATOM   1695  SD  MET X 110      44.082  64.657  44.760  1.00  0.00           S
ATOM   1696  CE  MET X 110      43.688  62.906  44.833  1.00  0.00           C
ATOM   1697  HE1 MET X 110      43.759  62.439  43.848  1.00  0.00           H
ATOM   1698  HE2 MET X 110      44.316  62.411  45.573  1.00  0.00           H
ATOM   1699  HE3 MET X 110      42.629  62.872  45.088  1.00  0.00           H
ATOM   1700  C   MET X 110      48.560  62.904  44.484  1.00  0.00           C
ATOM   1701  O   MET X 110      48.490  61.725  44.187  1.00  0.00           O
ATOM   1702  N   SER X 111      49.117  63.476  45.564  1.00  0.00           N
ATOM   1703  H   SER X 111      49.066  64.484  45.682  1.00  0.00           H
ATOM   1704  CA  SER X 111      49.460  62.700  46.759  1.00  0.00           C
ATOM   1705  HA  SER X 111      48.975  61.731  46.629  1.00  0.00           H
ATOM   1706  CB  SER X 111      50.965  62.460  46.915  1.00  0.00           C
ATOM   1707  HB2 SER X 111      51.471  63.426  46.901  1.00  0.00           H
ATOM   1708  HB3 SER X 111      51.082  61.935  47.858  1.00  0.00           H
ATOM   1709  OG  SER X 111      51.566  61.595  45.909  1.00  0.00           O
ATOM   1710  HG  SER X 111      52.137  62.165  45.377  1.00  0.00           H
ATOM   1711  C   SER X 111      48.863  63.261  48.003  1.00  0.00           C
ATOM   1712  O   SER X 111      49.218  64.358  48.452  1.00  0.00           O
ATOM   1713  N   ILE X 112      48.056  62.536  48.722  1.00  0.00           N
ATOM   1714  H   ILE X 112      47.836  61.573  48.484  1.00  0.00           H
ATOM   1715  CA  ILE X 112      47.511  62.908  50.009  1.00  0.00           C
ATOM   1716  HA  ILE X 112      47.640  63.966  50.246  1.00  0.00           H
ATOM   1717  CB  ILE X 112      46.013  62.596  50.072  1.00  0.00           C
ATOM   1718  HB  ILE X 112      45.754  61.541  50.170  1.00  0.00           H
ATOM   1719  CG2 ILE X 112      45.425  63.103  51.372  1.00  0.00           C
ATOM   1720 HG21 ILE X 112      46.009  62.682  52.180  1.00  0.00           H
ATOM   1721 HG22 ILE X 112      44.369  62.853  51.422  1.00  0.00           H
ATOM   1722 HG23 ILE X 112      45.581  64.186  51.425  1.00  0.00           H
ATOM   1723  CG1 ILE X 112      45.110  63.149  48.874  1.00  0.00           C
ATOM   1724 HG12 ILE X 112      45.230  64.204  48.623  1.00  0.00           H
ATOM   1725 HG13 ILE X 112      45.559  62.637  48.031  1.00  0.00           H
ATOM   1726  CD1 ILE X 112      43.636  62.730  48.764  1.00  0.00           C
ATOM   1727 HD11 ILE X 112      43.417  61.783  49.262  1.00  0.00           H
ATOM   1728 HD12 ILE X 112      43.404  62.594  47.703  1.00  0.00           H
ATOM   1729 HD13 ILE X 112      43.097  63.495  49.327  1.00  0.00           H
ATOM   1730  C   ILE X 112      48.356  62.247  51.112  1.00  0.00           C
ATOM   1731  O   ILE X 112      48.594  61.054  51.165  1.00  0.00           O
ATOM   1732  N   CYX X 113      48.652  63.002  52.155  1.00  0.00           N
ATOM   1733  H   CYX X 113      48.388  63.977  52.103  1.00  0.00           H
ATOM   1734  CA  CYX X 113      49.373  62.558  53.360  1.00  0.00           C
ATOM   1735  HA  CYX X 113      49.314  61.478  53.450  1.00  0.00           H
ATOM   1736  CB  CYX X 113      50.830  63.003  53.491  1.00  0.00           C
ATOM   1737  HB2 CYX X 113      50.961  64.065  53.299  1.00  0.00           H
ATOM   1738  HB3 CYX X 113      51.062  62.914  54.555  1.00  0.00           H
ATOM   1739  SG  CYX X 113      52.085  62.020  52.627  1.00  0.00           S
ATOM   1740  C   CYX X 113      48.577  63.014  54.515  1.00  0.00           C
ATOM   1741  O   CYX X 113      48.084  64.151  54.552  1.00  0.00           O
ATOM   1742  N   ILE X 114      48.548  62.257  55.570  1.00  0.00           N
ATOM   1743  H   ILE X 114      48.998  61.349  55.520  1.00  0.00           H
ATOM   1744  CA  ILE X 114      48.097  62.576  56.937  1.00  0.00           C
ATOM   1745  HA  ILE X 114      47.733  63.601  56.914  1.00  0.00           H
ATOM   1746  CB  ILE X 114      46.974  61.568  57.486  1.00  0.00           C
ATOM   1747  HB  ILE X 114      47.243  60.510  57.478  1.00  0.00           H
ATOM   1748  CG2 ILE X 114      46.623  61.850  58.928  1.00  0.00           C
ATOM   1749 HG21 ILE X 114      45.876  61.146  59.280  1.00  0.00           H
ATOM   1750 HG22 ILE X 114      46.166  62.839  58.915  1.00  0.00           H
ATOM   1751 HG23 ILE X 114      47.492  61.713  59.578  1.00  0.00           H
ATOM   1752  CG1 ILE X 114      45.864  61.567  56.488  1.00  0.00           C
ATOM   1753 HG12 ILE X 114      45.535  62.601  56.584  1.00  0.00           H
ATOM   1754 HG13 ILE X 114      46.218  61.370  55.473  1.00  0.00           H
ATOM   1755  CD1 ILE X 114      44.649  60.566  56.808  1.00  0.00           C
ATOM   1756 HD11 ILE X 114      45.100  59.585  56.970  1.00  0.00           H
ATOM   1757 HD12 ILE X 114      44.001  60.516  55.931  1.00  0.00           H
ATOM   1758 HD13 ILE X 114      44.254  60.902  57.762  1.00  0.00           H
ATOM   1759  C   ILE X 114      49.259  62.654  57.931  1.00  0.00           C
ATOM   1760  O   ILE X 114      50.112  61.761  57.965  1.00  0.00           O
ATOM   1761  N   SER X 115      49.277  63.668  58.815  1.00  0.00           N
ATOM   1762  H   SER X 115      48.557  64.366  58.876  1.00  0.00           H
ATOM   1763  CA  SER X 115      50.228  63.695  59.913  1.00  0.00           C
ATOM   1764  HA  SER X 115      50.461  62.668  60.190  1.00  0.00           H
ATOM   1765  CB  SER X 115      51.456  64.366  59.404  1.00  0.00           C
ATOM   1766  HB2 SER X 115      51.667  64.084  58.379  1.00  0.00           H
ATOM   1767  HB3 SER X 115      51.294  65.441  59.497  1.00  0.00           H
ATOM   1768  OG  SER X 115      52.644  64.070  60.235  1.00  0.00           O
ATOM   1769  HG  SER X 115      52.903  63.166  60.046  1.00  0.00           H
ATOM   1770  C   SER X 115      49.711  64.492  61.133  1.00  0.00           C
ATOM   1771  O   SER X 115      48.596  64.947  61.167  1.00  0.00           O
ATOM   1772  N   GLY X 116      50.489  64.659  62.227  1.00  0.00           N
ATOM   1773  H   GLY X 116      51.414  64.262  62.114  1.00  0.00           H
ATOM   1774  CA  GLY X 116      50.097  65.283  63.459  1.00  0.00           C
ATOM   1775  HA2 GLY X 116      50.779  66.031  63.842  1.00  0.00           H
ATOM   1776  HA3 GLY X 116      49.176  65.827  63.235  1.00  0.00           H
ATOM   1777  C   GLY X 116      49.764  64.343  64.637  1.00  0.00           C
ATOM   1778  O   GLY X 116      49.835  63.095  64.432  1.00  0.00           O
ATOM   1779  N   PRO X 117      49.443  64.861  65.892  1.00  0.00           N
ATOM   1780  CD  PRO X 117      49.571  66.283  66.231  1.00  0.00           C
ATOM   1781  HD2 PRO X 117      48.700  66.863  65.923  1.00  0.00           H
ATOM   1782  HD3 PRO X 117      50.515  66.669  65.864  1.00  0.00           H
ATOM   1783  CG  PRO X 117      49.692  66.283  67.752  1.00  0.00           C
ATOM   1784  HG2 PRO X 117      49.480  67.244  68.216  1.00  0.00           H
ATOM   1785  HG3 PRO X 117      50.706  65.901  67.891  1.00  0.00           H
ATOM   1786  CB  PRO X 117      48.826  65.146  68.174  1.00  0.00           C
ATOM   1787  HB2 PRO X 117      47.851  65.630  68.231  1.00  0.00           H
ATOM   1788  HB3 PRO X 117      49.062  64.740  69.158  1.00  0.00           H
ATOM   1789  CA  PRO X 117      49.011  64.075  67.096  1.00  0.00           C
ATOM   1790  HA  PRO X 117      49.779  63.368  67.405  1.00  0.00           H
ATOM   1791  C   PRO X 117      47.724  63.311  66.924  1.00  0.00           C
ATOM   1792  O   PRO X 117      46.801  63.663  66.196  1.00  0.00           O
ATOM   1793  N   ASN X 118      47.652  62.256  67.707  1.00  0.00           N
ATOM   1794  H   ASN X 118      48.432  61.871  68.226  1.00  0.00           H
ATOM   1795  CA  ASN X 118      46.541  61.241  67.626  1.00  0.00           C
ATOM   1796  HA  ASN X 118      46.583  60.648  66.707  1.00  0.00           H
ATOM   1797  CB  ASN X 118      46.717  60.296  68.742  1.00  0.00           C
ATOM   1798  HB2 ASN X 118      46.568  60.773  69.719  1.00  0.00           H
ATOM   1799  HB3 ASN X 118      45.916  59.589  68.549  1.00  0.00           H
ATOM   1800  CG  ASN X 118      48.023  59.566  68.580  1.00  0.00           C
ATOM   1801  OD1 ASN X 118      48.266  59.026  67.522  1.00  0.00           O
ATOM   1802  ND2 ASN X 118      48.990  59.531  69.566  1.00  0.00           N
ATOM   1803 HD21 ASN X 118      48.941  60.012  70.454  1.00  0.00           H
ATOM   1804 HD22 ASN X 118      49.767  58.902  69.443  1.00  0.00           H
ATOM   1805  C   ASN X 118      45.109  61.764  67.627  1.00  0.00           C
ATOM   1806  O   ASN X 118      44.237  61.103  67.038  1.00  0.00           O
ATOM   1807  N   ASN X 119      44.716  62.808  68.350  1.00  0.00           N
ATOM   1808  H   ASN X 119      45.455  63.319  68.805  1.00  0.00           H
ATOM   1809  CA  ASN X 119      43.365  63.397  68.409  1.00  0.00           C
ATOM   1810  HA  ASN X 119      42.692  62.616  68.051  1.00  0.00           H
ATOM   1811  CB  ASN X 119      43.032  63.585  69.908  1.00  0.00           C
ATOM   1812  HB2 ASN X 119      43.697  64.327  70.359  1.00  0.00           H
ATOM   1813  HB3 ASN X 119      41.993  63.925  69.890  1.00  0.00           H
ATOM   1814  CG  ASN X 119      43.052  62.299  70.709  1.00  0.00           C
ATOM   1815  OD1 ASN X 119      44.001  62.136  71.443  1.00  0.00           O
ATOM   1816  ND2 ASN X 119      42.212  61.362  70.592  1.00  0.00           N
ATOM   1817 HD21 ASN X 119      41.495  61.436  69.877  1.00  0.00           H
ATOM   1818 HD22 ASN X 119      42.361  60.520  71.127  1.00  0.00           H
ATOM   1819  C   ASN X 119      43.156  64.687  67.572  1.00  0.00           C
ATOM   1820  O   ASN X 119      42.112  65.345  67.436  1.00  0.00           O
ATOM   1821  N   ASN X 120      44.149  65.127  66.829  1.00  0.00           N
ATOM   1822  H   ASN X 120      45.018  64.621  66.943  1.00  0.00           H
ATOM   1823  CA  ASN X 120      44.282  66.363  66.050  1.00  0.00           C
ATOM   1824  HA  ASN X 120      43.255  66.729  66.061  1.00  0.00           H
ATOM   1825  CB  ASN X 120      44.951  67.357  67.026  1.00  0.00           C
ATOM   1826  HB2 ASN X 120      44.795  67.101  68.077  1.00  0.00           H
ATOM   1827  HB3 ASN X 120      46.034  67.318  66.903  1.00  0.00           H
ATOM   1828  CG  ASN X 120      44.447  68.729  66.907  1.00  0.00           C
ATOM   1829  OD1 ASN X 120      43.404  69.037  66.280  1.00  0.00           O
ATOM   1830  ND2 ASN X 120      45.163  69.661  67.407  1.00  0.00           N
ATOM   1831 HD21 ASN X 120      46.047  69.351  67.787  1.00  0.00           H
ATOM   1832 HD22 ASN X 120      44.833  70.618  67.437  1.00  0.00           H
ATOM   1833  C   ASN X 120      44.806  66.247  64.618  1.00  0.00           C
ATOM   1834  O   ASN X 120      45.557  67.068  64.134  1.00  0.00           O
ATOM   1835  N   ALA X 121      44.567  65.114  63.956  1.00  0.00           N
ATOM   1836  H   ALA X 121      43.994  64.416  64.423  1.00  0.00           H
ATOM   1837  CA  ALA X 121      45.256  64.722  62.725  1.00  0.00           C
ATOM   1838  HA  ALA X 121      46.285  65.006  62.955  1.00  0.00           H
ATOM   1839  CB  ALA X 121      45.127  63.230  62.539  1.00  0.00           C
ATOM   1840  HB1 ALA X 121      44.076  62.956  62.550  1.00  0.00           H
ATOM   1841  HB2 ALA X 121      45.594  62.724  63.381  1.00  0.00           H
ATOM   1842  HB3 ALA X 121      45.548  62.971  61.556  1.00  0.00           H
ATOM   1843  C   ALA X 121      44.567  65.520  61.572  1.00  0.00           C
ATOM   1844  O   ALA X 121      43.336  65.674  61.665  1.00  0.00           O
ATOM   1845  N   SER X 122      45.316  65.871  60.572  1.00  0.00           N
ATOM   1846  H   SER X 122      46.305  65.686  60.580  1.00  0.00           H
ATOM   1847  CA  SER X 122      44.845  66.544  59.387  1.00  0.00           C
ATOM   1848  HA  SER X 122      43.761  66.525  59.292  1.00  0.00           H
ATOM   1849  CB  SER X 122      45.259  68.037  59.535  1.00  0.00           C
ATOM   1850  HB2 SER X 122      44.675  68.617  58.819  1.00  0.00           H
ATOM   1851  HB3 SER X 122      45.051  68.421  60.540  1.00  0.00           H
ATOM   1852  OG  SER X 122      46.615  68.302  59.142  1.00  0.00           O
ATOM   1853  HG  SER X 122      46.642  69.213  58.824  1.00  0.00           H
ATOM   1854  C   SER X 122      45.387  65.846  58.143  1.00  0.00           C
ATOM   1855  O   SER X 122      46.442  65.240  58.254  1.00  0.00           O
ATOM   1856  N   ALA X 123      44.718  65.991  56.960  1.00  0.00           N
ATOM   1857  H   ALA X 123      43.896  66.585  56.917  1.00  0.00           H
ATOM   1858  CA  ALA X 123      45.310  65.496  55.729  1.00  0.00           C
ATOM   1859  HA  ALA X 123      46.241  64.946  55.833  1.00  0.00           H
ATOM   1860  CB  ALA X 123      44.248  64.629  55.031  1.00  0.00           C
ATOM   1861  HB1 ALA X 123      43.368  65.252  54.860  1.00  0.00           H
ATOM   1862  HB2 ALA X 123      44.023  63.653  55.449  1.00  0.00           H
ATOM   1863  HB3 ALA X 123      44.564  64.596  53.988  1.00  0.00           H
ATOM   1864  C   ALA X 123      45.661  66.598  54.755  1.00  0.00           C
ATOM   1865  O   ALA X 123      44.880  67.513  54.454  1.00  0.00           O
ATOM   1866  N   VAL X 124      46.958  66.599  54.332  1.00  0.00           N
ATOM   1867  H   VAL X 124      47.581  65.831  54.577  1.00  0.00           H
ATOM   1868  CA  VAL X 124      47.357  67.571  53.315  1.00  0.00           C
ATOM   1869  HA  VAL X 124      46.651  68.404  53.268  1.00  0.00           H
ATOM   1870  CB  VAL X 124      48.780  68.202  53.511  1.00  0.00           C
ATOM   1871  HB  VAL X 124      48.804  68.789  54.418  1.00  0.00           H
ATOM   1872  CG1 VAL X 124      49.959  67.244  53.572  1.00  0.00           C
ATOM   1873 HG11 VAL X 124      50.202  66.685  52.666  1.00  0.00           H
ATOM   1874 HG12 VAL X 124      50.762  67.946  53.806  1.00  0.00           H
ATOM   1875 HG13 VAL X 124      49.840  66.591  54.434  1.00  0.00           H
ATOM   1876  CG2 VAL X 124      49.016  69.299  52.422  1.00  0.00           C
ATOM   1877 HG21 VAL X 124      49.153  68.876  51.424  1.00  0.00           H
ATOM   1878 HG22 VAL X 124      49.863  69.971  52.579  1.00  0.00           H
ATOM   1879 HG23 VAL X 124      48.112  69.891  52.319  1.00  0.00           H
ATOM   1880  C   VAL X 124      47.264  66.859  51.936  1.00  0.00           C
ATOM   1881  O   VAL X 124      47.852  65.795  51.766  1.00  0.00           O
ATOM   1882  N   ILE X 125      46.573  67.454  50.948  1.00  0.00           N
ATOM   1883  H   ILE X 125      46.262  68.342  51.301  1.00  0.00           H
ATOM   1884  CA  ILE X 125      46.610  67.307  49.483  1.00  0.00           C
ATOM   1885  HA  ILE X 125      46.715  66.229  49.431  1.00  0.00           H
ATOM   1886  CB  ILE X 125      45.275  67.678  48.786  1.00  0.00           C
ATOM   1887  HB  ILE X 125      45.111  68.753  48.896  1.00  0.00           H
ATOM   1888  CG2 ILE X 125      45.356  67.304  47.259  1.00  0.00           C
ATOM   1889 HG21 ILE X 125      45.526  66.228  47.219  1.00  0.00           H
ATOM   1890 HG22 ILE X 125      46.293  67.701  46.844  1.00  0.00           H
ATOM   1891 HG23 ILE X 125      44.462  67.625  46.727  1.00  0.00           H
ATOM   1892  CG1 ILE X 125      43.917  67.088  49.343  1.00  0.00           C
ATOM   1893 HG12 ILE X 125      43.126  67.600  48.790  1.00  0.00           H
ATOM   1894 HG13 ILE X 125      43.910  66.052  49.000  1.00  0.00           H
ATOM   1895  CD1 ILE X 125      43.664  66.980  50.815  1.00  0.00           C
ATOM   1896 HD11 ILE X 125      42.661  66.558  50.935  1.00  0.00           H
ATOM   1897 HD12 ILE X 125      43.875  67.849  51.439  1.00  0.00           H
ATOM   1898 HD13 ILE X 125      44.360  66.297  51.308  1.00  0.00           H
ATOM   1899  C   ILE X 125      47.855  67.955  48.895  1.00  0.00           C
ATOM   1900  O   ILE X 125      47.928  69.198  48.905  1.00  0.00           O
ATOM   1901  N   TRP X 126      48.705  67.192  48.338  1.00  0.00           N
ATOM   1902  H   TRP X 126      48.574  66.198  48.435  1.00  0.00           H
ATOM   1903  CA  TRP X 126      49.711  67.583  47.326  1.00  0.00           C
ATOM   1904  HA  TRP X 126      49.921  68.646  47.443  1.00  0.00           H
ATOM   1905  CB  TRP X 126      51.149  66.928  47.528  1.00  0.00           C
ATOM   1906  HB2 TRP X 126      50.979  65.852  47.630  1.00  0.00           H
ATOM   1907  HB3 TRP X 126      51.788  66.947  46.647  1.00  0.00           H
ATOM   1908  CG  TRP X 126      51.872  67.441  48.765  1.00  0.00           C
ATOM   1909  CD1 TRP X 126      51.384  67.314  50.018  1.00  0.00           C
ATOM   1910  HD1 TRP X 126      50.464  66.817  50.271  1.00  0.00           H
ATOM   1911  NE1 TRP X 126      52.375  67.617  50.941  1.00  0.00           N
ATOM   1912  HE1 TRP X 126      52.308  67.648  51.943  1.00  0.00           H
ATOM   1913  CE2 TRP X 126      53.483  68.122  50.335  1.00  0.00           C
ATOM   1914  CZ2 TRP X 126      54.732  68.570  50.829  1.00  0.00           C
ATOM   1915  HZ2 TRP X 126      54.997  68.662  51.872  1.00  0.00           H
ATOM   1916  CH2 TRP X 126      55.629  69.031  49.856  1.00  0.00           C
ATOM   1917  HH2 TRP X 126      56.581  69.410  50.169  1.00  0.00           H
ATOM   1918  CZ3 TRP X 126      55.250  69.070  48.432  1.00  0.00           C
ATOM   1919  HZ3 TRP X 126      56.020  69.311  47.705  1.00  0.00           H
ATOM   1920  CE3 TRP X 126      54.069  68.578  48.015  1.00  0.00           C
ATOM   1921  HE3 TRP X 126      53.933  68.537  46.948  1.00  0.00           H
ATOM   1922  CD2 TRP X 126      53.150  68.059  48.971  1.00  0.00           C
ATOM   1923  C   TRP X 126      49.382  67.283  45.891  1.00  0.00           C
ATOM   1924  O   TRP X 126      48.822  66.228  45.607  1.00  0.00           O
ATOM   1925  N   TYR X 127      49.552  68.149  44.851  1.00  0.00           N
ATOM   1926  H   TYR X 127      49.889  69.086  45.037  1.00  0.00           H
ATOM   1927  CA  TYR X 127      49.154  68.049  43.506  1.00  0.00           C
ATOM   1928  HA  TYR X 127      49.049  67.013  43.178  1.00  0.00           H
ATOM   1929  CB  TYR X 127      47.733  68.619  43.402  1.00  0.00           C
ATOM   1930  HB2 TYR X 127      47.029  68.166  44.109  1.00  0.00           H
ATOM   1931  HB3 TYR X 127      47.669  69.671  43.691  1.00  0.00           H
ATOM   1932  CG  TYR X 127      47.208  68.562  42.038  1.00  0.00           C
ATOM   1933  CD1 TYR X 127      46.791  67.241  41.627  1.00  0.00           C
ATOM   1934  HD1 TYR X 127      46.807  66.445  42.351  1.00  0.00           H
ATOM   1935  CE1 TYR X 127      46.397  67.077  40.268  1.00  0.00           C
ATOM   1936  HE1 TYR X 127      46.032  66.104  39.982  1.00  0.00           H
ATOM   1937  CZ  TYR X 127      46.252  68.190  39.398  1.00  0.00           C
ATOM   1938  OH  TYR X 127      45.721  68.093  38.127  1.00  0.00           O
ATOM   1939  HH  TYR X 127      45.566  67.174  37.894  1.00  0.00           H
ATOM   1940  CE2 TYR X 127      46.607  69.521  39.866  1.00  0.00           C
ATOM   1941  HE2 TYR X 127      46.561  70.395  39.218  1.00  0.00           H
ATOM   1942  CD2 TYR X 127      47.080  69.678  41.158  1.00  0.00           C
ATOM   1943  HD2 TYR X 127      47.240  70.687  41.527  1.00  0.00           H
ATOM   1944  C   TYR X 127      50.159  68.851  42.669  1.00  0.00           C
ATOM   1945  O   TYR X 127      50.593  69.962  43.038  1.00  0.00           O
ATOM   1946  N   ASN X 128      50.723  68.200  41.617  1.00  0.00           N
ATOM   1947  H   ASN X 128      50.390  67.286  41.325  1.00  0.00           H
ATOM   1948  CA  ASN X 128      51.895  68.650  40.821  1.00  0.00           C
ATOM   1949  HA  ASN X 128      52.146  67.933  40.031  1.00  0.00           H
ATOM   1950  CB  ASN X 128      51.619  69.938  39.990  1.00  0.00           C
ATOM   1951  HB2 ASN X 128      50.626  69.876  39.539  1.00  0.00           H
ATOM   1952  HB3 ASN X 128      51.536  70.884  40.525  1.00  0.00           H
ATOM   1953  CG  ASN X 128      52.649  70.142  38.935  1.00  0.00           C
ATOM   1954  OD1 ASN X 128      53.439  69.303  38.665  1.00  0.00           O
ATOM   1955  ND2 ASN X 128      52.696  71.296  38.319  1.00  0.00           N
ATOM   1956 HD21 ASN X 128      52.124  72.117  38.512  1.00  0.00           H
ATOM   1957 HD22 ASN X 128      53.397  71.383  37.604  1.00  0.00           H
ATOM   1958  C   ASN X 128      53.145  68.750  41.811  1.00  0.00           C
ATOM   1959  O   ASN X 128      54.022  69.626  41.615  1.00  0.00           O
ATOM   1960  N   ARG X 129      53.248  68.017  42.877  1.00  0.00           N
ATOM   1961  H   ARG X 129      52.447  67.438  43.103  1.00  0.00           H
ATOM   1962  CA  ARG X 129      54.335  68.092  43.864  1.00  0.00           C
ATOM   1963  HA  ARG X 129      53.982  67.560  44.751  1.00  0.00           H
ATOM   1964  CB  ARG X 129      55.614  67.391  43.350  1.00  0.00           C
ATOM   1965  HB2 ARG X 129      56.041  68.091  42.643  1.00  0.00           H
ATOM   1966  HB3 ARG X 129      56.273  67.195  44.203  1.00  0.00           H
ATOM   1967  CG  ARG X 129      55.374  65.923  42.811  1.00  0.00           C
ATOM   1968  HG2 ARG X 129      54.605  65.472  43.447  1.00  0.00           H
ATOM   1969  HG3 ARG X 129      54.968  66.018  41.794  1.00  0.00           H
ATOM   1970  CD  ARG X 129      56.571  64.954  42.741  1.00  0.00           C
ATOM   1971  HD2 ARG X 129      57.232  65.162  41.902  1.00  0.00           H
ATOM   1972  HD3 ARG X 129      57.213  65.154  43.600  1.00  0.00           H
ATOM   1973  NE  ARG X 129      56.202  63.535  42.792  1.00  0.00           N
ATOM   1974  HE  ARG X 129      56.034  63.106  43.687  1.00  0.00           H
ATOM   1975  CZ  ARG X 129      55.702  62.827  41.780  1.00  0.00           C
ATOM   1976  NH1 ARG X 129      55.816  63.153  40.484  1.00  0.00           N
ATOM   1977 HH11 ARG X 129      56.162  64.083  40.271  1.00  0.00           H
ATOM   1978 HH12 ARG X 129      55.197  62.702  39.834  1.00  0.00           H
ATOM   1979  NH2 ARG X 129      55.208  61.703  42.016  1.00  0.00           N
ATOM   1980 HH21 ARG X 129      55.018  61.366  42.946  1.00  0.00           H
ATOM   1981 HH22 ARG X 129      54.996  61.100  41.225  1.00  0.00           H
ATOM   1982  C   ARG X 129      54.473  69.422  44.561  1.00  0.00           C
ATOM   1983  O   ARG X 129      55.586  69.696  45.026  1.00  0.00           O
ATOM   1984  N   ARG X 130      53.414  70.221  44.743  1.00  0.00           N
ATOM   1985  H   ARG X 130      52.611  70.071  44.146  1.00  0.00           H
ATOM   1986  CA  ARG X 130      53.248  71.205  45.745  1.00  0.00           C
ATOM   1987  HA  ARG X 130      54.034  71.017  46.476  1.00  0.00           H
ATOM   1988  CB  ARG X 130      53.359  72.661  45.298  1.00  0.00           C
ATOM   1989  HB2 ARG X 130      53.066  73.415  46.029  1.00  0.00           H
ATOM   1990  HB3 ARG X 130      54.401  72.914  45.107  1.00  0.00           H
ATOM   1991  CG  ARG X 130      52.613  72.911  44.005  1.00  0.00           C
ATOM   1992  HG2 ARG X 130      52.942  73.869  43.615  1.00  0.00           H
ATOM   1993  HG3 ARG X 130      52.898  72.210  43.218  1.00  0.00           H
ATOM   1994  CD  ARG X 130      51.051  72.968  44.163  1.00  0.00           C
ATOM   1995  HD2 ARG X 130      50.736  71.919  44.094  1.00  0.00           H
ATOM   1996  HD3 ARG X 130      51.000  73.382  45.163  1.00  0.00           H
ATOM   1997  NE  ARG X 130      50.544  73.738  43.029  1.00  0.00           N
ATOM   1998  HE  ARG X 130      50.561  74.735  43.177  1.00  0.00           H
ATOM   1999  CZ  ARG X 130      49.801  73.369  41.964  1.00  0.00           C
ATOM   2000  NH1 ARG X 130      49.410  72.136  41.686  1.00  0.00           N
ATOM   2001 HH11 ARG X 130      49.594  71.422  42.381  1.00  0.00           H
ATOM   2002 HH12 ARG X 130      49.187  71.986  40.713  1.00  0.00           H
ATOM   2003  NH2 ARG X 130      49.509  74.266  41.112  1.00  0.00           N
ATOM   2004 HH21 ARG X 130      49.821  75.226  41.167  1.00  0.00           H
ATOM   2005 HH22 ARG X 130      49.363  73.932  40.165  1.00  0.00           H
ATOM   2006  C   ARG X 130      51.895  71.004  46.578  1.00  0.00           C
ATOM   2007  O   ARG X 130      51.041  70.228  46.058  1.00  0.00           O
ATOM   2008  N   PRO X 131      51.689  71.674  47.722  1.00  0.00           N
ATOM   2009  CD  PRO X 131      52.662  72.199  48.651  1.00  0.00           C
ATOM   2010  HD2 PRO X 131      52.643  73.280  48.531  1.00  0.00           H
ATOM   2011  HD3 PRO X 131      53.701  71.900  48.505  1.00  0.00           H
ATOM   2012  CG  PRO X 131      52.244  71.735  50.064  1.00  0.00           C
ATOM   2013  HG2 PRO X 131      52.586  72.460  50.798  1.00  0.00           H
ATOM   2014  HG3 PRO X 131      52.651  70.754  50.292  1.00  0.00           H
ATOM   2015  CB  PRO X 131      50.700  71.703  50.007  1.00  0.00           C
ATOM   2016  HB2 PRO X 131      50.244  72.595  50.416  1.00  0.00           H
ATOM   2017  HB3 PRO X 131      50.396  70.803  50.536  1.00  0.00           H
ATOM   2018  CA  PRO X 131      50.397  71.463  48.496  1.00  0.00           C
ATOM   2019  HA  PRO X 131      50.054  70.451  48.313  1.00  0.00           H
ATOM   2020  C   PRO X 131      49.330  72.456  47.962  1.00  0.00           C
ATOM   2021  O   PRO X 131      49.650  73.595  47.599  1.00  0.00           O
ATOM   2022  N   VAL X 132      48.067  72.026  47.924  1.00  0.00           N
ATOM   2023  H   VAL X 132      47.822  71.071  48.160  1.00  0.00           H
ATOM   2024  CA  VAL X 132      46.955  72.837  47.451  1.00  0.00           C
ATOM   2025  HA  VAL X 132      47.339  73.823  47.181  1.00  0.00           H
ATOM   2026  CB  VAL X 132      46.389  72.286  46.166  1.00  0.00           C
ATOM   2027  HB  VAL X 132      45.600  73.018  45.988  1.00  0.00           H
ATOM   2028  CG1 VAL X 132      47.414  72.273  45.050  1.00  0.00           C
ATOM   2029 HG11 VAL X 132      48.084  73.137  45.096  1.00  0.00           H
ATOM   2030 HG12 VAL X 132      47.978  71.337  45.042  1.00  0.00           H
ATOM   2031 HG13 VAL X 132      46.891  72.190  44.093  1.00  0.00           H
ATOM   2032  CG2 VAL X 132      45.885  70.803  46.404  1.00  0.00           C
ATOM   2033 HG21 VAL X 132      46.726  70.172  46.723  1.00  0.00           H
ATOM   2034 HG22 VAL X 132      45.436  70.455  45.482  1.00  0.00           H
ATOM   2035 HG23 VAL X 132      45.228  70.845  47.275  1.00  0.00           H
ATOM   2036  C   VAL X 132      45.775  73.038  48.452  1.00  0.00           C
ATOM   2037  O   VAL X 132      45.121  74.108  48.494  1.00  0.00           O
ATOM   2038  N   THR X 133      45.488  72.039  49.312  1.00  0.00           N
ATOM   2039  H   THR X 133      46.097  71.234  49.245  1.00  0.00           H
ATOM   2040  CA  THR X 133      44.382  72.116  50.256  1.00  0.00           C
ATOM   2041  HA  THR X 133      44.462  73.135  50.635  1.00  0.00           H
ATOM   2042  CB  THR X 133      42.999  72.007  49.515  1.00  0.00           C
ATOM   2043  HB  THR X 133      42.998  72.683  48.658  1.00  0.00           H
ATOM   2044  CG2 THR X 133      42.554  70.610  49.151  1.00  0.00           C
ATOM   2045 HG21 THR X 133      43.434  70.092  48.784  1.00  0.00           H
ATOM   2046 HG22 THR X 133      41.751  70.714  48.422  1.00  0.00           H
ATOM   2047 HG23 THR X 133      42.191  70.059  50.015  1.00  0.00           H
ATOM   2048  OG1 THR X 133      41.938  72.465  50.308  1.00  0.00           O
ATOM   2049  HG1 THR X 133      41.278  72.672  49.634  1.00  0.00           H
ATOM   2050  C   THR X 133      44.696  71.213  51.516  1.00  0.00           C
ATOM   2051  O   THR X 133      45.285  70.085  51.367  1.00  0.00           O
ATOM   2052  N   GLU X 134      44.331  71.607  52.697  1.00  0.00           N
ATOM   2053  H   GLU X 134      43.960  72.527  52.864  1.00  0.00           H
ATOM   2054  CA  GLU X 134      44.277  70.654  53.861  1.00  0.00           C
ATOM   2055  HA  GLU X 134      44.769  69.702  53.649  1.00  0.00           H
ATOM   2056  CB  GLU X 134      45.024  71.299  55.026  1.00  0.00           C
ATOM   2057  HB2 GLU X 134      46.049  71.556  54.729  1.00  0.00           H
ATOM   2058  HB3 GLU X 134      44.522  72.269  55.109  1.00  0.00           H
ATOM   2059  CG  GLU X 134      44.985  70.526  56.335  1.00  0.00           C
ATOM   2060  HG2 GLU X 134      43.984  70.659  56.724  1.00  0.00           H
ATOM   2061  HG3 GLU X 134      45.226  69.464  56.377  1.00  0.00           H
ATOM   2062  CD  GLU X 134      45.924  71.279  57.322  1.00  0.00           C
ATOM   2063  OE1 GLU X 134      46.727  70.617  57.981  1.00  0.00           O
ATOM   2064  OE2 GLU X 134      45.739  72.484  57.501  1.00  0.00           O
ATOM   2065  C   GLU X 134      42.822  70.286  54.273  1.00  0.00           C
ATOM   2066  O   GLU X 134      41.899  71.033  54.151  1.00  0.00           O
ATOM   2067  N   ILE X 135      42.655  69.087  54.850  1.00  0.00           N
ATOM   2068  H   ILE X 135      43.489  68.514  54.824  1.00  0.00           H
ATOM   2069  CA  ILE X 135      41.438  68.615  55.602  1.00  0.00           C
ATOM   2070  HA  ILE X 135      40.547  69.234  55.511  1.00  0.00           H
ATOM   2071  CB  ILE X 135      40.901  67.268  54.984  1.00  0.00           C
ATOM   2072  HB  ILE X 135      41.681  66.517  55.121  1.00  0.00           H
ATOM   2073  CG2 ILE X 135      39.664  66.777  55.734  1.00  0.00           C
ATOM   2074 HG21 ILE X 135      38.866  67.481  55.492  1.00  0.00           H
ATOM   2075 HG22 ILE X 135      39.765  66.679  56.815  1.00  0.00           H
ATOM   2076 HG23 ILE X 135      39.429  65.773  55.380  1.00  0.00           H
ATOM   2077  CG1 ILE X 135      40.613  67.372  53.438  1.00  0.00           C
ATOM   2078 HG12 ILE X 135      39.845  68.141  53.306  1.00  0.00           H
ATOM   2079 HG13 ILE X 135      41.526  67.617  52.910  1.00  0.00           H
ATOM   2080  CD1 ILE X 135      40.096  66.184  52.728  1.00  0.00           C
ATOM   2081 HD11 ILE X 135      39.917  66.300  51.662  1.00  0.00           H
ATOM   2082 HD12 ILE X 135      39.143  65.963  53.216  1.00  0.00           H
ATOM   2083 HD13 ILE X 135      40.696  65.277  52.809  1.00  0.00           H
ATOM   2084  C   ILE X 135      41.699  68.390  57.063  1.00  0.00           C
ATOM   2085  O   ILE X 135      42.566  67.664  57.492  1.00  0.00           O
ATOM   2086  N   ASN X 136      40.801  69.016  57.830  1.00  0.00           N
ATOM   2087  H   ASN X 136      40.092  69.590  57.375  1.00  0.00           H
ATOM   2088  CA  ASN X 136      40.843  68.859  59.245  1.00  0.00           C
ATOM   2089  HA  ASN X 136      41.819  68.525  59.593  1.00  0.00           H
ATOM   2090  CB  ASN X 136      40.687  70.248  59.808  1.00  0.00           C
ATOM   2091  HB2 ASN X 136      39.688  70.629  59.594  1.00  0.00           H
ATOM   2092  HB3 ASN X 136      40.790  70.158  60.894  1.00  0.00           H
ATOM   2093  CG  ASN X 136      41.735  71.219  59.299  1.00  0.00           C
ATOM   2094  OD1 ASN X 136      42.958  71.318  59.572  1.00  0.00           O
ATOM   2095  ND2 ASN X 136      41.416  71.930  58.260  1.00  0.00           N
ATOM   2096 HD21 ASN X 136      40.473  72.269  58.106  1.00  0.00           H
ATOM   2097 HD22 ASN X 136      42.253  72.348  57.881  1.00  0.00           H
ATOM   2098  C   ASN X 136      39.887  67.816  59.863  1.00  0.00           C
ATOM   2099  O   ASN X 136      39.045  67.357  59.135  1.00  0.00           O
ATOM   2100  N   THR X 137      39.923  67.599  61.170  1.00  0.00           N
ATOM   2101  H   THR X 137      40.618  68.036  61.763  1.00  0.00           H
ATOM   2102  CA  THR X 137      39.222  66.473  61.810  1.00  0.00           C
ATOM   2103  HA  THR X 137      39.258  65.670  61.067  1.00  0.00           H
ATOM   2104  CB  THR X 137      40.019  66.028  63.063  1.00  0.00           C
ATOM   2105  HB  THR X 137      40.965  65.656  62.679  1.00  0.00           H
ATOM   2106  CG2 THR X 137      40.347  67.148  64.106  1.00  0.00           C
ATOM   2107 HG21 THR X 137      39.345  67.451  64.412  1.00  0.00           H
ATOM   2108 HG22 THR X 137      40.796  68.054  63.700  1.00  0.00           H
ATOM   2109 HG23 THR X 137      40.879  66.717  64.962  1.00  0.00           H
ATOM   2110  OG1 THR X 137      39.476  65.014  63.847  1.00  0.00           O
ATOM   2111  HG1 THR X 137      39.214  64.309  63.253  1.00  0.00           H
ATOM   2112  C   THR X 137      37.766  66.766  61.969  1.00  0.00           C
ATOM   2113  O   THR X 137      37.280  67.928  62.144  1.00  0.00           O
ATOM   2114  N   TRP X 138      36.997  65.688  62.119  1.00  0.00           N
ATOM   2115  H   TRP X 138      37.392  64.754  62.106  1.00  0.00           H
ATOM   2116  CA  TRP X 138      35.580  65.836  62.491  1.00  0.00           C
ATOM   2117  HA  TRP X 138      35.386  66.859  62.809  1.00  0.00           H
ATOM   2118  CB  TRP X 138      34.659  65.612  61.258  1.00  0.00           C
ATOM   2119  HB2 TRP X 138      33.615  65.777  61.508  1.00  0.00           H
ATOM   2120  HB3 TRP X 138      34.904  66.390  60.531  1.00  0.00           H
ATOM   2121  CG  TRP X 138      34.683  64.198  60.684  1.00  0.00           C
ATOM   2122  CD1 TRP X 138      33.992  63.095  61.092  1.00  0.00           C
ATOM   2123  HD1 TRP X 138      33.329  63.032  61.938  1.00  0.00           H
ATOM   2124  NE1 TRP X 138      34.364  61.990  60.393  1.00  0.00           N
ATOM   2125  HE1 TRP X 138      34.102  61.040  60.661  1.00  0.00           H
ATOM   2126  CE2 TRP X 138      35.182  62.303  59.337  1.00  0.00           C
ATOM   2127  CZ2 TRP X 138      35.771  61.564  58.296  1.00  0.00           C
ATOM   2128  HZ2 TRP X 138      35.628  60.496  58.308  1.00  0.00           H
ATOM   2129  CH2 TRP X 138      36.605  62.226  57.286  1.00  0.00           C
ATOM   2130  HH2 TRP X 138      37.057  61.722  56.449  1.00  0.00           H
ATOM   2131  CZ3 TRP X 138      36.863  63.549  57.531  1.00  0.00           C
ATOM   2132  HZ3 TRP X 138      37.532  63.978  56.799  1.00  0.00           H
ATOM   2133  CE3 TRP X 138      36.358  64.272  58.569  1.00  0.00           C
ATOM   2134  HE3 TRP X 138      36.652  65.310  58.660  1.00  0.00           H
ATOM   2135  CD2 TRP X 138      35.431  63.700  59.515  1.00  0.00           C
ATOM   2136  C   TRP X 138      35.056  65.052  63.738  1.00  0.00           C
ATOM   2137  O   TRP X 138      33.911  65.351  64.181  1.00  0.00           O
ATOM   2138  N   ALA X 139      35.805  64.050  64.173  1.00  0.00           N
ATOM   2139  H   ALA X 139      36.590  63.795  63.601  1.00  0.00           H
ATOM   2140  CA  ALA X 139      35.559  63.213  65.373  1.00  0.00           C
ATOM   2141  HA  ALA X 139      34.764  63.607  65.996  1.00  0.00           H
ATOM   2142  CB  ALA X 139      35.381  61.740  64.874  1.00  0.00           C
ATOM   2143  HB1 ALA X 139      34.603  61.747  64.116  1.00  0.00           H
ATOM   2144  HB2 ALA X 139      35.005  61.025  65.604  1.00  0.00           H
ATOM   2145  HB3 ALA X 139      36.279  61.364  64.370  1.00  0.00           H
ATOM   2146  C   ALA X 139      36.671  63.110  66.340  1.00  0.00           C
ATOM   2147  O   ALA X 139      36.546  62.525  67.373  1.00  0.00           O
ATOM   2148  N   ARG X 140      37.812  63.780  66.020  1.00  0.00           N
ATOM   2149  H   ARG X 140      37.906  64.085  65.060  1.00  0.00           H
ATOM   2150  CA  ARG X 140      39.048  63.928  66.786  1.00  0.00           C
ATOM   2151  HA  ARG X 140      39.856  64.287  66.163  1.00  0.00           H
ATOM   2152  CB  ARG X 140      38.759  64.950  67.932  1.00  0.00           C
ATOM   2153  HB2 ARG X 140      37.809  64.668  68.364  1.00  0.00           H
ATOM   2154  HB3 ARG X 140      39.494  64.811  68.732  1.00  0.00           H
ATOM   2155  CG  ARG X 140      38.723  66.427  67.464  1.00  0.00           C
ATOM   2156  HG2 ARG X 140      39.600  66.780  66.934  1.00  0.00           H
ATOM   2157  HG3 ARG X 140      37.922  66.458  66.714  1.00  0.00           H
ATOM   2158  CD  ARG X 140      38.416  67.395  68.638  1.00  0.00           C
ATOM   2159  HD2 ARG X 140      37.703  66.992  69.365  1.00  0.00           H
ATOM   2160  HD3 ARG X 140      39.406  67.565  69.061  1.00  0.00           H
ATOM   2161  NE  ARG X 140      37.900  68.699  68.161  1.00  0.00           N
ATOM   2162  HE  ARG X 140      38.588  69.257  67.681  1.00  0.00           H
ATOM   2163  CZ  ARG X 140      36.795  69.321  68.503  1.00  0.00           C
ATOM   2164  NH1 ARG X 140      35.876  68.766  69.210  1.00  0.00           N
ATOM   2165 HH11 ARG X 140      35.971  67.827  69.564  1.00  0.00           H
ATOM   2166 HH12 ARG X 140      34.970  69.170  69.022  1.00  0.00           H
ATOM   2167  NH2 ARG X 140      36.641  70.581  68.259  1.00  0.00           N
ATOM   2168 HH21 ARG X 140      37.423  71.000  67.770  1.00  0.00           H
ATOM   2169 HH22 ARG X 140      35.791  71.076  68.490  1.00  0.00           H
ATOM   2170  C   ARG X 140      39.752  62.650  67.309  1.00  0.00           C
ATOM   2171  O   ARG X 140      40.286  62.591  68.395  1.00  0.00           O
ATOM   2172  N   ASN X 141      39.711  61.563  66.501  1.00  0.00           N
ATOM   2173  H   ASN X 141      39.280  61.556  65.585  1.00  0.00           H
ATOM   2174  CA  ASN X 141      40.232  60.254  66.985  1.00  0.00           C
ATOM   2175  HA  ASN X 141      41.071  60.454  67.659  1.00  0.00           H
ATOM   2176  CB  ASN X 141      39.219  59.613  67.861  1.00  0.00           C
ATOM   2177  HB2 ASN X 141      38.965  60.302  68.675  1.00  0.00           H
ATOM   2178  HB3 ASN X 141      38.356  59.269  67.294  1.00  0.00           H
ATOM   2179  CG  ASN X 141      39.783  58.418  68.611  1.00  0.00           C
ATOM   2180  OD1 ASN X 141      40.999  58.245  68.744  1.00  0.00           O
ATOM   2181  ND2 ASN X 141      38.874  57.666  69.171  1.00  0.00           N
ATOM   2182 HD21 ASN X 141      37.900  57.927  69.156  1.00  0.00           H
ATOM   2183 HD22 ASN X 141      39.227  56.823  69.591  1.00  0.00           H
ATOM   2184  C   ASN X 141      40.867  59.478  65.769  1.00  0.00           C
ATOM   2185  O   ASN X 141      40.178  58.636  65.187  1.00  0.00           O
ATOM   2186  N   ILE X 142      42.085  59.715  65.335  1.00  0.00           N
ATOM   2187  H   ILE X 142      42.641  60.253  65.987  1.00  0.00           H
ATOM   2188  CA  ILE X 142      42.882  59.102  64.227  1.00  0.00           C
ATOM   2189  HA  ILE X 142      43.741  59.763  64.165  1.00  0.00           H
ATOM   2190  CB  ILE X 142      43.283  57.665  64.646  1.00  0.00           C
ATOM   2191  HB  ILE X 142      42.515  56.951  64.330  1.00  0.00           H
ATOM   2192  CG2 ILE X 142      44.517  57.279  63.750  1.00  0.00           C
ATOM   2193 HG21 ILE X 142      45.311  58.005  63.918  1.00  0.00           H
ATOM   2194 HG22 ILE X 142      44.281  57.332  62.687  1.00  0.00           H
ATOM   2195 HG23 ILE X 142      44.982  56.329  64.006  1.00  0.00           H
ATOM   2196  CG1 ILE X 142      43.723  57.336  66.094  1.00  0.00           C
ATOM   2197 HG12 ILE X 142      44.737  57.666  66.315  1.00  0.00           H
ATOM   2198 HG13 ILE X 142      42.954  57.774  66.735  1.00  0.00           H
ATOM   2199  CD1 ILE X 142      43.798  55.863  66.490  1.00  0.00           C
ATOM   2200 HD11 ILE X 142      44.674  55.438  65.991  1.00  0.00           H
ATOM   2201 HD12 ILE X 142      42.911  55.370  66.089  1.00  0.00           H
ATOM   2202 HD13 ILE X 142      43.890  55.623  67.547  1.00  0.00           H
ATOM   2203  C   ILE X 142      42.221  59.169  62.816  1.00  0.00           C
ATOM   2204  O   ILE X 142      41.732  58.123  62.301  1.00  0.00           O
ATOM   2205  N   LEU X 143      42.256  60.355  62.192  1.00  0.00           N
ATOM   2206  H   LEU X 143      42.448  61.165  62.764  1.00  0.00           H
ATOM   2207  CA  LEU X 143      42.024  60.410  60.682  1.00  0.00           C
ATOM   2208  HA  LEU X 143      41.017  60.027  60.533  1.00  0.00           H
ATOM   2209  CB  LEU X 143      42.117  61.910  60.318  1.00  0.00           C
ATOM   2210  HB2 LEU X 143      41.476  62.586  60.899  1.00  0.00           H
ATOM   2211  HB3 LEU X 143      43.141  62.211  60.507  1.00  0.00           H
ATOM   2212  CG  LEU X 143      41.937  62.367  58.873  1.00  0.00           C
ATOM   2213  HG  LEU X 143      42.415  61.640  58.221  1.00  0.00           H
ATOM   2214  CD1 LEU X 143      40.401  62.508  58.514  1.00  0.00           C
ATOM   2215 HD11 LEU X 143      39.857  63.395  58.834  1.00  0.00           H
ATOM   2216 HD12 LEU X 143      39.934  61.611  58.912  1.00  0.00           H
ATOM   2217 HD13 LEU X 143      40.411  62.356  57.436  1.00  0.00           H
ATOM   2218  CD2 LEU X 143      42.659  63.620  58.665  1.00  0.00           C
ATOM   2219 HD21 LEU X 143      42.442  64.387  59.409  1.00  0.00           H
ATOM   2220 HD22 LEU X 143      43.698  63.306  58.612  1.00  0.00           H
ATOM   2221 HD23 LEU X 143      42.345  64.084  57.729  1.00  0.00           H
ATOM   2222  C   LEU X 143      42.913  59.433  59.940  1.00  0.00           C
ATOM   2223  O   LEU X 143      44.128  59.373  60.265  1.00  0.00           O
ATOM   2224  N   ARG X 144      42.378  58.783  58.928  1.00  0.00           N
ATOM   2225  H   ARG X 144      41.382  58.890  58.767  1.00  0.00           H
ATOM   2226  CA  ARG X 144      43.054  57.639  58.190  1.00  0.00           C
ATOM   2227  HA  ARG X 144      44.130  57.803  58.203  1.00  0.00           H
ATOM   2228  CB  ARG X 144      43.007  56.352  58.997  1.00  0.00           C
ATOM   2229  HB2 ARG X 144      43.534  55.544  58.498  1.00  0.00           H
ATOM   2230  HB3 ARG X 144      43.566  56.615  59.898  1.00  0.00           H
ATOM   2231  CG  ARG X 144      41.595  55.776  59.409  1.00  0.00           C
ATOM   2232  HG2 ARG X 144      40.966  56.607  59.747  1.00  0.00           H
ATOM   2233  HG3 ARG X 144      41.083  55.232  58.611  1.00  0.00           H
ATOM   2234  CD  ARG X 144      41.636  54.868  60.708  1.00  0.00           C
ATOM   2235  HD2 ARG X 144      42.259  53.997  60.465  1.00  0.00           H
ATOM   2236  HD3 ARG X 144      42.106  55.319  61.582  1.00  0.00           H
ATOM   2237  NE  ARG X 144      40.358  54.493  61.253  1.00  0.00           N
ATOM   2238  HE  ARG X 144      39.870  53.742  60.778  1.00  0.00           H
ATOM   2239  CZ  ARG X 144      39.750  54.902  62.329  1.00  0.00           C
ATOM   2240  NH1 ARG X 144      40.083  55.927  62.993  1.00  0.00           N
ATOM   2241 HH11 ARG X 144      40.802  56.537  62.641  1.00  0.00           H
ATOM   2242 HH12 ARG X 144      39.589  56.044  63.864  1.00  0.00           H
ATOM   2243  NH2 ARG X 144      38.641  54.323  62.810  1.00  0.00           N
ATOM   2244 HH21 ARG X 144      38.311  53.487  62.354  1.00  0.00           H
ATOM   2245 HH22 ARG X 144      38.166  54.795  63.560  1.00  0.00           H
ATOM   2246  C   ARG X 144      42.453  57.615  56.730  1.00  0.00           C
ATOM   2247  O   ARG X 144      41.224  57.668  56.595  1.00  0.00           O
ATOM   2248  N   THR X 145      43.304  57.562  55.744  1.00  0.00           N
ATOM   2249  H   THR X 145      44.276  57.393  55.964  1.00  0.00           H
ATOM   2250  CA  THR X 145      42.816  57.076  54.394  1.00  0.00           C
ATOM   2251  HA  THR X 145      41.748  56.862  54.378  1.00  0.00           H
ATOM   2252  CB  THR X 145      43.077  58.303  53.430  1.00  0.00           C
ATOM   2253  HB  THR X 145      42.634  59.188  53.899  1.00  0.00           H
ATOM   2254  CG2 THR X 145      44.616  58.485  53.098  1.00  0.00           C
ATOM   2255 HG21 THR X 145      44.678  59.443  52.578  1.00  0.00           H
ATOM   2256 HG22 THR X 145      44.920  57.631  52.487  1.00  0.00           H
ATOM   2257 HG23 THR X 145      45.109  58.568  54.063  1.00  0.00           H
ATOM   2258  OG1 THR X 145      42.467  58.059  52.216  1.00  0.00           O
ATOM   2259  HG1 THR X 145      41.509  58.031  52.307  1.00  0.00           H
ATOM   2260  C   THR X 145      43.326  55.687  53.987  1.00  0.00           C
ATOM   2261  O   THR X 145      43.947  54.974  54.758  1.00  0.00           O
ATOM   2262  N   GLN X 146      43.065  55.264  52.760  1.00  0.00           N
ATOM   2263  H   GLN X 146      42.629  55.968  52.175  1.00  0.00           H
ATOM   2264  CA  GLN X 146      43.219  53.966  52.263  1.00  0.00           C
ATOM   2265  HA  GLN X 146      42.726  53.294  52.969  1.00  0.00           H
ATOM   2266  CB  GLN X 146      42.383  53.822  50.942  1.00  0.00           C
ATOM   2267  HB2 GLN X 146      42.367  52.809  50.534  1.00  0.00           H
ATOM   2268  HB3 GLN X 146      41.354  54.051  51.220  1.00  0.00           H
ATOM   2269  CG  GLN X 146      42.832  54.740  49.793  1.00  0.00           C
ATOM   2270  HG2 GLN X 146      43.218  55.686  50.164  1.00  0.00           H
ATOM   2271  HG3 GLN X 146      43.686  54.329  49.263  1.00  0.00           H
ATOM   2272  CD  GLN X 146      41.756  55.160  48.875  1.00  0.00           C
ATOM   2273  OE1 GLN X 146      40.727  55.689  49.291  1.00  0.00           O
ATOM   2274  NE2 GLN X 146      41.865  55.010  47.568  1.00  0.00           N
ATOM   2275 HE21 GLN X 146      41.051  55.337  47.072  1.00  0.00           H
ATOM   2276 HE22 GLN X 146      42.732  54.594  47.254  1.00  0.00           H
ATOM   2277  C   GLN X 146      44.575  53.289  52.063  1.00  0.00           C
ATOM   2278  O   GLN X 146      44.680  52.039  51.954  1.00  0.00           O
ATOM   2279  N   GLH X 147      45.699  54.044  52.139  1.00  0.00           N
ATOM   2280  H   GLH X 147      45.552  55.038  52.289  1.00  0.00           H
ATOM   2281  CA  GLH X 147      47.098  53.584  51.987  1.00  0.00           C
ATOM   2282  HA  GLH X 147      47.811  54.394  51.830  1.00  0.00           H
ATOM   2283  CB  GLH X 147      47.513  52.890  53.289  1.00  0.00           C
ATOM   2284  HB2 GLH X 147      47.173  53.439  54.170  1.00  0.00           H
ATOM   2285  HB3 GLH X 147      46.978  51.942  53.340  1.00  0.00           H
ATOM   2286  CG  GLH X 147      49.077  52.484  53.487  1.00  0.00           C
ATOM   2287  HG2 GLH X 147      49.291  52.110  54.486  1.00  0.00           H
ATOM   2288  HG3 GLH X 147      49.238  51.617  52.852  1.00  0.00           H
ATOM   2289  CD  GLH X 147      50.067  53.591  53.281  1.00  0.00           C
ATOM   2290  OE1 GLH X 147      49.815  54.737  53.584  1.00  0.00           O
ATOM   2291  OE2 GLH X 147      51.247  53.220  52.716  1.00  0.00           O
ATOM   2292  HE2 GLH X 147      51.403  52.277  52.756  1.00  0.00           H
ATOM   2293  C   GLH X 147      47.270  52.710  50.738  1.00  0.00           C
ATOM   2294  O   GLH X 147      47.965  51.680  50.699  1.00  0.00           O
ATOM   2295  N   SER X 148      46.594  53.121  49.654  1.00  0.00           N
ATOM   2296  H   SER X 148      46.203  54.050  49.691  1.00  0.00           H
ATOM   2297  CA  SER X 148      46.488  52.575  48.307  1.00  0.00           C
ATOM   2298  HA  SER X 148      47.405  52.039  48.096  1.00  0.00           H
ATOM   2299  CB  SER X 148      45.346  51.571  48.414  1.00  0.00           C
ATOM   2300  HB2 SER X 148      45.629  50.708  49.026  1.00  0.00           H
ATOM   2301  HB3 SER X 148      44.513  52.065  48.908  1.00  0.00           H
ATOM   2302  OG  SER X 148      44.954  51.105  47.113  1.00  0.00           O
ATOM   2303  HG  SER X 148      45.501  50.379  46.793  1.00  0.00           H
ATOM   2304  C   SER X 148      46.473  53.608  47.174  1.00  0.00           C
ATOM   2305  O   SER X 148      46.639  54.747  47.499  1.00  0.00           O
ATOM   2306  N   GLH X 149      46.369  53.219  45.886  1.00  0.00           N
ATOM   2307  H   GLH X 149      45.956  52.306  45.796  1.00  0.00           H
ATOM   2308  CA  GLH X 149      46.060  54.148  44.798  1.00  0.00           C
ATOM   2309  HA  GLH X 149      46.744  54.988  44.644  1.00  0.00           H
ATOM   2310  CB  GLH X 149      46.093  53.322  43.453  1.00  0.00           C
ATOM   2311  HB2 GLH X 149      46.096  54.052  42.641  1.00  0.00           H
ATOM   2312  HB3 GLH X 149      47.031  52.781  43.313  1.00  0.00           H
ATOM   2313  CG  GLH X 149      44.890  52.409  43.132  1.00  0.00           C
ATOM   2314  HG2 GLH X 149      44.740  51.748  43.980  1.00  0.00           H
ATOM   2315  HG3 GLH X 149      44.004  53.034  43.013  1.00  0.00           H
ATOM   2316  CD  GLH X 149      45.094  51.546  41.822  1.00  0.00           C
ATOM   2317  OE1 GLH X 149      46.128  51.609  41.179  1.00  0.00           O
ATOM   2318  OE2 GLH X 149      44.053  50.711  41.443  1.00  0.00           O
ATOM   2319  HE2 GLH X 149      43.335  50.666  42.086  1.00  0.00           H
ATOM   2320  C   GLH X 149      44.718  54.840  45.045  1.00  0.00           C
ATOM   2321  O   GLH X 149      43.760  54.172  45.394  1.00  0.00           O
ATOM   2322  N   CYX X 150      44.488  56.133  44.706  1.00  0.00           N
ATOM   2323  H   CYX X 150      45.289  56.721  44.502  1.00  0.00           H
ATOM   2324  CA  CYX X 150      43.258  56.706  44.271  1.00  0.00           C
ATOM   2325  HA  CYX X 150      42.452  56.226  44.818  1.00  0.00           H
ATOM   2326  CB  CYX X 150      43.225  58.089  44.840  1.00  0.00           C
ATOM   2327  HB2 CYX X 150      42.329  58.604  44.509  1.00  0.00           H
ATOM   2328  HB3 CYX X 150      42.960  58.069  45.890  1.00  0.00           H
ATOM   2329  SG  CYX X 150      44.681  59.220  44.631  1.00  0.00           S
ATOM   2330  C   CYX X 150      43.017  56.368  42.811  1.00  0.00           C
ATOM   2331  O   CYX X 150      43.804  55.708  42.145  1.00  0.00           O
ATOM   2332  N   VAL X 151      41.917  56.851  42.288  1.00  0.00           N
ATOM   2333  H   VAL X 151      41.425  57.429  42.945  1.00  0.00           H
ATOM   2334  CA  VAL X 151      41.392  56.743  40.926  1.00  0.00           C
ATOM   2335  HA  VAL X 151      42.208  56.545  40.227  1.00  0.00           H
ATOM   2336  CB  VAL X 151      40.453  55.477  40.847  1.00  0.00           C
ATOM   2337  HB  VAL X 151      39.566  55.558  41.469  1.00  0.00           H
ATOM   2338  CG1 VAL X 151      39.753  55.314  39.511  1.00  0.00           C
ATOM   2339 HG11 VAL X 151      39.087  54.451  39.570  1.00  0.00           H
ATOM   2340 HG12 VAL X 151      39.123  56.195  39.370  1.00  0.00           H
ATOM   2341 HG13 VAL X 151      40.472  55.348  38.689  1.00  0.00           H
ATOM   2342  CG2 VAL X 151      41.021  54.146  41.383  1.00  0.00           C
ATOM   2343 HG21 VAL X 151      40.215  53.425  41.335  1.00  0.00           H
ATOM   2344 HG22 VAL X 151      41.497  54.256  42.369  1.00  0.00           H
ATOM   2345 HG23 VAL X 151      41.800  53.760  40.717  1.00  0.00           H
ATOM   2346  C   VAL X 151      40.772  58.078  40.542  1.00  0.00           C
ATOM   2347  O   VAL X 151      40.071  58.618  41.389  1.00  0.00           O
ATOM   2348  N   CYX X 152      41.019  58.592  39.413  1.00  0.00           N
ATOM   2349  H   CYX X 152      41.815  58.178  38.941  1.00  0.00           H
ATOM   2350  CA  CYX X 152      40.333  59.786  38.773  1.00  0.00           C
ATOM   2351  HA  CYX X 152      39.559  60.166  39.446  1.00  0.00           H
ATOM   2352  CB  CYX X 152      41.382  60.857  38.476  1.00  0.00           C
ATOM   2353  HB2 CYX X 152      42.087  60.534  37.707  1.00  0.00           H
ATOM   2354  HB3 CYX X 152      40.780  61.689  38.131  1.00  0.00           H
ATOM   2355  SG  CYX X 152      42.232  61.311  40.023  1.00  0.00           S
ATOM   2356  C   CYX X 152      39.582  59.315  37.503  1.00  0.00           C
ATOM   2357  O   CYX X 152      39.884  58.321  36.862  1.00  0.00           O
ATOM   2358  N   HID X 153      38.547  60.061  37.097  1.00  0.00           N
ATOM   2359  H   HID X 153      38.244  60.758  37.755  1.00  0.00           H
ATOM   2360  CA  HID X 153      37.987  60.001  35.712  1.00  0.00           C
ATOM   2361  HA  HID X 153      38.814  59.800  35.032  1.00  0.00           H
ATOM   2362  CB  HID X 153      36.985  58.855  35.571  1.00  0.00           C
ATOM   2363  HB2 HID X 153      37.437  57.905  35.883  1.00  0.00           H
ATOM   2364  HB3 HID X 153      36.247  59.111  36.321  1.00  0.00           H
ATOM   2365  CG  HID X 153      36.230  58.691  34.200  1.00  0.00           C
ATOM   2366  ND1 HID X 153      36.864  58.673  32.984  1.00  0.00           N
ATOM   2367  HD1 HID X 153      37.847  58.450  32.870  1.00  0.00           H
ATOM   2368  CE1 HID X 153      35.897  58.448  32.049  1.00  0.00           C
ATOM   2369  HE1 HID X 153      36.213  58.156  31.057  1.00  0.00           H
ATOM   2370  NE2 HID X 153      34.693  58.269  32.645  1.00  0.00           N
ATOM   2371  CD2 HID X 153      34.894  58.426  34.056  1.00  0.00           C
ATOM   2372  HD2 HID X 153      34.170  58.419  34.859  1.00  0.00           H
ATOM   2373  C   HID X 153      37.351  61.353  35.309  1.00  0.00           C
ATOM   2374  O   HID X 153      36.587  61.944  36.049  1.00  0.00           O
ATOM   2375  N   ASN X 154      37.751  61.885  34.124  1.00  0.00           N
ATOM   2376  H   ASN X 154      38.209  61.346  33.405  1.00  0.00           H
ATOM   2377  CA  ASN X 154      37.367  63.261  33.714  1.00  0.00           C
ATOM   2378  HA  ASN X 154      37.872  63.485  32.778  1.00  0.00           H
ATOM   2379  CB  ASN X 154      35.872  63.365  33.431  1.00  0.00           C
ATOM   2380  HB2 ASN X 154      35.224  63.439  34.307  1.00  0.00           H
ATOM   2381  HB3 ASN X 154      35.797  64.305  32.893  1.00  0.00           H
ATOM   2382  CG  ASN X 154      35.087  62.407  32.530  1.00  0.00           C
ATOM   2383  OD1 ASN X 154      33.862  62.407  32.699  1.00  0.00           O
ATOM   2384  ND2 ASN X 154      35.771  61.581  31.832  1.00  0.00           N
ATOM   2385 HD21 ASN X 154      36.735  61.410  32.040  1.00  0.00           H
ATOM   2386 HD22 ASN X 154      35.222  60.826  31.433  1.00  0.00           H
ATOM   2387  C   ASN X 154      37.919  64.337  34.699  1.00  0.00           C
ATOM   2388  O   ASN X 154      37.324  65.407  34.879  1.00  0.00           O
ATOM   2389  N   GLY X 155      38.951  64.072  35.479  1.00  0.00           N
ATOM   2390  H   GLY X 155      39.523  63.288  35.181  1.00  0.00           H
ATOM   2391  CA  GLY X 155      39.486  64.910  36.454  1.00  0.00           C
ATOM   2392  HA2 GLY X 155      40.565  64.791  36.357  1.00  0.00           H
ATOM   2393  HA3 GLY X 155      39.241  65.945  36.239  1.00  0.00           H
ATOM   2394  C   GLY X 155      39.029  64.699  37.888  1.00  0.00           C
ATOM   2395  O   GLY X 155      39.805  64.929  38.822  1.00  0.00           O
ATOM   2396  N   VAL X 156      37.781  64.299  38.140  1.00  0.00           N
ATOM   2397  H   VAL X 156      37.167  64.117  37.353  1.00  0.00           H
ATOM   2398  CA  VAL X 156      37.271  64.048  39.472  1.00  0.00           C
ATOM   2399  HA  VAL X 156      37.783  64.798  40.065  1.00  0.00           H
ATOM   2400  CB  VAL X 156      35.701  64.041  39.458  1.00  0.00           C
ATOM   2401  HB  VAL X 156      35.467  63.372  38.627  1.00  0.00           H
ATOM   2402  CG1 VAL X 156      35.070  63.540  40.742  1.00  0.00           C
ATOM   2403 HG11 VAL X 156      33.989  63.652  40.636  1.00  0.00           H
ATOM   2404 HG12 VAL X 156      35.321  62.551  41.101  1.00  0.00           H
ATOM   2405 HG13 VAL X 156      35.233  64.263  41.553  1.00  0.00           H
ATOM   2406  CG2 VAL X 156      35.183  65.416  39.198  1.00  0.00           C
ATOM   2407 HG21 VAL X 156      35.531  66.156  39.910  1.00  0.00           H
ATOM   2408 HG22 VAL X 156      34.097  65.403  39.201  1.00  0.00           H
ATOM   2409 HG23 VAL X 156      35.502  65.744  38.206  1.00  0.00           H
ATOM   2410  C   VAL X 156      37.677  62.676  40.098  1.00  0.00           C
ATOM   2411  O   VAL X 156      37.612  61.615  39.455  1.00  0.00           O
ATOM   2412  N   CYX X 157      38.091  62.650  41.369  1.00  0.00           N
ATOM   2413  H   CYX X 157      37.997  63.552  41.812  1.00  0.00           H
ATOM   2414  CA  CYX X 157      38.808  61.644  42.102  1.00  0.00           C
ATOM   2415  HA  CYX X 157      38.752  60.734  41.506  1.00  0.00           H
ATOM   2416  CB  CYX X 157      40.239  62.064  42.261  1.00  0.00           C
ATOM   2417  HB2 CYX X 157      40.434  62.689  43.131  1.00  0.00           H
ATOM   2418  HB3 CYX X 157      40.788  61.125  42.385  1.00  0.00           H
ATOM   2419  SG  CYX X 157      41.194  62.822  40.934  1.00  0.00           S
ATOM   2420  C   CYX X 157      38.081  61.402  43.471  1.00  0.00           C
ATOM   2421  O   CYX X 157      38.313  62.221  44.389  1.00  0.00           O
ATOM   2422  N   PRO X 158      37.342  60.341  43.676  1.00  0.00           N
ATOM   2423  CD  PRO X 158      36.796  59.425  42.657  1.00  0.00           C
ATOM   2424  HD2 PRO X 158      37.696  58.926  42.291  1.00  0.00           H
ATOM   2425  HD3 PRO X 158      36.331  59.939  41.821  1.00  0.00           H
ATOM   2426  CG  PRO X 158      35.817  58.432  43.353  1.00  0.00           C
ATOM   2427  HG2 PRO X 158      36.379  57.533  43.610  1.00  0.00           H
ATOM   2428  HG3 PRO X 158      34.910  58.258  42.770  1.00  0.00           H
ATOM   2429  CB  PRO X 158      35.477  59.130  44.657  1.00  0.00           C
ATOM   2430  HB2 PRO X 158      35.185  58.408  45.424  1.00  0.00           H
ATOM   2431  HB3 PRO X 158      34.695  59.879  44.595  1.00  0.00           H
ATOM   2432  CA  PRO X 158      36.754  59.886  44.968  1.00  0.00           C
ATOM   2433  HA  PRO X 158      36.461  60.762  45.544  1.00  0.00           H
ATOM   2434  C   PRO X 158      37.714  59.031  45.782  1.00  0.00           C
ATOM   2435  O   PRO X 158      38.465  58.170  45.324  1.00  0.00           O
ATOM   2436  N   VAL X 159      37.917  59.484  47.002  1.00  0.00           N
ATOM   2437  H   VAL X 159      37.306  60.249  47.269  1.00  0.00           H
ATOM   2438  CA  VAL X 159      38.752  58.855  48.081  1.00  0.00           C
ATOM   2439  HA  VAL X 159      39.073  57.876  47.732  1.00  0.00           H
ATOM   2440  CB  VAL X 159      39.916  59.823  48.372  1.00  0.00           C
ATOM   2441  HB  VAL X 159      39.518  60.770  48.738  1.00  0.00           H
ATOM   2442  CG1 VAL X 159      40.899  59.308  49.419  1.00  0.00           C
ATOM   2443 HG11 VAL X 159      40.362  59.098  50.346  1.00  0.00           H
ATOM   2444 HG12 VAL X 159      41.438  58.439  49.058  1.00  0.00           H
ATOM   2445 HG13 VAL X 159      41.657  59.988  49.806  1.00  0.00           H
ATOM   2446  CG2 VAL X 159      40.818  60.173  47.114  1.00  0.00           C
ATOM   2447 HG21 VAL X 159      41.622  60.829  47.413  1.00  0.00           H
ATOM   2448 HG22 VAL X 159      40.135  60.612  46.383  1.00  0.00           H
ATOM   2449 HG23 VAL X 159      41.167  59.264  46.620  1.00  0.00           H
ATOM   2450  C   VAL X 159      38.090  58.568  49.423  1.00  0.00           C
ATOM   2451  O   VAL X 159      37.324  59.373  49.859  1.00  0.00           O
ATOM   2452  N   VAL X 160      38.314  57.312  49.923  1.00  0.00           N
ATOM   2453  H   VAL X 160      39.034  56.738  49.508  1.00  0.00           H
ATOM   2454  CA  VAL X 160      37.834  56.853  51.295  1.00  0.00           C
ATOM   2455  HA  VAL X 160      36.792  57.131  51.487  1.00  0.00           H
ATOM   2456  CB  VAL X 160      37.957  55.349  51.366  1.00  0.00           C
ATOM   2457  HB  VAL X 160      38.955  54.911  51.361  1.00  0.00           H
ATOM   2458  CG1 VAL X 160      37.387  54.838  52.609  1.00  0.00           C
ATOM   2459 HG11 VAL X 160      37.594  53.761  52.648  1.00  0.00           H
ATOM   2460 HG12 VAL X 160      37.667  55.523  53.403  1.00  0.00           H
ATOM   2461 HG13 VAL X 160      36.300  54.833  52.513  1.00  0.00           H
ATOM   2462  CG2 VAL X 160      37.225  54.636  50.222  1.00  0.00           C
ATOM   2463 HG21 VAL X 160      36.223  55.053  50.135  1.00  0.00           H
ATOM   2464 HG22 VAL X 160      37.254  53.570  50.424  1.00  0.00           H
ATOM   2465 HG23 VAL X 160      37.739  54.788  49.278  1.00  0.00           H
ATOM   2466  C   VAL X 160      38.592  57.529  52.447  1.00  0.00           C
ATOM   2467  O   VAL X 160      39.812  57.346  52.523  1.00  0.00           O
ATOM   2468  N   PHE X 161      37.949  58.290  53.349  1.00  0.00           N
ATOM   2469  H   PHE X 161      36.955  58.454  53.267  1.00  0.00           H
ATOM   2470  CA  PHE X 161      38.545  58.709  54.619  1.00  0.00           C
ATOM   2471  HA  PHE X 161      39.537  58.265  54.660  1.00  0.00           H
ATOM   2472  CB  PHE X 161      38.641  60.188  54.726  1.00  0.00           C
ATOM   2473  HB2 PHE X 161      37.663  60.618  54.524  1.00  0.00           H
ATOM   2474  HB3 PHE X 161      38.957  60.299  55.761  1.00  0.00           H
ATOM   2475  CG  PHE X 161      39.626  60.952  53.825  1.00  0.00           C
ATOM   2476  CD1 PHE X 161      40.930  61.302  54.300  1.00  0.00           C
ATOM   2477  HD1 PHE X 161      41.269  61.044  55.288  1.00  0.00           H
ATOM   2478  CE1 PHE X 161      41.920  61.912  53.492  1.00  0.00           C
ATOM   2479  HE1 PHE X 161      42.899  62.000  53.929  1.00  0.00           H
ATOM   2480  CZ  PHE X 161      41.592  62.176  52.209  1.00  0.00           C
ATOM   2481  HZ  PHE X 161      42.316  62.675  51.572  1.00  0.00           H
ATOM   2482  CE2 PHE X 161      40.262  61.978  51.703  1.00  0.00           C
ATOM   2483  HE2 PHE X 161      40.036  62.202  50.675  1.00  0.00           H
ATOM   2484  CD2 PHE X 161      39.279  61.344  52.454  1.00  0.00           C
ATOM   2485  HD2 PHE X 161      38.335  61.055  52.028  1.00  0.00           H
ATOM   2486  C   PHE X 161      37.697  58.266  55.816  1.00  0.00           C
ATOM   2487  O   PHE X 161      36.488  58.011  55.689  1.00  0.00           O
ATOM   2488  N   THR X 162      38.316  58.081  57.019  1.00  0.00           N
ATOM   2489  H   THR X 162      39.324  58.152  57.065  1.00  0.00           H
ATOM   2490  CA  THR X 162      37.474  57.969  58.221  1.00  0.00           C
ATOM   2491  HA  THR X 162      36.509  58.469  58.163  1.00  0.00           H
ATOM   2492  CB  THR X 162      37.185  56.544  58.697  1.00  0.00           C
ATOM   2493  HB  THR X 162      38.045  55.897  58.786  1.00  0.00           H
ATOM   2494  CG2 THR X 162      36.476  56.395  60.087  1.00  0.00           C
ATOM   2495 HG21 THR X 162      35.808  55.533  60.163  1.00  0.00           H
ATOM   2496 HG22 THR X 162      35.784  57.225  60.181  1.00  0.00           H
ATOM   2497 HG23 THR X 162      37.194  56.385  60.904  1.00  0.00           H
ATOM   2498  OG1 THR X 162      36.380  55.915  57.776  1.00  0.00           O
ATOM   2499  HG1 THR X 162      36.910  56.022  56.980  1.00  0.00           H
ATOM   2500  C   THR X 162      38.242  58.688  59.327  1.00  0.00           C
ATOM   2501  O   THR X 162      39.432  59.021  59.153  1.00  0.00           O
ATOM   2502  N   ASP X 163      37.566  59.045  60.410  1.00  0.00           N
ATOM   2503  H   ASP X 163      36.617  58.708  60.532  1.00  0.00           H
ATOM   2504  CA  ASP X 163      38.046  59.676  61.678  1.00  0.00           C
ATOM   2505  HA  ASP X 163      39.039  59.293  61.879  1.00  0.00           H
ATOM   2506  CB  ASP X 163      38.124  61.182  61.469  1.00  0.00           C
ATOM   2507  HB2 ASP X 163      38.775  61.462  60.637  1.00  0.00           H
ATOM   2508  HB3 ASP X 163      37.149  61.572  61.199  1.00  0.00           H
ATOM   2509  CG  ASP X 163      38.559  62.036  62.735  1.00  0.00           C
ATOM   2510  OD1 ASP X 163      39.263  61.632  63.711  1.00  0.00           O
ATOM   2511  OD2 ASP X 163      38.159  63.225  62.668  1.00  0.00           O
ATOM   2512  C   ASP X 163      37.053  59.309  62.777  1.00  0.00           C
ATOM   2513  O   ASP X 163      35.826  59.199  62.591  1.00  0.00           O
ATOM   2514  N   GLY X 164      37.531  59.064  64.022  1.00  0.00           N
ATOM   2515  H   GLY X 164      38.537  58.999  64.136  1.00  0.00           H
ATOM   2516  CA  GLY X 164      36.808  58.276  65.035  1.00  0.00           C
ATOM   2517  HA2 GLY X 164      36.630  58.989  65.826  1.00  0.00           H
ATOM   2518  HA3 GLY X 164      35.826  58.057  64.609  1.00  0.00           H
ATOM   2519  C   GLY X 164      37.422  56.952  65.511  1.00  0.00           C
ATOM   2520  O   GLY X 164      38.305  56.383  64.897  1.00  0.00           O
ATOM   2521  N   SER X 165      36.928  56.532  66.636  1.00  0.00           N
ATOM   2522  H   SER X 165      36.310  57.237  67.008  1.00  0.00           H
ATOM   2523  CA  SER X 165      37.221  55.272  67.387  1.00  0.00           C
ATOM   2524  HA  SER X 165      37.856  55.571  68.229  1.00  0.00           H
ATOM   2525  CB  SER X 165      36.032  54.746  68.207  1.00  0.00           C
ATOM   2526  HB2 SER X 165      35.810  55.442  69.017  1.00  0.00           H
ATOM   2527  HB3 SER X 165      35.192  54.568  67.537  1.00  0.00           H
ATOM   2528  OG  SER X 165      36.362  53.554  68.865  1.00  0.00           O
ATOM   2529  HG  SER X 165      35.756  53.469  69.601  1.00  0.00           H
ATOM   2530  C   SER X 165      37.955  54.140  66.630  1.00  0.00           C
ATOM   2531  O   SER X 165      37.456  53.658  65.598  1.00  0.00           O
ATOM   2532  N   ALA X 166      38.978  53.621  67.211  1.00  0.00           N
ATOM   2533  H   ALA X 166      39.410  54.267  67.853  1.00  0.00           H
ATOM   2534  CA  ALA X 166      39.711  52.409  66.799  1.00  0.00           C
ATOM   2535  HA  ALA X 166      39.893  52.466  65.723  1.00  0.00           H
ATOM   2536  CB  ALA X 166      41.225  52.462  67.189  1.00  0.00           C
ATOM   2537  HB1 ALA X 166      41.381  52.667  68.246  1.00  0.00           H
ATOM   2538  HB2 ALA X 166      41.649  53.254  66.565  1.00  0.00           H
ATOM   2539  HB3 ALA X 166      41.767  51.527  67.045  1.00  0.00           H
ATOM   2540  C   ALA X 166      38.950  51.114  67.185  1.00  0.00           C
ATOM   2541  O   ALA X 166      39.430  50.007  66.862  1.00  0.00           O
ATOM   2542  N   THR X 167      37.779  51.103  67.795  1.00  0.00           N
ATOM   2543  H   THR X 167      37.470  52.052  67.955  1.00  0.00           H
ATOM   2544  CA  THR X 167      36.901  49.881  68.167  1.00  0.00           C
ATOM   2545  HA  THR X 167      37.274  49.133  67.472  1.00  0.00           H
ATOM   2546  CB  THR X 167      37.174  49.490  69.613  1.00  0.00           C
ATOM   2547  HB  THR X 167      36.597  48.595  69.867  1.00  0.00           H
ATOM   2548  CG2 THR X 167      38.652  49.152  69.829  1.00  0.00           C
ATOM   2549 HG21 THR X 167      39.238  50.066  69.970  1.00  0.00           H
ATOM   2550 HG22 THR X 167      38.867  48.593  68.914  1.00  0.00           H
ATOM   2551 HG23 THR X 167      38.871  48.438  70.621  1.00  0.00           H
ATOM   2552  OG1 THR X 167      36.776  50.584  70.461  1.00  0.00           O
ATOM   2553  HG1 THR X 167      36.582  50.242  71.344  1.00  0.00           H
ATOM   2554  C   THR X 167      35.429  50.086  68.015  1.00  0.00           C
ATOM   2555  O   THR X 167      34.656  49.173  68.037  1.00  0.00           O
ATOM   2556  N   GLY X 168      34.940  51.252  67.674  1.00  0.00           N
ATOM   2557  H   GLY X 168      35.525  52.064  67.818  1.00  0.00           H
ATOM   2558  CA  GLY X 168      33.519  51.576  67.371  1.00  0.00           C
ATOM   2559  HA2 GLY X 168      32.802  50.878  67.812  1.00  0.00           H
ATOM   2560  HA3 GLY X 168      33.278  52.612  67.614  1.00  0.00           H
ATOM   2561  C   GLY X 168      33.217  51.703  65.886  1.00  0.00           C
ATOM   2562  O   GLY X 168      34.173  51.612  65.063  1.00  0.00           O
ATOM   2563  N   PRO X 169      31.997  51.767  65.415  1.00  0.00           N
ATOM   2564  CD  PRO X 169      30.778  51.551  66.191  1.00  0.00           C
ATOM   2565  HD2 PRO X 169      30.743  52.202  67.062  1.00  0.00           H
ATOM   2566  HD3 PRO X 169      30.802  50.532  66.576  1.00  0.00           H
ATOM   2567  CG  PRO X 169      29.578  51.650  65.274  1.00  0.00           C
ATOM   2568  HG2 PRO X 169      29.084  52.626  65.293  1.00  0.00           H
ATOM   2569  HG3 PRO X 169      28.820  50.879  65.407  1.00  0.00           H
ATOM   2570  CB  PRO X 169      30.212  51.447  63.896  1.00  0.00           C
ATOM   2571  HB2 PRO X 169      29.716  52.061  63.140  1.00  0.00           H
ATOM   2572  HB3 PRO X 169      30.316  50.392  63.634  1.00  0.00           H
ATOM   2573  CA  PRO X 169      31.626  52.038  64.064  1.00  0.00           C
ATOM   2574  HA  PRO X 169      32.308  51.540  63.376  1.00  0.00           H
ATOM   2575  C   PRO X 169      31.637  53.601  63.742  1.00  0.00           C
ATOM   2576  O   PRO X 169      30.646  54.283  63.999  1.00  0.00           O
ATOM   2577  N   ALA X 170      32.791  54.138  63.341  1.00  0.00           N
ATOM   2578  H   ALA X 170      33.595  53.543  63.197  1.00  0.00           H
ATOM   2579  CA  ALA X 170      33.009  55.570  63.143  1.00  0.00           C
ATOM   2580  HA  ALA X 170      32.603  56.150  63.964  1.00  0.00           H
ATOM   2581  CB  ALA X 170      34.485  55.856  63.212  1.00  0.00           C
ATOM   2582  HB1 ALA X 170      35.005  55.404  62.368  1.00  0.00           H
ATOM   2583  HB2 ALA X 170      34.862  55.458  64.157  1.00  0.00           H
ATOM   2584  HB3 ALA X 170      34.639  56.939  63.283  1.00  0.00           H
ATOM   2585  C   ALA X 170      32.427  56.103  61.785  1.00  0.00           C
ATOM   2586  O   ALA X 170      31.791  55.391  60.998  1.00  0.00           O
ATOM   2587  N   GLU X 171      32.573  57.419  61.526  1.00  0.00           N
ATOM   2588  H   GLU X 171      33.075  58.024  62.170  1.00  0.00           H
ATOM   2589  CA  GLU X 171      32.101  58.084  60.335  1.00  0.00           C
ATOM   2590  HA  GLU X 171      31.151  57.620  60.055  1.00  0.00           H
ATOM   2591  CB  GLU X 171      31.753  59.519  60.733  1.00  0.00           C
ATOM   2592  HB2 GLU X 171      31.194  59.435  61.664  1.00  0.00           H
ATOM   2593  HB3 GLU X 171      32.714  60.021  60.885  1.00  0.00           H
ATOM   2594  CG  GLU X 171      30.919  60.305  59.730  1.00  0.00           C
ATOM   2595  HG2 GLU X 171      31.499  60.256  58.805  1.00  0.00           H
ATOM   2596  HG3 GLU X 171      29.921  59.882  59.600  1.00  0.00           H
ATOM   2597  CD  GLU X 171      30.653  61.704  60.172  1.00  0.00           C
ATOM   2598  OE1 GLU X 171      30.124  61.915  61.274  1.00  0.00           O
ATOM   2599  OE2 GLU X 171      30.654  62.660  59.374  1.00  0.00           O
ATOM   2600  C   GLU X 171      33.047  57.915  59.113  1.00  0.00           C
ATOM   2601  O   GLU X 171      33.949  58.745  58.904  1.00  0.00           O
ATOM   2602  N   THR X 172      32.777  56.979  58.231  1.00  0.00           N
ATOM   2603  H   THR X 172      31.998  56.324  58.329  1.00  0.00           H
ATOM   2604  CA  THR X 172      33.386  56.955  56.891  1.00  0.00           C
ATOM   2605  HA  THR X 172      34.435  57.254  56.826  1.00  0.00           H
ATOM   2606  CB  THR X 172      33.302  55.630  56.186  1.00  0.00           C
ATOM   2607  HB  THR X 172      32.282  55.261  56.059  1.00  0.00           H
ATOM   2608  CG2 THR X 172      34.051  55.458  54.853  1.00  0.00           C
ATOM   2609 HG21 THR X 172      34.027  54.431  54.485  1.00  0.00           H
ATOM   2610 HG22 THR X 172      35.078  55.700  55.126  1.00  0.00           H
ATOM   2611 HG23 THR X 172      33.733  56.134  54.060  1.00  0.00           H
ATOM   2612  OG1 THR X 172      33.801  54.621  57.010  1.00  0.00           O
ATOM   2613  HG1 THR X 172      34.742  54.813  57.045  1.00  0.00           H
ATOM   2614  C   THR X 172      32.793  58.085  56.030  1.00  0.00           C
ATOM   2615  O   THR X 172      31.597  58.279  56.038  1.00  0.00           O
ATOM   2616  N   ARG X 173      33.613  58.629  55.174  1.00  0.00           N
ATOM   2617  H   ARG X 173      34.607  58.543  55.341  1.00  0.00           H
ATOM   2618  CA  ARG X 173      33.176  59.695  54.197  1.00  0.00           C
ATOM   2619  HA  ARG X 173      32.107  59.760  53.978  1.00  0.00           H
ATOM   2620  CB  ARG X 173      33.592  61.005  54.800  1.00  0.00           C
ATOM   2621  HB2 ARG X 173      34.653  61.007  55.068  1.00  0.00           H
ATOM   2622  HB3 ARG X 173      33.435  61.727  54.014  1.00  0.00           H
ATOM   2623  CG  ARG X 173      32.858  61.525  56.039  1.00  0.00           C
ATOM   2624  HG2 ARG X 173      31.777  61.509  55.851  1.00  0.00           H
ATOM   2625  HG3 ARG X 173      33.177  60.918  56.877  1.00  0.00           H
ATOM   2626  CD  ARG X 173      33.281  62.992  56.311  1.00  0.00           C
ATOM   2627  HD2 ARG X 173      34.332  62.992  56.601  1.00  0.00           H
ATOM   2628  HD3 ARG X 173      33.085  63.566  55.411  1.00  0.00           H
ATOM   2629  NE  ARG X 173      32.508  63.560  57.423  1.00  0.00           N
ATOM   2630  HE  ARG X 173      32.018  62.950  58.057  1.00  0.00           H
ATOM   2631  CZ  ARG X 173      32.570  64.805  57.769  1.00  0.00           C
ATOM   2632  NH1 ARG X 173      33.332  65.663  57.139  1.00  0.00           N
ATOM   2633 HH11 ARG X 173      33.984  65.340  56.441  1.00  0.00           H
ATOM   2634 HH12 ARG X 173      33.332  66.628  57.426  1.00  0.00           H
ATOM   2635  NH2 ARG X 173      31.856  65.197  58.742  1.00  0.00           N
ATOM   2636 HH21 ARG X 173      31.444  64.478  59.312  1.00  0.00           H
ATOM   2637 HH22 ARG X 173      31.704  66.172  58.956  1.00  0.00           H
ATOM   2638  C   ARG X 173      33.864  59.626  52.895  1.00  0.00           C
ATOM   2639  O   ARG X 173      35.090  59.398  52.926  1.00  0.00           O
ATOM   2640  N   ILE X 174      33.159  59.803  51.783  1.00  0.00           N
ATOM   2641  H   ILE X 174      32.235  60.219  51.726  1.00  0.00           H
ATOM   2642  CA  ILE X 174      33.804  59.930  50.515  1.00  0.00           C
ATOM   2643  HA  ILE X 174      34.684  59.280  50.479  1.00  0.00           H
ATOM   2644  CB  ILE X 174      33.085  59.442  49.312  1.00  0.00           C
ATOM   2645  HB  ILE X 174      32.112  59.923  49.196  1.00  0.00           H
ATOM   2646  CG2 ILE X 174      33.856  59.779  47.990  1.00  0.00           C
ATOM   2647 HG21 ILE X 174      33.252  59.715  47.083  1.00  0.00           H
ATOM   2648 HG22 ILE X 174      34.749  59.198  47.743  1.00  0.00           H
ATOM   2649 HG23 ILE X 174      34.063  60.844  47.927  1.00  0.00           H
ATOM   2650  CG1 ILE X 174      32.836  57.918  49.193  1.00  0.00           C
ATOM   2651 HG12 ILE X 174      32.034  57.763  49.912  1.00  0.00           H
ATOM   2652 HG13 ILE X 174      32.631  57.537  48.190  1.00  0.00           H
ATOM   2653  CD1 ILE X 174      34.070  57.093  49.666  1.00  0.00           C
ATOM   2654 HD11 ILE X 174      34.170  57.242  50.749  1.00  0.00           H
ATOM   2655 HD12 ILE X 174      34.983  57.427  49.170  1.00  0.00           H
ATOM   2656 HD13 ILE X 174      33.705  56.080  49.544  1.00  0.00           H
ATOM   2657  C   ILE X 174      34.252  61.435  50.370  1.00  0.00           C
ATOM   2658  O   ILE X 174      33.356  62.225  50.603  1.00  0.00           O
ATOM   2659  N   TYR X 175      35.580  61.696  50.026  1.00  0.00           N
ATOM   2660  H   TYR X 175      36.172  60.889  50.108  1.00  0.00           H
ATOM   2661  CA  TYR X 175      36.041  63.011  49.582  1.00  0.00           C
ATOM   2662  HA  TYR X 175      35.194  63.695  49.685  1.00  0.00           H
ATOM   2663  CB  TYR X 175      37.245  63.399  50.475  1.00  0.00           C
ATOM   2664  HB2 TYR X 175      37.920  62.547  50.561  1.00  0.00           H
ATOM   2665  HB3 TYR X 175      37.739  64.119  49.826  1.00  0.00           H
ATOM   2666  CG  TYR X 175      37.016  64.061  51.815  1.00  0.00           C
ATOM   2667  CD1 TYR X 175      36.581  63.266  52.890  1.00  0.00           C
ATOM   2668  HD1 TYR X 175      36.461  62.202  52.765  1.00  0.00           H
ATOM   2669  CE1 TYR X 175      36.196  63.913  54.123  1.00  0.00           C
ATOM   2670  HE1 TYR X 175      35.864  63.310  54.963  1.00  0.00           H
ATOM   2671  CZ  TYR X 175      36.205  65.286  54.267  1.00  0.00           C
ATOM   2672  OH  TYR X 175      35.676  65.864  55.413  1.00  0.00           O
ATOM   2673  HH  TYR X 175      35.574  66.822  55.389  1.00  0.00           H
ATOM   2674  CE2 TYR X 175      36.618  66.067  53.149  1.00  0.00           C
ATOM   2675  HE2 TYR X 175      36.541  67.146  53.226  1.00  0.00           H
ATOM   2676  CD2 TYR X 175      36.889  65.466  51.939  1.00  0.00           C
ATOM   2677  HD2 TYR X 175      36.955  66.044  51.022  1.00  0.00           H
ATOM   2678  C   TYR X 175      36.324  62.969  48.050  1.00  0.00           C
ATOM   2679  O   TYR X 175      36.902  61.976  47.534  1.00  0.00           O
ATOM   2680  N   TYR X 176      35.934  64.032  47.327  1.00  0.00           N
ATOM   2681  H   TYR X 176      35.601  64.863  47.802  1.00  0.00           H
ATOM   2682  CA  TYR X 176      35.943  64.238  45.915  1.00  0.00           C
ATOM   2683  HA  TYR X 176      36.375  63.365  45.433  1.00  0.00           H
ATOM   2684  CB  TYR X 176      34.553  64.265  45.267  1.00  0.00           C
ATOM   2685  HB2 TYR X 176      34.131  65.259  45.431  1.00  0.00           H
ATOM   2686  HB3 TYR X 176      34.708  64.279  44.190  1.00  0.00           H
ATOM   2687  CG  TYR X 176      33.543  63.126  45.507  1.00  0.00           C
ATOM   2688  CD1 TYR X 176      32.707  63.050  46.691  1.00  0.00           C
ATOM   2689  HD1 TYR X 176      33.067  63.702  47.471  1.00  0.00           H
ATOM   2690  CE1 TYR X 176      31.763  62.082  46.844  1.00  0.00           C
ATOM   2691  HE1 TYR X 176      31.133  62.065  47.719  1.00  0.00           H
ATOM   2692  CZ  TYR X 176      31.436  61.221  45.733  1.00  0.00           C
ATOM   2693  OH  TYR X 176      30.421  60.336  45.736  1.00  0.00           O
ATOM   2694  HH  TYR X 176      29.746  60.648  46.333  1.00  0.00           H
ATOM   2695  CE2 TYR X 176      32.174  61.389  44.536  1.00  0.00           C
ATOM   2696  HE2 TYR X 176      31.897  60.873  43.625  1.00  0.00           H
ATOM   2697  CD2 TYR X 176      33.278  62.226  44.467  1.00  0.00           C
ATOM   2698  HD2 TYR X 176      33.722  62.463  43.513  1.00  0.00           H
ATOM   2699  C   TYR X 176      36.734  65.554  45.508  1.00  0.00           C
ATOM   2700  O   TYR X 176      36.324  66.702  45.627  1.00  0.00           O
ATOM   2701  N   PHE X 177      37.852  65.171  44.874  1.00  0.00           N
ATOM   2702  H   PHE X 177      37.993  64.173  44.909  1.00  0.00           H
ATOM   2703  CA  PHE X 177      38.912  66.028  44.365  1.00  0.00           C
ATOM   2704  HA  PHE X 177      38.943  67.012  44.828  1.00  0.00           H
ATOM   2705  CB  PHE X 177      40.271  65.518  44.739  1.00  0.00           C
ATOM   2706  HB2 PHE X 177      40.413  64.572  44.204  1.00  0.00           H
ATOM   2707  HB3 PHE X 177      41.095  66.140  44.409  1.00  0.00           H
ATOM   2708  CG  PHE X 177      40.391  65.254  46.229  1.00  0.00           C
ATOM   2709  CD1 PHE X 177      40.370  66.390  47.128  1.00  0.00           C
ATOM   2710  HD1 PHE X 177      40.329  67.397  46.730  1.00  0.00           H
ATOM   2711  CE1 PHE X 177      40.434  66.086  48.551  1.00  0.00           C
ATOM   2712  HE1 PHE X 177      40.447  66.890  49.257  1.00  0.00           H
ATOM   2713  CZ  PHE X 177      40.459  64.782  49.057  1.00  0.00           C
ATOM   2714  HZ  PHE X 177      40.415  64.501  50.091  1.00  0.00           H
ATOM   2715  CE2 PHE X 177      40.452  63.730  48.100  1.00  0.00           C
ATOM   2716  HE2 PHE X 177      40.465  62.722  48.472  1.00  0.00           H
ATOM   2717  CD2 PHE X 177      40.446  63.962  46.691  1.00  0.00           C
ATOM   2718  HD2 PHE X 177      40.413  63.159  45.971  1.00  0.00           H
ATOM   2719  C   PHE X 177      38.764  66.309  42.895  1.00  0.00           C
ATOM   2720  O   PHE X 177      38.232  65.487  42.146  1.00  0.00           O
ATOM   2721  N   LYS X 178      39.332  67.439  42.468  1.00  0.00           N
ATOM   2722  H   LYS X 178      39.738  68.081  43.142  1.00  0.00           H
ATOM   2723  CA  LYS X 178      39.660  67.722  41.060  1.00  0.00           C
ATOM   2724  HA  LYS X 178      40.058  66.833  40.576  1.00  0.00           H
ATOM   2725  CB  LYS X 178      38.398  68.288  40.275  1.00  0.00           C
ATOM   2726  HB2 LYS X 178      37.596  67.572  40.414  1.00  0.00           H
ATOM   2727  HB3 LYS X 178      38.069  69.253  40.664  1.00  0.00           H
ATOM   2728  CG  LYS X 178      38.624  68.603  38.728  1.00  0.00           C
ATOM   2729  HG2 LYS X 178      39.199  69.531  38.659  1.00  0.00           H
ATOM   2730  HG3 LYS X 178      39.085  67.751  38.242  1.00  0.00           H
ATOM   2731  CD  LYS X 178      37.177  68.796  38.161  1.00  0.00           C
ATOM   2732  HD2 LYS X 178      36.697  67.842  38.380  1.00  0.00           H
ATOM   2733  HD3 LYS X 178      36.667  69.628  38.637  1.00  0.00           H
ATOM   2734  CE  LYS X 178      37.095  68.972  36.626  1.00  0.00           C
ATOM   2735  HE2 LYS X 178      37.404  69.958  36.291  1.00  0.00           H
ATOM   2736  HE3 LYS X 178      37.673  68.192  36.142  1.00  0.00           H
ATOM   2737  NZ  LYS X 178      35.740  68.832  36.098  1.00  0.00           N
ATOM   2738  HZ1 LYS X 178      35.115  69.523  36.494  1.00  0.00           H
ATOM   2739  HZ2 LYS X 178      35.361  67.907  36.279  1.00  0.00           H
ATOM   2740  HZ3 LYS X 178      35.702  69.032  35.117  1.00  0.00           H
ATOM   2741  C   LYS X 178      40.813  68.788  41.091  1.00  0.00           C
ATOM   2742  O   LYS X 178      40.742  69.762  41.795  1.00  0.00           O
ATOM   2743  N   GLU X 179      41.954  68.365  40.542  1.00  0.00           N
ATOM   2744  H   GLU X 179      41.920  67.501  40.016  1.00  0.00           H
ATOM   2745  CA  GLU X 179      43.194  69.018  40.639  1.00  0.00           C
ATOM   2746  HA  GLU X 179      43.993  68.392  40.240  1.00  0.00           H
ATOM   2747  CB  GLU X 179      43.119  70.247  39.707  1.00  0.00           C
ATOM   2748  HB2 GLU X 179      42.354  70.965  40.036  1.00  0.00           H
ATOM   2749  HB3 GLU X 179      44.081  70.727  39.854  1.00  0.00           H
ATOM   2750  CG  GLU X 179      42.885  69.740  38.202  1.00  0.00           C
ATOM   2751  HG2 GLU X 179      43.130  68.712  37.946  1.00  0.00           H
ATOM   2752  HG3 GLU X 179      41.798  69.765  38.116  1.00  0.00           H
ATOM   2753  CD  GLU X 179      43.415  70.751  37.179  1.00  0.00           C
ATOM   2754  OE1 GLU X 179      43.420  71.990  37.409  1.00  0.00           O
ATOM   2755  OE2 GLU X 179      43.683  70.313  36.020  1.00  0.00           O
ATOM   2756  C   GLU X 179      43.493  69.387  42.126  1.00  0.00           C
ATOM   2757  O   GLU X 179      43.949  70.453  42.516  1.00  0.00           O
ATOM   2758  N   GLY X 180      43.114  68.441  43.028  1.00  0.00           N
ATOM   2759  H   GLY X 180      42.747  67.553  42.709  1.00  0.00           H
ATOM   2760  CA  GLY X 180      43.283  68.455  44.476  1.00  0.00           C
ATOM   2761  HA2 GLY X 180      42.988  67.465  44.813  1.00  0.00           H
ATOM   2762  HA3 GLY X 180      44.327  68.670  44.728  1.00  0.00           H
ATOM   2763  C   GLY X 180      42.375  69.421  45.241  1.00  0.00           C
ATOM   2764  O   GLY X 180      42.577  69.444  46.472  1.00  0.00           O
ATOM   2765  N   LYS X 181      41.439  70.148  44.619  1.00  0.00           N
ATOM   2766  H   LYS X 181      41.494  70.150  43.609  1.00  0.00           H
ATOM   2767  CA  LYS X 181      40.405  70.999  45.196  1.00  0.00           C
ATOM   2768  HA  LYS X 181      40.846  71.501  46.059  1.00  0.00           H
ATOM   2769  CB  LYS X 181      39.876  72.101  44.215  1.00  0.00           C
ATOM   2770  HB2 LYS X 181      39.202  71.639  43.491  1.00  0.00           H
ATOM   2771  HB3 LYS X 181      39.281  72.856  44.721  1.00  0.00           H
ATOM   2772  CG  LYS X 181      41.029  72.851  43.510  1.00  0.00           C
ATOM   2773  HG2 LYS X 181      41.480  72.220  42.748  1.00  0.00           H
ATOM   2774  HG3 LYS X 181      40.603  73.620  42.865  1.00  0.00           H
ATOM   2775  CD  LYS X 181      42.020  73.469  44.461  1.00  0.00           C
ATOM   2776  HD2 LYS X 181      41.506  74.139  45.152  1.00  0.00           H
ATOM   2777  HD3 LYS X 181      42.343  72.740  45.205  1.00  0.00           H
ATOM   2778  CE  LYS X 181      43.125  74.106  43.756  1.00  0.00           C
ATOM   2779  HE2 LYS X 181      42.846  75.077  43.343  1.00  0.00           H
ATOM   2780  HE3 LYS X 181      43.956  74.283  44.448  1.00  0.00           H
ATOM   2781  NZ  LYS X 181      43.714  73.299  42.671  1.00  0.00           N
ATOM   2782  HZ1 LYS X 181      44.581  73.665  42.286  1.00  0.00           H
ATOM   2783  HZ2 LYS X 181      43.021  73.451  41.944  1.00  0.00           H
ATOM   2784  HZ3 LYS X 181      43.801  72.300  42.795  1.00  0.00           H
ATOM   2785  C   LYS X 181      39.171  70.176  45.624  1.00  0.00           C
ATOM   2786  O   LYS X 181      38.637  69.299  44.952  1.00  0.00           O
ATOM   2787  N   ILE X 182      38.603  70.527  46.787  1.00  0.00           N
ATOM   2788  H   ILE X 182      39.091  71.211  47.357  1.00  0.00           H
ATOM   2789  CA  ILE X 182      37.362  69.961  47.290  1.00  0.00           C
ATOM   2790  HA  ILE X 182      37.343  68.888  47.093  1.00  0.00           H
ATOM   2791  CB  ILE X 182      37.390  70.210  48.838  1.00  0.00           C
ATOM   2792  HB  ILE X 182      37.338  71.274  49.053  1.00  0.00           H
ATOM   2793  CG2 ILE X 182      36.151  69.552  49.491  1.00  0.00           C
ATOM   2794 HG21 ILE X 182      36.076  68.467  49.434  1.00  0.00           H
ATOM   2795 HG22 ILE X 182      35.292  70.159  49.212  1.00  0.00           H
ATOM   2796 HG23 ILE X 182      36.110  69.841  50.543  1.00  0.00           H
ATOM   2797  CG1 ILE X 182      38.665  69.616  49.359  1.00  0.00           C
ATOM   2798 HG12 ILE X 182      38.721  68.620  48.939  1.00  0.00           H
ATOM   2799 HG13 ILE X 182      39.567  70.116  49.000  1.00  0.00           H
ATOM   2800  CD1 ILE X 182      38.678  69.502  50.879  1.00  0.00           C
ATOM   2801 HD11 ILE X 182      39.685  69.390  51.274  1.00  0.00           H
ATOM   2802 HD12 ILE X 182      38.119  68.615  51.187  1.00  0.00           H
ATOM   2803 HD13 ILE X 182      38.260  70.438  51.267  1.00  0.00           H
ATOM   2804  C   ILE X 182      36.078  70.480  46.650  1.00  0.00           C
ATOM   2805  O   ILE X 182      35.697  71.624  46.836  1.00  0.00           O
ATOM   2806  N   LEU X 183      35.474  69.575  45.793  1.00  0.00           N
ATOM   2807  H   LEU X 183      35.872  68.656  45.652  1.00  0.00           H
ATOM   2808  CA  LEU X 183      34.207  69.909  45.040  1.00  0.00           C
ATOM   2809  HA  LEU X 183      34.117  70.981  44.937  1.00  0.00           H
ATOM   2810  CB  LEU X 183      34.113  69.248  43.676  1.00  0.00           C
ATOM   2811  HB2 LEU X 183      34.263  68.180  43.860  1.00  0.00           H
ATOM   2812  HB3 LEU X 183      33.055  69.352  43.468  1.00  0.00           H
ATOM   2813  CG  LEU X 183      34.858  69.635  42.466  1.00  0.00           C
ATOM   2814  HG  LEU X 183      34.205  70.375  42.004  1.00  0.00           H
ATOM   2815  CD1 LEU X 183      36.299  70.176  42.661  1.00  0.00           C
ATOM   2816 HD11 LEU X 183      36.625  70.447  41.659  1.00  0.00           H
ATOM   2817 HD12 LEU X 183      36.842  69.384  43.179  1.00  0.00           H
ATOM   2818 HD13 LEU X 183      36.282  71.069  43.268  1.00  0.00           H
ATOM   2819  CD2 LEU X 183      34.935  68.326  41.619  1.00  0.00           C
ATOM   2820 HD21 LEU X 183      35.520  67.526  42.066  1.00  0.00           H
ATOM   2821 HD22 LEU X 183      33.976  67.844  41.438  1.00  0.00           H
ATOM   2822 HD23 LEU X 183      35.389  68.603  40.676  1.00  0.00           H
ATOM   2823  C   LEU X 183      32.962  69.400  45.889  1.00  0.00           C
ATOM   2824  O   LEU X 183      31.887  70.027  45.949  1.00  0.00           O
ATOM   2825  N   LYS X 184      33.159  68.208  46.465  1.00  0.00           N
ATOM   2826  H   LYS X 184      34.069  67.799  46.323  1.00  0.00           H
ATOM   2827  CA  LYS X 184      32.173  67.563  47.286  1.00  0.00           C
ATOM   2828  HA  LYS X 184      31.435  68.282  47.641  1.00  0.00           H
ATOM   2829  CB  LYS X 184      31.342  66.555  46.470  1.00  0.00           C
ATOM   2830  HB2 LYS X 184      31.034  67.073  45.562  1.00  0.00           H
ATOM   2831  HB3 LYS X 184      32.058  65.768  46.273  1.00  0.00           H
ATOM   2832  CG  LYS X 184      30.091  66.059  47.196  1.00  0.00           C
ATOM   2833  HG2 LYS X 184      30.320  65.470  48.089  1.00  0.00           H
ATOM   2834  HG3 LYS X 184      29.475  66.936  47.394  1.00  0.00           H
ATOM   2835  CD  LYS X 184      29.307  65.130  46.289  1.00  0.00           C
ATOM   2836  HD2 LYS X 184      29.164  65.611  45.328  1.00  0.00           H
ATOM   2837  HD3 LYS X 184      29.901  64.230  46.166  1.00  0.00           H
ATOM   2838  CE  LYS X 184      27.902  64.741  46.875  1.00  0.00           C
ATOM   2839  HE2 LYS X 184      28.047  63.915  47.565  1.00  0.00           H
ATOM   2840  HE3 LYS X 184      27.536  65.613  47.427  1.00  0.00           H
ATOM   2841  NZ  LYS X 184      26.951  64.349  45.890  1.00  0.00           N
ATOM   2842  HZ1 LYS X 184      26.134  63.978  46.356  1.00  0.00           H
ATOM   2843  HZ2 LYS X 184      27.186  63.588  45.274  1.00  0.00           H
ATOM   2844  HZ3 LYS X 184      26.742  65.097  45.243  1.00  0.00           H
ATOM   2845  C   LYS X 184      32.800  66.776  48.496  1.00  0.00           C
ATOM   2846  O   LYS X 184      33.906  66.245  48.325  1.00  0.00           O
ATOM   2847  N   TRP X 185      32.108  66.572  49.641  1.00  0.00           N
ATOM   2848  H   TRP X 185      31.198  67.010  49.654  1.00  0.00           H
ATOM   2849  CA  TRP X 185      32.308  65.487  50.631  1.00  0.00           C
ATOM   2850  HA  TRP X 185      32.934  64.706  50.187  1.00  0.00           H
ATOM   2851  CB  TRP X 185      33.107  65.897  51.920  1.00  0.00           C
ATOM   2852  HB2 TRP X 185      33.308  64.989  52.480  1.00  0.00           H
ATOM   2853  HB3 TRP X 185      34.076  66.237  51.539  1.00  0.00           H
ATOM   2854  CG  TRP X 185      32.606  66.907  52.866  1.00  0.00           C
ATOM   2855  CD1 TRP X 185      32.876  68.198  52.904  1.00  0.00           C
ATOM   2856  HD1 TRP X 185      33.446  68.672  52.121  1.00  0.00           H
ATOM   2857  NE1 TRP X 185      32.186  68.733  53.985  1.00  0.00           N
ATOM   2858  HE1 TRP X 185      32.240  69.716  54.230  1.00  0.00           H
ATOM   2859  CE2 TRP X 185      31.434  67.767  54.713  1.00  0.00           C
ATOM   2860  CZ2 TRP X 185      30.647  67.803  55.879  1.00  0.00           C
ATOM   2861  HZ2 TRP X 185      30.527  68.784  56.305  1.00  0.00           H
ATOM   2862  CH2 TRP X 185      30.158  66.570  56.323  1.00  0.00           C
ATOM   2863  HH2 TRP X 185      29.498  66.493  57.169  1.00  0.00           H
ATOM   2864  CZ3 TRP X 185      30.229  65.365  55.542  1.00  0.00           C
ATOM   2865  HZ3 TRP X 185      29.830  64.422  55.861  1.00  0.00           H
ATOM   2866  CE3 TRP X 185      31.071  65.398  54.453  1.00  0.00           C
ATOM   2867  HE3 TRP X 185      31.182  64.553  53.800  1.00  0.00           H
ATOM   2868  CD2 TRP X 185      31.721  66.538  53.987  1.00  0.00           C
ATOM   2869  C   TRP X 185      30.890  65.005  50.946  1.00  0.00           C
ATOM   2870  O   TRP X 185      29.974  65.824  51.019  1.00  0.00           O
ATOM   2871  N   GLU X 186      30.720  63.722  51.236  1.00  0.00           N
ATOM   2872  H   GLU X 186      31.418  63.075  50.898  1.00  0.00           H
ATOM   2873  CA  GLU X 186      29.501  63.135  51.905  1.00  0.00           C
ATOM   2874  HA  GLU X 186      29.094  63.792  52.671  1.00  0.00           H
ATOM   2875  CB  GLU X 186      28.514  62.926  50.707  1.00  0.00           C
ATOM   2876  HB2 GLU X 186      28.923  63.391  49.810  1.00  0.00           H
ATOM   2877  HB3 GLU X 186      28.534  61.842  50.531  1.00  0.00           H
ATOM   2878  CG  GLU X 186      27.128  63.444  51.037  1.00  0.00           C
ATOM   2879  HG2 GLU X 186      26.767  63.098  52.015  1.00  0.00           H
ATOM   2880  HG3 GLU X 186      27.289  64.505  51.190  1.00  0.00           H
ATOM   2881  CD  GLU X 186      26.076  63.192  49.991  1.00  0.00           C
ATOM   2882  OE1 GLU X 186      25.001  63.830  49.876  1.00  0.00           O
ATOM   2883  OE2 GLU X 186      26.396  62.292  49.157  1.00  0.00           O
ATOM   2884  C   GLU X 186      29.725  61.823  52.663  1.00  0.00           C
ATOM   2885  O   GLU X 186      30.470  61.002  52.168  1.00  0.00           O
ATOM   2886  N   PRO X 187      28.969  61.527  53.747  1.00  0.00           N
ATOM   2887  CD  PRO X 187      27.955  62.343  54.385  1.00  0.00           C
ATOM   2888  HD2 PRO X 187      27.019  62.101  53.889  1.00  0.00           H
ATOM   2889  HD3 PRO X 187      28.161  63.413  54.281  1.00  0.00           H
ATOM   2890  CG  PRO X 187      27.898  62.007  55.891  1.00  0.00           C
ATOM   2891  HG2 PRO X 187      26.967  62.244  56.391  1.00  0.00           H
ATOM   2892  HG3 PRO X 187      28.775  62.499  56.313  1.00  0.00           H
ATOM   2893  CB  PRO X 187      28.145  60.457  55.778  1.00  0.00           C
ATOM   2894  HB2 PRO X 187      27.198  60.030  55.497  1.00  0.00           H
ATOM   2895  HB3 PRO X 187      28.526  59.985  56.685  1.00  0.00           H
ATOM   2896  CA  PRO X 187      29.059  60.310  54.570  1.00  0.00           C
ATOM   2897  HA  PRO X 187      30.076  60.228  54.953  1.00  0.00           H
ATOM   2898  C   PRO X 187      28.652  58.979  53.957  1.00  0.00           C
ATOM   2899  O   PRO X 187      28.100  58.945  52.850  1.00  0.00           O
ATOM   2900  N   LEU X 188      29.061  57.836  54.488  1.00  0.00           N
ATOM   2901  H   LEU X 188      29.715  57.784  55.242  1.00  0.00           H
ATOM   2902  CA  LEU X 188      28.797  56.561  53.875  1.00  0.00           C
ATOM   2903  HA  LEU X 188      29.167  56.542  52.848  1.00  0.00           H
ATOM   2904  CB  LEU X 188      29.579  55.589  54.788  1.00  0.00           C
ATOM   2905  HB2 LEU X 188      30.641  55.839  54.825  1.00  0.00           H
ATOM   2906  HB3 LEU X 188      29.188  55.631  55.806  1.00  0.00           H
ATOM   2907  CG  LEU X 188      29.555  54.093  54.380  1.00  0.00           C
ATOM   2908  HG  LEU X 188      28.515  53.806  54.248  1.00  0.00           H
ATOM   2909  CD1 LEU X 188      30.322  53.882  53.045  1.00  0.00           C
ATOM   2910 HD11 LEU X 188      30.213  52.821  52.821  1.00  0.00           H
ATOM   2911 HD12 LEU X 188      31.344  54.229  53.168  1.00  0.00           H
ATOM   2912 HD13 LEU X 188      29.783  54.350  52.227  1.00  0.00           H
ATOM   2913  CD2 LEU X 188      30.312  53.172  55.387  1.00  0.00           C
ATOM   2914 HD21 LEU X 188      30.074  53.391  56.424  1.00  0.00           H
ATOM   2915 HD22 LEU X 188      29.901  52.192  55.161  1.00  0.00           H
ATOM   2916 HD23 LEU X 188      31.389  53.319  55.338  1.00  0.00           H
ATOM   2917  C   LEU X 188      27.319  56.271  53.742  1.00  0.00           C
ATOM   2918  O   LEU X 188      26.484  56.518  54.623  1.00  0.00           O
ATOM   2919  N   ALA X 189      26.944  55.547  52.696  1.00  0.00           N
ATOM   2920  H   ALA X 189      27.633  55.256  52.030  1.00  0.00           H
ATOM   2921  CA  ALA X 189      25.555  55.212  52.440  1.00  0.00           C
ATOM   2922  HA  ALA X 189      24.955  55.212  53.353  1.00  0.00           H
ATOM   2923  CB  ALA X 189      24.921  56.333  51.587  1.00  0.00           C
ATOM   2924  HB1 ALA X 189      23.886  56.110  51.307  1.00  0.00           H
ATOM   2925  HB2 ALA X 189      25.408  56.433  50.619  1.00  0.00           H
ATOM   2926  HB3 ALA X 189      24.897  57.312  52.074  1.00  0.00           H
ATOM   2927  C   ALA X 189      25.469  53.813  51.825  1.00  0.00           C
ATOM   2928  O   ALA X 189      26.446  53.264  51.295  1.00  0.00           O
ATOM   2929  N   GLY X 190      24.286  53.213  51.900  1.00  0.00           N
ATOM   2930  H   GLY X 190      23.578  53.750  52.381  1.00  0.00           H
ATOM   2931  CA  GLY X 190      23.985  51.829  51.544  1.00  0.00           C
ATOM   2932  HA2 GLY X 190      22.978  51.788  51.155  1.00  0.00           H
ATOM   2933  HA3 GLY X 190      24.668  51.478  50.769  1.00  0.00           H
ATOM   2934  C   GLY X 190      24.128  50.959  52.828  1.00  0.00           C
ATOM   2935  O   GLY X 190      23.789  51.404  53.910  1.00  0.00           O
ATOM   2936  N   THR X 191      24.471  49.644  52.738  1.00  0.00           N
ATOM   2937  H   THR X 191      24.823  49.381  51.835  1.00  0.00           H
ATOM   2938  CA  THR X 191      24.209  48.696  53.854  1.00  0.00           C
ATOM   2939  HA  THR X 191      23.264  48.887  54.355  1.00  0.00           H
ATOM   2940  CB  THR X 191      24.266  47.290  53.276  1.00  0.00           C
ATOM   2941  HB  THR X 191      25.276  46.891  53.265  1.00  0.00           H
ATOM   2942  CG2 THR X 191      23.337  46.428  54.140  1.00  0.00           C
ATOM   2943 HG21 THR X 191      23.759  46.482  55.135  1.00  0.00           H
ATOM   2944 HG22 THR X 191      23.401  45.377  53.851  1.00  0.00           H
ATOM   2945 HG23 THR X 191      22.336  46.854  54.075  1.00  0.00           H
ATOM   2946  OG1 THR X 191      23.922  47.175  51.937  1.00  0.00           O
ATOM   2947  HG1 THR X 191      23.539  46.319  51.720  1.00  0.00           H
ATOM   2948  C   THR X 191      25.320  48.867  54.891  1.00  0.00           C
ATOM   2949  O   THR X 191      25.058  48.443  55.986  1.00  0.00           O
ATOM   2950  N   ALA X 192      26.498  49.463  54.648  1.00  0.00           N
ATOM   2951  H   ALA X 192      26.531  49.970  53.772  1.00  0.00           H
ATOM   2952  CA  ALA X 192      27.623  49.415  55.498  1.00  0.00           C
ATOM   2953  HA  ALA X 192      27.453  48.571  56.171  1.00  0.00           H
ATOM   2954  CB  ALA X 192      28.856  49.233  54.611  1.00  0.00           C
ATOM   2955  HB1 ALA X 192      29.021  50.101  53.977  1.00  0.00           H
ATOM   2956  HB2 ALA X 192      28.731  48.390  53.942  1.00  0.00           H
ATOM   2957  HB3 ALA X 192      29.769  49.206  55.215  1.00  0.00           H
ATOM   2958  C   ALA X 192      27.616  50.649  56.395  1.00  0.00           C
ATOM   2959  O   ALA X 192      27.616  51.771  55.927  1.00  0.00           O
ATOM   2960  N   LYS X 193      27.629  50.405  57.694  1.00  0.00           N
ATOM   2961  H   LYS X 193      27.337  49.460  57.913  1.00  0.00           H
ATOM   2962  CA  LYS X 193      27.667  51.386  58.796  1.00  0.00           C
ATOM   2963  HA  LYS X 193      26.866  52.118  58.657  1.00  0.00           H
ATOM   2964  CB  LYS X 193      27.512  50.676  60.052  1.00  0.00           C
ATOM   2965  HB2 LYS X 193      26.796  49.864  59.947  1.00  0.00           H
ATOM   2966  HB3 LYS X 193      28.443  50.198  60.355  1.00  0.00           H
ATOM   2967  CG  LYS X 193      26.956  51.420  61.270  1.00  0.00           C
ATOM   2968  HG2 LYS X 193      27.687  52.116  61.677  1.00  0.00           H
ATOM   2969  HG3 LYS X 193      25.997  51.817  60.932  1.00  0.00           H
ATOM   2970  CD  LYS X 193      26.727  50.413  62.478  1.00  0.00           C
ATOM   2971  HD2 LYS X 193      25.799  49.937  62.154  1.00  0.00           H
ATOM   2972  HD3 LYS X 193      27.539  49.725  62.692  1.00  0.00           H
ATOM   2973  CE  LYS X 193      26.327  51.163  63.780  1.00  0.00           C
ATOM   2974  HE2 LYS X 193      26.106  50.303  64.403  1.00  0.00           H
ATOM   2975  HE3 LYS X 193      27.167  51.670  64.245  1.00  0.00           H
ATOM   2976  NZ  LYS X 193      25.139  52.002  63.821  1.00  0.00           N
ATOM   2977  HZ1 LYS X 193      24.277  51.634  63.464  1.00  0.00           H
ATOM   2978  HZ2 LYS X 193      25.357  52.921  63.469  1.00  0.00           H
ATOM   2979  HZ3 LYS X 193      24.904  52.108  64.805  1.00  0.00           H
ATOM   2980  C   LYS X 193      28.949  52.154  58.805  1.00  0.00           C
ATOM   2981  O   LYS X 193      28.883  53.387  58.854  1.00  0.00           O
ATOM   2982  N   HIE X 194      30.081  51.538  58.587  1.00  0.00           N
ATOM   2983  H   HIE X 194      29.997  50.567  58.299  1.00  0.00           H
ATOM   2984  CA  HIE X 194      31.523  52.065  58.801  1.00  0.00           C
ATOM   2985  HA  HIE X 194      31.686  53.028  58.314  1.00  0.00           H
ATOM   2986  CB  HIE X 194      31.721  52.140  60.296  1.00  0.00           C
ATOM   2987  HB2 HIE X 194      31.195  52.989  60.753  1.00  0.00           H
ATOM   2988  HB3 HIE X 194      31.235  51.288  60.778  1.00  0.00           H
ATOM   2989  CG  HIE X 194      33.192  52.299  60.689  1.00  0.00           C
ATOM   2990  ND1 HIE X 194      33.969  51.308  61.312  1.00  0.00           N
ATOM   2991  CE1 HIE X 194      35.297  51.701  61.329  1.00  0.00           C
ATOM   2992  HE1 HIE X 194      36.117  51.146  61.776  1.00  0.00           H
ATOM   2993  NE2 HIE X 194      35.336  52.933  60.727  1.00  0.00           N
ATOM   2994  HE2 HIE X 194      36.163  53.507  60.660  1.00  0.00           H
ATOM   2995  CD2 HIE X 194      34.107  53.263  60.232  1.00  0.00           C
ATOM   2996  HD2 HIE X 194      33.947  54.046  59.502  1.00  0.00           H
ATOM   2997  C   HIE X 194      32.537  51.050  58.234  1.00  0.00           C
ATOM   2998  O   HIE X 194      32.365  49.840  58.544  1.00  0.00           O
ATOM   2999  N   ILE X 195      33.559  51.541  57.498  1.00  0.00           N
ATOM   3000  H   ILE X 195      33.456  52.521  57.264  1.00  0.00           H
ATOM   3001  CA  ILE X 195      34.580  50.793  56.759  1.00  0.00           C
ATOM   3002  HA  ILE X 195      34.424  49.744  57.012  1.00  0.00           H
ATOM   3003  CB  ILE X 195      34.124  50.918  55.255  1.00  0.00           C
ATOM   3004  HB  ILE X 195      33.978  51.971  55.071  1.00  0.00           H
ATOM   3005  CG2 ILE X 195      35.172  50.339  54.320  1.00  0.00           C
ATOM   3006 HG21 ILE X 195      36.118  50.878  54.283  1.00  0.00           H
ATOM   3007 HG22 ILE X 195      34.825  50.403  53.292  1.00  0.00           H
ATOM   3008 HG23 ILE X 195      35.318  49.308  54.630  1.00  0.00           H
ATOM   3009  CG1 ILE X 195      32.694  50.295  54.872  1.00  0.00           C
ATOM   3010 HG12 ILE X 195      32.654  49.224  55.015  1.00  0.00           H
ATOM   3011 HG13 ILE X 195      31.969  50.725  55.565  1.00  0.00           H
ATOM   3012  CD1 ILE X 195      32.277  50.495  53.479  1.00  0.00           C
ATOM   3013 HD11 ILE X 195      31.221  50.352  53.269  1.00  0.00           H
ATOM   3014 HD12 ILE X 195      32.842  49.832  52.815  1.00  0.00           H
ATOM   3015 HD13 ILE X 195      32.503  51.541  53.261  1.00  0.00           H
ATOM   3016  C   ILE X 195      36.024  51.202  57.053  1.00  0.00           C
ATOM   3017  O   ILE X 195      36.273  52.370  57.308  1.00  0.00           O
ATOM   3018  N   GLU X 196      36.968  50.251  56.982  1.00  0.00           N
ATOM   3019  H   GLU X 196      36.734  49.387  56.518  1.00  0.00           H
ATOM   3020  CA  GLU X 196      38.433  50.295  57.187  1.00  0.00           C
ATOM   3021  HA  GLU X 196      38.653  51.367  57.165  1.00  0.00           H
ATOM   3022  CB  GLU X 196      38.820  49.768  58.579  1.00  0.00           C
ATOM   3023  HB2 GLU X 196      38.498  48.728  58.677  1.00  0.00           H
ATOM   3024  HB3 GLU X 196      39.889  49.716  58.763  1.00  0.00           H
ATOM   3025  CG  GLU X 196      38.252  50.613  59.711  1.00  0.00           C
ATOM   3026  HG2 GLU X 196      37.169  50.564  59.588  1.00  0.00           H
ATOM   3027  HG3 GLU X 196      38.480  50.175  60.690  1.00  0.00           H
ATOM   3028  CD  GLU X 196      38.748  52.050  59.701  1.00  0.00           C
ATOM   3029  OE1 GLU X 196      39.810  52.339  59.064  1.00  0.00           O
ATOM   3030  OE2 GLU X 196      38.180  52.919  60.408  1.00  0.00           O
ATOM   3031  C   GLU X 196      39.288  49.673  56.056  1.00  0.00           C
ATOM   3032  O   GLU X 196      38.900  48.724  55.425  1.00  0.00           O
ATOM   3033  N   GLU X 197      40.585  50.173  56.036  1.00  0.00           N
ATOM   3034  H   GLU X 197      40.784  50.863  56.759  1.00  0.00           H
ATOM   3035  CA  GLU X 197      41.685  49.652  55.249  1.00  0.00           C
ATOM   3036  HA  GLU X 197      42.418  50.434  55.038  1.00  0.00           H
ATOM   3037  CB  GLU X 197      42.462  48.686  56.155  1.00  0.00           C
ATOM   3038  HB2 GLU X 197      41.825  47.802  56.235  1.00  0.00           H
ATOM   3039  HB3 GLU X 197      43.407  48.496  55.654  1.00  0.00           H
ATOM   3040  CG  GLU X 197      42.839  49.225  57.516  1.00  0.00           C
ATOM   3041  HG2 GLU X 197      43.121  50.277  57.414  1.00  0.00           H
ATOM   3042  HG3 GLU X 197      42.045  49.357  58.249  1.00  0.00           H
ATOM   3043  CD  GLU X 197      44.001  48.401  58.047  1.00  0.00           C
ATOM   3044  OE1 GLU X 197      43.953  47.190  58.090  1.00  0.00           O
ATOM   3045  OE2 GLU X 197      44.871  48.996  58.749  1.00  0.00           O
ATOM   3046  C   GLU X 197      41.458  49.205  53.853  1.00  0.00           C
ATOM   3047  O   GLU X 197      41.740  48.008  53.543  1.00  0.00           O
ATOM   3048  N   CYX X 198      40.857  49.954  52.989  1.00  0.00           N
ATOM   3049  H   CYX X 198      40.482  50.863  53.243  1.00  0.00           H
ATOM   3050  CA  CYX X 198      40.588  49.684  51.564  1.00  0.00           C
ATOM   3051  HA  CYX X 198      40.078  48.731  51.438  1.00  0.00           H
ATOM   3052  CB  CYX X 198      39.594  50.771  51.085  1.00  0.00           C
ATOM   3053  HB2 CYX X 198      40.178  51.685  51.104  1.00  0.00           H
ATOM   3054  HB3 CYX X 198      39.412  50.697  50.009  1.00  0.00           H
ATOM   3055  SG  CYX X 198      38.073  50.909  51.912  1.00  0.00           S
ATOM   3056  C   CYX X 198      41.718  49.575  50.589  1.00  0.00           C
ATOM   3057  O   CYX X 198      42.834  50.083  50.825  1.00  0.00           O
ATOM   3058  N   SER X 199      41.434  48.934  49.468  1.00  0.00           N
ATOM   3059  H   SER X 199      40.558  48.438  49.440  1.00  0.00           H
ATOM   3060  CA  SER X 199      42.113  49.161  48.153  1.00  0.00           C
ATOM   3061  HA  SER X 199      42.755  50.026  48.330  1.00  0.00           H
ATOM   3062  CB  SER X 199      42.917  47.946  47.760  1.00  0.00           C
ATOM   3063  HB2 SER X 199      43.365  48.250  46.815  1.00  0.00           H
ATOM   3064  HB3 SER X 199      43.696  47.794  48.513  1.00  0.00           H
ATOM   3065  OG  SER X 199      42.266  46.773  47.583  1.00  0.00           O
ATOM   3066  HG  SER X 199      42.191  46.312  48.424  1.00  0.00           H
ATOM   3067  C   SER X 199      41.065  49.700  47.163  1.00  0.00           C
ATOM   3068  O   SER X 199      39.859  49.324  47.297  1.00  0.00           O
ATOM   3069  N   CYX X 200      41.457  50.376  46.093  1.00  0.00           N
ATOM   3070  H   CYX X 200      42.387  50.744  45.952  1.00  0.00           H
ATOM   3071  CA  CYX X 200      40.482  51.009  45.159  1.00  0.00           C
ATOM   3072  HA  CYX X 200      39.445  50.646  45.203  1.00  0.00           H
ATOM   3073  CB  CYX X 200      40.390  52.484  45.562  1.00  0.00           C
ATOM   3074  HB2 CYX X 200      41.354  52.986  45.464  1.00  0.00           H
ATOM   3075  HB3 CYX X 200      39.759  52.971  44.816  1.00  0.00           H
ATOM   3076  SG  CYX X 200      39.731  52.935  47.159  1.00  0.00           S
ATOM   3077  C   CYX X 200      40.996  50.845  43.693  1.00  0.00           C
ATOM   3078  O   CYX X 200      42.187  51.052  43.361  1.00  0.00           O
ATOM   3079  N   TYR X 201      40.018  50.514  42.842  1.00  0.00           N
ATOM   3080  H   TYR X 201      39.048  50.368  43.070  1.00  0.00           H
ATOM   3081  CA  TYR X 201      40.211  50.487  41.439  1.00  0.00           C
ATOM   3082  HA  TYR X 201      41.091  51.094  41.237  1.00  0.00           H
ATOM   3083  CB  TYR X 201      40.584  49.125  40.931  1.00  0.00           C
ATOM   3084  HB2 TYR X 201      40.794  49.131  39.865  1.00  0.00           H
ATOM   3085  HB3 TYR X 201      41.441  48.769  41.507  1.00  0.00           H
ATOM   3086  CG  TYR X 201      39.460  48.018  41.072  1.00  0.00           C
ATOM   3087  CD1 TYR X 201      38.426  47.936  40.113  1.00  0.00           C
ATOM   3088  HD1 TYR X 201      38.341  48.607  39.272  1.00  0.00           H
ATOM   3089  CE1 TYR X 201      37.361  46.941  40.291  1.00  0.00           C
ATOM   3090  HE1 TYR X 201      36.553  46.834  39.580  1.00  0.00           H
ATOM   3091  CZ  TYR X 201      37.482  45.986  41.332  1.00  0.00           C
ATOM   3092  OH  TYR X 201      36.590  45.025  41.513  1.00  0.00           O
ATOM   3093  HH  TYR X 201      35.825  45.230  40.980  1.00  0.00           H
ATOM   3094  CE2 TYR X 201      38.505  46.157  42.362  1.00  0.00           C
ATOM   3095  HE2 TYR X 201      38.454  45.544  43.252  1.00  0.00           H
ATOM   3096  CD2 TYR X 201      39.473  47.202  42.196  1.00  0.00           C
ATOM   3097  HD2 TYR X 201      40.306  47.285  42.881  1.00  0.00           H
ATOM   3098  C   TYR X 201      39.054  51.167  40.671  1.00  0.00           C
ATOM   3099  O   TYR X 201      38.108  51.636  41.324  1.00  0.00           O
ATOM   3100  N   GLY X 202      39.217  51.329  39.363  1.00  0.00           N
ATOM   3101  H   GLY X 202      39.997  50.966  38.824  1.00  0.00           H
ATOM   3102  CA  GLY X 202      38.097  51.912  38.544  1.00  0.00           C
ATOM   3103  HA2 GLY X 202      37.141  51.765  39.052  1.00  0.00           H
ATOM   3104  HA3 GLY X 202      38.201  52.982  38.349  1.00  0.00           H
ATOM   3105  C   GLY X 202      37.883  51.328  37.125  1.00  0.00           C
ATOM   3106  O   GLY X 202      38.827  51.054  36.337  1.00  0.00           O
ATOM   3107  N   GLH X 203      36.632  51.011  36.730  1.00  0.00           N
ATOM   3108  H   GLH X 203      35.856  51.466  37.208  1.00  0.00           H
ATOM   3109  CA  GLH X 203      36.296  50.109  35.591  1.00  0.00           C
ATOM   3110  HA  GLH X 203      36.910  50.378  34.732  1.00  0.00           H
ATOM   3111  CB  GLH X 203      36.692  48.681  35.946  1.00  0.00           C
ATOM   3112  HB2 GLH X 203      36.907  48.122  35.030  1.00  0.00           H
ATOM   3113  HB3 GLH X 203      37.677  48.721  36.414  1.00  0.00           H
ATOM   3114  CG  GLH X 203      35.697  47.887  36.858  1.00  0.00           C
ATOM   3115  HG2 GLH X 203      36.284  47.284  37.553  1.00  0.00           H
ATOM   3116  HG3 GLH X 203      35.187  48.719  37.335  1.00  0.00           H
ATOM   3117  CD  GLH X 203      34.770  46.928  36.037  1.00  0.00           C
ATOM   3118  OE1 GLH X 203      35.213  46.079  35.306  1.00  0.00           O
ATOM   3119  OE2 GLH X 203      33.492  47.207  36.075  1.00  0.00           O
ATOM   3120  HE2 GLH X 203      33.210  47.766  36.798  1.00  0.00           H
ATOM   3121  C   GLH X 203      34.866  50.316  35.193  1.00  0.00           C
ATOM   3122  O   GLH X 203      34.047  50.525  36.088  1.00  0.00           O
ATOM   3123  N   ARG X 204      34.571  50.263  33.838  1.00  0.00           N
ATOM   3124  H   ARG X 204      35.401  50.280  33.254  1.00  0.00           H
ATOM   3125  CA  ARG X 204      33.205  50.535  33.293  1.00  0.00           C
ATOM   3126  HA  ARG X 204      33.355  50.584  32.220  1.00  0.00           H
ATOM   3127  CB  ARG X 204      32.286  49.331  33.544  1.00  0.00           C
ATOM   3128  HB2 ARG X 204      32.025  49.254  34.602  1.00  0.00           H
ATOM   3129  HB3 ARG X 204      31.484  49.494  32.818  1.00  0.00           H
ATOM   3130  CG  ARG X 204      32.962  48.050  33.055  1.00  0.00           C
ATOM   3131  HG2 ARG X 204      33.442  48.310  32.109  1.00  0.00           H
ATOM   3132  HG3 ARG X 204      33.801  47.751  33.679  1.00  0.00           H
ATOM   3133  CD  ARG X 204      31.966  46.846  32.765  1.00  0.00           C
ATOM   3134  HD2 ARG X 204      31.125  46.854  33.458  1.00  0.00           H
ATOM   3135  HD3 ARG X 204      31.509  47.032  31.792  1.00  0.00           H
ATOM   3136  NE  ARG X 204      32.770  45.639  32.749  1.00  0.00           N
ATOM   3137  HE  ARG X 204      33.153  45.362  31.856  1.00  0.00           H
ATOM   3138  CZ  ARG X 204      32.726  44.641  33.620  1.00  0.00           C
ATOM   3139  NH1 ARG X 204      32.168  44.716  34.766  1.00  0.00           N
ATOM   3140 HH11 ARG X 204      31.749  45.575  35.087  1.00  0.00           H
ATOM   3141 HH12 ARG X 204      32.220  43.930  35.394  1.00  0.00           H
ATOM   3142  NH2 ARG X 204      33.519  43.664  33.368  1.00  0.00           N
ATOM   3143 HH21 ARG X 204      33.808  43.428  32.429  1.00  0.00           H
ATOM   3144 HH22 ARG X 204      33.507  42.853  33.962  1.00  0.00           H
ATOM   3145  C   ARG X 204      32.517  51.832  33.728  1.00  0.00           C
ATOM   3146  O   ARG X 204      31.375  51.763  34.111  1.00  0.00           O
ATOM   3147  N   ALA X 205      33.268  52.948  33.778  1.00  0.00           N
ATOM   3148  H   ALA X 205      34.221  52.809  33.484  1.00  0.00           H
ATOM   3149  CA  ALA X 205      32.856  54.302  34.063  1.00  0.00           C
ATOM   3150  HA  ALA X 205      33.719  54.945  33.921  1.00  0.00           H
ATOM   3151  CB  ALA X 205      31.890  54.820  33.006  1.00  0.00           C
ATOM   3152  HB1 ALA X 205      32.270  54.760  31.982  1.00  0.00           H
ATOM   3153  HB2 ALA X 205      31.617  55.864  33.159  1.00  0.00           H
ATOM   3154  HB3 ALA X 205      30.991  54.204  33.015  1.00  0.00           H
ATOM   3155  C   ALA X 205      32.395  54.442  35.529  1.00  0.00           C
ATOM   3156  O   ALA X 205      31.911  55.475  35.959  1.00  0.00           O
ATOM   3157  N   GLU X 206      32.697  53.414  36.335  1.00  0.00           N
ATOM   3158  H   GLU X 206      32.984  52.533  35.944  1.00  0.00           H
ATOM   3159  CA  GLU X 206      32.440  53.477  37.759  1.00  0.00           C
ATOM   3160  HA  GLU X 206      32.055  54.395  38.197  1.00  0.00           H
ATOM   3161  CB  GLU X 206      31.494  52.316  38.099  1.00  0.00           C
ATOM   3162  HB2 GLU X 206      30.633  52.374  37.435  1.00  0.00           H
ATOM   3163  HB3 GLU X 206      32.072  51.388  38.039  1.00  0.00           H
ATOM   3164  CG  GLU X 206      30.971  52.449  39.559  1.00  0.00           C
ATOM   3165  HG2 GLU X 206      31.826  52.265  40.210  1.00  0.00           H
ATOM   3166  HG3 GLU X 206      30.482  53.424  39.666  1.00  0.00           H
ATOM   3167  CD  GLU X 206      29.941  51.338  39.855  1.00  0.00           C
ATOM   3168  OE1 GLU X 206      28.861  51.531  40.448  1.00  0.00           O
ATOM   3169  OE2 GLU X 206      30.076  50.246  39.336  1.00  0.00           O
ATOM   3170  C   GLU X 206      33.773  53.238  38.497  1.00  0.00           C
ATOM   3171  O   GLU X 206      34.783  52.726  37.957  1.00  0.00           O
ATOM   3172  N   ILE X 207      33.821  53.704  39.818  1.00  0.00           N
ATOM   3173  H   ILE X 207      33.002  54.061  40.290  1.00  0.00           H
ATOM   3174  CA  ILE X 207      34.986  53.410  40.670  1.00  0.00           C
ATOM   3175  HA  ILE X 207      35.725  52.824  40.107  1.00  0.00           H
ATOM   3176  CB  ILE X 207      35.482  54.810  41.120  1.00  0.00           C
ATOM   3177  HB  ILE X 207      34.564  55.212  41.523  1.00  0.00           H
ATOM   3178  CG2 ILE X 207      36.511  54.631  42.239  1.00  0.00           C
ATOM   3179 HG21 ILE X 207      35.966  54.120  43.033  1.00  0.00           H
ATOM   3180 HG22 ILE X 207      36.858  55.539  42.729  1.00  0.00           H
ATOM   3181 HG23 ILE X 207      37.356  53.976  42.026  1.00  0.00           H
ATOM   3182  CG1 ILE X 207      35.993  55.663  39.974  1.00  0.00           C
ATOM   3183 HG12 ILE X 207      36.687  55.065  39.389  1.00  0.00           H
ATOM   3184 HG13 ILE X 207      35.142  55.983  39.376  1.00  0.00           H
ATOM   3185  CD1 ILE X 207      36.634  57.028  40.357  1.00  0.00           C
ATOM   3186 HD11 ILE X 207      36.958  57.561  39.461  1.00  0.00           H
ATOM   3187 HD12 ILE X 207      37.565  56.944  40.912  1.00  0.00           H
ATOM   3188 HD13 ILE X 207      35.969  57.669  40.925  1.00  0.00           H
ATOM   3189  C   ILE X 207      34.525  52.555  41.822  1.00  0.00           C
ATOM   3190  O   ILE X 207      33.445  52.772  42.344  1.00  0.00           O
ATOM   3191  N   THR X 208      35.338  51.637  42.311  1.00  0.00           N
ATOM   3192  H   THR X 208      36.286  51.516  41.976  1.00  0.00           H
ATOM   3193  CA  THR X 208      34.993  50.644  43.392  1.00  0.00           C
ATOM   3194  HA  THR X 208      34.072  50.900  43.916  1.00  0.00           H
ATOM   3195  CB  THR X 208      34.823  49.262  42.781  1.00  0.00           C
ATOM   3196  HB  THR X 208      35.720  48.991  42.231  1.00  0.00           H
ATOM   3197  CG2 THR X 208      34.442  48.087  43.761  1.00  0.00           C
ATOM   3198 HG21 THR X 208      35.100  48.096  44.640  1.00  0.00           H
ATOM   3199 HG22 THR X 208      34.402  47.090  43.338  1.00  0.00           H
ATOM   3200 HG23 THR X 208      33.425  48.301  44.092  1.00  0.00           H
ATOM   3201  OG1 THR X 208      33.667  49.314  41.881  1.00  0.00           O
ATOM   3202  HG1 THR X 208      33.886  49.738  41.049  1.00  0.00           H
ATOM   3203  C   THR X 208      36.153  50.661  44.440  1.00  0.00           C
ATOM   3204  O   THR X 208      37.351  50.627  44.079  1.00  0.00           O
ATOM   3205  N   CYX X 209      35.865  50.506  45.760  1.00  0.00           N
ATOM   3206  H   CYX X 209      34.947  50.170  46.012  1.00  0.00           H
ATOM   3207  CA  CYX X 209      36.828  50.367  46.843  1.00  0.00           C
ATOM   3208  HA  CYX X 209      37.796  50.256  46.346  1.00  0.00           H
ATOM   3209  CB  CYX X 209      36.980  51.531  47.861  1.00  0.00           C
ATOM   3210  HB2 CYX X 209      36.025  51.617  48.372  1.00  0.00           H
ATOM   3211  HB3 CYX X 209      37.757  51.311  48.587  1.00  0.00           H
ATOM   3212  SG  CYX X 209      37.684  53.007  46.970  1.00  0.00           S
ATOM   3213  C   CYX X 209      36.498  49.022  47.573  1.00  0.00           C
ATOM   3214  O   CYX X 209      35.360  48.811  47.875  1.00  0.00           O
ATOM   3215  N   THR X 210      37.466  48.105  47.712  1.00  0.00           N
ATOM   3216  H   THR X 210      38.394  48.292  47.368  1.00  0.00           H
ATOM   3217  CA  THR X 210      37.368  46.857  48.408  1.00  0.00           C
ATOM   3218  HA  THR X 210      36.325  46.613  48.638  1.00  0.00           H
ATOM   3219  CB  THR X 210      37.842  45.744  47.423  1.00  0.00           C
ATOM   3220  HB  THR X 210      37.144  45.867  46.598  1.00  0.00           H
ATOM   3221  CG2 THR X 210      39.235  45.859  46.824  1.00  0.00           C
ATOM   3222 HG21 THR X 210      39.476  46.812  46.344  1.00  0.00           H
ATOM   3223 HG22 THR X 210      39.262  45.165  45.983  1.00  0.00           H
ATOM   3224 HG23 THR X 210      39.914  45.524  47.603  1.00  0.00           H
ATOM   3225  OG1 THR X 210      37.694  44.510  48.078  1.00  0.00           O
ATOM   3226  HG1 THR X 210      36.843  44.451  48.535  1.00  0.00           H
ATOM   3227  C   THR X 210      38.121  46.716  49.790  1.00  0.00           C
ATOM   3228  O   THR X 210      39.247  47.203  49.876  1.00  0.00           O
ATOM   3229  N   CYX X 211      37.451  46.231  50.796  1.00  0.00           N
ATOM   3230  H   CYX X 211      36.594  45.724  50.637  1.00  0.00           H
ATOM   3231  CA  CYX X 211      37.715  46.697  52.120  1.00  0.00           C
ATOM   3232  HA  CYX X 211      38.778  46.913  52.188  1.00  0.00           H
ATOM   3233  CB  CYX X 211      36.883  47.982  52.334  1.00  0.00           C
ATOM   3234  HB2 CYX X 211      35.883  47.569  52.244  1.00  0.00           H
ATOM   3235  HB3 CYX X 211      36.993  48.413  53.331  1.00  0.00           H
ATOM   3236  SG  CYX X 211      37.104  49.388  51.126  1.00  0.00           S
ATOM   3237  C   CYX X 211      37.557  45.668  53.284  1.00  0.00           C
ATOM   3238  O   CYX X 211      37.175  44.535  53.055  1.00  0.00           O
ATOM   3239  N   ARG X 212      37.808  46.069  54.545  1.00  0.00           N
ATOM   3240  H   ARG X 212      37.885  47.068  54.617  1.00  0.00           H
ATOM   3241  CA  ARG X 212      37.712  45.287  55.814  1.00  0.00           C
ATOM   3242  HA  ARG X 212      37.329  44.270  55.703  1.00  0.00           H
ATOM   3243  CB  ARG X 212      39.166  45.330  56.396  1.00  0.00           C
ATOM   3244  HB2 ARG X 212      39.622  44.380  56.105  1.00  0.00           H
ATOM   3245  HB3 ARG X 212      39.821  46.046  55.896  1.00  0.00           H
ATOM   3246  CG  ARG X 212      39.413  45.412  57.937  1.00  0.00           C
ATOM   3247  HG2 ARG X 212      38.767  46.207  58.332  1.00  0.00           H
ATOM   3248  HG3 ARG X 212      39.156  44.428  58.340  1.00  0.00           H
ATOM   3249  CD  ARG X 212      40.886  45.773  58.165  1.00  0.00           C
ATOM   3250  HD2 ARG X 212      41.606  45.285  57.504  1.00  0.00           H
ATOM   3251  HD3 ARG X 212      40.999  46.849  58.046  1.00  0.00           H
ATOM   3252  NE  ARG X 212      41.181  45.528  59.538  1.00  0.00           N
ATOM   3253  HE  ARG X 212      40.392  45.457  60.151  1.00  0.00           H
ATOM   3254  CZ  ARG X 212      42.296  45.234  60.228  1.00  0.00           C
ATOM   3255  NH1 ARG X 212      43.485  45.150  59.676  1.00  0.00           N
ATOM   3256 HH11 ARG X 212      43.624  45.885  58.993  1.00  0.00           H
ATOM   3257 HH12 ARG X 212      44.251  44.868  60.264  1.00  0.00           H
ATOM   3258  NH2 ARG X 212      42.065  44.921  61.473  1.00  0.00           N
ATOM   3259 HH21 ARG X 212      41.105  45.037  61.767  1.00  0.00           H
ATOM   3260 HH22 ARG X 212      42.760  44.597  62.125  1.00  0.00           H
ATOM   3261  C   ARG X 212      36.727  45.881  56.760  1.00  0.00           C
ATOM   3262  O   ARG X 212      36.236  46.989  56.554  1.00  0.00           O
ATOM   3263  N   AP1 X 213      36.266  45.091  57.677  1.00  0.00           N
ATOM   3264  H   AP1 X 213      36.425  44.087  57.662  1.00  0.00           H
ATOM   3265  CA  AP1 X 213      35.236  45.441  58.721  1.00  0.00           C
ATOM   3266  HA  AP1 X 213      35.310  46.522  58.836  1.00  0.00           H
ATOM   3267  CB  AP1 X 213      33.846  45.162  58.207  1.00  0.00           C
ATOM   3268  HB2 AP1 X 213      33.786  45.709  57.269  1.00  0.00           H
ATOM   3269  HB3 AP1 X 213      33.769  44.101  57.957  1.00  0.00           H
ATOM   3270  CG  AP1 X 213      32.691  45.602  59.073  1.00  0.00           C
ATOM   3271  OD1 AP1 X 213      32.766  45.726  60.323  1.00  0.00           O
ATOM   3272  OD2 AP1 X 213      31.598  45.818  58.451  1.00  0.00           O
ATOM   3273  C   AP1 X 213      35.641  44.776  60.056  1.00  0.00           C
ATOM   3274  O   AP1 X 213      35.355  43.590  60.245  1.00  0.00           O
ATOM   3275  N   ASN X 214      35.903  45.609  61.070  1.00  0.00           N
ATOM   3276  H   ASN X 214      35.790  46.588  60.858  1.00  0.00           H
ATOM   3277  CA  ASN X 214      36.167  45.263  62.454  1.00  0.00           C
ATOM   3278  HA  ASN X 214      36.542  44.241  62.379  1.00  0.00           H
ATOM   3279  CB  ASN X 214      37.314  46.137  63.062  1.00  0.00           C
ATOM   3280  HB2 ASN X 214      36.890  47.135  63.185  1.00  0.00           H
ATOM   3281  HB3 ASN X 214      37.651  45.640  63.966  1.00  0.00           H
ATOM   3282  CG  ASN X 214      38.544  46.293  62.225  1.00  0.00           C
ATOM   3283  OD1 ASN X 214      39.073  45.419  61.590  1.00  0.00           O
ATOM   3284  ND2 ASN X 214      38.959  47.544  62.116  1.00  0.00           N
ATOM   3285 HD21 ASN X 214      38.368  48.238  62.549  1.00  0.00           H
ATOM   3286 HD22 ASN X 214      39.715  47.804  61.492  1.00  0.00           H
ATOM   3287  C   ASN X 214      34.884  45.058  63.305  1.00  0.00           C
ATOM   3288  O   ASN X 214      34.721  43.989  63.855  1.00  0.00           O
ATOM   3289  N   TRP X 215      34.018  46.096  63.299  1.00  0.00           N
ATOM   3290  H   TRP X 215      34.243  47.043  63.027  1.00  0.00           H
ATOM   3291  CA  TRP X 215      32.867  46.044  64.104  1.00  0.00           C
ATOM   3292  HA  TRP X 215      33.142  45.920  65.150  1.00  0.00           H
ATOM   3293  CB  TRP X 215      32.106  47.386  64.020  1.00  0.00           C
ATOM   3294  HB2 TRP X 215      32.775  48.159  64.389  1.00  0.00           H
ATOM   3295  HB3 TRP X 215      31.941  47.579  62.964  1.00  0.00           H
ATOM   3296  CG  TRP X 215      30.742  47.522  64.693  1.00  0.00           C
ATOM   3297  CD1 TRP X 215      29.552  47.623  64.107  1.00  0.00           C
ATOM   3298  HD1 TRP X 215      29.277  47.334  63.100  1.00  0.00           H
ATOM   3299  NE1 TRP X 215      28.556  47.778  65.064  1.00  0.00           N
ATOM   3300  HE1 TRP X 215      27.559  47.687  64.991  1.00  0.00           H
ATOM   3301  CE2 TRP X 215      29.109  47.915  66.306  1.00  0.00           C
ATOM   3302  CZ2 TRP X 215      28.580  48.213  67.515  1.00  0.00           C
ATOM   3303  HZ2 TRP X 215      27.504  48.330  67.578  1.00  0.00           H
ATOM   3304  CH2 TRP X 215      29.389  48.303  68.656  1.00  0.00           C
ATOM   3305  HH2 TRP X 215      28.976  48.619  69.591  1.00  0.00           H
ATOM   3306  CZ3 TRP X 215      30.775  48.111  68.532  1.00  0.00           C
ATOM   3307  HZ3 TRP X 215      31.429  47.964  69.371  1.00  0.00           H
ATOM   3308  CE3 TRP X 215      31.302  47.903  67.249  1.00  0.00           C
ATOM   3309  HE3 TRP X 215      32.353  47.675  67.247  1.00  0.00           H
ATOM   3310  CD2 TRP X 215      30.519  47.805  66.112  1.00  0.00           C
ATOM   3311  C   TRP X 215      31.907  44.868  63.904  1.00  0.00           C
ATOM   3312  O   TRP X 215      31.523  44.257  64.931  1.00  0.00           O
ATOM   3313  N   GLN X 216      31.577  44.525  62.708  1.00  0.00           N
ATOM   3314  H   GLN X 216      32.018  44.991  61.924  1.00  0.00           H
ATOM   3315  CA  GLN X 216      30.485  43.557  62.377  1.00  0.00           C
ATOM   3316  HA  GLN X 216      30.544  42.873  63.210  1.00  0.00           H
ATOM   3317  CB  GLN X 216      29.131  44.314  62.428  1.00  0.00           C
ATOM   3318  HB2 GLN X 216      28.434  43.522  62.696  1.00  0.00           H
ATOM   3319  HB3 GLN X 216      29.054  45.086  63.192  1.00  0.00           H
ATOM   3320  CG  GLN X 216      28.667  44.834  61.105  1.00  0.00           C
ATOM   3321  HG2 GLN X 216      29.476  45.330  60.569  1.00  0.00           H
ATOM   3322  HG3 GLN X 216      28.197  44.050  60.511  1.00  0.00           H
ATOM   3323  CD  GLN X 216      27.438  45.708  61.286  1.00  0.00           C
ATOM   3324  OE1 GLN X 216      26.778  45.876  62.314  1.00  0.00           O
ATOM   3325  NE2 GLN X 216      27.049  46.380  60.236  1.00  0.00           N
ATOM   3326 HE21 GLN X 216      26.196  46.921  60.279  1.00  0.00           H
ATOM   3327 HE22 GLN X 216      27.538  46.196  59.372  1.00  0.00           H
ATOM   3328  C   GLN X 216      30.651  42.626  61.158  1.00  0.00           C
ATOM   3329  O   GLN X 216      29.732  41.849  60.766  1.00  0.00           O
ATOM   3330  N   GY1 X 217      31.797  42.728  60.478  1.00  0.00           N
ATOM   3331  H   GY1 X 217      32.420  43.496  60.710  1.00  0.00           H
ATOM   3332  CA  GY1 X 217      32.029  41.946  59.202  1.00  0.00           C
ATOM   3333  HA2 GY1 X 217      31.181  41.266  59.039  1.00  0.00           H
ATOM   3334  HA3 GY1 X 217      32.078  42.512  58.273  1.00  0.00           H
ATOM   3335  C   GY1 X 217      33.344  41.131  59.283  1.00  0.00           C
ATOM   3336  O   GY1 X 217      34.444  41.678  59.150  1.00  0.00           O
ATOM   3337  N   SER X 218      33.113  39.848  59.114  1.00  0.00           N
ATOM   3338  H   SER X 218      32.217  39.497  59.398  1.00  0.00           H
ATOM   3339  CA  SER X 218      34.017  38.923  58.435  1.00  0.00           C
ATOM   3340  HA  SER X 218      35.070  39.192  58.465  1.00  0.00           H
ATOM   3341  CB  SER X 218      33.888  37.582  59.166  1.00  0.00           C
ATOM   3342  HB2 SER X 218      34.534  36.809  58.759  1.00  0.00           H
ATOM   3343  HB3 SER X 218      34.199  37.750  60.193  1.00  0.00           H
ATOM   3344  OG  SER X 218      32.591  37.106  59.330  1.00  0.00           O
ATOM   3345  HG  SER X 218      32.257  37.583  60.098  1.00  0.00           H
ATOM   3346  C   SER X 218      33.693  38.622  56.948  1.00  0.00           C
ATOM   3347  O   SER X 218      34.505  38.114  56.197  1.00  0.00           O
ATOM   3348  N   ASN X 219      32.470  38.993  56.517  1.00  0.00           N
ATOM   3349  H   ASN X 219      31.792  39.345  57.182  1.00  0.00           H
ATOM   3350  CA  ASN X 219      32.079  39.236  55.141  1.00  0.00           C
ATOM   3351  HA  ASN X 219      32.533  38.516  54.452  1.00  0.00           H
ATOM   3352  CB  ASN X 219      30.523  39.002  54.917  1.00  0.00           C
ATOM   3353  HB2 ASN X 219      30.246  39.519  54.000  1.00  0.00           H
ATOM   3354  HB3 ASN X 219      30.180  37.974  54.827  1.00  0.00           H
ATOM   3355  CG  ASN X 219      29.561  39.581  55.895  1.00  0.00           C
ATOM   3356  OD1 ASN X 219      29.779  40.151  56.944  1.00  0.00           O
ATOM   3357  ND2 ASN X 219      28.310  39.595  55.435  1.00  0.00           N
ATOM   3358 HD21 ASN X 219      28.166  39.078  54.588  1.00  0.00           H
ATOM   3359 HD22 ASN X 219      27.531  39.831  56.031  1.00  0.00           H
ATOM   3360  C   ASN X 219      32.541  40.723  54.894  1.00  0.00           C
ATOM   3361  O   ASN X 219      32.495  41.611  55.748  1.00  0.00           O
ATOM   3362  N   ARG X 220      33.239  40.990  53.782  1.00  0.00           N
ATOM   3363  H   ARG X 220      33.449  40.169  53.243  1.00  0.00           H
ATOM   3364  CA  ARG X 220      33.695  42.292  53.286  1.00  0.00           C
ATOM   3365  HA  ARG X 220      34.162  42.842  54.109  1.00  0.00           H
ATOM   3366  CB  ARG X 220      34.809  42.068  52.286  1.00  0.00           C
ATOM   3367  HB2 ARG X 220      34.565  41.259  51.587  1.00  0.00           H
ATOM   3368  HB3 ARG X 220      35.077  43.005  51.786  1.00  0.00           H
ATOM   3369  CG  ARG X 220      36.083  41.641  52.921  1.00  0.00           C
ATOM   3370  HG2 ARG X 220      36.341  42.231  53.804  1.00  0.00           H
ATOM   3371  HG3 ARG X 220      35.963  40.612  53.241  1.00  0.00           H
ATOM   3372  CD  ARG X 220      37.322  41.662  51.975  1.00  0.00           C
ATOM   3373  HD2 ARG X 220      37.153  41.126  51.040  1.00  0.00           H
ATOM   3374  HD3 ARG X 220      37.657  42.658  51.706  1.00  0.00           H
ATOM   3375  NE  ARG X 220      38.498  40.919  52.596  1.00  0.00           N
ATOM   3376  HE  ARG X 220      38.696  39.997  52.239  1.00  0.00           H
ATOM   3377  CZ  ARG X 220      39.207  41.412  53.566  1.00  0.00           C
ATOM   3378  NH1 ARG X 220      39.148  42.650  53.906  1.00  0.00           N
ATOM   3379 HH11 ARG X 220      38.334  43.206  53.686  1.00  0.00           H
ATOM   3380 HH12 ARG X 220      39.894  42.898  54.541  1.00  0.00           H
ATOM   3381  NH2 ARG X 220      40.020  40.731  54.354  1.00  0.00           N
ATOM   3382 HH21 ARG X 220      40.217  39.797  54.033  1.00  0.00           H
ATOM   3383 HH22 ARG X 220      40.573  41.185  55.073  1.00  0.00           H
ATOM   3384  C   ARG X 220      32.701  43.257  52.609  1.00  0.00           C
ATOM   3385  O   ARG X 220      31.906  42.889  51.754  1.00  0.00           O
ATOM   3386  N   PRO X 221      32.840  44.550  53.059  1.00  0.00           N
ATOM   3387  CD  PRO X 221      33.188  45.042  54.354  1.00  0.00           C
ATOM   3388  HD2 PRO X 221      34.222  45.375  54.317  1.00  0.00           H
ATOM   3389  HD3 PRO X 221      32.983  44.290  55.119  1.00  0.00           H
ATOM   3390  CG  PRO X 221      32.219  46.219  54.658  1.00  0.00           C
ATOM   3391  HG2 PRO X 221      32.549  46.775  55.532  1.00  0.00           H
ATOM   3392  HG3 PRO X 221      31.180  45.888  54.747  1.00  0.00           H
ATOM   3393  CB  PRO X 221      32.240  46.831  53.283  1.00  0.00           C
ATOM   3394  HB2 PRO X 221      33.088  47.481  53.082  1.00  0.00           H
ATOM   3395  HB3 PRO X 221      31.349  47.449  53.193  1.00  0.00           H
ATOM   3396  CA  PRO X 221      32.161  45.647  52.359  1.00  0.00           C
ATOM   3397  HA  PRO X 221      31.114  45.379  52.202  1.00  0.00           H
ATOM   3398  C   PRO X 221      32.772  46.078  51.059  1.00  0.00           C
ATOM   3399  O   PRO X 221      34.010  45.903  50.852  1.00  0.00           O
ATOM   3400  N   VAL X 222      31.966  46.644  50.166  1.00  0.00           N
ATOM   3401  H   VAL X 222      30.980  46.588  50.377  1.00  0.00           H
ATOM   3402  CA  VAL X 222      32.509  47.445  48.996  1.00  0.00           C
ATOM   3403  HA  VAL X 222      33.593  47.552  48.983  1.00  0.00           H
ATOM   3404  CB  VAL X 222      32.285  46.658  47.746  1.00  0.00           C
ATOM   3405  HB  VAL X 222      32.572  45.671  48.108  1.00  0.00           H
ATOM   3406  CG1 VAL X 222      30.857  46.556  47.169  1.00  0.00           C
ATOM   3407 HG11 VAL X 222      30.588  47.406  46.536  1.00  0.00           H
ATOM   3408 HG12 VAL X 222      30.761  45.579  46.700  1.00  0.00           H
ATOM   3409 HG13 VAL X 222      30.166  46.420  48.004  1.00  0.00           H
ATOM   3410  CG2 VAL X 222      33.135  47.058  46.557  1.00  0.00           C
ATOM   3411 HG21 VAL X 222      32.850  48.084  46.350  1.00  0.00           H
ATOM   3412 HG22 VAL X 222      32.926  46.436  45.686  1.00  0.00           H
ATOM   3413 HG23 VAL X 222      34.172  46.850  46.814  1.00  0.00           H
ATOM   3414  C   VAL X 222      31.779  48.771  48.996  1.00  0.00           C
ATOM   3415  O   VAL X 222      30.600  48.893  49.421  1.00  0.00           O
ATOM   3416  N   ILE X 223      32.469  49.869  48.525  1.00  0.00           N
ATOM   3417  H   ILE X 223      33.472  49.782  48.529  1.00  0.00           H
ATOM   3418  CA  ILE X 223      31.856  51.095  48.117  1.00  0.00           C
ATOM   3419  HA  ILE X 223      30.811  51.146  48.405  1.00  0.00           H
ATOM   3420  CB  ILE X 223      32.568  52.319  48.768  1.00  0.00           C
ATOM   3421  HB  ILE X 223      33.578  52.464  48.369  1.00  0.00           H
ATOM   3422  CG2 ILE X 223      31.757  53.601  48.502  1.00  0.00           C
ATOM   3423 HG21 ILE X 223      31.137  53.492  47.612  1.00  0.00           H
ATOM   3424 HG22 ILE X 223      32.376  54.495  48.414  1.00  0.00           H
ATOM   3425 HG23 ILE X 223      31.131  53.804  49.381  1.00  0.00           H
ATOM   3426  CG1 ILE X 223      32.903  52.026  50.250  1.00  0.00           C
ATOM   3427 HG12 ILE X 223      31.979  51.853  50.803  1.00  0.00           H
ATOM   3428 HG13 ILE X 223      33.430  51.080  50.354  1.00  0.00           H
ATOM   3429  CD1 ILE X 223      33.702  53.009  51.023  1.00  0.00           C
ATOM   3430 HD11 ILE X 223      34.545  53.200  50.364  1.00  0.00           H
ATOM   3431 HD12 ILE X 223      34.094  52.696  51.984  1.00  0.00           H
ATOM   3432 HD13 ILE X 223      33.155  53.950  51.161  1.00  0.00           H
ATOM   3433  C   ILE X 223      32.018  51.208  46.613  1.00  0.00           C
ATOM   3434  O   ILE X 223      33.193  51.185  46.155  1.00  0.00           O
ATOM   3435  N   ARG X 224      30.914  51.482  45.912  1.00  0.00           N
ATOM   3436  H   ARG X 224      30.129  51.559  46.543  1.00  0.00           H
ATOM   3437  CA  ARG X 224      30.861  51.804  44.496  1.00  0.00           C
ATOM   3438  HA  ARG X 224      31.878  51.939  44.145  1.00  0.00           H
ATOM   3439  CB  ARG X 224      30.182  50.776  43.590  1.00  0.00           C
ATOM   3440  HB2 ARG X 224      30.498  50.875  42.554  1.00  0.00           H
ATOM   3441  HB3 ARG X 224      30.513  49.771  43.841  1.00  0.00           H
ATOM   3442  CG  ARG X 224      28.664  50.604  43.884  1.00  0.00           C
ATOM   3443  HG2 ARG X 224      28.447  50.727  44.944  1.00  0.00           H
ATOM   3444  HG3 ARG X 224      28.038  51.348  43.389  1.00  0.00           H
ATOM   3445  CD  ARG X 224      28.230  49.227  43.329  1.00  0.00           C
ATOM   3446  HD2 ARG X 224      28.670  48.407  43.902  1.00  0.00           H
ATOM   3447  HD3 ARG X 224      27.178  49.225  43.607  1.00  0.00           H
ATOM   3448  NE  ARG X 224      28.430  49.083  41.879  1.00  0.00           N
ATOM   3449  HE  ARG X 224      28.862  49.801  41.323  1.00  0.00           H
ATOM   3450  CZ  ARG X 224      28.169  48.015  41.183  1.00  0.00           C
ATOM   3451  NH1 ARG X 224      27.716  46.882  41.702  1.00  0.00           N
ATOM   3452 HH11 ARG X 224      27.384  46.744  42.640  1.00  0.00           H
ATOM   3453 HH12 ARG X 224      27.526  46.093  41.100  1.00  0.00           H
ATOM   3454  NH2 ARG X 224      28.408  48.126  39.925  1.00  0.00           N
ATOM   3455 HH21 ARG X 224      28.754  49.038  39.666  1.00  0.00           H
ATOM   3456 HH22 ARG X 224      28.345  47.349  39.282  1.00  0.00           H
ATOM   3457  C   ARG X 224      30.301  53.204  44.214  1.00  0.00           C
ATOM   3458  O   ARG X 224      29.366  53.661  44.862  1.00  0.00           O
ATOM   3459  N   ILE X 225      30.917  53.944  43.302  1.00  0.00           N
ATOM   3460  H   ILE X 225      31.547  53.487  42.660  1.00  0.00           H
ATOM   3461  CA  ILE X 225      30.928  55.394  43.159  1.00  0.00           C
ATOM   3462  HA  ILE X 225      30.031  55.812  43.621  1.00  0.00           H
ATOM   3463  CB  ILE X 225      32.191  56.038  43.705  1.00  0.00           C
ATOM   3464  HB  ILE X 225      33.069  55.896  43.067  1.00  0.00           H
ATOM   3465  CG2 ILE X 225      32.132  57.551  43.900  1.00  0.00           C
ATOM   3466 HG21 ILE X 225      31.310  57.797  44.585  1.00  0.00           H
ATOM   3467 HG22 ILE X 225      32.007  58.075  42.963  1.00  0.00           H
ATOM   3468 HG23 ILE X 225      33.021  57.955  44.392  1.00  0.00           H
ATOM   3469  CG1 ILE X 225      32.531  55.499  45.093  1.00  0.00           C
ATOM   3470 HG12 ILE X 225      31.732  55.687  45.817  1.00  0.00           H
ATOM   3471 HG13 ILE X 225      32.601  54.415  45.078  1.00  0.00           H
ATOM   3472  CD1 ILE X 225      33.837  55.940  45.738  1.00  0.00           C
ATOM   3473 HD11 ILE X 225      34.144  55.324  46.592  1.00  0.00           H
ATOM   3474 HD12 ILE X 225      33.785  56.964  46.116  1.00  0.00           H
ATOM   3475 HD13 ILE X 225      34.620  55.706  45.031  1.00  0.00           H
ATOM   3476  C   ILE X 225      30.885  55.730  41.685  1.00  0.00           C
ATOM   3477  O   ILE X 225      31.738  55.270  40.959  1.00  0.00           O
ATOM   3478  N   ASP X 226      29.999  56.709  41.290  1.00  0.00           N
ATOM   3479  H   ASP X 226      29.469  57.180  42.005  1.00  0.00           H
ATOM   3480  CA  ASP X 226      30.072  57.302  39.997  1.00  0.00           C
ATOM   3481  HA  ASP X 226      30.591  56.605  39.324  1.00  0.00           H
ATOM   3482  CB  ASP X 226      28.610  57.427  39.460  1.00  0.00           C
ATOM   3483  HB2 ASP X 226      28.199  56.419  39.362  1.00  0.00           H
ATOM   3484  HB3 ASP X 226      28.017  58.027  40.152  1.00  0.00           H
ATOM   3485  CG  ASP X 226      28.469  58.086  38.068  1.00  0.00           C
ATOM   3486  OD1 ASP X 226      27.348  58.133  37.520  1.00  0.00           O
ATOM   3487  OD2 ASP X 226      29.576  58.499  37.488  1.00  0.00           O
ATOM   3488  C   ASP X 226      30.716  58.696  40.002  1.00  0.00           C
ATOM   3489  O   ASP X 226      30.085  59.686  40.449  1.00  0.00           O
ATOM   3490  N   PRO X 227      31.961  58.889  39.479  1.00  0.00           N
ATOM   3491  CD  PRO X 227      32.694  57.933  38.721  1.00  0.00           C
ATOM   3492  HD2 PRO X 227      32.134  57.492  37.896  1.00  0.00           H
ATOM   3493  HD3 PRO X 227      32.996  57.137  39.407  1.00  0.00           H
ATOM   3494  CG  PRO X 227      33.895  58.624  38.174  1.00  0.00           C
ATOM   3495  HG2 PRO X 227      33.620  58.970  37.182  1.00  0.00           H
ATOM   3496  HG3 PRO X 227      34.751  57.963  38.054  1.00  0.00           H
ATOM   3497  CB  PRO X 227      34.095  59.672  39.254  1.00  0.00           C
ATOM   3498  HB2 PRO X 227      34.668  60.490  38.828  1.00  0.00           H
ATOM   3499  HB3 PRO X 227      34.619  59.299  40.136  1.00  0.00           H
ATOM   3500  CA  PRO X 227      32.633  60.122  39.476  1.00  0.00           C
ATOM   3501  HA  PRO X 227      32.586  60.657  40.425  1.00  0.00           H
ATOM   3502  C   PRO X 227      32.198  61.144  38.507  1.00  0.00           C
ATOM   3503  O   PRO X 227      32.791  62.190  38.387  1.00  0.00           O
ATOM   3504  N   VAL X 228      31.206  60.898  37.680  1.00  0.00           N
ATOM   3505  H   VAL X 228      30.705  60.020  37.674  1.00  0.00           H
ATOM   3506  CA  VAL X 228      30.535  61.877  36.795  1.00  0.00           C
ATOM   3507  HA  VAL X 228      31.233  62.668  36.510  1.00  0.00           H
ATOM   3508  CB  VAL X 228      30.155  61.224  35.491  1.00  0.00           C
ATOM   3509  HB  VAL X 228      29.579  60.345  35.773  1.00  0.00           H
ATOM   3510  CG1 VAL X 228      29.224  62.065  34.581  1.00  0.00           C
ATOM   3511 HG11 VAL X 228      28.313  62.352  35.093  1.00  0.00           H
ATOM   3512 HG12 VAL X 228      29.749  62.967  34.281  1.00  0.00           H
ATOM   3513 HG13 VAL X 228      29.064  61.434  33.709  1.00  0.00           H
ATOM   3514  CG2 VAL X 228      31.355  60.975  34.586  1.00  0.00           C
ATOM   3515 HG21 VAL X 228      31.131  60.540  33.613  1.00  0.00           H
ATOM   3516 HG22 VAL X 228      32.027  60.247  35.044  1.00  0.00           H
ATOM   3517 HG23 VAL X 228      31.983  61.858  34.529  1.00  0.00           H
ATOM   3518  C   VAL X 228      29.393  62.562  37.589  1.00  0.00           C
ATOM   3519  O   VAL X 228      29.380  63.764  37.738  1.00  0.00           O
ATOM   3520  N   ALA X 229      28.522  61.650  38.118  1.00  0.00           N
ATOM   3521  H   ALA X 229      28.586  60.667  37.873  1.00  0.00           H
ATOM   3522  CA  ALA X 229      27.436  62.115  38.891  1.00  0.00           C
ATOM   3523  HA  ALA X 229      26.969  62.978  38.407  1.00  0.00           H
ATOM   3524  CB  ALA X 229      26.376  61.066  39.001  1.00  0.00           C
ATOM   3525  HB1 ALA X 229      25.952  60.881  38.017  1.00  0.00           H
ATOM   3526  HB2 ALA X 229      25.640  61.562  39.638  1.00  0.00           H
ATOM   3527  HB3 ALA X 229      26.792  60.166  39.447  1.00  0.00           H
ATOM   3528  C   ALA X 229      27.903  62.671  40.288  1.00  0.00           C
ATOM   3529  O   ALA X 229      27.159  63.348  40.935  1.00  0.00           O
ATOM   3530  N   MET X 230      29.062  62.193  40.892  1.00  0.00           N
ATOM   3531  H   MET X 230      29.542  61.488  40.350  1.00  0.00           H
ATOM   3532  CA  MET X 230      29.596  62.248  42.292  1.00  0.00           C
ATOM   3533  HA  MET X 230      30.433  61.552  42.404  1.00  0.00           H
ATOM   3534  CB  MET X 230      30.108  63.629  42.605  1.00  0.00           C
ATOM   3535  HB2 MET X 230      29.225  64.276  42.595  1.00  0.00           H
ATOM   3536  HB3 MET X 230      30.265  63.617  43.688  1.00  0.00           H
ATOM   3537  CG  MET X 230      31.257  64.219  41.918  1.00  0.00           C
ATOM   3538  HG2 MET X 230      32.076  63.501  41.855  1.00  0.00           H
ATOM   3539  HG3 MET X 230      31.115  64.581  40.898  1.00  0.00           H
ATOM   3540  SD  MET X 230      32.035  65.630  42.742  1.00  0.00           S
ATOM   3541  CE  MET X 230      30.834  66.892  42.608  1.00  0.00           C
ATOM   3542  HE1 MET X 230      30.538  67.048  41.558  1.00  0.00           H
ATOM   3543  HE2 MET X 230      29.934  66.563  43.128  1.00  0.00           H
ATOM   3544  HE3 MET X 230      31.188  67.828  43.040  1.00  0.00           H
ATOM   3545  C   MET X 230      28.538  61.746  43.356  1.00  0.00           C
ATOM   3546  O   MET X 230      27.965  62.473  44.127  1.00  0.00           O
ATOM   3547  N   THR X 231      28.358  60.445  43.269  1.00  0.00           N
ATOM   3548  H   THR X 231      28.800  59.915  42.525  1.00  0.00           H
ATOM   3549  CA  THR X 231      27.348  59.734  44.067  1.00  0.00           C
ATOM   3550  HA  THR X 231      26.908  60.151  44.972  1.00  0.00           H
ATOM   3551  CB  THR X 231      26.020  59.486  43.331  1.00  0.00           C
ATOM   3552  HB  THR X 231      25.279  59.044  43.998  1.00  0.00           H
ATOM   3553  CG2 THR X 231      25.378  60.808  42.690  1.00  0.00           C
ATOM   3554 HG21 THR X 231      24.554  60.540  42.037  1.00  0.00           H
ATOM   3555 HG22 THR X 231      26.147  61.190  42.010  1.00  0.00           H
ATOM   3556 HG23 THR X 231      25.117  61.494  43.491  1.00  0.00           H
ATOM   3557  OG1 THR X 231      26.148  58.462  42.292  1.00  0.00           O
ATOM   3558  HG1 THR X 231      26.341  57.649  42.772  1.00  0.00           H
ATOM   3559  C   THR X 231      28.007  58.405  44.518  1.00  0.00           C
ATOM   3560  O   THR X 231      28.878  57.873  43.837  1.00  0.00           O
ATOM   3561  N   HIE X 232      27.596  57.825  45.686  1.00  0.00           N
ATOM   3562  H   HIE X 232      26.884  58.237  46.276  1.00  0.00           H
ATOM   3563  CA  HIE X 232      28.224  56.610  46.321  1.00  0.00           C
ATOM   3564  HA  HIE X 232      28.754  56.062  45.539  1.00  0.00           H
ATOM   3565  CB  HIE X 232      29.381  56.953  47.258  1.00  0.00           C
ATOM   3566  HB2 HIE X 232      29.676  55.995  47.701  1.00  0.00           H
ATOM   3567  HB3 HIE X 232      30.161  57.539  46.762  1.00  0.00           H
ATOM   3568  CG  HIE X 232      28.877  57.792  48.396  1.00  0.00           C
ATOM   3569  ND1 HIE X 232      28.207  58.997  48.338  1.00  0.00           N
ATOM   3570  CE1 HIE X 232      28.001  59.395  49.568  1.00  0.00           C
ATOM   3571  HE1 HIE X 232      27.365  60.203  49.905  1.00  0.00           H
ATOM   3572  NE2 HIE X 232      28.556  58.454  50.330  1.00  0.00           N
ATOM   3573  HE2 HIE X 232      28.679  58.574  51.324  1.00  0.00           H
ATOM   3574  CD2 HIE X 232      29.140  57.423  49.654  1.00  0.00           C
ATOM   3575  HD2 HIE X 232      29.753  56.626  50.051  1.00  0.00           H
ATOM   3576  C   HIE X 232      27.133  55.772  46.902  1.00  0.00           C
ATOM   3577  O   HIE X 232      26.128  56.260  47.386  1.00  0.00           O
ATOM   3578  N   THR X 233      27.342  54.404  46.946  1.00  0.00           N
ATOM   3579  H   THR X 233      28.138  54.096  46.412  1.00  0.00           H
ATOM   3580  CA  THR X 233      26.607  53.408  47.712  1.00  0.00           C
ATOM   3581  HA  THR X 233      26.128  53.899  48.559  1.00  0.00           H
ATOM   3582  CB  THR X 233      25.453  52.882  46.876  1.00  0.00           C
ATOM   3583  HB  THR X 233      24.758  53.648  46.530  1.00  0.00           H
ATOM   3584  CG2 THR X 233      25.882  52.001  45.697  1.00  0.00           C
ATOM   3585 HG21 THR X 233      25.119  51.382  45.244  1.00  0.00           H
ATOM   3586 HG22 THR X 233      26.552  51.256  46.126  1.00  0.00           H
ATOM   3587 HG23 THR X 233      26.382  52.599  44.937  1.00  0.00           H
ATOM   3588  OG1 THR X 233      24.734  51.923  47.583  1.00  0.00           O
ATOM   3589  HG1 THR X 233      23.990  52.263  48.074  1.00  0.00           H
ATOM   3590  C   THR X 233      27.592  52.376  48.292  1.00  0.00           C
ATOM   3591  O   THR X 233      28.778  52.421  48.054  1.00  0.00           O
ATOM   3592  N   SER X 234      27.173  51.407  49.080  1.00  0.00           N
ATOM   3593  H   SER X 234      26.183  51.466  49.287  1.00  0.00           H
ATOM   3594  CA  SER X 234      27.929  50.312  49.752  1.00  0.00           C
ATOM   3595  HA  SER X 234      28.710  49.934  49.092  1.00  0.00           H
ATOM   3596  CB  SER X 234      28.493  50.932  51.115  1.00  0.00           C
ATOM   3597  HB2 SER X 234      29.290  50.285  51.453  1.00  0.00           H
ATOM   3598  HB3 SER X 234      28.924  51.923  50.966  1.00  0.00           H
ATOM   3599  OG  SER X 234      27.412  50.977  52.149  1.00  0.00           O
ATOM   3600  HG  SER X 234      26.774  51.679  52.073  1.00  0.00           H
ATOM   3601  C   SER X 234      26.998  49.094  49.939  1.00  0.00           C
ATOM   3602  O   SER X 234      25.810  49.176  50.335  1.00  0.00           O
ATOM   3603  N   GLN X 235      27.568  47.924  49.783  1.00  0.00           N
ATOM   3604  H   GLN X 235      28.535  47.854  49.477  1.00  0.00           H
ATOM   3605  CA  GLN X 235      26.879  46.639  49.938  1.00  0.00           C
ATOM   3606  HA  GLN X 235      26.109  46.879  50.668  1.00  0.00           H
ATOM   3607  CB  GLN X 235      26.147  46.137  48.670  1.00  0.00           C
ATOM   3608  HB2 GLN X 235      26.864  46.010  47.849  1.00  0.00           H
ATOM   3609  HB3 GLN X 235      25.880  45.104  48.901  1.00  0.00           H
ATOM   3610  CG  GLN X 235      24.884  46.830  48.182  1.00  0.00           C
ATOM   3611  HG2 GLN X 235      24.292  46.054  47.704  1.00  0.00           H
ATOM   3612  HG3 GLN X 235      24.334  47.232  49.037  1.00  0.00           H
ATOM   3613  CD  GLN X 235      25.242  48.011  47.147  1.00  0.00           C
ATOM   3614  OE1 GLN X 235      26.131  47.948  46.339  1.00  0.00           O
ATOM   3615  NE2 GLN X 235      24.563  49.071  47.262  1.00  0.00           N
ATOM   3616 HE21 GLN X 235      25.075  49.831  46.833  1.00  0.00           H
ATOM   3617 HE22 GLN X 235      23.922  49.277  48.018  1.00  0.00           H
ATOM   3618  C   GLN X 235      27.842  45.628  50.567  1.00  0.00           C
ATOM   3619  O   GLN X 235      29.013  45.580  50.076  1.00  0.00           O
ATOM   3620  N   TYR X 236      27.496  44.788  51.520  1.00  0.00           N
ATOM   3621  H   TYR X 236      26.502  44.759  51.729  1.00  0.00           H
ATOM   3622  CA  TYR X 236      28.312  43.547  51.849  1.00  0.00           C
ATOM   3623  HA  TYR X 236      29.371  43.753  52.004  1.00  0.00           H
ATOM   3624  CB  TYR X 236      27.820  42.899  53.174  1.00  0.00           C
ATOM   3625  HB2 TYR X 236      26.738  42.744  53.096  1.00  0.00           H
ATOM   3626  HB3 TYR X 236      28.336  41.935  53.255  1.00  0.00           H
ATOM   3627  CG  TYR X 236      28.228  43.700  54.400  1.00  0.00           C
ATOM   3628  CD1 TYR X 236      29.430  43.554  55.029  1.00  0.00           C
ATOM   3629  HD1 TYR X 236      30.091  42.818  54.581  1.00  0.00           H
ATOM   3630  CE1 TYR X 236      29.712  44.116  56.299  1.00  0.00           C
ATOM   3631  HE1 TYR X 236      30.619  43.894  56.845  1.00  0.00           H
ATOM   3632  CZ  TYR X 236      28.802  45.024  56.845  1.00  0.00           C
ATOM   3633  OH  TYR X 236      28.943  45.708  58.038  1.00  0.00           O
ATOM   3634  HH  TYR X 236      29.865  45.691  58.305  1.00  0.00           H
ATOM   3635  CE2 TYR X 236      27.635  45.316  56.085  1.00  0.00           C
ATOM   3636  HE2 TYR X 236      26.948  46.050  56.491  1.00  0.00           H
ATOM   3637  CD2 TYR X 236      27.276  44.633  54.923  1.00  0.00           C
ATOM   3638  HD2 TYR X 236      26.351  44.852  54.404  1.00  0.00           H
ATOM   3639  C   TYR X 236      28.287  42.485  50.681  1.00  0.00           C
ATOM   3640  O   TYR X 236      27.293  42.166  50.101  1.00  0.00           O
ATOM   3641  N   ILE X 237      29.392  41.790  50.354  1.00  0.00           N
ATOM   3642  H   ILE X 237      30.267  42.146  50.707  1.00  0.00           H
ATOM   3643  CA  ILE X 237      29.462  40.538  49.516  1.00  0.00           C
ATOM   3644  HA  ILE X 237      28.995  40.715  48.543  1.00  0.00           H
ATOM   3645  CB  ILE X 237      31.007  40.257  49.330  1.00  0.00           C
ATOM   3646  HB  ILE X 237      31.489  40.310  50.308  1.00  0.00           H
ATOM   3647  CG2 ILE X 237      31.415  38.795  48.846  1.00  0.00           C
ATOM   3648 HG21 ILE X 237      31.170  38.641  47.796  1.00  0.00           H
ATOM   3649 HG22 ILE X 237      30.767  38.137  49.438  1.00  0.00           H
ATOM   3650 HG23 ILE X 237      32.483  38.632  49.011  1.00  0.00           H
ATOM   3651  CG1 ILE X 237      31.594  41.298  48.335  1.00  0.00           C
ATOM   3652 HG12 ILE X 237      31.355  40.910  47.352  1.00  0.00           H
ATOM   3653 HG13 ILE X 237      31.248  42.329  48.441  1.00  0.00           H
ATOM   3654  CD1 ILE X 237      33.125  41.441  48.467  1.00  0.00           C
ATOM   3655 HD11 ILE X 237      33.332  42.201  47.708  1.00  0.00           H
ATOM   3656 HD12 ILE X 237      33.663  40.526  48.205  1.00  0.00           H
ATOM   3657 HD13 ILE X 237      33.441  41.853  49.426  1.00  0.00           H
ATOM   3658  C   ILE X 237      28.715  39.345  50.196  1.00  0.00           C
ATOM   3659  O   ILE X 237      29.032  38.980  51.308  1.00  0.00           O
ATOM   3660  N   CYX X 238      27.619  38.799  49.528  1.00  0.00           N
ATOM   3661  H   CYX X 238      27.409  39.084  48.586  1.00  0.00           H
ATOM   3662  CA  CYX X 238      26.628  37.833  49.995  1.00  0.00           C
ATOM   3663  HA  CYX X 238      26.544  38.176  51.036  1.00  0.00           H
ATOM   3664  CB  CYX X 238      25.305  37.948  49.234  1.00  0.00           C
ATOM   3665  HB2 CYX X 238      25.582  37.740  48.206  1.00  0.00           H
ATOM   3666  HB3 CYX X 238      24.440  37.298  49.387  1.00  0.00           H
ATOM   3667  SG  CYX X 238      24.511  39.658  49.219  1.00  0.00           S
ATOM   3668  C   CYX X 238      27.214  36.431  50.025  1.00  0.00           C
ATOM   3669  O   CYX X 238      26.702  35.534  50.703  1.00  0.00           O
ATOM   3670  N   SER X 239      28.351  36.200  49.415  1.00  0.00           N
ATOM   3671  H   SER X 239      28.715  37.015  48.936  1.00  0.00           H
ATOM   3672  CA  SER X 239      28.950  34.876  49.472  1.00  0.00           C
ATOM   3673  HA  SER X 239      28.263  34.300  48.844  1.00  0.00           H
ATOM   3674  CB  SER X 239      30.347  34.861  48.756  1.00  0.00           C
ATOM   3675  HB2 SER X 239      30.343  35.391  47.806  1.00  0.00           H
ATOM   3676  HB3 SER X 239      31.071  35.442  49.329  1.00  0.00           H
ATOM   3677  OG  SER X 239      30.923  33.616  48.546  1.00  0.00           O
ATOM   3678  HG  SER X 239      30.333  33.174  47.928  1.00  0.00           H
ATOM   3679  C   SER X 239      29.170  34.287  50.879  1.00  0.00           C
ATOM   3680  O   SER X 239      29.547  35.102  51.742  1.00  0.00           O
ATOM   3681  N   PRO X 240      28.904  32.968  51.075  1.00  0.00           N
ATOM   3682  CD  PRO X 240      28.114  32.131  50.268  1.00  0.00           C
ATOM   3683  HD2 PRO X 240      28.369  32.111  49.207  1.00  0.00           H
ATOM   3684  HD3 PRO X 240      27.082  32.477  50.343  1.00  0.00           H
ATOM   3685  CG  PRO X 240      28.141  30.717  50.860  1.00  0.00           C
ATOM   3686  HG2 PRO X 240      29.052  30.216  50.530  1.00  0.00           H
ATOM   3687  HG3 PRO X 240      27.171  30.218  50.812  1.00  0.00           H
ATOM   3688  CB  PRO X 240      28.418  30.982  52.414  1.00  0.00           C
ATOM   3689  HB2 PRO X 240      28.999  30.165  52.849  1.00  0.00           H
ATOM   3690  HB3 PRO X 240      27.535  31.278  52.975  1.00  0.00           H
ATOM   3691  CA  PRO X 240      29.318  32.239  52.286  1.00  0.00           C
ATOM   3692  HA  PRO X 240      29.100  32.909  53.115  1.00  0.00           H
ATOM   3693  C   PRO X 240      30.860  32.016  52.353  1.00  0.00           C
ATOM   3694  O   PRO X 240      31.227  31.401  53.346  1.00  0.00           O
ATOM   3695  N   VAL X 241      31.746  32.395  51.394  1.00  0.00           N
ATOM   3696  H   VAL X 241      31.403  32.912  50.604  1.00  0.00           H
ATOM   3697  CA  VAL X 241      33.260  32.408  51.611  1.00  0.00           C
ATOM   3698  HA  VAL X 241      33.488  31.475  52.128  1.00  0.00           H
ATOM   3699  CB  VAL X 241      33.941  32.417  50.166  1.00  0.00           C
ATOM   3700  HB  VAL X 241      33.638  33.307  49.609  1.00  0.00           H
ATOM   3701  CG1 VAL X 241      35.487  32.405  50.213  1.00  0.00           C
ATOM   3702 HG11 VAL X 241      35.826  33.123  50.959  1.00  0.00           H
ATOM   3703 HG12 VAL X 241      35.935  31.411  50.306  1.00  0.00           H
ATOM   3704 HG13 VAL X 241      35.864  32.884  49.307  1.00  0.00           H
ATOM   3705  CG2 VAL X 241      33.404  31.187  49.450  1.00  0.00           C
ATOM   3706 HG21 VAL X 241      33.959  31.051  48.515  1.00  0.00           H
ATOM   3707 HG22 VAL X 241      32.332  31.193  49.245  1.00  0.00           H
ATOM   3708 HG23 VAL X 241      33.680  30.321  50.050  1.00  0.00           H
ATOM   3709  C   VAL X 241      33.706  33.683  52.467  1.00  0.00           C
ATOM   3710  O   VAL X 241      33.861  34.742  51.900  1.00  0.00           O
ATOM   3711  N   LEU X 242      33.940  33.566  53.782  1.00  0.00           N
ATOM   3712  H   LEU X 242      33.867  32.692  54.292  1.00  0.00           H
ATOM   3713  CA  LEU X 242      34.241  34.675  54.637  1.00  0.00           C
ATOM   3714  HA  LEU X 242      33.741  35.558  54.242  1.00  0.00           H
ATOM   3715  CB  LEU X 242      33.580  34.388  55.962  1.00  0.00           C
ATOM   3716  HB2 LEU X 242      34.010  33.457  56.323  1.00  0.00           H
ATOM   3717  HB3 LEU X 242      33.704  35.198  56.678  1.00  0.00           H
ATOM   3718  CG  LEU X 242      32.055  34.325  55.925  1.00  0.00           C
ATOM   3719  HG  LEU X 242      31.830  33.393  55.396  1.00  0.00           H
ATOM   3720  CD1 LEU X 242      31.487  34.250  57.378  1.00  0.00           C
ATOM   3721 HD11 LEU X 242      30.484  33.834  57.381  1.00  0.00           H
ATOM   3722 HD12 LEU X 242      31.476  35.179  57.950  1.00  0.00           H
ATOM   3723 HD13 LEU X 242      32.013  33.454  57.906  1.00  0.00           H
ATOM   3724  CD2 LEU X 242      31.321  35.326  55.062  1.00  0.00           C
ATOM   3725 HD21 LEU X 242      31.676  36.335  55.265  1.00  0.00           H
ATOM   3726 HD22 LEU X 242      31.382  34.943  54.050  1.00  0.00           H
ATOM   3727 HD23 LEU X 242      30.270  35.323  55.323  1.00  0.00           H
ATOM   3728  C   LEU X 242      35.774  34.906  54.644  1.00  0.00           C
ATOM   3729  O   LEU X 242      36.509  33.938  54.752  1.00  0.00           O
ATOM   3730  N   THR X 243      36.160  36.182  54.456  1.00  0.00           N
ATOM   3731  H   THR X 243      35.483  36.921  54.427  1.00  0.00           H
ATOM   3732  CA  THR X 243      37.622  36.553  54.196  1.00  0.00           C
ATOM   3733  HA  THR X 243      38.277  35.738  54.498  1.00  0.00           H
ATOM   3734  CB  THR X 243      37.908  36.842  52.702  1.00  0.00           C
ATOM   3735  HB  THR X 243      38.997  36.922  52.709  1.00  0.00           H
ATOM   3736  CG2 THR X 243      37.517  35.682  51.719  1.00  0.00           C
ATOM   3737 HG21 THR X 243      37.958  35.770  50.730  1.00  0.00           H
ATOM   3738 HG22 THR X 243      36.428  35.762  51.590  1.00  0.00           H
ATOM   3739 HG23 THR X 243      37.764  34.703  52.135  1.00  0.00           H
ATOM   3740  OG1 THR X 243      37.274  38.041  52.288  1.00  0.00           O
ATOM   3741  HG1 THR X 243      37.460  38.086  51.352  1.00  0.00           H
ATOM   3742  C   THR X 243      38.193  37.706  55.063  1.00  0.00           C
ATOM   3743  O   THR X 243      39.410  37.806  55.249  1.00  0.00           O
ATOM   3744  N   AP2 X 244      37.339  38.518  55.728  1.00  0.00           N
ATOM   3745  H   AP2 X 244      36.344  38.347  55.769  1.00  0.00           H
ATOM   3746  CA  AP2 X 244      37.686  39.573  56.700  1.00  0.00           C
ATOM   3747  HA  AP2 X 244      38.591  40.116  56.438  1.00  0.00           H
ATOM   3748  CB  AP2 X 244      36.662  40.707  56.640  1.00  0.00           C
ATOM   3749  HB2 AP2 X 244      36.704  41.151  55.640  1.00  0.00           H
ATOM   3750  HB3 AP2 X 244      35.699  40.239  56.812  1.00  0.00           H
ATOM   3751  CG  AP2 X 244      36.880  41.803  57.609  1.00  0.00           C
ATOM   3752  OD1 AP2 X 244      38.031  42.082  58.002  1.00  0.00           O
ATOM   3753  OD2 AP2 X 244      35.881  42.370  58.050  1.00  0.00           O
ATOM   3754  C   AP2 X 244      37.899  38.940  58.120  1.00  0.00           C
ATOM   3755  O   AP2 X 244      37.441  39.473  59.095  1.00  0.00           O
ATOM   3756  N   ASN X 245      38.564  37.749  58.195  1.00  0.00           N
ATOM   3757  H   ASN X 245      39.174  37.671  57.391  1.00  0.00           H
ATOM   3758  CA  ASN X 245      38.593  36.852  59.359  1.00  0.00           C
ATOM   3759  HA  ASN X 245      37.594  36.857  59.787  1.00  0.00           H
ATOM   3760  CB  ASN X 245      38.882  35.413  58.880  1.00  0.00           C
ATOM   3761  HB2 ASN X 245      39.898  35.450  58.475  1.00  0.00           H
ATOM   3762  HB3 ASN X 245      39.002  34.736  59.719  1.00  0.00           H
ATOM   3763  CG  ASN X 245      38.018  34.790  57.825  1.00  0.00           C
ATOM   3764  OD1 ASN X 245      36.779  34.624  57.953  1.00  0.00           O
ATOM   3765  ND2 ASN X 245      38.610  34.403  56.689  1.00  0.00           N
ATOM   3766 HD21 ASN X 245      39.586  34.625  56.615  1.00  0.00           H
ATOM   3767 HD22 ASN X 245      38.084  34.130  55.861  1.00  0.00           H
ATOM   3768  C   ASN X 245      39.579  37.345  60.436  1.00  0.00           C
ATOM   3769  O   ASN X 245      40.458  38.075  60.095  1.00  0.00           O
ATOM   3770  N   PRO X 246      39.491  36.995  61.707  1.00  0.00           N
ATOM   3771  CD  PRO X 246      40.458  37.421  62.709  1.00  0.00           C
ATOM   3772  HD2 PRO X 246      40.328  38.458  63.022  1.00  0.00           H
ATOM   3773  HD3 PRO X 246      41.429  37.397  62.210  1.00  0.00           H
ATOM   3774  CG  PRO X 246      40.437  36.364  63.834  1.00  0.00           C
ATOM   3775  HG2 PRO X 246      40.620  36.726  64.853  1.00  0.00           H
ATOM   3776  HG3 PRO X 246      41.074  35.543  63.515  1.00  0.00           H
ATOM   3777  CB  PRO X 246      38.956  35.824  63.809  1.00  0.00           C
ATOM   3778  HB2 PRO X 246      38.415  36.514  64.463  1.00  0.00           H
ATOM   3779  HB3 PRO X 246      38.863  34.787  64.132  1.00  0.00           H
ATOM   3780  CA  PRO X 246      38.579  35.977  62.329  1.00  0.00           C
ATOM   3781  HA  PRO X 246      38.740  34.959  61.978  1.00  0.00           H
ATOM   3782  C   PRO X 246      37.123  36.178  62.161  1.00  0.00           C
ATOM   3783  O   PRO X 246      36.606  37.293  61.935  1.00  0.00           O
ATOM   3784  N   ARG X 247      36.302  35.114  62.288  1.00  0.00           N
ATOM   3785  H   ARG X 247      36.729  34.287  62.680  1.00  0.00           H
ATOM   3786  CA  ARG X 247      34.804  35.019  61.971  1.00  0.00           C
ATOM   3787  HA  ARG X 247      34.327  36.002  62.062  1.00  0.00           H
ATOM   3788  CB  ARG X 247      34.626  34.539  60.569  1.00  0.00           C
ATOM   3789  HB2 ARG X 247      33.573  34.591  60.311  1.00  0.00           H
ATOM   3790  HB3 ARG X 247      35.216  35.179  59.914  1.00  0.00           H
ATOM   3791  CG  ARG X 247      35.154  33.104  60.292  1.00  0.00           C
ATOM   3792  HG2 ARG X 247      36.181  32.981  59.970  1.00  0.00           H
ATOM   3793  HG3 ARG X 247      35.056  32.548  61.222  1.00  0.00           H
ATOM   3794  CD  ARG X 247      34.166  32.552  59.212  1.00  0.00           C
ATOM   3795  HD2 ARG X 247      33.121  32.540  59.538  1.00  0.00           H
ATOM   3796  HD3 ARG X 247      34.224  33.158  58.311  1.00  0.00           H
ATOM   3797  NE  ARG X 247      34.546  31.188  58.773  1.00  0.00           N
ATOM   3798  HE  ARG X 247      34.008  30.418  59.136  1.00  0.00           H
ATOM   3799  CZ  ARG X 247      35.487  30.880  57.910  1.00  0.00           C
ATOM   3800  NH1 ARG X 247      36.147  31.737  57.190  1.00  0.00           N
ATOM   3801 HH11 ARG X 247      36.053  32.724  57.386  1.00  0.00           H
ATOM   3802 HH12 ARG X 247      36.794  31.504  56.453  1.00  0.00           H
ATOM   3803  NH2 ARG X 247      35.774  29.664  57.643  1.00  0.00           N
ATOM   3804 HH21 ARG X 247      35.358  28.921  58.196  1.00  0.00           H
ATOM   3805 HH22 ARG X 247      36.408  29.478  56.880  1.00  0.00           H
ATOM   3806  C   ARG X 247      33.985  34.121  62.887  1.00  0.00           C
ATOM   3807  O   ARG X 247      34.598  33.479  63.789  1.00  0.00           O
ATOM   3808  N   PRO X 248      32.623  34.159  62.781  1.00  0.00           N
ATOM   3809  CD  PRO X 248      31.780  35.190  62.121  1.00  0.00           C
ATOM   3810  HD2 PRO X 248      32.218  35.544  61.197  1.00  0.00           H
ATOM   3811  HD3 PRO X 248      31.642  36.009  62.819  1.00  0.00           H
ATOM   3812  CG  PRO X 248      30.407  34.498  61.909  1.00  0.00           C
ATOM   3813  HG2 PRO X 248      30.572  33.822  61.070  1.00  0.00           H
ATOM   3814  HG3 PRO X 248      29.571  35.189  61.856  1.00  0.00           H
ATOM   3815  CB  PRO X 248      30.331  33.633  63.184  1.00  0.00           C
ATOM   3816  HB2 PRO X 248      29.563  32.869  63.009  1.00  0.00           H
ATOM   3817  HB3 PRO X 248      30.069  34.298  63.998  1.00  0.00           H
ATOM   3818  CA  PRO X 248      31.791  33.147  63.439  1.00  0.00           C
ATOM   3819  HA  PRO X 248      31.952  33.151  64.516  1.00  0.00           H
ATOM   3820  C   PRO X 248      31.947  31.716  62.901  1.00  0.00           C
ATOM   3821  O   PRO X 248      32.790  31.398  62.030  1.00  0.00           O
ATOM   3822  N   ASN X 249      31.062  30.812  63.370  1.00  0.00           N
ATOM   3823  H   ASN X 249      30.449  31.217  64.063  1.00  0.00           H
ATOM   3824  CA  ASN X 249      30.784  29.448  62.783  1.00  0.00           C
ATOM   3825  HA  ASN X 249      31.642  28.816  63.010  1.00  0.00           H
ATOM   3826  CB  ASN X 249      29.602  28.805  63.574  1.00  0.00           C
ATOM   3827  HB2 ASN X 249      29.762  28.881  64.654  1.00  0.00           H
ATOM   3828  HB3 ASN X 249      28.704  29.403  63.425  1.00  0.00           H
ATOM   3829  CG  ASN X 249      29.329  27.307  63.265  1.00  0.00           C
ATOM   3830  OD1 ASN X 249      28.440  27.001  62.491  1.00  0.00           O
ATOM   3831  ND2 ASN X 249      30.046  26.410  63.878  1.00  0.00           N
ATOM   3832 HD21 ASN X 249      30.912  26.730  64.284  1.00  0.00           H
ATOM   3833 HD22 ASN X 249      29.956  25.470  63.530  1.00  0.00           H
ATOM   3834  C   ASN X 249      30.667  29.494  61.285  1.00  0.00           C
ATOM   3835  O   ASN X 249      30.109  30.478  60.746  1.00  0.00           O
ATOM   3836  N   ASP X 250      31.096  28.441  60.618  1.00  0.00           N
ATOM   3837  H   ASP X 250      31.573  27.698  61.122  1.00  0.00           H
ATOM   3838  CA  ASP X 250      31.016  28.401  59.231  1.00  0.00           C
ATOM   3839  HA  ASP X 250      31.586  29.268  58.896  1.00  0.00           H
ATOM   3840  CB  ASP X 250      31.755  27.169  58.705  1.00  0.00           C
ATOM   3841  HB2 ASP X 250      31.388  26.257  59.165  1.00  0.00           H
ATOM   3842  HB3 ASP X 250      31.583  27.105  57.629  1.00  0.00           H
ATOM   3843  CG  ASP X 250      33.290  27.270  58.967  1.00  0.00           C
ATOM   3844  OD1 ASP X 250      33.876  28.241  59.541  1.00  0.00           O
ATOM   3845  OD2 ASP X 250      34.054  26.394  58.563  1.00  0.00           O
ATOM   3846  C   ASP X 250      29.602  28.418  58.639  1.00  0.00           C
ATOM   3847  O   ASP X 250      28.812  27.532  59.035  1.00  0.00           O
ATOM   3848  N   PRO X 251      29.291  29.293  57.629  1.00  0.00           N
ATOM   3849  CD  PRO X 251      30.029  30.498  57.273  1.00  0.00           C
ATOM   3850  HD2 PRO X 251      31.043  30.319  56.929  1.00  0.00           H
ATOM   3851  HD3 PRO X 251      30.155  31.177  58.106  1.00  0.00           H
ATOM   3852  CG  PRO X 251      29.140  31.151  56.212  1.00  0.00           C
ATOM   3853  HG2 PRO X 251      29.555  30.741  55.287  1.00  0.00           H
ATOM   3854  HG3 PRO X 251      29.324  32.223  56.112  1.00  0.00           H
ATOM   3855  CB  PRO X 251      27.718  30.810  56.469  1.00  0.00           C
ATOM   3856  HB2 PRO X 251      27.144  30.768  55.541  1.00  0.00           H
ATOM   3857  HB3 PRO X 251      27.282  31.488  57.214  1.00  0.00           H
ATOM   3858  CA  PRO X 251      27.896  29.430  57.127  1.00  0.00           C
ATOM   3859  HA  PRO X 251      27.233  29.375  57.995  1.00  0.00           H
ATOM   3860  C   PRO X 251      27.555  28.364  56.063  1.00  0.00           C
ATOM   3861  O   PRO X 251      28.363  28.043  55.171  1.00  0.00           O
ATOM   3862  N   THR X 252      26.271  27.887  56.170  1.00  0.00           N
ATOM   3863  H   THR X 252      25.681  28.193  56.927  1.00  0.00           H
ATOM   3864  CA  THR X 252      25.678  27.138  55.088  1.00  0.00           C
ATOM   3865  HA  THR X 252      26.463  26.506  54.664  1.00  0.00           H
ATOM   3866  CB  THR X 252      24.465  26.383  55.712  1.00  0.00           C
ATOM   3867  HB  THR X 252      23.796  27.236  55.853  1.00  0.00           H
ATOM   3868  CG2 THR X 252      23.818  25.396  54.756  1.00  0.00           C
ATOM   3869 HG21 THR X 252      23.482  25.802  53.803  1.00  0.00           H
ATOM   3870 HG22 THR X 252      22.918  24.989  55.210  1.00  0.00           H
ATOM   3871 HG23 THR X 252      24.503  24.567  54.592  1.00  0.00           H
ATOM   3872  OG1 THR X 252      24.714  25.715  56.905  1.00  0.00           O
ATOM   3873  HG1 THR X 252      25.154  24.890  56.689  1.00  0.00           H
ATOM   3874  C   THR X 252      25.224  28.109  53.933  1.00  0.00           C
ATOM   3875  O   THR X 252      25.103  27.764  52.728  1.00  0.00           O
ATOM   3876  N   VAL X 253      24.809  29.338  54.327  1.00  0.00           N
ATOM   3877  H   VAL X 253      24.998  29.638  55.273  1.00  0.00           H
ATOM   3878  CA  VAL X 253      24.213  30.388  53.493  1.00  0.00           C
ATOM   3879  HA  VAL X 253      24.473  30.269  52.448  1.00  0.00           H
ATOM   3880  CB  VAL X 253      22.710  30.309  53.685  1.00  0.00           C
ATOM   3881  HB  VAL X 253      22.585  30.346  54.769  1.00  0.00           H
ATOM   3882  CG1 VAL X 253      21.957  31.537  53.142  1.00  0.00           C
ATOM   3883 HG11 VAL X 253      22.107  31.556  52.059  1.00  0.00           H
ATOM   3884 HG12 VAL X 253      20.878  31.438  53.266  1.00  0.00           H
ATOM   3885 HG13 VAL X 253      22.427  32.470  53.452  1.00  0.00           H
ATOM   3886  CG2 VAL X 253      21.941  29.001  53.206  1.00  0.00           C
ATOM   3887 HG21 VAL X 253      21.855  28.848  52.125  1.00  0.00           H
ATOM   3888 HG22 VAL X 253      20.914  29.175  53.527  1.00  0.00           H
ATOM   3889 HG23 VAL X 253      22.501  28.196  53.668  1.00  0.00           H
ATOM   3890  C   VAL X 253      24.750  31.712  53.967  1.00  0.00           C
ATOM   3891  O   VAL X 253      24.780  31.927  55.191  1.00  0.00           O
ATOM   3892  N   GLY X 254      25.371  32.558  53.098  1.00  0.00           N
ATOM   3893  H   GLY X 254      25.337  32.293  52.124  1.00  0.00           H
ATOM   3894  CA  GLY X 254      25.931  33.844  53.460  1.00  0.00           C
ATOM   3895  HA2 GLY X 254      26.601  33.649  54.290  1.00  0.00           H
ATOM   3896  HA3 GLY X 254      26.641  34.201  52.711  1.00  0.00           H
ATOM   3897  C   GLY X 254      24.917  34.904  53.804  1.00  0.00           C
ATOM   3898  O   GLY X 254      23.794  34.879  53.287  1.00  0.00           O
ATOM   3899  N   LYS X 255      25.234  35.742  54.810  1.00  0.00           N
ATOM   3900  H   LYS X 255      26.047  35.446  55.334  1.00  0.00           H
ATOM   3901  CA  LYS X 255      24.576  36.952  55.130  1.00  0.00           C
ATOM   3902  HA  LYS X 255      23.528  36.823  54.880  1.00  0.00           H
ATOM   3903  CB  LYS X 255      24.513  37.206  56.646  1.00  0.00           C
ATOM   3904  HB2 LYS X 255      25.494  37.268  57.136  1.00  0.00           H
ATOM   3905  HB3 LYS X 255      24.027  38.171  56.696  1.00  0.00           H
ATOM   3906  CG  LYS X 255      23.644  36.212  57.486  1.00  0.00           C
ATOM   3907  HG2 LYS X 255      22.684  36.130  56.964  1.00  0.00           H
ATOM   3908  HG3 LYS X 255      24.151  35.256  57.612  1.00  0.00           H
ATOM   3909  CD  LYS X 255      23.425  36.799  58.876  1.00  0.00           C
ATOM   3910  HD2 LYS X 255      24.360  36.948  59.416  1.00  0.00           H
ATOM   3911  HD3 LYS X 255      22.999  37.804  58.761  1.00  0.00           H
ATOM   3912  CE  LYS X 255      22.525  35.822  59.648  1.00  0.00           C
ATOM   3913  HE2 LYS X 255      22.535  34.835  59.195  1.00  0.00           H
ATOM   3914  HE3 LYS X 255      22.888  35.710  60.667  1.00  0.00           H
ATOM   3915  NZ  LYS X 255      21.084  36.201  59.823  1.00  0.00           N
ATOM   3916  HZ1 LYS X 255      20.651  35.484  60.396  1.00  0.00           H
ATOM   3917  HZ2 LYS X 255      20.629  36.196  58.927  1.00  0.00           H
ATOM   3918  HZ3 LYS X 255      21.017  37.152  60.150  1.00  0.00           H
ATOM   3919  C   LYS X 255      25.160  38.115  54.228  1.00  0.00           C
ATOM   3920  O   LYS X 255      26.243  38.053  53.624  1.00  0.00           O
ATOM   3921  N   CYX X 256      24.377  39.147  54.061  1.00  0.00           N
ATOM   3922  H   CYX X 256      23.443  39.056  54.447  1.00  0.00           H
ATOM   3923  CA  CYX X 256      24.783  40.418  53.591  1.00  0.00           C
ATOM   3924  HA  CYX X 256      25.693  40.748  54.093  1.00  0.00           H
ATOM   3925  CB  CYX X 256      25.133  40.497  52.112  1.00  0.00           C
ATOM   3926  HB2 CYX X 256      25.282  41.509  51.755  1.00  0.00           H
ATOM   3927  HB3 CYX X 256      26.101  40.007  51.961  1.00  0.00           H
ATOM   3928  SG  CYX X 256      23.738  39.751  51.116  1.00  0.00           S
ATOM   3929  C   CYX X 256      23.731  41.421  53.992  1.00  0.00           C
ATOM   3930  O   CYX X 256      24.067  42.600  54.081  1.00  0.00           O
ATOM   3931  N   ASN X 257      22.486  41.124  54.026  1.00  0.00           N
ATOM   3932  H   ASN X 257      22.046  40.246  53.787  1.00  0.00           H
ATOM   3933  CA  ASN X 257      21.489  42.102  54.393  1.00  0.00           C
ATOM   3934  HA  ASN X 257      21.764  43.068  53.974  1.00  0.00           H
ATOM   3935  CB  ASN X 257      20.106  41.701  53.750  1.00  0.00           C
ATOM   3936  HB2 ASN X 257      19.860  40.648  53.931  1.00  0.00           H
ATOM   3937  HB3 ASN X 257      19.290  42.261  54.197  1.00  0.00           H
ATOM   3938  CG  ASN X 257      20.098  42.056  52.221  1.00  0.00           C
ATOM   3939  OD1 ASN X 257      21.117  42.207  51.545  1.00  0.00           O
ATOM   3940  ND2 ASN X 257      18.933  42.182  51.607  1.00  0.00           N
ATOM   3941 HD21 ASN X 257      18.110  42.137  52.193  1.00  0.00           H
ATOM   3942 HD22 ASN X 257      18.871  42.346  50.614  1.00  0.00           H
ATOM   3943  C   ASN X 257      21.282  42.436  55.875  1.00  0.00           C
ATOM   3944  O   ASN X 257      20.854  43.528  56.221  1.00  0.00           O
ATOM   3945  N   ASP X 258      21.448  41.444  56.742  1.00  0.00           N
ATOM   3946  H   ASP X 258      21.659  40.518  56.386  1.00  0.00           H
ATOM   3947  CA  ASP X 258      21.511  41.652  58.196  1.00  0.00           C
ATOM   3948  HA  ASP X 258      21.360  42.720  58.384  1.00  0.00           H
ATOM   3949  CB  ASP X 258      20.476  40.830  59.054  1.00  0.00           C
ATOM   3950  HB2 ASP X 258      20.543  41.180  60.091  1.00  0.00           H
ATOM   3951  HB3 ASP X 258      19.518  41.119  58.622  1.00  0.00           H
ATOM   3952  CG  ASP X 258      20.645  39.381  59.122  1.00  0.00           C
ATOM   3953  OD1 ASP X 258      20.595  38.843  60.276  1.00  0.00           O
ATOM   3954  OD2 ASP X 258      20.738  38.648  58.103  1.00  0.00           O
ATOM   3955  C   ASP X 258      22.970  41.184  58.514  1.00  0.00           C
ATOM   3956  O   ASP X 258      23.503  40.288  57.857  1.00  0.00           O
ATOM   3957  N   PRO X 259      23.627  41.917  59.441  1.00  0.00           N
ATOM   3958  CD  PRO X 259      23.152  43.116  60.179  1.00  0.00           C
ATOM   3959  HD2 PRO X 259      22.154  42.938  60.585  1.00  0.00           H
ATOM   3960  HD3 PRO X 259      23.175  43.952  59.475  1.00  0.00           H
ATOM   3961  CG  PRO X 259      24.121  43.492  61.305  1.00  0.00           C
ATOM   3962  HG2 PRO X 259      23.805  42.970  62.219  1.00  0.00           H
ATOM   3963  HG3 PRO X 259      24.304  44.563  61.420  1.00  0.00           H
ATOM   3964  CB  PRO X 259      25.411  42.805  60.856  1.00  0.00           C
ATOM   3965  HB2 PRO X 259      25.912  42.495  61.780  1.00  0.00           H
ATOM   3966  HB3 PRO X 259      26.077  43.424  60.262  1.00  0.00           H
ATOM   3967  CA  PRO X 259      25.022  41.653  59.878  1.00  0.00           C
ATOM   3968  HA  PRO X 259      25.589  41.790  58.957  1.00  0.00           H
ATOM   3969  C   PRO X 259      25.107  40.265  60.556  1.00  0.00           C
ATOM   3970  O   PRO X 259      24.140  39.829  61.144  1.00  0.00           O
ATOM   3971  N   TYR X 260      26.276  39.623  60.471  1.00  0.00           N
ATOM   3972  H   TYR X 260      27.044  40.038  59.958  1.00  0.00           H
ATOM   3973  CA  TYR X 260      26.610  38.467  61.326  1.00  0.00           C
ATOM   3974  HA  TYR X 260      25.909  37.637  61.241  1.00  0.00           H
ATOM   3975  CB  TYR X 260      27.960  37.832  61.014  1.00  0.00           C
ATOM   3976  HB2 TYR X 260      28.640  38.650  60.767  1.00  0.00           H
ATOM   3977  HB3 TYR X 260      28.376  37.247  61.842  1.00  0.00           H
ATOM   3978  CG  TYR X 260      27.828  37.009  59.769  1.00  0.00           C
ATOM   3979  CD1 TYR X 260      27.013  35.823  59.785  1.00  0.00           C
ATOM   3980  HD1 TYR X 260      26.480  35.420  60.633  1.00  0.00           H
ATOM   3981  CE1 TYR X 260      26.936  35.083  58.600  1.00  0.00           C
ATOM   3982  HE1 TYR X 260      26.107  34.398  58.526  1.00  0.00           H
ATOM   3983  CZ  TYR X 260      27.589  35.503  57.444  1.00  0.00           C
ATOM   3984  OH  TYR X 260      27.449  34.730  56.341  1.00  0.00           O
ATOM   3985  HH  TYR X 260      28.227  34.831  55.778  1.00  0.00           H
ATOM   3986  CE2 TYR X 260      28.506  36.557  57.494  1.00  0.00           C
ATOM   3987  HE2 TYR X 260      29.009  36.884  56.588  1.00  0.00           H
ATOM   3988  CD2 TYR X 260      28.658  37.301  58.686  1.00  0.00           C
ATOM   3989  HD2 TYR X 260      29.267  38.183  58.795  1.00  0.00           H
ATOM   3990  C   TYR X 260      26.620  38.992  62.821  1.00  0.00           C
ATOM   3991  O   TYR X 260      27.220  40.091  63.066  1.00  0.00           O
ATOM   3992  N   PRO X 261      26.030  38.292  63.809  1.00  0.00           N
ATOM   3993  CD  PRO X 261      25.268  37.110  63.679  1.00  0.00           C
ATOM   3994  HD2 PRO X 261      25.901  36.320  63.283  1.00  0.00           H
ATOM   3995  HD3 PRO X 261      24.426  37.222  62.986  1.00  0.00           H
ATOM   3996  CG  PRO X 261      24.789  36.731  65.060  1.00  0.00           C
ATOM   3997  HG2 PRO X 261      25.455  36.104  65.640  1.00  0.00           H
ATOM   3998  HG3 PRO X 261      23.758  36.400  65.005  1.00  0.00           H
ATOM   3999  CB  PRO X 261      24.911  38.159  65.763  1.00  0.00           C
ATOM   4000  HB2 PRO X 261      24.903  37.910  66.829  1.00  0.00           H
ATOM   4001  HB3 PRO X 261      24.069  38.808  65.508  1.00  0.00           H
ATOM   4002  CA  PRO X 261      26.120  38.877  65.140  1.00  0.00           C
ATOM   4003  HA  PRO X 261      25.958  39.943  65.211  1.00  0.00           H
ATOM   4004  C   PRO X 261      27.386  38.454  65.862  1.00  0.00           C
ATOM   4005  O   PRO X 261      28.213  37.661  65.374  1.00  0.00           O
ATOM   4006  N   GLY X 262      27.718  39.157  66.986  1.00  0.00           N
ATOM   4007  H   GLY X 262      27.103  39.944  67.135  1.00  0.00           H
ATOM   4008  CA  GLY X 262      29.020  38.872  67.677  1.00  0.00           C
ATOM   4009  HA2 GLY X 262      29.078  39.474  68.587  1.00  0.00           H
ATOM   4010  HA3 GLY X 262      29.061  37.874  68.097  1.00  0.00           H
ATOM   4011  C   GLY X 262      30.233  39.199  66.849  1.00  0.00           C
ATOM   4012  O   GLY X 262      30.225  40.145  66.033  1.00  0.00           O
ATOM   4013  N   ASN X 263      31.357  38.518  67.011  1.00  0.00           N
ATOM   4014  H   ASN X 263      31.297  37.782  67.707  1.00  0.00           H
ATOM   4015  CA  ASN X 263      32.629  38.582  66.292  1.00  0.00           C
ATOM   4016  HA  ASN X 263      33.345  37.956  66.819  1.00  0.00           H
ATOM   4017  CB  ASN X 263      32.596  37.721  64.982  1.00  0.00           C
ATOM   4018  HB2 ASN X 263      32.635  36.679  65.306  1.00  0.00           H
ATOM   4019  HB3 ASN X 263      31.661  37.960  64.473  1.00  0.00           H
ATOM   4020  CG  ASN X 263      33.748  37.885  63.999  1.00  0.00           C
ATOM   4021  OD1 ASN X 263      33.588  38.443  62.917  1.00  0.00           O
ATOM   4022  ND2 ASN X 263      34.928  37.411  64.343  1.00  0.00           N
ATOM   4023 HD21 ASN X 263      34.860  36.888  65.216  1.00  0.00           H
ATOM   4024 HD22 ASN X 263      35.801  37.629  63.900  1.00  0.00           H
ATOM   4025  C   ASN X 263      33.207  40.049  66.213  1.00  0.00           C
ATOM   4026  O   ASN X 263      33.981  40.522  65.315  1.00  0.00           O
ATOM   4027  N   ASN X 264      32.764  40.927  67.169  1.00  0.00           N
ATOM   4028  H   ASN X 264      32.233  40.526  67.925  1.00  0.00           H
ATOM   4029  CA  ASN X 264      33.011  42.357  67.177  1.00  0.00           C
ATOM   4030  HA  ASN X 264      32.724  42.775  66.210  1.00  0.00           H
ATOM   4031  CB  ASN X 264      32.006  42.882  68.263  1.00  0.00           C
ATOM   4032  HB2 ASN X 264      31.057  42.426  67.989  1.00  0.00           H
ATOM   4033  HB3 ASN X 264      32.383  42.605  69.249  1.00  0.00           H
ATOM   4034  CG  ASN X 264      31.843  44.436  68.221  1.00  0.00           C
ATOM   4035  OD1 ASN X 264      32.825  45.178  68.272  1.00  0.00           O
ATOM   4036  ND2 ASN X 264      30.635  44.888  68.432  1.00  0.00           N
ATOM   4037 HD21 ASN X 264      29.980  44.247  68.860  1.00  0.00           H
ATOM   4038 HD22 ASN X 264      30.437  45.854  68.213  1.00  0.00           H
ATOM   4039  C   ASN X 264      34.549  42.617  67.282  1.00  0.00           C
ATOM   4040  O   ASN X 264      35.326  41.906  67.842  1.00  0.00           O
ATOM   4041  N   ASN X 265      34.953  43.755  66.683  1.00  0.00           N
ATOM   4042  H   ASN X 265      34.233  44.327  66.250  1.00  0.00           H
ATOM   4043  CA  ASN X 265      36.409  44.202  66.616  1.00  0.00           C
ATOM   4044  HA  ASN X 265      36.503  44.871  65.757  1.00  0.00           H
ATOM   4045  CB  ASN X 265      36.873  45.056  67.891  1.00  0.00           C
ATOM   4046  HB2 ASN X 265      36.226  45.920  67.994  1.00  0.00           H
ATOM   4047  HB3 ASN X 265      37.008  44.453  68.798  1.00  0.00           H
ATOM   4048  CG  ASN X 265      38.204  45.720  67.572  1.00  0.00           C
ATOM   4049  OD1 ASN X 265      39.247  45.545  68.223  1.00  0.00           O
ATOM   4050  ND2 ASN X 265      38.327  46.553  66.541  1.00  0.00           N
ATOM   4051 HD21 ASN X 265      37.531  46.844  65.985  1.00  0.00           H
ATOM   4052 HD22 ASN X 265      39.257  46.920  66.399  1.00  0.00           H
ATOM   4053  C   ASN X 265      37.390  43.150  66.060  1.00  0.00           C
ATOM   4054  O   ASN X 265      38.312  42.708  66.756  1.00  0.00           O
ATOM   4055  N   AN1 X 266      37.269  42.745  64.816  1.00  0.00           N
ATOM   4056  H   AN1 X 266      36.400  42.983  64.377  1.00  0.00           H
ATOM   4057  CA  AN1 X 266      38.127  41.643  64.157  1.00  0.00           C
ATOM   4058  HA  AN1 X 266      39.120  41.756  64.606  1.00  0.00           H
ATOM   4059  CB  AN1 X 266      37.609  40.179  64.300  1.00  0.00           C
ATOM   4060  HB2 AN1 X 266      36.583  40.106  63.928  1.00  0.00           H
ATOM   4061  HB3 AN1 X 266      38.220  39.516  63.693  1.00  0.00           H
ATOM   4062  CG  AN1 X 266      37.555  39.591  65.705  1.00  0.00           C
ATOM   4063  OD1 AN1 X 266      38.547  39.161  66.204  1.00  0.00           O
ATOM   4064  ND2 AN1 X 266      36.361  39.379  66.327  1.00  0.00           N
ATOM   4065 HD21 AN1 X 266      35.577  39.920  65.994  1.00  0.00           H
ATOM   4066 HD22 AN1 X 266      36.423  38.993  67.265  1.00  0.00           H
ATOM   4067  C   AN1 X 266      38.330  41.879  62.606  1.00  0.00           C
ATOM   4068  O   AN1 X 266      37.401  42.186  61.874  1.00  0.00           O
ATOM   4069  N   GLY X 267      39.598  41.607  62.121  1.00  0.00           N
ATOM   4070  H   GLY X 267      40.201  41.221  62.837  1.00  0.00           H
ATOM   4071  CA  GLY X 267      39.821  41.529  60.694  1.00  0.00           C
ATOM   4072  HA2 GLY X 267      39.270  40.686  60.281  1.00  0.00           H
ATOM   4073  HA3 GLY X 267      39.461  42.499  60.343  1.00  0.00           H
ATOM   4074  C   GLY X 267      41.341  41.451  60.259  1.00  0.00           C
ATOM   4075  O   GLY X 267      42.182  41.218  61.108  1.00  0.00           O
ATOM   4076  N   VAL X 268      41.494  41.705  58.946  1.00  0.00           N
ATOM   4077  H   VAL X 268      40.625  41.934  58.484  1.00  0.00           H
ATOM   4078  CA  VAL X 268      42.795  41.800  58.247  1.00  0.00           C
ATOM   4079  HA  VAL X 268      43.483  42.409  58.827  1.00  0.00           H
ATOM   4080  CB  VAL X 268      43.430  40.432  58.053  1.00  0.00           C
ATOM   4081  HB  VAL X 268      43.370  40.006  59.051  1.00  0.00           H
ATOM   4082  CG1 VAL X 268      42.830  39.502  57.018  1.00  0.00           C
ATOM   4083 HG11 VAL X 268      41.750  39.646  57.061  1.00  0.00           H
ATOM   4084 HG12 VAL X 268      43.109  39.753  55.989  1.00  0.00           H
ATOM   4085 HG13 VAL X 268      42.955  38.447  57.262  1.00  0.00           H
ATOM   4086  CG2 VAL X 268      44.908  40.554  57.577  1.00  0.00           C
ATOM   4087 HG21 VAL X 268      45.391  39.588  57.760  1.00  0.00           H
ATOM   4088 HG22 VAL X 268      45.521  41.240  58.159  1.00  0.00           H
ATOM   4089 HG23 VAL X 268      44.952  40.886  56.541  1.00  0.00           H
ATOM   4090  C   VAL X 268      42.549  42.494  56.890  1.00  0.00           C
ATOM   4091  O   VAL X 268      41.592  42.214  56.208  1.00  0.00           O
ATOM   4092  N   LYS X 269      43.497  43.393  56.445  1.00  0.00           N
ATOM   4093  H   LYS X 269      44.226  43.680  57.065  1.00  0.00           H
ATOM   4094  CA  LYS X 269      43.550  43.940  55.064  1.00  0.00           C
ATOM   4095  HA  LYS X 269      42.574  44.422  54.982  1.00  0.00           H
ATOM   4096  CB  LYS X 269      44.665  44.971  54.803  1.00  0.00           C
ATOM   4097  HB2 LYS X 269      44.701  45.715  55.607  1.00  0.00           H
ATOM   4098  HB3 LYS X 269      45.549  44.364  54.632  1.00  0.00           H
ATOM   4099  CG  LYS X 269      44.528  45.792  53.533  1.00  0.00           C
ATOM   4100  HG2 LYS X 269      44.175  45.251  52.645  1.00  0.00           H
ATOM   4101  HG3 LYS X 269      43.596  46.324  53.738  1.00  0.00           H
ATOM   4102  CD  LYS X 269      45.493  46.865  53.117  1.00  0.00           C
ATOM   4103  HD2 LYS X 269      45.666  47.303  54.103  1.00  0.00           H
ATOM   4104  HD3 LYS X 269      46.364  46.303  52.780  1.00  0.00           H
ATOM   4105  CE  LYS X 269      44.925  47.940  52.221  1.00  0.00           C
ATOM   4106  HE2 LYS X 269      44.765  47.584  51.204  1.00  0.00           H
ATOM   4107  HE3 LYS X 269      43.924  48.082  52.632  1.00  0.00           H
ATOM   4108  NZ  LYS X 269      45.726  49.169  52.253  1.00  0.00           N
ATOM   4109  HZ1 LYS X 269      45.762  49.464  53.220  1.00  0.00           H
ATOM   4110  HZ2 LYS X 269      45.228  49.893  51.748  1.00  0.00           H
ATOM   4111  HZ3 LYS X 269      46.641  48.972  51.877  1.00  0.00           H
ATOM   4112  C   LYS X 269      43.577  42.818  54.020  1.00  0.00           C
ATOM   4113  O   LYS X 269      44.249  41.822  54.152  1.00  0.00           O
ATOM   4114  N   GLY X 270      42.736  43.070  53.002  1.00  0.00           N
ATOM   4115  H   GLY X 270      42.192  43.923  53.016  1.00  0.00           H
ATOM   4116  CA  GLY X 270      42.452  42.174  51.874  1.00  0.00           C
ATOM   4117  HA2 GLY X 270      43.407  41.909  51.423  1.00  0.00           H
ATOM   4118  HA3 GLY X 270      41.801  41.361  52.210  1.00  0.00           H
ATOM   4119  C   GLY X 270      41.554  42.774  50.820  1.00  0.00           C
ATOM   4120  O   GLY X 270      41.049  43.886  50.966  1.00  0.00           O
ATOM   4121  N   PHE X 271      41.192  41.975  49.790  1.00  0.00           N
ATOM   4122  H   PHE X 271      41.564  41.038  49.700  1.00  0.00           H
ATOM   4123  CA  PHE X 271      40.522  42.425  48.612  1.00  0.00           C
ATOM   4124  HA  PHE X 271      39.815  43.186  48.934  1.00  0.00           H
ATOM   4125  CB  PHE X 271      41.467  43.033  47.592  1.00  0.00           C
ATOM   4126  HB2 PHE X 271      40.878  43.431  46.766  1.00  0.00           H
ATOM   4127  HB3 PHE X 271      41.973  43.823  48.148  1.00  0.00           H
ATOM   4128  CG  PHE X 271      42.592  42.121  46.968  1.00  0.00           C
ATOM   4129  CD1 PHE X 271      43.681  41.580  47.770  1.00  0.00           C
ATOM   4130  HD1 PHE X 271      43.821  41.824  48.813  1.00  0.00           H
ATOM   4131  CE1 PHE X 271      44.774  40.975  47.177  1.00  0.00           C
ATOM   4132  HE1 PHE X 271      45.545  40.436  47.707  1.00  0.00           H
ATOM   4133  CZ  PHE X 271      44.665  40.574  45.837  1.00  0.00           C
ATOM   4134  HZ  PHE X 271      45.331  39.854  45.382  1.00  0.00           H
ATOM   4135  CE2 PHE X 271      43.661  41.107  45.036  1.00  0.00           C
ATOM   4136  HE2 PHE X 271      43.771  40.951  43.985  1.00  0.00           H
ATOM   4137  CD2 PHE X 271      42.647  41.897  45.606  1.00  0.00           C
ATOM   4138  HD2 PHE X 271      41.850  42.294  45.005  1.00  0.00           H
ATOM   4139  C   PHE X 271      39.688  41.322  47.916  1.00  0.00           C
ATOM   4140  O   PHE X 271      39.679  40.105  48.062  1.00  0.00           O
ATOM   4141  N   SER X 272      39.037  41.867  46.899  1.00  0.00           N
ATOM   4142  H   SER X 272      38.781  42.846  46.981  1.00  0.00           H
ATOM   4143  CA  SER X 272      38.244  41.186  45.923  1.00  0.00           C
ATOM   4144  HA  SER X 272      38.577  40.179  45.663  1.00  0.00           H
ATOM   4145  CB  SER X 272      36.809  41.103  46.383  1.00  0.00           C
ATOM   4146  HB2 SER X 272      36.172  40.614  45.652  1.00  0.00           H
ATOM   4147  HB3 SER X 272      36.818  40.468  47.268  1.00  0.00           H
ATOM   4148  OG  SER X 272      36.175  42.344  46.634  1.00  0.00           O
ATOM   4149  HG  SER X 272      36.220  42.934  45.884  1.00  0.00           H
ATOM   4150  C   SER X 272      38.300  41.942  44.616  1.00  0.00           C
ATOM   4151  O   SER X 272      38.415  43.163  44.590  1.00  0.00           O
ATOM   4152  N   TYR X 273      38.147  41.246  43.497  1.00  0.00           N
ATOM   4153  H   TYR X 273      38.021  40.245  43.600  1.00  0.00           H
ATOM   4154  CA  TYR X 273      37.745  41.761  42.214  1.00  0.00           C
ATOM   4155  HA  TYR X 273      37.809  42.853  42.177  1.00  0.00           H
ATOM   4156  CB  TYR X 273      38.778  41.339  41.150  1.00  0.00           C
ATOM   4157  HB2 TYR X 273      38.988  40.283  41.281  1.00  0.00           H
ATOM   4158  HB3 TYR X 273      38.320  41.445  40.169  1.00  0.00           H
ATOM   4159  CG  TYR X 273      40.030  42.160  40.968  1.00  0.00           C
ATOM   4160  CD1 TYR X 273      41.278  41.769  41.455  1.00  0.00           C
ATOM   4161  HD1 TYR X 273      41.326  40.894  42.086  1.00  0.00           H
ATOM   4162  CE1 TYR X 273      42.379  42.566  41.231  1.00  0.00           C
ATOM   4163  HE1 TYR X 273      43.312  42.370  41.750  1.00  0.00           H
ATOM   4164  CZ  TYR X 273      42.225  43.743  40.485  1.00  0.00           C
ATOM   4165  OH  TYR X 273      43.248  44.607  40.350  1.00  0.00           O
ATOM   4166  HH  TYR X 273      44.125  44.262  40.550  1.00  0.00           H
ATOM   4167  CE2 TYR X 273      40.971  44.226  40.099  1.00  0.00           C
ATOM   4168  HE2 TYR X 273      40.837  45.127  39.511  1.00  0.00           H
ATOM   4169  CD2 TYR X 273      39.821  43.448  40.346  1.00  0.00           C
ATOM   4170  HD2 TYR X 273      38.794  43.606  40.052  1.00  0.00           H
ATOM   4171  C   TYR X 273      36.335  41.201  41.808  1.00  0.00           C
ATOM   4172  O   TYR X 273      36.196  39.991  41.524  1.00  0.00           O
ATOM   4173  N   LEU X 274      35.294  42.030  41.834  1.00  0.00           N
ATOM   4174  H   LEU X 274      35.381  42.987  42.124  1.00  0.00           H
ATOM   4175  CA  LEU X 274      33.933  41.580  41.486  1.00  0.00           C
ATOM   4176  HA  LEU X 274      33.825  40.565  41.870  1.00  0.00           H
ATOM   4177  CB  LEU X 274      33.005  42.530  42.313  1.00  0.00           C
ATOM   4178  HB2 LEU X 274      33.282  43.571  42.159  1.00  0.00           H
ATOM   4179  HB3 LEU X 274      31.997  42.430  41.903  1.00  0.00           H
ATOM   4180  CG  LEU X 274      33.001  42.231  43.839  1.00  0.00           C
ATOM   4181  HG  LEU X 274      33.989  42.519  44.182  1.00  0.00           H
ATOM   4182  CD1 LEU X 274      32.026  43.156  44.558  1.00  0.00           C
ATOM   4183 HD11 LEU X 274      32.119  44.210  44.282  1.00  0.00           H
ATOM   4184 HD12 LEU X 274      32.365  43.243  45.585  1.00  0.00           H
ATOM   4185 HD13 LEU X 274      30.995  42.815  44.463  1.00  0.00           H
ATOM   4186  CD2 LEU X 274      32.608  40.797  44.219  1.00  0.00           C
ATOM   4187 HD21 LEU X 274      32.389  40.789  45.290  1.00  0.00           H
ATOM   4188 HD22 LEU X 274      31.817  40.338  43.635  1.00  0.00           H
ATOM   4189 HD23 LEU X 274      33.491  40.154  44.171  1.00  0.00           H
ATOM   4190  C   LEU X 274      33.706  41.718  40.014  1.00  0.00           C
ATOM   4191  O   LEU X 274      33.715  42.845  39.483  1.00  0.00           O
ATOM   4192  N   ASP X 275      33.328  40.647  39.360  1.00  0.00           N
ATOM   4193  H   ASP X 275      33.197  39.820  39.926  1.00  0.00           H
ATOM   4194  CA  ASP X 275      32.904  40.631  37.939  1.00  0.00           C
ATOM   4195  HA  ASP X 275      32.406  41.598  37.831  1.00  0.00           H
ATOM   4196  CB  ASP X 275      34.140  40.730  37.094  1.00  0.00           C
ATOM   4197  HB2 ASP X 275      34.723  41.526  37.564  1.00  0.00           H
ATOM   4198  HB3 ASP X 275      34.711  39.802  37.178  1.00  0.00           H
ATOM   4199  CG  ASP X 275      33.880  41.126  35.673  1.00  0.00           C
ATOM   4200  OD1 ASP X 275      34.404  40.552  34.735  1.00  0.00           O
ATOM   4201  OD2 ASP X 275      32.980  42.009  35.420  1.00  0.00           O
ATOM   4202  C   ASP X 275      31.843  39.581  37.573  1.00  0.00           C
ATOM   4203  O   ASP X 275      31.858  38.900  36.522  1.00  0.00           O
ATOM   4204  N   GLY X 276      30.875  39.383  38.477  1.00  0.00           N
ATOM   4205  H   GLY X 276      30.831  39.921  39.333  1.00  0.00           H
ATOM   4206  CA  GLY X 276      29.881  38.264  38.259  1.00  0.00           C
ATOM   4207  HA2 GLY X 276      29.250  38.350  39.148  1.00  0.00           H
ATOM   4208  HA3 GLY X 276      29.273  38.398  37.373  1.00  0.00           H
ATOM   4209  C   GLY X 276      30.486  36.837  38.390  1.00  0.00           C
ATOM   4210  O   GLY X 276      31.300  36.462  39.184  1.00  0.00           O
ATOM   4211  N   VAL X 277      30.205  36.010  37.427  1.00  0.00           N
ATOM   4212  H   VAL X 277      29.513  36.282  36.742  1.00  0.00           H
ATOM   4213  CA  VAL X 277      30.751  34.690  37.299  1.00  0.00           C
ATOM   4214  HA  VAL X 277      30.313  34.118  38.110  1.00  0.00           H
ATOM   4215  CB  VAL X 277      30.079  34.089  35.959  1.00  0.00           C
ATOM   4216  HB  VAL X 277      30.388  34.716  35.128  1.00  0.00           H
ATOM   4217  CG1 VAL X 277      30.566  32.641  35.749  1.00  0.00           C
ATOM   4218 HG11 VAL X 277      29.910  32.119  35.052  1.00  0.00           H
ATOM   4219 HG12 VAL X 277      31.565  32.555  35.312  1.00  0.00           H
ATOM   4220 HG13 VAL X 277      30.561  32.002  36.627  1.00  0.00           H
ATOM   4221  CG2 VAL X 277      28.556  34.060  35.997  1.00  0.00           C
ATOM   4222 HG21 VAL X 277      28.344  33.749  34.968  1.00  0.00           H
ATOM   4223 HG22 VAL X 277      28.186  35.084  35.963  1.00  0.00           H
ATOM   4224 HG23 VAL X 277      28.219  33.394  36.787  1.00  0.00           H
ATOM   4225  C   VAL X 277      32.308  34.593  37.217  1.00  0.00           C
ATOM   4226  O   VAL X 277      32.861  33.616  37.766  1.00  0.00           O
ATOM   4227  N   ASN X 278      32.997  35.570  36.564  1.00  0.00           N
ATOM   4228  H   ASN X 278      32.455  36.286  36.101  1.00  0.00           H
ATOM   4229  CA  ASN X 278      34.395  35.879  36.590  1.00  0.00           C
ATOM   4230  HA  ASN X 278      34.972  34.979  36.419  1.00  0.00           H
ATOM   4231  CB  ASN X 278      34.590  36.901  35.407  1.00  0.00           C
ATOM   4232  HB2 ASN X 278      34.045  36.591  34.515  1.00  0.00           H
ATOM   4233  HB3 ASN X 278      34.062  37.801  35.740  1.00  0.00           H
ATOM   4234  CG  ASN X 278      35.979  37.189  34.900  1.00  0.00           C
ATOM   4235  OD1 ASN X 278      36.911  36.386  34.781  1.00  0.00           O
ATOM   4236  ND2 ASN X 278      36.263  38.427  34.726  1.00  0.00           N
ATOM   4237 HD21 ASN X 278      35.562  39.141  34.864  1.00  0.00           H
ATOM   4238 HD22 ASN X 278      37.196  38.780  34.585  1.00  0.00           H
ATOM   4239  C   ASN X 278      35.031  36.393  37.958  1.00  0.00           C
ATOM   4240  O   ASN X 278      36.223  36.775  37.963  1.00  0.00           O
ATOM   4241  N   THR X 279      34.261  36.425  39.092  1.00  0.00           N
ATOM   4242  H   THR X 279      33.290  36.164  39.005  1.00  0.00           H
ATOM   4243  CA  THR X 279      34.647  37.092  40.373  1.00  0.00           C
ATOM   4244  HA  THR X 279      35.089  38.066  40.155  1.00  0.00           H
ATOM   4245  CB  THR X 279      33.425  37.336  41.397  1.00  0.00           C
ATOM   4246  HB  THR X 279      32.901  36.376  41.462  1.00  0.00           H
ATOM   4247  CG2 THR X 279      33.775  37.718  42.796  1.00  0.00           C
ATOM   4248 HG21 THR X 279      34.083  36.908  43.449  1.00  0.00           H
ATOM   4249 HG22 THR X 279      32.823  38.096  43.174  1.00  0.00           H
ATOM   4250 HG23 THR X 279      34.486  38.520  42.634  1.00  0.00           H
ATOM   4251  OG1 THR X 279      32.536  38.262  40.743  1.00  0.00           O
ATOM   4252  HG1 THR X 279      32.018  37.701  40.166  1.00  0.00           H
ATOM   4253  C   THR X 279      35.831  36.288  41.027  1.00  0.00           C
ATOM   4254  O   THR X 279      35.871  35.086  41.101  1.00  0.00           O
ATOM   4255  N   TRP X 280      36.852  37.049  41.464  1.00  0.00           N
ATOM   4256  H   TRP X 280      36.699  38.047  41.468  1.00  0.00           H
ATOM   4257  CA  TRP X 280      37.840  36.583  42.457  1.00  0.00           C
ATOM   4258  HA  TRP X 280      37.593  35.548  42.701  1.00  0.00           H
ATOM   4259  CB  TRP X 280      39.251  36.581  41.789  1.00  0.00           C
ATOM   4260  HB2 TRP X 280      39.386  37.606  41.454  1.00  0.00           H
ATOM   4261  HB3 TRP X 280      40.054  36.477  42.519  1.00  0.00           H
ATOM   4262  CG  TRP X 280      39.542  35.687  40.691  1.00  0.00           C
ATOM   4263  CD1 TRP X 280      39.050  35.782  39.434  1.00  0.00           C
ATOM   4264  HD1 TRP X 280      38.236  36.453  39.192  1.00  0.00           H
ATOM   4265  NE1 TRP X 280      39.451  34.715  38.638  1.00  0.00           N
ATOM   4266  HE1 TRP X 280      39.134  34.507  37.705  1.00  0.00           H
ATOM   4267  CE2 TRP X 280      40.392  33.931  39.268  1.00  0.00           C
ATOM   4268  CZ2 TRP X 280      41.219  32.866  38.865  1.00  0.00           C
ATOM   4269  HZ2 TRP X 280      41.069  32.498  37.862  1.00  0.00           H
ATOM   4270  CH2 TRP X 280      42.100  32.341  39.799  1.00  0.00           C
ATOM   4271  HH2 TRP X 280      42.797  31.604  39.429  1.00  0.00           H
ATOM   4272  CZ3 TRP X 280      42.179  32.878  41.096  1.00  0.00           C
ATOM   4273  HZ3 TRP X 280      42.806  32.375  41.831  1.00  0.00           H
ATOM   4274  CE3 TRP X 280      41.298  33.866  41.520  1.00  0.00           C
ATOM   4275  HE3 TRP X 280      41.399  34.244  42.524  1.00  0.00           H
ATOM   4276  CD2 TRP X 280      40.406  34.432  40.601  1.00  0.00           C
ATOM   4277  C   TRP X 280      37.895  37.264  43.823  1.00  0.00           C
ATOM   4278  O   TRP X 280      37.535  38.427  44.010  1.00  0.00           O
ATOM   4279  N   LEU X 281      38.111  36.477  44.860  1.00  0.00           N
ATOM   4280  H   LEU X 281      38.281  35.513  44.642  1.00  0.00           H
ATOM   4281  CA  LEU X 281      38.379  36.882  46.251  1.00  0.00           C
ATOM   4282  HA  LEU X 281      38.410  37.963  46.292  1.00  0.00           H
ATOM   4283  CB  LEU X 281      37.234  36.195  47.128  1.00  0.00           C
ATOM   4284  HB2 LEU X 281      37.309  35.108  47.045  1.00  0.00           H
ATOM   4285  HB3 LEU X 281      37.486  36.465  48.151  1.00  0.00           H
ATOM   4286  CG  LEU X 281      35.762  36.460  46.997  1.00  0.00           C
ATOM   4287  HG  LEU X 281      35.376  36.111  46.040  1.00  0.00           H
ATOM   4288  CD1 LEU X 281      34.920  35.674  48.028  1.00  0.00           C
ATOM   4289 HD11 LEU X 281      34.908  36.119  49.025  1.00  0.00           H
ATOM   4290 HD12 LEU X 281      35.254  34.650  48.199  1.00  0.00           H
ATOM   4291 HD13 LEU X 281      33.921  35.719  47.584  1.00  0.00           H
ATOM   4292  CD2 LEU X 281      35.372  37.968  47.092  1.00  0.00           C
ATOM   4293 HD21 LEU X 281      35.834  38.447  47.964  1.00  0.00           H
ATOM   4294 HD22 LEU X 281      35.907  38.439  46.270  1.00  0.00           H
ATOM   4295 HD23 LEU X 281      34.292  38.090  47.131  1.00  0.00           H
ATOM   4296  C   LEU X 281      39.821  36.366  46.662  1.00  0.00           C
ATOM   4297  O   LEU X 281      40.497  35.583  45.869  1.00  0.00           O
ATOM   4298  N   GLY X 282      40.208  36.781  47.860  1.00  0.00           N
ATOM   4299  H   GLY X 282      39.558  37.315  48.416  1.00  0.00           H
ATOM   4300  CA  GLY X 282      41.537  36.461  48.485  1.00  0.00           C
ATOM   4301  HA2 GLY X 282      41.821  35.434  48.216  1.00  0.00           H
ATOM   4302  HA3 GLY X 282      42.239  37.195  48.087  1.00  0.00           H
ATOM   4303  C   GLY X 282      41.624  36.421  50.074  1.00  0.00           C
ATOM   4304  O   GLY X 282      40.789  37.028  50.760  1.00  0.00           O
ATOM   4305  N   ARG X 283      42.570  35.651  50.559  1.00  0.00           N
ATOM   4306  H   ARG X 283      43.226  35.250  49.899  1.00  0.00           H
ATOM   4307  CA  ARG X 283      42.646  35.364  51.987  1.00  0.00           C
ATOM   4308  HA  ARG X 283      42.494  36.301  52.522  1.00  0.00           H
ATOM   4309  CB  ARG X 283      41.496  34.491  52.459  1.00  0.00           C
ATOM   4310  HB2 ARG X 283      41.677  34.302  53.523  1.00  0.00           H
ATOM   4311  HB3 ARG X 283      40.521  34.863  52.144  1.00  0.00           H
ATOM   4312  CG  ARG X 283      41.590  33.056  51.875  1.00  0.00           C
ATOM   4313  HG2 ARG X 283      41.936  33.083  50.844  1.00  0.00           H
ATOM   4314  HG3 ARG X 283      42.459  32.593  52.317  1.00  0.00           H
ATOM   4315  CD  ARG X 283      40.317  32.344  52.137  1.00  0.00           C
ATOM   4316  HD2 ARG X 283      40.198  32.405  53.221  1.00  0.00           H
ATOM   4317  HD3 ARG X 283      39.488  32.850  51.639  1.00  0.00           H
ATOM   4318  NE  ARG X 283      40.540  30.904  51.786  1.00  0.00           N
ATOM   4319  HE  ARG X 283      41.474  30.573  51.631  1.00  0.00           H
ATOM   4320  CZ  ARG X 283      39.753  30.068  51.101  1.00  0.00           C
ATOM   4321  NH1 ARG X 283      38.560  30.317  50.816  1.00  0.00           N
ATOM   4322 HH11 ARG X 283      38.049  31.048  51.297  1.00  0.00           H
ATOM   4323 HH12 ARG X 283      38.088  29.490  50.462  1.00  0.00           H
ATOM   4324  NH2 ARG X 283      40.253  29.021  50.615  1.00  0.00           N
ATOM   4325 HH21 ARG X 283      41.262  28.917  50.661  1.00  0.00           H
ATOM   4326 HH22 ARG X 283      39.731  28.414  50.015  1.00  0.00           H
ATOM   4327  C   ARG X 283      44.000  34.811  52.496  1.00  0.00           C
ATOM   4328  O   ARG X 283      44.729  34.112  51.797  1.00  0.00           O
ATOM   4329  N   THR X 284      44.351  35.191  53.739  1.00  0.00           N
ATOM   4330  H   THR X 284      43.833  35.919  54.207  1.00  0.00           H
ATOM   4331  CA  THR X 284      45.273  34.304  54.539  1.00  0.00           C
ATOM   4332  HA  THR X 284      46.206  34.384  53.991  1.00  0.00           H
ATOM   4333  CB  THR X 284      45.585  34.743  55.956  1.00  0.00           C
ATOM   4334  HB  THR X 284      46.396  34.092  56.296  1.00  0.00           H
ATOM   4335  CG2 THR X 284      46.129  36.185  56.066  1.00  0.00           C
ATOM   4336 HG21 THR X 284      46.095  36.518  57.106  1.00  0.00           H
ATOM   4337 HG22 THR X 284      45.604  36.941  55.488  1.00  0.00           H
ATOM   4338 HG23 THR X 284      47.162  36.129  55.736  1.00  0.00           H
ATOM   4339  OG1 THR X 284      44.497  34.712  56.853  1.00  0.00           O
ATOM   4340  HG1 THR X 284      44.241  33.847  57.159  1.00  0.00           H
ATOM   4341  C   THR X 284      44.736  32.831  54.489  1.00  0.00           C
ATOM   4342  O   THR X 284      43.545  32.634  54.629  1.00  0.00           O
ATOM   4343  N   ILE X 285      45.560  31.832  54.223  1.00  0.00           N
ATOM   4344  H   ILE X 285      46.557  31.949  54.364  1.00  0.00           H
ATOM   4345  CA  ILE X 285      45.078  30.365  54.166  1.00  0.00           C
ATOM   4346  HA  ILE X 285      44.389  30.263  53.322  1.00  0.00           H
ATOM   4347  CB  ILE X 285      46.289  29.505  53.705  1.00  0.00           C
ATOM   4348  HB  ILE X 285      47.082  29.668  54.429  1.00  0.00           H
ATOM   4349  CG2 ILE X 285      45.943  27.971  53.576  1.00  0.00           C
ATOM   4350 HG21 ILE X 285      45.532  27.618  54.526  1.00  0.00           H
ATOM   4351 HG22 ILE X 285      46.877  27.424  53.587  1.00  0.00           H
ATOM   4352 HG23 ILE X 285      45.263  27.736  52.761  1.00  0.00           H
ATOM   4353  CG1 ILE X 285      46.886  30.021  52.429  1.00  0.00           C
ATOM   4354 HG12 ILE X 285      46.250  29.679  51.611  1.00  0.00           H
ATOM   4355 HG13 ILE X 285      46.940  31.108  52.472  1.00  0.00           H
ATOM   4356  CD1 ILE X 285      48.307  29.634  52.200  1.00  0.00           C
ATOM   4357 HD11 ILE X 285      48.762  30.288  51.463  1.00  0.00           H
ATOM   4358 HD12 ILE X 285      48.346  28.561  52.020  1.00  0.00           H
ATOM   4359 HD13 ILE X 285      48.828  29.875  53.128  1.00  0.00           H
ATOM   4360  C   ILE X 285      44.566  29.889  55.518  1.00  0.00           C
ATOM   4361  O   ILE X 285      43.638  29.119  55.508  1.00  0.00           O
ATOM   4362  N   SER X 286      45.049  30.445  56.627  1.00  0.00           N
ATOM   4363  H   SER X 286      45.760  31.168  56.595  1.00  0.00           H
ATOM   4364  CA  SER X 286      44.567  30.101  57.994  1.00  0.00           C
ATOM   4365  HA  SER X 286      43.924  29.218  57.986  1.00  0.00           H
ATOM   4366  CB  SER X 286      45.712  29.916  58.909  1.00  0.00           C
ATOM   4367  HB2 SER X 286      46.220  29.005  58.581  1.00  0.00           H
ATOM   4368  HB3 SER X 286      46.332  30.809  58.805  1.00  0.00           H
ATOM   4369  OG  SER X 286      45.400  29.730  60.298  1.00  0.00           O
ATOM   4370  HG  SER X 286      44.911  28.908  60.331  1.00  0.00           H
ATOM   4371  C   SER X 286      43.574  31.196  58.582  1.00  0.00           C
ATOM   4372  O   SER X 286      43.425  32.249  57.923  1.00  0.00           O
ATOM   4373  N   ILE X 287      42.928  30.884  59.689  1.00  0.00           N
ATOM   4374  H   ILE X 287      43.119  29.986  60.096  1.00  0.00           H
ATOM   4375  CA  ILE X 287      42.067  31.886  60.387  1.00  0.00           C
ATOM   4376  HA  ILE X 287      42.342  32.860  59.991  1.00  0.00           H
ATOM   4377  CB  ILE X 287      40.623  31.565  59.985  1.00  0.00           C
ATOM   4378  HB  ILE X 287      39.807  32.113  60.467  1.00  0.00           H
ATOM   4379  CG2 ILE X 287      40.429  31.928  58.484  1.00  0.00           C
ATOM   4380 HG21 ILE X 287      40.844  31.197  57.786  1.00  0.00           H
ATOM   4381 HG22 ILE X 287      40.639  32.983  58.364  1.00  0.00           H
ATOM   4382 HG23 ILE X 287      39.397  31.764  58.191  1.00  0.00           H
ATOM   4383  CG1 ILE X 287      40.147  30.147  60.351  1.00  0.00           C
ATOM   4384 HG12 ILE X 287      40.956  29.420  60.287  1.00  0.00           H
ATOM   4385 HG13 ILE X 287      39.809  30.072  61.378  1.00  0.00           H
ATOM   4386  CD1 ILE X 287      38.980  29.551  59.725  1.00  0.00           C
ATOM   4387 HD11 ILE X 287      38.085  30.099  60.037  1.00  0.00           H
ATOM   4388 HD12 ILE X 287      38.738  28.528  60.021  1.00  0.00           H
ATOM   4389 HD13 ILE X 287      39.177  29.582  58.645  1.00  0.00           H
ATOM   4390  C   ILE X 287      42.198  31.916  61.895  1.00  0.00           C
ATOM   4391  O   ILE X 287      41.762  32.890  62.483  1.00  0.00           O
ATOM   4392  N   ALA X 288      42.792  30.890  62.537  1.00  0.00           N
ATOM   4393  H   ALA X 288      43.137  30.122  61.985  1.00  0.00           H
ATOM   4394  CA  ALA X 288      43.357  30.927  63.883  1.00  0.00           C
ATOM   4395  HA  ALA X 288      42.579  31.249  64.569  1.00  0.00           H
ATOM   4396  CB  ALA X 288      43.744  29.445  64.106  1.00  0.00           C
ATOM   4397  HB1 ALA X 288      44.415  29.035  63.349  1.00  0.00           H
ATOM   4398  HB2 ALA X 288      42.869  28.828  63.879  1.00  0.00           H
ATOM   4399  HB3 ALA X 288      44.135  29.347  65.115  1.00  0.00           H
ATOM   4400  C   ALA X 288      44.593  31.898  64.059  1.00  0.00           C
ATOM   4401  O   ALA X 288      45.019  32.309  65.163  1.00  0.00           O
ATOM   4402  N   SER X 289      45.135  32.218  62.902  1.00  0.00           N
ATOM   4403  H   SER X 289      44.757  31.686  62.133  1.00  0.00           H
ATOM   4404  CA  SER X 289      46.340  33.008  62.514  1.00  0.00           C
ATOM   4405  HA  SER X 289      46.333  33.945  63.074  1.00  0.00           H
ATOM   4406  CB  SER X 289      47.592  32.159  62.892  1.00  0.00           C
ATOM   4407  HB2 SER X 289      47.737  32.160  63.979  1.00  0.00           H
ATOM   4408  HB3 SER X 289      47.509  31.092  62.688  1.00  0.00           H
ATOM   4409  OG  SER X 289      48.882  32.553  62.353  1.00  0.00           O
ATOM   4410  HG  SER X 289      49.072  32.011  61.580  1.00  0.00           H
ATOM   4411  C   SER X 289      46.391  33.440  61.051  1.00  0.00           C
ATOM   4412  O   SER X 289      45.748  32.822  60.168  1.00  0.00           O
ATOM   4413  N   ARG X 290      47.123  34.497  60.695  1.00  0.00           N
ATOM   4414  H   ARG X 290      47.745  34.766  61.445  1.00  0.00           H
ATOM   4415  CA  ARG X 290      47.263  35.176  59.364  1.00  0.00           C
ATOM   4416  HA  ARG X 290      46.302  35.095  58.841  1.00  0.00           H
ATOM   4417  CB  ARG X 290      47.625  36.693  59.512  1.00  0.00           C
ATOM   4418  HB2 ARG X 290      48.604  36.861  59.957  1.00  0.00           H
ATOM   4419  HB3 ARG X 290      47.888  37.029  58.508  1.00  0.00           H
ATOM   4420  CG  ARG X 290      46.589  37.520  60.177  1.00  0.00           C
ATOM   4421  HG2 ARG X 290      45.707  37.649  59.561  1.00  0.00           H
ATOM   4422  HG3 ARG X 290      46.399  37.188  61.205  1.00  0.00           H
ATOM   4423  CD  ARG X 290      47.124  38.974  60.413  1.00  0.00           C
ATOM   4424  HD2 ARG X 290      47.935  39.026  61.149  1.00  0.00           H
ATOM   4425  HD3 ARG X 290      47.498  39.415  59.491  1.00  0.00           H
ATOM   4426  NE  ARG X 290      46.027  39.713  61.064  1.00  0.00           N
ATOM   4427  HE  ARG X 290      45.136  39.234  61.017  1.00  0.00           H
ATOM   4428  CZ  ARG X 290      46.077  41.008  61.308  1.00  0.00           C
ATOM   4429  NH1 ARG X 290      47.184  41.686  61.252  1.00  0.00           N
ATOM   4430 HH11 ARG X 290      48.079  41.237  61.348  1.00  0.00           H
ATOM   4431 HH12 ARG X 290      47.150  42.688  61.337  1.00  0.00           H
ATOM   4432  NH2 ARG X 290      45.025  41.736  61.500  1.00  0.00           N
ATOM   4433 HH21 ARG X 290      44.132  41.258  61.487  1.00  0.00           H
ATOM   4434 HH22 ARG X 290      45.056  42.713  61.742  1.00  0.00           H
ATOM   4435  C   ARG X 290      48.212  34.465  58.436  1.00  0.00           C
ATOM   4436  O   ARG X 290      48.971  35.070  57.619  1.00  0.00           O
ATOM   4437  N   SER X 291      48.262  33.098  58.513  1.00  0.00           N
ATOM   4438  H   SER X 291      47.608  32.659  59.147  1.00  0.00           H
ATOM   4439  CA  SER X 291      49.237  32.254  57.819  1.00  0.00           C
ATOM   4440  HA  SER X 291      50.175  32.776  58.020  1.00  0.00           H
ATOM   4441  CB  SER X 291      49.450  30.909  58.450  1.00  0.00           C
ATOM   4442  HB2 SER X 291      48.484  30.393  58.460  1.00  0.00           H
ATOM   4443  HB3 SER X 291      50.155  30.439  57.768  1.00  0.00           H
ATOM   4444  OG  SER X 291      49.863  31.025  59.766  1.00  0.00           O
ATOM   4445  HG  SER X 291      49.718  30.179  60.204  1.00  0.00           H
ATOM   4446  C   SER X 291      49.061  32.207  56.331  1.00  0.00           C
ATOM   4447  O   SER X 291      48.020  31.915  55.780  1.00  0.00           O
ATOM   4448  N   GLY X 292      50.130  32.433  55.604  1.00  0.00           N
ATOM   4449  H   GLY X 292      51.031  32.437  56.060  1.00  0.00           H
ATOM   4450  CA  GLY X 292      50.247  32.590  54.158  1.00  0.00           C
ATOM   4451  HA2 GLY X 292      51.263  32.975  54.087  1.00  0.00           H
ATOM   4452  HA3 GLY X 292      50.231  31.623  53.666  1.00  0.00           H
ATOM   4453  C   GLY X 292      49.333  33.600  53.550  1.00  0.00           C
ATOM   4454  O   GLY X 292      49.061  34.640  54.099  1.00  0.00           O
ATOM   4455  N   TYR X 293      48.982  33.323  52.321  1.00  0.00           N
ATOM   4456  H   TYR X 293      49.242  32.441  51.904  1.00  0.00           H
ATOM   4457  CA  TYR X 293      48.050  34.114  51.413  1.00  0.00           C
ATOM   4458  HA  TYR X 293      47.134  34.279  51.993  1.00  0.00           H
ATOM   4459  CB  TYR X 293      48.543  35.513  51.050  1.00  0.00           C
ATOM   4460  HB2 TYR X 293      48.707  36.118  51.941  1.00  0.00           H
ATOM   4461  HB3 TYR X 293      49.436  35.477  50.416  1.00  0.00           H
ATOM   4462  CG  TYR X 293      47.489  36.330  50.321  1.00  0.00           C
ATOM   4463  CD1 TYR X 293      46.248  36.723  50.891  1.00  0.00           C
ATOM   4464  HD1 TYR X 293      46.125  36.533  51.943  1.00  0.00           H
ATOM   4465  CE1 TYR X 293      45.268  37.363  50.089  1.00  0.00           C
ATOM   4466  HE1 TYR X 293      44.327  37.687  50.504  1.00  0.00           H
ATOM   4467  CZ  TYR X 293      45.483  37.373  48.716  1.00  0.00           C
ATOM   4468  OH  TYR X 293      44.626  37.997  47.897  1.00  0.00           O
ATOM   4469  HH  TYR X 293      44.655  37.714  46.982  1.00  0.00           H
ATOM   4470  CE2 TYR X 293      46.675  37.023  48.099  1.00  0.00           C
ATOM   4471  HE2 TYR X 293      46.781  37.077  47.033  1.00  0.00           H
ATOM   4472  CD2 TYR X 293      47.725  36.554  48.918  1.00  0.00           C
ATOM   4473  HD2 TYR X 293      48.561  36.001  48.508  1.00  0.00           H
ATOM   4474  C   TYR X 293      47.691  33.382  50.056  1.00  0.00           C
ATOM   4475  O   TYR X 293      48.598  32.928  49.323  1.00  0.00           O
ATOM   4476  N   GLU X 294      46.439  33.210  49.788  1.00  0.00           N
ATOM   4477  H   GLU X 294      45.831  33.589  50.500  1.00  0.00           H
ATOM   4478  CA  GLU X 294      45.852  32.684  48.634  1.00  0.00           C
ATOM   4479  HA  GLU X 294      46.532  32.462  47.819  1.00  0.00           H
ATOM   4480  CB  GLU X 294      45.383  31.302  48.964  1.00  0.00           C
ATOM   4481  HB2 GLU X 294      45.047  30.858  48.039  1.00  0.00           H
ATOM   4482  HB3 GLU X 294      46.215  30.679  49.310  1.00  0.00           H
ATOM   4483  CG  GLU X 294      44.176  31.247  49.932  1.00  0.00           C
ATOM   4484  HG2 GLU X 294      44.354  31.827  50.837  1.00  0.00           H
ATOM   4485  HG3 GLU X 294      43.318  31.702  49.427  1.00  0.00           H
ATOM   4486  CD  GLU X 294      43.763  29.791  50.368  1.00  0.00           C
ATOM   4487  OE1 GLU X 294      44.165  28.814  49.743  1.00  0.00           O
ATOM   4488  OE2 GLU X 294      42.895  29.640  51.297  1.00  0.00           O
ATOM   4489  C   GLU X 294      44.808  33.586  47.833  1.00  0.00           C
ATOM   4490  O   GLU X 294      44.260  34.570  48.317  1.00  0.00           O
ATOM   4491  N   MET X 295      44.556  33.287  46.585  1.00  0.00           N
ATOM   4492  H   MET X 295      44.996  32.414  46.312  1.00  0.00           H
ATOM   4493  CA  MET X 295      43.537  33.895  45.647  1.00  0.00           C
ATOM   4494  HA  MET X 295      43.023  34.586  46.325  1.00  0.00           H
ATOM   4495  CB  MET X 295      44.295  34.513  44.457  1.00  0.00           C
ATOM   4496  HB2 MET X 295      44.870  33.772  43.902  1.00  0.00           H
ATOM   4497  HB3 MET X 295      43.521  34.890  43.789  1.00  0.00           H
ATOM   4498  CG  MET X 295      45.197  35.763  44.783  1.00  0.00           C
ATOM   4499  HG2 MET X 295      45.659  35.826  45.770  1.00  0.00           H
ATOM   4500  HG3 MET X 295      46.002  35.794  44.045  1.00  0.00           H
ATOM   4501  SD  MET X 295      44.319  37.330  44.679  1.00  0.00           S
ATOM   4502  CE  MET X 295      43.845  37.445  42.964  1.00  0.00           C
ATOM   4503  HE1 MET X 295      44.607  37.318  42.199  1.00  0.00           H
ATOM   4504  HE2 MET X 295      42.886  37.042  42.652  1.00  0.00           H
ATOM   4505  HE3 MET X 295      43.702  38.506  42.770  1.00  0.00           H
ATOM   4506  C   MET X 295      42.554  32.770  45.169  1.00  0.00           C
ATOM   4507  O   MET X 295      42.843  31.578  45.168  1.00  0.00           O
ATOM   4508  N   LEU X 296      41.276  33.120  44.855  1.00  0.00           N
ATOM   4509  H   LEU X 296      41.037  34.090  44.963  1.00  0.00           H
ATOM   4510  CA  LEU X 296      40.296  32.182  44.446  1.00  0.00           C
ATOM   4511  HA  LEU X 296      40.820  31.522  43.756  1.00  0.00           H
ATOM   4512  CB  LEU X 296      39.722  31.451  45.687  1.00  0.00           C
ATOM   4513  HB2 LEU X 296      38.847  30.879  45.377  1.00  0.00           H
ATOM   4514  HB3 LEU X 296      40.406  30.684  46.054  1.00  0.00           H
ATOM   4515  CG  LEU X 296      39.361  32.359  46.928  1.00  0.00           C
ATOM   4516  HG  LEU X 296      38.825  33.227  46.548  1.00  0.00           H
ATOM   4517  CD1 LEU X 296      38.419  31.523  47.778  1.00  0.00           C
ATOM   4518 HD11 LEU X 296      38.901  30.702  48.303  1.00  0.00           H
ATOM   4519 HD12 LEU X 296      37.596  31.107  47.195  1.00  0.00           H
ATOM   4520 HD13 LEU X 296      37.862  32.112  48.509  1.00  0.00           H
ATOM   4521  CD2 LEU X 296      40.495  32.876  47.926  1.00  0.00           C
ATOM   4522 HD21 LEU X 296      41.117  32.089  48.340  1.00  0.00           H
ATOM   4523 HD22 LEU X 296      41.244  33.522  47.460  1.00  0.00           H
ATOM   4524 HD23 LEU X 296      40.150  33.346  48.850  1.00  0.00           H
ATOM   4525  C   LEU X 296      39.168  32.815  43.631  1.00  0.00           C
ATOM   4526  O   LEU X 296      38.637  33.857  44.044  1.00  0.00           O
ATOM   4527  N   LYS X 297      38.881  32.167  42.521  1.00  0.00           N
ATOM   4528  H   LYS X 297      39.223  31.210  42.451  1.00  0.00           H
ATOM   4529  CA  LYS X 297      37.573  32.407  41.825  1.00  0.00           C
ATOM   4530  HA  LYS X 297      37.552  33.488  41.723  1.00  0.00           H
ATOM   4531  CB  LYS X 297      37.624  31.771  40.416  1.00  0.00           C
ATOM   4532  HB2 LYS X 297      38.580  32.097  39.988  1.00  0.00           H
ATOM   4533  HB3 LYS X 297      37.459  30.692  40.467  1.00  0.00           H
ATOM   4534  CG  LYS X 297      36.457  32.259  39.428  1.00  0.00           C
ATOM   4535  HG2 LYS X 297      35.449  32.224  39.828  1.00  0.00           H
ATOM   4536  HG3 LYS X 297      36.713  33.310  39.283  1.00  0.00           H
ATOM   4537  CD  LYS X 297      36.514  31.605  38.061  1.00  0.00           C
ATOM   4538  HD2 LYS X 297      36.298  30.543  38.210  1.00  0.00           H
ATOM   4539  HD3 LYS X 297      35.757  32.054  37.426  1.00  0.00           H
ATOM   4540  CE  LYS X 297      37.812  31.558  37.210  1.00  0.00           C
ATOM   4541  HE2 LYS X 297      38.241  32.557  37.315  1.00  0.00           H
ATOM   4542  HE3 LYS X 297      38.451  30.784  37.637  1.00  0.00           H
ATOM   4543  NZ  LYS X 297      37.547  31.223  35.770  1.00  0.00           N
ATOM   4544  HZ1 LYS X 297      38.350  31.371  35.167  1.00  0.00           H
ATOM   4545  HZ2 LYS X 297      36.767  31.751  35.438  1.00  0.00           H
ATOM   4546  HZ3 LYS X 297      37.215  30.265  35.702  1.00  0.00           H
ATOM   4547  C   LYS X 297      36.367  31.881  42.598  1.00  0.00           C
ATOM   4548  O   LYS X 297      36.390  30.705  43.047  1.00  0.00           O
ATOM   4549  N   VAL X 298      35.347  32.727  42.683  1.00  0.00           N
ATOM   4550  H   VAL X 298      35.540  33.605  42.237  1.00  0.00           H
ATOM   4551  CA  VAL X 298      34.082  32.478  43.450  1.00  0.00           C
ATOM   4552  HA  VAL X 298      33.863  31.419  43.437  1.00  0.00           H
ATOM   4553  CB  VAL X 298      34.315  32.853  44.949  1.00  0.00           C
ATOM   4554  HB  VAL X 298      34.293  33.940  44.944  1.00  0.00           H
ATOM   4555  CG1 VAL X 298      33.159  32.570  45.925  1.00  0.00           C
ATOM   4556 HG11 VAL X 298      33.062  31.503  46.132  1.00  0.00           H
ATOM   4557 HG12 VAL X 298      33.229  33.224  46.794  1.00  0.00           H
ATOM   4558 HG13 VAL X 298      32.217  32.765  45.428  1.00  0.00           H
ATOM   4559  CG2 VAL X 298      35.648  32.558  45.608  1.00  0.00           C
ATOM   4560 HG21 VAL X 298      36.491  32.860  44.985  1.00  0.00           H
ATOM   4561 HG22 VAL X 298      35.617  31.476  45.781  1.00  0.00           H
ATOM   4562 HG23 VAL X 298      35.641  33.082  46.562  1.00  0.00           H
ATOM   4563  C   VAL X 298      32.948  33.164  42.701  1.00  0.00           C
ATOM   4564  O   VAL X 298      32.781  34.403  42.880  1.00  0.00           O
ATOM   4565  N   PRO X 299      32.203  32.416  41.860  1.00  0.00           N
ATOM   4566  CD  PRO X 299      32.476  31.002  41.385  1.00  0.00           C
ATOM   4567  HD2 PRO X 299      31.940  30.316  42.035  1.00  0.00           H
ATOM   4568  HD3 PRO X 299      33.547  30.820  41.469  1.00  0.00           H
ATOM   4569  CG  PRO X 299      31.989  31.051  39.961  1.00  0.00           C
ATOM   4570  HG2 PRO X 299      31.763  30.037  39.638  1.00  0.00           H
ATOM   4571  HG3 PRO X 299      32.817  31.409  39.352  1.00  0.00           H
ATOM   4572  CB  PRO X 299      30.822  31.965  39.943  1.00  0.00           C
ATOM   4573  HB2 PRO X 299      29.968  31.421  40.349  1.00  0.00           H
ATOM   4574  HB3 PRO X 299      30.589  32.417  38.981  1.00  0.00           H
ATOM   4575  CA  PRO X 299      31.238  33.025  40.974  1.00  0.00           C
ATOM   4576  HA  PRO X 299      31.700  33.796  40.348  1.00  0.00           H
ATOM   4577  C   PRO X 299      30.045  33.695  41.717  1.00  0.00           C
ATOM   4578  O   PRO X 299      29.728  33.205  42.798  1.00  0.00           O
ATOM   4579  N   ASN X 300      29.624  34.863  41.155  1.00  0.00           N
ATOM   4580  H   ASN X 300      29.973  35.206  40.275  1.00  0.00           H
ATOM   4581  CA  ASN X 300      28.553  35.746  41.681  1.00  0.00           C
ATOM   4582  HA  ASN X 300      28.593  36.725  41.211  1.00  0.00           H
ATOM   4583  CB  ASN X 300      27.179  35.170  41.250  1.00  0.00           C
ATOM   4584  HB2 ASN X 300      27.077  34.241  41.811  1.00  0.00           H
ATOM   4585  HB3 ASN X 300      26.414  35.868  41.592  1.00  0.00           H
ATOM   4586  CG  ASN X 300      27.134  34.906  39.747  1.00  0.00           C
ATOM   4587  OD1 ASN X 300      27.393  35.739  38.903  1.00  0.00           O
ATOM   4588  ND2 ASN X 300      26.689  33.747  39.345  1.00  0.00           N
ATOM   4589 HD21 ASN X 300      26.362  32.990  39.925  1.00  0.00           H
ATOM   4590 HD22 ASN X 300      26.724  33.678  38.336  1.00  0.00           H
ATOM   4591  C   ASN X 300      28.732  36.086  43.176  1.00  0.00           C
ATOM   4592  O   ASN X 300      27.733  36.264  43.801  1.00  0.00           O
ATOM   4593  N   ALA X 301      29.918  36.132  43.785  1.00  0.00           N
ATOM   4594  H   ALA X 301      30.765  36.170  43.236  1.00  0.00           H
ATOM   4595  CA  ALA X 301      30.114  36.372  45.256  1.00  0.00           C
ATOM   4596  HA  ALA X 301      29.745  35.452  45.711  1.00  0.00           H
ATOM   4597  CB  ALA X 301      31.620  36.385  45.618  1.00  0.00           C
ATOM   4598  HB1 ALA X 301      32.044  37.342  45.307  1.00  0.00           H
ATOM   4599  HB2 ALA X 301      32.071  35.536  45.096  1.00  0.00           H
ATOM   4600  HB3 ALA X 301      31.901  36.357  46.667  1.00  0.00           H
ATOM   4601  C   ALA X 301      29.398  37.586  45.872  1.00  0.00           C
ATOM   4602  O   ALA X 301      28.989  37.546  47.031  1.00  0.00           O
ATOM   4603  N   LEU X 302      29.300  38.674  45.112  1.00  0.00           N
ATOM   4604  H   LEU X 302      29.458  38.577  44.121  1.00  0.00           H
ATOM   4605  CA  LEU X 302      28.584  39.868  45.526  1.00  0.00           C
ATOM   4606  HA  LEU X 302      29.198  40.263  46.345  1.00  0.00           H
ATOM   4607  CB  LEU X 302      28.655  40.885  44.372  1.00  0.00           C
ATOM   4608  HB2 LEU X 302      29.671  41.033  44.003  1.00  0.00           H
ATOM   4609  HB3 LEU X 302      28.100  40.375  43.591  1.00  0.00           H
ATOM   4610  CG  LEU X 302      27.981  42.211  44.761  1.00  0.00           C
ATOM   4611  HG  LEU X 302      26.926  41.933  44.725  1.00  0.00           H
ATOM   4612  CD1 LEU X 302      28.303  42.860  46.106  1.00  0.00           C
ATOM   4613 HD11 LEU X 302      29.239  43.419  46.079  1.00  0.00           H
ATOM   4614 HD12 LEU X 302      28.315  42.173  46.959  1.00  0.00           H
ATOM   4615 HD13 LEU X 302      27.570  43.644  46.314  1.00  0.00           H
ATOM   4616  CD2 LEU X 302      28.288  43.175  43.609  1.00  0.00           C
ATOM   4617 HD21 LEU X 302      29.308  43.538  43.516  1.00  0.00           H
ATOM   4618 HD22 LEU X 302      27.942  42.742  42.670  1.00  0.00           H
ATOM   4619 HD23 LEU X 302      27.715  44.090  43.791  1.00  0.00           H
ATOM   4620  C   LEU X 302      27.110  39.579  45.991  1.00  0.00           C
ATOM   4621  O   LEU X 302      26.637  40.100  46.935  1.00  0.00           O
ATOM   4622  N   THR X 303      26.412  38.716  45.228  1.00  0.00           N
ATOM   4623  H   THR X 303      26.917  38.252  44.493  1.00  0.00           H
ATOM   4624  CA  THR X 303      24.974  38.459  45.370  1.00  0.00           C
ATOM   4625  HA  THR X 303      24.677  39.110  46.198  1.00  0.00           H
ATOM   4626  CB  THR X 303      24.361  39.003  44.060  1.00  0.00           C
ATOM   4627  HB  THR X 303      24.923  39.903  43.822  1.00  0.00           H
ATOM   4628  CG2 THR X 303      24.617  38.088  42.879  1.00  0.00           C
ATOM   4629 HG21 THR X 303      24.341  37.047  43.033  1.00  0.00           H
ATOM   4630 HG22 THR X 303      25.702  38.078  42.749  1.00  0.00           H
ATOM   4631 HG23 THR X 303      23.963  38.308  42.042  1.00  0.00           H
ATOM   4632  OG1 THR X 303      22.990  39.288  44.222  1.00  0.00           O
ATOM   4633  HG1 THR X 303      22.871  40.033  44.826  1.00  0.00           H
ATOM   4634  C   THR X 303      24.526  37.102  45.782  1.00  0.00           C
ATOM   4635  O   THR X 303      23.448  36.894  46.362  1.00  0.00           O
ATOM   4636  N   ASP X 304      25.326  36.050  45.458  1.00  0.00           N
ATOM   4637  H   ASP X 304      26.197  36.172  44.977  1.00  0.00           H
ATOM   4638  CA  ASP X 304      24.914  34.668  45.665  1.00  0.00           C
ATOM   4639  HA  ASP X 304      23.863  34.531  45.427  1.00  0.00           H
ATOM   4640  CB  ASP X 304      25.603  33.843  44.503  1.00  0.00           C
ATOM   4641  HB2 ASP X 304      25.307  34.169  43.511  1.00  0.00           H
ATOM   4642  HB3 ASP X 304      26.684  33.986  44.616  1.00  0.00           H
ATOM   4643  CG  ASP X 304      25.189  32.360  44.517  1.00  0.00           C
ATOM   4644  OD1 ASP X 304      25.602  31.603  43.628  1.00  0.00           O
ATOM   4645  OD2 ASP X 304      24.352  31.974  45.417  1.00  0.00           O
ATOM   4646  C   ASP X 304      25.256  34.056  47.050  1.00  0.00           C
ATOM   4647  O   ASP X 304      26.298  33.532  47.366  1.00  0.00           O
ATOM   4648  N   ASP X 305      24.282  34.038  47.946  1.00  0.00           N
ATOM   4649  H   ASP X 305      23.441  34.438  47.549  1.00  0.00           H
ATOM   4650  CA  ASP X 305      24.289  33.533  49.284  1.00  0.00           C
ATOM   4651  HA  ASP X 305      25.104  34.010  49.835  1.00  0.00           H
ATOM   4652  CB  ASP X 305      22.986  33.920  50.005  1.00  0.00           C
ATOM   4653  HB2 ASP X 305      23.158  33.528  51.006  1.00  0.00           H
ATOM   4654  HB3 ASP X 305      22.970  34.975  50.275  1.00  0.00           H
ATOM   4655  CG  ASP X 305      21.654  33.533  49.274  1.00  0.00           C
ATOM   4656  OD1 ASP X 305      21.591  33.426  48.031  1.00  0.00           O
ATOM   4657  OD2 ASP X 305      20.571  33.309  49.861  1.00  0.00           O
ATOM   4658  C   ASP X 305      24.574  32.042  49.393  1.00  0.00           C
ATOM   4659  O   ASP X 305      24.855  31.482  50.440  1.00  0.00           O
ATOM   4660  N   LYS X 306      24.585  31.297  48.275  1.00  0.00           N
ATOM   4661  H   LYS X 306      24.275  31.693  47.400  1.00  0.00           H
ATOM   4662  CA  LYS X 306      25.132  29.914  48.166  1.00  0.00           C
ATOM   4663  HA  LYS X 306      25.389  29.586  49.172  1.00  0.00           H
ATOM   4664  CB  LYS X 306      23.984  28.978  47.753  1.00  0.00           C
ATOM   4665  HB2 LYS X 306      23.505  29.227  46.804  1.00  0.00           H
ATOM   4666  HB3 LYS X 306      24.340  27.961  47.588  1.00  0.00           H
ATOM   4667  CG  LYS X 306      22.840  28.944  48.813  1.00  0.00           C
ATOM   4668  HG2 LYS X 306      23.313  28.783  49.781  1.00  0.00           H
ATOM   4669  HG3 LYS X 306      22.419  29.954  48.867  1.00  0.00           H
ATOM   4670  CD  LYS X 306      21.737  27.930  48.587  1.00  0.00           C
ATOM   4671  HD2 LYS X 306      22.177  26.965  48.835  1.00  0.00           H
ATOM   4672  HD3 LYS X 306      20.945  28.141  49.311  1.00  0.00           H
ATOM   4673  CE  LYS X 306      21.095  27.953  47.231  1.00  0.00           C
ATOM   4674  HE2 LYS X 306      21.115  28.960  46.816  1.00  0.00           H
ATOM   4675  HE3 LYS X 306      21.673  27.370  46.520  1.00  0.00           H
ATOM   4676  NZ  LYS X 306      19.635  27.493  47.229  1.00  0.00           N
ATOM   4677  HZ1 LYS X 306      19.386  27.079  46.339  1.00  0.00           H
ATOM   4678  HZ2 LYS X 306      19.016  28.292  47.237  1.00  0.00           H
ATOM   4679  HZ3 LYS X 306      19.501  26.891  48.023  1.00  0.00           H
ATOM   4680  C   LYS X 306      26.375  29.649  47.307  1.00  0.00           C
ATOM   4681  O   LYS X 306      26.660  28.526  46.890  1.00  0.00           O
ATOM   4682  N   SER X 307      27.035  30.670  46.760  1.00  0.00           N
ATOM   4683  H   SER X 307      26.673  31.575  47.015  1.00  0.00           H
ATOM   4684  CA  SER X 307      28.289  30.657  45.926  1.00  0.00           C
ATOM   4685  HA  SER X 307      27.993  30.413  44.898  1.00  0.00           H
ATOM   4686  CB  SER X 307      28.950  32.026  45.713  1.00  0.00           C
ATOM   4687  HB2 SER X 307      29.975  31.959  45.348  1.00  0.00           H
ATOM   4688  HB3 SER X 307      28.407  32.547  44.928  1.00  0.00           H
ATOM   4689  OG  SER X 307      28.844  32.879  46.831  1.00  0.00           O
ATOM   4690  HG  SER X 307      27.920  33.055  47.027  1.00  0.00           H
ATOM   4691  C   SER X 307      29.296  29.692  46.546  1.00  0.00           C
ATOM   4692  O   SER X 307      29.466  29.576  47.774  1.00  0.00           O
ATOM   4693  N   LYS X 308      30.069  29.089  45.697  1.00  0.00           N
ATOM   4694  H   LYS X 308      29.914  29.297  44.722  1.00  0.00           H
ATOM   4695  CA  LYS X 308      31.134  28.141  46.026  1.00  0.00           C
ATOM   4696  HA  LYS X 308      31.456  28.123  47.067  1.00  0.00           H
ATOM   4697  CB  LYS X 308      30.613  26.669  45.687  1.00  0.00           C
ATOM   4698  HB2 LYS X 308      30.420  26.789  44.620  1.00  0.00           H
ATOM   4699  HB3 LYS X 308      31.453  26.003  45.914  1.00  0.00           H
ATOM   4700  CG  LYS X 308      29.440  26.105  46.539  1.00  0.00           C
ATOM   4701  HG2 LYS X 308      29.818  25.129  46.840  1.00  0.00           H
ATOM   4702  HG3 LYS X 308      29.110  26.760  47.336  1.00  0.00           H
ATOM   4703  CD  LYS X 308      28.283  25.888  45.528  1.00  0.00           C
ATOM   4704  HD2 LYS X 308      27.963  26.841  45.100  1.00  0.00           H
ATOM   4705  HD3 LYS X 308      28.648  25.248  44.717  1.00  0.00           H
ATOM   4706  CE  LYS X 308      27.116  25.099  46.256  1.00  0.00           C
ATOM   4707  HE2 LYS X 308      26.220  25.130  45.643  1.00  0.00           H
ATOM   4708  HE3 LYS X 308      27.364  24.045  46.391  1.00  0.00           H
ATOM   4709  NZ  LYS X 308      26.833  25.760  47.544  1.00  0.00           N
ATOM   4710  HZ1 LYS X 308      25.932  25.463  47.895  1.00  0.00           H
ATOM   4711  HZ2 LYS X 308      26.683  26.751  47.433  1.00  0.00           H
ATOM   4712  HZ3 LYS X 308      27.508  25.454  48.229  1.00  0.00           H
ATOM   4713  C   LYS X 308      32.370  28.418  45.121  1.00  0.00           C
ATOM   4714  O   LYS X 308      32.177  28.678  43.944  1.00  0.00           O
ATOM   4715  N   PRO X 309      33.598  28.263  45.614  1.00  0.00           N
ATOM   4716  CD  PRO X 309      33.920  28.130  47.031  1.00  0.00           C
ATOM   4717  HD2 PRO X 309      33.680  27.106  47.310  1.00  0.00           H
ATOM   4718  HD3 PRO X 309      33.337  28.773  47.676  1.00  0.00           H
ATOM   4719  CG  PRO X 309      35.414  28.518  47.145  1.00  0.00           C
ATOM   4720  HG2 PRO X 309      35.905  27.802  47.799  1.00  0.00           H
ATOM   4721  HG3 PRO X 309      35.444  29.551  47.484  1.00  0.00           H
ATOM   4722  CB  PRO X 309      35.993  28.463  45.785  1.00  0.00           C
ATOM   4723  HB2 PRO X 309      36.519  27.511  45.669  1.00  0.00           H
ATOM   4724  HB3 PRO X 309      36.731  29.262  45.707  1.00  0.00           H
ATOM   4725  CA  PRO X 309      34.749  28.570  44.817  1.00  0.00           C
ATOM   4726  HA  PRO X 309      34.636  29.599  44.464  1.00  0.00           H
ATOM   4727  C   PRO X 309      34.901  27.567  43.687  1.00  0.00           C
ATOM   4728  O   PRO X 309      34.463  26.404  43.767  1.00  0.00           O
ATOM   4729  N   THR X 310      35.348  27.979  42.482  1.00  0.00           N
ATOM   4730  H   THR X 310      35.674  28.934  42.400  1.00  0.00           H
ATOM   4731  CA  THR X 310      35.632  27.010  41.386  1.00  0.00           C
ATOM   4732  HA  THR X 310      34.985  26.151  41.557  1.00  0.00           H
ATOM   4733  CB  THR X 310      35.125  27.397  39.966  1.00  0.00           C
ATOM   4734  HB  THR X 310      35.446  26.774  39.127  1.00  0.00           H
ATOM   4735  CG2 THR X 310      33.610  27.498  39.941  1.00  0.00           C
ATOM   4736 HG21 THR X 310      33.264  28.129  40.760  1.00  0.00           H
ATOM   4737 HG22 THR X 310      33.300  26.472  40.103  1.00  0.00           H
ATOM   4738 HG23 THR X 310      33.349  27.839  38.934  1.00  0.00           H
ATOM   4739  OG1 THR X 310      35.609  28.678  39.705  1.00  0.00           O
ATOM   4740  HG1 THR X 310      36.258  28.593  39.003  1.00  0.00           H
ATOM   4741  C   THR X 310      37.124  26.731  41.213  1.00  0.00           C
ATOM   4742  O   THR X 310      37.477  25.706  40.706  1.00  0.00           O
ATOM   4743  N   GLN X 311      37.980  27.672  41.674  1.00  0.00           N
ATOM   4744  H   GLN X 311      37.564  28.526  42.019  1.00  0.00           H
ATOM   4745  CA  GLN X 311      39.473  27.580  41.446  1.00  0.00           C
ATOM   4746  HA  GLN X 311      39.785  26.535  41.494  1.00  0.00           H
ATOM   4747  CB  GLN X 311      39.913  28.162  40.089  1.00  0.00           C
ATOM   4748  HB2 GLN X 311      39.316  29.045  39.847  1.00  0.00           H
ATOM   4749  HB3 GLN X 311      40.943  28.543  40.020  1.00  0.00           H
ATOM   4750  CG  GLN X 311      39.620  27.162  38.970  1.00  0.00           C
ATOM   4751  HG2 GLN X 311      40.334  27.313  38.160  1.00  0.00           H
ATOM   4752  HG3 GLN X 311      39.674  26.168  39.414  1.00  0.00           H
ATOM   4753  CD  GLN X 311      38.314  27.469  38.161  1.00  0.00           C
ATOM   4754  OE1 GLN X 311      37.801  28.554  38.030  1.00  0.00           O
ATOM   4755  NE2 GLN X 311      37.725  26.548  37.464  1.00  0.00           N
ATOM   4756 HE21 GLN X 311      36.935  26.773  36.876  1.00  0.00           H
ATOM   4757 HE22 GLN X 311      38.036  25.577  37.514  1.00  0.00           H
ATOM   4758  C   GLN X 311      40.344  28.370  42.472  1.00  0.00           C
ATOM   4759  O   GLN X 311      39.761  29.239  43.114  1.00  0.00           O
ATOM   4760  N   GLY X 312      41.601  28.101  42.659  1.00  0.00           N
ATOM   4761  H   GLY X 312      41.993  27.530  41.917  1.00  0.00           H
ATOM   4762  CA  GLY X 312      42.521  28.755  43.543  1.00  0.00           C
ATOM   4763  HA2 GLY X 312      42.239  29.801  43.644  1.00  0.00           H
ATOM   4764  HA3 GLY X 312      42.427  28.284  44.528  1.00  0.00           H
ATOM   4765  C   GLY X 312      43.964  28.964  43.079  1.00  0.00           C
ATOM   4766  O   GLY X 312      44.594  28.338  42.182  1.00  0.00           O
ATOM   4767  N   GLN X 313      44.652  29.848  43.851  1.00  0.00           N
ATOM   4768  H   GLN X 313      44.075  30.437  44.430  1.00  0.00           H
ATOM   4769  CA  GLN X 313      46.167  29.908  43.771  1.00  0.00           C
ATOM   4770  HA  GLN X 313      46.520  28.908  43.548  1.00  0.00           H
ATOM   4771  CB  GLN X 313      46.543  30.821  42.598  1.00  0.00           C
ATOM   4772  HB2 GLN X 313      46.172  30.383  41.675  1.00  0.00           H
ATOM   4773  HB3 GLN X 313      46.097  31.785  42.831  1.00  0.00           H
ATOM   4774  CG  GLN X 313      48.040  31.056  42.468  1.00  0.00           C
ATOM   4775  HG2 GLN X 313      48.494  31.398  43.397  1.00  0.00           H
ATOM   4776  HG3 GLN X 313      48.427  30.063  42.224  1.00  0.00           H
ATOM   4777  CD  GLN X 313      48.470  32.045  41.349  1.00  0.00           C
ATOM   4778  OE1 GLN X 313      47.679  32.087  40.403  1.00  0.00           O
ATOM   4779  NE2 GLN X 313      49.655  32.611  41.305  1.00  0.00           N
ATOM   4780 HE21 GLN X 313      49.938  32.972  40.400  1.00  0.00           H
ATOM   4781 HE22 GLN X 313      50.340  32.277  41.957  1.00  0.00           H
ATOM   4782  C   GLN X 313      46.735  30.382  45.111  1.00  0.00           C
ATOM   4783  O   GLN X 313      46.403  31.417  45.579  1.00  0.00           O
ATOM   4784  N   THR X 314      47.766  29.766  45.633  1.00  0.00           N
ATOM   4785  H   THR X 314      48.022  28.902  45.157  1.00  0.00           H
ATOM   4786  CA  THR X 314      48.557  30.089  46.820  1.00  0.00           C
ATOM   4787  HA  THR X 314      48.005  30.651  47.570  1.00  0.00           H
ATOM   4788  CB  THR X 314      49.121  28.833  47.532  1.00  0.00           C
ATOM   4789  HB  THR X 314      49.818  28.242  46.936  1.00  0.00           H
ATOM   4790  CG2 THR X 314      49.922  29.161  48.779  1.00  0.00           C
ATOM   4791 HG21 THR X 314      49.521  29.997  49.358  1.00  0.00           H
ATOM   4792 HG22 THR X 314      50.907  29.493  48.440  1.00  0.00           H
ATOM   4793 HG23 THR X 314      50.082  28.340  49.476  1.00  0.00           H
ATOM   4794  OG1 THR X 314      48.035  28.077  48.011  1.00  0.00           O
ATOM   4795  HG1 THR X 314      47.601  27.914  47.176  1.00  0.00           H
ATOM   4796  C   THR X 314      49.785  30.876  46.411  1.00  0.00           C
ATOM   4797  O   THR X 314      50.613  30.376  45.609  1.00  0.00           O
ATOM   4798  N   ILE X 315      50.028  32.053  46.956  1.00  0.00           N
ATOM   4799  H   ILE X 315      49.387  32.395  47.660  1.00  0.00           H
ATOM   4800  CA  ILE X 315      51.113  32.914  46.647  1.00  0.00           C
ATOM   4801  HA  ILE X 315      51.600  32.789  45.682  1.00  0.00           H
ATOM   4802  CB  ILE X 315      50.592  34.374  46.372  1.00  0.00           C
ATOM   4803  HB  ILE X 315      50.021  34.778  47.213  1.00  0.00           H
ATOM   4804  CG2 ILE X 315      51.705  35.432  46.197  1.00  0.00           C
ATOM   4805 HG21 ILE X 315      51.168  36.377  46.115  1.00  0.00           H
ATOM   4806 HG22 ILE X 315      52.275  35.207  45.296  1.00  0.00           H
ATOM   4807 HG23 ILE X 315      52.432  35.526  47.004  1.00  0.00           H
ATOM   4808  CG1 ILE X 315      49.725  34.460  44.999  1.00  0.00           C
ATOM   4809 HG12 ILE X 315      49.697  35.411  44.465  1.00  0.00           H
ATOM   4810 HG13 ILE X 315      50.183  33.789  44.273  1.00  0.00           H
ATOM   4811  CD1 ILE X 315      48.283  34.023  45.310  1.00  0.00           C
ATOM   4812 HD11 ILE X 315      48.254  32.938  45.310  1.00  0.00           H
ATOM   4813 HD12 ILE X 315      47.669  34.386  44.489  1.00  0.00           H
ATOM   4814 HD13 ILE X 315      47.868  34.412  46.248  1.00  0.00           H
ATOM   4815  C   ILE X 315      52.217  32.874  47.721  1.00  0.00           C
ATOM   4816  O   ILE X 315      53.398  33.201  47.471  1.00  0.00           O
ATOM   4817  N   VAL X 316      51.812  32.690  49.014  1.00  0.00           N
ATOM   4818  H   VAL X 316      50.838  32.596  49.274  1.00  0.00           H
ATOM   4819  CA  VAL X 316      52.818  32.577  50.117  1.00  0.00           C
ATOM   4820  HA  VAL X 316      53.796  32.294  49.738  1.00  0.00           H
ATOM   4821  CB  VAL X 316      52.998  33.912  50.847  1.00  0.00           C
ATOM   4822  HB  VAL X 316      52.058  34.054  51.380  1.00  0.00           H
ATOM   4823  CG1 VAL X 316      54.116  33.872  51.865  1.00  0.00           C
ATOM   4824 HG11 VAL X 316      53.796  33.149  52.606  1.00  0.00           H
ATOM   4825 HG12 VAL X 316      55.022  33.506  51.378  1.00  0.00           H
ATOM   4826 HG13 VAL X 316      54.238  34.875  52.289  1.00  0.00           H
ATOM   4827  CG2 VAL X 316      53.259  35.109  49.872  1.00  0.00           C
ATOM   4828 HG21 VAL X 316      52.334  35.157  49.296  1.00  0.00           H
ATOM   4829 HG22 VAL X 316      54.093  34.932  49.192  1.00  0.00           H
ATOM   4830 HG23 VAL X 316      53.294  36.042  50.442  1.00  0.00           H
ATOM   4831  C   VAL X 316      52.217  31.382  51.019  1.00  0.00           C
ATOM   4832  O   VAL X 316      50.965  31.374  51.279  1.00  0.00           O
ATOM   4833  N   LEU X 317      53.090  30.466  51.433  1.00  0.00           N
ATOM   4834  H   LEU X 317      54.093  30.562  51.320  1.00  0.00           H
ATOM   4835  CA  LEU X 317      52.701  29.209  52.056  1.00  0.00           C
ATOM   4836  HA  LEU X 317      51.817  28.799  51.571  1.00  0.00           H
ATOM   4837  CB  LEU X 317      53.896  28.209  51.853  1.00  0.00           C
ATOM   4838  HB2 LEU X 317      54.762  28.603  52.384  1.00  0.00           H
ATOM   4839  HB3 LEU X 317      53.647  27.310  52.417  1.00  0.00           H
ATOM   4840  CG  LEU X 317      54.263  27.795  50.453  1.00  0.00           C
ATOM   4841  HG  LEU X 317      54.603  28.697  49.945  1.00  0.00           H
ATOM   4842  CD1 LEU X 317      55.448  26.798  50.355  1.00  0.00           C
ATOM   4843 HD11 LEU X 317      55.647  26.570  49.309  1.00  0.00           H
ATOM   4844 HD12 LEU X 317      55.257  25.900  50.935  1.00  0.00           H
ATOM   4845 HD13 LEU X 317      56.325  27.311  50.765  1.00  0.00           H
ATOM   4846  CD2 LEU X 317      53.187  27.219  49.574  1.00  0.00           C
ATOM   4847 HD21 LEU X 317      52.392  27.963  49.488  1.00  0.00           H
ATOM   4848 HD22 LEU X 317      53.605  26.974  48.590  1.00  0.00           H
ATOM   4849 HD23 LEU X 317      52.836  26.320  50.064  1.00  0.00           H
ATOM   4850  C   LEU X 317      52.236  29.423  53.541  1.00  0.00           C
ATOM   4851  O   LEU X 317      52.488  30.412  54.176  1.00  0.00           O
ATOM   4852  N   ASN X 318      51.390  28.490  53.986  1.00  0.00           N
ATOM   4853  H   ASN X 318      50.975  27.805  53.359  1.00  0.00           H
ATOM   4854  CA  ASN X 318      50.872  28.603  55.349  1.00  0.00           C
ATOM   4855  HA  ASN X 318      50.509  29.630  55.466  1.00  0.00           H
ATOM   4856  CB  ASN X 318      49.680  27.644  55.426  1.00  0.00           C
ATOM   4857  HB2 ASN X 318      48.975  27.824  54.610  1.00  0.00           H
ATOM   4858  HB3 ASN X 318      49.993  26.602  55.398  1.00  0.00           H
ATOM   4859  CG  ASN X 318      48.908  27.750  56.719  1.00  0.00           C
ATOM   4860  OD1 ASN X 318      47.934  28.419  56.723  1.00  0.00           O
ATOM   4861  ND2 ASN X 318      49.328  27.223  57.870  1.00  0.00           N
ATOM   4862 HD21 ASN X 318      49.984  26.459  57.817  1.00  0.00           H
ATOM   4863 HD22 ASN X 318      48.808  27.556  58.673  1.00  0.00           H
ATOM   4864  C   ASN X 318      51.980  28.508  56.449  1.00  0.00           C
ATOM   4865  O   ASN X 318      51.829  28.821  57.624  1.00  0.00           O
ATOM   4866  N   THR X 319      53.197  28.005  56.079  1.00  0.00           N
ATOM   4867  H   THR X 319      53.307  27.680  55.127  1.00  0.00           H
ATOM   4868  CA  THR X 319      54.471  27.968  56.885  1.00  0.00           C
ATOM   4869  HA  THR X 319      54.318  27.252  57.688  1.00  0.00           H
ATOM   4870  CB  THR X 319      55.519  27.406  55.996  1.00  0.00           C
ATOM   4871  HB  THR X 319      56.404  27.345  56.638  1.00  0.00           H
ATOM   4872  CG2 THR X 319      55.147  26.118  55.455  1.00  0.00           C
ATOM   4873 HG21 THR X 319      56.059  25.570  55.190  1.00  0.00           H
ATOM   4874 HG22 THR X 319      54.609  26.295  54.521  1.00  0.00           H
ATOM   4875 HG23 THR X 319      54.648  25.589  56.258  1.00  0.00           H
ATOM   4876  OG1 THR X 319      55.706  28.223  54.809  1.00  0.00           O
ATOM   4877  HG1 THR X 319      56.553  28.037  54.402  1.00  0.00           H
ATOM   4878  C   THR X 319      54.888  29.308  57.498  1.00  0.00           C
ATOM   4879  O   THR X 319      55.510  29.201  58.535  1.00  0.00           O
ATOM   4880  N   ASP X 320      54.570  30.480  56.951  1.00  0.00           N
ATOM   4881  H   ASP X 320      53.974  30.258  56.161  1.00  0.00           H
ATOM   4882  CA  ASP X 320      54.855  31.887  57.387  1.00  0.00           C
ATOM   4883  HA  ASP X 320      55.306  32.085  58.361  1.00  0.00           H
ATOM   4884  CB  ASP X 320      56.002  32.419  56.481  1.00  0.00           C
ATOM   4885  HB2 ASP X 320      56.592  31.541  56.241  1.00  0.00           H
ATOM   4886  HB3 ASP X 320      55.530  32.833  55.579  1.00  0.00           H
ATOM   4887  CG  ASP X 320      56.951  33.497  57.143  1.00  0.00           C
ATOM   4888  OD1 ASP X 320      56.508  34.201  58.101  1.00  0.00           O
ATOM   4889  OD2 ASP X 320      58.181  33.553  56.804  1.00  0.00           O
ATOM   4890  C   ASP X 320      53.564  32.824  57.408  1.00  0.00           C
ATOM   4891  O   ASP X 320      52.450  32.311  57.214  1.00  0.00           O
ATOM   4892  N   TRP X 321      53.707  34.202  57.698  1.00  0.00           N
ATOM   4893  H   TRP X 321      54.620  34.587  57.908  1.00  0.00           H
ATOM   4894  CA  TRP X 321      52.608  35.175  57.556  1.00  0.00           C
ATOM   4895  HA  TRP X 321      51.654  34.691  57.323  1.00  0.00           H
ATOM   4896  CB  TRP X 321      52.334  36.011  58.821  1.00  0.00           C
ATOM   4897  HB2 TRP X 321      53.205  36.666  58.836  1.00  0.00           H
ATOM   4898  HB3 TRP X 321      51.445  36.628  58.713  1.00  0.00           H
ATOM   4899  CG  TRP X 321      51.990  35.430  60.181  1.00  0.00           C
ATOM   4900  CD1 TRP X 321      51.661  34.160  60.485  1.00  0.00           C
ATOM   4901  HD1 TRP X 321      51.552  33.375  59.763  1.00  0.00           H
ATOM   4902  NE1 TRP X 321      51.376  33.988  61.863  1.00  0.00           N
ATOM   4903  HE1 TRP X 321      51.051  33.127  62.273  1.00  0.00           H
ATOM   4904  CE2 TRP X 321      51.398  35.252  62.425  1.00  0.00           C
ATOM   4905  CZ2 TRP X 321      51.221  35.644  63.780  1.00  0.00           C
ATOM   4906  HZ2 TRP X 321      51.065  34.826  64.465  1.00  0.00           H
ATOM   4907  CH2 TRP X 321      51.498  36.967  64.194  1.00  0.00           C
ATOM   4908  HH2 TRP X 321      51.292  37.351  65.181  1.00  0.00           H
ATOM   4909  CZ3 TRP X 321      51.850  37.839  63.142  1.00  0.00           C
ATOM   4910  HZ3 TRP X 321      51.879  38.901  63.353  1.00  0.00           H
ATOM   4911  CE3 TRP X 321      52.001  37.493  61.801  1.00  0.00           C
ATOM   4912  HE3 TRP X 321      52.173  38.199  61.006  1.00  0.00           H
ATOM   4913  CD2 TRP X 321      51.829  36.169  61.442  1.00  0.00           C
ATOM   4914  C   TRP X 321      52.639  36.101  56.385  1.00  0.00           C
ATOM   4915  O   TRP X 321      53.698  36.318  55.797  1.00  0.00           O
ATOM   4916  N   SER X 322      51.482  36.735  56.054  1.00  0.00           N
ATOM   4917  H   SER X 322      50.640  36.580  56.590  1.00  0.00           H
ATOM   4918  CA  SER X 322      51.371  37.846  55.141  1.00  0.00           C
ATOM   4919  HA  SER X 322      52.337  38.011  54.656  1.00  0.00           H
ATOM   4920  CB  SER X 322      50.354  37.561  54.023  1.00  0.00           C
ATOM   4921  HB2 SER X 322      50.482  38.409  53.340  1.00  0.00           H
ATOM   4922  HB3 SER X 322      50.579  36.629  53.513  1.00  0.00           H
ATOM   4923  OG  SER X 322      49.034  37.484  54.599  1.00  0.00           O
ATOM   4924  HG  SER X 322      48.873  36.555  54.806  1.00  0.00           H
ATOM   4925  C   SER X 322      51.061  39.159  55.895  1.00  0.00           C
ATOM   4926  O   SER X 322      50.556  39.066  57.053  1.00  0.00           O
ATOM   4927  N   GLY X 323      51.265  40.270  55.290  1.00  0.00           N
ATOM   4928  H   GLY X 323      51.674  40.297  54.364  1.00  0.00           H
ATOM   4929  CA  GLY X 323      50.912  41.644  55.777  1.00  0.00           C
ATOM   4930  HA2 GLY X 323      50.694  41.563  56.845  1.00  0.00           H
ATOM   4931  HA3 GLY X 323      51.795  42.290  55.730  1.00  0.00           H
ATOM   4932  C   GLY X 323      49.668  42.290  55.049  1.00  0.00           C
ATOM   4933  O   GLY X 323      48.604  41.687  54.967  1.00  0.00           O
ATOM   4934  N   TYR X 324      49.774  43.544  54.643  1.00  0.00           N
ATOM   4935  H   TYR X 324      50.532  44.079  55.042  1.00  0.00           H
ATOM   4936  CA  TYR X 324      48.875  44.159  53.710  1.00  0.00           C
ATOM   4937  HA  TYR X 324      47.898  43.996  54.159  1.00  0.00           H
ATOM   4938  CB  TYR X 324      49.137  45.621  53.596  1.00  0.00           C
ATOM   4939  HB2 TYR X 324      50.205  45.752  53.448  1.00  0.00           H
ATOM   4940  HB3 TYR X 324      48.691  45.928  52.642  1.00  0.00           H
ATOM   4941  CG  TYR X 324      48.532  46.674  54.600  1.00  0.00           C
ATOM   4942  CD1 TYR X 324      47.767  46.292  55.739  1.00  0.00           C
ATOM   4943  HD1 TYR X 324      47.746  45.237  55.959  1.00  0.00           H
ATOM   4944  CE1 TYR X 324      47.126  47.324  56.537  1.00  0.00           C
ATOM   4945  HE1 TYR X 324      46.511  47.128  57.398  1.00  0.00           H
ATOM   4946  CZ  TYR X 324      47.431  48.678  56.280  1.00  0.00           C
ATOM   4947  OH  TYR X 324      46.795  49.626  57.001  1.00  0.00           O
ATOM   4948  HH  TYR X 324      46.158  49.204  57.591  1.00  0.00           H
ATOM   4949  CE2 TYR X 324      48.137  49.031  55.131  1.00  0.00           C
ATOM   4950  HE2 TYR X 324      48.306  50.067  54.857  1.00  0.00           H
ATOM   4951  CD2 TYR X 324      48.771  48.010  54.425  1.00  0.00           C
ATOM   4952  HD2 TYR X 324      49.414  48.318  53.608  1.00  0.00           H
ATOM   4953  C   TYR X 324      48.837  43.387  52.345  1.00  0.00           C
ATOM   4954  O   TYR X 324      49.808  43.132  51.628  1.00  0.00           O
ATOM   4955  N   SER X 325      47.555  43.236  51.934  1.00  0.00           N
ATOM   4956  H   SER X 325      46.809  43.581  52.524  1.00  0.00           H
ATOM   4957  CA  SER X 325      47.262  42.846  50.547  1.00  0.00           C
ATOM   4958  HA  SER X 325      48.087  43.098  49.877  1.00  0.00           H
ATOM   4959  CB  SER X 325      47.061  41.360  50.499  1.00  0.00           C
ATOM   4960  HB2 SER X 325      46.770  41.017  49.505  1.00  0.00           H
ATOM   4961  HB3 SER X 325      48.006  40.881  50.746  1.00  0.00           H
ATOM   4962  OG  SER X 325      46.075  40.993  51.454  1.00  0.00           O
ATOM   4963  HG  SER X 325      46.525  40.802  52.276  1.00  0.00           H
ATOM   4964  C   SER X 325      46.127  43.696  49.971  1.00  0.00           C
ATOM   4965  O   SER X 325      45.098  43.971  50.519  1.00  0.00           O
ATOM   4966  N   GLY X 326      46.256  43.945  48.673  1.00  0.00           N
ATOM   4967  H   GLY X 326      47.035  43.464  48.232  1.00  0.00           H
ATOM   4968  CA  GLY X 326      45.339  44.874  47.935  1.00  0.00           C
ATOM   4969  HA2 GLY X 326      44.307  44.571  48.106  1.00  0.00           H
ATOM   4970  HA3 GLY X 326      45.455  45.862  48.383  1.00  0.00           H
ATOM   4971  C   GLY X 326      45.544  45.094  46.460  1.00  0.00           C
ATOM   4972  O   GLY X 326      46.359  44.476  45.795  1.00  0.00           O
ATOM   4973  N   SER X 327      44.581  45.745  45.885  1.00  0.00           N
ATOM   4974  H   SER X 327      44.055  46.307  46.539  1.00  0.00           H
ATOM   4975  CA  SER X 327      44.292  45.808  44.382  1.00  0.00           C
ATOM   4976  HA  SER X 327      44.710  44.905  43.946  1.00  0.00           H
ATOM   4977  CB  SER X 327      42.765  45.837  44.196  1.00  0.00           C
ATOM   4978  HB2 SER X 327      42.608  45.798  43.115  1.00  0.00           H
ATOM   4979  HB3 SER X 327      42.387  44.907  44.633  1.00  0.00           H
ATOM   4980  OG  SER X 327      42.048  46.901  44.743  1.00  0.00           O
ATOM   4981  HG  SER X 327      42.285  46.906  45.670  1.00  0.00           H
ATOM   4982  C   SER X 327      45.066  46.981  43.741  1.00  0.00           C
ATOM   4983  O   SER X 327      45.163  48.053  44.322  1.00  0.00           O
ATOM   4984  N   PHE X 328      45.442  46.817  42.459  1.00  0.00           N
ATOM   4985  H   PHE X 328      45.301  45.879  42.106  1.00  0.00           H
ATOM   4986  CA  PHE X 328      45.950  47.882  41.577  1.00  0.00           C
ATOM   4987  HA  PHE X 328      45.576  48.848  41.910  1.00  0.00           H
ATOM   4988  CB  PHE X 328      47.455  47.950  41.896  1.00  0.00           C
ATOM   4989  HB2 PHE X 328      47.771  48.966  42.135  1.00  0.00           H
ATOM   4990  HB3 PHE X 328      47.728  47.348  42.758  1.00  0.00           H
ATOM   4991  CG  PHE X 328      48.500  47.621  40.765  1.00  0.00           C
ATOM   4992  CD1 PHE X 328      49.153  46.386  40.765  1.00  0.00           C
ATOM   4993  HD1 PHE X 328      48.849  45.668  41.513  1.00  0.00           H
ATOM   4994  CE1 PHE X 328      50.119  46.120  39.781  1.00  0.00           C
ATOM   4995  HE1 PHE X 328      50.644  45.174  39.763  1.00  0.00           H
ATOM   4996  CZ  PHE X 328      50.238  47.022  38.706  1.00  0.00           C
ATOM   4997  HZ  PHE X 328      50.951  46.782  37.941  1.00  0.00           H
ATOM   4998  CE2 PHE X 328      49.475  48.181  38.618  1.00  0.00           C
ATOM   4999  HE2 PHE X 328      49.740  48.842  37.804  1.00  0.00           H
ATOM   5000  CD2 PHE X 328      48.682  48.534  39.742  1.00  0.00           C
ATOM   5001  HD2 PHE X 328      48.220  49.504  39.794  1.00  0.00           H
ATOM   5002  C   PHE X 328      45.565  47.634  40.123  1.00  0.00           C
ATOM   5003  O   PHE X 328      45.470  46.466  39.748  1.00  0.00           O
ATOM   5004  N   MET X 329      45.364  48.705  39.383  1.00  0.00           N
ATOM   5005  H   MET X 329      45.564  49.609  39.784  1.00  0.00           H
ATOM   5006  CA  MET X 329      45.147  48.760  37.938  1.00  0.00           C
ATOM   5007  HA  MET X 329      45.799  48.036  37.477  1.00  0.00           H
ATOM   5008  CB  MET X 329      43.685  48.419  37.518  1.00  0.00           C
ATOM   5009  HB2 MET X 329      43.013  49.166  37.954  1.00  0.00           H
ATOM   5010  HB3 MET X 329      43.597  48.543  36.449  1.00  0.00           H
ATOM   5011  CG  MET X 329      43.223  47.027  37.896  1.00  0.00           C
ATOM   5012  HG2 MET X 329      44.138  46.446  37.784  1.00  0.00           H
ATOM   5013  HG3 MET X 329      42.787  46.933  38.891  1.00  0.00           H
ATOM   5014  SD  MET X 329      41.856  46.375  36.899  1.00  0.00           S
ATOM   5015  CE  MET X 329      40.477  47.266  37.704  1.00  0.00           C
ATOM   5016  HE1 MET X 329      40.703  47.408  38.758  1.00  0.00           H
ATOM   5017  HE2 MET X 329      40.483  48.250  37.218  1.00  0.00           H
ATOM   5018  HE3 MET X 329      39.563  46.707  37.512  1.00  0.00           H
ATOM   5019  C   MET X 329      45.429  50.168  37.346  1.00  0.00           C
ATOM   5020  O   MET X 329      44.846  51.183  37.762  1.00  0.00           O
ATOM   5021  N   ASP X 330      46.351  50.214  36.392  1.00  0.00           N
ATOM   5022  H   ASP X 330      46.869  49.390  36.148  1.00  0.00           H
ATOM   5023  CA  ASP X 330      46.531  51.466  35.559  1.00  0.00           C
ATOM   5024  HA  ASP X 330      46.591  52.269  36.304  1.00  0.00           H
ATOM   5025  CB  ASP X 330      47.703  51.352  34.594  1.00  0.00           C
ATOM   5026  HB2 ASP X 330      48.507  50.850  35.130  1.00  0.00           H
ATOM   5027  HB3 ASP X 330      47.490  50.757  33.704  1.00  0.00           H
ATOM   5028  CG  ASP X 330      48.240  52.769  34.211  1.00  0.00           C
ATOM   5029  OD1 ASP X 330      47.722  53.803  34.685  1.00  0.00           O
ATOM   5030  OD2 ASP X 330      49.196  52.924  33.372  1.00  0.00           O
ATOM   5031  C   ASP X 330      45.294  51.759  34.624  1.00  0.00           C
ATOM   5032  O   ASP X 330      44.479  50.870  34.269  1.00  0.00           O
ATOM   5033  N   TYR X 331      45.231  52.953  34.037  1.00  0.00           N
ATOM   5034  H   TYR X 331      46.023  53.560  34.180  1.00  0.00           H
ATOM   5035  CA  TYR X 331      44.251  53.370  33.041  1.00  0.00           C
ATOM   5036  HA  TYR X 331      43.248  53.003  33.257  1.00  0.00           H
ATOM   5037  CB  TYR X 331      44.173  54.870  33.102  1.00  0.00           C
ATOM   5038  HB2 TYR X 331      45.082  55.296  32.689  1.00  0.00           H
ATOM   5039  HB3 TYR X 331      43.337  55.116  32.445  1.00  0.00           H
ATOM   5040  CG  TYR X 331      44.038  55.475  34.441  1.00  0.00           C
ATOM   5041  CD1 TYR X 331      42.841  55.372  35.191  1.00  0.00           C
ATOM   5042  HD1 TYR X 331      42.011  54.752  34.882  1.00  0.00           H
ATOM   5043  CE1 TYR X 331      42.654  56.079  36.399  1.00  0.00           C
ATOM   5044  HE1 TYR X 331      41.716  56.178  36.922  1.00  0.00           H
ATOM   5045  CZ  TYR X 331      43.721  56.921  36.901  1.00  0.00           C
ATOM   5046  OH  TYR X 331      43.461  57.746  37.929  1.00  0.00           O
ATOM   5047  HH  TYR X 331      44.191  58.346  38.084  1.00  0.00           H
ATOM   5048  CE2 TYR X 331      44.922  57.043  36.104  1.00  0.00           C
ATOM   5049  HE2 TYR X 331      45.732  57.615  36.540  1.00  0.00           H
ATOM   5050  CD2 TYR X 331      45.105  56.244  34.957  1.00  0.00           C
ATOM   5051  HD2 TYR X 331      46.025  56.358  34.418  1.00  0.00           H
ATOM   5052  C   TYR X 331      44.587  52.969  31.631  1.00  0.00           C
ATOM   5053  O   TYR X 331      44.040  53.479  30.579  1.00  0.00           O
ATOM   5054  N   TRP X 332      45.508  52.016  31.483  1.00  0.00           N
ATOM   5055  H   TRP X 332      45.952  51.716  32.337  1.00  0.00           H
ATOM   5056  CA  TRP X 332      45.944  51.405  30.289  1.00  0.00           C
ATOM   5057  HA  TRP X 332      45.455  51.883  29.440  1.00  0.00           H
ATOM   5058  CB  TRP X 332      47.423  51.722  30.137  1.00  0.00           C
ATOM   5059  HB2 TRP X 332      47.583  52.783  29.953  1.00  0.00           H
ATOM   5060  HB3 TRP X 332      47.843  51.572  31.140  1.00  0.00           H
ATOM   5061  CG  TRP X 332      48.198  50.811  29.247  1.00  0.00           C
ATOM   5062  CD1 TRP X 332      48.484  50.886  27.936  1.00  0.00           C
[truncated: 75,292 more chars]
