# Supplementary material for: Binding mechanism of oseltamivir and influenza neuraminidase suggests perspectives for the design of new anti-influenza drugs
Source: PLoS Comput Biol. 2022 Jul 28;18(7):e1010343. doi: 10.1371/journal.pcbi.1010343 (PMC9401145; doi:10.1371/journal.pcbi.1010343)
Supplement: S2 Data — PDB files of typical conformation of the metastable states identified from our MSM (with water molecules and counter ions removed). A PDB file (containing water molecules and counter ions) of the metastable state S9 (corresponding to the NA subunit of residues 1~389) appearing in the oseltamivir-NA tetramer simulation. (ZIP) [file pcbi.1010343.s014.zip › S2_Data/S3.pdb]

CRYST1   85.978   85.978   85.978 109.47 109.47 109.47 P 1           1
ATOM      1  N   ARG X   1     -20.814  13.240   6.892  1.00  0.00           N
ATOM      2  H1  ARG X   1     -21.244  12.479   7.403  1.00  0.00           H
ATOM      3  H2  ARG X   1     -21.584  13.712   6.433  1.00  0.00           H
ATOM      4  H3  ARG X   1     -20.127  12.783   6.307  1.00  0.00           H
ATOM      5  CA  ARG X   1     -20.030  13.963   7.928  1.00  0.00           C
ATOM      6  HA  ARG X   1     -20.751  14.214   8.704  1.00  0.00           H
ATOM      7  CB  ARG X   1     -19.045  12.923   8.522  1.00  0.00           C
ATOM      8  HB2 ARG X   1     -19.195  11.908   8.146  1.00  0.00           H
ATOM      9  HB3 ARG X   1     -18.025  13.139   8.204  1.00  0.00           H
ATOM     10  CG  ARG X   1     -19.152  13.006  10.005  1.00  0.00           C
ATOM     11  HG2 ARG X   1     -18.992  14.048  10.262  1.00  0.00           H
ATOM     12  HG3 ARG X   1     -20.166  12.735  10.269  1.00  0.00           H
ATOM     13  CD  ARG X   1     -18.196  12.117  10.838  1.00  0.00           C
ATOM     14  HD2 ARG X   1     -17.249  12.002  10.315  1.00  0.00           H
ATOM     15  HD3 ARG X   1     -17.865  12.563  11.780  1.00  0.00           H
ATOM     16  NE  ARG X   1     -18.830  10.842  11.303  1.00  0.00           N
ATOM     17  HE  ARG X   1     -19.595  10.468  10.752  1.00  0.00           H
ATOM     18  CZ  ARG X   1     -18.414  10.111  12.308  1.00  0.00           C
ATOM     19  NH1 ARG X   1     -17.374  10.476  13.012  1.00  0.00           N
ATOM     20 HH11 ARG X   1     -16.965  11.367  12.780  1.00  0.00           H
ATOM     21 HH12 ARG X   1     -17.229   9.977  13.872  1.00  0.00           H
ATOM     22  NH2 ARG X   1     -19.011   8.992  12.591  1.00  0.00           N
ATOM     23 HH21 ARG X   1     -19.828   8.825  12.025  1.00  0.00           H
ATOM     24 HH22 ARG X   1     -18.834   8.497  13.462  1.00  0.00           H
ATOM     25  C   ARG X   1     -19.252  15.181   7.439  1.00  0.00           C
ATOM     26  O   ARG X   1     -18.846  15.357   6.268  1.00  0.00           O
ATOM     27  N   ASP X   2     -18.986  16.185   8.334  1.00  0.00           N
ATOM     28  H   ASP X   2     -19.290  16.046   9.283  1.00  0.00           H
ATOM     29  CA  ASP X   2     -18.132  17.324   7.948  1.00  0.00           C
ATOM     30  HA  ASP X   2     -18.534  17.767   7.034  1.00  0.00           H
ATOM     31  CB  ASP X   2     -18.264  18.495   8.948  1.00  0.00           C
ATOM     32  HB2 ASP X   2     -19.355  18.530   8.962  1.00  0.00           H
ATOM     33  HB3 ASP X   2     -17.891  18.252   9.943  1.00  0.00           H
ATOM     34  CG  ASP X   2     -17.818  19.850   8.313  1.00  0.00           C
ATOM     35  OD1 ASP X   2     -17.987  20.893   8.970  1.00  0.00           O
ATOM     36  OD2 ASP X   2     -17.302  19.839   7.202  1.00  0.00           O
ATOM     37  C   ASP X   2     -16.693  16.936   7.635  1.00  0.00           C
ATOM     38  O   ASP X   2     -16.243  15.974   8.285  1.00  0.00           O
ATOM     39  N   PHE X   3     -15.943  17.510   6.698  1.00  0.00           N
ATOM     40  H   PHE X   3     -16.395  18.345   6.354  1.00  0.00           H
ATOM     41  CA  PHE X   3     -14.610  17.097   6.273  1.00  0.00           C
ATOM     42  HA  PHE X   3     -14.640  16.020   6.100  1.00  0.00           H
ATOM     43  CB  PHE X   3     -14.248  17.780   4.955  1.00  0.00           C
ATOM     44  HB2 PHE X   3     -13.738  18.727   5.110  1.00  0.00           H
ATOM     45  HB3 PHE X   3     -13.443  17.258   4.448  1.00  0.00           H
ATOM     46  CG  PHE X   3     -15.367  17.917   3.926  1.00  0.00           C
ATOM     47  CD1 PHE X   3     -15.463  19.192   3.339  1.00  0.00           C
ATOM     48  HD1 PHE X   3     -14.984  20.075   3.716  1.00  0.00           H
ATOM     49  CE1 PHE X   3     -16.278  19.456   2.171  1.00  0.00           C
ATOM     50  HE1 PHE X   3     -16.334  20.392   1.637  1.00  0.00           H
ATOM     51  CZ  PHE X   3     -17.145  18.414   1.700  1.00  0.00           C
ATOM     52  HZ  PHE X   3     -17.770  18.565   0.839  1.00  0.00           H
ATOM     53  CE2 PHE X   3     -16.986  17.099   2.256  1.00  0.00           C
ATOM     54  HE2 PHE X   3     -17.517  16.275   1.813  1.00  0.00           H
ATOM     55  CD2 PHE X   3     -16.125  16.874   3.305  1.00  0.00           C
ATOM     56  HD2 PHE X   3     -15.917  15.894   3.728  1.00  0.00           H
ATOM     57  C   PHE X   3     -13.526  17.205   7.289  1.00  0.00           C
ATOM     58  O   PHE X   3     -13.562  18.029   8.209  1.00  0.00           O
ATOM     59  N   ASN X   4     -12.403  16.519   7.038  1.00  0.00           N
ATOM     60  H   ASN X   4     -12.396  15.894   6.242  1.00  0.00           H
ATOM     61  CA  ASN X   4     -11.137  16.614   7.797  1.00  0.00           C
ATOM     62  HA  ASN X   4     -11.391  16.344   8.815  1.00  0.00           H
ATOM     63  CB  ASN X   4     -10.162  15.532   7.429  1.00  0.00           C
ATOM     64  HB2 ASN X   4      -9.304  15.530   8.088  1.00  0.00           H
ATOM     65  HB3 ASN X   4     -10.589  14.525   7.478  1.00  0.00           H
ATOM     66  CG  ASN X   4      -9.577  15.719   6.095  1.00  0.00           C
ATOM     67  OD1 ASN X   4     -10.129  15.149   5.131  1.00  0.00           O
ATOM     68  ND2 ASN X   4      -8.442  16.348   5.915  1.00  0.00           N
ATOM     69 HD21 ASN X   4      -7.922  16.633   6.734  1.00  0.00           H
ATOM     70 HD22 ASN X   4      -7.987  16.220   5.025  1.00  0.00           H
ATOM     71  C   ASN X   4     -10.556  18.068   7.675  1.00  0.00           C
ATOM     72  O   ASN X   4     -10.352  18.648   6.607  1.00  0.00           O
ATOM     73  N   ASN X   5     -10.037  18.439   8.860  1.00  0.00           N
ATOM     74  H   ASN X   5     -10.438  17.978   9.675  1.00  0.00           H
ATOM     75  CA  ASN X   5      -8.835  19.282   9.109  1.00  0.00           C
ATOM     76  HA  ASN X   5      -8.994  20.251   8.619  1.00  0.00           H
ATOM     77  CB  ASN X   5      -8.723  19.481  10.627  1.00  0.00           C
ATOM     78  HB2 ASN X   5      -9.682  19.873  10.963  1.00  0.00           H
ATOM     79  HB3 ASN X   5      -8.552  18.494  11.072  1.00  0.00           H
ATOM     80  CG  ASN X   5      -7.729  20.510  10.994  1.00  0.00           C
ATOM     81  OD1 ASN X   5      -7.056  21.022  10.092  1.00  0.00           O
ATOM     82  ND2 ASN X   5      -7.453  20.904  12.184  1.00  0.00           N
ATOM     83 HD21 ASN X   5      -7.987  20.426  12.905  1.00  0.00           H
ATOM     84 HD22 ASN X   5      -6.717  21.505  12.500  1.00  0.00           H
ATOM     85  C   ASN X   5      -7.582  18.549   8.513  1.00  0.00           C
ATOM     86  O   ASN X   5      -7.542  17.354   8.686  1.00  0.00           O
ATOM     87  N   LEU X   6      -6.695  19.175   7.678  1.00  0.00           N
ATOM     88  H   LEU X   6      -6.811  20.165   7.519  1.00  0.00           H
ATOM     89  CA  LEU X   6      -5.402  18.625   7.298  1.00  0.00           C
ATOM     90  HA  LEU X   6      -5.362  17.577   7.565  1.00  0.00           H
ATOM     91  CB  LEU X   6      -5.298  18.788   5.741  1.00  0.00           C
ATOM     92  HB2 LEU X   6      -6.189  18.445   5.210  1.00  0.00           H
ATOM     93  HB3 LEU X   6      -5.144  19.842   5.495  1.00  0.00           H
ATOM     94  CG  LEU X   6      -4.193  18.011   4.992  1.00  0.00           C
ATOM     95  HG  LEU X   6      -3.182  18.215   5.338  1.00  0.00           H
ATOM     96  CD1 LEU X   6      -4.454  16.507   5.012  1.00  0.00           C
ATOM     97 HD11 LEU X   6      -4.677  16.192   6.031  1.00  0.00           H
ATOM     98 HD12 LEU X   6      -3.620  15.988   4.549  1.00  0.00           H
ATOM     99 HD13 LEU X   6      -5.320  16.140   4.453  1.00  0.00           H
ATOM    100  CD2 LEU X   6      -4.222  18.267   3.487  1.00  0.00           C
ATOM    101 HD21 LEU X   6      -3.497  17.627   2.975  1.00  0.00           H
ATOM    102 HD22 LEU X   6      -5.213  18.235   3.028  1.00  0.00           H
ATOM    103 HD23 LEU X   6      -3.950  19.294   3.267  1.00  0.00           H
ATOM    104  C   LEU X   6      -4.233  19.296   7.990  1.00  0.00           C
ATOM    105  O   LEU X   6      -3.105  18.944   7.798  1.00  0.00           O
ATOM    106  N   THR X   7      -4.477  20.337   8.786  1.00  0.00           N
ATOM    107  H   THR X   7      -5.438  20.654   8.850  1.00  0.00           H
ATOM    108  CA  THR X   7      -3.401  21.082   9.412  1.00  0.00           C
ATOM    109  HA  THR X   7      -2.761  21.344   8.564  1.00  0.00           H
ATOM    110  CB  THR X   7      -3.875  22.427  10.017  1.00  0.00           C
ATOM    111  HB  THR X   7      -3.017  23.025  10.316  1.00  0.00           H
ATOM    112  CG2 THR X   7      -4.610  23.299   8.977  1.00  0.00           C
ATOM    113 HG21 THR X   7      -3.978  23.296   8.091  1.00  0.00           H
ATOM    114 HG22 THR X   7      -4.810  24.332   9.233  1.00  0.00           H
ATOM    115 HG23 THR X   7      -5.613  22.920   8.755  1.00  0.00           H
ATOM    116  OG1 THR X   7      -4.855  22.309  11.047  1.00  0.00           O
ATOM    117  HG1 THR X   7      -5.477  21.677  10.673  1.00  0.00           H
ATOM    118  C   THR X   7      -2.631  20.319  10.546  1.00  0.00           C
ATOM    119  O   THR X   7      -1.480  20.625  10.794  1.00  0.00           O
ATOM    120  N   LYS X   8      -3.271  19.308  11.168  1.00  0.00           N
ATOM    121  H   LYS X   8      -4.227  19.161  10.856  1.00  0.00           H
ATOM    122  CA  LYS X   8      -2.685  18.357  12.057  1.00  0.00           C
ATOM    123  HA  LYS X   8      -2.395  18.797  13.011  1.00  0.00           H
ATOM    124  CB  LYS X   8      -3.732  17.261  12.264  1.00  0.00           C
ATOM    125  HB2 LYS X   8      -3.990  16.913  11.267  1.00  0.00           H
ATOM    126  HB3 LYS X   8      -3.290  16.411  12.779  1.00  0.00           H
ATOM    127  CG  LYS X   8      -4.961  17.777  13.012  1.00  0.00           C
ATOM    128  HG2 LYS X   8      -4.638  18.361  13.881  1.00  0.00           H
ATOM    129  HG3 LYS X   8      -5.560  18.451  12.391  1.00  0.00           H
ATOM    130  CD  LYS X   8      -5.875  16.711  13.481  1.00  0.00           C
ATOM    131  HD2 LYS X   8      -6.222  15.886  12.841  1.00  0.00           H
ATOM    132  HD3 LYS X   8      -5.596  16.221  14.413  1.00  0.00           H
ATOM    133  CE  LYS X   8      -7.116  17.486  13.968  1.00  0.00           C
ATOM    134  HE2 LYS X   8      -6.888  17.967  14.911  1.00  0.00           H
ATOM    135  HE3 LYS X   8      -7.415  18.305  13.323  1.00  0.00           H
ATOM    136  NZ  LYS X   8      -8.241  16.493  14.168  1.00  0.00           N
ATOM    137  HZ1 LYS X   8      -8.657  16.232  13.284  1.00  0.00           H
ATOM    138  HZ2 LYS X   8      -9.056  16.947  14.563  1.00  0.00           H
ATOM    139  HZ3 LYS X   8      -8.106  15.562  14.530  1.00  0.00           H
ATOM    140  C   LYS X   8      -1.427  17.848  11.426  1.00  0.00           C
ATOM    141  O   LYS X   8      -1.376  17.190  10.353  1.00  0.00           O
ATOM    142  N   GLY X   9      -0.298  17.960  12.165  1.00  0.00           N
ATOM    143  H   GLY X   9      -0.350  18.461  13.040  1.00  0.00           H
ATOM    144  CA  GLY X   9       0.916  17.186  11.918  1.00  0.00           C
ATOM    145  HA2 GLY X   9       1.233  17.245  10.881  1.00  0.00           H
ATOM    146  HA3 GLY X   9       1.635  17.745  12.534  1.00  0.00           H
ATOM    147  C   GLY X   9       0.856  15.738  12.356  1.00  0.00           C
ATOM    148  O   GLY X   9      -0.206  15.259  12.816  1.00  0.00           O
ATOM    149  N   LEU X  10       1.979  15.028  12.326  1.00  0.00           N
ATOM    150  H   LEU X  10       2.816  15.449  11.960  1.00  0.00           H
ATOM    151  CA  LEU X  10       2.058  13.696  13.045  1.00  0.00           C
ATOM    152  HA  LEU X  10       1.094  13.206  13.053  1.00  0.00           H
ATOM    153  CB  LEU X  10       3.076  12.811  12.367  1.00  0.00           C
ATOM    154  HB2 LEU X  10       4.042  13.304  12.274  1.00  0.00           H
ATOM    155  HB3 LEU X  10       3.184  11.862  12.895  1.00  0.00           H
ATOM    156  CG  LEU X  10       2.703  12.556  10.944  1.00  0.00           C
ATOM    157  HG  LEU X  10       2.786  13.505  10.407  1.00  0.00           H
ATOM    158  CD1 LEU X  10       3.621  11.531  10.383  1.00  0.00           C
ATOM    159 HD11 LEU X  10       4.622  11.695  10.796  1.00  0.00           H
ATOM    160 HD12 LEU X  10       3.620  11.503   9.292  1.00  0.00           H
ATOM    161 HD13 LEU X  10       3.223  10.579  10.759  1.00  0.00           H
ATOM    162  CD2 LEU X  10       1.242  12.016  10.787  1.00  0.00           C
ATOM    163 HD21 LEU X  10       0.547  12.826  10.563  1.00  0.00           H
ATOM    164 HD22 LEU X  10       1.257  11.315   9.957  1.00  0.00           H
ATOM    165 HD23 LEU X  10       0.991  11.514  11.721  1.00  0.00           H
ATOM    166  C   LEU X  10       2.497  13.929  14.520  1.00  0.00           C
ATOM    167  O   LEU X  10       3.214  14.900  14.819  1.00  0.00           O
ATOM    168  N   CYX X  11       2.035  13.082  15.472  1.00  0.00           N
ATOM    169  H   CYX X  11       1.428  12.318  15.220  1.00  0.00           H
ATOM    170  CA  CYX X  11       2.603  13.024  16.834  1.00  0.00           C
ATOM    171  HA  CYX X  11       2.649  14.070  17.137  1.00  0.00           H
ATOM    172  CB  CYX X  11       1.638  12.284  17.747  1.00  0.00           C
ATOM    173  HB2 CYX X  11       1.849  11.229  17.539  1.00  0.00           H
ATOM    174  HB3 CYX X  11       1.962  12.577  18.754  1.00  0.00           H
ATOM    175  SG  CYX X  11      -0.113  12.731  17.424  1.00  0.00           S
ATOM    176  C   CYX X  11       4.032  12.538  16.977  1.00  0.00           C
ATOM    177  O   CYX X  11       4.688  12.229  15.970  1.00  0.00           O
ATOM    178  N   THR X  12       4.607  12.579  18.200  1.00  0.00           N
ATOM    179  H   THR X  12       3.982  12.853  18.934  1.00  0.00           H
ATOM    180  CA  THR X  12       5.985  12.113  18.380  1.00  0.00           C
ATOM    181  HA  THR X  12       6.697  12.586  17.697  1.00  0.00           H
ATOM    182  CB  THR X  12       6.497  12.523  19.820  1.00  0.00           C
ATOM    183  HB  THR X  12       5.802  12.483  20.652  1.00  0.00           H
ATOM    184  CG2 THR X  12       7.825  12.017  20.269  1.00  0.00           C
ATOM    185 HG21 THR X  12       7.565  10.961  20.349  1.00  0.00           H
ATOM    186 HG22 THR X  12       8.240  12.217  21.258  1.00  0.00           H
ATOM    187 HG23 THR X  12       8.572  12.262  19.513  1.00  0.00           H
ATOM    188  OG1 THR X  12       6.799  13.901  19.703  1.00  0.00           O
ATOM    189  HG1 THR X  12       7.551  14.029  20.280  1.00  0.00           H
ATOM    190  C   THR X  12       6.043  10.563  18.204  1.00  0.00           C
ATOM    191  O   THR X  12       5.336   9.840  18.898  1.00  0.00           O
ATOM    192  N   ILE X  13       6.897  10.000  17.293  1.00  0.00           N
ATOM    193  H   ILE X  13       7.455  10.589  16.700  1.00  0.00           H
ATOM    194  CA  ILE X  13       6.927   8.539  17.093  1.00  0.00           C
ATOM    195  HA  ILE X  13       6.146   7.991  17.621  1.00  0.00           H
ATOM    196  CB  ILE X  13       6.693   8.251  15.574  1.00  0.00           C
ATOM    197  HB  ILE X  13       7.637   8.520  15.091  1.00  0.00           H
ATOM    198  CG2 ILE X  13       6.634   6.727  15.372  1.00  0.00           C
ATOM    199 HG21 ILE X  13       5.952   6.251  16.077  1.00  0.00           H
ATOM    200 HG22 ILE X  13       7.598   6.233  15.465  1.00  0.00           H
ATOM    201 HG23 ILE X  13       6.324   6.509  14.349  1.00  0.00           H
ATOM    202  CG1 ILE X  13       5.428   8.952  14.925  1.00  0.00           C
ATOM    203 HG12 ILE X  13       4.471   8.845  15.422  1.00  0.00           H
ATOM    204 HG13 ILE X  13       5.815   9.965  14.941  1.00  0.00           H
ATOM    205  CD1 ILE X  13       5.237   8.606  13.392  1.00  0.00           C
ATOM    206 HD11 ILE X  13       4.587   7.731  13.281  1.00  0.00           H
ATOM    207 HD12 ILE X  13       6.173   8.368  12.894  1.00  0.00           H
ATOM    208 HD13 ILE X  13       4.872   9.395  12.737  1.00  0.00           H
ATOM    209  C   ILE X  13       8.245   7.993  17.609  1.00  0.00           C
ATOM    210  O   ILE X  13       9.344   8.264  17.118  1.00  0.00           O
ATOM    211  N   ASN X  14       8.209   7.328  18.759  1.00  0.00           N
ATOM    212  H   ASN X  14       7.315   7.082  19.174  1.00  0.00           H
ATOM    213  CA  ASN X  14       9.288   6.555  19.447  1.00  0.00           C
ATOM    214  HA  ASN X  14      10.253   6.867  19.051  1.00  0.00           H
ATOM    215  CB  ASN X  14       9.324   6.930  20.956  1.00  0.00           C
ATOM    216  HB2 ASN X  14       8.375   6.702  21.441  1.00  0.00           H
ATOM    217  HB3 ASN X  14      10.087   6.374  21.513  1.00  0.00           H
ATOM    218  CG  ASN X  14       9.570   8.390  21.077  1.00  0.00           C
ATOM    219  OD1 ASN X  14      10.152   9.099  20.266  1.00  0.00           O
ATOM    220  ND2 ASN X  14       9.065   9.014  22.075  1.00  0.00           N
ATOM    221 HD21 ASN X  14       8.458   8.564  22.746  1.00  0.00           H
ATOM    222 HD22 ASN X  14       9.160  10.013  22.112  1.00  0.00           H
ATOM    223  C   ASN X  14       9.259   4.998  19.299  1.00  0.00           C
ATOM    224  O   ASN X  14      10.269   4.371  19.493  1.00  0.00           O
ATOM    225  N   SER X  15       8.108   4.512  18.915  1.00  0.00           N
ATOM    226  H   SER X  15       7.323   5.100  18.701  1.00  0.00           H
ATOM    227  CA  SER X  15       7.927   3.154  18.415  1.00  0.00           C
ATOM    228  HA  SER X  15       8.625   2.900  17.615  1.00  0.00           H
ATOM    229  CB  SER X  15       8.150   2.162  19.537  1.00  0.00           C
ATOM    230  HB2 SER X  15       8.287   1.231  18.995  1.00  0.00           H
ATOM    231  HB3 SER X  15       9.038   2.426  20.090  1.00  0.00           H
ATOM    232  OG  SER X  15       7.046   1.983  20.407  1.00  0.00           O
ATOM    233  HG  SER X  15       6.970   2.646  21.099  1.00  0.00           H
ATOM    234  C   SER X  15       6.616   2.865  17.704  1.00  0.00           C
ATOM    235  O   SER X  15       5.863   3.782  17.445  1.00  0.00           O
ATOM    236  N   TRP X  16       6.372   1.618  17.433  1.00  0.00           N
ATOM    237  H   TRP X  16       6.988   0.932  17.849  1.00  0.00           H
ATOM    238  CA  TRP X  16       5.159   1.105  16.755  1.00  0.00           C
ATOM    239  HA  TRP X  16       4.349   1.833  16.737  1.00  0.00           H
ATOM    240  CB  TRP X  16       5.465   0.728  15.304  1.00  0.00           C
ATOM    241  HB2 TRP X  16       6.067  -0.178  15.264  1.00  0.00           H
ATOM    242  HB3 TRP X  16       4.503   0.536  14.837  1.00  0.00           H
ATOM    243  CG  TRP X  16       6.205   1.784  14.430  1.00  0.00           C
ATOM    244  CD1 TRP X  16       7.531   2.018  14.254  1.00  0.00           C
ATOM    245  HD1 TRP X  16       8.390   1.516  14.696  1.00  0.00           H
ATOM    246  NE1 TRP X  16       7.753   3.022  13.357  1.00  0.00           N
ATOM    247  HE1 TRP X  16       8.709   3.323  13.206  1.00  0.00           H
ATOM    248  CE2 TRP X  16       6.545   3.600  12.943  1.00  0.00           C
ATOM    249  CZ2 TRP X  16       6.223   4.514  11.990  1.00  0.00           C
ATOM    250  HZ2 TRP X  16       6.957   5.071  11.415  1.00  0.00           H
ATOM    251  CH2 TRP X  16       4.878   4.796  11.705  1.00  0.00           C
ATOM    252  HH2 TRP X  16       4.650   5.543  10.965  1.00  0.00           H
ATOM    253  CZ3 TRP X  16       3.890   4.095  12.447  1.00  0.00           C
ATOM    254  HZ3 TRP X  16       2.856   4.326  12.242  1.00  0.00           H
ATOM    255  CE3 TRP X  16       4.242   3.124  13.349  1.00  0.00           C
ATOM    256  HE3 TRP X  16       3.469   2.516  13.801  1.00  0.00           H
ATOM    257  CD2 TRP X  16       5.571   2.827  13.576  1.00  0.00           C
ATOM    258  C   TRP X  16       4.502  -0.057  17.530  1.00  0.00           C
ATOM    259  O   TRP X  16       5.160  -1.072  17.935  1.00  0.00           O
ATOM    260  N   HID X  17       3.277   0.101  17.932  1.00  0.00           N
ATOM    261  H   HID X  17       2.799   0.932  17.597  1.00  0.00           H
ATOM    262  CA  HID X  17       2.439  -0.947  18.597  1.00  0.00           C
ATOM    263  HA  HID X  17       3.016  -1.632  19.215  1.00  0.00           H
ATOM    264  CB  HID X  17       1.506  -0.218  19.553  1.00  0.00           C
ATOM    265  HB2 HID X  17       0.964   0.561  19.018  1.00  0.00           H
ATOM    266  HB3 HID X  17       0.767  -0.946  19.911  1.00  0.00           H
ATOM    267  CG  HID X  17       2.089   0.374  20.812  1.00  0.00           C
ATOM    268  ND1 HID X  17       1.411   0.849  21.877  1.00  0.00           N
ATOM    269  HD1 HID X  17       0.419   0.952  21.995  1.00  0.00           H
ATOM    270  CE1 HID X  17       2.310   1.164  22.794  1.00  0.00           C
ATOM    271  HE1 HID X  17       2.089   1.420  23.819  1.00  0.00           H
ATOM    272  NE2 HID X  17       3.486   0.991  22.396  1.00  0.00           N
ATOM    273  CD2 HID X  17       3.370   0.409  21.146  1.00  0.00           C
ATOM    274  HD2 HID X  17       4.233   0.054  20.619  1.00  0.00           H
ATOM    275  C   HID X  17       1.612  -1.769  17.587  1.00  0.00           C
ATOM    276  O   HID X  17       1.312  -1.270  16.524  1.00  0.00           O
ATOM    277  N   ILE X  18       1.137  -2.935  18.041  1.00  0.00           N
ATOM    278  H   ILE X  18       1.110  -3.107  19.038  1.00  0.00           H
ATOM    279  CA  ILE X  18       0.250  -3.722  17.165  1.00  0.00           C
ATOM    280  HA  ILE X  18       0.580  -3.634  16.134  1.00  0.00           H
ATOM    281  CB  ILE X  18       0.279  -5.280  17.618  1.00  0.00           C
ATOM    282  HB  ILE X  18      -0.153  -5.231  18.607  1.00  0.00           H
ATOM    283  CG2 ILE X  18      -0.728  -6.110  16.676  1.00  0.00           C
ATOM    284 HG21 ILE X  18      -1.775  -5.850  16.768  1.00  0.00           H
ATOM    285 HG22 ILE X  18      -0.556  -7.153  16.932  1.00  0.00           H
ATOM    286 HG23 ILE X  18      -0.444  -5.864  15.648  1.00  0.00           H
ATOM    287  CG1 ILE X  18       1.767  -5.788  17.627  1.00  0.00           C
ATOM    288 HG12 ILE X  18       2.137  -5.938  16.606  1.00  0.00           H
ATOM    289 HG13 ILE X  18       2.316  -5.075  18.233  1.00  0.00           H
ATOM    290  CD1 ILE X  18       1.780  -7.113  18.283  1.00  0.00           C
ATOM    291 HD11 ILE X  18       1.238  -7.072  19.233  1.00  0.00           H
ATOM    292 HD12 ILE X  18       2.833  -7.354  18.450  1.00  0.00           H
ATOM    293 HD13 ILE X  18       1.249  -7.800  17.628  1.00  0.00           H
ATOM    294  C   ILE X  18      -1.114  -3.086  17.273  1.00  0.00           C
ATOM    295  O   ILE X  18      -1.691  -2.948  18.371  1.00  0.00           O
ATOM    296  N   TYR X  19      -1.745  -2.782  16.140  1.00  0.00           N
ATOM    297  H   TYR X  19      -1.282  -3.148  15.321  1.00  0.00           H
ATOM    298  CA  TYR X  19      -3.122  -2.331  16.001  1.00  0.00           C
ATOM    299  HA  TYR X  19      -3.437  -1.892  16.939  1.00  0.00           H
ATOM    300  CB  TYR X  19      -3.094  -1.294  14.819  1.00  0.00           C
ATOM    301  HB2 TYR X  19      -2.359  -0.500  14.946  1.00  0.00           H
ATOM    302  HB3 TYR X  19      -2.708  -1.797  13.932  1.00  0.00           H
ATOM    303  CG  TYR X  19      -4.383  -0.652  14.325  1.00  0.00           C
ATOM    304  CD1 TYR X  19      -4.961   0.371  15.103  1.00  0.00           C
ATOM    305  HD1 TYR X  19      -4.497   0.716  16.012  1.00  0.00           H
ATOM    306  CE1 TYR X  19      -6.129   1.007  14.633  1.00  0.00           C
ATOM    307  HE1 TYR X  19      -6.553   1.894  15.078  1.00  0.00           H
ATOM    308  CZ  TYR X  19      -6.608   0.668  13.329  1.00  0.00           C
ATOM    309  OH  TYR X  19      -7.510   1.380  12.648  1.00  0.00           O
ATOM    310  HH  TYR X  19      -7.940   1.987  13.265  1.00  0.00           H
ATOM    311  CE2 TYR X  19      -6.083  -0.430  12.653  1.00  0.00           C
ATOM    312  HE2 TYR X  19      -6.543  -0.804  11.743  1.00  0.00           H
ATOM    313  CD2 TYR X  19      -5.037  -1.144  13.173  1.00  0.00           C
ATOM    314  HD2 TYR X  19      -4.602  -2.052  12.777  1.00  0.00           H
ATOM    315  C   TYR X  19      -4.141  -3.470  15.779  1.00  0.00           C
ATOM    316  O   TYR X  19      -5.271  -3.473  16.257  1.00  0.00           O
ATOM    317  N   GLY X  20      -3.794  -4.485  15.034  1.00  0.00           N
ATOM    318  H   GLY X  20      -2.852  -4.513  14.658  1.00  0.00           H
ATOM    319  CA  GLY X  20      -4.492  -5.720  14.993  1.00  0.00           C
ATOM    320  HA2 GLY X  20      -4.647  -6.112  16.001  1.00  0.00           H
ATOM    321  HA3 GLY X  20      -5.483  -5.624  14.554  1.00  0.00           H
ATOM    322  C   GLY X  20      -3.707  -6.714  14.055  1.00  0.00           C
ATOM    323  O   GLY X  20      -2.790  -6.336  13.264  1.00  0.00           O
ATOM    324  N   LYS X  21      -4.191  -7.946  14.145  1.00  0.00           N
ATOM    325  H   LYS X  21      -4.929  -8.029  14.823  1.00  0.00           H
ATOM    326  CA  LYS X  21      -3.718  -9.211  13.507  1.00  0.00           C
ATOM    327  HA  LYS X  21      -3.339  -8.974  12.513  1.00  0.00           H
ATOM    328  CB  LYS X  21      -2.541  -9.858  14.279  1.00  0.00           C
ATOM    329  HB2 LYS X  21      -2.855  -9.636  15.302  1.00  0.00           H
ATOM    330  HB3 LYS X  21      -2.504 -10.925  14.085  1.00  0.00           H
ATOM    331  CG  LYS X  21      -1.196  -9.209  13.969  1.00  0.00           C
ATOM    332  HG2 LYS X  21      -0.911  -9.413  12.934  1.00  0.00           H
ATOM    333  HG3 LYS X  21      -1.215  -8.121  14.041  1.00  0.00           H
ATOM    334  CD  LYS X  21      -0.096  -9.780  14.890  1.00  0.00           C
ATOM    335  HD2 LYS X  21       0.804  -9.180  14.734  1.00  0.00           H
ATOM    336  HD3 LYS X  21      -0.514  -9.716  15.885  1.00  0.00           H
ATOM    337  CE  LYS X  21       0.208 -11.190  14.403  1.00  0.00           C
ATOM    338  HE2 LYS X  21      -0.658 -11.847  14.307  1.00  0.00           H
ATOM    339  HE3 LYS X  21       0.650 -11.109  13.410  1.00  0.00           H
ATOM    340  NZ  LYS X  21       1.223 -11.807  15.247  1.00  0.00           N
ATOM    341  HZ1 LYS X  21       2.017 -11.198  15.398  1.00  0.00           H
ATOM    342  HZ2 LYS X  21       1.650 -12.561  14.737  1.00  0.00           H
ATOM    343  HZ3 LYS X  21       0.915 -12.165  16.147  1.00  0.00           H
ATOM    344  C   LYS X  21      -4.863 -10.222  13.399  1.00  0.00           C
ATOM    345  O   LYS X  21      -5.604 -10.408  14.320  1.00  0.00           O
ATOM    346  N   ASH X  22      -4.997 -10.876  12.270  1.00  0.00           N
ATOM    347  H   ASH X  22      -4.325 -10.722  11.538  1.00  0.00           H
ATOM    348  CA  ASH X  22      -6.097 -11.848  12.041  1.00  0.00           C
ATOM    349  HA  ASH X  22      -6.544 -11.937  13.036  1.00  0.00           H
ATOM    350  CB  ASH X  22      -7.025 -11.245  10.969  1.00  0.00           C
ATOM    351  HB2 ASH X  22      -7.987 -11.749  10.977  1.00  0.00           H
ATOM    352  HB3 ASH X  22      -7.245 -10.190  11.149  1.00  0.00           H
ATOM    353  CG  ASH X  22      -6.412 -11.174   9.596  1.00  0.00           C
ATOM    354  OD1 ASH X  22      -5.284 -11.508   9.320  1.00  0.00           O
ATOM    355  OD2 ASH X  22      -7.380 -11.010   8.603  1.00  0.00           O
ATOM    356  HD2 ASH X  22      -8.190 -10.693   9.019  1.00  0.00           H
ATOM    357  C   ASH X  22      -5.710 -13.304  11.601  1.00  0.00           C
ATOM    358  O   ASH X  22      -6.606 -14.045  11.326  1.00  0.00           O
ATOM    359  N   ASN X  23      -4.438 -13.626  11.709  1.00  0.00           N
ATOM    360  H   ASN X  23      -3.765 -12.890  11.825  1.00  0.00           H
ATOM    361  CA  ASN X  23      -3.805 -14.955  11.652  1.00  0.00           C
ATOM    362  HA  ASN X  23      -2.739 -14.767  11.508  1.00  0.00           H
ATOM    363  CB  ASN X  23      -3.929 -15.579  13.040  1.00  0.00           C
ATOM    364  HB2 ASN X  23      -4.969 -15.583  13.353  1.00  0.00           H
ATOM    365  HB3 ASN X  23      -3.776 -16.659  13.082  1.00  0.00           H
ATOM    366  CG  ASN X  23      -3.119 -14.827  14.172  1.00  0.00           C
ATOM    367  OD1 ASN X  23      -3.022 -13.574  14.290  1.00  0.00           O
ATOM    368  ND2 ASN X  23      -2.779 -15.556  15.223  1.00  0.00           N
ATOM    369 HD21 ASN X  23      -3.135 -16.497  15.291  1.00  0.00           H
ATOM    370 HD22 ASN X  23      -2.467 -15.072  16.054  1.00  0.00           H
ATOM    371  C   ASN X  23      -4.273 -15.848  10.464  1.00  0.00           C
ATOM    372  O   ASN X  23      -4.183 -17.107  10.621  1.00  0.00           O
ATOM    373  N   ALA X  24      -4.847 -15.253   9.415  1.00  0.00           N
ATOM    374  H   ALA X  24      -4.605 -14.326   9.100  1.00  0.00           H
ATOM    375  CA  ALA X  24      -6.048 -15.797   8.848  1.00  0.00           C
ATOM    376  HA  ALA X  24      -6.738 -16.141   9.618  1.00  0.00           H
ATOM    377  CB  ALA X  24      -6.705 -14.693   8.022  1.00  0.00           C
ATOM    378  HB1 ALA X  24      -6.749 -13.884   8.745  1.00  0.00           H
ATOM    379  HB2 ALA X  24      -7.726 -15.018   7.817  1.00  0.00           H
ATOM    380  HB3 ALA X  24      -6.282 -14.444   7.055  1.00  0.00           H
ATOM    381  C   ALA X  24      -5.710 -17.097   8.076  1.00  0.00           C
ATOM    382  O   ALA X  24      -6.511 -17.982   8.003  1.00  0.00           O
ATOM    383  N   VAL X  25      -4.481 -17.248   7.504  1.00  0.00           N
ATOM    384  H   VAL X  25      -3.779 -16.512   7.547  1.00  0.00           H
ATOM    385  CA  VAL X  25      -4.111 -18.436   6.721  1.00  0.00           C
ATOM    386  HA  VAL X  25      -5.013 -18.542   6.108  1.00  0.00           H
ATOM    387  CB  VAL X  25      -2.811 -18.253   5.925  1.00  0.00           C
ATOM    388  HB  VAL X  25      -1.973 -17.884   6.515  1.00  0.00           H
ATOM    389  CG1 VAL X  25      -2.296 -19.573   5.390  1.00  0.00           C
ATOM    390 HG11 VAL X  25      -1.382 -19.363   4.833  1.00  0.00           H
ATOM    391 HG12 VAL X  25      -1.999 -20.386   6.056  1.00  0.00           H
ATOM    392 HG13 VAL X  25      -2.957 -19.960   4.618  1.00  0.00           H
ATOM    393  CG2 VAL X  25      -3.010 -17.219   4.900  1.00  0.00           C
ATOM    394 HG21 VAL X  25      -3.899 -17.474   4.326  1.00  0.00           H
ATOM    395 HG22 VAL X  25      -2.140 -17.175   4.242  1.00  0.00           H
ATOM    396 HG23 VAL X  25      -3.110 -16.260   5.409  1.00  0.00           H
ATOM    397  C   VAL X  25      -4.075 -19.646   7.621  1.00  0.00           C
ATOM    398  O   VAL X  25      -4.617 -20.654   7.266  1.00  0.00           O
ATOM    399  N   ARG X  26      -3.495 -19.619   8.853  1.00  0.00           N
ATOM    400  H   ARG X  26      -3.043 -18.756   9.112  1.00  0.00           H
ATOM    401  CA  ARG X  26      -3.562 -20.677   9.879  1.00  0.00           C
ATOM    402  HA  ARG X  26      -3.532 -21.647   9.382  1.00  0.00           H
ATOM    403  CB  ARG X  26      -2.285 -20.647  10.708  1.00  0.00           C
ATOM    404  HB2 ARG X  26      -2.342 -21.579  11.290  1.00  0.00           H
ATOM    405  HB3 ARG X  26      -1.391 -20.587  10.085  1.00  0.00           H
ATOM    406  CG  ARG X  26      -2.250 -19.445  11.708  1.00  0.00           C
ATOM    407  HG2 ARG X  26      -2.369 -18.599  11.026  1.00  0.00           H
ATOM    408  HG3 ARG X  26      -3.069 -19.526  12.412  1.00  0.00           H
ATOM    409  CD  ARG X  26      -0.860 -19.519  12.323  1.00  0.00           C
ATOM    410  HD2 ARG X  26      -0.663 -20.456  12.854  1.00  0.00           H
ATOM    411  HD3 ARG X  26      -0.134 -19.447  11.512  1.00  0.00           H
ATOM    412  NE  ARG X  26      -0.702 -18.352  13.220  1.00  0.00           N
ATOM    413  HE  ARG X  26      -0.624 -18.552  14.205  1.00  0.00           H
ATOM    414  CZ  ARG X  26      -0.471 -17.116  12.812  1.00  0.00           C
ATOM    415  NH1 ARG X  26      -0.589 -16.718  11.545  1.00  0.00           N
ATOM    416 HH11 ARG X  26      -0.884 -17.288  10.772  1.00  0.00           H
ATOM    417 HH12 ARG X  26      -0.594 -15.710  11.529  1.00  0.00           H
ATOM    418  NH2 ARG X  26       0.033 -16.183  13.642  1.00  0.00           N
ATOM    419 HH21 ARG X  26       0.351 -16.310  14.591  1.00  0.00           H
ATOM    420 HH22 ARG X  26       0.116 -15.294  13.168  1.00  0.00           H
ATOM    421  C   ARG X  26      -4.823 -20.641  10.714  1.00  0.00           C
ATOM    422  O   ARG X  26      -5.103 -21.683  11.273  1.00  0.00           O
ATOM    423  N   ILE X  27      -5.697 -19.608  10.694  1.00  0.00           N
ATOM    424  H   ILE X  27      -5.398 -18.734  10.277  1.00  0.00           H
ATOM    425  CA  ILE X  27      -7.131 -19.826  10.987  1.00  0.00           C
ATOM    426  HA  ILE X  27      -7.126 -20.441  11.893  1.00  0.00           H
ATOM    427  CB  ILE X  27      -7.925 -18.537  11.296  1.00  0.00           C
ATOM    428  HB  ILE X  27      -7.980 -17.966  10.376  1.00  0.00           H
ATOM    429  CG2 ILE X  27      -9.338 -18.665  11.719  1.00  0.00           C
ATOM    430 HG21 ILE X  27      -9.848 -17.699  11.656  1.00  0.00           H
ATOM    431 HG22 ILE X  27      -9.461 -19.150  12.686  1.00  0.00           H
ATOM    432 HG23 ILE X  27      -9.853 -19.282  10.986  1.00  0.00           H
ATOM    433  CG1 ILE X  27      -7.218 -17.621  12.397  1.00  0.00           C
ATOM    434 HG12 ILE X  27      -6.272 -17.261  11.986  1.00  0.00           H
ATOM    435 HG13 ILE X  27      -7.834 -16.735  12.526  1.00  0.00           H
ATOM    436  CD1 ILE X  27      -6.892 -18.209  13.799  1.00  0.00           C
ATOM    437 HD11 ILE X  27      -6.465 -17.451  14.444  1.00  0.00           H
ATOM    438 HD12 ILE X  27      -6.277 -19.104  13.733  1.00  0.00           H
ATOM    439 HD13 ILE X  27      -7.856 -18.431  14.267  1.00  0.00           H
ATOM    440  C   ILE X  27      -7.821 -20.626   9.901  1.00  0.00           C
ATOM    441  O   ILE X  27      -8.529 -21.551  10.261  1.00  0.00           O
ATOM    442  N   GLY X  28      -7.432 -20.483   8.589  1.00  0.00           N
ATOM    443  H   GLY X  28      -6.748 -19.750   8.459  1.00  0.00           H
ATOM    444  CA  GLY X  28      -7.855 -21.269   7.406  1.00  0.00           C
ATOM    445  HA2 GLY X  28      -8.922 -21.036   7.380  1.00  0.00           H
ATOM    446  HA3 GLY X  28      -7.450 -20.789   6.517  1.00  0.00           H
ATOM    447  C   GLY X  28      -7.504 -22.738   7.503  1.00  0.00           C
ATOM    448  O   GLY X  28      -7.785 -23.396   6.495  1.00  0.00           O
ATOM    449  N   GLU X  29      -6.828 -23.248   8.581  1.00  0.00           N
ATOM    450  H   GLU X  29      -6.446 -22.664   9.306  1.00  0.00           H
ATOM    451  CA  GLU X  29      -6.821 -24.659   8.851  1.00  0.00           C
ATOM    452  HA  GLU X  29      -6.429 -25.154   7.962  1.00  0.00           H
ATOM    453  CB  GLU X  29      -5.899 -25.001  10.007  1.00  0.00           C
ATOM    454  HB2 GLU X  29      -6.207 -24.378  10.847  1.00  0.00           H
ATOM    455  HB3 GLU X  29      -6.090 -26.015  10.369  1.00  0.00           H
ATOM    456  CG  GLU X  29      -4.338 -24.783   9.830  1.00  0.00           C
ATOM    457  HG2 GLU X  29      -4.005 -25.235   8.896  1.00  0.00           H
ATOM    458  HG3 GLU X  29      -4.234 -23.703   9.653  1.00  0.00           H
ATOM    459  CD  GLU X  29      -3.529 -25.336  11.023  1.00  0.00           C
ATOM    460  OE1 GLU X  29      -4.060 -25.978  11.954  1.00  0.00           O
ATOM    461  OE2 GLU X  29      -2.305 -25.123  10.986  1.00  0.00           O
ATOM    462  C   GLU X  29      -8.192 -25.206   9.200  1.00  0.00           C
ATOM    463  O   GLU X  29      -8.575 -26.256   8.668  1.00  0.00           O
ATOM    464  N   ASP X  30      -8.822 -24.447  10.133  1.00  0.00           N
ATOM    465  H   ASP X  30      -8.351 -23.620  10.459  1.00  0.00           H
ATOM    466  CA  ASP X  30     -10.114 -24.787  10.760  1.00  0.00           C
ATOM    467  HA  ASP X  30     -10.226 -25.872  10.677  1.00  0.00           H
ATOM    468  CB  ASP X  30     -10.024 -24.370  12.293  1.00  0.00           C
ATOM    469  HB2 ASP X  30      -9.043 -24.362  12.776  1.00  0.00           H
ATOM    470  HB3 ASP X  30     -10.366 -23.339  12.270  1.00  0.00           H
ATOM    471  CG  ASP X  30     -10.855 -25.229  13.258  1.00  0.00           C
ATOM    472  OD1 ASP X  30     -11.265 -26.389  12.914  1.00  0.00           O
ATOM    473  OD2 ASP X  30     -11.255 -24.729  14.360  1.00  0.00           O
ATOM    474  C   ASP X  30     -11.407 -24.192  10.162  1.00  0.00           C
ATOM    475  O   ASP X  30     -12.498 -24.394  10.755  1.00  0.00           O
ATOM    476  N   SER X  31     -11.362 -23.414   9.092  1.00  0.00           N
ATOM    477  H   SER X  31     -10.489 -23.497   8.592  1.00  0.00           H
ATOM    478  CA  SER X  31     -12.355 -22.349   8.742  1.00  0.00           C
ATOM    479  HA  SER X  31     -13.371 -22.614   9.028  1.00  0.00           H
ATOM    480  CB  SER X  31     -12.066 -21.055   9.618  1.00  0.00           C
ATOM    481  HB2 SER X  31     -12.358 -21.471  10.586  1.00  0.00           H
ATOM    482  HB3 SER X  31     -10.994 -20.875   9.514  1.00  0.00           H
ATOM    483  OG  SER X  31     -12.774 -19.931   9.155  1.00  0.00           O
ATOM    484  HG  SER X  31     -12.618 -19.262   9.825  1.00  0.00           H
ATOM    485  C   SER X  31     -12.389 -22.008   7.218  1.00  0.00           C
ATOM    486  O   SER X  31     -11.401 -22.271   6.450  1.00  0.00           O
ATOM    487  N   ASP X  32     -13.451 -21.374   6.840  1.00  0.00           N
ATOM    488  H   ASP X  32     -13.989 -21.118   7.651  1.00  0.00           H
ATOM    489  CA  ASP X  32     -13.978 -21.037   5.463  1.00  0.00           C
ATOM    490  HA  ASP X  32     -13.608 -21.734   4.708  1.00  0.00           H
ATOM    491  CB  ASP X  32     -15.522 -21.247   5.508  1.00  0.00           C
ATOM    492  HB2 ASP X  32     -15.995 -20.712   6.329  1.00  0.00           H
ATOM    493  HB3 ASP X  32     -16.026 -20.933   4.586  1.00  0.00           H
ATOM    494  CG  ASP X  32     -15.785 -22.718   5.771  1.00  0.00           C
ATOM    495  OD1 ASP X  32     -16.779 -23.069   6.502  1.00  0.00           O
ATOM    496  OD2 ASP X  32     -15.115 -23.655   5.320  1.00  0.00           O
ATOM    497  C   ASP X  32     -13.377 -19.743   4.925  1.00  0.00           C
ATOM    498  O   ASP X  32     -14.005 -18.850   4.459  1.00  0.00           O
ATOM    499  N   VAL X  33     -12.079 -19.598   5.085  1.00  0.00           N
ATOM    500  H   VAL X  33     -11.584 -20.372   5.499  1.00  0.00           H
ATOM    501  CA  VAL X  33     -11.327 -18.297   4.930  1.00  0.00           C
ATOM    502  HA  VAL X  33     -11.984 -17.441   5.125  1.00  0.00           H
ATOM    503  CB  VAL X  33     -10.115 -18.271   5.812  1.00  0.00           C
ATOM    504  HB  VAL X  33      -9.362 -18.955   5.417  1.00  0.00           H
ATOM    505  CG1 VAL X  33      -9.424 -16.877   5.979  1.00  0.00           C
ATOM    506 HG11 VAL X  33      -8.342 -16.934   6.116  1.00  0.00           H
ATOM    507 HG12 VAL X  33      -9.485 -16.271   5.081  1.00  0.00           H
ATOM    508 HG13 VAL X  33      -9.791 -16.284   6.829  1.00  0.00           H
ATOM    509  CG2 VAL X  33     -10.522 -18.531   7.267  1.00  0.00           C
ATOM    510 HG21 VAL X  33     -10.759 -19.592   7.392  1.00  0.00           H
ATOM    511 HG22 VAL X  33     -11.338 -17.897   7.630  1.00  0.00           H
ATOM    512 HG23 VAL X  33      -9.650 -18.337   7.900  1.00  0.00           H
ATOM    513  C   VAL X  33     -10.954 -18.120   3.444  1.00  0.00           C
ATOM    514  O   VAL X  33     -10.672 -19.066   2.740  1.00  0.00           O
ATOM    515  N   LEU X  34     -11.166 -16.926   2.853  1.00  0.00           N
ATOM    516  H   LEU X  34     -11.320 -16.218   3.559  1.00  0.00           H
ATOM    517  CA  LEU X  34     -10.802 -16.534   1.515  1.00  0.00           C
ATOM    518  HA  LEU X  34     -11.237 -17.346   0.935  1.00  0.00           H
ATOM    519  CB  LEU X  34     -11.468 -15.155   1.100  1.00  0.00           C
ATOM    520  HB2 LEU X  34     -10.994 -14.351   1.656  1.00  0.00           H
ATOM    521  HB3 LEU X  34     -11.209 -14.878   0.080  1.00  0.00           H
ATOM    522  CG  LEU X  34     -12.934 -15.092   1.381  1.00  0.00           C
ATOM    523  HG  LEU X  34     -13.195 -15.013   2.430  1.00  0.00           H
ATOM    524  CD1 LEU X  34     -13.440 -13.784   0.820  1.00  0.00           C
ATOM    525 HD11 LEU X  34     -13.055 -12.921   1.363  1.00  0.00           H
ATOM    526 HD12 LEU X  34     -14.532 -13.743   0.855  1.00  0.00           H
ATOM    527 HD13 LEU X  34     -13.114 -13.782  -0.219  1.00  0.00           H
ATOM    528  CD2 LEU X  34     -13.757 -16.171   0.728  1.00  0.00           C
ATOM    529 HD21 LEU X  34     -13.344 -16.438  -0.243  1.00  0.00           H
ATOM    530 HD22 LEU X  34     -13.576 -17.089   1.285  1.00  0.00           H
ATOM    531 HD23 LEU X  34     -14.803 -15.879   0.746  1.00  0.00           H
ATOM    532  C   LEU X  34      -9.290 -16.474   1.155  1.00  0.00           C
ATOM    533  O   LEU X  34      -8.396 -16.060   1.895  1.00  0.00           O
ATOM    534  N   VAL X  35      -8.986 -16.847  -0.064  1.00  0.00           N
ATOM    535  H   VAL X  35      -9.777 -16.922  -0.692  1.00  0.00           H
ATOM    536  CA  VAL X  35      -7.629 -16.634  -0.669  1.00  0.00           C
ATOM    537  HA  VAL X  35      -6.861 -16.960   0.043  1.00  0.00           H
ATOM    538  CB  VAL X  35      -7.545 -17.459  -1.929  1.00  0.00           C
ATOM    539  HB  VAL X  35      -8.215 -17.166  -2.746  1.00  0.00           H
ATOM    540  CG1 VAL X  35      -6.180 -17.383  -2.505  1.00  0.00           C
ATOM    541 HG11 VAL X  35      -5.986 -17.889  -3.456  1.00  0.00           H
ATOM    542 HG12 VAL X  35      -5.969 -16.360  -2.821  1.00  0.00           H
ATOM    543 HG13 VAL X  35      -5.454 -17.722  -1.769  1.00  0.00           H
ATOM    544  CG2 VAL X  35      -7.768 -18.932  -1.659  1.00  0.00           C
ATOM    545 HG21 VAL X  35      -7.534 -19.470  -2.571  1.00  0.00           H
ATOM    546 HG22 VAL X  35      -8.724 -19.117  -1.172  1.00  0.00           H
ATOM    547 HG23 VAL X  35      -7.036 -19.207  -0.894  1.00  0.00           H
ATOM    548  C   VAL X  35      -7.540 -15.157  -1.001  1.00  0.00           C
ATOM    549  O   VAL X  35      -8.304 -14.797  -1.871  1.00  0.00           O
ATOM    550  N   THR X  36      -6.666 -14.342  -0.363  1.00  0.00           N
ATOM    551  H   THR X  36      -5.974 -14.746   0.258  1.00  0.00           H
ATOM    552  CA  THR X  36      -6.526 -12.895  -0.460  1.00  0.00           C
ATOM    553  HA  THR X  36      -7.065 -12.404  -1.266  1.00  0.00           H
ATOM    554  CB  THR X  36      -7.198 -12.223   0.718  1.00  0.00           C
ATOM    555  HB  THR X  36      -7.085 -11.148   0.706  1.00  0.00           H
ATOM    556  CG2 THR X  36      -8.676 -12.625   0.785  1.00  0.00           C
ATOM    557 HG21 THR X  36      -9.177 -11.960   1.488  1.00  0.00           H
ATOM    558 HG22 THR X  36      -8.665 -13.653   1.156  1.00  0.00           H
ATOM    559 HG23 THR X  36      -9.045 -12.616  -0.241  1.00  0.00           H
ATOM    560  OG1 THR X  36      -6.776 -12.657   2.003  1.00  0.00           O
ATOM    561  HG1 THR X  36      -6.842 -13.609   1.989  1.00  0.00           H
ATOM    562  C   THR X  36      -5.137 -12.488  -0.614  1.00  0.00           C
ATOM    563  O   THR X  36      -4.259 -13.065  -0.010  1.00  0.00           O
ATOM    564  N   ARG X  37      -4.861 -11.363  -1.309  1.00  0.00           N
ATOM    565  H   ARG X  37      -5.548 -10.752  -1.722  1.00  0.00           H
ATOM    566  CA  ARG X  37      -3.469 -10.901  -1.590  1.00  0.00           C
ATOM    567  HA  ARG X  37      -2.894 -11.005  -0.671  1.00  0.00           H
ATOM    568  CB  ARG X  37      -2.839 -11.717  -2.711  1.00  0.00           C
ATOM    569  HB2 ARG X  37      -3.651 -12.044  -3.363  1.00  0.00           H
ATOM    570  HB3 ARG X  37      -2.148 -11.116  -3.284  1.00  0.00           H
ATOM    571  CG  ARG X  37      -2.053 -13.013  -2.325  1.00  0.00           C
ATOM    572  HG2 ARG X  37      -2.758 -13.630  -1.759  1.00  0.00           H
ATOM    573  HG3 ARG X  37      -1.908 -13.534  -3.271  1.00  0.00           H
ATOM    574  CD  ARG X  37      -0.820 -12.780  -1.556  1.00  0.00           C
ATOM    575  HD2 ARG X  37      -1.058 -12.396  -0.569  1.00  0.00           H
ATOM    576  HD3 ARG X  37      -0.407 -13.795  -1.514  1.00  0.00           H
ATOM    577  NE  ARG X  37       0.102 -11.904  -2.278  1.00  0.00           N
ATOM    578  HE  ARG X  37       0.341 -11.044  -1.815  1.00  0.00           H
ATOM    579  CZ  ARG X  37       0.648 -12.013  -3.503  1.00  0.00           C
ATOM    580  NH1 ARG X  37       0.623 -13.080  -4.265  1.00  0.00           N
ATOM    581 HH11 ARG X  37       0.518 -13.891  -3.680  1.00  0.00           H
ATOM    582 HH12 ARG X  37       1.231 -13.175  -5.079  1.00  0.00           H
ATOM    583  NH2 ARG X  37       1.160 -10.891  -3.979  1.00  0.00           N
ATOM    584 HH21 ARG X  37       1.103 -10.019  -3.452  1.00  0.00           H
ATOM    585 HH22 ARG X  37       1.569 -10.931  -4.898  1.00  0.00           H
ATOM    586  C   ARG X  37      -3.462  -9.360  -1.844  1.00  0.00           C
ATOM    587  O   ARG X  37      -4.482  -8.725  -2.089  1.00  0.00           O
ATOM    588  N   GLU X  38      -2.199  -8.792  -1.844  1.00  0.00           N
ATOM    589  H   GLU X  38      -1.419  -9.383  -1.597  1.00  0.00           H
ATOM    590  CA  GLU X  38      -1.971  -7.388  -2.179  1.00  0.00           C
ATOM    591  HA  GLU X  38      -0.895  -7.237  -2.074  1.00  0.00           H
ATOM    592  CB  GLU X  38      -2.178  -7.123  -3.647  1.00  0.00           C
ATOM    593  HB2 GLU X  38      -3.217  -7.211  -3.954  1.00  0.00           H
ATOM    594  HB3 GLU X  38      -1.792  -6.135  -3.904  1.00  0.00           H
ATOM    595  CG  GLU X  38      -1.461  -8.142  -4.575  1.00  0.00           C
ATOM    596  HG2 GLU X  38      -0.478  -8.304  -4.122  1.00  0.00           H
ATOM    597  HG3 GLU X  38      -2.031  -9.058  -4.459  1.00  0.00           H
ATOM    598  CD  GLU X  38      -1.413  -7.740  -6.073  1.00  0.00           C
ATOM    599  OE1 GLU X  38      -0.802  -6.692  -6.466  1.00  0.00           O
ATOM    600  OE2 GLU X  38      -1.768  -8.622  -6.930  1.00  0.00           O
ATOM    601  C   GLU X  38      -2.709  -6.453  -1.192  1.00  0.00           C
ATOM    602  O   GLU X  38      -3.335  -5.478  -1.565  1.00  0.00           O
ATOM    603  N   PRO X  39      -2.712  -6.842   0.125  1.00  0.00           N
ATOM    604  CD  PRO X  39      -1.631  -7.523   0.843  1.00  0.00           C
ATOM    605  HD2 PRO X  39      -0.641  -7.168   0.544  1.00  0.00           H
ATOM    606  HD3 PRO X  39      -1.660  -8.600   0.670  1.00  0.00           H
ATOM    607  CG  PRO X  39      -1.886  -7.267   2.299  1.00  0.00           C
ATOM    608  HG2 PRO X  39      -1.496  -6.269   2.524  1.00  0.00           H
ATOM    609  HG3 PRO X  39      -1.483  -7.980   3.015  1.00  0.00           H
ATOM    610  CB  PRO X  39      -3.454  -7.207   2.308  1.00  0.00           C
ATOM    611  HB2 PRO X  39      -3.930  -6.679   3.140  1.00  0.00           H
ATOM    612  HB3 PRO X  39      -3.989  -8.152   2.192  1.00  0.00           H
ATOM    613  CA  PRO X  39      -3.672  -6.304   1.091  1.00  0.00           C
ATOM    614  HA  PRO X  39      -4.703  -6.497   0.782  1.00  0.00           H
ATOM    615  C   PRO X  39      -3.435  -4.827   1.309  1.00  0.00           C
ATOM    616  O   PRO X  39      -2.359  -4.291   1.087  1.00  0.00           O
ATOM    617  N   TYR X  40      -4.457  -4.081   1.695  1.00  0.00           N
ATOM    618  H   TYR X  40      -5.398  -4.440   1.748  1.00  0.00           H
ATOM    619  CA  TYR X  40      -4.346  -2.740   2.344  1.00  0.00           C
ATOM    620  HA  TYR X  40      -3.418  -2.592   2.896  1.00  0.00           H
ATOM    621  CB  TYR X  40      -4.358  -1.666   1.196  1.00  0.00           C
ATOM    622  HB2 TYR X  40      -4.206  -0.636   1.539  1.00  0.00           H
ATOM    623  HB3 TYR X  40      -3.474  -1.822   0.577  1.00  0.00           H
ATOM    624  CG  TYR X  40      -5.591  -1.590   0.205  1.00  0.00           C
ATOM    625  CD1 TYR X  40      -5.670  -2.425  -0.846  1.00  0.00           C
ATOM    626  HD1 TYR X  40      -4.936  -3.220  -0.866  1.00  0.00           H
ATOM    627  CE1 TYR X  40      -6.630  -2.345  -1.851  1.00  0.00           C
ATOM    628  HE1 TYR X  40      -6.739  -3.051  -2.652  1.00  0.00           H
ATOM    629  CZ  TYR X  40      -7.495  -1.248  -1.833  1.00  0.00           C
ATOM    630  OH  TYR X  40      -8.387  -1.111  -2.766  1.00  0.00           O
ATOM    631  HH  TYR X  40      -8.165  -1.590  -3.569  1.00  0.00           H
ATOM    632  CE2 TYR X  40      -7.516  -0.359  -0.698  1.00  0.00           C
ATOM    633  HE2 TYR X  40      -8.203   0.442  -0.504  1.00  0.00           H
ATOM    634  CD2 TYR X  40      -6.498  -0.537   0.279  1.00  0.00           C
ATOM    635  HD2 TYR X  40      -6.447   0.175   1.087  1.00  0.00           H
ATOM    636  C   TYR X  40      -5.446  -2.536   3.483  1.00  0.00           C
ATOM    637  O   TYR X  40      -6.363  -3.356   3.710  1.00  0.00           O
ATOM    638  N   VAL X  41      -5.381  -1.356   4.095  1.00  0.00           N
ATOM    639  H   VAL X  41      -4.623  -0.705   3.942  1.00  0.00           H
ATOM    640  CA  VAL X  41      -6.195  -1.084   5.268  1.00  0.00           C
ATOM    641  HA  VAL X  41      -7.027  -1.774   5.404  1.00  0.00           H
ATOM    642  CB  VAL X  41      -5.443  -1.221   6.582  1.00  0.00           C
ATOM    643  HB  VAL X  41      -4.546  -0.609   6.679  1.00  0.00           H
ATOM    644  CG1 VAL X  41      -6.241  -1.048   7.803  1.00  0.00           C
ATOM    645 HG11 VAL X  41      -6.621  -0.034   7.908  1.00  0.00           H
ATOM    646 HG12 VAL X  41      -7.045  -1.786   7.815  1.00  0.00           H
ATOM    647 HG13 VAL X  41      -5.510  -1.175   8.610  1.00  0.00           H
ATOM    648  CG2 VAL X  41      -4.893  -2.674   6.647  1.00  0.00           C
ATOM    649 HG21 VAL X  41      -4.443  -3.039   7.565  1.00  0.00           H
ATOM    650 HG22 VAL X  41      -4.232  -2.946   5.817  1.00  0.00           H
ATOM    651 HG23 VAL X  41      -5.817  -3.265   6.664  1.00  0.00           H
ATOM    652  C   VAL X  41      -6.753   0.345   5.070  1.00  0.00           C
ATOM    653  O   VAL X  41      -5.989   1.219   4.557  1.00  0.00           O
ATOM    654  N   SER X  42      -7.932   0.693   5.520  1.00  0.00           N
ATOM    655  H   SER X  42      -8.430   0.096   6.156  1.00  0.00           H
ATOM    656  CA  SER X  42      -8.549   1.984   5.352  1.00  0.00           C
ATOM    657  HA  SER X  42      -7.767   2.693   5.632  1.00  0.00           H
ATOM    658  CB  SER X  42      -9.062   2.302   3.939  1.00  0.00           C
ATOM    659  HB2 SER X  42      -8.307   1.967   3.227  1.00  0.00           H
ATOM    660  HB3 SER X  42     -10.039   1.838   3.804  1.00  0.00           H
ATOM    661  OG  SER X  42      -9.351   3.671   3.708  1.00  0.00           O
ATOM    662  HG  SER X  42      -8.585   4.253   3.710  1.00  0.00           H
ATOM    663  C   SER X  42      -9.692   2.093   6.380  1.00  0.00           C
ATOM    664  O   SER X  42     -10.154   1.076   6.924  1.00  0.00           O
ATOM    665  N   CYX X  43     -10.171   3.346   6.578  1.00  0.00           N
ATOM    666  H   CYX X  43      -9.593   4.093   6.240  1.00  0.00           H
ATOM    667  CA  CYX X  43     -11.283   3.605   7.542  1.00  0.00           C
ATOM    668  HA  CYX X  43     -11.815   2.672   7.698  1.00  0.00           H
ATOM    669  CB  CYX X  43     -10.768   4.185   8.864  1.00  0.00           C
ATOM    670  HB2 CYX X  43     -10.310   5.140   8.627  1.00  0.00           H
ATOM    671  HB3 CYX X  43     -11.624   4.423   9.495  1.00  0.00           H
ATOM    672  SG  CYX X  43      -9.537   3.281   9.820  1.00  0.00           S
ATOM    673  C   CYX X  43     -12.322   4.569   6.882  1.00  0.00           C
ATOM    674  O   CYX X  43     -11.925   5.616   6.433  1.00  0.00           O
ATOM    675  N   ASP X  44     -13.582   4.173   7.047  1.00  0.00           N
ATOM    676  H   ASP X  44     -13.685   3.303   7.538  1.00  0.00           H
ATOM    677  CA  ASP X  44     -14.608   5.188   7.129  1.00  0.00           C
ATOM    678  HA  ASP X  44     -14.402   5.982   6.406  1.00  0.00           H
ATOM    679  CB  ASP X  44     -15.958   4.557   6.757  1.00  0.00           C
ATOM    680  HB2 ASP X  44     -16.319   3.737   7.383  1.00  0.00           H
ATOM    681  HB3 ASP X  44     -16.665   5.382   6.832  1.00  0.00           H
ATOM    682  CG  ASP X  44     -15.994   4.147   5.259  1.00  0.00           C
ATOM    683  OD1 ASP X  44     -16.251   3.000   4.950  1.00  0.00           O
ATOM    684  OD2 ASP X  44     -15.501   4.965   4.434  1.00  0.00           O
ATOM    685  C   ASP X  44     -14.683   5.813   8.577  1.00  0.00           C
ATOM    686  O   ASP X  44     -14.176   5.183   9.542  1.00  0.00           O
ATOM    687  N   PRO X  45     -15.296   7.009   8.818  1.00  0.00           N
ATOM    688  CD  PRO X  45     -15.503   8.049   7.796  1.00  0.00           C
ATOM    689  HD2 PRO X  45     -16.465   7.888   7.297  1.00  0.00           H
ATOM    690  HD3 PRO X  45     -14.657   8.169   7.124  1.00  0.00           H
ATOM    691  CG  PRO X  45     -15.636   9.339   8.502  1.00  0.00           C
ATOM    692  HG2 PRO X  45     -16.274  10.074   8.019  1.00  0.00           H
ATOM    693  HG3 PRO X  45     -14.686   9.840   8.709  1.00  0.00           H
ATOM    694  CB  PRO X  45     -16.156   8.965   9.921  1.00  0.00           C
ATOM    695  HB2 PRO X  45     -17.231   8.775   9.921  1.00  0.00           H
ATOM    696  HB3 PRO X  45     -15.902   9.760  10.633  1.00  0.00           H
ATOM    697  CA  PRO X  45     -15.350   7.656  10.155  1.00  0.00           C
ATOM    698  HA  PRO X  45     -14.315   7.874  10.420  1.00  0.00           H
ATOM    699  C   PRO X  45     -15.987   6.820  11.268  1.00  0.00           C
ATOM    700  O   PRO X  45     -15.928   7.263  12.391  1.00  0.00           O
ATOM    701  N   ASP X  46     -16.629   5.705  10.903  1.00  0.00           N
ATOM    702  H   ASP X  46     -16.812   5.582   9.923  1.00  0.00           H
ATOM    703  CA  ASP X  46     -17.371   4.838  11.883  1.00  0.00           C
ATOM    704  HA  ASP X  46     -17.295   5.057  12.949  1.00  0.00           H
ATOM    705  CB  ASP X  46     -18.808   4.797  11.483  1.00  0.00           C
ATOM    706  HB2 ASP X  46     -19.395   4.122  12.107  1.00  0.00           H
ATOM    707  HB3 ASP X  46     -19.429   5.692  11.529  1.00  0.00           H
ATOM    708  CG  ASP X  46     -19.196   4.166  10.110  1.00  0.00           C
ATOM    709  OD1 ASP X  46     -18.632   4.596   9.064  1.00  0.00           O
ATOM    710  OD2 ASP X  46     -20.138   3.342  10.144  1.00  0.00           O
ATOM    711  C   ASP X  46     -16.883   3.413  11.725  1.00  0.00           C
ATOM    712  O   ASP X  46     -17.299   2.535  12.526  1.00  0.00           O
ATOM    713  N   GLU X  47     -16.013   3.113  10.713  1.00  0.00           N
ATOM    714  H   GLU X  47     -15.659   3.886  10.184  1.00  0.00           H
ATOM    715  CA  GLU X  47     -15.701   1.776  10.401  1.00  0.00           C
ATOM    716  HA  GLU X  47     -15.718   1.194  11.324  1.00  0.00           H
ATOM    717  CB  GLU X  47     -16.796   1.264   9.432  1.00  0.00           C
ATOM    718  HB2 GLU X  47     -17.793   1.633   9.666  1.00  0.00           H
ATOM    719  HB3 GLU X  47     -16.624   1.495   8.378  1.00  0.00           H
ATOM    720  CG  GLU X  47     -16.879  -0.266   9.669  1.00  0.00           C
ATOM    721  HG2 GLU X  47     -15.896  -0.681   9.461  1.00  0.00           H
ATOM    722  HG3 GLU X  47     -17.100  -0.439  10.717  1.00  0.00           H
ATOM    723  CD  GLU X  47     -18.004  -0.932   8.858  1.00  0.00           C
ATOM    724  OE1 GLU X  47     -17.826  -2.161   8.767  1.00  0.00           O
ATOM    725  OE2 GLU X  47     -18.911  -0.312   8.305  1.00  0.00           O
ATOM    726  C   GLU X  47     -14.313   1.584   9.652  1.00  0.00           C
ATOM    727  O   GLU X  47     -14.142   1.679   8.431  1.00  0.00           O
ATOM    728  N   CYX X  48     -13.341   1.135  10.446  1.00  0.00           N
ATOM    729  H   CYX X  48     -13.446   1.109  11.457  1.00  0.00           H
ATOM    730  CA  CYX X  48     -12.071   0.637   9.947  1.00  0.00           C
ATOM    731  HA  CYX X  48     -11.728   1.248   9.119  1.00  0.00           H
ATOM    732  CB  CYX X  48     -10.942   0.814  11.022  1.00  0.00           C
ATOM    733  HB2 CYX X  48     -11.202   0.374  11.981  1.00  0.00           H
ATOM    734  HB3 CYX X  48     -10.051   0.300  10.645  1.00  0.00           H
ATOM    735  SG  CYX X  48     -10.486   2.516  11.421  1.00  0.00           S
ATOM    736  C   CYX X  48     -12.191  -0.840   9.439  1.00  0.00           C
ATOM    737  O   CYX X  48     -12.839  -1.638  10.093  1.00  0.00           O
ATOM    738  N   ARG X  49     -11.587  -1.188   8.323  1.00  0.00           N
ATOM    739  H   ARG X  49     -11.223  -0.447   7.739  1.00  0.00           H
ATOM    740  CA  ARG X  49     -11.882  -2.406   7.491  1.00  0.00           C
ATOM    741  HA  ARG X  49     -12.249  -3.172   8.171  1.00  0.00           H
ATOM    742  CB  ARG X  49     -13.066  -2.151   6.504  1.00  0.00           C
ATOM    743  HB2 ARG X  49     -12.809  -1.344   5.828  1.00  0.00           H
ATOM    744  HB3 ARG X  49     -13.118  -3.034   5.865  1.00  0.00           H
ATOM    745  CG  ARG X  49     -14.397  -1.847   7.160  1.00  0.00           C
ATOM    746  HG2 ARG X  49     -14.655  -2.682   7.816  1.00  0.00           H
ATOM    747  HG3 ARG X  49     -14.305  -0.920   7.734  1.00  0.00           H
ATOM    748  CD  ARG X  49     -15.494  -1.566   6.176  1.00  0.00           C
ATOM    749  HD2 ARG X  49     -16.416  -1.385   6.734  1.00  0.00           H
ATOM    750  HD3 ARG X  49     -15.268  -0.660   5.615  1.00  0.00           H
ATOM    751  NE  ARG X  49     -15.772  -2.734   5.234  1.00  0.00           N
ATOM    752  HE  ARG X  49     -15.558  -2.664   4.251  1.00  0.00           H
ATOM    753  CZ  ARG X  49     -16.500  -3.816   5.548  1.00  0.00           C
ATOM    754  NH1 ARG X  49     -17.111  -4.034   6.670  1.00  0.00           N
ATOM    755 HH11 ARG X  49     -17.305  -3.325   7.368  1.00  0.00           H
ATOM    756 HH12 ARG X  49     -17.817  -4.754   6.576  1.00  0.00           H
ATOM    757  NH2 ARG X  49     -16.829  -4.649   4.609  1.00  0.00           N
ATOM    758 HH21 ARG X  49     -16.388  -4.585   3.701  1.00  0.00           H
ATOM    759 HH22 ARG X  49     -17.407  -5.467   4.748  1.00  0.00           H
ATOM    760  C   ARG X  49     -10.619  -2.751   6.720  1.00  0.00           C
ATOM    761  O   ARG X  49      -9.797  -1.910   6.346  1.00  0.00           O
ATOM    762  N   PHE X  50     -10.305  -4.033   6.649  1.00  0.00           N
ATOM    763  H   PHE X  50     -10.992  -4.683   7.021  1.00  0.00           H
ATOM    764  CA  PHE X  50      -9.244  -4.644   5.893  1.00  0.00           C
ATOM    765  HA  PHE X  50      -8.318  -4.074   5.896  1.00  0.00           H
ATOM    766  CB  PHE X  50      -9.042  -6.021   6.572  1.00  0.00           C
ATOM    767  HB2 PHE X  50      -9.952  -6.562   6.794  1.00  0.00           H
ATOM    768  HB3 PHE X  50      -8.401  -6.589   5.908  1.00  0.00           H
ATOM    769  CG  PHE X  50      -8.217  -6.088   7.820  1.00  0.00           C
ATOM    770  CD1 PHE X  50      -7.760  -4.908   8.390  1.00  0.00           C
ATOM    771  HD1 PHE X  50      -7.888  -3.949   7.900  1.00  0.00           H
ATOM    772  CE1 PHE X  50      -7.158  -4.907   9.678  1.00  0.00           C
ATOM    773  HE1 PHE X  50      -6.722  -4.018  10.110  1.00  0.00           H
ATOM    774  CZ  PHE X  50      -6.973  -6.137  10.352  1.00  0.00           C
ATOM    775  HZ  PHE X  50      -6.349  -6.197  11.234  1.00  0.00           H
ATOM    776  CE2 PHE X  50      -7.351  -7.339   9.714  1.00  0.00           C
ATOM    777  HE2 PHE X  50      -7.052  -8.279  10.160  1.00  0.00           H
ATOM    778  CD2 PHE X  50      -8.033  -7.309   8.473  1.00  0.00           C
ATOM    779  HD2 PHE X  50      -8.356  -8.216   7.984  1.00  0.00           H
ATOM    780  C   PHE X  50      -9.755  -4.774   4.430  1.00  0.00           C
ATOM    781  O   PHE X  50     -10.941  -5.152   4.246  1.00  0.00           O
ATOM    782  N   TYR X  51      -8.880  -4.545   3.454  1.00  0.00           N
ATOM    783  H   TYR X  51      -7.911  -4.370   3.657  1.00  0.00           H
ATOM    784  CA  TYR X  51      -9.117  -4.543   1.997  1.00  0.00           C
ATOM    785  HA  TYR X  51     -10.110  -4.995   1.867  1.00  0.00           H
ATOM    786  CB  TYR X  51      -9.169  -3.091   1.447  1.00  0.00           C
ATOM    787  HB2 TYR X  51      -8.228  -2.617   1.730  1.00  0.00           H
ATOM    788  HB3 TYR X  51      -9.148  -3.110   0.359  1.00  0.00           H
ATOM    789  CG  TYR X  51     -10.290  -2.202   1.990  1.00  0.00           C
ATOM    790  CD1 TYR X  51     -10.140  -1.594   3.240  1.00  0.00           C
ATOM    791  HD1 TYR X  51      -9.240  -1.708   3.813  1.00  0.00           H
ATOM    792  CE1 TYR X  51     -11.133  -0.727   3.753  1.00  0.00           C
ATOM    793  HE1 TYR X  51     -11.039  -0.258   4.717  1.00  0.00           H
ATOM    794  CZ  TYR X  51     -12.362  -0.610   3.001  1.00  0.00           C
ATOM    795  OH  TYR X  51     -13.344   0.136   3.511  1.00  0.00           O
ATOM    796  HH  TYR X  51     -13.020   0.654   4.255  1.00  0.00           H
ATOM    797  CE2 TYR X  51     -12.503  -1.222   1.706  1.00  0.00           C
ATOM    798  HE2 TYR X  51     -13.382  -1.110   1.085  1.00  0.00           H
ATOM    799  CD2 TYR X  51     -11.391  -1.886   1.197  1.00  0.00           C
ATOM    800  HD2 TYR X  51     -11.383  -2.310   0.199  1.00  0.00           H
ATOM    801  C   TYR X  51      -8.050  -5.352   1.208  1.00  0.00           C
ATOM    802  O   TYR X  51      -6.890  -5.245   1.644  1.00  0.00           O
ATOM    803  N   ALA X  52      -8.414  -6.174   0.259  1.00  0.00           N
ATOM    804  H   ALA X  52      -9.408  -6.283   0.106  1.00  0.00           H
ATOM    805  CA  ALA X  52      -7.455  -7.104  -0.410  1.00  0.00           C
ATOM    806  HA  ALA X  52      -6.535  -6.596  -0.688  1.00  0.00           H
ATOM    807  CB  ALA X  52      -7.016  -8.180   0.570  1.00  0.00           C
ATOM    808  HB1 ALA X  52      -6.238  -8.786   0.103  1.00  0.00           H
ATOM    809  HB2 ALA X  52      -7.798  -8.863   0.888  1.00  0.00           H
ATOM    810  HB3 ALA X  52      -6.632  -7.695   1.462  1.00  0.00           H
ATOM    811  C   ALA X  52      -8.061  -7.740  -1.713  1.00  0.00           C
ATOM    812  O   ALA X  52      -9.278  -7.868  -1.826  1.00  0.00           O
ATOM    813  N   LEU X  53      -7.284  -7.986  -2.780  1.00  0.00           N
ATOM    814  H   LEU X  53      -6.324  -7.694  -2.691  1.00  0.00           H
ATOM    815  CA  LEU X  53      -7.774  -8.717  -3.983  1.00  0.00           C
ATOM    816  HA  LEU X  53      -8.775  -8.358  -4.232  1.00  0.00           H
ATOM    817  CB  LEU X  53      -6.856  -8.499  -5.246  1.00  0.00           C
ATOM    818  HB2 LEU X  53      -5.872  -8.848  -4.950  1.00  0.00           H
ATOM    819  HB3 LEU X  53      -7.209  -9.117  -6.084  1.00  0.00           H
ATOM    820  CG  LEU X  53      -6.697  -7.011  -5.590  1.00  0.00           C
ATOM    821  HG  LEU X  53      -6.247  -6.560  -4.698  1.00  0.00           H
ATOM    822  CD1 LEU X  53      -5.727  -6.852  -6.795  1.00  0.00           C
ATOM    823 HD11 LEU X  53      -4.693  -7.188  -6.663  1.00  0.00           H
ATOM    824 HD12 LEU X  53      -5.662  -5.772  -6.928  1.00  0.00           H
ATOM    825 HD13 LEU X  53      -6.156  -7.417  -7.631  1.00  0.00           H
ATOM    826  CD2 LEU X  53      -7.949  -6.313  -6.107  1.00  0.00           C
ATOM    827 HD21 LEU X  53      -8.494  -6.020  -5.209  1.00  0.00           H
ATOM    828 HD22 LEU X  53      -7.735  -5.416  -6.685  1.00  0.00           H
ATOM    829 HD23 LEU X  53      -8.629  -7.036  -6.566  1.00  0.00           H
ATOM    830  C   LEU X  53      -8.042 -10.172  -3.772  1.00  0.00           C
ATOM    831  O   LEU X  53      -7.275 -10.928  -3.205  1.00  0.00           O
ATOM    832  N   SER X  54      -9.213 -10.603  -4.191  1.00  0.00           N
ATOM    833  H   SER X  54      -9.749  -9.958  -4.748  1.00  0.00           H
ATOM    834  CA  SER X  54      -9.606 -12.017  -4.234  1.00  0.00           C
ATOM    835  HA  SER X  54      -8.739 -12.669  -4.099  1.00  0.00           H
ATOM    836  CB  SER X  54     -10.448 -12.222  -3.007  1.00  0.00           C
ATOM    837  HB2 SER X  54      -9.987 -11.703  -2.161  1.00  0.00           H
ATOM    838  HB3 SER X  54     -11.370 -11.688  -3.230  1.00  0.00           H
ATOM    839  OG  SER X  54     -10.707 -13.561  -2.642  1.00  0.00           O
ATOM    840  HG  SER X  54      -9.888 -13.901  -2.272  1.00  0.00           H
ATOM    841  C   SER X  54     -10.288 -12.429  -5.504  1.00  0.00           C
ATOM    842  O   SER X  54     -10.674 -11.505  -6.227  1.00  0.00           O
ATOM    843  N   GLN X  55     -10.555 -13.741  -5.851  1.00  0.00           N
ATOM    844  H   GLN X  55     -10.315 -14.482  -5.209  1.00  0.00           H
ATOM    845  CA  GLN X  55     -11.493 -14.237  -6.859  1.00  0.00           C
ATOM    846  HA  GLN X  55     -11.815 -13.496  -7.591  1.00  0.00           H
ATOM    847  CB  GLN X  55     -10.674 -15.237  -7.672  1.00  0.00           C
ATOM    848  HB2 GLN X  55     -10.211 -16.003  -7.049  1.00  0.00           H
ATOM    849  HB3 GLN X  55     -11.388 -15.648  -8.386  1.00  0.00           H
ATOM    850  CG  GLN X  55      -9.534 -14.582  -8.525  1.00  0.00           C
ATOM    851  HG2 GLN X  55      -9.920 -13.735  -9.101  1.00  0.00           H
ATOM    852  HG3 GLN X  55      -8.778 -14.229  -7.825  1.00  0.00           H
ATOM    853  CD  GLN X  55      -8.869 -15.585  -9.489  1.00  0.00           C
ATOM    854  OE1 GLN X  55      -9.386 -16.624  -9.851  1.00  0.00           O
ATOM    855  NE2 GLN X  55      -7.637 -15.351  -9.843  1.00  0.00           N
ATOM    856 HE21 GLN X  55      -7.238 -15.966 -10.535  1.00  0.00           H
ATOM    857 HE22 GLN X  55      -7.169 -14.523  -9.526  1.00  0.00           H
ATOM    858  C   GLN X  55     -12.711 -14.803  -6.181  1.00  0.00           C
ATOM    859  O   GLN X  55     -13.650 -15.320  -6.853  1.00  0.00           O
ATOM    860  N   GLY X  56     -12.926 -14.701  -4.842  1.00  0.00           N
ATOM    861  H   GLY X  56     -12.089 -14.363  -4.388  1.00  0.00           H
ATOM    862  CA  GLY X  56     -14.085 -15.249  -4.067  1.00  0.00           C
ATOM    863  HA2 GLY X  56     -14.249 -14.577  -3.221  1.00  0.00           H
ATOM    864  HA3 GLY X  56     -14.951 -15.291  -4.724  1.00  0.00           H
ATOM    865  C   GLY X  56     -13.800 -16.659  -3.540  1.00  0.00           C
ATOM    866  O   GLY X  56     -14.640 -17.355  -2.919  1.00  0.00           O
ATOM    867  N   THR X  57     -12.810 -17.377  -4.011  1.00  0.00           N
ATOM    868  H   THR X  57     -12.135 -16.920  -4.608  1.00  0.00           H
ATOM    869  CA  THR X  57     -12.449 -18.718  -3.498  1.00  0.00           C
ATOM    870  HA  THR X  57     -13.364 -19.314  -3.526  1.00  0.00           H
ATOM    871  CB  THR X  57     -11.403 -19.481  -4.259  1.00  0.00           C
ATOM    872  HB  THR X  57     -11.360 -20.505  -3.877  1.00  0.00           H
ATOM    873  CG2 THR X  57     -11.656 -19.501  -5.753  1.00  0.00           C
ATOM    874 HG21 THR X  57     -12.656 -19.783  -6.081  1.00  0.00           H
ATOM    875 HG22 THR X  57     -11.020 -20.272  -6.183  1.00  0.00           H
ATOM    876 HG23 THR X  57     -11.416 -18.533  -6.215  1.00  0.00           H
ATOM    877  OG1 THR X  57     -10.180 -18.891  -4.067  1.00  0.00           O
ATOM    878  HG1 THR X  57      -9.615 -19.627  -3.813  1.00  0.00           H
ATOM    879  C   THR X  57     -12.073 -18.787  -2.011  1.00  0.00           C
ATOM    880  O   THR X  57     -11.633 -17.758  -1.498  1.00  0.00           O
ATOM    881  N   THR X  58     -12.302 -19.918  -1.363  1.00  0.00           N
ATOM    882  H   THR X  58     -12.530 -20.685  -1.978  1.00  0.00           H
ATOM    883  CA  THR X  58     -11.762 -20.293  -0.053  1.00  0.00           C
ATOM    884  HA  THR X  58     -11.408 -19.350   0.363  1.00  0.00           H
ATOM    885  CB  THR X  58     -12.624 -21.048   0.890  1.00  0.00           C
ATOM    886  HB  THR X  58     -12.395 -20.805   1.929  1.00  0.00           H
ATOM    887  CG2 THR X  58     -14.107 -20.649   0.586  1.00  0.00           C
ATOM    888 HG21 THR X  58     -14.175 -19.572   0.780  1.00  0.00           H
ATOM    889 HG22 THR X  58     -14.738 -21.197   1.297  1.00  0.00           H
ATOM    890 HG23 THR X  58     -14.493 -20.736  -0.423  1.00  0.00           H
ATOM    891  OG1 THR X  58     -12.545 -22.443   0.853  1.00  0.00           O
ATOM    892  HG1 THR X  58     -13.158 -22.645   1.556  1.00  0.00           H
ATOM    893  C   THR X  58     -10.419 -21.009  -0.196  1.00  0.00           C
ATOM    894  O   THR X  58     -10.033 -21.634  -1.239  1.00  0.00           O
ATOM    895  N   ILE X  59      -9.512 -20.996   0.784  1.00  0.00           N
ATOM    896  H   ILE X  59      -9.637 -20.335   1.534  1.00  0.00           H
ATOM    897  CA  ILE X  59      -8.279 -21.806   0.814  1.00  0.00           C
ATOM    898  HA  ILE X  59      -7.713 -21.645  -0.104  1.00  0.00           H
ATOM    899  CB  ILE X  59      -7.496 -21.494   2.115  1.00  0.00           C
ATOM    900  HB  ILE X  59      -8.250 -21.311   2.870  1.00  0.00           H
ATOM    901  CG2 ILE X  59      -6.499 -22.652   2.664  1.00  0.00           C
ATOM    902 HG21 ILE X  59      -5.862 -23.014   1.853  1.00  0.00           H
ATOM    903 HG22 ILE X  59      -7.021 -23.535   3.016  1.00  0.00           H
ATOM    904 HG23 ILE X  59      -5.938 -22.240   3.510  1.00  0.00           H
ATOM    905  CG1 ILE X  59      -6.765 -20.163   1.861  1.00  0.00           C
ATOM    906 HG12 ILE X  59      -6.019 -20.275   1.066  1.00  0.00           H
ATOM    907 HG13 ILE X  59      -7.493 -19.392   1.585  1.00  0.00           H
ATOM    908  CD1 ILE X  59      -6.035 -19.556   3.093  1.00  0.00           C
ATOM    909 HD11 ILE X  59      -5.391 -18.749   2.734  1.00  0.00           H
ATOM    910 HD12 ILE X  59      -5.309 -20.301   3.421  1.00  0.00           H
ATOM    911 HD13 ILE X  59      -6.661 -19.200   3.911  1.00  0.00           H
ATOM    912  C   ILE X  59      -8.472 -23.369   0.781  1.00  0.00           C
ATOM    913  O   ILE X  59      -7.984 -23.976  -0.191  1.00  0.00           O
ATOM    914  N   ARG X  60      -9.181 -23.943   1.685  1.00  0.00           N
ATOM    915  H   ARG X  60      -9.425 -23.322   2.441  1.00  0.00           H
ATOM    916  CA  ARG X  60      -9.450 -25.409   1.791  1.00  0.00           C
ATOM    917  HA  ARG X  60      -8.593 -26.067   1.657  1.00  0.00           H
ATOM    918  CB  ARG X  60      -9.899 -25.787   3.198  1.00  0.00           C
ATOM    919  HB2 ARG X  60      -9.868 -26.872   3.279  1.00  0.00           H
ATOM    920  HB3 ARG X  60      -9.150 -25.428   3.901  1.00  0.00           H
ATOM    921  CG  ARG X  60     -11.324 -25.336   3.610  1.00  0.00           C
ATOM    922  HG2 ARG X  60     -11.385 -24.255   3.528  1.00  0.00           H
ATOM    923  HG3 ARG X  60     -12.108 -25.857   3.067  1.00  0.00           H
ATOM    924  CD  ARG X  60     -11.456 -25.757   5.095  1.00  0.00           C
ATOM    925  HD2 ARG X  60     -11.317 -26.830   5.236  1.00  0.00           H
ATOM    926  HD3 ARG X  60     -10.618 -25.270   5.600  1.00  0.00           H
ATOM    927  NE  ARG X  60     -12.712 -25.275   5.673  1.00  0.00           N
ATOM    928  HE  ARG X  60     -13.325 -24.704   5.099  1.00  0.00           H
ATOM    929  CZ  ARG X  60     -13.223 -25.658   6.816  1.00  0.00           C
ATOM    930  NH1 ARG X  60     -12.604 -26.486   7.589  1.00  0.00           N
ATOM    931 HH11 ARG X  60     -11.756 -26.893   7.225  1.00  0.00           H
ATOM    932 HH12 ARG X  60     -12.819 -26.542   8.573  1.00  0.00           H
ATOM    933  NH2 ARG X  60     -14.412 -25.294   7.196  1.00  0.00           N
ATOM    934 HH21 ARG X  60     -15.002 -24.837   6.520  1.00  0.00           H
ATOM    935 HH22 ARG X  60     -14.833 -25.447   8.098  1.00  0.00           H
ATOM    936  C   ARG X  60     -10.546 -25.894   0.833  1.00  0.00           C
ATOM    937  O   ARG X  60     -10.683 -27.111   0.749  1.00  0.00           O
ATOM    938  N   GLY X  61     -11.238 -25.064   0.115  1.00  0.00           N
ATOM    939  H   GLY X  61     -10.969 -24.111   0.317  1.00  0.00           H
ATOM    940  CA  GLY X  61     -11.960 -25.523  -1.047  1.00  0.00           C
ATOM    941  HA2 GLY X  61     -12.625 -26.375  -0.891  1.00  0.00           H
ATOM    942  HA3 GLY X  61     -12.627 -24.739  -1.405  1.00  0.00           H
ATOM    943  C   GLY X  61     -10.996 -25.944  -2.246  1.00  0.00           C
ATOM    944  O   GLY X  61      -9.796 -25.812  -2.117  1.00  0.00           O
ATOM    945  N   LYS X  62     -11.569 -26.353  -3.383  1.00  0.00           N
ATOM    946  H   LYS X  62     -12.582 -26.437  -3.330  1.00  0.00           H
ATOM    947  CA  LYS X  62     -10.826 -27.040  -4.467  1.00  0.00           C
ATOM    948  HA  LYS X  62      -9.801 -27.170  -4.123  1.00  0.00           H
ATOM    949  CB  LYS X  62     -11.221 -28.536  -4.604  1.00  0.00           C
ATOM    950  HB2 LYS X  62     -10.294 -28.990  -4.930  1.00  0.00           H
ATOM    951  HB3 LYS X  62     -11.405 -29.001  -3.628  1.00  0.00           H
ATOM    952  CG  LYS X  62     -12.221 -28.878  -5.730  1.00  0.00           C
ATOM    953  HG2 LYS X  62     -13.161 -28.357  -5.526  1.00  0.00           H
ATOM    954  HG3 LYS X  62     -11.795 -28.671  -6.708  1.00  0.00           H
ATOM    955  CD  LYS X  62     -12.549 -30.355  -5.741  1.00  0.00           C
ATOM    956  HD2 LYS X  62     -12.937 -30.664  -4.763  1.00  0.00           H
ATOM    957  HD3 LYS X  62     -13.309 -30.426  -6.526  1.00  0.00           H
ATOM    958  CE  LYS X  62     -11.371 -31.242  -5.945  1.00  0.00           C
ATOM    959  HE2 LYS X  62     -10.847 -30.728  -6.747  1.00  0.00           H
ATOM    960  HE3 LYS X  62     -10.715 -31.340  -5.073  1.00  0.00           H
ATOM    961  NZ  LYS X  62     -11.716 -32.673  -6.287  1.00  0.00           N
ATOM    962  HZ1 LYS X  62     -12.132 -32.618  -7.204  1.00  0.00           H
ATOM    963  HZ2 LYS X  62     -12.517 -33.085  -5.827  1.00  0.00           H
ATOM    964  HZ3 LYS X  62     -10.945 -33.327  -6.288  1.00  0.00           H
ATOM    965  C   LYS X  62     -10.730 -26.279  -5.827  1.00  0.00           C
ATOM    966  O   LYS X  62     -10.417 -26.822  -6.848  1.00  0.00           O
ATOM    967  N   HID X  63     -10.921 -24.950  -5.774  1.00  0.00           N
ATOM    968  H   HID X  63     -11.271 -24.577  -4.908  1.00  0.00           H
ATOM    969  CA  HID X  63     -10.983 -24.091  -6.926  1.00  0.00           C
ATOM    970  HA  HID X  63     -11.053 -24.644  -7.855  1.00  0.00           H
ATOM    971  CB  HID X  63     -12.356 -23.278  -6.827  1.00  0.00           C
ATOM    972  HB2 HID X  63     -12.286 -22.615  -5.961  1.00  0.00           H
ATOM    973  HB3 HID X  63     -12.396 -22.676  -7.732  1.00  0.00           H
ATOM    974  CG  HID X  63     -13.545 -24.112  -6.681  1.00  0.00           C
ATOM    975  ND1 HID X  63     -14.001 -25.145  -7.526  1.00  0.00           N
ATOM    976  HD1 HID X  63     -13.628 -25.428  -8.420  1.00  0.00           H
ATOM    977  CE1 HID X  63     -15.041 -25.827  -6.914  1.00  0.00           C
ATOM    978  HE1 HID X  63     -15.788 -26.467  -7.374  1.00  0.00           H
ATOM    979  NE2 HID X  63     -15.229 -25.310  -5.681  1.00  0.00           N
ATOM    980  CD2 HID X  63     -14.367 -24.246  -5.566  1.00  0.00           C
ATOM    981  HD2 HID X  63     -14.311 -23.600  -4.706  1.00  0.00           H
ATOM    982  C   HID X  63      -9.774 -23.152  -7.099  1.00  0.00           C
ATOM    983  O   HID X  63      -9.727 -22.518  -8.137  1.00  0.00           O
ATOM    984  N   SER X  64      -8.853 -22.907  -6.147  1.00  0.00           N
ATOM    985  H   SER X  64      -8.986 -23.334  -5.230  1.00  0.00           H
ATOM    986  CA  SER X  64      -8.015 -21.772  -6.119  1.00  0.00           C
ATOM    987  HA  SER X  64      -8.609 -20.949  -6.511  1.00  0.00           H
ATOM    988  CB  SER X  64      -7.591 -21.415  -4.745  1.00  0.00           C
ATOM    989  HB2 SER X  64      -7.000 -22.213  -4.299  1.00  0.00           H
ATOM    990  HB3 SER X  64      -6.909 -20.564  -4.801  1.00  0.00           H
ATOM    991  OG  SER X  64      -8.724 -21.129  -3.995  1.00  0.00           O
ATOM    992  HG  SER X  64      -9.213 -21.942  -3.832  1.00  0.00           H
ATOM    993  C   SER X  64      -6.784 -21.876  -6.965  1.00  0.00           C
ATOM    994  O   SER X  64      -5.956 -21.037  -6.900  1.00  0.00           O
ATOM    995  N   ASN X  65      -6.647 -22.948  -7.737  1.00  0.00           N
ATOM    996  H   ASN X  65      -7.348 -23.670  -7.770  1.00  0.00           H
ATOM    997  CA  ASN X  65      -5.519 -23.185  -8.665  1.00  0.00           C
ATOM    998  HA  ASN X  65      -4.596 -23.332  -8.109  1.00  0.00           H
ATOM    999  CB  ASN X  65      -5.656 -24.529  -9.347  1.00  0.00           C
ATOM   1000  HB2 ASN X  65      -4.745 -24.596  -9.933  1.00  0.00           H
ATOM   1001  HB3 ASN X  65      -5.541 -25.273  -8.560  1.00  0.00           H
ATOM   1002  CG  ASN X  65      -6.883 -24.776 -10.107  1.00  0.00           C
ATOM   1003  OD1 ASN X  65      -7.770 -23.986 -10.352  1.00  0.00           O
ATOM   1004  ND2 ASN X  65      -6.960 -25.893 -10.704  1.00  0.00           N
ATOM   1005 HD21 ASN X  65      -6.234 -26.581 -10.555  1.00  0.00           H
ATOM   1006 HD22 ASN X  65      -7.846 -26.162 -11.112  1.00  0.00           H
ATOM   1007  C   ASN X  65      -5.285 -22.083  -9.640  1.00  0.00           C
ATOM   1008  O   ASN X  65      -4.238 -21.978 -10.302  1.00  0.00           O
ATOM   1009  N   GLY X  66      -6.239 -21.154  -9.865  1.00  0.00           N
ATOM   1010  H   GLY X  66      -7.154 -21.343  -9.486  1.00  0.00           H
ATOM   1011  CA  GLY X  66      -6.217 -19.979 -10.741  1.00  0.00           C
ATOM   1012  HA2 GLY X  66      -5.611 -20.200 -11.627  1.00  0.00           H
ATOM   1013  HA3 GLY X  66      -7.267 -19.792 -10.972  1.00  0.00           H
ATOM   1014  C   GLY X  66      -5.778 -18.661 -10.113  1.00  0.00           C
ATOM   1015  O   GLY X  66      -5.677 -17.619 -10.783  1.00  0.00           O
ATOM   1016  N   THR X  67      -5.540 -18.614  -8.814  1.00  0.00           N
ATOM   1017  H   THR X  67      -5.614 -19.488  -8.302  1.00  0.00           H
ATOM   1018  CA  THR X  67      -5.309 -17.398  -7.972  1.00  0.00           C
ATOM   1019  HA  THR X  67      -5.988 -16.554  -8.107  1.00  0.00           H
ATOM   1020  CB  THR X  67      -5.453 -17.671  -6.475  1.00  0.00           C
ATOM   1021  HB  THR X  67      -5.243 -16.732  -5.971  1.00  0.00           H
ATOM   1022  CG2 THR X  67      -6.923 -17.946  -6.159  1.00  0.00           C
ATOM   1023 HG21 THR X  67      -7.376 -18.596  -6.902  1.00  0.00           H
ATOM   1024 HG22 THR X  67      -7.472 -17.006  -6.241  1.00  0.00           H
ATOM   1025 HG23 THR X  67      -7.052 -18.262  -5.128  1.00  0.00           H
ATOM   1026  OG1 THR X  67      -4.672 -18.807  -6.004  1.00  0.00           O
ATOM   1027  HG1 THR X  67      -5.025 -19.655  -6.274  1.00  0.00           H
ATOM   1028  C   THR X  67      -3.929 -16.784  -8.167  1.00  0.00           C
ATOM   1029  O   THR X  67      -3.859 -15.557  -8.030  1.00  0.00           O
ATOM   1030  N   ILE X  68      -2.937 -17.432  -8.597  1.00  0.00           N
ATOM   1031  H   ILE X  68      -3.115 -18.424  -8.585  1.00  0.00           H
ATOM   1032  CA  ILE X  68      -1.560 -16.954  -8.800  1.00  0.00           C
ATOM   1033  HA  ILE X  68      -1.157 -16.539  -7.882  1.00  0.00           H
ATOM   1034  CB  ILE X  68      -0.651 -18.147  -9.147  1.00  0.00           C
ATOM   1035  HB  ILE X  68      -0.801 -18.879  -8.359  1.00  0.00           H
ATOM   1036  CG2 ILE X  68      -0.984 -18.843 -10.475  1.00  0.00           C
ATOM   1037 HG21 ILE X  68      -1.992 -19.230 -10.317  1.00  0.00           H
ATOM   1038 HG22 ILE X  68      -0.260 -19.590 -10.807  1.00  0.00           H
ATOM   1039 HG23 ILE X  68      -1.057 -18.107 -11.275  1.00  0.00           H
ATOM   1040  CG1 ILE X  68       0.880 -17.956  -9.104  1.00  0.00           C
ATOM   1041 HG12 ILE X  68       1.318 -18.930  -9.291  1.00  0.00           H
ATOM   1042 HG13 ILE X  68       1.322 -17.278  -9.828  1.00  0.00           H
ATOM   1043  CD1 ILE X  68       1.330 -17.525  -7.708  1.00  0.00           C
ATOM   1044 HD11 ILE X  68       0.948 -16.523  -7.497  1.00  0.00           H
ATOM   1045 HD12 ILE X  68       2.423 -17.582  -7.701  1.00  0.00           H
ATOM   1046 HD13 ILE X  68       1.037 -18.158  -6.874  1.00  0.00           H
ATOM   1047  C   ILE X  68      -1.472 -15.924  -9.938  1.00  0.00           C
ATOM   1048  O   ILE X  68      -0.525 -15.183  -9.880  1.00  0.00           O
ATOM   1049  N   HID X  69      -2.458 -15.908 -10.872  1.00  0.00           N
ATOM   1050  H   HID X  69      -3.301 -16.436 -10.713  1.00  0.00           H
ATOM   1051  CA  HID X  69      -2.623 -15.052 -11.969  1.00  0.00           C
ATOM   1052  HA  HID X  69      -1.622 -14.934 -12.396  1.00  0.00           H
ATOM   1053  CB  HID X  69      -3.590 -15.652 -12.978  1.00  0.00           C
ATOM   1054  HB2 HID X  69      -3.295 -16.663 -13.276  1.00  0.00           H
ATOM   1055  HB3 HID X  69      -4.535 -15.843 -12.485  1.00  0.00           H
ATOM   1056  CG  HID X  69      -3.805 -14.832 -14.228  1.00  0.00           C
ATOM   1057  ND1 HID X  69      -2.918 -14.068 -14.948  1.00  0.00           N
ATOM   1058  HD1 HID X  69      -2.013 -13.780 -14.610  1.00  0.00           H
ATOM   1059  CE1 HID X  69      -3.524 -13.507 -15.975  1.00  0.00           C
ATOM   1060  HE1 HID X  69      -3.091 -12.803 -16.665  1.00  0.00           H
ATOM   1061  NE2 HID X  69      -4.871 -13.748 -15.888  1.00  0.00           N
ATOM   1062  CD2 HID X  69      -5.050 -14.540 -14.754  1.00  0.00           C
ATOM   1063  HD2 HID X  69      -5.997 -14.802 -14.301  1.00  0.00           H
ATOM   1064  C   HID X  69      -3.042 -13.615 -11.498  1.00  0.00           C
ATOM   1065  O   HID X  69      -4.154 -13.488 -10.995  1.00  0.00           O
ATOM   1066  N   ASP X  70      -2.241 -12.564 -11.835  1.00  0.00           N
ATOM   1067  H   ASP X  70      -1.452 -12.690 -12.455  1.00  0.00           H
ATOM   1068  CA  ASP X  70      -2.480 -11.256 -11.263  1.00  0.00           C
ATOM   1069  HA  ASP X  70      -2.703 -11.415 -10.214  1.00  0.00           H
ATOM   1070  CB  ASP X  70      -1.316 -10.305 -11.360  1.00  0.00           C
ATOM   1071  HB2 ASP X  70      -1.090 -10.031 -12.390  1.00  0.00           H
ATOM   1072  HB3 ASP X  70      -1.500  -9.404 -10.771  1.00  0.00           H
ATOM   1073  CG  ASP X  70      -0.046 -10.890 -10.734  1.00  0.00           C
ATOM   1074  OD1 ASP X  70      -0.057 -10.855  -9.491  1.00  0.00           O
ATOM   1075  OD2 ASP X  70       0.834 -11.532 -11.369  1.00  0.00           O
ATOM   1076  C   ASP X  70      -3.633 -10.550 -11.980  1.00  0.00           C
ATOM   1077  O   ASP X  70      -4.408  -9.903 -11.273  1.00  0.00           O
ATOM   1078  N   ARG X  71      -3.752 -10.706 -13.337  1.00  0.00           N
ATOM   1079  H   ARG X  71      -3.108 -11.377 -13.739  1.00  0.00           H
ATOM   1080  CA  ARG X  71      -4.773  -9.938 -14.244  1.00  0.00           C
ATOM   1081  HA  ARG X  71      -5.193  -9.067 -13.747  1.00  0.00           H
ATOM   1082  CB  ARG X  71      -3.924  -9.360 -15.455  1.00  0.00           C
ATOM   1083  HB2 ARG X  71      -3.286 -10.123 -15.896  1.00  0.00           H
ATOM   1084  HB3 ARG X  71      -4.644  -8.929 -16.151  1.00  0.00           H
ATOM   1085  CG  ARG X  71      -2.923  -8.326 -14.827  1.00  0.00           C
ATOM   1086  HG2 ARG X  71      -3.452  -7.514 -14.327  1.00  0.00           H
ATOM   1087  HG3 ARG X  71      -2.201  -8.833 -14.184  1.00  0.00           H
ATOM   1088  CD  ARG X  71      -2.214  -7.577 -15.994  1.00  0.00           C
ATOM   1089  HD2 ARG X  71      -3.025  -7.274 -16.661  1.00  0.00           H
ATOM   1090  HD3 ARG X  71      -1.710  -6.674 -15.668  1.00  0.00           H
ATOM   1091  NE  ARG X  71      -1.262  -8.389 -16.767  1.00  0.00           N
ATOM   1092  HE  ARG X  71      -1.557  -8.717 -17.679  1.00  0.00           H
ATOM   1093  CZ  ARG X  71      -0.093  -8.783 -16.268  1.00  0.00           C
ATOM   1094  NH1 ARG X  71       0.341  -8.515 -15.138  1.00  0.00           N
ATOM   1095 HH11 ARG X  71      -0.285  -7.934 -14.584  1.00  0.00           H
ATOM   1096 HH12 ARG X  71       0.949  -9.114 -14.594  1.00  0.00           H
ATOM   1097  NH2 ARG X  71       0.626  -9.553 -16.977  1.00  0.00           N
ATOM   1098 HH21 ARG X  71       0.156 -10.093 -17.673  1.00  0.00           H
ATOM   1099 HH22 ARG X  71       1.335 -10.119 -16.518  1.00  0.00           H
ATOM   1100  C   ARG X  71      -5.970 -10.851 -14.673  1.00  0.00           C
ATOM   1101  O   ARG X  71      -6.267 -10.912 -15.837  1.00  0.00           O
ATOM   1102  N   SER X  72      -6.569 -11.448 -13.699  1.00  0.00           N
ATOM   1103  H   SER X  72      -6.329 -11.244 -12.738  1.00  0.00           H
ATOM   1104  CA  SER X  72      -7.681 -12.428 -13.945  1.00  0.00           C
ATOM   1105  HA  SER X  72      -7.538 -13.022 -14.838  1.00  0.00           H
ATOM   1106  CB  SER X  72      -7.674 -13.378 -12.659  1.00  0.00           C
ATOM   1107  HB2 SER X  72      -6.804 -14.031 -12.514  1.00  0.00           H
ATOM   1108  HB3 SER X  72      -7.705 -12.775 -11.761  1.00  0.00           H
ATOM   1109  OG  SER X  72      -8.734 -14.281 -12.681  1.00  0.00           O
ATOM   1110  HG  SER X  72      -8.363 -15.154 -12.584  1.00  0.00           H
ATOM   1111  C   SER X  72      -9.117 -11.723 -14.024  1.00  0.00           C
ATOM   1112  O   SER X  72      -9.464 -10.691 -13.363  1.00  0.00           O
ATOM   1113  N   GLN X  73      -9.981 -12.322 -14.877  1.00  0.00           N
ATOM   1114  H   GLN X  73      -9.592 -13.119 -15.364  1.00  0.00           H
ATOM   1115  CA  GLN X  73     -11.312 -11.782 -15.294  1.00  0.00           C
ATOM   1116  HA  GLN X  73     -11.146 -10.715 -15.449  1.00  0.00           H
ATOM   1117  CB  GLN X  73     -11.712 -12.451 -16.653  1.00  0.00           C
ATOM   1118  HB2 GLN X  73     -11.896 -13.501 -16.429  1.00  0.00           H
ATOM   1119  HB3 GLN X  73     -12.596 -11.989 -17.075  1.00  0.00           H
ATOM   1120  CG  GLN X  73     -10.701 -12.402 -17.828  1.00  0.00           C
ATOM   1121  HG2 GLN X  73      -9.773 -12.901 -17.545  1.00  0.00           H
ATOM   1122  HG3 GLN X  73     -11.183 -12.947 -18.636  1.00  0.00           H
ATOM   1123  CD  GLN X  73     -10.404 -10.953 -18.301  1.00  0.00           C
ATOM   1124  OE1 GLN X  73     -10.725  -9.854 -17.806  1.00  0.00           O
ATOM   1125  NE2 GLN X  73      -9.627 -10.807 -19.339  1.00  0.00           N
ATOM   1126 HE21 GLN X  73      -9.304  -9.904 -19.669  1.00  0.00           H
ATOM   1127 HE22 GLN X  73      -9.240 -11.684 -19.636  1.00  0.00           H
ATOM   1128  C   GLN X  73     -12.356 -11.849 -14.139  1.00  0.00           C
ATOM   1129  O   GLN X  73     -13.241 -11.017 -14.197  1.00  0.00           O
ATOM   1130  N   TYR X  74     -12.226 -12.812 -13.177  1.00  0.00           N
ATOM   1131  H   TYR X  74     -11.456 -13.458 -13.199  1.00  0.00           H
ATOM   1132  CA  TYR X  74     -13.002 -12.887 -11.940  1.00  0.00           C
ATOM   1133  HA  TYR X  74     -14.004 -12.488 -12.125  1.00  0.00           H
ATOM   1134  CB  TYR X  74     -13.202 -14.416 -11.624  1.00  0.00           C
ATOM   1135  HB2 TYR X  74     -12.185 -14.775 -11.486  1.00  0.00           H
ATOM   1136  HB3 TYR X  74     -13.809 -14.375 -10.715  1.00  0.00           H
ATOM   1137  CG  TYR X  74     -13.995 -15.228 -12.593  1.00  0.00           C
ATOM   1138  CD1 TYR X  74     -15.180 -14.659 -13.035  1.00  0.00           C
ATOM   1139  HD1 TYR X  74     -15.546 -13.718 -12.662  1.00  0.00           H
ATOM   1140  CE1 TYR X  74     -15.922 -15.263 -14.022  1.00  0.00           C
ATOM   1141  HE1 TYR X  74     -16.909 -14.936 -14.317  1.00  0.00           H
ATOM   1142  CZ  TYR X  74     -15.521 -16.578 -14.562  1.00  0.00           C
ATOM   1143  OH  TYR X  74     -16.226 -17.286 -15.508  1.00  0.00           O
ATOM   1144  HH  TYR X  74     -17.136 -16.977 -15.596  1.00  0.00           H
ATOM   1145  CE2 TYR X  74     -14.240 -17.032 -14.141  1.00  0.00           C
ATOM   1146  HE2 TYR X  74     -13.812 -17.887 -14.650  1.00  0.00           H
ATOM   1147  CD2 TYR X  74     -13.451 -16.386 -13.148  1.00  0.00           C
ATOM   1148  HD2 TYR X  74     -12.421 -16.651 -12.994  1.00  0.00           H
ATOM   1149  C   TYR X  74     -12.399 -12.110 -10.784  1.00  0.00           C
ATOM   1150  O   TYR X  74     -12.999 -12.076  -9.667  1.00  0.00           O
ATOM   1151  N   ARG X  75     -11.101 -11.812 -10.877  1.00  0.00           N
ATOM   1152  H   ARG X  75     -10.599 -12.050 -11.719  1.00  0.00           H
ATOM   1153  CA  ARG X  75     -10.468 -11.072  -9.741  1.00  0.00           C
ATOM   1154  HA  ARG X  75     -10.428 -11.674  -8.836  1.00  0.00           H
ATOM   1155  CB  ARG X  75      -9.000 -10.602 -10.131  1.00  0.00           C
ATOM   1156  HB2 ARG X  75      -8.590 -11.338 -10.825  1.00  0.00           H
ATOM   1157  HB3 ARG X  75      -8.934  -9.571 -10.474  1.00  0.00           H
ATOM   1158  CG  ARG X  75      -8.134 -10.678  -8.854  1.00  0.00           C
ATOM   1159  HG2 ARG X  75      -8.520 -10.006  -8.094  1.00  0.00           H
ATOM   1160  HG3 ARG X  75      -8.124 -11.707  -8.483  1.00  0.00           H
ATOM   1161  CD  ARG X  75      -6.705 -10.290  -9.126  1.00  0.00           C
ATOM   1162  HD2 ARG X  75      -6.366 -10.843  -9.998  1.00  0.00           H
ATOM   1163  HD3 ARG X  75      -6.620  -9.220  -9.297  1.00  0.00           H
ATOM   1164  NE  ARG X  75      -5.839 -10.492  -7.911  1.00  0.00           N
ATOM   1165  HE  ARG X  75      -6.198 -11.150  -7.224  1.00  0.00           H
ATOM   1166  CZ  ARG X  75      -4.607 -10.209  -7.678  1.00  0.00           C
ATOM   1167  NH1 ARG X  75      -3.878  -9.431  -8.443  1.00  0.00           N
ATOM   1168 HH11 ARG X  75      -4.001  -9.366  -9.444  1.00  0.00           H
ATOM   1169 HH12 ARG X  75      -2.983  -9.122  -8.102  1.00  0.00           H
ATOM   1170  NH2 ARG X  75      -4.053 -10.601  -6.614  1.00  0.00           N
ATOM   1171 HH21 ARG X  75      -4.443 -11.378  -6.106  1.00  0.00           H
ATOM   1172 HH22 ARG X  75      -3.137 -10.241  -6.417  1.00  0.00           H
ATOM   1173  C   ARG X  75     -11.252  -9.761  -9.414  1.00  0.00           C
ATOM   1174  O   ARG X  75     -11.728  -9.141 -10.378  1.00  0.00           O
ATOM   1175  N   ALA X  76     -11.331  -9.464  -8.162  1.00  0.00           N
ATOM   1176  H   ALA X  76     -11.008 -10.193  -7.536  1.00  0.00           H
ATOM   1177  CA  ALA X  76     -12.116  -8.380  -7.528  1.00  0.00           C
ATOM   1178  HA  ALA X  76     -12.092  -7.466  -8.130  1.00  0.00           H
ATOM   1179  CB  ALA X  76     -13.586  -8.813  -7.358  1.00  0.00           C
ATOM   1180  HB1 ALA X  76     -14.200  -7.939  -7.114  1.00  0.00           H
ATOM   1181  HB2 ALA X  76     -13.799  -9.429  -6.477  1.00  0.00           H
ATOM   1182  HB3 ALA X  76     -13.884  -9.379  -8.235  1.00  0.00           H
ATOM   1183  C   ALA X  76     -11.505  -7.800  -6.237  1.00  0.00           C
ATOM   1184  O   ALA X  76     -10.819  -8.501  -5.518  1.00  0.00           O
ATOM   1185  N   LEU X  77     -11.660  -6.488  -5.986  1.00  0.00           N
ATOM   1186  H   LEU X  77     -12.227  -5.923  -6.606  1.00  0.00           H
ATOM   1187  CA  LEU X  77     -11.419  -5.926  -4.660  1.00  0.00           C
ATOM   1188  HA  LEU X  77     -10.410  -6.193  -4.362  1.00  0.00           H
ATOM   1189  CB  LEU X  77     -11.481  -4.409  -4.744  1.00  0.00           C
ATOM   1190  HB2 LEU X  77     -10.669  -4.166  -5.416  1.00  0.00           H
ATOM   1191  HB3 LEU X  77     -12.387  -4.062  -5.243  1.00  0.00           H
ATOM   1192  CG  LEU X  77     -11.265  -3.660  -3.380  1.00  0.00           C
ATOM   1193  HG  LEU X  77     -12.082  -3.912  -2.706  1.00  0.00           H
ATOM   1194  CD1 LEU X  77      -9.944  -4.027  -2.677  1.00  0.00           C
ATOM   1195 HD11 LEU X  77      -9.730  -5.091  -2.645  1.00  0.00           H
ATOM   1196 HD12 LEU X  77     -10.111  -3.756  -1.639  1.00  0.00           H
ATOM   1197 HD13 LEU X  77      -9.112  -3.393  -3.001  1.00  0.00           H
ATOM   1198  CD2 LEU X  77     -11.318  -2.137  -3.573  1.00  0.00           C
ATOM   1199 HD21 LEU X  77     -11.095  -1.671  -2.607  1.00  0.00           H
ATOM   1200 HD22 LEU X  77     -10.486  -1.975  -4.271  1.00  0.00           H
ATOM   1201 HD23 LEU X  77     -12.290  -1.868  -3.966  1.00  0.00           H
ATOM   1202  C   LEU X  77     -12.387  -6.520  -3.662  1.00  0.00           C
ATOM   1203  O   LEU X  77     -13.586  -6.503  -3.950  1.00  0.00           O
ATOM   1204  N   ILE X  78     -11.940  -6.833  -2.428  1.00  0.00           N
ATOM   1205  H   ILE X  78     -10.973  -6.755  -2.161  1.00  0.00           H
ATOM   1206  CA  ILE X  78     -12.839  -7.228  -1.328  1.00  0.00           C
ATOM   1207  HA  ILE X  78     -13.860  -6.875  -1.507  1.00  0.00           H
ATOM   1208  CB  ILE X  78     -12.915  -8.744  -1.230  1.00  0.00           C
ATOM   1209  HB  ILE X  78     -13.685  -8.899  -0.478  1.00  0.00           H
ATOM   1210  CG2 ILE X  78     -13.145  -9.488  -2.611  1.00  0.00           C
ATOM   1211 HG21 ILE X  78     -12.244  -9.555  -3.226  1.00  0.00           H
ATOM   1212 HG22 ILE X  78     -13.916  -8.886  -3.103  1.00  0.00           H
ATOM   1213 HG23 ILE X  78     -13.609 -10.450  -2.372  1.00  0.00           H
ATOM   1214  CG1 ILE X  78     -11.632  -9.432  -0.682  1.00  0.00           C
ATOM   1215 HG12 ILE X  78     -11.032  -9.489  -1.578  1.00  0.00           H
ATOM   1216 HG13 ILE X  78     -11.239  -8.770   0.091  1.00  0.00           H
ATOM   1217  CD1 ILE X  78     -11.830 -10.742   0.094  1.00  0.00           C
ATOM   1218 HD11 ILE X  78     -12.347 -10.488   1.015  1.00  0.00           H
ATOM   1219 HD12 ILE X  78     -10.917 -11.238   0.403  1.00  0.00           H
ATOM   1220 HD13 ILE X  78     -12.464 -11.479  -0.391  1.00  0.00           H
ATOM   1221  C   ILE X  78     -12.501  -6.572  -0.054  1.00  0.00           C
ATOM   1222  O   ILE X  78     -11.374  -6.202   0.128  1.00  0.00           O
ATOM   1223  N   SER X  79     -13.505  -6.474   0.866  1.00  0.00           N
ATOM   1224  H   SER X  79     -14.370  -6.918   0.621  1.00  0.00           H
ATOM   1225  CA  SER X  79     -13.413  -5.754   2.155  1.00  0.00           C
ATOM   1226  HA  SER X  79     -12.378  -5.782   2.485  1.00  0.00           H
ATOM   1227  CB  SER X  79     -14.029  -4.333   2.123  1.00  0.00           C
ATOM   1228  HB2 SER X  79     -13.767  -3.773   3.022  1.00  0.00           H
ATOM   1229  HB3 SER X  79     -13.788  -3.664   1.284  1.00  0.00           H
ATOM   1230  OG  SER X  79     -15.514  -4.420   2.180  1.00  0.00           O
ATOM   1231  HG  SER X  79     -15.860  -4.207   1.302  1.00  0.00           H
ATOM   1232  C   SER X  79     -14.054  -6.428   3.310  1.00  0.00           C
ATOM   1233  O   SER X  79     -15.035  -7.175   3.073  1.00  0.00           O
ATOM   1234  N   TRP X  80     -13.525  -6.291   4.484  1.00  0.00           N
ATOM   1235  H   TRP X  80     -12.592  -5.957   4.676  1.00  0.00           H
ATOM   1236  CA  TRP X  80     -14.146  -6.877   5.653  1.00  0.00           C
ATOM   1237  HA  TRP X  80     -15.236  -6.812   5.635  1.00  0.00           H
ATOM   1238  CB  TRP X  80     -13.908  -8.381   5.682  1.00  0.00           C
ATOM   1239  HB2 TRP X  80     -14.524  -8.781   6.491  1.00  0.00           H
ATOM   1240  HB3 TRP X  80     -14.230  -8.900   4.780  1.00  0.00           H
ATOM   1241  CG  TRP X  80     -12.522  -8.791   6.080  1.00  0.00           C
ATOM   1242  CD1 TRP X  80     -12.147  -9.185   7.285  1.00  0.00           C
ATOM   1243  HD1 TRP X  80     -12.862  -9.333   8.072  1.00  0.00           H
ATOM   1244  NE1 TRP X  80     -10.766  -9.394   7.295  1.00  0.00           N
ATOM   1245  HE1 TRP X  80     -10.219  -9.384   8.138  1.00  0.00           H
ATOM   1246  CE2 TRP X  80     -10.224  -9.231   6.049  1.00  0.00           C
ATOM   1247  CZ2 TRP X  80      -8.936  -9.415   5.458  1.00  0.00           C
ATOM   1248  HZ2 TRP X  80      -8.142  -9.804   6.078  1.00  0.00           H
ATOM   1249  CH2 TRP X  80      -8.708  -8.981   4.164  1.00  0.00           C
ATOM   1250  HH2 TRP X  80      -7.695  -8.850   3.827  1.00  0.00           H
ATOM   1251  CZ3 TRP X  80      -9.727  -8.376   3.415  1.00  0.00           C
ATOM   1252  HZ3 TRP X  80      -9.472  -8.092   2.408  1.00  0.00           H
ATOM   1253  CE3 TRP X  80     -11.086  -8.250   3.966  1.00  0.00           C
ATOM   1254  HE3 TRP X  80     -11.836  -7.895   3.280  1.00  0.00           H
ATOM   1255  CD2 TRP X  80     -11.306  -8.642   5.310  1.00  0.00           C
ATOM   1256  C   TRP X  80     -13.721  -6.304   6.994  1.00  0.00           C
ATOM   1257  O   TRP X  80     -12.846  -5.420   6.970  1.00  0.00           O
ATOM   1258  N   PRO X  81     -14.339  -6.532   8.160  1.00  0.00           N
ATOM   1259  CD  PRO X  81     -15.524  -7.437   8.284  1.00  0.00           C
ATOM   1260  HD2 PRO X  81     -15.226  -8.485   8.374  1.00  0.00           H
ATOM   1261  HD3 PRO X  81     -16.238  -7.110   7.534  1.00  0.00           H
ATOM   1262  CG  PRO X  81     -16.121  -7.076   9.639  1.00  0.00           C
ATOM   1263  HG2 PRO X  81     -16.667  -7.955   9.988  1.00  0.00           H
ATOM   1264  HG3 PRO X  81     -16.792  -6.226   9.555  1.00  0.00           H
ATOM   1265  CB  PRO X  81     -15.008  -6.622  10.518  1.00  0.00           C
ATOM   1266  HB2 PRO X  81     -14.570  -7.507  10.982  1.00  0.00           H
ATOM   1267  HB3 PRO X  81     -15.245  -6.004  11.388  1.00  0.00           H
ATOM   1268  CA  PRO X  81     -14.119  -5.845   9.482  1.00  0.00           C
ATOM   1269  HA  PRO X  81     -14.460  -4.812   9.416  1.00  0.00           H
ATOM   1270  C   PRO X  81     -12.685  -5.750   9.945  1.00  0.00           C
ATOM   1271  O   PRO X  81     -11.880  -6.571   9.598  1.00  0.00           O
ATOM   1272  N   LEU X  82     -12.325  -4.810  10.800  1.00  0.00           N
ATOM   1273  H   LEU X  82     -13.068  -4.313  11.277  1.00  0.00           H
ATOM   1274  CA  LEU X  82     -11.050  -4.798  11.546  1.00  0.00           C
ATOM   1275  HA  LEU X  82     -10.301  -4.540  10.800  1.00  0.00           H
ATOM   1276  CB  LEU X  82     -11.197  -3.585  12.520  1.00  0.00           C
ATOM   1277  HB2 LEU X  82     -11.533  -2.690  11.981  1.00  0.00           H
ATOM   1278  HB3 LEU X  82     -11.974  -3.869  13.233  1.00  0.00           H
ATOM   1279  CG  LEU X  82     -10.034  -3.061  13.424  1.00  0.00           C
ATOM   1280  HG  LEU X  82      -9.911  -3.734  14.272  1.00  0.00           H
ATOM   1281  CD1 LEU X  82      -8.716  -2.797  12.653  1.00  0.00           C
ATOM   1282 HD11 LEU X  82      -7.985  -2.514  13.404  1.00  0.00           H
ATOM   1283 HD12 LEU X  82      -8.813  -2.037  11.881  1.00  0.00           H
ATOM   1284 HD13 LEU X  82      -8.481  -3.746  12.174  1.00  0.00           H
ATOM   1285  CD2 LEU X  82     -10.488  -1.743  14.076  1.00  0.00           C
ATOM   1286 HD21 LEU X  82      -9.725  -1.418  14.785  1.00  0.00           H
ATOM   1287 HD22 LEU X  82     -10.778  -0.971  13.366  1.00  0.00           H
ATOM   1288 HD23 LEU X  82     -11.292  -2.043  14.746  1.00  0.00           H
ATOM   1289  C   LEU X  82     -10.651  -6.032  12.371  1.00  0.00           C
ATOM   1290  O   LEU X  82     -11.405  -6.565  13.153  1.00  0.00           O
ATOM   1291  N   SER X  83      -9.378  -6.440  12.323  1.00  0.00           N
ATOM   1292  H   SER X  83      -8.796  -5.854  11.733  1.00  0.00           H
ATOM   1293  CA  SER X  83      -8.883  -7.579  13.096  1.00  0.00           C
ATOM   1294  HA  SER X  83      -7.853  -7.680  12.724  1.00  0.00           H
ATOM   1295  CB  SER X  83      -8.767  -7.276  14.537  1.00  0.00           C
ATOM   1296  HB2 SER X  83      -9.704  -7.001  15.025  1.00  0.00           H
ATOM   1297  HB3 SER X  83      -8.365  -8.187  14.992  1.00  0.00           H
ATOM   1298  OG  SER X  83      -7.845  -6.242  14.707  1.00  0.00           O
ATOM   1299  HG  SER X  83      -8.103  -5.627  15.395  1.00  0.00           H
ATOM   1300  C   SER X  83      -9.584  -8.956  12.815  1.00  0.00           C
ATOM   1301  O   SER X  83      -9.251  -9.933  13.419  1.00  0.00           O
ATOM   1302  N   SER X  84     -10.486  -9.005  11.855  1.00  0.00           N
ATOM   1303  H   SER X  84     -10.628  -8.208  11.265  1.00  0.00           H
ATOM   1304  CA  SER X  84     -11.244 -10.244  11.508  1.00  0.00           C
ATOM   1305  HA  SER X  84     -11.335 -10.871  12.392  1.00  0.00           H
ATOM   1306  CB  SER X  84     -12.752  -9.960  11.118  1.00  0.00           C
ATOM   1307  HB2 SER X  84     -12.994  -9.043  11.652  1.00  0.00           H
ATOM   1308  HB3 SER X  84     -12.768  -9.656  10.071  1.00  0.00           H
ATOM   1309  OG  SER X  84     -13.640 -10.992  11.379  1.00  0.00           O
ATOM   1310  HG  SER X  84     -13.813 -10.839  12.316  1.00  0.00           H
ATOM   1311  C   SER X  84     -10.418 -11.044  10.513  1.00  0.00           C
ATOM   1312  O   SER X  84      -9.755 -10.442   9.645  1.00  0.00           O
ATOM   1313  N   PRO X  85     -10.545 -12.361  10.458  1.00  0.00           N
ATOM   1314  CD  PRO X  85     -11.009 -13.285  11.506  1.00  0.00           C
ATOM   1315  HD2 PRO X  85     -11.883 -12.843  11.993  1.00  0.00           H
ATOM   1316  HD3 PRO X  85     -10.143 -13.499  12.132  1.00  0.00           H
ATOM   1317  CG  PRO X  85     -11.407 -14.611  10.697  1.00  0.00           C
ATOM   1318  HG2 PRO X  85     -12.426 -14.431  10.372  1.00  0.00           H
ATOM   1319  HG3 PRO X  85     -11.271 -15.475  11.352  1.00  0.00           H
ATOM   1320  CB  PRO X  85     -10.401 -14.568   9.481  1.00  0.00           C
ATOM   1321  HB2 PRO X  85     -10.776 -15.147   8.639  1.00  0.00           H
ATOM   1322  HB3 PRO X  85      -9.441 -15.006   9.753  1.00  0.00           H
ATOM   1323  CA  PRO X  85     -10.246 -13.032   9.169  1.00  0.00           C
ATOM   1324  HA  PRO X  85      -9.202 -12.899   8.885  1.00  0.00           H
ATOM   1325  C   PRO X  85     -11.297 -12.751   8.002  1.00  0.00           C
ATOM   1326  O   PRO X  85     -12.473 -12.561   8.316  1.00  0.00           O
ATOM   1327  N   PRO X  86     -10.963 -12.766   6.698  1.00  0.00           N
ATOM   1328  CD  PRO X  86      -9.681 -13.030   6.120  1.00  0.00           C
ATOM   1329  HD2 PRO X  86      -9.111 -13.905   6.437  1.00  0.00           H
ATOM   1330  HD3 PRO X  86      -9.015 -12.190   6.289  1.00  0.00           H
ATOM   1331  CG  PRO X  86      -9.750 -13.123   4.599  1.00  0.00           C
ATOM   1332  HG2 PRO X  86      -9.851 -14.179   4.355  1.00  0.00           H
ATOM   1333  HG3 PRO X  86      -8.792 -12.729   4.268  1.00  0.00           H
ATOM   1334  CB  PRO X  86     -11.104 -12.355   4.293  1.00  0.00           C
ATOM   1335  HB2 PRO X  86     -11.638 -12.683   3.406  1.00  0.00           H
ATOM   1336  HB3 PRO X  86     -11.036 -11.273   4.285  1.00  0.00           H
ATOM   1337  CA  PRO X  86     -11.911 -12.722   5.574  1.00  0.00           C
ATOM   1338  HA  PRO X  86     -12.676 -11.974   5.730  1.00  0.00           H
ATOM   1339  C   PRO X  86     -12.557 -14.136   5.349  1.00  0.00           C
ATOM   1340  O   PRO X  86     -11.920 -15.108   5.130  1.00  0.00           O
ATOM   1341  N   THR X  87     -13.908 -14.207   5.458  1.00  0.00           N
ATOM   1342  H   THR X  87     -14.389 -13.349   5.712  1.00  0.00           H
ATOM   1343  CA  THR X  87     -14.691 -15.418   5.213  1.00  0.00           C
ATOM   1344  HA  THR X  87     -14.020 -16.109   4.698  1.00  0.00           H
ATOM   1345  CB  THR X  87     -15.084 -16.140   6.489  1.00  0.00           C
ATOM   1346  HB  THR X  87     -15.488 -17.126   6.268  1.00  0.00           H
ATOM   1347  CG2 THR X  87     -14.018 -16.239   7.628  1.00  0.00           C
ATOM   1348 HG21 THR X  87     -13.786 -15.318   8.167  1.00  0.00           H
ATOM   1349 HG22 THR X  87     -13.064 -16.609   7.261  1.00  0.00           H
ATOM   1350 HG23 THR X  87     -14.441 -16.929   8.357  1.00  0.00           H
ATOM   1351  OG1 THR X  87     -16.233 -15.489   6.990  1.00  0.00           O
ATOM   1352  HG1 THR X  87     -15.935 -14.580   6.983  1.00  0.00           H
ATOM   1353  C   THR X  87     -15.918 -15.123   4.324  1.00  0.00           C
ATOM   1354  O   THR X  87     -16.354 -14.018   4.067  1.00  0.00           O
ATOM   1355  N   VAL X  88     -16.539 -16.184   3.931  1.00  0.00           N
ATOM   1356  H   VAL X  88     -16.132 -17.053   4.258  1.00  0.00           H
ATOM   1357  CA  VAL X  88     -17.773 -16.213   3.067  1.00  0.00           C
ATOM   1358  HA  VAL X  88     -17.650 -15.644   2.142  1.00  0.00           H
ATOM   1359  CB  VAL X  88     -17.935 -17.593   2.477  1.00  0.00           C
ATOM   1360  HB  VAL X  88     -18.835 -17.498   1.873  1.00  0.00           H
ATOM   1361  CG1 VAL X  88     -16.731 -18.115   1.622  1.00  0.00           C
ATOM   1362 HG11 VAL X  88     -16.772 -19.160   1.337  1.00  0.00           H
ATOM   1363 HG12 VAL X  88     -16.683 -17.438   0.772  1.00  0.00           H
ATOM   1364 HG13 VAL X  88     -15.786 -18.107   2.159  1.00  0.00           H
ATOM   1365  CG2 VAL X  88     -18.230 -18.631   3.598  1.00  0.00           C
ATOM   1366 HG21 VAL X  88     -19.180 -18.386   4.080  1.00  0.00           H
ATOM   1367 HG22 VAL X  88     -17.405 -18.853   4.280  1.00  0.00           H
ATOM   1368 HG23 VAL X  88     -18.372 -19.574   3.072  1.00  0.00           H
ATOM   1369  C   VAL X  88     -19.046 -15.772   3.903  1.00  0.00           C
ATOM   1370  O   VAL X  88     -20.149 -15.574   3.395  1.00  0.00           O
ATOM   1371  N   TYR X  89     -18.823 -15.540   5.196  1.00  0.00           N
ATOM   1372  H   TYR X  89     -17.851 -15.682   5.441  1.00  0.00           H
ATOM   1373  CA  TYR X  89     -19.751 -15.092   6.194  1.00  0.00           C
ATOM   1374  HA  TYR X  89     -20.780 -15.299   5.885  1.00  0.00           H
ATOM   1375  CB  TYR X  89     -19.541 -16.031   7.394  1.00  0.00           C
ATOM   1376  HB2 TYR X  89     -18.561 -15.644   7.686  1.00  0.00           H
ATOM   1377  HB3 TYR X  89     -20.202 -15.715   8.202  1.00  0.00           H
ATOM   1378  CG  TYR X  89     -19.549 -17.596   7.165  1.00  0.00           C
ATOM   1379  CD1 TYR X  89     -20.540 -18.193   6.363  1.00  0.00           C
ATOM   1380  HD1 TYR X  89     -21.334 -17.591   5.963  1.00  0.00           H
ATOM   1381  CE1 TYR X  89     -20.367 -19.516   5.907  1.00  0.00           C
ATOM   1382  HE1 TYR X  89     -21.067 -19.823   5.146  1.00  0.00           H
ATOM   1383  CZ  TYR X  89     -19.299 -20.289   6.399  1.00  0.00           C
ATOM   1384  OH  TYR X  89     -19.004 -21.497   5.840  1.00  0.00           O
ATOM   1385  HH  TYR X  89     -18.242 -21.926   6.249  1.00  0.00           H
ATOM   1386  CE2 TYR X  89     -18.425 -19.691   7.280  1.00  0.00           C
ATOM   1387  HE2 TYR X  89     -17.615 -20.337   7.592  1.00  0.00           H
ATOM   1388  CD2 TYR X  89     -18.494 -18.342   7.630  1.00  0.00           C
ATOM   1389  HD2 TYR X  89     -17.617 -17.971   8.133  1.00  0.00           H
ATOM   1390  C   TYR X  89     -19.759 -13.584   6.554  1.00  0.00           C
ATOM   1391  O   TYR X  89     -20.564 -13.051   7.324  1.00  0.00           O
ATOM   1392  N   ASN X  90     -18.709 -12.906   6.066  1.00  0.00           N
ATOM   1393  H   ASN X  90     -18.060 -13.345   5.440  1.00  0.00           H
ATOM   1394  CA  ASN X  90     -18.458 -11.478   6.490  1.00  0.00           C
ATOM   1395  HA  ASN X  90     -19.358 -10.948   6.797  1.00  0.00           H
ATOM   1396  CB  ASN X  90     -17.666 -11.486   7.780  1.00  0.00           C
ATOM   1397  HB2 ASN X  90     -17.605 -10.447   8.100  1.00  0.00           H
ATOM   1398  HB3 ASN X  90     -18.297 -11.950   8.532  1.00  0.00           H
ATOM   1399  CG  ASN X  90     -16.273 -12.117   7.831  1.00  0.00           C
ATOM   1400  OD1 ASN X  90     -15.572 -12.472   6.873  1.00  0.00           O
ATOM   1401  ND2 ASN X  90     -15.637 -12.228   8.961  1.00  0.00           N
ATOM   1402 HD21 ASN X  90     -15.950 -11.697   9.762  1.00  0.00           H
ATOM   1403 HD22 ASN X  90     -14.671 -12.401   8.726  1.00  0.00           H
ATOM   1404  C   ASN X  90     -17.921 -10.578   5.398  1.00  0.00           C
ATOM   1405  O   ASN X  90     -17.862  -9.379   5.655  1.00  0.00           O
ATOM   1406  N   SER X  91     -17.371 -11.155   4.260  1.00  0.00           N
ATOM   1407  H   SER X  91     -17.229 -12.150   4.263  1.00  0.00           H
ATOM   1408  CA  SER X  91     -16.452 -10.357   3.350  1.00  0.00           C
ATOM   1409  HA  SER X  91     -16.104  -9.500   3.915  1.00  0.00           H
ATOM   1410  CB  SER X  91     -15.309 -11.236   2.810  1.00  0.00           C
ATOM   1411  HB2 SER X  91     -15.795 -12.096   2.352  1.00  0.00           H
ATOM   1412  HB3 SER X  91     -14.801 -10.640   2.045  1.00  0.00           H
ATOM   1413  OG  SER X  91     -14.398 -11.627   3.886  1.00  0.00           O
ATOM   1414  HG  SER X  91     -14.930 -11.982   4.605  1.00  0.00           H
ATOM   1415  C   SER X  91     -17.309  -9.919   2.162  1.00  0.00           C
ATOM   1416  O   SER X  91     -18.317 -10.530   1.839  1.00  0.00           O
ATOM   1417  N   ARG X  92     -16.881  -8.768   1.555  1.00  0.00           N
ATOM   1418  H   ARG X  92     -15.996  -8.372   1.815  1.00  0.00           H
ATOM   1419  CA  ARG X  92     -17.811  -7.939   0.703  1.00  0.00           C
ATOM   1420  HA  ARG X  92     -18.632  -8.636   0.520  1.00  0.00           H
ATOM   1421  CB  ARG X  92     -18.315  -6.743   1.540  1.00  0.00           C
ATOM   1422  HB2 ARG X  92     -18.809  -7.164   2.415  1.00  0.00           H
ATOM   1423  HB3 ARG X  92     -17.466  -6.171   1.914  1.00  0.00           H
ATOM   1424  CG  ARG X  92     -19.366  -5.893   0.790  1.00  0.00           C
ATOM   1425  HG2 ARG X  92     -19.098  -5.635  -0.233  1.00  0.00           H
ATOM   1426  HG3 ARG X  92     -20.167  -6.633   0.695  1.00  0.00           H
ATOM   1427  CD  ARG X  92     -19.792  -4.531   1.505  1.00  0.00           C
ATOM   1428  HD2 ARG X  92     -20.694  -4.094   1.088  1.00  0.00           H
ATOM   1429  HD3 ARG X  92     -19.897  -4.880   2.528  1.00  0.00           H
ATOM   1430  NE  ARG X  92     -18.677  -3.540   1.487  1.00  0.00           N
ATOM   1431  HE  ARG X  92     -17.937  -3.715   0.831  1.00  0.00           H
ATOM   1432  CZ  ARG X  92     -18.526  -2.476   2.241  1.00  0.00           C
ATOM   1433  NH1 ARG X  92     -19.411  -1.918   2.983  1.00  0.00           N
ATOM   1434 HH11 ARG X  92     -20.307  -2.366   3.106  1.00  0.00           H
ATOM   1435 HH12 ARG X  92     -19.179  -1.052   3.449  1.00  0.00           H
ATOM   1436  NH2 ARG X  92     -17.449  -1.818   2.174  1.00  0.00           N
ATOM   1437 HH21 ARG X  92     -16.774  -2.093   1.476  1.00  0.00           H
ATOM   1438 HH22 ARG X  92     -17.484  -0.918   2.620  1.00  0.00           H
ATOM   1439  C   ARG X  92     -17.071  -7.616  -0.597  1.00  0.00           C
ATOM   1440  O   ARG X  92     -15.913  -7.365  -0.561  1.00  0.00           O
ATOM   1441  N   VAL X  93     -17.703  -7.696  -1.780  1.00  0.00           N
ATOM   1442  H   VAL X  93     -18.613  -8.141  -1.790  1.00  0.00           H
ATOM   1443  CA  VAL X  93     -17.235  -7.284  -3.088  1.00  0.00           C
ATOM   1444  HA  VAL X  93     -16.175  -7.514  -3.175  1.00  0.00           H
ATOM   1445  CB  VAL X  93     -17.949  -7.962  -4.262  1.00  0.00           C
ATOM   1446  HB  VAL X  93     -19.014  -7.896  -4.036  1.00  0.00           H
ATOM   1447  CG1 VAL X  93     -17.645  -7.344  -5.603  1.00  0.00           C
ATOM   1448 HG11 VAL X  93     -16.592  -7.140  -5.827  1.00  0.00           H
ATOM   1449 HG12 VAL X  93     -17.856  -8.013  -6.445  1.00  0.00           H
ATOM   1450 HG13 VAL X  93     -18.232  -6.437  -5.725  1.00  0.00           H
ATOM   1451  CG2 VAL X  93     -17.471  -9.337  -4.448  1.00  0.00           C
ATOM   1452 HG21 VAL X  93     -17.490  -9.948  -3.545  1.00  0.00           H
ATOM   1453 HG22 VAL X  93     -16.468  -9.427  -4.854  1.00  0.00           H
ATOM   1454 HG23 VAL X  93     -18.186  -9.844  -5.098  1.00  0.00           H
ATOM   1455  C   VAL X  93     -17.456  -5.790  -3.164  1.00  0.00           C
ATOM   1456  O   VAL X  93     -18.549  -5.325  -3.184  1.00  0.00           O
ATOM   1457  N   GLU X  94     -16.358  -5.048  -3.290  1.00  0.00           N
ATOM   1458  H   GLU X  94     -15.479  -5.537  -3.433  1.00  0.00           H
ATOM   1459  CA  GLU X  94     -16.380  -3.618  -3.734  1.00  0.00           C
ATOM   1460  HA  GLU X  94     -17.167  -3.020  -3.275  1.00  0.00           H
ATOM   1461  CB  GLU X  94     -15.146  -2.900  -3.284  1.00  0.00           C
ATOM   1462  HB2 GLU X  94     -14.289  -3.343  -3.777  1.00  0.00           H
ATOM   1463  HB3 GLU X  94     -15.141  -1.896  -3.712  1.00  0.00           H
ATOM   1464  CG  GLU X  94     -14.808  -2.755  -1.744  1.00  0.00           C
ATOM   1465  HG2 GLU X  94     -14.282  -3.694  -1.571  1.00  0.00           H
ATOM   1466  HG3 GLU X  94     -14.143  -1.917  -1.533  1.00  0.00           H
ATOM   1467  CD  GLU X  94     -16.043  -2.678  -0.971  1.00  0.00           C
ATOM   1468  OE1 GLU X  94     -16.952  -1.868  -1.251  1.00  0.00           O
ATOM   1469  OE2 GLU X  94     -16.260  -3.425  -0.024  1.00  0.00           O
ATOM   1470  C   GLU X  94     -16.670  -3.380  -5.197  1.00  0.00           C
ATOM   1471  O   GLU X  94     -17.561  -2.586  -5.546  1.00  0.00           O
ATOM   1472  N   CYX X  95     -15.821  -3.955  -6.011  1.00  0.00           N
ATOM   1473  H   CYX X  95     -15.224  -4.697  -5.684  1.00  0.00           H
ATOM   1474  CA  CYX X  95     -15.818  -3.809  -7.515  1.00  0.00           C
ATOM   1475  HA  CYX X  95     -16.841  -3.921  -7.879  1.00  0.00           H
ATOM   1476  CB  CYX X  95     -15.439  -2.370  -7.993  1.00  0.00           C
ATOM   1477  HB2 CYX X  95     -15.255  -2.287  -9.061  1.00  0.00           H
ATOM   1478  HB3 CYX X  95     -16.345  -1.800  -7.801  1.00  0.00           H
ATOM   1479  SG  CYX X  95     -14.114  -1.438  -7.206  1.00  0.00           S
ATOM   1480  C   CYX X  95     -14.880  -4.870  -8.177  1.00  0.00           C
ATOM   1481  O   CYX X  95     -13.956  -5.420  -7.535  1.00  0.00           O
ATOM   1482  N   ILE X  96     -15.150  -5.194  -9.475  1.00  0.00           N
ATOM   1483  H   ILE X  96     -15.962  -4.786  -9.910  1.00  0.00           H
ATOM   1484  CA  ILE X  96     -14.379  -6.294 -10.114  1.00  0.00           C
ATOM   1485  HA  ILE X  96     -14.014  -7.049  -9.417  1.00  0.00           H
ATOM   1486  CB  ILE X  96     -15.174  -6.935 -11.262  1.00  0.00           C
ATOM   1487  HB  ILE X  96     -15.785  -6.257 -11.847  1.00  0.00           H
ATOM   1488  CG2 ILE X  96     -14.251  -7.509 -12.384  1.00  0.00           C
ATOM   1489 HG21 ILE X  96     -14.907  -7.857 -13.190  1.00  0.00           H
ATOM   1490 HG22 ILE X  96     -13.639  -8.322 -11.997  1.00  0.00           H
ATOM   1491 HG23 ILE X  96     -13.629  -6.724 -12.799  1.00  0.00           H
ATOM   1492  CG1 ILE X  96     -16.069  -8.142 -10.756  1.00  0.00           C
ATOM   1493 HG12 ILE X  96     -16.386  -8.697 -11.638  1.00  0.00           H
ATOM   1494 HG13 ILE X  96     -15.383  -8.781 -10.195  1.00  0.00           H
ATOM   1495  CD1 ILE X  96     -17.273  -7.751 -10.036  1.00  0.00           C
ATOM   1496 HD11 ILE X  96     -17.661  -8.642  -9.528  1.00  0.00           H
ATOM   1497 HD12 ILE X  96     -18.019  -7.213 -10.620  1.00  0.00           H
ATOM   1498 HD13 ILE X  96     -17.000  -7.115  -9.204  1.00  0.00           H
ATOM   1499  C   ILE X  96     -13.052  -5.678 -10.565  1.00  0.00           C
ATOM   1500  O   ILE X  96     -13.057  -4.524 -11.022  1.00  0.00           O
ATOM   1501  N   GLY X  97     -11.930  -6.382 -10.363  1.00  0.00           N
ATOM   1502  H   GLY X  97     -11.943  -7.359 -10.111  1.00  0.00           H
ATOM   1503  CA  GLY X  97     -10.606  -5.872 -10.855  1.00  0.00           C
ATOM   1504  HA2 GLY X  97     -10.447  -6.043 -11.913  1.00  0.00           H
ATOM   1505  HA3 GLY X  97     -10.454  -4.806 -10.680  1.00  0.00           H
ATOM   1506  C   GLY X  97      -9.322  -6.513 -10.212  1.00  0.00           C
ATOM   1507  O   GLY X  97      -9.312  -7.154  -9.140  1.00  0.00           O
ATOM   1508  N   TRP X  98      -8.262  -6.224 -10.954  1.00  0.00           N
ATOM   1509  H   TRP X  98      -8.393  -5.806 -11.859  1.00  0.00           H
ATOM   1510  CA  TRP X  98      -6.832  -6.723 -10.653  1.00  0.00           C
ATOM   1511  HA  TRP X  98      -6.949  -7.375  -9.792  1.00  0.00           H
ATOM   1512  CB  TRP X  98      -6.311  -7.556 -11.749  1.00  0.00           C
ATOM   1513  HB2 TRP X  98      -5.240  -7.687 -11.588  1.00  0.00           H
ATOM   1514  HB3 TRP X  98      -6.672  -8.587 -11.763  1.00  0.00           H
ATOM   1515  CG  TRP X  98      -6.396  -6.996 -13.186  1.00  0.00           C
ATOM   1516  CD1 TRP X  98      -7.252  -7.427 -14.095  1.00  0.00           C
ATOM   1517  HD1 TRP X  98      -8.012  -8.178 -13.951  1.00  0.00           H
ATOM   1518  NE1 TRP X  98      -6.890  -6.821 -15.265  1.00  0.00           N
ATOM   1519  HE1 TRP X  98      -7.231  -7.113 -16.162  1.00  0.00           H
ATOM   1520  CE2 TRP X  98      -5.881  -5.914 -15.165  1.00  0.00           C
ATOM   1521  CZ2 TRP X  98      -5.169  -5.125 -16.092  1.00  0.00           C
ATOM   1522  HZ2 TRP X  98      -5.371  -5.240 -17.150  1.00  0.00           H
ATOM   1523  CH2 TRP X  98      -4.375  -4.076 -15.660  1.00  0.00           C
ATOM   1524  HH2 TRP X  98      -3.826  -3.489 -16.397  1.00  0.00           H
ATOM   1525  CZ3 TRP X  98      -4.234  -3.890 -14.268  1.00  0.00           C
ATOM   1526  HZ3 TRP X  98      -3.648  -3.093 -13.831  1.00  0.00           H
ATOM   1527  CE3 TRP X  98      -4.805  -4.836 -13.375  1.00  0.00           C
ATOM   1528  HE3 TRP X  98      -4.625  -4.803 -12.309  1.00  0.00           H
ATOM   1529  CD2 TRP X  98      -5.730  -5.819 -13.764  1.00  0.00           C
ATOM   1530  C   TRP X  98      -5.863  -5.713 -10.067  1.00  0.00           C
ATOM   1531  O   TRP X  98      -4.713  -6.045  -9.783  1.00  0.00           O
ATOM   1532  N   SER X  99      -6.357  -4.508  -9.801  1.00  0.00           N
ATOM   1533  H   SER X  99      -7.309  -4.333 -10.106  1.00  0.00           H
ATOM   1534  CA  SER X  99      -5.575  -3.409  -9.241  1.00  0.00           C
ATOM   1535  HA  SER X  99      -4.973  -3.777  -8.413  1.00  0.00           H
ATOM   1536  CB  SER X  99      -4.628  -2.814 -10.347  1.00  0.00           C
ATOM   1537  HB2 SER X  99      -3.969  -3.646 -10.595  1.00  0.00           H
ATOM   1538  HB3 SER X  99      -5.287  -2.541 -11.166  1.00  0.00           H
ATOM   1539  OG  SER X  99      -3.953  -1.721  -9.867  1.00  0.00           O
ATOM   1540  HG  SER X  99      -3.164  -2.115  -9.498  1.00  0.00           H
ATOM   1541  C   SER X  99      -6.480  -2.250  -8.758  1.00  0.00           C
ATOM   1542  O   SER X  99      -7.490  -1.923  -9.497  1.00  0.00           O
ATOM   1543  N   SER X 100      -6.324  -1.670  -7.500  1.00  0.00           N
ATOM   1544  H   SER X 100      -5.578  -1.980  -6.897  1.00  0.00           H
ATOM   1545  CA  SER X 100      -7.460  -0.950  -6.877  1.00  0.00           C
ATOM   1546  HA  SER X 100      -8.001  -0.474  -7.694  1.00  0.00           H
ATOM   1547  CB  SER X 100      -8.295  -1.952  -6.109  1.00  0.00           C
ATOM   1548  HB2 SER X 100      -9.210  -1.468  -5.776  1.00  0.00           H
ATOM   1549  HB3 SER X 100      -8.526  -2.691  -6.881  1.00  0.00           H
ATOM   1550  OG  SER X 100      -7.533  -2.423  -4.974  1.00  0.00           O
ATOM   1551  HG  SER X 100      -6.922  -2.988  -5.450  1.00  0.00           H
ATOM   1552  C   SER X 100      -6.890   0.128  -6.027  1.00  0.00           C
ATOM   1553  O   SER X 100      -5.709   0.236  -5.735  1.00  0.00           O
ATOM   1554  N   THR X 101      -7.813   1.030  -5.632  1.00  0.00           N
ATOM   1555  H   THR X 101      -8.732   0.971  -6.041  1.00  0.00           H
ATOM   1556  CA  THR X 101      -7.633   1.881  -4.425  1.00  0.00           C
ATOM   1557  HA  THR X 101      -7.006   1.342  -3.719  1.00  0.00           H
ATOM   1558  CB  THR X 101      -6.851   3.175  -4.842  1.00  0.00           C
ATOM   1559  HB  THR X 101      -5.811   2.918  -5.048  1.00  0.00           H
ATOM   1560  CG2 THR X 101      -7.607   3.933  -5.959  1.00  0.00           C
ATOM   1561 HG21 THR X 101      -7.586   3.409  -6.918  1.00  0.00           H
ATOM   1562 HG22 THR X 101      -6.916   4.747  -6.144  1.00  0.00           H
ATOM   1563 HG23 THR X 101      -8.639   4.257  -5.809  1.00  0.00           H
ATOM   1564  OG1 THR X 101      -6.746   4.003  -3.694  1.00  0.00           O
ATOM   1565  HG1 THR X 101      -5.865   3.929  -3.326  1.00  0.00           H
ATOM   1566  C   THR X 101      -9.010   2.174  -3.848  1.00  0.00           C
ATOM   1567  O   THR X 101     -10.014   1.924  -4.428  1.00  0.00           O
ATOM   1568  N   SER X 102      -9.026   2.615  -2.586  1.00  0.00           N
ATOM   1569  H   SER X 102      -8.112   2.832  -2.208  1.00  0.00           H
ATOM   1570  CA  SER X 102     -10.225   3.192  -2.016  1.00  0.00           C
ATOM   1571  HA  SER X 102     -10.868   3.762  -2.685  1.00  0.00           H
ATOM   1572  CB  SER X 102     -10.997   2.083  -1.362  1.00  0.00           C
ATOM   1573  HB2 SER X 102     -11.142   1.283  -2.087  1.00  0.00           H
ATOM   1574  HB3 SER X 102     -10.310   1.743  -0.582  1.00  0.00           H
ATOM   1575  OG  SER X 102     -12.239   2.467  -0.787  1.00  0.00           O
ATOM   1576  HG  SER X 102     -12.856   2.444  -1.524  1.00  0.00           H
ATOM   1577  C   SER X 102      -9.918   4.223  -0.934  1.00  0.00           C
ATOM   1578  O   SER X 102      -8.911   4.234  -0.250  1.00  0.00           O
ATOM   1579  N   CYX X 103     -10.876   5.178  -0.738  1.00  0.00           N
ATOM   1580  H   CYX X 103     -11.692   5.242  -1.328  1.00  0.00           H
ATOM   1581  CA  CYX X 103     -10.865   6.189   0.323  1.00  0.00           C
ATOM   1582  HA  CYX X 103     -10.356   5.757   1.181  1.00  0.00           H
ATOM   1583  CB  CYX X 103      -9.958   7.321  -0.039  1.00  0.00           C
ATOM   1584  HB2 CYX X 103     -10.229   8.060   0.715  1.00  0.00           H
ATOM   1585  HB3 CYX X 103      -8.903   7.116   0.128  1.00  0.00           H
ATOM   1586  SG  CYX X 103     -10.150   8.044  -1.684  1.00  0.00           S
ATOM   1587  C   CYX X 103     -12.283   6.875   0.594  1.00  0.00           C
ATOM   1588  O   CYX X 103     -13.164   6.918  -0.278  1.00  0.00           O
ATOM   1589  N   HID X 104     -12.482   7.384   1.810  1.00  0.00           N
ATOM   1590  H   HID X 104     -11.754   7.347   2.512  1.00  0.00           H
ATOM   1591  CA  HID X 104     -13.546   8.318   2.177  1.00  0.00           C
ATOM   1592  HA  HID X 104     -14.469   8.004   1.677  1.00  0.00           H
ATOM   1593  CB  HID X 104     -13.823   7.898   3.655  1.00  0.00           C
ATOM   1594  HB2 HID X 104     -13.713   6.827   3.827  1.00  0.00           H
ATOM   1595  HB3 HID X 104     -13.078   8.358   4.306  1.00  0.00           H
ATOM   1596  CG  HID X 104     -15.158   8.391   4.206  1.00  0.00           C
ATOM   1597  ND1 HID X 104     -16.287   7.647   4.280  1.00  0.00           N
ATOM   1598  HD1 HID X 104     -16.286   6.640   4.234  1.00  0.00           H
ATOM   1599  CE1 HID X 104     -17.244   8.441   4.750  1.00  0.00           C
ATOM   1600  HE1 HID X 104     -18.266   8.164   4.964  1.00  0.00           H
ATOM   1601  NE2 HID X 104     -16.885   9.704   4.846  1.00  0.00           N
ATOM   1602  CD2 HID X 104     -15.514   9.618   4.607  1.00  0.00           C
ATOM   1603  HD2 HID X 104     -14.768  10.388   4.499  1.00  0.00           H
ATOM   1604  C   HID X 104     -13.390   9.834   2.001  1.00  0.00           C
ATOM   1605  O   HID X 104     -12.341  10.298   2.407  1.00  0.00           O
ATOM   1606  N   ASP X 105     -14.471  10.580   1.619  1.00  0.00           N
ATOM   1607  H   ASP X 105     -15.318  10.134   1.316  1.00  0.00           H
ATOM   1608  CA  ASP X 105     -14.351  12.038   1.350  1.00  0.00           C
ATOM   1609  HA  ASP X 105     -13.285  12.272   1.300  1.00  0.00           H
ATOM   1610  CB  ASP X 105     -14.813  12.356  -0.069  1.00  0.00           C
ATOM   1611  HB2 ASP X 105     -14.563  13.396  -0.303  1.00  0.00           H
ATOM   1612  HB3 ASP X 105     -14.217  11.673  -0.676  1.00  0.00           H
ATOM   1613  CG  ASP X 105     -16.318  12.107  -0.340  1.00  0.00           C
ATOM   1614  OD1 ASP X 105     -16.641  12.188  -1.561  1.00  0.00           O
ATOM   1615  OD2 ASP X 105     -17.198  12.204   0.519  1.00  0.00           O
ATOM   1616  C   ASP X 105     -15.040  13.019   2.415  1.00  0.00           C
ATOM   1617  O   ASP X 105     -14.613  14.079   2.649  1.00  0.00           O
ATOM   1618  N   GLY X 106     -16.048  12.448   3.068  1.00  0.00           N
ATOM   1619  H   GLY X 106     -16.338  11.580   2.631  1.00  0.00           H
ATOM   1620  CA  GLY X 106     -16.821  13.022   4.163  1.00  0.00           C
ATOM   1621  HA2 GLY X 106     -16.534  12.484   5.072  1.00  0.00           H
ATOM   1622  HA3 GLY X 106     -16.632  14.061   4.442  1.00  0.00           H
ATOM   1623  C   GLY X 106     -18.375  12.949   3.969  1.00  0.00           C
ATOM   1624  O   GLY X 106     -19.131  12.825   4.895  1.00  0.00           O
ATOM   1625  N   LYS X 107     -18.726  12.893   2.664  1.00  0.00           N
ATOM   1626  H   LYS X 107     -17.998  12.904   1.968  1.00  0.00           H
ATOM   1627  CA  LYS X 107     -20.056  12.377   2.202  1.00  0.00           C
ATOM   1628  HA  LYS X 107     -20.853  12.533   2.929  1.00  0.00           H
ATOM   1629  CB  LYS X 107     -20.425  13.074   0.929  1.00  0.00           C
ATOM   1630  HB2 LYS X 107     -19.576  13.016   0.248  1.00  0.00           H
ATOM   1631  HB3 LYS X 107     -21.338  12.584   0.606  1.00  0.00           H
ATOM   1632  CG  LYS X 107     -20.865  14.546   1.166  1.00  0.00           C
ATOM   1633  HG2 LYS X 107     -21.653  14.689   1.911  1.00  0.00           H
ATOM   1634  HG3 LYS X 107     -19.979  15.060   1.508  1.00  0.00           H
ATOM   1635  CD  LYS X 107     -21.482  15.228  -0.069  1.00  0.00           C
ATOM   1636  HD2 LYS X 107     -20.823  15.100  -0.931  1.00  0.00           H
ATOM   1637  HD3 LYS X 107     -22.494  14.861  -0.267  1.00  0.00           H
ATOM   1638  CE  LYS X 107     -21.585  16.706   0.143  1.00  0.00           C
ATOM   1639  HE2 LYS X 107     -22.281  16.888   0.964  1.00  0.00           H
ATOM   1640  HE3 LYS X 107     -20.585  16.936   0.514  1.00  0.00           H
ATOM   1641  NZ  LYS X 107     -21.921  17.455  -1.025  1.00  0.00           N
ATOM   1642  HZ1 LYS X 107     -22.882  17.486  -1.336  1.00  0.00           H
ATOM   1643  HZ2 LYS X 107     -21.311  17.150  -1.775  1.00  0.00           H
ATOM   1644  HZ3 LYS X 107     -21.652  18.408  -0.823  1.00  0.00           H
ATOM   1645  C   LYS X 107     -20.181  10.877   2.063  1.00  0.00           C
ATOM   1646  O   LYS X 107     -21.094  10.268   2.570  1.00  0.00           O
ATOM   1647  N   THR X 108     -19.213  10.204   1.452  1.00  0.00           N
ATOM   1648  H   THR X 108     -18.454  10.716   1.027  1.00  0.00           H
ATOM   1649  CA  THR X 108     -19.154   8.678   1.381  1.00  0.00           C
ATOM   1650  HA  THR X 108     -19.375   8.278   2.368  1.00  0.00           H
ATOM   1651  CB  THR X 108     -20.354   8.211   0.508  1.00  0.00           C
ATOM   1652  HB  THR X 108     -21.331   8.565   0.841  1.00  0.00           H
ATOM   1653  CG2 THR X 108     -20.229   8.734  -0.880  1.00  0.00           C
ATOM   1654 HG21 THR X 108     -21.156   8.449  -1.378  1.00  0.00           H
ATOM   1655 HG22 THR X 108     -19.372   8.299  -1.393  1.00  0.00           H
ATOM   1656 HG23 THR X 108     -20.223   9.817  -0.752  1.00  0.00           H
ATOM   1657  OG1 THR X 108     -20.343   6.789   0.525  1.00  0.00           O
ATOM   1658  HG1 THR X 108     -20.378   6.519   1.452  1.00  0.00           H
ATOM   1659  C   THR X 108     -17.777   8.173   0.910  1.00  0.00           C
ATOM   1660  O   THR X 108     -16.823   8.928   0.673  1.00  0.00           O
ATOM   1661  N   ARG X 109     -17.615   6.852   0.909  1.00  0.00           N
ATOM   1662  H   ARG X 109     -18.476   6.324   1.011  1.00  0.00           H
ATOM   1663  CA  ARG X 109     -16.425   6.155   0.280  1.00  0.00           C
ATOM   1664  HA  ARG X 109     -15.543   6.705   0.602  1.00  0.00           H
ATOM   1665  CB  ARG X 109     -16.401   4.727   0.849  1.00  0.00           C
ATOM   1666  HB2 ARG X 109     -16.310   4.841   1.932  1.00  0.00           H
ATOM   1667  HB3 ARG X 109     -17.285   4.130   0.633  1.00  0.00           H
ATOM   1668  CG  ARG X 109     -15.232   3.888   0.290  1.00  0.00           C
ATOM   1669  HG2 ARG X 109     -15.574   3.396  -0.615  1.00  0.00           H
ATOM   1670  HG3 ARG X 109     -14.351   4.442  -0.017  1.00  0.00           H
ATOM   1671  CD  ARG X 109     -14.743   2.874   1.316  1.00  0.00           C
ATOM   1672  HD2 ARG X 109     -15.574   2.281   1.713  1.00  0.00           H
ATOM   1673  HD3 ARG X 109     -13.996   2.198   0.881  1.00  0.00           H
ATOM   1674  NE  ARG X 109     -14.024   3.475   2.489  1.00  0.00           N
ATOM   1675  HE  ARG X 109     -14.680   3.811   3.180  1.00  0.00           H
ATOM   1676  CZ  ARG X 109     -12.767   3.540   2.715  1.00  0.00           C
ATOM   1677  NH1 ARG X 109     -11.753   3.025   2.068  1.00  0.00           N
ATOM   1678 HH11 ARG X 109     -11.904   2.610   1.163  1.00  0.00           H
ATOM   1679 HH12 ARG X 109     -10.816   3.182   2.417  1.00  0.00           H
ATOM   1680  NH2 ARG X 109     -12.349   4.231   3.742  1.00  0.00           N
ATOM   1681 HH21 ARG X 109     -13.060   4.642   4.325  1.00  0.00           H
ATOM   1682 HH22 ARG X 109     -11.374   4.364   3.943  1.00  0.00           H
ATOM   1683  C   ARG X 109     -16.458   6.004  -1.273  1.00  0.00           C
ATOM   1684  O   ARG X 109     -17.321   5.317  -1.863  1.00  0.00           O
ATOM   1685  N   MET X 110     -15.372   6.484  -1.867  1.00  0.00           N
ATOM   1686  H   MET X 110     -14.690   7.020  -1.354  1.00  0.00           H
ATOM   1687  CA  MET X 110     -14.923   6.116  -3.216  1.00  0.00           C
ATOM   1688  HA  MET X 110     -15.802   6.001  -3.857  1.00  0.00           H
ATOM   1689  CB  MET X 110     -14.122   7.362  -3.786  1.00  0.00           C
ATOM   1690  HB2 MET X 110     -14.725   8.258  -3.683  1.00  0.00           H
ATOM   1691  HB3 MET X 110     -13.150   7.404  -3.290  1.00  0.00           H
ATOM   1692  CG  MET X 110     -13.823   7.047  -5.203  1.00  0.00           C
ATOM   1693  HG2 MET X 110     -12.980   6.353  -5.207  1.00  0.00           H
ATOM   1694  HG3 MET X 110     -14.643   6.496  -5.661  1.00  0.00           H
ATOM   1695  SD  MET X 110     -13.304   8.444  -6.293  1.00  0.00           S
ATOM   1696  CE  MET X 110     -11.877   9.126  -5.306  1.00  0.00           C
ATOM   1697  HE1 MET X 110     -11.279   8.316  -4.894  1.00  0.00           H
ATOM   1698  HE2 MET X 110     -11.173   9.783  -5.810  1.00  0.00           H
ATOM   1699  HE3 MET X 110     -12.450   9.613  -4.516  1.00  0.00           H
ATOM   1700  C   MET X 110     -14.131   4.798  -3.335  1.00  0.00           C
ATOM   1701  O   MET X 110     -13.157   4.639  -2.628  1.00  0.00           O
ATOM   1702  N   SER X 111     -14.367   3.968  -4.357  1.00  0.00           N
ATOM   1703  H   SER X 111     -15.104   4.131  -5.025  1.00  0.00           H
ATOM   1704  CA  SER X 111     -13.542   2.686  -4.540  1.00  0.00           C
ATOM   1705  HA  SER X 111     -12.573   2.769  -4.032  1.00  0.00           H
ATOM   1706  CB  SER X 111     -14.330   1.542  -3.975  1.00  0.00           C
ATOM   1707  HB2 SER X 111     -15.318   1.624  -4.414  1.00  0.00           H
ATOM   1708  HB3 SER X 111     -13.857   0.606  -4.267  1.00  0.00           H
ATOM   1709  OG  SER X 111     -14.384   1.741  -2.530  1.00  0.00           O
ATOM   1710  HG  SER X 111     -15.082   1.266  -2.083  1.00  0.00           H
ATOM   1711  C   SER X 111     -13.276   2.640  -6.022  1.00  0.00           C
ATOM   1712  O   SER X 111     -14.178   2.985  -6.837  1.00  0.00           O
ATOM   1713  N   ILE X 112     -12.136   2.095  -6.363  1.00  0.00           N
ATOM   1714  H   ILE X 112     -11.496   1.773  -5.652  1.00  0.00           H
ATOM   1715  CA  ILE X 112     -11.567   2.120  -7.638  1.00  0.00           C
ATOM   1716  HA  ILE X 112     -12.439   2.327  -8.263  1.00  0.00           H
ATOM   1717  CB  ILE X 112     -10.612   3.317  -7.847  1.00  0.00           C
ATOM   1718  HB  ILE X 112      -9.637   3.069  -7.413  1.00  0.00           H
ATOM   1719  CG2 ILE X 112     -10.462   3.364  -9.387  1.00  0.00           C
ATOM   1720 HG21 ILE X 112      -9.862   4.240  -9.638  1.00  0.00           H
ATOM   1721 HG22 ILE X 112     -11.416   3.482  -9.890  1.00  0.00           H
ATOM   1722 HG23 ILE X 112      -9.976   2.421  -9.621  1.00  0.00           H
ATOM   1723  CG1 ILE X 112     -11.192   4.617  -7.218  1.00  0.00           C
ATOM   1724 HG12 ILE X 112     -12.193   4.761  -7.644  1.00  0.00           H
ATOM   1725 HG13 ILE X 112     -11.363   4.514  -6.144  1.00  0.00           H
ATOM   1726  CD1 ILE X 112     -10.387   5.905  -7.380  1.00  0.00           C
ATOM   1727 HD11 ILE X 112     -10.757   6.571  -6.594  1.00  0.00           H
ATOM   1728 HD12 ILE X 112     -10.408   6.433  -8.333  1.00  0.00           H
ATOM   1729 HD13 ILE X 112      -9.356   5.720  -7.090  1.00  0.00           H
ATOM   1730  C   ILE X 112     -11.021   0.729  -8.067  1.00  0.00           C
ATOM   1731  O   ILE X 112     -10.226   0.196  -7.257  1.00  0.00           O
ATOM   1732  N   CYX X 113     -11.358   0.203  -9.205  1.00  0.00           N
ATOM   1733  H   CYX X 113     -12.043   0.692  -9.765  1.00  0.00           H
ATOM   1734  CA  CYX X 113     -10.953  -1.115  -9.641  1.00  0.00           C
ATOM   1735  HA  CYX X 113     -10.027  -1.240  -9.087  1.00  0.00           H
ATOM   1736  CB  CYX X 113     -12.003  -2.149  -9.392  1.00  0.00           C
ATOM   1737  HB2 CYX X 113     -12.930  -1.890  -9.905  1.00  0.00           H
ATOM   1738  HB3 CYX X 113     -11.674  -3.108  -9.795  1.00  0.00           H
ATOM   1739  SG  CYX X 113     -12.421  -2.577  -7.679  1.00  0.00           S
ATOM   1740  C   CYX X 113     -10.671  -1.171 -11.170  1.00  0.00           C
ATOM   1741  O   CYX X 113     -11.418  -0.661 -11.984  1.00  0.00           O
ATOM   1742  N   ILE X 114      -9.549  -1.808 -11.589  1.00  0.00           N
ATOM   1743  H   ILE X 114      -8.914  -2.166 -10.887  1.00  0.00           H
ATOM   1744  CA  ILE X 114      -9.210  -1.996 -13.030  1.00  0.00           C
ATOM   1745  HA  ILE X 114      -9.890  -1.377 -13.604  1.00  0.00           H
ATOM   1746  CB  ILE X 114      -7.751  -1.535 -13.218  1.00  0.00           C
ATOM   1747  HB  ILE X 114      -7.175  -2.137 -12.517  1.00  0.00           H
ATOM   1748  CG2 ILE X 114      -7.373  -1.802 -14.671  1.00  0.00           C
ATOM   1749 HG21 ILE X 114      -7.419  -2.855 -14.954  1.00  0.00           H
ATOM   1750 HG22 ILE X 114      -6.414  -1.374 -14.961  1.00  0.00           H
ATOM   1751 HG23 ILE X 114      -8.107  -1.310 -15.311  1.00  0.00           H
ATOM   1752  CG1 ILE X 114      -7.538  -0.072 -12.918  1.00  0.00           C
ATOM   1753 HG12 ILE X 114      -7.528   0.474 -13.859  1.00  0.00           H
ATOM   1754 HG13 ILE X 114      -8.315   0.261 -12.230  1.00  0.00           H
ATOM   1755  CD1 ILE X 114      -6.219   0.141 -12.240  1.00  0.00           C
ATOM   1756 HD11 ILE X 114      -6.032   1.211 -12.212  1.00  0.00           H
ATOM   1757 HD12 ILE X 114      -5.406  -0.335 -12.792  1.00  0.00           H
ATOM   1758 HD13 ILE X 114      -6.151  -0.380 -11.281  1.00  0.00           H
ATOM   1759  C   ILE X 114      -9.456  -3.471 -13.487  1.00  0.00           C
ATOM   1760  O   ILE X 114      -8.901  -4.310 -12.683  1.00  0.00           O
ATOM   1761  N   SER X 115      -9.989  -3.693 -14.712  1.00  0.00           N
ATOM   1762  H   SER X 115     -10.304  -2.881 -15.225  1.00  0.00           H
ATOM   1763  CA  SER X 115     -10.022  -4.958 -15.386  1.00  0.00           C
ATOM   1764  HA  SER X 115      -9.179  -5.544 -15.033  1.00  0.00           H
ATOM   1765  CB  SER X 115     -11.386  -5.695 -15.080  1.00  0.00           C
ATOM   1766  HB2 SER X 115     -11.481  -5.788 -13.998  1.00  0.00           H
ATOM   1767  HB3 SER X 115     -12.209  -5.214 -15.607  1.00  0.00           H
ATOM   1768  OG  SER X 115     -11.439  -7.046 -15.484  1.00  0.00           O
ATOM   1769  HG  SER X 115     -11.038  -7.580 -14.801  1.00  0.00           H
ATOM   1770  C   SER X 115      -9.848  -4.801 -16.913  1.00  0.00           C
ATOM   1771  O   SER X 115     -10.264  -3.702 -17.459  1.00  0.00           O
ATOM   1772  N   GLY X 116      -9.501  -5.905 -17.563  1.00  0.00           N
ATOM   1773  H   GLY X 116      -9.318  -6.743 -17.028  1.00  0.00           H
ATOM   1774  CA  GLY X 116      -9.291  -5.967 -19.017  1.00  0.00           C
ATOM   1775  HA2 GLY X 116     -10.128  -6.551 -19.406  1.00  0.00           H
ATOM   1776  HA3 GLY X 116      -9.342  -4.983 -19.490  1.00  0.00           H
ATOM   1777  C   GLY X 116      -7.903  -6.588 -19.416  1.00  0.00           C
ATOM   1778  O   GLY X 116      -7.049  -6.793 -18.523  1.00  0.00           O
ATOM   1779  N   PRO X 117      -7.706  -6.882 -20.675  1.00  0.00           N
ATOM   1780  CD  PRO X 117      -8.732  -6.934 -21.647  1.00  0.00           C
ATOM   1781  HD2 PRO X 117      -8.836  -5.924 -22.062  1.00  0.00           H
ATOM   1782  HD3 PRO X 117      -9.634  -7.387 -21.239  1.00  0.00           H
ATOM   1783  CG  PRO X 117      -8.160  -7.858 -22.770  1.00  0.00           C
ATOM   1784  HG2 PRO X 117      -8.531  -7.523 -23.735  1.00  0.00           H
ATOM   1785  HG3 PRO X 117      -8.422  -8.885 -22.521  1.00  0.00           H
ATOM   1786  CB  PRO X 117      -6.641  -7.601 -22.639  1.00  0.00           C
ATOM   1787  HB2 PRO X 117      -6.416  -6.839 -23.389  1.00  0.00           H
ATOM   1788  HB3 PRO X 117      -6.107  -8.540 -22.815  1.00  0.00           H
ATOM   1789  CA  PRO X 117      -6.400  -7.251 -21.207  1.00  0.00           C
ATOM   1790  HA  PRO X 117      -5.957  -8.142 -20.755  1.00  0.00           H
ATOM   1791  C   PRO X 117      -5.413  -6.064 -21.248  1.00  0.00           C
ATOM   1792  O   PRO X 117      -5.756  -4.949 -20.862  1.00  0.00           O
ATOM   1793  N   ASN X 118      -4.164  -6.311 -21.479  1.00  0.00           N
ATOM   1794  H   ASN X 118      -3.860  -7.196 -21.854  1.00  0.00           H
ATOM   1795  CA  ASN X 118      -3.010  -5.424 -21.078  1.00  0.00           C
ATOM   1796  HA  ASN X 118      -3.217  -5.102 -20.048  1.00  0.00           H
ATOM   1797  CB  ASN X 118      -1.749  -6.275 -21.194  1.00  0.00           C
ATOM   1798  HB2 ASN X 118      -1.729  -6.487 -22.259  1.00  0.00           H
ATOM   1799  HB3 ASN X 118      -0.865  -5.677 -20.977  1.00  0.00           H
ATOM   1800  CG  ASN X 118      -1.705  -7.553 -20.349  1.00  0.00           C
ATOM   1801  OD1 ASN X 118      -2.185  -7.602 -19.228  1.00  0.00           O
ATOM   1802  ND2 ASN X 118      -1.007  -8.551 -20.766  1.00  0.00           N
ATOM   1803 HD21 ASN X 118      -0.359  -8.279 -21.490  1.00  0.00           H
ATOM   1804 HD22 ASN X 118      -0.823  -9.335 -20.158  1.00  0.00           H
ATOM   1805  C   ASN X 118      -2.878  -4.132 -21.812  1.00  0.00           C
ATOM   1806  O   ASN X 118      -1.942  -3.408 -21.539  1.00  0.00           O
ATOM   1807  N   ASN X 119      -3.714  -3.877 -22.816  1.00  0.00           N
ATOM   1808  H   ASN X 119      -4.047  -4.692 -23.313  1.00  0.00           H
ATOM   1809  CA  ASN X 119      -3.671  -2.706 -23.699  1.00  0.00           C
ATOM   1810  HA  ASN X 119      -2.922  -2.066 -23.229  1.00  0.00           H
ATOM   1811  CB  ASN X 119      -3.092  -3.053 -25.101  1.00  0.00           C
ATOM   1812  HB2 ASN X 119      -3.754  -3.683 -25.693  1.00  0.00           H
ATOM   1813  HB3 ASN X 119      -2.889  -2.184 -25.728  1.00  0.00           H
ATOM   1814  CG  ASN X 119      -1.870  -3.889 -25.004  1.00  0.00           C
ATOM   1815  OD1 ASN X 119      -1.932  -5.041 -25.218  1.00  0.00           O
ATOM   1816  ND2 ASN X 119      -0.677  -3.295 -24.834  1.00  0.00           N
ATOM   1817 HD21 ASN X 119      -0.629  -2.300 -24.689  1.00  0.00           H
ATOM   1818 HD22 ASN X 119       0.067  -3.971 -24.743  1.00  0.00           H
ATOM   1819  C   ASN X 119      -5.007  -1.945 -23.769  1.00  0.00           C
ATOM   1820  O   ASN X 119      -5.029  -0.843 -24.231  1.00  0.00           O
ATOM   1821  N   ASN X 120      -6.074  -2.541 -23.244  1.00  0.00           N
ATOM   1822  H   ASN X 120      -5.899  -3.499 -22.979  1.00  0.00           H
ATOM   1823  CA  ASN X 120      -7.485  -2.127 -23.319  1.00  0.00           C
ATOM   1824  HA  ASN X 120      -7.457  -1.082 -23.608  1.00  0.00           H
ATOM   1825  CB  ASN X 120      -8.163  -2.837 -24.462  1.00  0.00           C
ATOM   1826  HB2 ASN X 120      -9.112  -2.343 -24.675  1.00  0.00           H
ATOM   1827  HB3 ASN X 120      -7.597  -2.676 -25.380  1.00  0.00           H
ATOM   1828  CG  ASN X 120      -8.541  -4.265 -24.257  1.00  0.00           C
ATOM   1829  OD1 ASN X 120      -7.668  -5.055 -24.427  1.00  0.00           O
ATOM   1830  ND2 ASN X 120      -9.834  -4.552 -24.051  1.00  0.00           N
ATOM   1831 HD21 ASN X 120     -10.553  -3.854 -24.077  1.00  0.00           H
ATOM   1832 HD22 ASN X 120     -10.063  -5.491 -23.750  1.00  0.00           H
ATOM   1833  C   ASN X 120      -8.150  -2.220 -21.929  1.00  0.00           C
ATOM   1834  O   ASN X 120      -9.353  -2.037 -21.890  1.00  0.00           O
ATOM   1835  N   ALA X 121      -7.406  -2.364 -20.832  1.00  0.00           N
ATOM   1836  H   ALA X 121      -6.457  -2.696 -20.893  1.00  0.00           H
ATOM   1837  CA  ALA X 121      -7.971  -2.177 -19.487  1.00  0.00           C
ATOM   1838  HA  ALA X 121      -8.665  -2.979 -19.258  1.00  0.00           H
ATOM   1839  CB  ALA X 121      -6.868  -2.495 -18.431  1.00  0.00           C
ATOM   1840  HB1 ALA X 121      -6.212  -1.632 -18.353  1.00  0.00           H
ATOM   1841  HB2 ALA X 121      -6.264  -3.346 -18.766  1.00  0.00           H
ATOM   1842  HB3 ALA X 121      -7.395  -2.666 -17.494  1.00  0.00           H
ATOM   1843  C   ALA X 121      -8.565  -0.714 -19.222  1.00  0.00           C
ATOM   1844  O   ALA X 121      -8.104   0.333 -19.797  1.00  0.00           O
ATOM   1845  N   SER X 122      -9.577  -0.729 -18.382  1.00  0.00           N
ATOM   1846  H   SER X 122      -9.864  -1.660 -18.116  1.00  0.00           H
ATOM   1847  CA  SER X 122     -10.371   0.481 -18.041  1.00  0.00           C
ATOM   1848  HA  SER X 122      -9.788   1.380 -18.244  1.00  0.00           H
ATOM   1849  CB  SER X 122     -11.693   0.559 -18.867  1.00  0.00           C
ATOM   1850  HB2 SER X 122     -12.188  -0.410 -18.964  1.00  0.00           H
ATOM   1851  HB3 SER X 122     -12.355   1.266 -18.365  1.00  0.00           H
ATOM   1852  OG  SER X 122     -11.409   0.916 -20.168  1.00  0.00           O
ATOM   1853  HG  SER X 122     -12.291   1.081 -20.516  1.00  0.00           H
ATOM   1854  C   SER X 122     -10.772   0.486 -16.557  1.00  0.00           C
ATOM   1855  O   SER X 122     -11.074  -0.621 -16.075  1.00  0.00           O
ATOM   1856  N   ALA X 123     -10.746   1.627 -15.849  1.00  0.00           N
ATOM   1857  H   ALA X 123     -10.681   2.493 -16.369  1.00  0.00           H
ATOM   1858  CA  ALA X 123     -10.974   1.609 -14.421  1.00  0.00           C
ATOM   1859  HA  ALA X 123     -10.927   0.631 -13.935  1.00  0.00           H
ATOM   1860  CB  ALA X 123      -9.898   2.454 -13.795  1.00  0.00           C
ATOM   1861  HB1 ALA X 123      -9.977   2.694 -12.731  1.00  0.00           H
ATOM   1862  HB2 ALA X 123      -9.919   3.448 -14.236  1.00  0.00           H
ATOM   1863  HB3 ALA X 123      -8.984   1.900 -14.000  1.00  0.00           H
ATOM   1864  C   ALA X 123     -12.346   2.093 -14.130  1.00  0.00           C
ATOM   1865  O   ALA X 123     -12.762   3.120 -14.665  1.00  0.00           O
ATOM   1866  N   VAL X 124     -13.088   1.471 -13.216  1.00  0.00           N
ATOM   1867  H   VAL X 124     -12.588   0.771 -12.679  1.00  0.00           H
ATOM   1868  CA  VAL X 124     -14.379   2.041 -12.795  1.00  0.00           C
ATOM   1869  HA  VAL X 124     -14.735   2.912 -13.338  1.00  0.00           H
ATOM   1870  CB  VAL X 124     -15.517   0.981 -12.927  1.00  0.00           C
ATOM   1871  HB  VAL X 124     -16.443   1.527 -12.738  1.00  0.00           H
ATOM   1872  CG1 VAL X 124     -15.593   0.279 -14.252  1.00  0.00           C
ATOM   1873 HG11 VAL X 124     -14.685  -0.322 -14.361  1.00  0.00           H
ATOM   1874 HG12 VAL X 124     -16.522  -0.255 -14.434  1.00  0.00           H
ATOM   1875 HG13 VAL X 124     -15.407   1.126 -14.917  1.00  0.00           H
ATOM   1876  CG2 VAL X 124     -15.374  -0.057 -11.821  1.00  0.00           C
ATOM   1877 HG21 VAL X 124     -15.310   0.334 -10.804  1.00  0.00           H
ATOM   1878 HG22 VAL X 124     -14.558  -0.747 -12.005  1.00  0.00           H
ATOM   1879 HG23 VAL X 124     -16.266  -0.688 -11.772  1.00  0.00           H
ATOM   1880  C   VAL X 124     -14.145   2.642 -11.425  1.00  0.00           C
ATOM   1881  O   VAL X 124     -13.437   2.088 -10.546  1.00  0.00           O
ATOM   1882  N   ILE X 125     -14.890   3.785 -11.225  1.00  0.00           N
ATOM   1883  H   ILE X 125     -15.408   4.058 -12.047  1.00  0.00           H
ATOM   1884  CA  ILE X 125     -15.054   4.433  -9.948  1.00  0.00           C
ATOM   1885  HA  ILE X 125     -14.330   3.982  -9.274  1.00  0.00           H
ATOM   1886  CB  ILE X 125     -14.715   5.926  -9.940  1.00  0.00           C
ATOM   1887  HB  ILE X 125     -15.442   6.440 -10.572  1.00  0.00           H
ATOM   1888  CG2 ILE X 125     -15.001   6.496  -8.571  1.00  0.00           C
ATOM   1889 HG21 ILE X 125     -14.753   7.552  -8.521  1.00  0.00           H
ATOM   1890 HG22 ILE X 125     -14.437   5.981  -7.793  1.00  0.00           H
ATOM   1891 HG23 ILE X 125     -16.066   6.406  -8.376  1.00  0.00           H
ATOM   1892  CG1 ILE X 125     -13.278   6.266 -10.236  1.00  0.00           C
ATOM   1893 HG12 ILE X 125     -12.851   7.161  -9.801  1.00  0.00           H
ATOM   1894 HG13 ILE X 125     -12.714   5.372  -9.970  1.00  0.00           H
ATOM   1895  CD1 ILE X 125     -13.011   6.286 -11.750  1.00  0.00           C
ATOM   1896 HD11 ILE X 125     -13.702   6.971 -12.236  1.00  0.00           H
ATOM   1897 HD12 ILE X 125     -12.937   5.315 -12.229  1.00  0.00           H
ATOM   1898 HD13 ILE X 125     -12.025   6.713 -11.912  1.00  0.00           H
ATOM   1899  C   ILE X 125     -16.512   4.172  -9.541  1.00  0.00           C
ATOM   1900  O   ILE X 125     -17.448   4.607 -10.231  1.00  0.00           O
ATOM   1901  N   TRP X 126     -16.672   3.637  -8.362  1.00  0.00           N
ATOM   1902  H   TRP X 126     -15.829   3.340  -7.896  1.00  0.00           H
ATOM   1903  CA  TRP X 126     -17.935   3.506  -7.662  1.00  0.00           C
ATOM   1904  HA  TRP X 126     -18.773   3.761  -8.298  1.00  0.00           H
ATOM   1905  CB  TRP X 126     -18.124   2.068  -7.245  1.00  0.00           C
ATOM   1906  HB2 TRP X 126     -17.266   1.691  -6.699  1.00  0.00           H
ATOM   1907  HB3 TRP X 126     -18.989   1.968  -6.599  1.00  0.00           H
ATOM   1908  CG  TRP X 126     -18.355   1.018  -8.288  1.00  0.00           C
ATOM   1909  CD1 TRP X 126     -17.820   0.813  -9.477  1.00  0.00           C
ATOM   1910  HD1 TRP X 126     -16.922   1.307  -9.831  1.00  0.00           H
ATOM   1911  NE1 TRP X 126     -18.450  -0.266 -10.139  1.00  0.00           N
ATOM   1912  HE1 TRP X 126     -18.233  -0.686 -11.025  1.00  0.00           H
ATOM   1913  CE2 TRP X 126     -19.519  -0.720  -9.436  1.00  0.00           C
ATOM   1914  CZ2 TRP X 126     -20.461  -1.703  -9.715  1.00  0.00           C
ATOM   1915  HZ2 TRP X 126     -20.432  -2.240 -10.656  1.00  0.00           H
ATOM   1916  CH2 TRP X 126     -21.416  -2.092  -8.765  1.00  0.00           C
ATOM   1917  HH2 TRP X 126     -22.182  -2.815  -8.998  1.00  0.00           H
ATOM   1918  CZ3 TRP X 126     -21.308  -1.462  -7.492  1.00  0.00           C
ATOM   1919  HZ3 TRP X 126     -22.006  -1.616  -6.678  1.00  0.00           H
ATOM   1920  CE3 TRP X 126     -20.289  -0.497  -7.216  1.00  0.00           C
ATOM   1921  HE3 TRP X 126     -20.293   0.001  -6.262  1.00  0.00           H
ATOM   1922  CD2 TRP X 126     -19.341  -0.049  -8.206  1.00  0.00           C
ATOM   1923  C   TRP X 126     -18.044   4.456  -6.415  1.00  0.00           C
ATOM   1924  O   TRP X 126     -17.011   4.773  -5.782  1.00  0.00           O
ATOM   1925  N   TYR X 127     -19.252   4.932  -6.041  1.00  0.00           N
ATOM   1926  H   TYR X 127     -20.060   4.534  -6.504  1.00  0.00           H
ATOM   1927  CA  TYR X 127     -19.541   5.960  -5.062  1.00  0.00           C
ATOM   1928  HA  TYR X 127     -18.978   5.826  -4.150  1.00  0.00           H
ATOM   1929  CB  TYR X 127     -19.338   7.331  -5.725  1.00  0.00           C
ATOM   1930  HB2 TYR X 127     -18.337   7.349  -6.151  1.00  0.00           H
ATOM   1931  HB3 TYR X 127     -20.115   7.464  -6.485  1.00  0.00           H
ATOM   1932  CG  TYR X 127     -19.251   8.561  -4.879  1.00  0.00           C
ATOM   1933  CD1 TYR X 127     -18.194   8.768  -3.896  1.00  0.00           C
ATOM   1934  HD1 TYR X 127     -17.365   8.084  -4.011  1.00  0.00           H
ATOM   1935  CE1 TYR X 127     -18.167   9.943  -3.146  1.00  0.00           C
ATOM   1936  HE1 TYR X 127     -17.344  10.142  -2.477  1.00  0.00           H
ATOM   1937  CZ  TYR X 127     -19.177  10.906  -3.343  1.00  0.00           C
ATOM   1938  OH  TYR X 127     -19.173  11.990  -2.522  1.00  0.00           O
ATOM   1939  HH  TYR X 127     -18.290  12.045  -2.133  1.00  0.00           H
ATOM   1940  CE2 TYR X 127     -20.277  10.698  -4.249  1.00  0.00           C
ATOM   1941  HE2 TYR X 127     -21.020  11.484  -4.236  1.00  0.00           H
ATOM   1942  CD2 TYR X 127     -20.307   9.532  -5.071  1.00  0.00           C
ATOM   1943  HD2 TYR X 127     -21.062   9.295  -5.804  1.00  0.00           H
ATOM   1944  C   TYR X 127     -21.014   5.787  -4.589  1.00  0.00           C
ATOM   1945  O   TYR X 127     -21.883   5.219  -5.325  1.00  0.00           O
ATOM   1946  N   ASN X 128     -21.303   6.008  -3.279  1.00  0.00           N
ATOM   1947  H   ASN X 128     -20.552   6.350  -2.693  1.00  0.00           H
ATOM   1948  CA  ASN X 128     -22.565   5.571  -2.608  1.00  0.00           C
ATOM   1949  HA  ASN X 128     -22.271   5.443  -1.568  1.00  0.00           H
ATOM   1950  CB  ASN X 128     -23.704   6.579  -2.785  1.00  0.00           C
ATOM   1951  HB2 ASN X 128     -23.732   6.972  -3.798  1.00  0.00           H
ATOM   1952  HB3 ASN X 128     -24.681   6.138  -2.605  1.00  0.00           H
ATOM   1953  CG  ASN X 128     -23.602   7.720  -1.796  1.00  0.00           C
ATOM   1954  OD1 ASN X 128     -23.287   7.553  -0.594  1.00  0.00           O
ATOM   1955  ND2 ASN X 128     -23.829   8.939  -2.162  1.00  0.00           N
ATOM   1956 HD21 ASN X 128     -24.033   9.105  -3.137  1.00  0.00           H
ATOM   1957 HD22 ASN X 128     -23.656   9.681  -1.498  1.00  0.00           H
ATOM   1958  C   ASN X 128     -22.904   4.114  -2.994  1.00  0.00           C
ATOM   1959  O   ASN X 128     -24.069   3.933  -3.386  1.00  0.00           O
ATOM   1960  N   ARG X 129     -21.876   3.226  -3.171  1.00  0.00           N
ATOM   1961  H   ARG X 129     -20.976   3.468  -2.779  1.00  0.00           H
ATOM   1962  CA  ARG X 129     -21.958   1.780  -3.429  1.00  0.00           C
ATOM   1963  HA  ARG X 129     -20.943   1.401  -3.542  1.00  0.00           H
ATOM   1964  CB  ARG X 129     -22.597   1.074  -2.190  1.00  0.00           C
ATOM   1965  HB2 ARG X 129     -23.674   1.268  -2.150  1.00  0.00           H
ATOM   1966  HB3 ARG X 129     -22.420   0.020  -2.387  1.00  0.00           H
ATOM   1967  CG  ARG X 129     -21.921   1.427  -0.876  1.00  0.00           C
ATOM   1968  HG2 ARG X 129     -20.864   1.468  -1.142  1.00  0.00           H
ATOM   1969  HG3 ARG X 129     -22.258   2.425  -0.596  1.00  0.00           H
ATOM   1970  CD  ARG X 129     -22.101   0.322   0.197  1.00  0.00           C
ATOM   1971  HD2 ARG X 129     -21.754   0.698   1.155  1.00  0.00           H
ATOM   1972  HD3 ARG X 129     -23.167   0.122   0.289  1.00  0.00           H
ATOM   1973  NE  ARG X 129     -21.465  -0.917  -0.156  1.00  0.00           N
ATOM   1974  HE  ARG X 129     -22.024  -1.718  -0.370  1.00  0.00           H
ATOM   1975  CZ  ARG X 129     -20.212  -1.078  -0.378  1.00  0.00           C
ATOM   1976  NH1 ARG X 129     -19.297  -0.316   0.152  1.00  0.00           N
ATOM   1977 HH11 ARG X 129     -19.567   0.330   0.886  1.00  0.00           H
ATOM   1978 HH12 ARG X 129     -18.352  -0.438  -0.192  1.00  0.00           H
ATOM   1979  NH2 ARG X 129     -19.831  -1.976  -1.219  1.00  0.00           N
ATOM   1980 HH21 ARG X 129     -20.495  -2.724  -1.358  1.00  0.00           H
ATOM   1981 HH22 ARG X 129     -18.866  -2.202  -1.412  1.00  0.00           H
ATOM   1982  C   ARG X 129     -22.611   1.387  -4.740  1.00  0.00           C
ATOM   1983  O   ARG X 129     -23.163   0.296  -4.839  1.00  0.00           O
ATOM   1984  N   ARG X 130     -22.503   2.322  -5.747  1.00  0.00           N
ATOM   1985  H   ARG X 130     -22.071   3.204  -5.513  1.00  0.00           H
ATOM   1986  CA  ARG X 130     -22.953   2.199  -7.156  1.00  0.00           C
ATOM   1987  HA  ARG X 130     -23.234   1.173  -7.385  1.00  0.00           H
ATOM   1988  CB  ARG X 130     -24.224   3.002  -7.331  1.00  0.00           C
ATOM   1989  HB2 ARG X 130     -23.979   4.045  -7.133  1.00  0.00           H
ATOM   1990  HB3 ARG X 130     -24.597   2.989  -8.356  1.00  0.00           H
ATOM   1991  CG  ARG X 130     -25.330   2.625  -6.354  1.00  0.00           C
ATOM   1992  HG2 ARG X 130     -25.886   1.843  -6.853  1.00  0.00           H
ATOM   1993  HG3 ARG X 130     -24.879   2.232  -5.446  1.00  0.00           H
ATOM   1994  CD  ARG X 130     -26.373   3.800  -6.058  1.00  0.00           C
ATOM   1995  HD2 ARG X 130     -25.887   4.622  -5.548  1.00  0.00           H
ATOM   1996  HD3 ARG X 130     -26.866   4.066  -6.994  1.00  0.00           H
ATOM   1997  NE  ARG X 130     -27.433   3.355  -5.180  1.00  0.00           N
ATOM   1998  HE  ARG X 130     -28.174   2.776  -5.526  1.00  0.00           H
ATOM   1999  CZ  ARG X 130     -27.655   3.587  -3.892  1.00  0.00           C
ATOM   2000  NH1 ARG X 130     -26.754   3.956  -3.060  1.00  0.00           N
ATOM   2001 HH11 ARG X 130     -25.780   4.126  -3.289  1.00  0.00           H
ATOM   2002 HH12 ARG X 130     -27.020   4.044  -2.093  1.00  0.00           H
ATOM   2003  NH2 ARG X 130     -28.865   3.415  -3.418  1.00  0.00           N
ATOM   2004 HH21 ARG X 130     -29.744   3.544  -3.914  1.00  0.00           H
ATOM   2005 HH22 ARG X 130     -28.945   3.789  -2.481  1.00  0.00           H
ATOM   2006  C   ARG X 130     -21.936   2.660  -8.252  1.00  0.00           C
ATOM   2007  O   ARG X 130     -21.151   3.536  -7.838  1.00  0.00           O
ATOM   2008  N   PRO X 131     -21.947   2.165  -9.506  1.00  0.00           N
ATOM   2009  CD  PRO X 131     -22.664   1.049 -10.108  1.00  0.00           C
ATOM   2010  HD2 PRO X 131     -23.733   1.143  -9.881  1.00  0.00           H
ATOM   2011  HD3 PRO X 131     -22.262   0.081  -9.842  1.00  0.00           H
ATOM   2012  CG  PRO X 131     -22.389   1.234 -11.637  1.00  0.00           C
ATOM   2013  HG2 PRO X 131     -23.081   1.953 -12.081  1.00  0.00           H
ATOM   2014  HG3 PRO X 131     -22.304   0.319 -12.214  1.00  0.00           H
ATOM   2015  CB  PRO X 131     -21.007   1.921 -11.675  1.00  0.00           C
ATOM   2016  HB2 PRO X 131     -20.927   2.568 -12.556  1.00  0.00           H
ATOM   2017  HB3 PRO X 131     -20.211   1.177 -11.663  1.00  0.00           H
ATOM   2018  CA  PRO X 131     -21.117   2.843 -10.449  1.00  0.00           C
ATOM   2019  HA  PRO X 131     -20.134   2.859  -9.977  1.00  0.00           H
ATOM   2020  C   PRO X 131     -21.513   4.347 -10.689  1.00  0.00           C
ATOM   2021  O   PRO X 131     -22.655   4.671 -10.555  1.00  0.00           O
ATOM   2022  N   VAL X 132     -20.535   5.171 -11.145  1.00  0.00           N
ATOM   2023  H   VAL X 132     -19.571   4.877 -11.211  1.00  0.00           H
ATOM   2024  CA  VAL X 132     -20.739   6.582 -11.582  1.00  0.00           C
ATOM   2025  HA  VAL X 132     -21.695   6.672 -12.106  1.00  0.00           H
ATOM   2026  CB  VAL X 132     -20.754   7.525 -10.355  1.00  0.00           C
ATOM   2027  HB  VAL X 132     -21.583   7.153  -9.750  1.00  0.00           H
ATOM   2028  CG1 VAL X 132     -19.612   7.544  -9.388  1.00  0.00           C
ATOM   2029 HG11 VAL X 132     -18.744   8.009  -9.848  1.00  0.00           H
ATOM   2030 HG12 VAL X 132     -19.863   8.138  -8.502  1.00  0.00           H
ATOM   2031 HG13 VAL X 132     -19.480   6.500  -9.087  1.00  0.00           H
ATOM   2032  CG2 VAL X 132     -21.105   8.997 -10.704  1.00  0.00           C
ATOM   2033 HG21 VAL X 132     -20.275   9.642 -10.985  1.00  0.00           H
ATOM   2034 HG22 VAL X 132     -21.600   9.412  -9.823  1.00  0.00           H
ATOM   2035 HG23 VAL X 132     -21.835   8.960 -11.519  1.00  0.00           H
ATOM   2036  C   VAL X 132     -19.771   7.079 -12.673  1.00  0.00           C
ATOM   2037  O   VAL X 132     -20.242   7.559 -13.691  1.00  0.00           O
ATOM   2038  N   THR X 133     -18.441   6.987 -12.365  1.00  0.00           N
ATOM   2039  H   THR X 133     -17.996   6.660 -11.518  1.00  0.00           H
ATOM   2040  CA  THR X 133     -17.385   7.502 -13.221  1.00  0.00           C
ATOM   2041  HA  THR X 133     -17.937   7.793 -14.117  1.00  0.00           H
ATOM   2042  CB  THR X 133     -16.711   8.678 -12.490  1.00  0.00           C
ATOM   2043  HB  THR X 133     -16.362   8.333 -11.528  1.00  0.00           H
ATOM   2044  CG2 THR X 133     -15.660   9.429 -13.200  1.00  0.00           C
ATOM   2045 HG21 THR X 133     -14.847   8.826 -13.604  1.00  0.00           H
ATOM   2046 HG22 THR X 133     -15.103  10.158 -12.606  1.00  0.00           H
ATOM   2047 HG23 THR X 133     -16.138   9.902 -14.058  1.00  0.00           H
ATOM   2048  OG1 THR X 133     -17.586   9.768 -12.321  1.00  0.00           O
ATOM   2049  HG1 THR X 133     -17.632  10.025 -11.405  1.00  0.00           H
ATOM   2050  C   THR X 133     -16.426   6.419 -13.638  1.00  0.00           C
ATOM   2051  O   THR X 133     -16.286   5.337 -13.055  1.00  0.00           O
ATOM   2052  N   GLU X 134     -15.717   6.658 -14.749  1.00  0.00           N
ATOM   2053  H   GLU X 134     -15.727   7.627 -15.057  1.00  0.00           H
ATOM   2054  CA  GLU X 134     -14.697   5.684 -15.322  1.00  0.00           C
ATOM   2055  HA  GLU X 134     -14.303   5.100 -14.499  1.00  0.00           H
ATOM   2056  CB  GLU X 134     -15.284   4.701 -16.293  1.00  0.00           C
ATOM   2057  HB2 GLU X 134     -15.786   5.316 -17.039  1.00  0.00           H
ATOM   2058  HB3 GLU X 134     -14.389   4.239 -16.703  1.00  0.00           H
ATOM   2059  CG  GLU X 134     -16.440   3.822 -15.811  1.00  0.00           C
ATOM   2060  HG2 GLU X 134     -16.036   3.156 -15.043  1.00  0.00           H
ATOM   2061  HG3 GLU X 134     -17.251   4.441 -15.439  1.00  0.00           H
ATOM   2062  CD  GLU X 134     -17.043   2.855 -16.871  1.00  0.00           C
ATOM   2063  OE1 GLU X 134     -16.384   2.356 -17.772  1.00  0.00           O
ATOM   2064  OE2 GLU X 134     -18.259   2.620 -16.794  1.00  0.00           O
ATOM   2065  C   GLU X 134     -13.451   6.367 -15.947  1.00  0.00           C
ATOM   2066  O   GLU X 134     -13.488   7.556 -16.300  1.00  0.00           O
ATOM   2067  N   ILE X 135     -12.403   5.519 -16.162  1.00  0.00           N
ATOM   2068  H   ILE X 135     -12.448   4.563 -15.858  1.00  0.00           H
ATOM   2069  CA  ILE X 135     -11.179   5.909 -16.883  1.00  0.00           C
ATOM   2070  HA  ILE X 135     -11.355   6.888 -17.327  1.00  0.00           H
ATOM   2071  CB  ILE X 135     -10.091   6.248 -15.880  1.00  0.00           C
ATOM   2072  HB  ILE X 135     -10.025   5.401 -15.202  1.00  0.00           H
ATOM   2073  CG2 ILE X 135      -8.808   6.583 -16.609  1.00  0.00           C
ATOM   2074 HG21 ILE X 135      -8.953   7.385 -17.345  1.00  0.00           H
ATOM   2075 HG22 ILE X 135      -8.395   5.609 -16.871  1.00  0.00           H
ATOM   2076 HG23 ILE X 135      -8.027   6.926 -15.927  1.00  0.00           H
ATOM   2077  CG1 ILE X 135     -10.362   7.466 -14.940  1.00  0.00           C
ATOM   2078 HG12 ILE X 135     -10.237   8.392 -15.500  1.00  0.00           H
ATOM   2079 HG13 ILE X 135     -11.336   7.414 -14.469  1.00  0.00           H
ATOM   2080  CD1 ILE X 135      -9.328   7.583 -13.770  1.00  0.00           C
ATOM   2081 HD11 ILE X 135      -9.435   6.781 -13.048  1.00  0.00           H
ATOM   2082 HD12 ILE X 135      -9.856   8.419 -13.323  1.00  0.00           H
ATOM   2083 HD13 ILE X 135      -8.301   7.834 -14.028  1.00  0.00           H
ATOM   2084  C   ILE X 135     -10.737   4.884 -17.921  1.00  0.00           C
ATOM   2085  O   ILE X 135     -10.929   3.734 -17.726  1.00  0.00           O
ATOM   2086  N   ASN X 136     -10.215   5.338 -18.995  1.00  0.00           N
ATOM   2087  H   ASN X 136     -10.413   6.322 -19.106  1.00  0.00           H
ATOM   2088  CA  ASN X 136      -9.792   4.565 -20.134  1.00  0.00           C
ATOM   2089  HA  ASN X 136      -9.931   3.531 -19.809  1.00  0.00           H
ATOM   2090  CB  ASN X 136     -10.689   4.791 -21.339  1.00  0.00           C
ATOM   2091  HB2 ASN X 136     -10.596   5.806 -21.722  1.00  0.00           H
ATOM   2092  HB3 ASN X 136     -10.271   4.218 -22.163  1.00  0.00           H
ATOM   2093  CG  ASN X 136     -12.138   4.538 -21.135  1.00  0.00           C
ATOM   2094  OD1 ASN X 136     -12.627   3.590 -21.717  1.00  0.00           O
ATOM   2095  ND2 ASN X 136     -12.830   5.316 -20.361  1.00  0.00           N
ATOM   2096 HD21 ASN X 136     -12.378   6.153 -19.997  1.00  0.00           H
ATOM   2097 HD22 ASN X 136     -13.833   5.264 -20.354  1.00  0.00           H
ATOM   2098  C   ASN X 136      -8.315   4.849 -20.494  1.00  0.00           C
ATOM   2099  O   ASN X 136      -7.828   5.940 -20.269  1.00  0.00           O
ATOM   2100  N   THR X 137      -7.572   3.911 -21.000  1.00  0.00           N
ATOM   2101  H   THR X 137      -8.085   3.066 -21.207  1.00  0.00           H
ATOM   2102  CA  THR X 137      -6.117   3.945 -21.267  1.00  0.00           C
ATOM   2103  HA  THR X 137      -5.590   4.279 -20.378  1.00  0.00           H
ATOM   2104  CB  THR X 137      -5.598   2.504 -21.456  1.00  0.00           C
ATOM   2105  HB  THR X 137      -5.715   1.999 -20.501  1.00  0.00           H
ATOM   2106  CG2 THR X 137      -6.216   1.703 -22.596  1.00  0.00           C
ATOM   2107 HG21 THR X 137      -7.284   1.846 -22.696  1.00  0.00           H
ATOM   2108 HG22 THR X 137      -6.047   0.659 -22.349  1.00  0.00           H
ATOM   2109 HG23 THR X 137      -5.678   1.945 -23.516  1.00  0.00           H
ATOM   2110  OG1 THR X 137      -4.287   2.611 -21.741  1.00  0.00           O
ATOM   2111  HG1 THR X 137      -3.887   3.209 -21.117  1.00  0.00           H
ATOM   2112  C   THR X 137      -5.641   4.969 -22.278  1.00  0.00           C
ATOM   2113  O   THR X 137      -6.306   5.299 -23.295  1.00  0.00           O
ATOM   2114  N   TRP X 138      -4.481   5.541 -22.034  1.00  0.00           N
ATOM   2115  H   TRP X 138      -3.911   5.355 -21.218  1.00  0.00           H
ATOM   2116  CA  TRP X 138      -3.774   6.551 -22.940  1.00  0.00           C
ATOM   2117  HA  TRP X 138      -4.372   6.764 -23.831  1.00  0.00           H
ATOM   2118  CB  TRP X 138      -3.540   7.943 -22.236  1.00  0.00           C
ATOM   2119  HB2 TRP X 138      -2.881   8.418 -22.966  1.00  0.00           H
ATOM   2120  HB3 TRP X 138      -4.525   8.368 -22.102  1.00  0.00           H
ATOM   2121  CG  TRP X 138      -2.967   7.894 -20.876  1.00  0.00           C
ATOM   2122  CD1 TRP X 138      -1.668   8.149 -20.612  1.00  0.00           C
ATOM   2123  HD1 TRP X 138      -0.914   8.436 -21.329  1.00  0.00           H
ATOM   2124  NE1 TRP X 138      -1.438   8.078 -19.257  1.00  0.00           N
ATOM   2125  HE1 TRP X 138      -0.566   8.091 -18.760  1.00  0.00           H
ATOM   2126  CE2 TRP X 138      -2.569   7.596 -18.597  1.00  0.00           C
ATOM   2127  CZ2 TRP X 138      -2.776   7.192 -17.267  1.00  0.00           C
ATOM   2128  HZ2 TRP X 138      -2.036   7.383 -16.508  1.00  0.00           H
ATOM   2129  CH2 TRP X 138      -4.029   6.746 -16.873  1.00  0.00           C
ATOM   2130  HH2 TRP X 138      -4.180   6.335 -15.887  1.00  0.00           H
ATOM   2131  CZ3 TRP X 138      -5.076   6.710 -17.786  1.00  0.00           C
ATOM   2132  HZ3 TRP X 138      -6.040   6.350 -17.433  1.00  0.00           H
ATOM   2133  CE3 TRP X 138      -4.886   7.070 -19.142  1.00  0.00           C
ATOM   2134  HE3 TRP X 138      -5.634   6.935 -19.898  1.00  0.00           H
ATOM   2135  CD2 TRP X 138      -3.586   7.490 -19.614  1.00  0.00           C
ATOM   2136  C   TRP X 138      -2.352   6.160 -23.425  1.00  0.00           C
ATOM   2137  O   TRP X 138      -2.037   6.400 -24.547  1.00  0.00           O
ATOM   2138  N   ALA X 139      -1.512   5.540 -22.588  1.00  0.00           N
ATOM   2139  H   ALA X 139      -1.816   5.337 -21.649  1.00  0.00           H
ATOM   2140  CA  ALA X 139      -0.280   4.972 -23.074  1.00  0.00           C
ATOM   2141  HA  ALA X 139      -0.026   5.586 -23.947  1.00  0.00           H
ATOM   2142  CB  ALA X 139       0.779   5.192 -22.081  1.00  0.00           C
ATOM   2143  HB1 ALA X 139       1.773   5.044 -22.494  1.00  0.00           H
ATOM   2144  HB2 ALA X 139       0.692   4.406 -21.334  1.00  0.00           H
ATOM   2145  HB3 ALA X 139       0.591   6.131 -21.555  1.00  0.00           H
ATOM   2146  C   ALA X 139      -0.329   3.531 -23.532  1.00  0.00           C
ATOM   2147  O   ALA X 139       0.589   3.032 -24.191  1.00  0.00           O
ATOM   2148  N   ARG X 140      -1.419   2.808 -23.303  1.00  0.00           N
ATOM   2149  H   ARG X 140      -2.037   3.206 -22.603  1.00  0.00           H
ATOM   2150  CA  ARG X 140      -1.687   1.431 -23.827  1.00  0.00           C
ATOM   2151  HA  ARG X 140      -2.691   1.187 -23.472  1.00  0.00           H
ATOM   2152  CB  ARG X 140      -1.834   1.592 -25.346  1.00  0.00           C
ATOM   2153  HB2 ARG X 140      -0.904   1.929 -25.794  1.00  0.00           H
ATOM   2154  HB3 ARG X 140      -1.930   0.633 -25.855  1.00  0.00           H
ATOM   2155  CG  ARG X 140      -3.030   2.524 -25.809  1.00  0.00           C
ATOM   2156  HG2 ARG X 140      -3.985   2.353 -25.312  1.00  0.00           H
ATOM   2157  HG3 ARG X 140      -2.721   3.556 -25.631  1.00  0.00           H
ATOM   2158  CD  ARG X 140      -3.353   2.480 -27.301  1.00  0.00           C
ATOM   2159  HD2 ARG X 140      -2.454   2.476 -27.915  1.00  0.00           H
ATOM   2160  HD3 ARG X 140      -3.948   1.576 -27.419  1.00  0.00           H
ATOM   2161  NE  ARG X 140      -4.238   3.597 -27.686  1.00  0.00           N
ATOM   2162  HE  ARG X 140      -4.406   4.303 -26.976  1.00  0.00           H
ATOM   2163  CZ  ARG X 140      -4.995   3.709 -28.746  1.00  0.00           C
ATOM   2164  NH1 ARG X 140      -5.040   2.789 -29.682  1.00  0.00           N
ATOM   2165 HH11 ARG X 140      -4.558   1.909 -29.547  1.00  0.00           H
ATOM   2166 HH12 ARG X 140      -5.595   2.949 -30.513  1.00  0.00           H
ATOM   2167  NH2 ARG X 140      -5.809   4.710 -28.828  1.00  0.00           N
ATOM   2168 HH21 ARG X 140      -6.072   5.343 -28.076  1.00  0.00           H
ATOM   2169 HH22 ARG X 140      -6.335   4.782 -29.679  1.00  0.00           H
ATOM   2170  C   ARG X 140      -0.843   0.280 -23.282  1.00  0.00           C
ATOM   2171  O   ARG X 140      -0.561  -0.591 -24.091  1.00  0.00           O
ATOM   2172  N   ASN X 141      -0.322   0.371 -22.063  1.00  0.00           N
ATOM   2173  H   ASN X 141      -0.624   1.225 -21.605  1.00  0.00           H
ATOM   2174  CA  ASN X 141       0.336  -0.691 -21.375  1.00  0.00           C
ATOM   2175  HA  ASN X 141       0.132  -1.652 -21.849  1.00  0.00           H
ATOM   2176  CB  ASN X 141       1.805  -0.507 -21.764  1.00  0.00           C
ATOM   2177  HB2 ASN X 141       1.842  -0.573 -22.846  1.00  0.00           H
ATOM   2178  HB3 ASN X 141       2.310   0.428 -21.512  1.00  0.00           H
ATOM   2179  CG  ASN X 141       2.641  -1.694 -21.236  1.00  0.00           C
ATOM   2180  OD1 ASN X 141       2.893  -2.655 -21.878  1.00  0.00           O
ATOM   2181  ND2 ASN X 141       3.179  -1.591 -20.076  1.00  0.00           N
ATOM   2182 HD21 ASN X 141       2.924  -0.964 -19.326  1.00  0.00           H
ATOM   2183 HD22 ASN X 141       3.934  -2.234 -19.862  1.00  0.00           H
ATOM   2184  C   ASN X 141       0.155  -0.820 -19.856  1.00  0.00           C
ATOM   2185  O   ASN X 141       0.800  -0.255 -18.954  1.00  0.00           O
ATOM   2186  N   ILE X 142      -0.828  -1.652 -19.556  1.00  0.00           N
ATOM   2187  H   ILE X 142      -1.447  -1.811 -20.344  1.00  0.00           H
ATOM   2188  CA  ILE X 142      -1.370  -2.103 -18.266  1.00  0.00           C
ATOM   2189  HA  ILE X 142      -2.309  -2.610 -18.465  1.00  0.00           H
ATOM   2190  CB  ILE X 142      -0.482  -3.138 -17.620  1.00  0.00           C
ATOM   2191  HB  ILE X 142       0.456  -2.641 -17.357  1.00  0.00           H
ATOM   2192  CG2 ILE X 142      -1.004  -3.744 -16.293  1.00  0.00           C
ATOM   2193 HG21 ILE X 142      -0.237  -4.340 -15.789  1.00  0.00           H
ATOM   2194 HG22 ILE X 142      -1.806  -4.444 -16.535  1.00  0.00           H
ATOM   2195 HG23 ILE X 142      -1.250  -2.957 -15.578  1.00  0.00           H
ATOM   2196  CG1 ILE X 142      -0.129  -4.247 -18.650  1.00  0.00           C
ATOM   2197 HG12 ILE X 142      -1.099  -4.557 -19.061  1.00  0.00           H
ATOM   2198 HG13 ILE X 142       0.499  -3.910 -19.473  1.00  0.00           H
ATOM   2199  CD1 ILE X 142       0.584  -5.475 -18.083  1.00  0.00           C
ATOM   2200 HD11 ILE X 142       0.783  -6.165 -18.898  1.00  0.00           H
ATOM   2201 HD12 ILE X 142      -0.099  -6.008 -17.408  1.00  0.00           H
ATOM   2202 HD13 ILE X 142       1.490  -5.246 -17.514  1.00  0.00           H
ATOM   2203  C   ILE X 142      -1.656  -0.864 -17.384  1.00  0.00           C
ATOM   2204  O   ILE X 142      -0.942  -0.584 -16.428  1.00  0.00           O
ATOM   2205  N   LEU X 143      -2.707  -0.117 -17.671  1.00  0.00           N
ATOM   2206  H   LEU X 143      -3.216  -0.257 -18.526  1.00  0.00           H
ATOM   2207  CA  LEU X 143      -3.264   0.948 -16.807  1.00  0.00           C
ATOM   2208  HA  LEU X 143      -2.550   1.772 -16.779  1.00  0.00           H
ATOM   2209  CB  LEU X 143      -4.619   1.491 -17.226  1.00  0.00           C
ATOM   2210  HB2 LEU X 143      -4.422   2.063 -18.133  1.00  0.00           H
ATOM   2211  HB3 LEU X 143      -5.156   0.629 -17.636  1.00  0.00           H
ATOM   2212  CG  LEU X 143      -5.434   2.200 -16.055  1.00  0.00           C
ATOM   2213  HG  LEU X 143      -5.718   1.589 -15.204  1.00  0.00           H
ATOM   2214  CD1 LEU X 143      -4.903   3.596 -15.616  1.00  0.00           C
ATOM   2215 HD11 LEU X 143      -4.041   3.493 -14.946  1.00  0.00           H
ATOM   2216 HD12 LEU X 143      -5.661   4.188 -15.093  1.00  0.00           H
ATOM   2217 HD13 LEU X 143      -4.600   4.251 -16.431  1.00  0.00           H
ATOM   2218  CD2 LEU X 143      -6.732   2.564 -16.807  1.00  0.00           C
ATOM   2219 HD21 LEU X 143      -6.497   2.994 -17.778  1.00  0.00           H
ATOM   2220 HD22 LEU X 143      -7.289   1.639 -16.958  1.00  0.00           H
ATOM   2221 HD23 LEU X 143      -7.423   3.223 -16.275  1.00  0.00           H
ATOM   2222  C   LEU X 143      -3.358   0.421 -15.397  1.00  0.00           C
ATOM   2223  O   LEU X 143      -3.883  -0.650 -15.169  1.00  0.00           O
ATOM   2224  N   ARG X 144      -2.714   1.060 -14.390  1.00  0.00           N
ATOM   2225  H   ARG X 144      -2.348   1.960 -14.660  1.00  0.00           H
ATOM   2226  CA  ARG X 144      -2.552   0.543 -13.020  1.00  0.00           C
ATOM   2227  HA  ARG X 144      -3.344  -0.100 -12.667  1.00  0.00           H
ATOM   2228  CB  ARG X 144      -1.248  -0.250 -12.972  1.00  0.00           C
ATOM   2229  HB2 ARG X 144      -1.021  -0.693 -11.991  1.00  0.00           H
ATOM   2230  HB3 ARG X 144      -1.310  -1.173 -13.544  1.00  0.00           H
ATOM   2231  CG  ARG X 144      -0.035   0.553 -13.503  1.00  0.00           C
ATOM   2232  HG2 ARG X 144      -0.215   0.903 -14.519  1.00  0.00           H
ATOM   2233  HG3 ARG X 144       0.173   1.477 -12.966  1.00  0.00           H
ATOM   2234  CD  ARG X 144       1.209  -0.417 -13.539  1.00  0.00           C
ATOM   2235  HD2 ARG X 144       1.515  -0.593 -12.512  1.00  0.00           H
ATOM   2236  HD3 ARG X 144       1.008  -1.379 -14.003  1.00  0.00           H
ATOM   2237  NE  ARG X 144       2.412   0.300 -14.097  1.00  0.00           N
ATOM   2238  HE  ARG X 144       2.978   0.813 -13.442  1.00  0.00           H
ATOM   2239  CZ  ARG X 144       2.512   0.481 -15.423  1.00  0.00           C
ATOM   2240  NH1 ARG X 144       1.765  -0.099 -16.324  1.00  0.00           N
ATOM   2241 HH11 ARG X 144       0.833  -0.379 -16.065  1.00  0.00           H
ATOM   2242 HH12 ARG X 144       2.001  -0.069 -17.303  1.00  0.00           H
ATOM   2243  NH2 ARG X 144       3.537   1.185 -15.935  1.00  0.00           N
ATOM   2244 HH21 ARG X 144       4.125   1.806 -15.392  1.00  0.00           H
ATOM   2245 HH22 ARG X 144       3.634   1.268 -16.943  1.00  0.00           H
ATOM   2246  C   ARG X 144      -2.564   1.767 -12.017  1.00  0.00           C
ATOM   2247  O   ARG X 144      -2.861   2.919 -12.402  1.00  0.00           O
ATOM   2248  N   THR X 145      -2.606   1.374 -10.730  1.00  0.00           N
ATOM   2249  H   THR X 145      -2.277   0.454 -10.482  1.00  0.00           H
ATOM   2250  CA  THR X 145      -2.748   2.312  -9.640  1.00  0.00           C
ATOM   2251  HA  THR X 145      -2.223   3.214  -9.951  1.00  0.00           H
ATOM   2252  CB  THR X 145      -4.166   2.823  -9.482  1.00  0.00           C
ATOM   2253  HB  THR X 145      -4.452   3.263 -10.433  1.00  0.00           H
ATOM   2254  CG2 THR X 145      -5.236   1.849  -8.985  1.00  0.00           C
ATOM   2255 HG21 THR X 145      -4.888   1.616  -7.972  1.00  0.00           H
ATOM   2256 HG22 THR X 145      -5.197   0.964  -9.622  1.00  0.00           H
ATOM   2257 HG23 THR X 145      -6.260   2.205  -8.890  1.00  0.00           H
ATOM   2258  OG1 THR X 145      -4.354   3.844  -8.494  1.00  0.00           O
ATOM   2259  HG1 THR X 145      -3.877   4.657  -8.695  1.00  0.00           H
ATOM   2260  C   THR X 145      -2.114   1.770  -8.285  1.00  0.00           C
ATOM   2261  O   THR X 145      -1.544   0.675  -8.167  1.00  0.00           O
ATOM   2262  N   GLN X 146      -2.363   2.513  -7.181  1.00  0.00           N
ATOM   2263  H   GLN X 146      -3.023   3.270  -7.206  1.00  0.00           H
ATOM   2264  CA  GLN X 146      -1.619   2.428  -5.939  1.00  0.00           C
ATOM   2265  HA  GLN X 146      -0.588   2.651  -6.197  1.00  0.00           H
ATOM   2266  CB  GLN X 146      -2.087   3.530  -4.966  1.00  0.00           C
ATOM   2267  HB2 GLN X 146      -3.139   3.391  -4.732  1.00  0.00           H
ATOM   2268  HB3 GLN X 146      -1.396   3.553  -4.117  1.00  0.00           H
ATOM   2269  CG  GLN X 146      -2.059   4.900  -5.520  1.00  0.00           C
ATOM   2270  HG2 GLN X 146      -1.007   5.182  -5.565  1.00  0.00           H
ATOM   2271  HG3 GLN X 146      -2.536   4.870  -6.501  1.00  0.00           H
ATOM   2272  CD  GLN X 146      -2.862   5.941  -4.754  1.00  0.00           C
ATOM   2273  OE1 GLN X 146      -3.752   6.606  -5.282  1.00  0.00           O
ATOM   2274  NE2 GLN X 146      -2.604   6.034  -3.462  1.00  0.00           N
ATOM   2275 HE21 GLN X 146      -3.185   6.481  -2.764  1.00  0.00           H
ATOM   2276 HE22 GLN X 146      -1.842   5.413  -3.240  1.00  0.00           H
ATOM   2277  C   GLN X 146      -1.706   1.090  -5.156  1.00  0.00           C
ATOM   2278  O   GLN X 146      -0.747   0.632  -4.547  1.00  0.00           O
ATOM   2279  N   GLH X 147      -2.865   0.367  -5.189  1.00  0.00           N
ATOM   2280  H   GLH X 147      -3.555   0.617  -5.883  1.00  0.00           H
ATOM   2281  CA  GLH X 147      -3.107  -0.817  -4.326  1.00  0.00           C
ATOM   2282  HA  GLH X 147      -4.148  -1.090  -4.473  1.00  0.00           H
ATOM   2283  CB  GLH X 147      -2.269  -2.131  -4.765  1.00  0.00           C
ATOM   2284  HB2 GLH X 147      -2.241  -2.277  -5.844  1.00  0.00           H
ATOM   2285  HB3 GLH X 147      -1.218  -2.047  -4.493  1.00  0.00           H
ATOM   2286  CG  GLH X 147      -2.865  -3.473  -4.260  1.00  0.00           C
ATOM   2287  HG2 GLH X 147      -2.221  -4.258  -4.672  1.00  0.00           H
ATOM   2288  HG3 GLH X 147      -2.759  -3.558  -3.180  1.00  0.00           H
ATOM   2289  CD  GLH X 147      -4.318  -3.790  -4.611  1.00  0.00           C
ATOM   2290  OE1 GLH X 147      -4.820  -3.641  -5.701  1.00  0.00           O
ATOM   2291  OE2 GLH X 147      -4.893  -4.601  -3.738  1.00  0.00           O
ATOM   2292  HE2 GLH X 147      -4.356  -4.762  -2.964  1.00  0.00           H
ATOM   2293  C   GLH X 147      -3.020  -0.594  -2.780  1.00  0.00           C
ATOM   2294  O   GLH X 147      -2.307  -1.230  -2.018  1.00  0.00           O
ATOM   2295  N   SER X 148      -3.643   0.604  -2.452  1.00  0.00           N
ATOM   2296  H   SER X 148      -4.052   1.098  -3.227  1.00  0.00           H
ATOM   2297  CA  SER X 148      -3.561   1.394  -1.160  1.00  0.00           C
ATOM   2298  HA  SER X 148      -3.962   0.810  -0.334  1.00  0.00           H
ATOM   2299  CB  SER X 148      -2.066   1.649  -0.896  1.00  0.00           C
ATOM   2300  HB2 SER X 148      -1.935   2.196   0.035  1.00  0.00           H
ATOM   2301  HB3 SER X 148      -1.520   0.726  -0.697  1.00  0.00           H
ATOM   2302  OG  SER X 148      -1.493   2.378  -1.862  1.00  0.00           O
ATOM   2303  HG  SER X 148      -1.692   3.312  -1.815  1.00  0.00           H
ATOM   2304  C   SER X 148      -4.365   2.718  -1.215  1.00  0.00           C
ATOM   2305  O   SER X 148      -4.632   3.209  -2.320  1.00  0.00           O
ATOM   2306  N   GLH X 149      -4.779   3.183  -0.035  1.00  0.00           N
ATOM   2307  H   GLH X 149      -4.380   2.842   0.826  1.00  0.00           H
ATOM   2308  CA  GLH X 149      -5.780   4.178   0.091  1.00  0.00           C
ATOM   2309  HA  GLH X 149      -6.638   3.671  -0.345  1.00  0.00           H
ATOM   2310  CB  GLH X 149      -6.229   4.471   1.545  1.00  0.00           C
ATOM   2311  HB2 GLH X 149      -7.165   5.019   1.611  1.00  0.00           H
ATOM   2312  HB3 GLH X 149      -6.306   3.470   1.986  1.00  0.00           H
ATOM   2313  CG  GLH X 149      -5.219   5.112   2.383  1.00  0.00           C
ATOM   2314  HG2 GLH X 149      -4.297   4.542   2.448  1.00  0.00           H
ATOM   2315  HG3 GLH X 149      -4.931   6.085   1.979  1.00  0.00           H
ATOM   2316  CD  GLH X 149      -5.702   5.364   3.828  1.00  0.00           C
ATOM   2317  OE1 GLH X 149      -5.156   6.092   4.593  1.00  0.00           O
ATOM   2318  OE2 GLH X 149      -6.839   4.687   4.166  1.00  0.00           O
ATOM   2319  HE2 GLH X 149      -7.136   5.018   5.015  1.00  0.00           H
ATOM   2320  C   GLH X 149      -5.411   5.508  -0.562  1.00  0.00           C
ATOM   2321  O   GLH X 149      -4.272   5.920  -0.489  1.00  0.00           O
ATOM   2322  N   CYX X 150      -6.315   6.192  -1.264  1.00  0.00           N
ATOM   2323  H   CYX X 150      -7.220   5.731  -1.222  1.00  0.00           H
ATOM   2324  CA  CYX X 150      -6.222   7.639  -1.345  1.00  0.00           C
ATOM   2325  HA  CYX X 150      -5.196   7.856  -1.645  1.00  0.00           H
ATOM   2326  CB  CYX X 150      -7.226   8.146  -2.465  1.00  0.00           C
ATOM   2327  HB2 CYX X 150      -7.529   9.184  -2.343  1.00  0.00           H
ATOM   2328  HB3 CYX X 150      -6.682   8.091  -3.417  1.00  0.00           H
ATOM   2329  SG  CYX X 150      -8.745   7.165  -2.717  1.00  0.00           S
ATOM   2330  C   CYX X 150      -6.438   8.355   0.011  1.00  0.00           C
ATOM   2331  O   CYX X 150      -6.648   7.817   1.080  1.00  0.00           O
ATOM   2332  N   VAL X 151      -6.231   9.644  -0.022  1.00  0.00           N
ATOM   2333  H   VAL X 151      -5.961  10.033  -0.909  1.00  0.00           H
ATOM   2334  CA  VAL X 151      -6.392  10.600   1.084  1.00  0.00           C
ATOM   2335  HA  VAL X 151      -6.838  10.108   1.955  1.00  0.00           H
ATOM   2336  CB  VAL X 151      -4.996  11.097   1.557  1.00  0.00           C
ATOM   2337  HB  VAL X 151      -4.609  11.845   0.861  1.00  0.00           H
ATOM   2338  CG1 VAL X 151      -5.062  11.850   2.886  1.00  0.00           C
ATOM   2339 HG11 VAL X 151      -4.053  12.067   3.233  1.00  0.00           H
ATOM   2340 HG12 VAL X 151      -5.547  12.821   2.762  1.00  0.00           H
ATOM   2341 HG13 VAL X 151      -5.618  11.282   3.635  1.00  0.00           H
ATOM   2342  CG2 VAL X 151      -4.077   9.872   1.691  1.00  0.00           C
ATOM   2343 HG21 VAL X 151      -4.512   9.270   2.496  1.00  0.00           H
ATOM   2344 HG22 VAL X 151      -3.086  10.263   1.926  1.00  0.00           H
ATOM   2345 HG23 VAL X 151      -3.977   9.301   0.769  1.00  0.00           H
ATOM   2346  C   VAL X 151      -7.146  11.856   0.730  1.00  0.00           C
ATOM   2347  O   VAL X 151      -6.806  12.569  -0.151  1.00  0.00           O
ATOM   2348  N   CYX X 152      -8.198  12.211   1.485  1.00  0.00           N
ATOM   2349  H   CYX X 152      -8.524  11.571   2.192  1.00  0.00           H
ATOM   2350  CA  CYX X 152      -9.086  13.350   1.080  1.00  0.00           C
ATOM   2351  HA  CYX X 152      -8.843  13.534   0.034  1.00  0.00           H
ATOM   2352  CB  CYX X 152     -10.573  12.898   0.951  1.00  0.00           C
ATOM   2353  HB2 CYX X 152     -10.869  12.686   1.982  1.00  0.00           H
ATOM   2354  HB3 CYX X 152     -11.162  13.762   0.640  1.00  0.00           H
ATOM   2355  SG  CYX X 152     -10.879  11.439  -0.149  1.00  0.00           S
ATOM   2356  C   CYX X 152      -8.759  14.618   1.849  1.00  0.00           C
ATOM   2357  O   CYX X 152      -8.302  14.489   2.995  1.00  0.00           O
ATOM   2358  N   HID X 153      -9.097  15.798   1.350  1.00  0.00           N
ATOM   2359  H   HID X 153      -9.383  15.823   0.381  1.00  0.00           H
ATOM   2360  CA  HID X 153      -9.241  17.024   2.176  1.00  0.00           C
ATOM   2361  HA  HID X 153      -9.599  16.761   3.175  1.00  0.00           H
ATOM   2362  CB  HID X 153      -7.852  17.744   2.408  1.00  0.00           C
ATOM   2363  HB2 HID X 153      -7.253  17.208   3.144  1.00  0.00           H
ATOM   2364  HB3 HID X 153      -7.367  17.774   1.433  1.00  0.00           H
ATOM   2365  CG  HID X 153      -8.017  19.081   3.061  1.00  0.00           C
ATOM   2366  ND1 HID X 153      -8.621  19.332   4.293  1.00  0.00           N
ATOM   2367  HD1 HID X 153      -9.069  18.636   4.872  1.00  0.00           H
ATOM   2368  CE1 HID X 153      -8.618  20.640   4.473  1.00  0.00           C
ATOM   2369  HE1 HID X 153      -8.905  21.208   5.349  1.00  0.00           H
ATOM   2370  NE2 HID X 153      -8.200  21.299   3.431  1.00  0.00           N
ATOM   2371  CD2 HID X 153      -7.828  20.331   2.530  1.00  0.00           C
ATOM   2372  HD2 HID X 153      -7.277  20.453   1.618  1.00  0.00           H
ATOM   2373  C   HID X 153     -10.269  17.985   1.597  1.00  0.00           C
ATOM   2374  O   HID X 153     -10.200  18.391   0.448  1.00  0.00           O
ATOM   2375  N   ASN X 154     -11.189  18.468   2.498  1.00  0.00           N
ATOM   2376  H   ASN X 154     -11.121  18.006   3.393  1.00  0.00           H
ATOM   2377  CA  ASN X 154     -12.269  19.392   2.135  1.00  0.00           C
ATOM   2378  HA  ASN X 154     -12.940  19.562   2.979  1.00  0.00           H
ATOM   2379  CB  ASN X 154     -11.654  20.808   1.844  1.00  0.00           C
ATOM   2380  HB2 ASN X 154     -10.777  20.995   2.464  1.00  0.00           H
ATOM   2381  HB3 ASN X 154     -11.311  20.834   0.799  1.00  0.00           H
ATOM   2382  CG  ASN X 154     -12.736  21.860   2.026  1.00  0.00           C
ATOM   2383  OD1 ASN X 154     -13.614  21.729   2.876  1.00  0.00           O
ATOM   2384  ND2 ASN X 154     -12.599  23.036   1.345  1.00  0.00           N
ATOM   2385 HD21 ASN X 154     -11.865  23.119   0.657  1.00  0.00           H
ATOM   2386 HD22 ASN X 154     -12.796  23.835   1.938  1.00  0.00           H
ATOM   2387  C   ASN X 154     -13.106  18.898   0.905  1.00  0.00           C
ATOM   2388  O   ASN X 154     -13.205  19.633  -0.140  1.00  0.00           O
ATOM   2389  N   GLY X 155     -13.580  17.694   0.876  1.00  0.00           N
ATOM   2390  H   GLY X 155     -13.271  17.122   1.652  1.00  0.00           H
ATOM   2391  CA  GLY X 155     -14.334  17.056  -0.191  1.00  0.00           C
ATOM   2392  HA2 GLY X 155     -14.930  16.233   0.195  1.00  0.00           H
ATOM   2393  HA3 GLY X 155     -15.022  17.821  -0.532  1.00  0.00           H
ATOM   2394  C   GLY X 155     -13.553  16.543  -1.373  1.00  0.00           C
ATOM   2395  O   GLY X 155     -14.022  15.689  -2.078  1.00  0.00           O
ATOM   2396  N   VAL X 156     -12.321  17.014  -1.561  1.00  0.00           N
ATOM   2397  H   VAL X 156     -12.231  17.956  -1.197  1.00  0.00           H
ATOM   2398  CA  VAL X 156     -11.398  16.757  -2.717  1.00  0.00           C
ATOM   2399  HA  VAL X 156     -11.991  16.484  -3.596  1.00  0.00           H
ATOM   2400  CB  VAL X 156     -10.473  17.942  -3.116  1.00  0.00           C
ATOM   2401  HB  VAL X 156      -9.754  18.179  -2.330  1.00  0.00           H
ATOM   2402  CG1 VAL X 156      -9.587  17.646  -4.334  1.00  0.00           C
ATOM   2403 HG11 VAL X 156     -10.235  17.422  -5.174  1.00  0.00           H
ATOM   2404 HG12 VAL X 156      -8.969  18.472  -4.695  1.00  0.00           H
ATOM   2405 HG13 VAL X 156      -8.871  16.867  -4.075  1.00  0.00           H
ATOM   2406  CG2 VAL X 156     -11.244  19.320  -3.162  1.00  0.00           C
ATOM   2407 HG21 VAL X 156     -11.547  19.710  -2.185  1.00  0.00           H
ATOM   2408 HG22 VAL X 156     -12.161  19.240  -3.760  1.00  0.00           H
ATOM   2409 HG23 VAL X 156     -10.463  19.957  -3.574  1.00  0.00           H
ATOM   2410  C   VAL X 156     -10.495  15.479  -2.379  1.00  0.00           C
ATOM   2411  O   VAL X 156      -9.754  15.507  -1.462  1.00  0.00           O
ATOM   2412  N   CYX X 157     -10.464  14.498  -3.296  1.00  0.00           N
ATOM   2413  H   CYX X 157     -11.057  14.651  -4.104  1.00  0.00           H
ATOM   2414  CA  CYX X 157      -9.559  13.361  -3.253  1.00  0.00           C
ATOM   2415  HA  CYX X 157      -8.973  13.423  -2.339  1.00  0.00           H
ATOM   2416  CB  CYX X 157     -10.398  12.113  -3.133  1.00  0.00           C
ATOM   2417  HB2 CYX X 157     -10.889  11.843  -4.066  1.00  0.00           H
ATOM   2418  HB3 CYX X 157      -9.732  11.258  -2.973  1.00  0.00           H
ATOM   2419  SG  CYX X 157     -11.699  12.162  -1.876  1.00  0.00           S
ATOM   2420  C   CYX X 157      -8.603  13.251  -4.420  1.00  0.00           C
ATOM   2421  O   CYX X 157      -9.058  12.848  -5.448  1.00  0.00           O
ATOM   2422  N   PRO X 158      -7.237  13.505  -4.230  1.00  0.00           N
ATOM   2423  CD  PRO X 158      -6.647  14.137  -3.048  1.00  0.00           C
ATOM   2424  HD2 PRO X 158      -7.052  13.615  -2.179  1.00  0.00           H
ATOM   2425  HD3 PRO X 158      -6.943  15.184  -3.128  1.00  0.00           H
ATOM   2426  CG  PRO X 158      -5.173  13.860  -3.152  1.00  0.00           C
ATOM   2427  HG2 PRO X 158      -4.875  12.874  -2.800  1.00  0.00           H
ATOM   2428  HG3 PRO X 158      -4.591  14.700  -2.756  1.00  0.00           H
ATOM   2429  CB  PRO X 158      -4.963  13.743  -4.678  1.00  0.00           C
ATOM   2430  HB2 PRO X 158      -4.078  13.143  -4.906  1.00  0.00           H
ATOM   2431  HB3 PRO X 158      -4.901  14.768  -5.062  1.00  0.00           H
ATOM   2432  CA  PRO X 158      -6.216  13.053  -5.175  1.00  0.00           C
ATOM   2433  HA  PRO X 158      -6.528  13.489  -6.117  1.00  0.00           H
ATOM   2434  C   PRO X 158      -6.137  11.506  -5.169  1.00  0.00           C
ATOM   2435  O   PRO X 158      -6.024  10.879  -4.098  1.00  0.00           O
ATOM   2436  N   VAL X 159      -5.858  10.969  -6.315  1.00  0.00           N
ATOM   2437  H   VAL X 159      -5.715  11.641  -7.059  1.00  0.00           H
ATOM   2438  CA  VAL X 159      -5.614   9.516  -6.636  1.00  0.00           C
ATOM   2439  HA  VAL X 159      -5.502   9.015  -5.671  1.00  0.00           H
ATOM   2440  CB  VAL X 159      -6.841   8.973  -7.331  1.00  0.00           C
ATOM   2441  HB  VAL X 159      -6.936   9.406  -8.322  1.00  0.00           H
ATOM   2442  CG1 VAL X 159      -6.635   7.440  -7.576  1.00  0.00           C
ATOM   2443 HG11 VAL X 159      -6.560   6.996  -6.578  1.00  0.00           H
ATOM   2444 HG12 VAL X 159      -7.512   7.099  -8.111  1.00  0.00           H
ATOM   2445 HG13 VAL X 159      -5.823   7.241  -8.276  1.00  0.00           H
ATOM   2446  CG2 VAL X 159      -8.161   9.208  -6.510  1.00  0.00           C
ATOM   2447 HG21 VAL X 159      -8.318  10.274  -6.362  1.00  0.00           H
ATOM   2448 HG22 VAL X 159      -8.089   8.807  -5.501  1.00  0.00           H
ATOM   2449 HG23 VAL X 159      -9.000   8.787  -7.057  1.00  0.00           H
ATOM   2450  C   VAL X 159      -4.419   9.471  -7.660  1.00  0.00           C
ATOM   2451  O   VAL X 159      -4.261  10.371  -8.504  1.00  0.00           O
ATOM   2452  N   VAL X 160      -3.617   8.385  -7.658  1.00  0.00           N
ATOM   2453  H   VAL X 160      -3.744   7.715  -6.909  1.00  0.00           H
ATOM   2454  CA  VAL X 160      -2.512   8.272  -8.548  1.00  0.00           C
ATOM   2455  HA  VAL X 160      -2.387   9.219  -9.077  1.00  0.00           H
ATOM   2456  CB  VAL X 160      -1.200   7.855  -7.874  1.00  0.00           C
ATOM   2457  HB  VAL X 160      -1.226   6.855  -7.438  1.00  0.00           H
ATOM   2458  CG1 VAL X 160      -0.062   8.008  -8.860  1.00  0.00           C
ATOM   2459 HG11 VAL X 160       0.230   9.032  -9.086  1.00  0.00           H
ATOM   2460 HG12 VAL X 160       0.786   7.525  -8.373  1.00  0.00           H
ATOM   2461 HG13 VAL X 160      -0.185   7.477  -9.804  1.00  0.00           H
ATOM   2462  CG2 VAL X 160      -0.860   8.870  -6.813  1.00  0.00           C
ATOM   2463 HG21 VAL X 160       0.200   8.892  -6.566  1.00  0.00           H
ATOM   2464 HG22 VAL X 160      -1.480   8.675  -5.941  1.00  0.00           H
ATOM   2465 HG23 VAL X 160      -1.060   9.833  -7.291  1.00  0.00           H
ATOM   2466  C   VAL X 160      -2.818   7.132  -9.566  1.00  0.00           C
ATOM   2467  O   VAL X 160      -3.263   6.038  -9.195  1.00  0.00           O
ATOM   2468  N   PHE X 161      -2.603   7.278 -10.854  1.00  0.00           N
ATOM   2469  H   PHE X 161      -2.201   8.150 -11.188  1.00  0.00           H
ATOM   2470  CA  PHE X 161      -2.684   6.183 -11.850  1.00  0.00           C
ATOM   2471  HA  PHE X 161      -2.698   5.171 -11.429  1.00  0.00           H
ATOM   2472  CB  PHE X 161      -4.065   6.379 -12.616  1.00  0.00           C
ATOM   2473  HB2 PHE X 161      -4.123   7.375 -13.055  1.00  0.00           H
ATOM   2474  HB3 PHE X 161      -4.032   5.644 -13.430  1.00  0.00           H
ATOM   2475  CG  PHE X 161      -5.335   6.138 -11.870  1.00  0.00           C
ATOM   2476  CD1 PHE X 161      -5.965   7.254 -11.277  1.00  0.00           C
ATOM   2477  HD1 PHE X 161      -5.448   8.198 -11.218  1.00  0.00           H
ATOM   2478  CE1 PHE X 161      -7.170   7.122 -10.721  1.00  0.00           C
ATOM   2479  HE1 PHE X 161      -7.709   7.942 -10.270  1.00  0.00           H
ATOM   2480  CZ  PHE X 161      -7.889   5.873 -10.671  1.00  0.00           C
ATOM   2481  HZ  PHE X 161      -8.899   5.834 -10.304  1.00  0.00           H
ATOM   2482  CE2 PHE X 161      -7.263   4.731 -11.337  1.00  0.00           C
ATOM   2483  HE2 PHE X 161      -7.852   3.832 -11.362  1.00  0.00           H
ATOM   2484  CD2 PHE X 161      -5.920   4.839 -11.895  1.00  0.00           C
ATOM   2485  HD2 PHE X 161      -5.440   4.059 -12.463  1.00  0.00           H
ATOM   2486  C   PHE X 161      -1.520   6.368 -12.834  1.00  0.00           C
ATOM   2487  O   PHE X 161      -1.011   7.469 -13.141  1.00  0.00           O
ATOM   2488  N   THR X 162      -1.129   5.229 -13.340  1.00  0.00           N
ATOM   2489  H   THR X 162      -1.554   4.408 -12.915  1.00  0.00           H
ATOM   2490  CA  THR X 162       0.014   5.132 -14.316  1.00  0.00           C
ATOM   2491  HA  THR X 162       0.174   6.162 -14.647  1.00  0.00           H
ATOM   2492  CB  THR X 162       1.278   4.559 -13.657  1.00  0.00           C
ATOM   2493  HB  THR X 162       1.007   3.524 -13.416  1.00  0.00           H
ATOM   2494  CG2 THR X 162       2.505   4.657 -14.555  1.00  0.00           C
ATOM   2495 HG21 THR X 162       2.344   5.394 -15.349  1.00  0.00           H
ATOM   2496 HG22 THR X 162       2.605   3.689 -15.043  1.00  0.00           H
ATOM   2497 HG23 THR X 162       3.459   4.702 -14.043  1.00  0.00           H
ATOM   2498  OG1 THR X 162       1.673   5.205 -12.464  1.00  0.00           O
ATOM   2499  HG1 THR X 162       2.145   6.040 -12.527  1.00  0.00           H
ATOM   2500  C   THR X 162      -0.459   4.308 -15.440  1.00  0.00           C
ATOM   2501  O   THR X 162      -1.239   3.392 -15.204  1.00  0.00           O
ATOM   2502  N   ASP X 163       0.017   4.609 -16.613  1.00  0.00           N
ATOM   2503  H   ASP X 163       0.610   5.429 -16.588  1.00  0.00           H
ATOM   2504  CA  ASP X 163      -0.130   3.733 -17.778  1.00  0.00           C
ATOM   2505  HA  ASP X 163      -0.232   2.685 -17.508  1.00  0.00           H
ATOM   2506  CB  ASP X 163      -1.425   4.258 -18.417  1.00  0.00           C
ATOM   2507  HB2 ASP X 163      -2.341   4.267 -17.829  1.00  0.00           H
ATOM   2508  HB3 ASP X 163      -1.232   5.296 -18.664  1.00  0.00           H
ATOM   2509  CG  ASP X 163      -1.786   3.543 -19.745  1.00  0.00           C
ATOM   2510  OD1 ASP X 163      -1.236   2.464 -20.104  1.00  0.00           O
ATOM   2511  OD2 ASP X 163      -2.708   4.075 -20.461  1.00  0.00           O
ATOM   2512  C   ASP X 163       1.121   3.929 -18.717  1.00  0.00           C
ATOM   2513  O   ASP X 163       1.548   5.113 -18.914  1.00  0.00           O
ATOM   2514  N   GLY X 164       1.695   2.859 -19.230  1.00  0.00           N
ATOM   2515  H   GLY X 164       1.070   2.056 -19.276  1.00  0.00           H
ATOM   2516  CA  GLY X 164       2.944   2.806 -20.019  1.00  0.00           C
ATOM   2517  HA2 GLY X 164       2.775   2.666 -21.077  1.00  0.00           H
ATOM   2518  HA3 GLY X 164       3.356   3.817 -20.043  1.00  0.00           H
ATOM   2519  C   GLY X 164       3.839   1.697 -19.459  1.00  0.00           C
ATOM   2520  O   GLY X 164       3.359   0.908 -18.627  1.00  0.00           O
ATOM   2521  N   SER X 165       5.062   1.667 -19.851  1.00  0.00           N
ATOM   2522  H   SER X 165       5.435   2.415 -20.427  1.00  0.00           H
ATOM   2523  CA  SER X 165       6.016   0.560 -19.478  1.00  0.00           C
ATOM   2524  HA  SER X 165       5.649  -0.385 -19.889  1.00  0.00           H
ATOM   2525  CB  SER X 165       7.356   0.766 -20.161  1.00  0.00           C
ATOM   2526  HB2 SER X 165       7.073   0.859 -21.205  1.00  0.00           H
ATOM   2527  HB3 SER X 165       7.738   1.714 -19.797  1.00  0.00           H
ATOM   2528  OG  SER X 165       8.185  -0.347 -19.926  1.00  0.00           O
ATOM   2529  HG  SER X 165       8.954  -0.143 -20.469  1.00  0.00           H
ATOM   2530  C   SER X 165       6.295   0.448 -17.991  1.00  0.00           C
ATOM   2531  O   SER X 165       6.560   1.423 -17.274  1.00  0.00           O
ATOM   2532  N   ALA X 166       6.321  -0.812 -17.497  1.00  0.00           N
ATOM   2533  H   ALA X 166       6.151  -1.494 -18.216  1.00  0.00           H
ATOM   2534  CA  ALA X 166       6.415  -1.113 -16.045  1.00  0.00           C
ATOM   2535  HA  ALA X 166       5.797  -0.461 -15.431  1.00  0.00           H
ATOM   2536  CB  ALA X 166       5.863  -2.505 -15.942  1.00  0.00           C
ATOM   2537  HB1 ALA X 166       5.646  -2.706 -14.895  1.00  0.00           H
ATOM   2538  HB2 ALA X 166       6.642  -3.156 -16.335  1.00  0.00           H
ATOM   2539  HB3 ALA X 166       5.009  -2.486 -16.624  1.00  0.00           H
ATOM   2540  C   ALA X 166       7.821  -0.935 -15.416  1.00  0.00           C
ATOM   2541  O   ALA X 166       7.916  -0.855 -14.197  1.00  0.00           O
ATOM   2542  N   THR X 167       8.859  -0.816 -16.264  1.00  0.00           N
ATOM   2543  H   THR X 167       8.747  -1.087 -17.234  1.00  0.00           H
ATOM   2544  CA  THR X 167      10.298  -0.608 -15.940  1.00  0.00           C
ATOM   2545  HA  THR X 167      10.401  -0.109 -14.978  1.00  0.00           H
ATOM   2546  CB  THR X 167      11.153  -1.884 -15.796  1.00  0.00           C
ATOM   2547  HB  THR X 167      12.126  -1.617 -15.396  1.00  0.00           H
ATOM   2548  CG2 THR X 167      10.481  -2.850 -14.807  1.00  0.00           C
ATOM   2549 HG21 THR X 167      11.145  -3.701 -14.909  1.00  0.00           H
ATOM   2550 HG22 THR X 167       9.462  -3.077 -15.119  1.00  0.00           H
ATOM   2551 HG23 THR X 167      10.451  -2.444 -13.792  1.00  0.00           H
ATOM   2552  OG1 THR X 167      11.333  -2.466 -17.058  1.00  0.00           O
ATOM   2553  HG1 THR X 167      10.578  -2.993 -17.326  1.00  0.00           H
ATOM   2554  C   THR X 167      10.925   0.407 -16.904  1.00  0.00           C
ATOM   2555  O   THR X 167      12.044   0.254 -17.283  1.00  0.00           O
ATOM   2556  N   GLY X 168      10.116   1.335 -17.448  1.00  0.00           N
ATOM   2557  H   GLY X 168       9.136   1.172 -17.259  1.00  0.00           H
ATOM   2558  CA  GLY X 168      10.424   2.260 -18.583  1.00  0.00           C
ATOM   2559  HA2 GLY X 168      11.492   2.483 -18.517  1.00  0.00           H
ATOM   2560  HA3 GLY X 168      10.171   1.709 -19.475  1.00  0.00           H
ATOM   2561  C   GLY X 168       9.602   3.600 -18.570  1.00  0.00           C
ATOM   2562  O   GLY X 168       9.146   4.027 -17.470  1.00  0.00           O
ATOM   2563  N   PRO X 169       9.463   4.206 -19.758  1.00  0.00           N
ATOM   2564  CD  PRO X 169       9.963   3.679 -21.049  1.00  0.00           C
ATOM   2565  HD2 PRO X 169       9.534   2.712 -21.314  1.00  0.00           H
ATOM   2566  HD3 PRO X 169      11.039   3.600 -20.921  1.00  0.00           H
ATOM   2567  CG  PRO X 169       9.494   4.749 -21.987  1.00  0.00           C
ATOM   2568  HG2 PRO X 169       8.507   4.442 -22.330  1.00  0.00           H
ATOM   2569  HG3 PRO X 169      10.167   4.965 -22.824  1.00  0.00           H
ATOM   2570  CB  PRO X 169       9.188   6.004 -21.204  1.00  0.00           C
ATOM   2571  HB2 PRO X 169       8.494   6.668 -21.732  1.00  0.00           H
ATOM   2572  HB3 PRO X 169      10.148   6.494 -21.064  1.00  0.00           H
ATOM   2573  CA  PRO X 169       8.790   5.513 -19.813  1.00  0.00           C
ATOM   2574  HA  PRO X 169       9.125   6.224 -19.054  1.00  0.00           H
ATOM   2575  C   PRO X 169       7.239   5.327 -19.681  1.00  0.00           C
ATOM   2576  O   PRO X 169       6.614   4.553 -20.295  1.00  0.00           O
ATOM   2577  N   ALA X 170       6.601   6.109 -18.831  1.00  0.00           N
ATOM   2578  H   ALA X 170       7.199   6.770 -18.355  1.00  0.00           H
ATOM   2579  CA  ALA X 170       5.128   5.999 -18.515  1.00  0.00           C
ATOM   2580  HA  ALA X 170       4.659   5.747 -19.465  1.00  0.00           H
ATOM   2581  CB  ALA X 170       4.866   4.891 -17.489  1.00  0.00           C
ATOM   2582  HB1 ALA X 170       5.235   5.228 -16.528  1.00  0.00           H
ATOM   2583  HB2 ALA X 170       5.310   4.009 -17.962  1.00  0.00           H
ATOM   2584  HB3 ALA X 170       3.775   4.833 -17.453  1.00  0.00           H
ATOM   2585  C   ALA X 170       4.575   7.384 -18.136  1.00  0.00           C
ATOM   2586  O   ALA X 170       5.209   8.120 -17.442  1.00  0.00           O
ATOM   2587  N   GLU X 171       3.396   7.689 -18.569  1.00  0.00           N
ATOM   2588  H   GLU X 171       2.887   7.156 -19.242  1.00  0.00           H
ATOM   2589  CA  GLU X 171       2.771   8.956 -18.167  1.00  0.00           C
ATOM   2590  HA  GLU X 171       3.558   9.677 -17.983  1.00  0.00           H
ATOM   2591  CB  GLU X 171       1.770   9.454 -19.214  1.00  0.00           C
ATOM   2592  HB2 GLU X 171       2.195   9.689 -20.182  1.00  0.00           H
ATOM   2593  HB3 GLU X 171       1.055   8.659 -19.442  1.00  0.00           H
ATOM   2594  CG  GLU X 171       0.992  10.713 -18.826  1.00  0.00           C
ATOM   2595  HG2 GLU X 171       0.193  10.400 -18.147  1.00  0.00           H
ATOM   2596  HG3 GLU X 171       1.597  11.325 -18.163  1.00  0.00           H
ATOM   2597  CD  GLU X 171       0.512  11.422 -20.063  1.00  0.00           C
ATOM   2598  OE1 GLU X 171      -0.674  11.266 -20.416  1.00  0.00           O
ATOM   2599  OE2 GLU X 171       1.175  12.155 -20.795  1.00  0.00           O
ATOM   2600  C   GLU X 171       2.038   8.656 -16.858  1.00  0.00           C
ATOM   2601  O   GLU X 171       0.842   8.331 -16.787  1.00  0.00           O
ATOM   2602  N   THR X 172       2.611   8.999 -15.679  1.00  0.00           N
ATOM   2603  H   THR X 172       3.577   9.297 -15.708  1.00  0.00           H
ATOM   2604  CA  THR X 172       1.900   8.843 -14.326  1.00  0.00           C
ATOM   2605  HA  THR X 172       1.268   7.958 -14.317  1.00  0.00           H
ATOM   2606  CB  THR X 172       2.706   8.901 -13.031  1.00  0.00           C
ATOM   2607  HB  THR X 172       3.399   9.746 -13.080  1.00  0.00           H
ATOM   2608  CG2 THR X 172       1.901   9.064 -11.765  1.00  0.00           C
ATOM   2609 HG21 THR X 172       1.760  10.122 -11.549  1.00  0.00           H
ATOM   2610 HG22 THR X 172       2.433   8.790 -10.853  1.00  0.00           H
ATOM   2611 HG23 THR X 172       0.893   8.648 -11.786  1.00  0.00           H
ATOM   2612  OG1 THR X 172       3.466   7.766 -12.669  1.00  0.00           O
ATOM   2613  HG1 THR X 172       4.321   7.821 -13.111  1.00  0.00           H
ATOM   2614  C   THR X 172       1.022  10.102 -14.294  1.00  0.00           C
ATOM   2615  O   THR X 172       1.569  11.147 -14.676  1.00  0.00           O
ATOM   2616  N   ARG X 173      -0.279   9.951 -14.117  1.00  0.00           N
ATOM   2617  H   ARG X 173      -0.667   9.037 -13.924  1.00  0.00           H
ATOM   2618  CA  ARG X 173      -1.341  11.019 -13.909  1.00  0.00           C
ATOM   2619  HA  ARG X 173      -0.885  11.936 -14.262  1.00  0.00           H
ATOM   2620  CB  ARG X 173      -2.582  10.632 -14.779  1.00  0.00           C
ATOM   2621  HB2 ARG X 173      -2.878   9.608 -14.562  1.00  0.00           H
ATOM   2622  HB3 ARG X 173      -3.451  11.234 -14.547  1.00  0.00           H
ATOM   2623  CG  ARG X 173      -2.314  10.808 -16.264  1.00  0.00           C
ATOM   2624  HG2 ARG X 173      -1.887  11.811 -16.386  1.00  0.00           H
ATOM   2625  HG3 ARG X 173      -1.565  10.100 -16.615  1.00  0.00           H
ATOM   2626  CD  ARG X 173      -3.542  10.709 -17.140  1.00  0.00           C
ATOM   2627  HD2 ARG X 173      -3.957   9.697 -17.126  1.00  0.00           H
ATOM   2628  HD3 ARG X 173      -4.384  11.357 -16.895  1.00  0.00           H
ATOM   2629  NE  ARG X 173      -3.179  10.982 -18.560  1.00  0.00           N
ATOM   2630  HE  ARG X 173      -2.212  11.138 -18.819  1.00  0.00           H
ATOM   2631  CZ  ARG X 173      -3.980  11.051 -19.616  1.00  0.00           C
ATOM   2632  NH1 ARG X 173      -5.263  10.875 -19.487  1.00  0.00           N
ATOM   2633 HH11 ARG X 173      -5.684  10.886 -18.575  1.00  0.00           H
ATOM   2634 HH12 ARG X 173      -5.847  10.687 -20.296  1.00  0.00           H
ATOM   2635  NH2 ARG X 173      -3.490  11.098 -20.824  1.00  0.00           N
ATOM   2636 HH21 ARG X 173      -2.489  11.075 -20.946  1.00  0.00           H
ATOM   2637 HH22 ARG X 173      -4.139  11.306 -21.573  1.00  0.00           H
ATOM   2638  C   ARG X 173      -1.721  11.086 -12.465  1.00  0.00           C
ATOM   2639  O   ARG X 173      -1.910  10.046 -11.788  1.00  0.00           O
ATOM   2640  N   ILE X 174      -1.912  12.281 -11.918  1.00  0.00           N
ATOM   2641  H   ILE X 174      -1.770  13.110 -12.473  1.00  0.00           H
ATOM   2642  CA  ILE X 174      -2.756  12.427 -10.734  1.00  0.00           C
ATOM   2643  HA  ILE X 174      -2.775  11.461 -10.239  1.00  0.00           H
ATOM   2644  CB  ILE X 174      -2.223  13.502  -9.747  1.00  0.00           C
ATOM   2645  HB  ILE X 174      -2.439  14.494 -10.146  1.00  0.00           H
ATOM   2646  CG2 ILE X 174      -3.110  13.518  -8.506  1.00  0.00           C
ATOM   2647 HG21 ILE X 174      -2.710  14.332  -7.915  1.00  0.00           H
ATOM   2648 HG22 ILE X 174      -2.985  12.605  -7.931  1.00  0.00           H
ATOM   2649 HG23 ILE X 174      -4.145  13.702  -8.806  1.00  0.00           H
ATOM   2650  CG1 ILE X 174      -0.723  13.511  -9.398  1.00  0.00           C
ATOM   2651 HG12 ILE X 174      -0.044  13.861 -10.175  1.00  0.00           H
ATOM   2652 HG13 ILE X 174      -0.570  14.275  -8.644  1.00  0.00           H
ATOM   2653  CD1 ILE X 174      -0.078  12.220  -8.935  1.00  0.00           C
ATOM   2654 HD11 ILE X 174      -0.382  12.064  -7.902  1.00  0.00           H
ATOM   2655 HD12 ILE X 174       0.996  12.386  -9.039  1.00  0.00           H
ATOM   2656 HD13 ILE X 174      -0.594  11.424  -9.478  1.00  0.00           H
ATOM   2657  C   ILE X 174      -4.163  12.836 -11.199  1.00  0.00           C
ATOM   2658  O   ILE X 174      -4.356  13.802 -11.910  1.00  0.00           O
ATOM   2659  N   TYR X 175      -5.197  11.994 -10.830  1.00  0.00           N
ATOM   2660  H   TYR X 175      -4.873  11.245 -10.236  1.00  0.00           H
ATOM   2661  CA  TYR X 175      -6.579  12.398 -10.914  1.00  0.00           C
ATOM   2662  HA  TYR X 175      -6.662  13.209 -11.639  1.00  0.00           H
ATOM   2663  CB  TYR X 175      -7.488  11.289 -11.476  1.00  0.00           C
ATOM   2664  HB2 TYR X 175      -7.225  10.403 -10.904  1.00  0.00           H
ATOM   2665  HB3 TYR X 175      -8.519  11.584 -11.294  1.00  0.00           H
ATOM   2666  CG  TYR X 175      -7.262  11.038 -12.997  1.00  0.00           C
ATOM   2667  CD1 TYR X 175      -6.222  10.265 -13.504  1.00  0.00           C
ATOM   2668  HD1 TYR X 175      -5.443   9.921 -12.838  1.00  0.00           H
ATOM   2669  CE1 TYR X 175      -6.120   9.960 -14.826  1.00  0.00           C
ATOM   2670  HE1 TYR X 175      -5.236   9.443 -15.180  1.00  0.00           H
ATOM   2671  CZ  TYR X 175      -7.108  10.340 -15.751  1.00  0.00           C
ATOM   2672  OH  TYR X 175      -7.060   9.911 -17.024  1.00  0.00           O
ATOM   2673  HH  TYR X 175      -7.859  10.031 -17.535  1.00  0.00           H
ATOM   2674  CE2 TYR X 175      -8.213  11.085 -15.296  1.00  0.00           C
ATOM   2675  HE2 TYR X 175      -9.038  11.412 -15.905  1.00  0.00           H
ATOM   2676  CD2 TYR X 175      -8.302  11.367 -13.873  1.00  0.00           C
ATOM   2677  HD2 TYR X 175      -9.084  11.988 -13.458  1.00  0.00           H
ATOM   2678  C   TYR X 175      -7.114  12.920  -9.591  1.00  0.00           C
ATOM   2679  O   TYR X 175      -7.011  12.259  -8.590  1.00  0.00           O
ATOM   2680  N   TYR X 176      -7.742  14.087  -9.575  1.00  0.00           N
ATOM   2681  H   TYR X 176      -7.811  14.535 -10.481  1.00  0.00           H
ATOM   2682  CA  TYR X 176      -8.444  14.696  -8.378  1.00  0.00           C
ATOM   2683  HA  TYR X 176      -8.004  14.203  -7.507  1.00  0.00           H
ATOM   2684  CB  TYR X 176      -7.984  16.095  -8.251  1.00  0.00           C
ATOM   2685  HB2 TYR X 176      -8.219  16.689  -9.135  1.00  0.00           H
ATOM   2686  HB3 TYR X 176      -8.610  16.451  -7.433  1.00  0.00           H
ATOM   2687  CG  TYR X 176      -6.501  16.359  -8.088  1.00  0.00           C
ATOM   2688  CD1 TYR X 176      -5.548  16.304  -9.192  1.00  0.00           C
ATOM   2689  HD1 TYR X 176      -5.947  16.107 -10.176  1.00  0.00           H
ATOM   2690  CE1 TYR X 176      -4.205  16.625  -8.995  1.00  0.00           C
ATOM   2691  HE1 TYR X 176      -3.421  16.582  -9.750  1.00  0.00           H
ATOM   2692  CZ  TYR X 176      -3.781  17.000  -7.705  1.00  0.00           C
ATOM   2693  OH  TYR X 176      -2.472  17.435  -7.603  1.00  0.00           O
ATOM   2694  HH  TYR X 176      -1.925  17.062  -8.301  1.00  0.00           H
ATOM   2695  CE2 TYR X 176      -4.711  17.097  -6.672  1.00  0.00           C
ATOM   2696  HE2 TYR X 176      -4.393  17.571  -5.758  1.00  0.00           H
ATOM   2697  CD2 TYR X 176      -6.057  16.774  -6.836  1.00  0.00           C
ATOM   2698  HD2 TYR X 176      -6.782  16.881  -6.048  1.00  0.00           H
ATOM   2699  C   TYR X 176      -9.946  14.484  -8.482  1.00  0.00           C
ATOM   2700  O   TYR X 176     -10.523  14.587  -9.569  1.00  0.00           O
ATOM   2701  N   PHE X 177     -10.701  14.147  -7.398  1.00  0.00           N
ATOM   2702  H   PHE X 177     -10.133  13.798  -6.643  1.00  0.00           H
ATOM   2703  CA  PHE X 177     -12.096  13.808  -7.347  1.00  0.00           C
ATOM   2704  HA  PHE X 177     -12.523  13.978  -8.334  1.00  0.00           H
ATOM   2705  CB  PHE X 177     -12.298  12.334  -6.967  1.00  0.00           C
ATOM   2706  HB2 PHE X 177     -11.711  12.062  -6.093  1.00  0.00           H
ATOM   2707  HB3 PHE X 177     -13.353  12.090  -6.816  1.00  0.00           H
ATOM   2708  CG  PHE X 177     -11.897  11.480  -8.141  1.00  0.00           C
ATOM   2709  CD1 PHE X 177     -12.891  10.831  -8.910  1.00  0.00           C
ATOM   2710  HD1 PHE X 177     -13.909  11.180  -8.774  1.00  0.00           H
ATOM   2711  CE1 PHE X 177     -12.526   9.916  -9.924  1.00  0.00           C
ATOM   2712  HE1 PHE X 177     -13.227   9.573 -10.684  1.00  0.00           H
ATOM   2713  CZ  PHE X 177     -11.211   9.487 -10.038  1.00  0.00           C
ATOM   2714  HZ  PHE X 177     -10.923   8.773 -10.798  1.00  0.00           H
ATOM   2715  CE2 PHE X 177     -10.227  10.202  -9.340  1.00  0.00           C
ATOM   2716  HE2 PHE X 177      -9.216   9.891  -9.547  1.00  0.00           H
ATOM   2717  CD2 PHE X 177     -10.563  11.152  -8.357  1.00  0.00           C
ATOM   2718  HD2 PHE X 177      -9.785  11.582  -7.737  1.00  0.00           H
ATOM   2719  C   PHE X 177     -12.894  14.678  -6.393  1.00  0.00           C
ATOM   2720  O   PHE X 177     -12.338  14.980  -5.334  1.00  0.00           O
ATOM   2721  N   LYS X 178     -14.158  14.877  -6.629  1.00  0.00           N
ATOM   2722  H   LYS X 178     -14.548  14.416  -7.435  1.00  0.00           H
ATOM   2723  CA  LYS X 178     -15.204  15.408  -5.793  1.00  0.00           C
ATOM   2724  HA  LYS X 178     -14.907  15.110  -4.783  1.00  0.00           H
ATOM   2725  CB  LYS X 178     -15.004  16.981  -5.804  1.00  0.00           C
ATOM   2726  HB2 LYS X 178     -13.971  17.258  -5.613  1.00  0.00           H
ATOM   2727  HB3 LYS X 178     -15.263  17.453  -6.754  1.00  0.00           H
ATOM   2728  CG  LYS X 178     -15.998  17.484  -4.775  1.00  0.00           C
ATOM   2729  HG2 LYS X 178     -16.983  17.460  -5.235  1.00  0.00           H
ATOM   2730  HG3 LYS X 178     -15.978  16.844  -3.884  1.00  0.00           H
ATOM   2731  CD  LYS X 178     -15.635  18.847  -4.291  1.00  0.00           C
ATOM   2732  HD2 LYS X 178     -14.614  18.806  -3.894  1.00  0.00           H
ATOM   2733  HD3 LYS X 178     -15.703  19.515  -5.156  1.00  0.00           H
ATOM   2734  CE  LYS X 178     -16.672  19.313  -3.226  1.00  0.00           C
ATOM   2735  HE2 LYS X 178     -17.663  19.151  -3.653  1.00  0.00           H
ATOM   2736  HE3 LYS X 178     -16.737  18.696  -2.329  1.00  0.00           H
ATOM   2737  NZ  LYS X 178     -16.657  20.820  -2.957  1.00  0.00           N
ATOM   2738  HZ1 LYS X 178     -15.764  21.113  -2.584  1.00  0.00           H
ATOM   2739  HZ2 LYS X 178     -17.252  21.061  -2.169  1.00  0.00           H
ATOM   2740  HZ3 LYS X 178     -17.007  21.288  -3.772  1.00  0.00           H
ATOM   2741  C   LYS X 178     -16.534  14.827  -6.265  1.00  0.00           C
ATOM   2742  O   LYS X 178     -16.749  14.585  -7.423  1.00  0.00           O
ATOM   2743  N   GLU X 179     -17.548  14.553  -5.371  1.00  0.00           N
ATOM   2744  H   GLU X 179     -17.379  14.688  -4.386  1.00  0.00           H
ATOM   2745  CA  GLU X 179     -18.803  13.884  -5.678  1.00  0.00           C
ATOM   2746  HA  GLU X 179     -19.220  13.550  -4.733  1.00  0.00           H
ATOM   2747  CB  GLU X 179     -19.768  14.903  -6.404  1.00  0.00           C
ATOM   2748  HB2 GLU X 179     -19.274  15.105  -7.362  1.00  0.00           H
ATOM   2749  HB3 GLU X 179     -20.705  14.459  -6.709  1.00  0.00           H
ATOM   2750  CG  GLU X 179     -20.029  16.238  -5.678  1.00  0.00           C
ATOM   2751  HG2 GLU X 179     -19.078  16.617  -5.293  1.00  0.00           H
ATOM   2752  HG3 GLU X 179     -20.623  16.907  -6.311  1.00  0.00           H
ATOM   2753  CD  GLU X 179     -20.794  16.062  -4.360  1.00  0.00           C
ATOM   2754  OE1 GLU X 179     -21.630  15.151  -4.275  1.00  0.00           O
ATOM   2755  OE2 GLU X 179     -20.419  16.697  -3.329  1.00  0.00           O
ATOM   2756  C   GLU X 179     -18.612  12.594  -6.528  1.00  0.00           C
ATOM   2757  O   GLU X 179     -19.536  12.235  -7.332  1.00  0.00           O
ATOM   2758  N   GLY X 180     -17.456  11.893  -6.475  1.00  0.00           N
ATOM   2759  H   GLY X 180     -16.697  12.048  -5.816  1.00  0.00           H
ATOM   2760  CA  GLY X 180     -17.268  10.683  -7.367  1.00  0.00           C
ATOM   2761  HA2 GLY X 180     -16.567   9.920  -7.030  1.00  0.00           H
ATOM   2762  HA3 GLY X 180     -18.220  10.131  -7.373  1.00  0.00           H
ATOM   2763  C   GLY X 180     -16.951  10.937  -8.847  1.00  0.00           C
ATOM   2764  O   GLY X 180     -16.927   9.978  -9.636  1.00  0.00           O
ATOM   2765  N   LYS X 181     -16.671  12.184  -9.165  1.00  0.00           N
ATOM   2766  H   LYS X 181     -16.855  12.806  -8.386  1.00  0.00           H
ATOM   2767  CA  LYS X 181     -16.487  12.694 -10.540  1.00  0.00           C
ATOM   2768  HA  LYS X 181     -16.330  11.864 -11.226  1.00  0.00           H
ATOM   2769  CB  LYS X 181     -17.587  13.525 -11.149  1.00  0.00           C
ATOM   2770  HB2 LYS X 181     -17.407  14.554 -10.835  1.00  0.00           H
ATOM   2771  HB3 LYS X 181     -17.455  13.479 -12.231  1.00  0.00           H
ATOM   2772  CG  LYS X 181     -19.026  13.141 -10.674  1.00  0.00           C
ATOM   2773  HG2 LYS X 181     -19.097  12.107 -11.001  1.00  0.00           H
ATOM   2774  HG3 LYS X 181     -19.110  13.301  -9.598  1.00  0.00           H
ATOM   2775  CD  LYS X 181     -20.192  13.967 -11.397  1.00  0.00           C
ATOM   2776  HD2 LYS X 181     -21.144  13.479 -11.183  1.00  0.00           H
ATOM   2777  HD3 LYS X 181     -20.187  14.927 -10.891  1.00  0.00           H
ATOM   2778  CE  LYS X 181     -20.212  13.997 -12.935  1.00  0.00           C
ATOM   2779  HE2 LYS X 181     -19.308  14.478 -13.323  1.00  0.00           H
ATOM   2780  HE3 LYS X 181     -20.361  12.982 -13.311  1.00  0.00           H
ATOM   2781  NZ  LYS X 181     -21.322  14.924 -13.320  1.00  0.00           N
ATOM   2782  HZ1 LYS X 181     -22.160  14.558 -12.881  1.00  0.00           H
ATOM   2783  HZ2 LYS X 181     -21.624  14.826 -14.283  1.00  0.00           H
ATOM   2784  HZ3 LYS X 181     -21.191  15.867 -12.990  1.00  0.00           H
ATOM   2785  C   LYS X 181     -15.194  13.452 -10.540  1.00  0.00           C
ATOM   2786  O   LYS X 181     -14.914  14.126  -9.574  1.00  0.00           O
ATOM   2787  N   ILE X 182     -14.479  13.371 -11.673  1.00  0.00           N
ATOM   2788  H   ILE X 182     -14.768  12.602 -12.268  1.00  0.00           H
ATOM   2789  CA  ILE X 182     -13.175  13.953 -11.864  1.00  0.00           C
ATOM   2790  HA  ILE X 182     -12.508  13.589 -11.088  1.00  0.00           H
ATOM   2791  CB  ILE X 182     -12.556  13.460 -13.236  1.00  0.00           C
ATOM   2792  HB  ILE X 182     -13.021  13.878 -14.129  1.00  0.00           H
ATOM   2793  CG2 ILE X 182     -11.050  13.968 -13.187  1.00  0.00           C
ATOM   2794 HG21 ILE X 182     -10.946  15.050 -13.248  1.00  0.00           H
ATOM   2795 HG22 ILE X 182     -10.538  13.706 -14.105  1.00  0.00           H
ATOM   2796 HG23 ILE X 182     -10.508  13.590 -12.318  1.00  0.00           H
ATOM   2797  CG1 ILE X 182     -12.476  11.978 -13.430  1.00  0.00           C
ATOM   2798 HG12 ILE X 182     -11.601  11.548 -12.952  1.00  0.00           H
ATOM   2799 HG13 ILE X 182     -13.317  11.521 -12.905  1.00  0.00           H
ATOM   2800  CD1 ILE X 182     -12.528  11.665 -14.934  1.00  0.00           C
ATOM   2801 HD11 ILE X 182     -11.609  11.988 -15.420  1.00  0.00           H
ATOM   2802 HD12 ILE X 182     -13.402  12.150 -15.382  1.00  0.00           H
ATOM   2803 HD13 ILE X 182     -12.510  10.588 -15.122  1.00  0.00           H
ATOM   2804  C   ILE X 182     -13.227  15.496 -11.858  1.00  0.00           C
ATOM   2805  O   ILE X 182     -13.911  16.094 -12.640  1.00  0.00           O
ATOM   2806  N   LEU X 183     -12.506  16.084 -10.896  1.00  0.00           N
ATOM   2807  H   LEU X 183     -11.829  15.505 -10.426  1.00  0.00           H
ATOM   2808  CA  LEU X 183     -12.540  17.471 -10.652  1.00  0.00           C
ATOM   2809  HA  LEU X 183     -13.376  18.073 -11.018  1.00  0.00           H
ATOM   2810  CB  LEU X 183     -12.375  17.591  -9.099  1.00  0.00           C
ATOM   2811  HB2 LEU X 183     -13.221  17.210  -8.531  1.00  0.00           H
ATOM   2812  HB3 LEU X 183     -11.479  17.037  -8.827  1.00  0.00           H
ATOM   2813  CG  LEU X 183     -12.149  19.058  -8.688  1.00  0.00           C
ATOM   2814  HG  LEU X 183     -11.308  19.549  -9.171  1.00  0.00           H
ATOM   2815  CD1 LEU X 183     -13.311  19.974  -8.794  1.00  0.00           C
ATOM   2816 HD11 LEU X 183     -13.523  20.114  -9.850  1.00  0.00           H
ATOM   2817 HD12 LEU X 183     -13.213  20.949  -8.317  1.00  0.00           H
ATOM   2818 HD13 LEU X 183     -14.092  19.489  -8.214  1.00  0.00           H
ATOM   2819  CD2 LEU X 183     -11.760  18.989  -7.163  1.00  0.00           C
ATOM   2820 HD21 LEU X 183     -12.606  18.623  -6.585  1.00  0.00           H
ATOM   2821 HD22 LEU X 183     -10.935  18.307  -6.962  1.00  0.00           H
ATOM   2822 HD23 LEU X 183     -11.643  20.047  -6.914  1.00  0.00           H
ATOM   2823  C   LEU X 183     -11.384  18.145 -11.375  1.00  0.00           C
ATOM   2824  O   LEU X 183     -11.426  19.281 -11.862  1.00  0.00           O
ATOM   2825  N   LYS X 184     -10.290  17.417 -11.574  1.00  0.00           N
ATOM   2826  H   LYS X 184     -10.315  16.502 -11.140  1.00  0.00           H
ATOM   2827  CA  LYS X 184      -9.046  17.814 -12.207  1.00  0.00           C
ATOM   2828  HA  LYS X 184      -9.318  18.444 -13.048  1.00  0.00           H
ATOM   2829  CB  LYS X 184      -8.246  18.790 -11.367  1.00  0.00           C
ATOM   2830  HB2 LYS X 184      -8.768  19.697 -11.080  1.00  0.00           H
ATOM   2831  HB3 LYS X 184      -7.917  18.210 -10.513  1.00  0.00           H
ATOM   2832  CG  LYS X 184      -6.973  19.275 -12.125  1.00  0.00           C
ATOM   2833  HG2 LYS X 184      -6.407  18.388 -12.406  1.00  0.00           H
ATOM   2834  HG3 LYS X 184      -7.226  19.769 -13.066  1.00  0.00           H
ATOM   2835  CD  LYS X 184      -6.142  20.286 -11.359  1.00  0.00           C
ATOM   2836  HD2 LYS X 184      -6.735  21.054 -10.869  1.00  0.00           H
ATOM   2837  HD3 LYS X 184      -5.625  19.806 -10.524  1.00  0.00           H
ATOM   2838  CE  LYS X 184      -5.163  21.063 -12.235  1.00  0.00           C
ATOM   2839  HE2 LYS X 184      -4.873  20.364 -13.027  1.00  0.00           H
ATOM   2840  HE3 LYS X 184      -5.769  21.844 -12.687  1.00  0.00           H
ATOM   2841  NZ  LYS X 184      -3.995  21.631 -11.501  1.00  0.00           N
ATOM   2842  HZ1 LYS X 184      -3.195  21.735 -12.115  1.00  0.00           H
ATOM   2843  HZ2 LYS X 184      -3.607  20.981 -10.823  1.00  0.00           H
ATOM   2844  HZ3 LYS X 184      -4.187  22.539 -11.120  1.00  0.00           H
ATOM   2845  C   LYS X 184      -8.357  16.542 -12.598  1.00  0.00           C
ATOM   2846  O   LYS X 184      -8.473  15.533 -11.934  1.00  0.00           O
ATOM   2847  N   TRP X 185      -7.605  16.501 -13.711  1.00  0.00           N
ATOM   2848  H   TRP X 185      -7.531  17.301 -14.328  1.00  0.00           H
ATOM   2849  CA  TRP X 185      -6.589  15.434 -13.946  1.00  0.00           C
ATOM   2850  HA  TRP X 185      -6.196  15.109 -12.977  1.00  0.00           H
ATOM   2851  CB  TRP X 185      -7.201  14.242 -14.770  1.00  0.00           C
ATOM   2852  HB2 TRP X 185      -6.536  13.395 -14.632  1.00  0.00           H
ATOM   2853  HB3 TRP X 185      -8.189  14.146 -14.316  1.00  0.00           H
ATOM   2854  CG  TRP X 185      -7.485  14.400 -16.182  1.00  0.00           C
ATOM   2855  CD1 TRP X 185      -8.667  14.596 -16.771  1.00  0.00           C
ATOM   2856  HD1 TRP X 185      -9.594  14.619 -16.210  1.00  0.00           H
ATOM   2857  NE1 TRP X 185      -8.547  14.653 -18.143  1.00  0.00           N
ATOM   2858  HE1 TRP X 185      -9.352  14.452 -18.713  1.00  0.00           H
ATOM   2859  CE2 TRP X 185      -7.269  14.453 -18.563  1.00  0.00           C
ATOM   2860  CZ2 TRP X 185      -6.670  14.423 -19.773  1.00  0.00           C
ATOM   2861  HZ2 TRP X 185      -7.187  14.529 -20.721  1.00  0.00           H
ATOM   2862  CH2 TRP X 185      -5.251  14.282 -19.892  1.00  0.00           C
ATOM   2863  HH2 TRP X 185      -4.788  14.416 -20.860  1.00  0.00           H
ATOM   2864  CZ3 TRP X 185      -4.489  14.181 -18.718  1.00  0.00           C
ATOM   2865  HZ3 TRP X 185      -3.413  14.211 -18.811  1.00  0.00           H
ATOM   2866  CE3 TRP X 185      -5.149  14.129 -17.455  1.00  0.00           C
ATOM   2867  HE3 TRP X 185      -4.592  13.831 -16.571  1.00  0.00           H
ATOM   2868  CD2 TRP X 185      -6.537  14.410 -17.337  1.00  0.00           C
ATOM   2869  C   TRP X 185      -5.286  16.004 -14.567  1.00  0.00           C
ATOM   2870  O   TRP X 185      -5.407  16.911 -15.364  1.00  0.00           O
ATOM   2871  N   GLU X 186      -4.095  15.478 -14.295  1.00  0.00           N
ATOM   2872  H   GLU X 186      -4.040  14.868 -13.489  1.00  0.00           H
ATOM   2873  CA  GLU X 186      -2.803  16.031 -14.703  1.00  0.00           C
ATOM   2874  HA  GLU X 186      -2.944  16.217 -15.772  1.00  0.00           H
ATOM   2875  CB  GLU X 186      -2.493  17.253 -13.750  1.00  0.00           C
ATOM   2876  HB2 GLU X 186      -3.351  17.921 -13.689  1.00  0.00           H
ATOM   2877  HB3 GLU X 186      -2.482  16.900 -12.722  1.00  0.00           H
ATOM   2878  CG  GLU X 186      -1.301  18.201 -14.044  1.00  0.00           C
ATOM   2879  HG2 GLU X 186      -0.369  17.770 -13.668  1.00  0.00           H
ATOM   2880  HG3 GLU X 186      -1.230  18.347 -15.128  1.00  0.00           H
ATOM   2881  CD  GLU X 186      -1.447  19.549 -13.397  1.00  0.00           C
ATOM   2882  OE1 GLU X 186      -0.939  20.468 -14.007  1.00  0.00           O
ATOM   2883  OE2 GLU X 186      -1.856  19.681 -12.248  1.00  0.00           O
ATOM   2884  C   GLU X 186      -1.546  15.115 -14.627  1.00  0.00           C
ATOM   2885  O   GLU X 186      -1.383  14.384 -13.635  1.00  0.00           O
ATOM   2886  N   PRO X 187      -0.635  15.198 -15.582  1.00  0.00           N
ATOM   2887  CD  PRO X 187      -0.857  15.559 -17.005  1.00  0.00           C
ATOM   2888  HD2 PRO X 187      -0.614  16.583 -17.268  1.00  0.00           H
ATOM   2889  HD3 PRO X 187      -1.897  15.405 -17.279  1.00  0.00           H
ATOM   2890  CG  PRO X 187       0.004  14.566 -17.873  1.00  0.00           C
ATOM   2891  HG2 PRO X 187       0.106  15.139 -18.792  1.00  0.00           H
ATOM   2892  HG3 PRO X 187      -0.527  13.633 -18.085  1.00  0.00           H
ATOM   2893  CB  PRO X 187       1.157  14.415 -16.908  1.00  0.00           C
ATOM   2894  HB2 PRO X 187       1.811  15.278 -16.998  1.00  0.00           H
ATOM   2895  HB3 PRO X 187       1.779  13.547 -17.102  1.00  0.00           H
ATOM   2896  CA  PRO X 187       0.557  14.376 -15.570  1.00  0.00           C
ATOM   2897  HA  PRO X 187       0.242  13.350 -15.368  1.00  0.00           H
ATOM   2898  C   PRO X 187       1.492  14.803 -14.487  1.00  0.00           C
ATOM   2899  O   PRO X 187       1.568  15.980 -14.120  1.00  0.00           O
ATOM   2900  N   LEU X 188       2.404  13.888 -14.059  1.00  0.00           N
ATOM   2901  H   LEU X 188       2.164  12.926 -14.270  1.00  0.00           H
ATOM   2902  CA  LEU X 188       3.393  14.089 -12.992  1.00  0.00           C
ATOM   2903  HA  LEU X 188       2.929  14.545 -12.111  1.00  0.00           H
ATOM   2904  CB  LEU X 188       3.879  12.716 -12.498  1.00  0.00           C
ATOM   2905  HB2 LEU X 188       3.024  12.103 -12.209  1.00  0.00           H
ATOM   2906  HB3 LEU X 188       4.366  12.153 -13.291  1.00  0.00           H
ATOM   2907  CG  LEU X 188       4.841  12.847 -11.222  1.00  0.00           C
ATOM   2908  HG  LEU X 188       5.591  13.606 -11.415  1.00  0.00           H
ATOM   2909  CD1 LEU X 188       4.092  13.051  -9.880  1.00  0.00           C
ATOM   2910 HD11 LEU X 188       3.700  14.070  -9.782  1.00  0.00           H
ATOM   2911 HD12 LEU X 188       4.748  12.862  -9.028  1.00  0.00           H
ATOM   2912 HD13 LEU X 188       3.231  12.394  -9.956  1.00  0.00           H
ATOM   2913  CD2 LEU X 188       5.595  11.550 -11.098  1.00  0.00           C
ATOM   2914 HD21 LEU X 188       6.218  11.726 -10.217  1.00  0.00           H
ATOM   2915 HD22 LEU X 188       4.899  10.741 -10.901  1.00  0.00           H
ATOM   2916 HD23 LEU X 188       6.166  11.432 -12.016  1.00  0.00           H
ATOM   2917  C   LEU X 188       4.506  15.054 -13.450  1.00  0.00           C
ATOM   2918  O   LEU X 188       5.029  14.953 -14.604  1.00  0.00           O
ATOM   2919  N   ALA X 189       4.703  16.079 -12.617  1.00  0.00           N
ATOM   2920  H   ALA X 189       4.236  16.227 -11.733  1.00  0.00           H
ATOM   2921  CA  ALA X 189       5.983  16.725 -12.549  1.00  0.00           C
ATOM   2922  HA  ALA X 189       6.570  16.574 -13.461  1.00  0.00           H
ATOM   2923  CB  ALA X 189       5.837  18.214 -12.417  1.00  0.00           C
ATOM   2924  HB1 ALA X 189       5.098  18.614 -13.097  1.00  0.00           H
ATOM   2925  HB2 ALA X 189       6.804  18.637 -12.709  1.00  0.00           H
ATOM   2926  HB3 ALA X 189       5.652  18.403 -11.361  1.00  0.00           H
ATOM   2927  C   ALA X 189       6.798  16.122 -11.504  1.00  0.00           C
ATOM   2928  O   ALA X 189       6.239  15.818 -10.377  1.00  0.00           O
ATOM   2929  N   GLY X 190       8.089  16.083 -11.782  1.00  0.00           N
ATOM   2930  H   GLY X 190       8.465  16.358 -12.671  1.00  0.00           H
ATOM   2931  CA  GLY X 190       9.112  15.643 -10.847  1.00  0.00           C
ATOM   2932  HA2 GLY X 190       9.455  16.551 -10.343  1.00  0.00           H
ATOM   2933  HA3 GLY X 190       8.694  14.864 -10.214  1.00  0.00           H
ATOM   2934  C   GLY X 190      10.328  15.019 -11.621  1.00  0.00           C
ATOM   2935  O   GLY X 190      10.236  14.703 -12.829  1.00  0.00           O
ATOM   2936  N   THR X 191      11.451  14.807 -10.846  1.00  0.00           N
ATOM   2937  H   THR X 191      11.433  15.095  -9.876  1.00  0.00           H
ATOM   2938  CA  THR X 191      12.635  14.157 -11.243  1.00  0.00           C
ATOM   2939  HA  THR X 191      12.816  14.396 -12.290  1.00  0.00           H
ATOM   2940  CB  THR X 191      13.756  14.769 -10.357  1.00  0.00           C
ATOM   2941  HB  THR X 191      14.675  14.232 -10.585  1.00  0.00           H
ATOM   2942  CG2 THR X 191      13.858  16.291 -10.673  1.00  0.00           C
ATOM   2943 HG21 THR X 191      13.839  16.388 -11.760  1.00  0.00           H
ATOM   2944 HG22 THR X 191      14.795  16.696 -10.273  1.00  0.00           H
ATOM   2945 HG23 THR X 191      13.072  16.988 -10.373  1.00  0.00           H
ATOM   2946  OG1 THR X 191      13.401  14.716  -9.035  1.00  0.00           O
ATOM   2947  HG1 THR X 191      14.041  15.187  -8.498  1.00  0.00           H
ATOM   2948  C   THR X 191      12.699  12.668 -11.138  1.00  0.00           C
ATOM   2949  O   THR X 191      13.643  12.055 -11.563  1.00  0.00           O
ATOM   2950  N   ALA X 192      11.736  11.924 -10.666  1.00  0.00           N
ATOM   2951  H   ALA X 192      10.964  12.433 -10.275  1.00  0.00           H
ATOM   2952  CA  ALA X 192      11.601  10.427 -10.718  1.00  0.00           C
ATOM   2953  HA  ALA X 192      12.446  10.102 -10.094  1.00  0.00           H
ATOM   2954  CB  ALA X 192      10.207  10.161  -9.975  1.00  0.00           C
ATOM   2955  HB1 ALA X 192       9.911   9.122 -10.093  1.00  0.00           H
ATOM   2956  HB2 ALA X 192       9.382  10.656 -10.501  1.00  0.00           H
ATOM   2957  HB3 ALA X 192      10.185  10.387  -8.908  1.00  0.00           H
ATOM   2958  C   ALA X 192      11.622   9.801 -12.170  1.00  0.00           C
ATOM   2959  O   ALA X 192      10.857  10.219 -13.061  1.00  0.00           O
ATOM   2960  N   LYS X 193      12.566   8.834 -12.298  1.00  0.00           N
ATOM   2961  H   LYS X 193      13.211   8.682 -11.538  1.00  0.00           H
ATOM   2962  CA  LYS X 193      12.833   8.121 -13.545  1.00  0.00           C
ATOM   2963  HA  LYS X 193      12.848   8.910 -14.280  1.00  0.00           H
ATOM   2964  CB  LYS X 193      14.231   7.554 -13.465  1.00  0.00           C
ATOM   2965  HB2 LYS X 193      14.893   8.425 -13.389  1.00  0.00           H
ATOM   2966  HB3 LYS X 193      14.301   6.956 -12.559  1.00  0.00           H
ATOM   2967  CG  LYS X 193      14.639   6.678 -14.609  1.00  0.00           C
ATOM   2968  HG2 LYS X 193      15.670   6.377 -14.444  1.00  0.00           H
ATOM   2969  HG3 LYS X 193      13.887   5.902 -14.709  1.00  0.00           H
ATOM   2970  CD  LYS X 193      14.765   7.414 -15.935  1.00  0.00           C
ATOM   2971  HD2 LYS X 193      13.838   7.672 -16.448  1.00  0.00           H
ATOM   2972  HD3 LYS X 193      15.318   8.319 -15.667  1.00  0.00           H
ATOM   2973  CE  LYS X 193      15.709   6.612 -16.800  1.00  0.00           C
ATOM   2974  HE2 LYS X 193      16.504   6.405 -16.088  1.00  0.00           H
ATOM   2975  HE3 LYS X 193      15.226   5.675 -17.101  1.00  0.00           H
ATOM   2976  NZ  LYS X 193      16.224   7.389 -17.947  1.00  0.00           N
ATOM   2977  HZ1 LYS X 193      16.591   8.305 -17.714  1.00  0.00           H
ATOM   2978  HZ2 LYS X 193      15.490   7.446 -18.636  1.00  0.00           H
ATOM   2979  HZ3 LYS X 193      16.890   6.796 -18.430  1.00  0.00           H
ATOM   2980  C   LYS X 193      11.737   7.059 -13.827  1.00  0.00           C
ATOM   2981  O   LYS X 193      11.154   6.968 -14.910  1.00  0.00           O
ATOM   2982  N   HIE X 194      11.362   6.334 -12.777  1.00  0.00           N
ATOM   2983  H   HIE X 194      11.879   6.410 -11.904  1.00  0.00           H
ATOM   2984  CA  HIE X 194      10.283   5.409 -12.845  1.00  0.00           C
ATOM   2985  HA  HIE X 194       9.503   5.780 -13.501  1.00  0.00           H
ATOM   2986  CB  HIE X 194      10.741   4.049 -13.298  1.00  0.00           C
ATOM   2987  HB2 HIE X 194      10.921   3.924 -14.363  1.00  0.00           H
ATOM   2988  HB3 HIE X 194      11.674   3.904 -12.757  1.00  0.00           H
ATOM   2989  CG  HIE X 194       9.693   2.992 -12.986  1.00  0.00           C
ATOM   2990  ND1 HIE X 194       9.627   2.304 -11.753  1.00  0.00           N
ATOM   2991  CE1 HIE X 194       8.484   1.621 -11.833  1.00  0.00           C
ATOM   2992  HE1 HIE X 194       7.990   1.082 -11.041  1.00  0.00           H
ATOM   2993  NE2 HIE X 194       7.884   1.825 -13.038  1.00  0.00           N
ATOM   2994  HE2 HIE X 194       6.997   1.385 -13.276  1.00  0.00           H
ATOM   2995  CD2 HIE X 194       8.613   2.690 -13.804  1.00  0.00           C
ATOM   2996  HD2 HIE X 194       8.451   3.042 -14.814  1.00  0.00           H
ATOM   2997  C   HIE X 194       9.653   5.406 -11.446  1.00  0.00           C
ATOM   2998  O   HIE X 194      10.310   5.877 -10.483  1.00  0.00           O
ATOM   2999  N   ILE X 195       8.342   5.228 -11.360  1.00  0.00           N
ATOM   3000  H   ILE X 195       7.919   4.726 -12.124  1.00  0.00           H
ATOM   3001  CA  ILE X 195       7.533   5.559 -10.188  1.00  0.00           C
ATOM   3002  HA  ILE X 195       8.090   5.148  -9.356  1.00  0.00           H
ATOM   3003  CB  ILE X 195       7.453   7.079 -10.047  1.00  0.00           C
ATOM   3004  HB  ILE X 195       8.480   7.399  -9.896  1.00  0.00           H
ATOM   3005  CG2 ILE X 195       6.830   7.753 -11.280  1.00  0.00           C
ATOM   3006 HG21 ILE X 195       7.210   8.769 -11.377  1.00  0.00           H
ATOM   3007 HG22 ILE X 195       5.749   7.813 -11.133  1.00  0.00           H
ATOM   3008 HG23 ILE X 195       7.238   7.340 -12.196  1.00  0.00           H
ATOM   3009  CG1 ILE X 195       6.687   7.524  -8.733  1.00  0.00           C
ATOM   3010 HG12 ILE X 195       5.609   7.413  -8.775  1.00  0.00           H
ATOM   3011 HG13 ILE X 195       7.056   6.922  -7.902  1.00  0.00           H
ATOM   3012  CD1 ILE X 195       7.030   9.042  -8.444  1.00  0.00           C
ATOM   3013 HD11 ILE X 195       8.035   9.409  -8.643  1.00  0.00           H
ATOM   3014 HD12 ILE X 195       6.863   9.269  -7.383  1.00  0.00           H
ATOM   3015 HD13 ILE X 195       6.361   9.662  -9.031  1.00  0.00           H
ATOM   3016  C   ILE X 195       6.164   4.886 -10.102  1.00  0.00           C
ATOM   3017  O   ILE X 195       5.293   5.130 -10.937  1.00  0.00           O
ATOM   3018  N   GLU X 196       6.036   4.057  -9.131  1.00  0.00           N
ATOM   3019  H   GLU X 196       6.928   3.826  -8.712  1.00  0.00           H
ATOM   3020  CA  GLU X 196       4.908   3.120  -9.078  1.00  0.00           C
ATOM   3021  HA  GLU X 196       4.087   3.644  -9.574  1.00  0.00           H
ATOM   3022  CB  GLU X 196       5.395   1.888  -9.961  1.00  0.00           C
ATOM   3023  HB2 GLU X 196       5.743   2.305 -10.916  1.00  0.00           H
ATOM   3024  HB3 GLU X 196       6.264   1.485  -9.439  1.00  0.00           H
ATOM   3025  CG  GLU X 196       4.310   0.898 -10.383  1.00  0.00           C
ATOM   3026  HG2 GLU X 196       4.698   0.182 -11.112  1.00  0.00           H
ATOM   3027  HG3 GLU X 196       4.168   0.299  -9.483  1.00  0.00           H
ATOM   3028  CD  GLU X 196       3.025   1.520 -10.899  1.00  0.00           C
ATOM   3029  OE1 GLU X 196       2.041   1.469 -10.131  1.00  0.00           O
ATOM   3030  OE2 GLU X 196       3.051   2.146 -11.983  1.00  0.00           O
ATOM   3031  C   GLU X 196       4.461   2.835  -7.641  1.00  0.00           C
ATOM   3032  O   GLU X 196       5.082   3.090  -6.592  1.00  0.00           O
ATOM   3033  N   GLU X 197       3.254   2.315  -7.586  1.00  0.00           N
ATOM   3034  H   GLU X 197       2.837   2.126  -8.480  1.00  0.00           H
ATOM   3035  CA  GLU X 197       2.627   1.615  -6.445  1.00  0.00           C
ATOM   3036  HA  GLU X 197       1.566   1.522  -6.682  1.00  0.00           H
ATOM   3037  CB  GLU X 197       3.218   0.230  -6.332  1.00  0.00           C
ATOM   3038  HB2 GLU X 197       3.597  -0.157  -7.280  1.00  0.00           H
ATOM   3039  HB3 GLU X 197       4.129   0.324  -5.742  1.00  0.00           H
ATOM   3040  CG  GLU X 197       2.226  -0.753  -5.692  1.00  0.00           C
ATOM   3041  HG2 GLU X 197       1.955  -0.417  -4.693  1.00  0.00           H
ATOM   3042  HG3 GLU X 197       1.273  -0.727  -6.215  1.00  0.00           H
ATOM   3043  CD  GLU X 197       2.554  -2.263  -5.734  1.00  0.00           C
ATOM   3044  OE1 GLU X 197       1.620  -3.054  -5.755  1.00  0.00           O
ATOM   3045  OE2 GLU X 197       3.735  -2.618  -5.995  1.00  0.00           O
ATOM   3046  C   GLU X 197       2.529   2.480  -5.159  1.00  0.00           C
ATOM   3047  O   GLU X 197       2.839   2.087  -4.038  1.00  0.00           O
ATOM   3048  N   CYX X 198       2.088   3.728  -5.246  1.00  0.00           N
ATOM   3049  H   CYX X 198       1.677   3.997  -6.135  1.00  0.00           H
ATOM   3050  CA  CYX X 198       2.377   4.852  -4.244  1.00  0.00           C
ATOM   3051  HA  CYX X 198       3.427   4.708  -3.992  1.00  0.00           H
ATOM   3052  CB  CYX X 198       2.446   6.282  -4.895  1.00  0.00           C
ATOM   3053  HB2 CYX X 198       1.433   6.493  -5.233  1.00  0.00           H
ATOM   3054  HB3 CYX X 198       2.728   6.904  -4.045  1.00  0.00           H
ATOM   3055  SG  CYX X 198       3.663   6.498  -6.285  1.00  0.00           S
ATOM   3056  C   CYX X 198       1.538   4.769  -3.018  1.00  0.00           C
ATOM   3057  O   CYX X 198       0.301   4.899  -3.042  1.00  0.00           O
ATOM   3058  N   SER X 199       2.130   4.422  -1.862  1.00  0.00           N
ATOM   3059  H   SER X 199       3.103   4.158  -1.931  1.00  0.00           H
ATOM   3060  CA  SER X 199       1.411   4.454  -0.581  1.00  0.00           C
ATOM   3061  HA  SER X 199       0.437   3.990  -0.706  1.00  0.00           H
ATOM   3062  CB  SER X 199       2.078   3.562   0.545  1.00  0.00           C
ATOM   3063  HB2 SER X 199       3.014   3.945   0.956  1.00  0.00           H
ATOM   3064  HB3 SER X 199       1.358   3.448   1.354  1.00  0.00           H
ATOM   3065  OG  SER X 199       2.379   2.362  -0.016  1.00  0.00           O
ATOM   3066  HG  SER X 199       3.327   2.261  -0.152  1.00  0.00           H
ATOM   3067  C   SER X 199       1.313   5.951  -0.108  1.00  0.00           C
ATOM   3068  O   SER X 199       2.347   6.477   0.302  1.00  0.00           O
ATOM   3069  N   CYX X 200       0.126   6.502  -0.098  1.00  0.00           N
ATOM   3070  H   CYX X 200      -0.627   5.966  -0.504  1.00  0.00           H
ATOM   3071  CA  CYX X 200      -0.213   7.859   0.327  1.00  0.00           C
ATOM   3072  HA  CYX X 200       0.681   8.427   0.068  1.00  0.00           H
ATOM   3073  CB  CYX X 200      -1.375   8.489  -0.480  1.00  0.00           C
ATOM   3074  HB2 CYX X 200      -2.334   7.969  -0.421  1.00  0.00           H
ATOM   3075  HB3 CYX X 200      -1.427   9.534  -0.156  1.00  0.00           H
ATOM   3076  SG  CYX X 200      -1.082   8.537  -2.276  1.00  0.00           S
ATOM   3077  C   CYX X 200      -0.502   8.137   1.825  1.00  0.00           C
ATOM   3078  O   CYX X 200      -1.024   7.270   2.513  1.00  0.00           O
ATOM   3079  N   TYR X 201      -0.257   9.357   2.411  1.00  0.00           N
ATOM   3080  H   TYR X 201       0.295   9.981   1.841  1.00  0.00           H
ATOM   3081  CA  TYR X 201      -0.705   9.951   3.664  1.00  0.00           C
ATOM   3082  HA  TYR X 201      -1.713   9.552   3.769  1.00  0.00           H
ATOM   3083  CB  TYR X 201       0.166   9.479   4.858  1.00  0.00           C
ATOM   3084  HB2 TYR X 201      -0.406   9.646   5.775  1.00  0.00           H
ATOM   3085  HB3 TYR X 201       0.256   8.403   4.731  1.00  0.00           H
ATOM   3086  CG  TYR X 201       1.508  10.159   4.832  1.00  0.00           C
ATOM   3087  CD1 TYR X 201       1.706  11.372   5.454  1.00  0.00           C
ATOM   3088  HD1 TYR X 201       0.908  11.806   6.033  1.00  0.00           H
ATOM   3089  CE1 TYR X 201       2.964  11.991   5.393  1.00  0.00           C
ATOM   3090  HE1 TYR X 201       3.210  12.945   5.853  1.00  0.00           H
ATOM   3091  CZ  TYR X 201       4.047  11.441   4.639  1.00  0.00           C
ATOM   3092  OH  TYR X 201       5.277  12.012   4.608  1.00  0.00           O
ATOM   3093  HH  TYR X 201       5.258  12.927   4.902  1.00  0.00           H
ATOM   3094  CE2 TYR X 201       3.801  10.246   3.949  1.00  0.00           C
ATOM   3095  HE2 TYR X 201       4.499   9.699   3.329  1.00  0.00           H
ATOM   3096  CD2 TYR X 201       2.561   9.620   4.036  1.00  0.00           C
ATOM   3097  HD2 TYR X 201       2.279   8.752   3.460  1.00  0.00           H
ATOM   3098  C   TYR X 201      -0.856  11.470   3.587  1.00  0.00           C
ATOM   3099  O   TYR X 201      -0.622  12.053   2.520  1.00  0.00           O
ATOM   3100  N   GLY X 202      -1.261  12.215   4.604  1.00  0.00           N
ATOM   3101  H   GLY X 202      -1.662  11.711   5.398  1.00  0.00           H
ATOM   3102  CA  GLY X 202      -1.330  13.654   4.648  1.00  0.00           C
ATOM   3103  HA2 GLY X 202      -0.507  14.060   4.066  1.00  0.00           H
ATOM   3104  HA3 GLY X 202      -2.294  14.078   4.356  1.00  0.00           H
ATOM   3105  C   GLY X 202      -1.204  14.161   6.033  1.00  0.00           C
ATOM   3106  O   GLY X 202      -1.528  13.547   7.013  1.00  0.00           O
ATOM   3107  N   GLH X 203      -0.756  15.343   6.155  1.00  0.00           N
ATOM   3108  H   GLH X 203      -0.593  15.851   5.300  1.00  0.00           H
ATOM   3109  CA  GLH X 203      -0.555  16.122   7.439  1.00  0.00           C
ATOM   3110  HA  GLH X 203      -1.479  16.145   8.009  1.00  0.00           H
ATOM   3111  CB  GLH X 203       0.589  15.479   8.347  1.00  0.00           C
ATOM   3112  HB2 GLH X 203       0.655  16.237   9.130  1.00  0.00           H
ATOM   3113  HB3 GLH X 203       0.365  14.513   8.814  1.00  0.00           H
ATOM   3114  CG  GLH X 203       1.981  15.353   7.733  1.00  0.00           C
ATOM   3115  HG2 GLH X 203       1.961  14.312   7.421  1.00  0.00           H
ATOM   3116  HG3 GLH X 203       1.940  15.815   6.756  1.00  0.00           H
ATOM   3117  CD  GLH X 203       3.126  15.684   8.603  1.00  0.00           C
ATOM   3118  OE1 GLH X 203       3.051  16.020   9.770  1.00  0.00           O
ATOM   3119  OE2 GLH X 203       4.361  15.695   7.944  1.00  0.00           O
ATOM   3120  HE2 GLH X 203       5.011  16.007   8.574  1.00  0.00           H
ATOM   3121  C   GLH X 203      -0.069  17.573   7.064  1.00  0.00           C
ATOM   3122  O   GLH X 203       0.256  17.849   5.970  1.00  0.00           O
ATOM   3123  N   ARG X 204      -0.131  18.588   7.928  1.00  0.00           N
ATOM   3124  H   ARG X 204      -0.503  18.284   8.816  1.00  0.00           H
ATOM   3125  CA  ARG X 204       0.291  19.997   7.825  1.00  0.00           C
ATOM   3126  HA  ARG X 204      -0.220  20.572   8.594  1.00  0.00           H
ATOM   3127  CB  ARG X 204       1.835  20.166   8.084  1.00  0.00           C
ATOM   3128  HB2 ARG X 204       2.443  19.610   7.368  1.00  0.00           H
ATOM   3129  HB3 ARG X 204       1.972  21.253   8.033  1.00  0.00           H
ATOM   3130  CG  ARG X 204       2.319  19.533   9.393  1.00  0.00           C
ATOM   3131  HG2 ARG X 204       1.673  19.967  10.165  1.00  0.00           H
ATOM   3132  HG3 ARG X 204       2.016  18.484   9.319  1.00  0.00           H
ATOM   3133  CD  ARG X 204       3.778  19.606   9.786  1.00  0.00           C
ATOM   3134  HD2 ARG X 204       4.183  19.114   8.892  1.00  0.00           H
ATOM   3135  HD3 ARG X 204       4.074  20.645   9.904  1.00  0.00           H
ATOM   3136  NE  ARG X 204       4.178  18.684  10.882  1.00  0.00           N
ATOM   3137  HE  ARG X 204       4.660  17.833  10.659  1.00  0.00           H
ATOM   3138  CZ  ARG X 204       4.041  18.928  12.163  1.00  0.00           C
ATOM   3139  NH1 ARG X 204       3.576  19.961  12.736  1.00  0.00           N
ATOM   3140 HH11 ARG X 204       3.342  20.745  12.134  1.00  0.00           H
ATOM   3141 HH12 ARG X 204       3.548  19.953  13.743  1.00  0.00           H
ATOM   3142  NH2 ARG X 204       4.488  17.889  12.951  1.00  0.00           N
ATOM   3143 HH21 ARG X 204       4.997  17.089  12.604  1.00  0.00           H
ATOM   3144 HH22 ARG X 204       4.302  17.837  13.935  1.00  0.00           H
ATOM   3145  C   ARG X 204      -0.138  20.618   6.467  1.00  0.00           C
ATOM   3146  O   ARG X 204       0.671  21.207   5.720  1.00  0.00           O
ATOM   3147  N   ALA X 205      -1.418  20.480   6.018  1.00  0.00           N
ATOM   3148  H   ALA X 205      -2.065  19.991   6.617  1.00  0.00           H
ATOM   3149  CA  ALA X 205      -1.933  21.062   4.772  1.00  0.00           C
ATOM   3150  HA  ALA X 205      -2.978  20.780   4.678  1.00  0.00           H
ATOM   3151  CB  ALA X 205      -1.859  22.574   4.969  1.00  0.00           C
ATOM   3152  HB1 ALA X 205      -0.950  22.987   4.517  1.00  0.00           H
ATOM   3153  HB2 ALA X 205      -1.900  22.812   6.030  1.00  0.00           H
ATOM   3154  HB3 ALA X 205      -2.775  22.953   4.525  1.00  0.00           H
ATOM   3155  C   ALA X 205      -1.371  20.467   3.429  1.00  0.00           C
ATOM   3156  O   ALA X 205      -1.518  21.032   2.360  1.00  0.00           O
ATOM   3157  N   GLU X 206      -0.767  19.260   3.433  1.00  0.00           N
ATOM   3158  H   GLU X 206      -0.648  18.855   4.353  1.00  0.00           H
ATOM   3159  CA  GLU X 206      -0.076  18.619   2.280  1.00  0.00           C
ATOM   3160  HA  GLU X 206      -0.442  19.032   1.345  1.00  0.00           H
ATOM   3161  CB  GLU X 206       1.431  18.871   2.467  1.00  0.00           C
ATOM   3162  HB2 GLU X 206       1.440  19.944   2.667  1.00  0.00           H
ATOM   3163  HB3 GLU X 206       1.842  18.374   3.336  1.00  0.00           H
ATOM   3164  CG  GLU X 206       2.114  18.565   1.126  1.00  0.00           C
ATOM   3165  HG2 GLU X 206       1.868  17.556   0.802  1.00  0.00           H
ATOM   3166  HG3 GLU X 206       1.707  19.126   0.276  1.00  0.00           H
ATOM   3167  CD  GLU X 206       3.629  18.795   1.185  1.00  0.00           C
ATOM   3168  OE1 GLU X 206       4.100  19.892   0.848  1.00  0.00           O
ATOM   3169  OE2 GLU X 206       4.425  17.871   1.597  1.00  0.00           O
ATOM   3170  C   GLU X 206      -0.261  17.058   2.392  1.00  0.00           C
ATOM   3171  O   GLU X 206      -0.442  16.495   3.494  1.00  0.00           O
ATOM   3172  N   ILE X 207      -0.269  16.461   1.191  1.00  0.00           N
ATOM   3173  H   ILE X 207      -0.154  16.962   0.321  1.00  0.00           H
ATOM   3174  CA  ILE X 207      -0.450  15.034   0.985  1.00  0.00           C
ATOM   3175  HA  ILE X 207      -0.454  14.482   1.915  1.00  0.00           H
ATOM   3176  CB  ILE X 207      -1.810  14.707   0.332  1.00  0.00           C
ATOM   3177  HB  ILE X 207      -1.947  15.625  -0.250  1.00  0.00           H
ATOM   3178  CG2 ILE X 207      -1.825  13.415  -0.505  1.00  0.00           C
ATOM   3179 HG21 ILE X 207      -2.780  13.064  -0.890  1.00  0.00           H
ATOM   3180 HG22 ILE X 207      -1.324  12.635   0.064  1.00  0.00           H
ATOM   3181 HG23 ILE X 207      -1.255  13.612  -1.414  1.00  0.00           H
ATOM   3182  CG1 ILE X 207      -2.950  14.594   1.381  1.00  0.00           C
ATOM   3183 HG12 ILE X 207      -3.056  13.643   1.894  1.00  0.00           H
ATOM   3184 HG13 ILE X 207      -2.905  15.453   2.054  1.00  0.00           H
ATOM   3185  CD1 ILE X 207      -4.257  14.773   0.602  1.00  0.00           C
ATOM   3186 HD11 ILE X 207      -4.387  13.885  -0.022  1.00  0.00           H
ATOM   3187 HD12 ILE X 207      -4.214  15.484  -0.225  1.00  0.00           H
ATOM   3188 HD13 ILE X 207      -5.131  14.778   1.250  1.00  0.00           H
ATOM   3189  C   ILE X 207       0.721  14.495   0.277  1.00  0.00           C
ATOM   3190  O   ILE X 207       1.278  15.097  -0.641  1.00  0.00           O
ATOM   3191  N   THR X 208       1.382  13.436   0.881  1.00  0.00           N
ATOM   3192  H   THR X 208       0.844  12.987   1.603  1.00  0.00           H
ATOM   3193  CA  THR X 208       2.660  12.794   0.433  1.00  0.00           C
ATOM   3194  HA  THR X 208       2.959  13.393  -0.423  1.00  0.00           H
ATOM   3195  CB  THR X 208       3.688  12.877   1.541  1.00  0.00           C
ATOM   3196  HB  THR X 208       3.228  12.349   2.375  1.00  0.00           H
ATOM   3197  CG2 THR X 208       5.014  12.248   1.130  1.00  0.00           C
ATOM   3198 HG21 THR X 208       5.771  12.543   1.852  1.00  0.00           H
ATOM   3199 HG22 THR X 208       5.394  12.563   0.156  1.00  0.00           H
ATOM   3200 HG23 THR X 208       4.952  11.163   1.042  1.00  0.00           H
ATOM   3201  OG1 THR X 208       3.902  14.254   1.852  1.00  0.00           O
ATOM   3202  HG1 THR X 208       3.169  14.469   2.432  1.00  0.00           H
ATOM   3203  C   THR X 208       2.398  11.341   0.075  1.00  0.00           C
ATOM   3204  O   THR X 208       1.785  10.591   0.886  1.00  0.00           O
ATOM   3205  N   CYX X 209       2.840  10.763  -1.071  1.00  0.00           N
ATOM   3206  H   CYX X 209       3.537  11.285  -1.592  1.00  0.00           H
ATOM   3207  CA  CYX X 209       2.786   9.401  -1.528  1.00  0.00           C
ATOM   3208  HA  CYX X 209       2.315   8.760  -0.784  1.00  0.00           H
ATOM   3209  CB  CYX X 209       1.855   9.287  -2.751  1.00  0.00           C
ATOM   3210  HB2 CYX X 209       2.375   9.745  -3.593  1.00  0.00           H
ATOM   3211  HB3 CYX X 209       1.712   8.221  -2.898  1.00  0.00           H
ATOM   3212  SG  CYX X 209       0.197  10.036  -2.613  1.00  0.00           S
ATOM   3213  C   CYX X 209       4.182   8.773  -1.720  1.00  0.00           C
ATOM   3214  O   CYX X 209       4.861   9.301  -2.645  1.00  0.00           O
ATOM   3215  N   THR X 210       4.548   7.703  -0.990  1.00  0.00           N
ATOM   3216  H   THR X 210       3.931   7.357  -0.275  1.00  0.00           H
ATOM   3217  CA  THR X 210       5.818   6.922  -1.203  1.00  0.00           C
ATOM   3218  HA  THR X 210       6.522   7.634  -1.633  1.00  0.00           H
ATOM   3219  CB  THR X 210       6.380   6.519   0.205  1.00  0.00           C
ATOM   3220  HB  THR X 210       5.648   5.967   0.811  1.00  0.00           H
ATOM   3221  CG2 THR X 210       7.667   5.720  -0.035  1.00  0.00           C
ATOM   3222 HG21 THR X 210       8.336   6.298  -0.663  1.00  0.00           H
ATOM   3223 HG22 THR X 210       7.415   4.758  -0.493  1.00  0.00           H
ATOM   3224 HG23 THR X 210       8.146   5.479   0.916  1.00  0.00           H
ATOM   3225  OG1 THR X 210       6.757   7.690   0.874  1.00  0.00           O
ATOM   3226  HG1 THR X 210       5.959   8.091   1.202  1.00  0.00           H
ATOM   3227  C   THR X 210       5.692   5.717  -2.111  1.00  0.00           C
ATOM   3228  O   THR X 210       4.866   4.762  -1.923  1.00  0.00           O
ATOM   3229  N   CYX X 211       6.534   5.702  -3.168  1.00  0.00           N
ATOM   3230  H   CYX X 211       7.309   6.348  -3.127  1.00  0.00           H
ATOM   3231  CA  CYX X 211       6.434   4.818  -4.328  1.00  0.00           C
ATOM   3232  HA  CYX X 211       5.522   4.223  -4.346  1.00  0.00           H
ATOM   3233  CB  CYX X 211       6.390   5.767  -5.517  1.00  0.00           C
ATOM   3234  HB2 CYX X 211       7.391   6.186  -5.610  1.00  0.00           H
ATOM   3235  HB3 CYX X 211       6.185   5.128  -6.371  1.00  0.00           H
ATOM   3236  SG  CYX X 211       5.317   7.233  -5.455  1.00  0.00           S
ATOM   3237  C   CYX X 211       7.625   3.889  -4.346  1.00  0.00           C
ATOM   3238  O   CYX X 211       8.308   3.707  -3.388  1.00  0.00           O
ATOM   3239  N   ARG X 212       7.900   3.319  -5.544  1.00  0.00           N
ATOM   3240  H   ARG X 212       7.150   3.430  -6.208  1.00  0.00           H
ATOM   3241  CA  ARG X 212       9.035   2.482  -5.924  1.00  0.00           C
ATOM   3242  HA  ARG X 212       9.862   2.695  -5.235  1.00  0.00           H
ATOM   3243  CB  ARG X 212       8.709   1.016  -5.831  1.00  0.00           C
ATOM   3244  HB2 ARG X 212       9.539   0.474  -6.293  1.00  0.00           H
ATOM   3245  HB3 ARG X 212       8.532   0.572  -4.847  1.00  0.00           H
ATOM   3246  CG  ARG X 212       7.431   0.604  -6.594  1.00  0.00           C
ATOM   3247  HG2 ARG X 212       6.481   1.026  -6.260  1.00  0.00           H
ATOM   3248  HG3 ARG X 212       7.659   0.644  -7.665  1.00  0.00           H
ATOM   3249  CD  ARG X 212       7.219  -0.892  -6.232  1.00  0.00           C
ATOM   3250  HD2 ARG X 212       8.155  -1.458  -6.214  1.00  0.00           H
ATOM   3251  HD3 ARG X 212       6.934  -0.946  -5.185  1.00  0.00           H
ATOM   3252  NE  ARG X 212       6.109  -1.596  -6.943  1.00  0.00           N
ATOM   3253  HE  ARG X 212       5.338  -1.915  -6.367  1.00  0.00           H
ATOM   3254  CZ  ARG X 212       5.925  -1.756  -8.248  1.00  0.00           C
ATOM   3255  NH1 ARG X 212       6.695  -1.258  -9.181  1.00  0.00           N
ATOM   3256 HH11 ARG X 212       7.604  -0.908  -8.939  1.00  0.00           H
ATOM   3257 HH12 ARG X 212       6.562  -1.525 -10.145  1.00  0.00           H
ATOM   3258  NH2 ARG X 212       4.791  -2.247  -8.647  1.00  0.00           N
ATOM   3259 HH21 ARG X 212       4.302  -2.628  -7.858  1.00  0.00           H
ATOM   3260 HH22 ARG X 212       4.688  -2.488  -9.621  1.00  0.00           H
ATOM   3261  C   ARG X 212       9.573   2.766  -7.359  1.00  0.00           C
ATOM   3262  O   ARG X 212       8.681   3.232  -8.105  1.00  0.00           O
ATOM   3263  N   AP1 X 213      10.860   2.553  -7.592  1.00  0.00           N
ATOM   3264  H   AP1 X 213      11.457   2.329  -6.805  1.00  0.00           H
ATOM   3265  CA  AP1 X 213      11.571   2.665  -8.924  1.00  0.00           C
ATOM   3266  HA  AP1 X 213      10.875   2.947  -9.710  1.00  0.00           H
ATOM   3267  CB  AP1 X 213      12.518   3.951  -8.879  1.00  0.00           C
ATOM   3268  HB2 AP1 X 213      11.761   4.739  -8.956  1.00  0.00           H
ATOM   3269  HB3 AP1 X 213      13.114   4.102  -7.979  1.00  0.00           H
ATOM   3270  CG  AP1 X 213      13.325   4.050 -10.242  1.00  0.00           C
ATOM   3271  OD1 AP1 X 213      13.962   5.098 -10.390  1.00  0.00           O
ATOM   3272  OD2 AP1 X 213      13.341   3.185 -11.081  1.00  0.00           O
ATOM   3273  C   AP1 X 213      12.249   1.347  -9.279  1.00  0.00           C
ATOM   3274  O   AP1 X 213      13.227   0.984  -8.635  1.00  0.00           O
ATOM   3275  N   ASN X 214      11.603   0.728 -10.255  1.00  0.00           N
ATOM   3276  H   ASN X 214      10.748   1.100 -10.655  1.00  0.00           H
ATOM   3277  CA  ASN X 214      11.949  -0.524 -10.956  1.00  0.00           C
ATOM   3278  HA  ASN X 214      12.733  -0.999 -10.364  1.00  0.00           H
ATOM   3279  CB  ASN X 214      10.709  -1.472 -11.024  1.00  0.00           C
ATOM   3280  HB2 ASN X 214       9.907  -0.973 -11.569  1.00  0.00           H
ATOM   3281  HB3 ASN X 214      10.934  -2.383 -11.584  1.00  0.00           H
ATOM   3282  CG  ASN X 214       9.975  -1.891  -9.799  1.00  0.00           C
ATOM   3283  OD1 ASN X 214       9.585  -1.035  -9.007  1.00  0.00           O
ATOM   3284  ND2 ASN X 214       9.696  -3.154  -9.438  1.00  0.00           N
ATOM   3285 HD21 ASN X 214      10.043  -3.895 -10.028  1.00  0.00           H
ATOM   3286 HD22 ASN X 214       9.315  -3.423  -8.537  1.00  0.00           H
ATOM   3287  C   ASN X 214      12.618  -0.252 -12.317  1.00  0.00           C
ATOM   3288  O   ASN X 214      12.965  -1.220 -12.969  1.00  0.00           O
ATOM   3289  N   TRP X 215      12.766   0.977 -12.846  1.00  0.00           N
ATOM   3290  H   TRP X 215      12.487   1.727 -12.226  1.00  0.00           H
ATOM   3291  CA  TRP X 215      13.671   1.061 -14.029  1.00  0.00           C
ATOM   3292  HA  TRP X 215      13.658   0.252 -14.766  1.00  0.00           H
ATOM   3293  CB  TRP X 215      13.201   2.300 -14.885  1.00  0.00           C
ATOM   3294  HB2 TRP X 215      12.110   2.229 -14.902  1.00  0.00           H
ATOM   3295  HB3 TRP X 215      13.452   3.200 -14.320  1.00  0.00           H
ATOM   3296  CG  TRP X 215      13.729   2.532 -16.305  1.00  0.00           C
ATOM   3297  CD1 TRP X 215      14.541   1.732 -16.970  1.00  0.00           C
ATOM   3298  HD1 TRP X 215      15.023   0.875 -16.521  1.00  0.00           H
ATOM   3299  NE1 TRP X 215      14.958   2.374 -18.138  1.00  0.00           N
ATOM   3300  HE1 TRP X 215      15.664   2.007 -18.761  1.00  0.00           H
ATOM   3301  CE2 TRP X 215      14.224   3.493 -18.382  1.00  0.00           C
ATOM   3302  CZ2 TRP X 215      14.320   4.434 -19.396  1.00  0.00           C
ATOM   3303  HZ2 TRP X 215      14.888   4.223 -20.302  1.00  0.00           H
ATOM   3304  CH2 TRP X 215      13.501   5.536 -19.330  1.00  0.00           C
ATOM   3305  HH2 TRP X 215      13.355   6.143 -20.211  1.00  0.00           H
ATOM   3306  CZ3 TRP X 215      12.640   5.726 -18.225  1.00  0.00           C
ATOM   3307  HZ3 TRP X 215      11.937   6.542 -18.120  1.00  0.00           H
ATOM   3308  CE3 TRP X 215      12.548   4.729 -17.223  1.00  0.00           C
ATOM   3309  HE3 TRP X 215      11.956   4.902 -16.341  1.00  0.00           H
ATOM   3310  CD2 TRP X 215      13.392   3.606 -17.202  1.00  0.00           C
ATOM   3311  C   TRP X 215      15.158   1.102 -13.635  1.00  0.00           C
ATOM   3312  O   TRP X 215      15.987   0.578 -14.349  1.00  0.00           O
ATOM   3313  N   GLN X 216      15.464   1.823 -12.499  1.00  0.00           N
ATOM   3314  H   GLN X 216      14.734   2.262 -11.963  1.00  0.00           H
ATOM   3315  CA  GLN X 216      16.849   1.901 -11.936  1.00  0.00           C
ATOM   3316  HA  GLN X 216      17.413   1.022 -12.247  1.00  0.00           H
ATOM   3317  CB  GLN X 216      17.441   3.247 -12.545  1.00  0.00           C
ATOM   3318  HB2 GLN X 216      17.246   3.247 -13.616  1.00  0.00           H
ATOM   3319  HB3 GLN X 216      16.822   4.058 -12.162  1.00  0.00           H
ATOM   3320  CG  GLN X 216      18.944   3.496 -12.283  1.00  0.00           C
ATOM   3321  HG2 GLN X 216      18.927   4.536 -12.620  1.00  0.00           H
ATOM   3322  HG3 GLN X 216      19.174   3.580 -11.223  1.00  0.00           H
ATOM   3323  CD  GLN X 216      19.930   2.708 -13.172  1.00  0.00           C
ATOM   3324  OE1 GLN X 216      19.649   1.629 -13.683  1.00  0.00           O
ATOM   3325  NE2 GLN X 216      21.055   3.296 -13.452  1.00  0.00           N
ATOM   3326 HE21 GLN X 216      21.687   2.736 -13.998  1.00  0.00           H
ATOM   3327 HE22 GLN X 216      21.361   4.128 -12.958  1.00  0.00           H
ATOM   3328  C   GLN X 216      16.929   2.016 -10.397  1.00  0.00           C
ATOM   3329  O   GLN X 216      18.045   1.766  -9.966  1.00  0.00           O
ATOM   3330  N   GY1 X 217      15.913   2.519  -9.644  1.00  0.00           N
ATOM   3331  H   GY1 X 217      15.006   2.578 -10.099  1.00  0.00           H
ATOM   3332  CA  GY1 X 217      16.122   3.110  -8.287  1.00  0.00           C
ATOM   3333  HA2 GY1 X 217      17.143   3.498  -8.239  1.00  0.00           H
ATOM   3334  HA3 GY1 X 217      15.434   3.892  -7.966  1.00  0.00           H
ATOM   3335  C   GY1 X 217      16.021   2.078  -7.145  1.00  0.00           C
ATOM   3336  O   GY1 X 217      14.933   1.633  -6.729  1.00  0.00           O
ATOM   3337  N   SER X 218      17.120   2.176  -6.343  1.00  0.00           N
ATOM   3338  H   SER X 218      17.947   2.507  -6.810  1.00  0.00           H
ATOM   3339  CA  SER X 218      17.325   1.645  -5.008  1.00  0.00           C
ATOM   3340  HA  SER X 218      16.725   0.738  -5.051  1.00  0.00           H
ATOM   3341  CB  SER X 218      18.813   1.394  -4.801  1.00  0.00           C
ATOM   3342  HB2 SER X 218      19.253   2.393  -4.792  1.00  0.00           H
ATOM   3343  HB3 SER X 218      19.024   0.991  -3.806  1.00  0.00           H
ATOM   3344  OG  SER X 218      19.339   0.609  -5.837  1.00  0.00           O
ATOM   3345  HG  SER X 218      19.680   1.179  -6.528  1.00  0.00           H
ATOM   3346  C   SER X 218      16.850   2.598  -3.896  1.00  0.00           C
ATOM   3347  O   SER X 218      16.459   2.127  -2.822  1.00  0.00           O
ATOM   3348  N   ASN X 219      16.965   3.874  -4.109  1.00  0.00           N
ATOM   3349  H   ASN X 219      17.316   4.273  -4.970  1.00  0.00           H
ATOM   3350  CA  ASN X 219      16.210   4.917  -3.401  1.00  0.00           C
ATOM   3351  HA  ASN X 219      16.155   4.667  -2.342  1.00  0.00           H
ATOM   3352  CB  ASN X 219      16.940   6.325  -3.435  1.00  0.00           C
ATOM   3353  HB2 ASN X 219      16.372   7.132  -2.964  1.00  0.00           H
ATOM   3354  HB3 ASN X 219      17.900   6.214  -2.934  1.00  0.00           H
ATOM   3355  CG  ASN X 219      17.346   6.704  -4.860  1.00  0.00           C
ATOM   3356  OD1 ASN X 219      17.478   5.895  -5.800  1.00  0.00           O
ATOM   3357  ND2 ASN X 219      17.697   7.988  -5.128  1.00  0.00           N
ATOM   3358 HD21 ASN X 219      17.608   8.712  -4.421  1.00  0.00           H
ATOM   3359 HD22 ASN X 219      18.085   8.187  -6.041  1.00  0.00           H
ATOM   3360  C   ASN X 219      14.767   4.961  -3.989  1.00  0.00           C
ATOM   3361  O   ASN X 219      14.667   5.117  -5.228  1.00  0.00           O
ATOM   3362  N   ARG X 220      13.709   4.998  -3.177  1.00  0.00           N
ATOM   3363  H   ARG X 220      13.930   4.884  -2.197  1.00  0.00           H
ATOM   3364  CA  ARG X 220      12.313   5.171  -3.602  1.00  0.00           C
ATOM   3365  HA  ARG X 220      12.262   4.490  -4.442  1.00  0.00           H
ATOM   3366  CB  ARG X 220      11.318   4.854  -2.461  1.00  0.00           C
ATOM   3367  HB2 ARG X 220      11.420   5.309  -1.478  1.00  0.00           H
ATOM   3368  HB3 ARG X 220      10.280   4.975  -2.780  1.00  0.00           H
ATOM   3369  CG  ARG X 220      11.199   3.407  -2.088  1.00  0.00           C
ATOM   3370  HG2 ARG X 220      10.858   2.827  -2.940  1.00  0.00           H
ATOM   3371  HG3 ARG X 220      12.236   3.112  -1.883  1.00  0.00           H
ATOM   3372  CD  ARG X 220      10.308   3.089  -0.907  1.00  0.00           C
ATOM   3373  HD2 ARG X 220      10.732   3.602  -0.038  1.00  0.00           H
ATOM   3374  HD3 ARG X 220       9.291   3.460  -0.992  1.00  0.00           H
ATOM   3375  NE  ARG X 220      10.278   1.625  -0.709  1.00  0.00           N
ATOM   3376  HE  ARG X 220      10.771   1.228   0.092  1.00  0.00           H
ATOM   3377  CZ  ARG X 220       9.622   0.715  -1.416  1.00  0.00           C
ATOM   3378  NH1 ARG X 220       8.898   0.987  -2.436  1.00  0.00           N
ATOM   3379 HH11 ARG X 220       8.743   1.965  -2.603  1.00  0.00           H
ATOM   3380 HH12 ARG X 220       8.476   0.248  -2.988  1.00  0.00           H
ATOM   3381  NH2 ARG X 220       9.796  -0.552  -1.096  1.00  0.00           N
ATOM   3382 HH21 ARG X 220      10.340  -0.835  -0.292  1.00  0.00           H
ATOM   3383 HH22 ARG X 220       9.455  -1.196  -1.791  1.00  0.00           H
ATOM   3384  C   ARG X 220      12.023   6.621  -4.075  1.00  0.00           C
ATOM   3385  O   ARG X 220      12.573   7.550  -3.501  1.00  0.00           O
ATOM   3386  N   PRO X 221      11.170   6.768  -5.115  1.00  0.00           N
ATOM   3387  CD  PRO X 221      10.667   5.685  -5.944  1.00  0.00           C
ATOM   3388  HD2 PRO X 221       9.787   5.232  -5.469  1.00  0.00           H
ATOM   3389  HD3 PRO X 221      11.457   4.954  -6.109  1.00  0.00           H
ATOM   3390  CG  PRO X 221      10.322   6.421  -7.193  1.00  0.00           C
ATOM   3391  HG2 PRO X 221       9.513   5.992  -7.792  1.00  0.00           H
ATOM   3392  HG3 PRO X 221      11.228   6.582  -7.779  1.00  0.00           H
ATOM   3393  CB  PRO X 221       9.912   7.849  -6.840  1.00  0.00           C
ATOM   3394  HB2 PRO X 221       8.834   7.945  -6.852  1.00  0.00           H
ATOM   3395  HB3 PRO X 221      10.346   8.514  -7.593  1.00  0.00           H
ATOM   3396  CA  PRO X 221      10.562   8.018  -5.485  1.00  0.00           C
ATOM   3397  HA  PRO X 221      11.400   8.715  -5.412  1.00  0.00           H
ATOM   3398  C   PRO X 221       9.482   8.436  -4.437  1.00  0.00           C
ATOM   3399  O   PRO X 221       8.999   7.635  -3.668  1.00  0.00           O
ATOM   3400  N   VAL X 222       9.085   9.701  -4.423  1.00  0.00           N
ATOM   3401  H   VAL X 222       9.722  10.392  -4.769  1.00  0.00           H
ATOM   3402  CA  VAL X 222       8.134  10.307  -3.513  1.00  0.00           C
ATOM   3403  HA  VAL X 222       7.421   9.561  -3.153  1.00  0.00           H
ATOM   3404  CB  VAL X 222       8.846  10.816  -2.222  1.00  0.00           C
ATOM   3405  HB  VAL X 222       9.683  11.468  -2.453  1.00  0.00           H
ATOM   3406  CG1 VAL X 222       7.969  11.651  -1.389  1.00  0.00           C
ATOM   3407 HG11 VAL X 222       8.472  11.829  -0.439  1.00  0.00           H
ATOM   3408 HG12 VAL X 222       7.619  12.576  -1.840  1.00  0.00           H
ATOM   3409 HG13 VAL X 222       7.150  10.967  -1.185  1.00  0.00           H
ATOM   3410  CG2 VAL X 222       9.398   9.692  -1.425  1.00  0.00           C
ATOM   3411 HG21 VAL X 222      10.204   9.222  -1.975  1.00  0.00           H
ATOM   3412 HG22 VAL X 222       8.644   8.963  -1.115  1.00  0.00           H
ATOM   3413 HG23 VAL X 222       9.917  10.089  -0.555  1.00  0.00           H
ATOM   3414  C   VAL X 222       7.382  11.338  -4.297  1.00  0.00           C
ATOM   3415  O   VAL X 222       8.022  12.317  -4.677  1.00  0.00           O
ATOM   3416  N   ILE X 223       6.066  11.311  -4.431  1.00  0.00           N
ATOM   3417  H   ILE X 223       5.539  10.581  -3.974  1.00  0.00           H
ATOM   3418  CA  ILE X 223       5.156  12.382  -4.987  1.00  0.00           C
ATOM   3419  HA  ILE X 223       5.725  13.005  -5.667  1.00  0.00           H
ATOM   3420  CB  ILE X 223       3.877  11.775  -5.685  1.00  0.00           C
ATOM   3421  HB  ILE X 223       3.373  11.234  -4.879  1.00  0.00           H
ATOM   3422  CG2 ILE X 223       2.889  12.863  -6.079  1.00  0.00           C
ATOM   3423 HG21 ILE X 223       1.976  12.289  -6.276  1.00  0.00           H
ATOM   3424 HG22 ILE X 223       3.201  13.422  -6.960  1.00  0.00           H
ATOM   3425 HG23 ILE X 223       2.671  13.543  -5.258  1.00  0.00           H
ATOM   3426  CG1 ILE X 223       4.262  10.817  -6.821  1.00  0.00           C
ATOM   3427 HG12 ILE X 223       4.817  11.294  -7.643  1.00  0.00           H
ATOM   3428 HG13 ILE X 223       4.951  10.078  -6.418  1.00  0.00           H
ATOM   3429  CD1 ILE X 223       3.150  10.033  -7.509  1.00  0.00           C
ATOM   3430 HD11 ILE X 223       2.456   9.675  -6.759  1.00  0.00           H
ATOM   3431 HD12 ILE X 223       3.623   9.290  -8.150  1.00  0.00           H
ATOM   3432 HD13 ILE X 223       2.694  10.677  -8.260  1.00  0.00           H
ATOM   3433  C   ILE X 223       4.645  13.181  -3.736  1.00  0.00           C
ATOM   3434  O   ILE X 223       4.182  12.575  -2.764  1.00  0.00           O
ATOM   3435  N   ARG X 224       4.627  14.510  -3.959  1.00  0.00           N
ATOM   3436  H   ARG X 224       5.018  14.801  -4.843  1.00  0.00           H
ATOM   3437  CA  ARG X 224       3.986  15.476  -3.077  1.00  0.00           C
ATOM   3438  HA  ARG X 224       3.493  14.771  -2.410  1.00  0.00           H
ATOM   3439  CB  ARG X 224       4.872  16.548  -2.371  1.00  0.00           C
ATOM   3440  HB2 ARG X 224       5.463  17.140  -3.069  1.00  0.00           H
ATOM   3441  HB3 ARG X 224       4.315  17.266  -1.767  1.00  0.00           H
ATOM   3442  CG  ARG X 224       5.822  15.832  -1.401  1.00  0.00           C
ATOM   3443  HG2 ARG X 224       5.318  15.333  -0.574  1.00  0.00           H
ATOM   3444  HG3 ARG X 224       6.371  15.098  -1.992  1.00  0.00           H
ATOM   3445  CD  ARG X 224       6.999  16.793  -0.987  1.00  0.00           C
ATOM   3446  HD2 ARG X 224       7.767  16.191  -0.504  1.00  0.00           H
ATOM   3447  HD3 ARG X 224       7.513  17.229  -1.837  1.00  0.00           H
ATOM   3448  NE  ARG X 224       6.562  17.859  -0.076  1.00  0.00           N
ATOM   3449  HE  ARG X 224       5.605  17.787   0.253  1.00  0.00           H
ATOM   3450  CZ  ARG X 224       7.291  18.790   0.566  1.00  0.00           C
ATOM   3451  NH1 ARG X 224       8.549  18.767   0.309  1.00  0.00           N
ATOM   3452 HH11 ARG X 224       8.802  18.183  -0.472  1.00  0.00           H
ATOM   3453 HH12 ARG X 224       9.130  19.556   0.538  1.00  0.00           H
ATOM   3454  NH2 ARG X 224       6.736  19.541   1.422  1.00  0.00           N
ATOM   3455 HH21 ARG X 224       5.743  19.629   1.530  1.00  0.00           H
ATOM   3456 HH22 ARG X 224       7.289  20.299   1.806  1.00  0.00           H
ATOM   3457  C   ARG X 224       2.938  16.317  -3.755  1.00  0.00           C
ATOM   3458  O   ARG X 224       3.092  16.826  -4.847  1.00  0.00           O
ATOM   3459  N   ILE X 225       1.821  16.522  -3.041  1.00  0.00           N
ATOM   3460  H   ILE X 225       1.818  16.169  -2.103  1.00  0.00           H
ATOM   3461  CA  ILE X 225       0.542  17.037  -3.568  1.00  0.00           C
ATOM   3462  HA  ILE X 225       0.656  17.472  -4.564  1.00  0.00           H
ATOM   3463  CB  ILE X 225      -0.534  15.932  -3.762  1.00  0.00           C
ATOM   3464  HB  ILE X 225      -0.928  15.665  -2.783  1.00  0.00           H
ATOM   3465  CG2 ILE X 225      -1.758  16.487  -4.539  1.00  0.00           C
ATOM   3466 HG21 ILE X 225      -1.359  17.029  -5.395  1.00  0.00           H
ATOM   3467 HG22 ILE X 225      -2.339  17.195  -3.947  1.00  0.00           H
ATOM   3468 HG23 ILE X 225      -2.342  15.669  -4.955  1.00  0.00           H
ATOM   3469  CG1 ILE X 225       0.128  14.762  -4.492  1.00  0.00           C
ATOM   3470 HG12 ILE X 225       0.802  15.034  -5.298  1.00  0.00           H
ATOM   3471 HG13 ILE X 225       0.698  14.214  -3.736  1.00  0.00           H
ATOM   3472  CD1 ILE X 225      -0.820  13.651  -4.968  1.00  0.00           C
ATOM   3473 HD11 ILE X 225      -1.622  13.577  -4.227  1.00  0.00           H
ATOM   3474 HD12 ILE X 225      -0.299  12.706  -5.045  1.00  0.00           H
ATOM   3475 HD13 ILE X 225      -1.262  13.939  -5.920  1.00  0.00           H
ATOM   3476  C   ILE X 225       0.052  18.159  -2.631  1.00  0.00           C
ATOM   3477  O   ILE X 225      -0.055  17.931  -1.419  1.00  0.00           O
ATOM   3478  N   ASP X 226      -0.339  19.360  -3.143  1.00  0.00           N
ATOM   3479  H   ASP X 226      -0.375  19.502  -4.141  1.00  0.00           H
ATOM   3480  CA  ASP X 226      -1.232  20.270  -2.464  1.00  0.00           C
ATOM   3481  HA  ASP X 226      -1.088  20.041  -1.406  1.00  0.00           H
ATOM   3482  CB  ASP X 226      -0.666  21.657  -2.760  1.00  0.00           C
ATOM   3483  HB2 ASP X 226       0.410  21.655  -2.569  1.00  0.00           H
ATOM   3484  HB3 ASP X 226      -0.766  21.998  -3.791  1.00  0.00           H
ATOM   3485  CG  ASP X 226      -1.345  22.670  -1.740  1.00  0.00           C
ATOM   3486  OD1 ASP X 226      -0.799  23.704  -1.313  1.00  0.00           O
ATOM   3487  OD2 ASP X 226      -2.537  22.513  -1.577  1.00  0.00           O
ATOM   3488  C   ASP X 226      -2.666  20.069  -2.958  1.00  0.00           C
ATOM   3489  O   ASP X 226      -2.962  20.394  -4.115  1.00  0.00           O
ATOM   3490  N   PRO X 227      -3.632  19.546  -2.130  1.00  0.00           N
ATOM   3491  CD  PRO X 227      -3.549  19.095  -0.715  1.00  0.00           C
ATOM   3492  HD2 PRO X 227      -3.316  19.939  -0.070  1.00  0.00           H
ATOM   3493  HD3 PRO X 227      -2.864  18.259  -0.582  1.00  0.00           H
ATOM   3494  CG  PRO X 227      -4.971  18.679  -0.434  1.00  0.00           C
ATOM   3495  HG2 PRO X 227      -5.626  19.418   0.013  1.00  0.00           H
ATOM   3496  HG3 PRO X 227      -4.977  17.856   0.288  1.00  0.00           H
ATOM   3497  CB  PRO X 227      -5.616  18.208  -1.736  1.00  0.00           C
ATOM   3498  HB2 PRO X 227      -6.693  18.190  -1.590  1.00  0.00           H
ATOM   3499  HB3 PRO X 227      -5.241  17.214  -1.987  1.00  0.00           H
ATOM   3500  CA  PRO X 227      -5.039  19.313  -2.622  1.00  0.00           C
ATOM   3501  HA  PRO X 227      -5.018  18.869  -3.613  1.00  0.00           H
ATOM   3502  C   PRO X 227      -5.916  20.532  -2.653  1.00  0.00           C
ATOM   3503  O   PRO X 227      -7.021  20.517  -3.223  1.00  0.00           O
ATOM   3504  N   VAL X 228      -5.468  21.692  -2.143  1.00  0.00           N
ATOM   3505  H   VAL X 228      -4.537  21.789  -1.749  1.00  0.00           H
ATOM   3506  CA  VAL X 228      -6.213  22.980  -2.175  1.00  0.00           C
ATOM   3507  HA  VAL X 228      -7.281  22.777  -2.209  1.00  0.00           H
ATOM   3508  CB  VAL X 228      -5.967  23.809  -0.915  1.00  0.00           C
ATOM   3509  HB  VAL X 228      -4.968  24.259  -0.882  1.00  0.00           H
ATOM   3510  CG1 VAL X 228      -6.951  25.037  -1.017  1.00  0.00           C
ATOM   3511 HG11 VAL X 228      -6.623  25.660  -1.841  1.00  0.00           H
ATOM   3512 HG12 VAL X 228      -7.984  24.730  -1.177  1.00  0.00           H
ATOM   3513 HG13 VAL X 228      -6.929  25.567  -0.062  1.00  0.00           H
ATOM   3514  CG2 VAL X 228      -6.372  22.995   0.302  1.00  0.00           C
ATOM   3515 HG21 VAL X 228      -5.882  22.023   0.277  1.00  0.00           H
ATOM   3516 HG22 VAL X 228      -7.428  22.738   0.233  1.00  0.00           H
ATOM   3517 HG23 VAL X 228      -6.123  23.553   1.206  1.00  0.00           H
ATOM   3518  C   VAL X 228      -5.827  23.722  -3.438  1.00  0.00           C
ATOM   3519  O   VAL X 228      -6.770  24.123  -4.189  1.00  0.00           O
ATOM   3520  N   ALA X 229      -4.519  23.947  -3.650  1.00  0.00           N
ATOM   3521  H   ALA X 229      -3.914  23.563  -2.938  1.00  0.00           H
ATOM   3522  CA  ALA X 229      -3.871  24.466  -4.817  1.00  0.00           C
ATOM   3523  HA  ALA X 229      -4.238  25.460  -5.073  1.00  0.00           H
ATOM   3524  CB  ALA X 229      -2.380  24.569  -4.519  1.00  0.00           C
ATOM   3525  HB1 ALA X 229      -2.200  25.248  -3.678  1.00  0.00           H
ATOM   3526  HB2 ALA X 229      -1.809  24.998  -5.335  1.00  0.00           H
ATOM   3527  HB3 ALA X 229      -2.039  23.609  -4.139  1.00  0.00           H
ATOM   3528  C   ALA X 229      -4.005  23.631  -6.081  1.00  0.00           C
ATOM   3529  O   ALA X 229      -3.850  24.120  -7.205  1.00  0.00           O
ATOM   3530  N   MET X 230      -4.196  22.288  -5.906  1.00  0.00           N
ATOM   3531  H   MET X 230      -4.025  21.990  -4.961  1.00  0.00           H
ATOM   3532  CA  MET X 230      -4.190  21.192  -6.909  1.00  0.00           C
ATOM   3533  HA  MET X 230      -4.206  20.226  -6.403  1.00  0.00           H
ATOM   3534  CB  MET X 230      -5.570  21.019  -7.546  1.00  0.00           C
ATOM   3535  HB2 MET X 230      -5.668  21.915  -8.161  1.00  0.00           H
ATOM   3536  HB3 MET X 230      -5.600  20.124  -8.171  1.00  0.00           H
ATOM   3537  CG  MET X 230      -6.777  20.885  -6.580  1.00  0.00           C
ATOM   3538  HG2 MET X 230      -6.485  20.175  -5.808  1.00  0.00           H
ATOM   3539  HG3 MET X 230      -6.981  21.861  -6.154  1.00  0.00           H
ATOM   3540  SD  MET X 230      -8.256  20.126  -7.413  1.00  0.00           S
ATOM   3541  CE  MET X 230      -8.808  21.652  -8.244  1.00  0.00           C
ATOM   3542  HE1 MET X 230      -8.060  21.869  -9.011  1.00  0.00           H
ATOM   3543  HE2 MET X 230      -9.804  21.605  -8.680  1.00  0.00           H
ATOM   3544  HE3 MET X 230      -8.718  22.436  -7.491  1.00  0.00           H
ATOM   3545  C   MET X 230      -2.955  21.090  -7.788  1.00  0.00           C
ATOM   3546  O   MET X 230      -3.002  21.287  -8.960  1.00  0.00           O
ATOM   3547  N   THR X 231      -1.839  21.040  -7.147  1.00  0.00           N
ATOM   3548  H   THR X 231      -1.922  20.789  -6.174  1.00  0.00           H
ATOM   3549  CA  THR X 231      -0.557  21.112  -7.727  1.00  0.00           C
ATOM   3550  HA  THR X 231      -0.732  20.820  -8.762  1.00  0.00           H
ATOM   3551  CB  THR X 231       0.002  22.512  -7.664  1.00  0.00           C
ATOM   3552  HB  THR X 231      -0.559  23.282  -8.193  1.00  0.00           H
ATOM   3553  CG2 THR X 231       0.496  22.998  -6.219  1.00  0.00           C
ATOM   3554 HG21 THR X 231       1.035  22.293  -5.589  1.00  0.00           H
ATOM   3555 HG22 THR X 231      -0.301  23.337  -5.566  1.00  0.00           H
ATOM   3556 HG23 THR X 231       1.249  23.757  -6.403  1.00  0.00           H
ATOM   3557  OG1 THR X 231       1.167  22.474  -8.426  1.00  0.00           O
ATOM   3558  HG1 THR X 231       1.007  22.295  -9.361  1.00  0.00           H
ATOM   3559  C   THR X 231       0.344  19.948  -7.011  1.00  0.00           C
ATOM   3560  O   THR X 231       0.203  19.773  -5.830  1.00  0.00           O
ATOM   3561  N   HIE X 232       1.222  19.325  -7.782  1.00  0.00           N
ATOM   3562  H   HIE X 232       1.065  19.598  -8.742  1.00  0.00           H
ATOM   3563  CA  HIE X 232       2.125  18.250  -7.319  1.00  0.00           C
ATOM   3564  HA  HIE X 232       2.213  18.435  -6.257  1.00  0.00           H
ATOM   3565  CB  HIE X 232       1.472  16.936  -7.563  1.00  0.00           C
ATOM   3566  HB2 HIE X 232       2.114  16.122  -7.249  1.00  0.00           H
ATOM   3567  HB3 HIE X 232       0.613  16.836  -6.898  1.00  0.00           H
ATOM   3568  CG  HIE X 232       1.015  16.734  -9.011  1.00  0.00           C
ATOM   3569  ND1 HIE X 232      -0.259  16.900  -9.528  1.00  0.00           N
ATOM   3570  CE1 HIE X 232      -0.235  16.445 -10.772  1.00  0.00           C
ATOM   3571  HE1 HIE X 232      -1.087  16.306 -11.432  1.00  0.00           H
ATOM   3572  NE2 HIE X 232       0.985  16.121 -11.151  1.00  0.00           N
ATOM   3573  HE2 HIE X 232       1.327  15.914 -12.078  1.00  0.00           H
ATOM   3574  CD2 HIE X 232       1.766  16.232 -10.026  1.00  0.00           C
ATOM   3575  HD2 HIE X 232       2.785  15.864 -10.025  1.00  0.00           H
ATOM   3576  C   HIE X 232       3.572  18.273  -7.878  1.00  0.00           C
ATOM   3577  O   HIE X 232       3.725  18.802  -8.939  1.00  0.00           O
ATOM   3578  N   THR X 233       4.578  17.738  -7.137  1.00  0.00           N
ATOM   3579  H   THR X 233       4.287  17.340  -6.253  1.00  0.00           H
ATOM   3580  CA  THR X 233       6.004  17.618  -7.573  1.00  0.00           C
ATOM   3581  HA  THR X 233       6.032  17.758  -8.654  1.00  0.00           H
ATOM   3582  CB  THR X 233       6.933  18.728  -6.944  1.00  0.00           C
ATOM   3583  HB  THR X 233       6.470  19.697  -7.117  1.00  0.00           H
ATOM   3584  CG2 THR X 233       7.300  18.637  -5.475  1.00  0.00           C
ATOM   3585 HG21 THR X 233       6.415  18.428  -4.874  1.00  0.00           H
ATOM   3586 HG22 THR X 233       7.753  19.611  -5.322  1.00  0.00           H
ATOM   3587 HG23 THR X 233       7.977  17.797  -5.277  1.00  0.00           H
ATOM   3588  OG1 THR X 233       8.217  18.743  -7.545  1.00  0.00           O
ATOM   3589  HG1 THR X 233       8.129  19.298  -8.318  1.00  0.00           H
ATOM   3590  C   THR X 233       6.485  16.217  -7.109  1.00  0.00           C
ATOM   3591  O   THR X 233       5.837  15.493  -6.350  1.00  0.00           O
ATOM   3592  N   SER X 234       7.598  15.720  -7.651  1.00  0.00           N
ATOM   3593  H   SER X 234       8.012  16.204  -8.439  1.00  0.00           H
ATOM   3594  CA  SER X 234       8.210  14.447  -7.209  1.00  0.00           C
ATOM   3595  HA  SER X 234       7.888  14.302  -6.181  1.00  0.00           H
ATOM   3596  CB  SER X 234       7.751  13.197  -8.030  1.00  0.00           C
ATOM   3597  HB2 SER X 234       6.662  13.143  -8.080  1.00  0.00           H
ATOM   3598  HB3 SER X 234       8.165  13.233  -9.035  1.00  0.00           H
ATOM   3599  OG  SER X 234       8.234  12.022  -7.453  1.00  0.00           O
ATOM   3600  HG  SER X 234       7.841  11.938  -6.591  1.00  0.00           H
ATOM   3601  C   SER X 234       9.744  14.489  -7.208  1.00  0.00           C
ATOM   3602  O   SER X 234      10.466  14.915  -8.115  1.00  0.00           O
ATOM   3603  N   GLN X 235      10.244  13.819  -6.167  1.00  0.00           N
ATOM   3604  H   GLN X 235       9.650  13.475  -5.428  1.00  0.00           H
ATOM   3605  CA  GLN X 235      11.664  13.585  -5.928  1.00  0.00           C
ATOM   3606  HA  GLN X 235      12.080  13.470  -6.933  1.00  0.00           H
ATOM   3607  CB  GLN X 235      12.345  14.749  -5.230  1.00  0.00           C
ATOM   3608  HB2 GLN X 235      13.418  14.653  -5.396  1.00  0.00           H
ATOM   3609  HB3 GLN X 235      11.999  15.622  -5.787  1.00  0.00           H
ATOM   3610  CG  GLN X 235      11.950  14.806  -3.770  1.00  0.00           C
ATOM   3611  HG2 GLN X 235      11.197  15.591  -3.744  1.00  0.00           H
ATOM   3612  HG3 GLN X 235      11.647  13.825  -3.393  1.00  0.00           H
ATOM   3613  CD  GLN X 235      13.009  15.352  -2.874  1.00  0.00           C
ATOM   3614  OE1 GLN X 235      12.945  16.501  -2.515  1.00  0.00           O
ATOM   3615  NE2 GLN X 235      14.093  14.632  -2.587  1.00  0.00           N
ATOM   3616 HE21 GLN X 235      14.910  15.108  -2.243  1.00  0.00           H
ATOM   3617 HE22 GLN X 235      14.106  13.667  -2.900  1.00  0.00           H
ATOM   3618  C   GLN X 235      12.004  12.247  -5.199  1.00  0.00           C
ATOM   3619  O   GLN X 235      10.984  11.600  -4.856  1.00  0.00           O
ATOM   3620  N   TYR X 236      13.262  11.809  -5.095  1.00  0.00           N
ATOM   3621  H   TYR X 236      13.966  12.486  -5.357  1.00  0.00           H
ATOM   3622  CA  TYR X 236      13.581  10.559  -4.318  1.00  0.00           C
ATOM   3623  HA  TYR X 236      12.723   9.900  -4.342  1.00  0.00           H
ATOM   3624  CB  TYR X 236      14.878   9.940  -4.929  1.00  0.00           C
ATOM   3625  HB2 TYR X 236      15.667  10.686  -5.009  1.00  0.00           H
ATOM   3626  HB3 TYR X 236      15.193   9.124  -4.279  1.00  0.00           H
ATOM   3627  CG  TYR X 236      14.607   9.413  -6.309  1.00  0.00           C
ATOM   3628  CD1 TYR X 236      14.727  10.239  -7.424  1.00  0.00           C
ATOM   3629  HD1 TYR X 236      14.902  11.305  -7.341  1.00  0.00           H
ATOM   3630  CE1 TYR X 236      14.572   9.682  -8.736  1.00  0.00           C
ATOM   3631  HE1 TYR X 236      14.723  10.324  -9.587  1.00  0.00           H
ATOM   3632  CZ  TYR X 236      14.177   8.352  -8.905  1.00  0.00           C
ATOM   3633  OH  TYR X 236      14.155   7.839 -10.113  1.00  0.00           O
ATOM   3634  HH  TYR X 236      14.152   6.879 -10.074  1.00  0.00           H
ATOM   3635  CE2 TYR X 236      14.030   7.528  -7.760  1.00  0.00           C
ATOM   3636  HE2 TYR X 236      13.722   6.503  -7.907  1.00  0.00           H
ATOM   3637  CD2 TYR X 236      14.295   8.123  -6.484  1.00  0.00           C
ATOM   3638  HD2 TYR X 236      14.220   7.568  -5.563  1.00  0.00           H
ATOM   3639  C   TYR X 236      13.879  10.837  -2.861  1.00  0.00           C
ATOM   3640  O   TYR X 236      14.053  11.974  -2.420  1.00  0.00           O
ATOM   3641  N   ILE X 237      13.795   9.748  -2.018  1.00  0.00           N
ATOM   3642  H   ILE X 237      13.764   8.838  -2.443  1.00  0.00           H
ATOM   3643  CA  ILE X 237      14.363   9.762  -0.667  1.00  0.00           C
ATOM   3644  HA  ILE X 237      14.002  10.610  -0.094  1.00  0.00           H
ATOM   3645  CB  ILE X 237      13.924   8.546   0.270  1.00  0.00           C
ATOM   3646  HB  ILE X 237      14.375   7.656  -0.163  1.00  0.00           H
ATOM   3647  CG2 ILE X 237      14.358   8.622   1.747  1.00  0.00           C
ATOM   3648 HG21 ILE X 237      13.972   7.725   2.234  1.00  0.00           H
ATOM   3649 HG22 ILE X 237      13.843   9.458   2.233  1.00  0.00           H
ATOM   3650 HG23 ILE X 237      15.436   8.655   1.937  1.00  0.00           H
ATOM   3651  CG1 ILE X 237      12.379   8.370   0.189  1.00  0.00           C
ATOM   3652 HG12 ILE X 237      11.880   9.208   0.680  1.00  0.00           H
ATOM   3653 HG13 ILE X 237      12.177   8.326  -0.880  1.00  0.00           H
ATOM   3654  CD1 ILE X 237      11.987   7.059   0.807  1.00  0.00           C
ATOM   3655 HD11 ILE X 237      12.675   6.252   0.592  1.00  0.00           H
ATOM   3656 HD12 ILE X 237      11.017   6.720   0.428  1.00  0.00           H
ATOM   3657 HD13 ILE X 237      11.807   7.112   1.883  1.00  0.00           H
ATOM   3658  C   ILE X 237      15.884  10.056  -0.747  1.00  0.00           C
ATOM   3659  O   ILE X 237      16.631   9.203  -1.244  1.00  0.00           O
ATOM   3660  N   CYX X 238      16.366  11.231  -0.332  1.00  0.00           N
ATOM   3661  H   CYX X 238      15.762  11.890   0.141  1.00  0.00           H
ATOM   3662  CA  CYX X 238      17.779  11.678  -0.347  1.00  0.00           C
ATOM   3663  HA  CYX X 238      18.199  11.721  -1.354  1.00  0.00           H
ATOM   3664  CB  CYX X 238      17.848  13.053   0.209  1.00  0.00           C
ATOM   3665  HB2 CYX X 238      17.583  13.159   1.260  1.00  0.00           H
ATOM   3666  HB3 CYX X 238      18.884  13.375   0.179  1.00  0.00           H
ATOM   3667  SG  CYX X 238      16.789  14.163  -0.624  1.00  0.00           S
ATOM   3668  C   CYX X 238      18.731  10.809   0.508  1.00  0.00           C
ATOM   3669  O   CYX X 238      19.852  10.593   0.129  1.00  0.00           O
ATOM   3670  N   SER X 239      18.194  10.350   1.671  1.00  0.00           N
ATOM   3671  H   SER X 239      17.203  10.489   1.788  1.00  0.00           H
ATOM   3672  CA  SER X 239      18.980   9.506   2.558  1.00  0.00           C
ATOM   3673  HA  SER X 239      19.724  10.130   3.051  1.00  0.00           H
ATOM   3674  CB  SER X 239      18.102   9.043   3.642  1.00  0.00           C
ATOM   3675  HB2 SER X 239      17.488   9.902   3.927  1.00  0.00           H
ATOM   3676  HB3 SER X 239      17.412   8.302   3.238  1.00  0.00           H
ATOM   3677  OG  SER X 239      18.857   8.458   4.747  1.00  0.00           O
ATOM   3678  HG  SER X 239      19.446   9.009   5.258  1.00  0.00           H
ATOM   3679  C   SER X 239      19.643   8.227   2.060  1.00  0.00           C
ATOM   3680  O   SER X 239      18.961   7.419   1.391  1.00  0.00           O
ATOM   3681  N   PRO X 240      20.898   7.972   2.405  1.00  0.00           N
ATOM   3682  CD  PRO X 240      21.631   8.644   3.446  1.00  0.00           C
ATOM   3683  HD2 PRO X 240      21.070   8.520   4.373  1.00  0.00           H
ATOM   3684  HD3 PRO X 240      21.704   9.690   3.132  1.00  0.00           H
ATOM   3685  CG  PRO X 240      23.022   7.990   3.550  1.00  0.00           C
ATOM   3686  HG2 PRO X 240      23.081   7.502   4.522  1.00  0.00           H
ATOM   3687  HG3 PRO X 240      23.748   8.801   3.564  1.00  0.00           H
ATOM   3688  CB  PRO X 240      23.166   7.108   2.333  1.00  0.00           C
ATOM   3689  HB2 PRO X 240      23.621   6.154   2.604  1.00  0.00           H
ATOM   3690  HB3 PRO X 240      23.687   7.651   1.533  1.00  0.00           H
ATOM   3691  CA  PRO X 240      21.681   6.824   1.920  1.00  0.00           C
ATOM   3692  HA  PRO X 240      21.537   6.775   0.842  1.00  0.00           H
ATOM   3693  C   PRO X 240      21.186   5.408   2.308  1.00  0.00           C
ATOM   3694  O   PRO X 240      21.648   4.453   1.736  1.00  0.00           O
ATOM   3695  N   VAL X 241      20.268   5.365   3.307  1.00  0.00           N
ATOM   3696  H   VAL X 241      19.890   6.241   3.632  1.00  0.00           H
ATOM   3697  CA  VAL X 241      19.598   4.204   3.834  1.00  0.00           C
ATOM   3698  HA  VAL X 241      20.366   3.481   4.118  1.00  0.00           H
ATOM   3699  CB  VAL X 241      18.956   4.516   5.162  1.00  0.00           C
ATOM   3700  HB  VAL X 241      18.049   5.125   5.092  1.00  0.00           H
ATOM   3701  CG1 VAL X 241      18.483   3.159   5.764  1.00  0.00           C
ATOM   3702 HG11 VAL X 241      19.222   2.372   5.574  1.00  0.00           H
ATOM   3703 HG12 VAL X 241      18.253   3.305   6.824  1.00  0.00           H
ATOM   3704 HG13 VAL X 241      17.537   2.883   5.303  1.00  0.00           H
ATOM   3705  CG2 VAL X 241      19.842   5.355   6.153  1.00  0.00           C
ATOM   3706 HG21 VAL X 241      20.046   6.285   5.630  1.00  0.00           H
ATOM   3707 HG22 VAL X 241      20.811   4.948   6.423  1.00  0.00           H
ATOM   3708 HG23 VAL X 241      19.241   5.642   7.016  1.00  0.00           H
ATOM   3709  C   VAL X 241      18.577   3.589   2.811  1.00  0.00           C
ATOM   3710  O   VAL X 241      17.355   3.942   2.991  1.00  0.00           O
ATOM   3711  N   LEU X 242      19.007   2.787   1.891  1.00  0.00           N
ATOM   3712  H   LEU X 242      19.950   2.428   1.916  1.00  0.00           H
ATOM   3713  CA  LEU X 242      18.221   2.336   0.676  1.00  0.00           C
ATOM   3714  HA  LEU X 242      17.725   3.210   0.262  1.00  0.00           H
ATOM   3715  CB  LEU X 242      19.228   1.763  -0.347  1.00  0.00           C
ATOM   3716  HB2 LEU X 242      19.414   0.728  -0.064  1.00  0.00           H
ATOM   3717  HB3 LEU X 242      18.611   1.753  -1.242  1.00  0.00           H
ATOM   3718  CG  LEU X 242      20.561   2.442  -0.727  1.00  0.00           C
ATOM   3719  HG  LEU X 242      21.179   2.589   0.166  1.00  0.00           H
ATOM   3720  CD1 LEU X 242      21.349   1.529  -1.688  1.00  0.00           C
ATOM   3721 HD11 LEU X 242      22.242   2.036  -2.052  1.00  0.00           H
ATOM   3722 HD12 LEU X 242      20.622   1.196  -2.429  1.00  0.00           H
ATOM   3723 HD13 LEU X 242      21.771   0.642  -1.230  1.00  0.00           H
ATOM   3724  CD2 LEU X 242      20.246   3.769  -1.433  1.00  0.00           C
ATOM   3725 HD21 LEU X 242      21.179   4.211  -1.798  1.00  0.00           H
ATOM   3726 HD22 LEU X 242      19.589   3.730  -2.304  1.00  0.00           H
ATOM   3727 HD23 LEU X 242      19.849   4.425  -0.669  1.00  0.00           H
ATOM   3728  C   LEU X 242      17.068   1.412   1.031  1.00  0.00           C
ATOM   3729  O   LEU X 242      17.160   0.430   1.796  1.00  0.00           O
ATOM   3730  N   THR X 243      15.887   1.722   0.452  1.00  0.00           N
ATOM   3731  H   THR X 243      15.993   2.492  -0.196  1.00  0.00           H
ATOM   3732  CA  THR X 243      14.593   1.050   0.819  1.00  0.00           C
ATOM   3733  HA  THR X 243      14.847   0.230   1.489  1.00  0.00           H
ATOM   3734  CB  THR X 243      13.671   1.930   1.603  1.00  0.00           C
ATOM   3735  HB  THR X 243      12.802   1.310   1.823  1.00  0.00           H
ATOM   3736  CG2 THR X 243      14.202   2.651   2.835  1.00  0.00           C
ATOM   3737 HG21 THR X 243      13.409   3.099   3.433  1.00  0.00           H
ATOM   3738 HG22 THR X 243      14.914   3.448   2.633  1.00  0.00           H
ATOM   3739 HG23 THR X 243      14.781   1.952   3.452  1.00  0.00           H
ATOM   3740  OG1 THR X 243      13.286   2.998   0.858  1.00  0.00           O
ATOM   3741  HG1 THR X 243      12.610   3.504   1.314  1.00  0.00           H
ATOM   3742  C   THR X 243      13.929   0.414  -0.339  1.00  0.00           C
ATOM   3743  O   THR X 243      12.939  -0.241  -0.048  1.00  0.00           O
ATOM   3744  N   AP2 X 244      14.292   0.693  -1.571  1.00  0.00           N
ATOM   3745  H   AP2 X 244      15.128   1.241  -1.717  1.00  0.00           H
ATOM   3746  CA  AP2 X 244      13.476   0.228  -2.724  1.00  0.00           C
ATOM   3747  HA  AP2 X 244      12.468   0.188  -2.305  1.00  0.00           H
ATOM   3748  CB  AP2 X 244      13.557   1.172  -3.880  1.00  0.00           C
ATOM   3749  HB2 AP2 X 244      13.576   2.239  -3.672  1.00  0.00           H
ATOM   3750  HB3 AP2 X 244      14.508   1.043  -4.394  1.00  0.00           H
ATOM   3751  CG  AP2 X 244      12.617   1.106  -5.079  1.00  0.00           C
ATOM   3752  OD1 AP2 X 244      11.727   0.275  -5.030  1.00  0.00           O
ATOM   3753  OD2 AP2 X 244      12.959   1.724  -6.096  1.00  0.00           O
ATOM   3754  C   AP2 X 244      13.621  -1.281  -3.264  1.00  0.00           C
ATOM   3755  O   AP2 X 244      13.894  -1.538  -4.453  1.00  0.00           O
ATOM   3756  N   ASN X 245      13.754  -2.120  -2.188  1.00  0.00           N
ATOM   3757  H   ASN X 245      13.645  -1.729  -1.263  1.00  0.00           H
ATOM   3758  CA  ASN X 245      14.088  -3.495  -2.170  1.00  0.00           C
ATOM   3759  HA  ASN X 245      15.174  -3.455  -2.299  1.00  0.00           H
ATOM   3760  CB  ASN X 245      13.883  -3.939  -0.736  1.00  0.00           C
ATOM   3761  HB2 ASN X 245      13.974  -5.011  -0.580  1.00  0.00           H
ATOM   3762  HB3 ASN X 245      14.676  -3.550  -0.090  1.00  0.00           H
ATOM   3763  CG  ASN X 245      12.490  -3.719   0.014  1.00  0.00           C
ATOM   3764  OD1 ASN X 245      12.425  -3.009   0.996  1.00  0.00           O
ATOM   3765  ND2 ASN X 245      11.365  -4.158  -0.567  1.00  0.00           N
ATOM   3766 HD21 ASN X 245      11.456  -4.435  -1.540  1.00  0.00           H
ATOM   3767 HD22 ASN X 245      10.571  -3.828  -0.052  1.00  0.00           H
ATOM   3768  C   ASN X 245      13.362  -4.417  -3.192  1.00  0.00           C
ATOM   3769  O   ASN X 245      12.183  -4.217  -3.329  1.00  0.00           O
ATOM   3770  N   PRO X 246      14.093  -5.521  -3.535  1.00  0.00           N
ATOM   3771  CD  PRO X 246      13.608  -6.528  -4.412  1.00  0.00           C
ATOM   3772  HD2 PRO X 246      13.516  -6.151  -5.425  1.00  0.00           H
ATOM   3773  HD3 PRO X 246      12.613  -6.799  -4.091  1.00  0.00           H
ATOM   3774  CG  PRO X 246      14.543  -7.748  -4.157  1.00  0.00           C
ATOM   3775  HG2 PRO X 246      14.738  -8.438  -4.982  1.00  0.00           H
ATOM   3776  HG3 PRO X 246      14.114  -8.404  -3.406  1.00  0.00           H
ATOM   3777  CB  PRO X 246      15.887  -7.163  -3.732  1.00  0.00           C
ATOM   3778  HB2 PRO X 246      16.553  -7.084  -4.587  1.00  0.00           H
ATOM   3779  HB3 PRO X 246      16.359  -7.839  -3.017  1.00  0.00           H
ATOM   3780  CA  PRO X 246      15.537  -5.828  -3.166  1.00  0.00           C
ATOM   3781  HA  PRO X 246      15.621  -5.759  -2.080  1.00  0.00           H
ATOM   3782  C   PRO X 246      16.559  -4.786  -3.732  1.00  0.00           C
ATOM   3783  O   PRO X 246      16.250  -4.211  -4.761  1.00  0.00           O
ATOM   3784  N   ARG X 247      17.663  -4.587  -3.121  1.00  0.00           N
ATOM   3785  H   ARG X 247      17.753  -5.185  -2.317  1.00  0.00           H
ATOM   3786  CA  ARG X 247      18.619  -3.454  -3.331  1.00  0.00           C
ATOM   3787  HA  ARG X 247      18.661  -3.248  -4.407  1.00  0.00           H
ATOM   3788  CB  ARG X 247      18.020  -2.280  -2.663  1.00  0.00           C
ATOM   3789  HB2 ARG X 247      18.508  -1.373  -3.015  1.00  0.00           H
ATOM   3790  HB3 ARG X 247      16.955  -2.253  -2.878  1.00  0.00           H
ATOM   3791  CG  ARG X 247      18.307  -2.197  -1.170  1.00  0.00           C
ATOM   3792  HG2 ARG X 247      19.380  -2.230  -0.957  1.00  0.00           H
ATOM   3793  HG3 ARG X 247      17.865  -1.234  -0.930  1.00  0.00           H
ATOM   3794  CD  ARG X 247      17.905  -3.361  -0.162  1.00  0.00           C
ATOM   3795  HD2 ARG X 247      16.815  -3.363  -0.095  1.00  0.00           H
ATOM   3796  HD3 ARG X 247      18.274  -4.291  -0.589  1.00  0.00           H
ATOM   3797  NE  ARG X 247      18.469  -3.147   1.179  1.00  0.00           N
ATOM   3798  HE  ARG X 247      19.196  -2.451   1.235  1.00  0.00           H
ATOM   3799  CZ  ARG X 247      18.030  -3.521   2.362  1.00  0.00           C
ATOM   3800  NH1 ARG X 247      17.003  -4.247   2.507  1.00  0.00           N
ATOM   3801 HH11 ARG X 247      16.625  -4.639   1.655  1.00  0.00           H
ATOM   3802 HH12 ARG X 247      16.563  -4.452   3.396  1.00  0.00           H
ATOM   3803  NH2 ARG X 247      18.695  -3.202   3.396  1.00  0.00           N
ATOM   3804 HH21 ARG X 247      19.541  -2.686   3.195  1.00  0.00           H
ATOM   3805 HH22 ARG X 247      18.406  -3.438   4.341  1.00  0.00           H
ATOM   3806  C   ARG X 247      20.110  -3.721  -2.915  1.00  0.00           C
ATOM   3807  O   ARG X 247      20.324  -4.580  -2.106  1.00  0.00           O
ATOM   3808  N   PRO X 248      21.077  -2.925  -3.420  1.00  0.00           N
ATOM   3809  CD  PRO X 248      21.083  -1.956  -4.583  1.00  0.00           C
ATOM   3810  HD2 PRO X 248      20.912  -0.967  -4.167  1.00  0.00           H
ATOM   3811  HD3 PRO X 248      20.256  -2.271  -5.230  1.00  0.00           H
ATOM   3812  CG  PRO X 248      22.482  -2.139  -5.157  1.00  0.00           C
ATOM   3813  HG2 PRO X 248      22.846  -1.198  -5.574  1.00  0.00           H
ATOM   3814  HG3 PRO X 248      22.629  -3.030  -5.765  1.00  0.00           H
ATOM   3815  CB  PRO X 248      23.265  -2.195  -3.780  1.00  0.00           C
ATOM   3816  HB2 PRO X 248      23.508  -1.204  -3.382  1.00  0.00           H
ATOM   3817  HB3 PRO X 248      24.193  -2.725  -4.001  1.00  0.00           H
ATOM   3818  CA  PRO X 248      22.439  -3.068  -2.805  1.00  0.00           C
ATOM   3819  HA  PRO X 248      22.796  -4.093  -2.871  1.00  0.00           H
ATOM   3820  C   PRO X 248      22.579  -2.562  -1.331  1.00  0.00           C
ATOM   3821  O   PRO X 248      21.627  -2.014  -0.777  1.00  0.00           O
ATOM   3822  N   ASN X 249      23.716  -2.713  -0.624  1.00  0.00           N
ATOM   3823  H   ASN X 249      24.471  -3.238  -1.031  1.00  0.00           H
ATOM   3824  CA  ASN X 249      23.958  -2.117   0.744  1.00  0.00           C
ATOM   3825  HA  ASN X 249      23.038  -2.130   1.333  1.00  0.00           H
ATOM   3826  CB  ASN X 249      25.181  -2.823   1.354  1.00  0.00           C
ATOM   3827  HB2 ASN X 249      24.957  -3.888   1.444  1.00  0.00           H
ATOM   3828  HB3 ASN X 249      26.069  -2.784   0.722  1.00  0.00           H
ATOM   3829  CG  ASN X 249      25.536  -2.282   2.717  1.00  0.00           C
ATOM   3830  OD1 ASN X 249      24.689  -1.876   3.459  1.00  0.00           O
ATOM   3831  ND2 ASN X 249      26.813  -2.303   3.011  1.00  0.00           N
ATOM   3832 HD21 ASN X 249      27.477  -2.844   2.476  1.00  0.00           H
ATOM   3833 HD22 ASN X 249      27.109  -1.600   3.668  1.00  0.00           H
ATOM   3834  C   ASN X 249      24.166  -0.586   0.573  1.00  0.00           C
ATOM   3835  O   ASN X 249      24.338  -0.081  -0.536  1.00  0.00           O
ATOM   3836  N   ASP X 250      24.099   0.132   1.692  1.00  0.00           N
ATOM   3837  H   ASP X 250      23.859  -0.386   2.539  1.00  0.00           H
ATOM   3838  CA  ASP X 250      24.044   1.588   1.742  1.00  0.00           C
ATOM   3839  HA  ASP X 250      23.266   1.869   1.024  1.00  0.00           H
ATOM   3840  CB  ASP X 250      23.396   2.006   3.082  1.00  0.00           C
ATOM   3841  HB2 ASP X 250      24.137   1.854   3.863  1.00  0.00           H
ATOM   3842  HB3 ASP X 250      23.323   3.092   3.035  1.00  0.00           H
ATOM   3843  CG  ASP X 250      22.081   1.253   3.414  1.00  0.00           C
ATOM   3844  OD1 ASP X 250      21.162   1.091   2.555  1.00  0.00           O
ATOM   3845  OD2 ASP X 250      21.880   0.947   4.646  1.00  0.00           O
ATOM   3846  C   ASP X 250      25.335   2.463   1.490  1.00  0.00           C
ATOM   3847  O   ASP X 250      26.418   2.136   1.964  1.00  0.00           O
ATOM   3848  N   PRO X 251      25.300   3.459   0.581  1.00  0.00           N
ATOM   3849  CD  PRO X 251      24.180   3.721  -0.343  1.00  0.00           C
ATOM   3850  HD2 PRO X 251      23.239   3.871   0.189  1.00  0.00           H
ATOM   3851  HD3 PRO X 251      24.268   3.030  -1.175  1.00  0.00           H
ATOM   3852  CG  PRO X 251      24.396   5.088  -0.873  1.00  0.00           C
ATOM   3853  HG2 PRO X 251      24.005   5.894  -0.249  1.00  0.00           H
ATOM   3854  HG3 PRO X 251      24.048   5.043  -1.906  1.00  0.00           H
ATOM   3855  CB  PRO X 251      25.981   5.068  -0.930  1.00  0.00           C
ATOM   3856  HB2 PRO X 251      26.347   6.066  -1.148  1.00  0.00           H
ATOM   3857  HB3 PRO X 251      26.288   4.445  -1.770  1.00  0.00           H
ATOM   3858  CA  PRO X 251      26.439   4.393   0.282  1.00  0.00           C
ATOM   3859  HA  PRO X 251      27.260   3.711   0.097  1.00  0.00           H
ATOM   3860  C   PRO X 251      26.711   5.434   1.354  1.00  0.00           C
ATOM   3861  O   PRO X 251      25.832   5.704   2.160  1.00  0.00           O
ATOM   3862  N   THR X 252      27.791   6.092   1.297  1.00  0.00           N
ATOM   3863  H   THR X 252      28.450   5.916   0.551  1.00  0.00           H
ATOM   3864  CA  THR X 252      28.133   7.101   2.336  1.00  0.00           C
ATOM   3865  HA  THR X 252      27.884   6.627   3.291  1.00  0.00           H
ATOM   3866  CB  THR X 252      29.670   7.333   2.419  1.00  0.00           C
ATOM   3867  HB  THR X 252      30.067   7.693   1.470  1.00  0.00           H
ATOM   3868  CG2 THR X 252      30.039   8.059   3.661  1.00  0.00           C
ATOM   3869 HG21 THR X 252      31.123   8.170   3.722  1.00  0.00           H
ATOM   3870 HG22 THR X 252      29.739   7.551   4.580  1.00  0.00           H
ATOM   3871 HG23 THR X 252      29.750   9.111   3.673  1.00  0.00           H
ATOM   3872  OG1 THR X 252      30.257   6.017   2.596  1.00  0.00           O
ATOM   3873  HG1 THR X 252      30.403   5.788   1.679  1.00  0.00           H
ATOM   3874  C   THR X 252      27.344   8.450   2.223  1.00  0.00           C
ATOM   3875  O   THR X 252      27.235   9.211   3.188  1.00  0.00           O
ATOM   3876  N   VAL X 253      26.726   8.723   1.044  1.00  0.00           N
ATOM   3877  H   VAL X 253      27.037   8.132   0.297  1.00  0.00           H
ATOM   3878  CA  VAL X 253      25.784   9.842   0.761  1.00  0.00           C
ATOM   3879  HA  VAL X 253      25.351  10.085   1.728  1.00  0.00           H
ATOM   3880  CB  VAL X 253      26.528  11.058   0.210  1.00  0.00           C
ATOM   3881  HB  VAL X 253      27.362  11.215   0.896  1.00  0.00           H
ATOM   3882  CG1 VAL X 253      27.181  10.959  -1.239  1.00  0.00           C
ATOM   3883 HG11 VAL X 253      27.747  11.832  -1.552  1.00  0.00           H
ATOM   3884 HG12 VAL X 253      27.914  10.163  -1.217  1.00  0.00           H
ATOM   3885 HG13 VAL X 253      26.358  10.709  -1.908  1.00  0.00           H
ATOM   3886  CG2 VAL X 253      25.611  12.262   0.212  1.00  0.00           C
ATOM   3887 HG21 VAL X 253      25.143  12.249   1.203  1.00  0.00           H
ATOM   3888 HG22 VAL X 253      24.855  12.213  -0.574  1.00  0.00           H
ATOM   3889 HG23 VAL X 253      26.079  13.236   0.087  1.00  0.00           H
ATOM   3890  C   VAL X 253      24.763   9.300  -0.273  1.00  0.00           C
ATOM   3891  O   VAL X 253      25.073   8.558  -1.187  1.00  0.00           O
ATOM   3892  N   GLY X 254      23.499   9.720  -0.143  1.00  0.00           N
ATOM   3893  H   GLY X 254      23.156  10.277   0.625  1.00  0.00           H
ATOM   3894  CA  GLY X 254      22.432   9.302  -1.048  1.00  0.00           C
ATOM   3895  HA2 GLY X 254      22.719   8.476  -1.702  1.00  0.00           H
ATOM   3896  HA3 GLY X 254      21.567   8.976  -0.464  1.00  0.00           H
ATOM   3897  C   GLY X 254      22.017  10.429  -1.951  1.00  0.00           C
ATOM   3898  O   GLY X 254      22.716  11.398  -2.203  1.00  0.00           O
ATOM   3899  N   LYS X 255      20.939  10.250  -2.612  1.00  0.00           N
ATOM   3900  H   LYS X 255      20.332   9.500  -2.318  1.00  0.00           H
ATOM   3901  CA  LYS X 255      20.530  11.072  -3.737  1.00  0.00           C
ATOM   3902  HA  LYS X 255      21.130  11.975  -3.767  1.00  0.00           H
ATOM   3903  CB  LYS X 255      20.919  10.284  -4.990  1.00  0.00           C
ATOM   3904  HB2 LYS X 255      20.420   9.322  -4.908  1.00  0.00           H
ATOM   3905  HB3 LYS X 255      20.590  10.787  -5.907  1.00  0.00           H
ATOM   3906  CG  LYS X 255      22.398   9.892  -5.252  1.00  0.00           C
ATOM   3907  HG2 LYS X 255      22.827   9.321  -4.431  1.00  0.00           H
ATOM   3908  HG3 LYS X 255      22.511   9.272  -6.135  1.00  0.00           H
ATOM   3909  CD  LYS X 255      23.179  11.177  -5.606  1.00  0.00           C
ATOM   3910  HD2 LYS X 255      22.722  11.688  -6.450  1.00  0.00           H
ATOM   3911  HD3 LYS X 255      23.292  11.905  -4.807  1.00  0.00           H
ATOM   3912  CE  LYS X 255      24.563  10.694  -6.068  1.00  0.00           C
ATOM   3913  HE2 LYS X 255      25.152  10.136  -5.350  1.00  0.00           H
ATOM   3914  HE3 LYS X 255      24.553   9.953  -6.879  1.00  0.00           H
ATOM   3915  NZ  LYS X 255      25.398  11.829  -6.585  1.00  0.00           N
ATOM   3916  HZ1 LYS X 255      24.889  12.424  -7.224  1.00  0.00           H
ATOM   3917  HZ2 LYS X 255      26.119  11.500  -7.213  1.00  0.00           H
ATOM   3918  HZ3 LYS X 255      25.694  12.450  -5.855  1.00  0.00           H
ATOM   3919  C   LYS X 255      19.083  11.515  -3.748  1.00  0.00           C
ATOM   3920  O   LYS X 255      18.179  10.706  -3.589  1.00  0.00           O
ATOM   3921  N   CYX X 256      18.853  12.788  -4.050  1.00  0.00           N
ATOM   3922  H   CYX X 256      19.723  13.290  -4.185  1.00  0.00           H
ATOM   3923  CA  CYX X 256      17.469  13.417  -4.030  1.00  0.00           C
ATOM   3924  HA  CYX X 256      16.825  12.931  -3.306  1.00  0.00           H
ATOM   3925  CB  CYX X 256      17.592  14.906  -3.460  1.00  0.00           C
ATOM   3926  HB2 CYX X 256      18.285  15.439  -4.106  1.00  0.00           H
ATOM   3927  HB3 CYX X 256      16.632  15.398  -3.659  1.00  0.00           H
ATOM   3928  SG  CYX X 256      18.125  15.095  -1.784  1.00  0.00           S
ATOM   3929  C   CYX X 256      16.760  13.361  -5.398  1.00  0.00           C
ATOM   3930  O   CYX X 256      15.553  13.363  -5.505  1.00  0.00           O
ATOM   3931  N   ASN X 257      17.511  13.413  -6.491  1.00  0.00           N
ATOM   3932  H   ASN X 257      18.454  13.705  -6.291  1.00  0.00           H
ATOM   3933  CA  ASN X 257      17.048  13.451  -7.886  1.00  0.00           C
ATOM   3934  HA  ASN X 257      15.973  13.271  -7.792  1.00  0.00           H
ATOM   3935  CB  ASN X 257      17.265  14.917  -8.365  1.00  0.00           C
ATOM   3936  HB2 ASN X 257      18.351  15.060  -8.378  1.00  0.00           H
ATOM   3937  HB3 ASN X 257      16.920  15.136  -9.379  1.00  0.00           H
ATOM   3938  CG  ASN X 257      16.564  15.945  -7.453  1.00  0.00           C
ATOM   3939  OD1 ASN X 257      15.355  16.038  -7.339  1.00  0.00           O
ATOM   3940  ND2 ASN X 257      17.293  16.867  -6.958  1.00  0.00           N
ATOM   3941 HD21 ASN X 257      18.292  16.889  -7.111  1.00  0.00           H
ATOM   3942 HD22 ASN X 257      16.799  17.592  -6.458  1.00  0.00           H
ATOM   3943  C   ASN X 257      17.588  12.388  -8.851  1.00  0.00           C
ATOM   3944  O   ASN X 257      17.148  12.246  -9.937  1.00  0.00           O
ATOM   3945  N   ASP X 258      18.676  11.752  -8.513  1.00  0.00           N
ATOM   3946  H   ASP X 258      18.989  11.938  -7.564  1.00  0.00           H
ATOM   3947  CA  ASP X 258      19.148  10.642  -9.287  1.00  0.00           C
ATOM   3948  HA  ASP X 258      18.666  10.604 -10.267  1.00  0.00           H
ATOM   3949  CB  ASP X 258      20.657  10.831  -9.479  1.00  0.00           C
ATOM   3950  HB2 ASP X 258      21.060  11.246  -8.561  1.00  0.00           H
ATOM   3951  HB3 ASP X 258      21.216   9.895  -9.620  1.00  0.00           H
ATOM   3952  CG  ASP X 258      21.070  11.696 -10.667  1.00  0.00           C
ATOM   3953  OD1 ASP X 258      21.930  12.634 -10.666  1.00  0.00           O
ATOM   3954  OD2 ASP X 258      20.530  11.505 -11.784  1.00  0.00           O
ATOM   3955  C   ASP X 258      18.874   9.190  -8.654  1.00  0.00           C
ATOM   3956  O   ASP X 258      19.180   9.024  -7.480  1.00  0.00           O
ATOM   3957  N   PRO X 259      18.262   8.251  -9.355  1.00  0.00           N
ATOM   3958  CD  PRO X 259      17.667   8.446 -10.688  1.00  0.00           C
ATOM   3959  HD2 PRO X 259      18.390   8.934 -11.332  1.00  0.00           H
ATOM   3960  HD3 PRO X 259      16.749   9.026 -10.597  1.00  0.00           H
ATOM   3961  CG  PRO X 259      17.446   6.977 -11.205  1.00  0.00           C
ATOM   3962  HG2 PRO X 259      18.322   6.777 -11.822  1.00  0.00           H
ATOM   3963  HG3 PRO X 259      16.641   6.875 -11.934  1.00  0.00           H
ATOM   3964  CB  PRO X 259      17.323   6.075  -9.994  1.00  0.00           C
ATOM   3965  HB2 PRO X 259      17.825   5.141 -10.244  1.00  0.00           H
ATOM   3966  HB3 PRO X 259      16.244   6.091  -9.816  1.00  0.00           H
ATOM   3967  CA  PRO X 259      18.127   6.804  -8.871  1.00  0.00           C
ATOM   3968  HA  PRO X 259      17.517   6.794  -7.971  1.00  0.00           H
ATOM   3969  C   PRO X 259      19.546   6.240  -8.608  1.00  0.00           C
ATOM   3970  O   PRO X 259      20.448   6.253  -9.465  1.00  0.00           O
ATOM   3971  N   TYR X 260      19.745   5.726  -7.377  1.00  0.00           N
ATOM   3972  H   TYR X 260      18.987   5.913  -6.725  1.00  0.00           H
ATOM   3973  CA  TYR X 260      20.929   5.058  -6.944  1.00  0.00           C
ATOM   3974  HA  TYR X 260      21.740   5.594  -7.428  1.00  0.00           H
ATOM   3975  CB  TYR X 260      21.010   5.067  -5.426  1.00  0.00           C
ATOM   3976  HB2 TYR X 260      20.791   6.025  -4.963  1.00  0.00           H
ATOM   3977  HB3 TYR X 260      20.267   4.358  -5.046  1.00  0.00           H
ATOM   3978  CG  TYR X 260      22.402   4.563  -4.987  1.00  0.00           C
ATOM   3979  CD1 TYR X 260      23.452   5.498  -4.910  1.00  0.00           C
ATOM   3980  HD1 TYR X 260      23.239   6.548  -4.944  1.00  0.00           H
ATOM   3981  CE1 TYR X 260      24.740   4.979  -4.638  1.00  0.00           C
ATOM   3982  HE1 TYR X 260      25.628   5.583  -4.549  1.00  0.00           H
ATOM   3983  CZ  TYR X 260      24.872   3.618  -4.261  1.00  0.00           C
ATOM   3984  OH  TYR X 260      26.095   3.128  -4.062  1.00  0.00           O
ATOM   3985  HH  TYR X 260      26.002   2.223  -3.743  1.00  0.00           H
ATOM   3986  CE2 TYR X 260      23.778   2.695  -4.261  1.00  0.00           C
ATOM   3987  HE2 TYR X 260      24.010   1.647  -4.213  1.00  0.00           H
ATOM   3988  CD2 TYR X 260      22.598   3.180  -4.726  1.00  0.00           C
ATOM   3989  HD2 TYR X 260      21.880   2.423  -5.015  1.00  0.00           H
ATOM   3990  C   TYR X 260      20.878   3.667  -7.569  1.00  0.00           C
ATOM   3991  O   TYR X 260      19.802   3.027  -7.419  1.00  0.00           O
ATOM   3992  N   PRO X 261      21.931   3.184  -8.335  1.00  0.00           N
ATOM   3993  CD  PRO X 261      23.116   3.896  -8.646  1.00  0.00           C
ATOM   3994  HD2 PRO X 261      23.802   4.055  -7.817  1.00  0.00           H
ATOM   3995  HD3 PRO X 261      22.975   4.873  -9.101  1.00  0.00           H
ATOM   3996  CG  PRO X 261      23.806   3.017  -9.755  1.00  0.00           C
ATOM   3997  HG2 PRO X 261      24.333   2.195  -9.288  1.00  0.00           H
ATOM   3998  HG3 PRO X 261      24.483   3.603 -10.375  1.00  0.00           H
ATOM   3999  CB  PRO X 261      22.642   2.340 -10.458  1.00  0.00           C
ATOM   4000  HB2 PRO X 261      22.949   1.441 -10.992  1.00  0.00           H
ATOM   4001  HB3 PRO X 261      22.201   3.000 -11.203  1.00  0.00           H
ATOM   4002  CA  PRO X 261      21.690   2.064  -9.279  1.00  0.00           C
ATOM   4003  HA  PRO X 261      20.659   2.186  -9.621  1.00  0.00           H
ATOM   4004  C   PRO X 261      21.877   0.674  -8.700  1.00  0.00           C
ATOM   4005  O   PRO X 261      22.172   0.491  -7.522  1.00  0.00           O
ATOM   4006  N   GLY X 262      21.641  -0.284  -9.573  1.00  0.00           N
ATOM   4007  H   GLY X 262      21.277  -0.015 -10.477  1.00  0.00           H
ATOM   4008  CA  GLY X 262      21.551  -1.707  -9.167  1.00  0.00           C
ATOM   4009  HA2 GLY X 262      21.881  -2.290 -10.036  1.00  0.00           H
ATOM   4010  HA3 GLY X 262      22.292  -1.924  -8.395  1.00  0.00           H
ATOM   4011  C   GLY X 262      20.159  -2.119  -8.886  1.00  0.00           C
ATOM   4012  O   GLY X 262      19.869  -2.911  -7.979  1.00  0.00           O
ATOM   4013  N   ASN X 263      19.174  -1.538  -9.634  1.00  0.00           N
ATOM   4014  H   ASN X 263      19.455  -1.077 -10.494  1.00  0.00           H
ATOM   4015  CA  ASN X 263      17.714  -1.688  -9.343  1.00  0.00           C
ATOM   4016  HA  ASN X 263      17.761  -2.730  -9.026  1.00  0.00           H
ATOM   4017  CB  ASN X 263      17.207  -0.695  -8.263  1.00  0.00           C
ATOM   4018  HB2 ASN X 263      18.014  -0.020  -7.949  1.00  0.00           H
ATOM   4019  HB3 ASN X 263      16.403  -0.073  -8.660  1.00  0.00           H
ATOM   4020  CG  ASN X 263      16.694  -1.425  -7.064  1.00  0.00           C
ATOM   4021  OD1 ASN X 263      15.715  -1.012  -6.427  1.00  0.00           O
ATOM   4022  ND2 ASN X 263      17.385  -2.501  -6.607  1.00  0.00           N
ATOM   4023 HD21 ASN X 263      18.287  -2.764  -6.989  1.00  0.00           H
ATOM   4024 HD22 ASN X 263      16.973  -2.957  -5.799  1.00  0.00           H
ATOM   4025  C   ASN X 263      16.865  -1.616 -10.636  1.00  0.00           C
ATOM   4026  O   ASN X 263      15.720  -1.165 -10.660  1.00  0.00           O
ATOM   4027  N   ASN X 264      17.408  -2.152 -11.731  1.00  0.00           N
ATOM   4028  H   ASN X 264      18.321  -2.575 -11.643  1.00  0.00           H
ATOM   4029  CA  ASN X 264      16.710  -2.491 -12.944  1.00  0.00           C
ATOM   4030  HA  ASN X 264      16.143  -1.596 -13.219  1.00  0.00           H
ATOM   4031  CB  ASN X 264      17.758  -2.871 -13.981  1.00  0.00           C
ATOM   4032  HB2 ASN X 264      18.307  -2.012 -14.352  1.00  0.00           H
ATOM   4033  HB3 ASN X 264      18.368  -3.638 -13.510  1.00  0.00           H
ATOM   4034  CG  ASN X 264      17.121  -3.663 -15.084  1.00  0.00           C
ATOM   4035  OD1 ASN X 264      17.113  -4.883 -15.168  1.00  0.00           O
ATOM   4036  ND2 ASN X 264      16.547  -3.097 -16.101  1.00  0.00           N
ATOM   4037 HD21 ASN X 264      16.300  -2.117 -16.112  1.00  0.00           H
ATOM   4038 HD22 ASN X 264      15.967  -3.792 -16.561  1.00  0.00           H
ATOM   4039  C   ASN X 264      15.818  -3.672 -12.534  1.00  0.00           C
ATOM   4040  O   ASN X 264      16.254  -4.670 -11.922  1.00  0.00           O
ATOM   4041  N   ASN X 265      14.576  -3.584 -12.966  1.00  0.00           N
ATOM   4042  H   ASN X 265      14.308  -2.665 -13.306  1.00  0.00           H
ATOM   4043  CA  ASN X 265      13.463  -4.489 -12.571  1.00  0.00           C
ATOM   4044  HA  ASN X 265      12.511  -4.003 -12.773  1.00  0.00           H
ATOM   4045  CB  ASN X 265      13.579  -5.730 -13.492  1.00  0.00           C
ATOM   4046  HB2 ASN X 265      13.697  -5.365 -14.510  1.00  0.00           H
ATOM   4047  HB3 ASN X 265      14.533  -6.222 -13.312  1.00  0.00           H
ATOM   4048  CG  ASN X 265      12.533  -6.774 -13.329  1.00  0.00           C
ATOM   4049  OD1 ASN X 265      11.392  -6.471 -13.017  1.00  0.00           O
ATOM   4050  ND2 ASN X 265      12.938  -8.039 -13.481  1.00  0.00           N
ATOM   4051 HD21 ASN X 265      13.861  -8.361 -13.734  1.00  0.00           H
ATOM   4052 HD22 ASN X 265      12.200  -8.729 -13.544  1.00  0.00           H
ATOM   4053  C   ASN X 265      13.447  -4.729 -11.083  1.00  0.00           C
ATOM   4054  O   ASN X 265      13.543  -5.909 -10.728  1.00  0.00           O
ATOM   4055  N   AN1 X 266      13.572  -3.772 -10.227  1.00  0.00           N
ATOM   4056  H   AN1 X 266      13.728  -2.875 -10.661  1.00  0.00           H
ATOM   4057  CA  AN1 X 266      13.570  -3.946  -8.733  1.00  0.00           C
ATOM   4058  HA  AN1 X 266      13.194  -4.908  -8.386  1.00  0.00           H
ATOM   4059  CB  AN1 X 266      15.027  -4.066  -8.161  1.00  0.00           C
ATOM   4060  HB2 AN1 X 266      15.709  -3.369  -8.667  1.00  0.00           H
ATOM   4061  HB3 AN1 X 266      14.975  -3.844  -7.095  1.00  0.00           H
ATOM   4062  CG  AN1 X 266      15.769  -5.435  -8.274  1.00  0.00           C
ATOM   4063  OD1 AN1 X 266      16.209  -5.983  -7.267  1.00  0.00           O
ATOM   4064  ND2 AN1 X 266      15.916  -6.039  -9.462  1.00  0.00           N
ATOM   4065 HD21 AN1 X 266      15.699  -5.634 -10.361  1.00  0.00           H
ATOM   4066 HD22 AN1 X 266      16.266  -6.978  -9.557  1.00  0.00           H
ATOM   4067  C   AN1 X 266      12.760  -2.885  -7.955  1.00  0.00           C
ATOM   4068  O   AN1 X 266      13.105  -1.675  -8.022  1.00  0.00           O
ATOM   4069  N   GLY X 267      11.853  -3.379  -7.094  1.00  0.00           N
ATOM   4070  H   GLY X 267      11.625  -4.359  -7.182  1.00  0.00           H
ATOM   4071  CA  GLY X 267      11.043  -2.639  -6.146  1.00  0.00           C
ATOM   4072  HA2 GLY X 267      11.493  -2.268  -5.221  1.00  0.00           H
ATOM   4073  HA3 GLY X 267      10.772  -1.715  -6.632  1.00  0.00           H
ATOM   4074  C   GLY X 267       9.782  -3.468  -5.872  1.00  0.00           C
ATOM   4075  O   GLY X 267       9.019  -3.698  -6.812  1.00  0.00           O
ATOM   4076  N   VAL X 268       9.572  -3.843  -4.584  1.00  0.00           N
ATOM   4077  H   VAL X 268      10.463  -3.718  -4.135  1.00  0.00           H
ATOM   4078  CA  VAL X 268       8.284  -4.210  -3.958  1.00  0.00           C
ATOM   4079  HA  VAL X 268       7.653  -4.642  -4.729  1.00  0.00           H
ATOM   4080  CB  VAL X 268       8.508  -5.356  -2.909  1.00  0.00           C
ATOM   4081  HB  VAL X 268       9.146  -4.864  -2.182  1.00  0.00           H
ATOM   4082  CG1 VAL X 268       7.235  -5.805  -2.161  1.00  0.00           C
ATOM   4083 HG11 VAL X 268       6.738  -4.989  -1.650  1.00  0.00           H
ATOM   4084 HG12 VAL X 268       6.554  -6.231  -2.896  1.00  0.00           H
ATOM   4085 HG13 VAL X 268       7.481  -6.502  -1.364  1.00  0.00           H
ATOM   4086  CG2 VAL X 268       9.292  -6.654  -3.393  1.00  0.00           C
ATOM   4087 HG21 VAL X 268      10.354  -6.488  -3.536  1.00  0.00           H
ATOM   4088 HG22 VAL X 268       8.925  -6.983  -4.366  1.00  0.00           H
ATOM   4089 HG23 VAL X 268       9.176  -7.430  -2.637  1.00  0.00           H
ATOM   4090  C   VAL X 268       7.594  -2.965  -3.419  1.00  0.00           C
ATOM   4091  O   VAL X 268       8.212  -1.899  -3.173  1.00  0.00           O
ATOM   4092  N   LYS X 269       6.284  -3.011  -3.240  1.00  0.00           N
ATOM   4093  H   LYS X 269       5.887  -3.929  -3.358  1.00  0.00           H
ATOM   4094  CA  LYS X 269       5.515  -1.922  -2.486  1.00  0.00           C
ATOM   4095  HA  LYS X 269       5.506  -1.032  -3.130  1.00  0.00           H
ATOM   4096  CB  LYS X 269       3.989  -2.295  -2.392  1.00  0.00           C
ATOM   4097  HB2 LYS X 269       3.665  -2.588  -3.400  1.00  0.00           H
ATOM   4098  HB3 LYS X 269       3.682  -3.198  -1.847  1.00  0.00           H
ATOM   4099  CG  LYS X 269       3.175  -0.981  -2.088  1.00  0.00           C
ATOM   4100  HG2 LYS X 269       3.476  -0.568  -1.116  1.00  0.00           H
ATOM   4101  HG3 LYS X 269       3.342  -0.295  -2.913  1.00  0.00           H
ATOM   4102  CD  LYS X 269       1.701  -1.296  -2.012  1.00  0.00           C
ATOM   4103  HD2 LYS X 269       1.233  -1.583  -2.952  1.00  0.00           H
ATOM   4104  HD3 LYS X 269       1.626  -2.108  -1.289  1.00  0.00           H
ATOM   4105  CE  LYS X 269       0.926  -0.122  -1.445  1.00  0.00           C
ATOM   4106  HE2 LYS X 269      -0.078  -0.475  -1.236  1.00  0.00           H
ATOM   4107  HE3 LYS X 269       1.281   0.169  -0.458  1.00  0.00           H
ATOM   4108  NZ  LYS X 269       0.997   1.025  -2.347  1.00  0.00           N
ATOM   4109  HZ1 LYS X 269       0.783   1.860  -1.811  1.00  0.00           H
ATOM   4110  HZ2 LYS X 269       0.399   0.885  -3.152  1.00  0.00           H
ATOM   4111  HZ3 LYS X 269       1.881   1.184  -2.789  1.00  0.00           H
ATOM   4112  C   LYS X 269       6.083  -1.761  -1.041  1.00  0.00           C
ATOM   4113  O   LYS X 269       6.237  -2.747  -0.317  1.00  0.00           O
ATOM   4114  N   GLY X 270       6.349  -0.462  -0.747  1.00  0.00           N
ATOM   4115  H   GLY X 270       6.111   0.211  -1.462  1.00  0.00           H
ATOM   4116  CA  GLY X 270       6.550   0.121   0.603  1.00  0.00           C
ATOM   4117  HA2 GLY X 270       6.318  -0.621   1.365  1.00  0.00           H
ATOM   4118  HA3 GLY X 270       7.596   0.350   0.791  1.00  0.00           H
ATOM   4119  C   GLY X 270       5.936   1.482   0.854  1.00  0.00           C
ATOM   4120  O   GLY X 270       5.282   2.067  -0.054  1.00  0.00           O
ATOM   4121  N   PHE X 271       6.185   1.911   2.115  1.00  0.00           N
ATOM   4122  H   PHE X 271       6.686   1.307   2.746  1.00  0.00           H
ATOM   4123  CA  PHE X 271       5.763   3.293   2.504  1.00  0.00           C
ATOM   4124  HA  PHE X 271       5.731   3.931   1.617  1.00  0.00           H
ATOM   4125  CB  PHE X 271       4.390   3.153   3.208  1.00  0.00           C
ATOM   4126  HB2 PHE X 271       3.872   4.115   3.211  1.00  0.00           H
ATOM   4127  HB3 PHE X 271       3.763   2.486   2.616  1.00  0.00           H
ATOM   4128  CG  PHE X 271       4.525   2.666   4.628  1.00  0.00           C
ATOM   4129  CD1 PHE X 271       4.637   1.324   4.811  1.00  0.00           C
ATOM   4130  HD1 PHE X 271       4.473   0.587   4.039  1.00  0.00           H
ATOM   4131  CE1 PHE X 271       4.988   0.958   6.119  1.00  0.00           C
ATOM   4132  HE1 PHE X 271       5.022  -0.091   6.367  1.00  0.00           H
ATOM   4133  CZ  PHE X 271       5.225   1.882   7.118  1.00  0.00           C
ATOM   4134  HZ  PHE X 271       5.391   1.551   8.128  1.00  0.00           H
ATOM   4135  CE2 PHE X 271       5.056   3.212   6.870  1.00  0.00           C
ATOM   4136  HE2 PHE X 271       5.083   3.957   7.644  1.00  0.00           H
ATOM   4137  CD2 PHE X 271       4.679   3.615   5.591  1.00  0.00           C
ATOM   4138  HD2 PHE X 271       4.587   4.657   5.299  1.00  0.00           H
ATOM   4139  C   PHE X 271       6.828   3.951   3.471  1.00  0.00           C
ATOM   4140  O   PHE X 271       7.733   3.321   4.088  1.00  0.00           O
ATOM   4141  N   SER X 272       6.662   5.215   3.642  1.00  0.00           N
ATOM   4142  H   SER X 272       5.784   5.609   3.322  1.00  0.00           H
ATOM   4143  CA  SER X 272       7.417   6.057   4.623  1.00  0.00           C
ATOM   4144  HA  SER X 272       7.707   5.499   5.510  1.00  0.00           H
ATOM   4145  CB  SER X 272       8.706   6.506   3.922  1.00  0.00           C
ATOM   4146  HB2 SER X 272       8.497   6.894   2.926  1.00  0.00           H
ATOM   4147  HB3 SER X 272       9.289   7.255   4.465  1.00  0.00           H
ATOM   4148  OG  SER X 272       9.600   5.405   3.926  1.00  0.00           O
ATOM   4149  HG  SER X 272       9.100   4.585   3.861  1.00  0.00           H
ATOM   4150  C   SER X 272       6.606   7.237   5.106  1.00  0.00           C
ATOM   4151  O   SER X 272       5.736   7.805   4.384  1.00  0.00           O
ATOM   4152  N   TYR X 273       6.944   7.644   6.329  1.00  0.00           N
ATOM   4153  H   TYR X 273       7.610   7.146   6.895  1.00  0.00           H
ATOM   4154  CA  TYR X 273       6.400   8.874   6.873  1.00  0.00           C
ATOM   4155  HA  TYR X 273       5.624   9.310   6.237  1.00  0.00           H
ATOM   4156  CB  TYR X 273       5.834   8.618   8.233  1.00  0.00           C
ATOM   4157  HB2 TYR X 273       6.529   8.126   8.916  1.00  0.00           H
ATOM   4158  HB3 TYR X 273       5.624   9.576   8.724  1.00  0.00           H
ATOM   4159  CG  TYR X 273       4.533   7.933   8.151  1.00  0.00           C
ATOM   4160  CD1 TYR X 273       4.358   6.486   8.301  1.00  0.00           C
ATOM   4161  HD1 TYR X 273       5.201   5.975   8.758  1.00  0.00           H
ATOM   4162  CE1 TYR X 273       3.120   5.847   8.019  1.00  0.00           C
ATOM   4163  HE1 TYR X 273       3.070   4.800   8.284  1.00  0.00           H
ATOM   4164  CZ  TYR X 273       1.972   6.661   7.836  1.00  0.00           C
ATOM   4165  OH  TYR X 273       0.700   6.216   7.586  1.00  0.00           O
ATOM   4166  HH  TYR X 273       0.623   5.289   7.806  1.00  0.00           H
ATOM   4167  CE2 TYR X 273       2.126   8.075   7.904  1.00  0.00           C
ATOM   4168  HE2 TYR X 273       1.187   8.597   7.739  1.00  0.00           H
ATOM   4169  CD2 TYR X 273       3.398   8.697   8.006  1.00  0.00           C
ATOM   4170  HD2 TYR X 273       3.454   9.776   8.054  1.00  0.00           H
ATOM   4171  C   TYR X 273       7.539   9.918   7.047  1.00  0.00           C
ATOM   4172  O   TYR X 273       8.520   9.677   7.689  1.00  0.00           O
ATOM   4173  N   LEU X 274       7.360  11.153   6.623  1.00  0.00           N
ATOM   4174  H   LEU X 274       6.583  11.372   6.021  1.00  0.00           H
ATOM   4175  CA  LEU X 274       8.451  12.179   6.361  1.00  0.00           C
ATOM   4176  HA  LEU X 274       9.372  11.731   6.740  1.00  0.00           H
ATOM   4177  CB  LEU X 274       8.592  12.203   4.803  1.00  0.00           C
ATOM   4178  HB2 LEU X 274       7.709  12.713   4.432  1.00  0.00           H
ATOM   4179  HB3 LEU X 274       9.469  12.811   4.559  1.00  0.00           H
ATOM   4180  CG  LEU X 274       8.824  10.798   4.118  1.00  0.00           C
ATOM   4181  HG  LEU X 274       8.586   9.925   4.726  1.00  0.00           H
ATOM   4182  CD1 LEU X 274       8.017  10.582   2.835  1.00  0.00           C
ATOM   4183 HD11 LEU X 274       6.982  10.556   3.178  1.00  0.00           H
ATOM   4184 HD12 LEU X 274       8.322   9.603   2.491  1.00  0.00           H
ATOM   4185 HD13 LEU X 274       8.258  11.367   2.122  1.00  0.00           H
ATOM   4186  CD2 LEU X 274      10.260  10.636   3.858  1.00  0.00           C
ATOM   4187 HD21 LEU X 274      10.884  10.741   4.749  1.00  0.00           H
ATOM   4188 HD22 LEU X 274      10.486   9.641   3.467  1.00  0.00           H
ATOM   4189 HD23 LEU X 274      10.625  11.402   3.169  1.00  0.00           H
ATOM   4190  C   LEU X 274       8.498  13.478   7.114  1.00  0.00           C
ATOM   4191  O   LEU X 274       9.027  14.470   6.560  1.00  0.00           O
ATOM   4192  N   ASP X 275       7.840  13.510   8.260  1.00  0.00           N
ATOM   4193  H   ASP X 275       7.462  12.634   8.597  1.00  0.00           H
ATOM   4194  CA  ASP X 275       7.649  14.686   9.101  1.00  0.00           C
ATOM   4195  HA  ASP X 275       7.368  15.501   8.440  1.00  0.00           H
ATOM   4196  CB  ASP X 275       6.503  14.333  10.059  1.00  0.00           C
ATOM   4197  HB2 ASP X 275       5.706  13.862   9.478  1.00  0.00           H
ATOM   4198  HB3 ASP X 275       6.832  13.552  10.747  1.00  0.00           H
ATOM   4199  CG  ASP X 275       5.858  15.564  10.731  1.00  0.00           C
ATOM   4200  OD1 ASP X 275       5.354  15.359  11.913  1.00  0.00           O
ATOM   4201  OD2 ASP X 275       5.846  16.652  10.129  1.00  0.00           O
ATOM   4202  C   ASP X 275       8.839  15.200   9.829  1.00  0.00           C
ATOM   4203  O   ASP X 275       8.885  15.236  11.085  1.00  0.00           O
ATOM   4204  N   GLY X 276       9.857  15.691   9.079  1.00  0.00           N
ATOM   4205  H   GLY X 276       9.742  15.664   8.076  1.00  0.00           H
ATOM   4206  CA  GLY X 276      10.952  16.472   9.594  1.00  0.00           C
ATOM   4207  HA2 GLY X 276      11.511  16.921   8.771  1.00  0.00           H
ATOM   4208  HA3 GLY X 276      10.646  17.356  10.169  1.00  0.00           H
ATOM   4209  C   GLY X 276      11.850  15.638  10.435  1.00  0.00           C
ATOM   4210  O   GLY X 276      12.139  14.468  10.182  1.00  0.00           O
ATOM   4211  N   VAL X 277      12.350  16.135  11.626  1.00  0.00           N
ATOM   4212  H   VAL X 277      12.305  17.132  11.760  1.00  0.00           H
ATOM   4213  CA  VAL X 277      13.208  15.246  12.481  1.00  0.00           C
ATOM   4214  HA  VAL X 277      14.068  14.972  11.870  1.00  0.00           H
ATOM   4215  CB  VAL X 277      13.621  16.022  13.698  1.00  0.00           C
ATOM   4216  HB  VAL X 277      14.262  15.424  14.347  1.00  0.00           H
ATOM   4217  CG1 VAL X 277      14.351  17.272  13.308  1.00  0.00           C
ATOM   4218 HG11 VAL X 277      15.180  17.068  12.634  1.00  0.00           H
ATOM   4219 HG12 VAL X 277      13.645  17.920  12.784  1.00  0.00           H
ATOM   4220 HG13 VAL X 277      14.795  17.737  14.191  1.00  0.00           H
ATOM   4221  CG2 VAL X 277      12.435  16.354  14.538  1.00  0.00           C
ATOM   4222 HG21 VAL X 277      12.080  15.522  15.130  1.00  0.00           H
ATOM   4223 HG22 VAL X 277      11.605  16.751  13.951  1.00  0.00           H
ATOM   4224 HG23 VAL X 277      12.671  17.199  15.192  1.00  0.00           H
ATOM   4225  C   VAL X 277      12.494  13.904  12.897  1.00  0.00           C
ATOM   4226  O   VAL X 277      13.078  12.861  13.179  1.00  0.00           O
ATOM   4227  N   ASN X 278      11.200  13.881  12.903  1.00  0.00           N
ATOM   4228  H   ASN X 278      10.630  14.609  12.493  1.00  0.00           H
ATOM   4229  CA  ASN X 278      10.353  12.720  13.162  1.00  0.00           C
ATOM   4230  HA  ASN X 278      10.913  12.254  13.972  1.00  0.00           H
ATOM   4231  CB  ASN X 278       9.079  13.298  13.777  1.00  0.00           C
ATOM   4232  HB2 ASN X 278       9.301  14.051  14.530  1.00  0.00           H
ATOM   4233  HB3 ASN X 278       8.473  13.770  13.012  1.00  0.00           H
ATOM   4234  CG  ASN X 278       8.174  12.262  14.452  1.00  0.00           C
ATOM   4235  OD1 ASN X 278       8.661  11.326  15.111  1.00  0.00           O
ATOM   4236  ND2 ASN X 278       6.873  12.377  14.386  1.00  0.00           N
ATOM   4237 HD21 ASN X 278       6.433  13.208  14.007  1.00  0.00           H
ATOM   4238 HD22 ASN X 278       6.315  11.808  15.010  1.00  0.00           H
ATOM   4239  C   ASN X 278      10.169  11.723  12.009  1.00  0.00           C
ATOM   4240  O   ASN X 278       9.527  10.765  12.211  1.00  0.00           O
ATOM   4241  N   THR X 279      10.805  11.940  10.848  1.00  0.00           N
ATOM   4242  H   THR X 279      11.564  12.596  10.936  1.00  0.00           H
ATOM   4243  CA  THR X 279      10.742  11.070   9.645  1.00  0.00           C
ATOM   4244  HA  THR X 279       9.768  11.221   9.169  1.00  0.00           H
ATOM   4245  CB  THR X 279      11.730  11.618   8.620  1.00  0.00           C
ATOM   4246  HB  THR X 279      12.683  11.669   9.155  1.00  0.00           H
ATOM   4247  CG2 THR X 279      11.918  10.724   7.484  1.00  0.00           C
ATOM   4248 HG21 THR X 279      12.580  11.303   6.837  1.00  0.00           H
ATOM   4249 HG22 THR X 279      10.982  10.371   7.042  1.00  0.00           H
ATOM   4250 HG23 THR X 279      12.408   9.842   7.900  1.00  0.00           H
ATOM   4251  OG1 THR X 279      11.315  12.885   8.157  1.00  0.00           O
ATOM   4252  HG1 THR X 279      11.578  13.422   8.909  1.00  0.00           H
ATOM   4253  C   THR X 279      11.005   9.652   9.959  1.00  0.00           C
ATOM   4254  O   THR X 279      12.000   9.334  10.587  1.00  0.00           O
ATOM   4255  N   TRP X 280      10.068   8.749   9.667  1.00  0.00           N
ATOM   4256  H   TRP X 280       9.348   9.057   9.024  1.00  0.00           H
ATOM   4257  CA  TRP X 280      10.270   7.265   9.780  1.00  0.00           C
ATOM   4258  HA  TRP X 280      11.256   7.040  10.190  1.00  0.00           H
ATOM   4259  CB  TRP X 280       9.221   6.653  10.772  1.00  0.00           C
ATOM   4260  HB2 TRP X 280       8.313   7.231  10.566  1.00  0.00           H
ATOM   4261  HB3 TRP X 280       9.037   5.614  10.512  1.00  0.00           H
ATOM   4262  CG  TRP X 280       9.487   6.575  12.262  1.00  0.00           C
ATOM   4263  CD1 TRP X 280       9.371   7.655  13.080  1.00  0.00           C
ATOM   4264  HD1 TRP X 280       8.941   8.605  12.813  1.00  0.00           H
ATOM   4265  NE1 TRP X 280       9.883   7.195  14.305  1.00  0.00           N
ATOM   4266  HE1 TRP X 280       9.883   7.762  15.142  1.00  0.00           H
ATOM   4267  CE2 TRP X 280      10.219   5.911  14.353  1.00  0.00           C
ATOM   4268  CZ2 TRP X 280      10.639   5.123  15.389  1.00  0.00           C
ATOM   4269  HZ2 TRP X 280      10.655   5.463  16.421  1.00  0.00           H
ATOM   4270  CH2 TRP X 280      11.115   3.775  15.046  1.00  0.00           C
ATOM   4271  HH2 TRP X 280      11.611   3.160  15.773  1.00  0.00           H
ATOM   4272  CZ3 TRP X 280      11.026   3.379  13.712  1.00  0.00           C
ATOM   4273  HZ3 TRP X 280      11.322   2.382  13.424  1.00  0.00           H
ATOM   4274  CE3 TRP X 280      10.559   4.209  12.711  1.00  0.00           C
ATOM   4275  HE3 TRP X 280      10.530   3.787  11.715  1.00  0.00           H
ATOM   4276  CD2 TRP X 280      10.099   5.527  12.976  1.00  0.00           C
ATOM   4277  C   TRP X 280      10.051   6.537   8.395  1.00  0.00           C
ATOM   4278  O   TRP X 280       9.137   6.787   7.615  1.00  0.00           O
ATOM   4279  N   LEU X 281      11.092   5.786   8.045  1.00  0.00           N
ATOM   4280  H   LEU X 281      11.849   5.669   8.706  1.00  0.00           H
ATOM   4281  CA  LEU X 281      11.250   4.839   6.908  1.00  0.00           C
ATOM   4282  HA  LEU X 281      10.528   5.094   6.141  1.00  0.00           H
ATOM   4283  CB  LEU X 281      12.641   5.003   6.198  1.00  0.00           C
ATOM   4284  HB2 LEU X 281      13.380   4.581   6.888  1.00  0.00           H
ATOM   4285  HB3 LEU X 281      12.601   4.375   5.302  1.00  0.00           H
ATOM   4286  CG  LEU X 281      13.038   6.487   5.914  1.00  0.00           C
ATOM   4287  HG  LEU X 281      13.217   7.034   6.830  1.00  0.00           H
ATOM   4288  CD1 LEU X 281      14.312   6.545   5.095  1.00  0.00           C
ATOM   4289 HD11 LEU X 281      14.921   7.435   5.251  1.00  0.00           H
ATOM   4290 HD12 LEU X 281      14.068   6.459   4.039  1.00  0.00           H
ATOM   4291 HD13 LEU X 281      14.987   5.770   5.461  1.00  0.00           H
ATOM   4292  CD2 LEU X 281      11.968   7.339   5.222  1.00  0.00           C
ATOM   4293 HD21 LEU X 281      11.591   6.827   4.339  1.00  0.00           H
ATOM   4294 HD22 LEU X 281      11.265   7.651   5.992  1.00  0.00           H
ATOM   4295 HD23 LEU X 281      12.525   8.239   4.943  1.00  0.00           H
ATOM   4296  C   LEU X 281      10.975   3.332   7.301  1.00  0.00           C
ATOM   4297  O   LEU X 281      10.904   3.046   8.481  1.00  0.00           O
ATOM   4298  N   GLY X 282      10.935   2.436   6.322  1.00  0.00           N
ATOM   4299  H   GLY X 282      10.905   2.783   5.373  1.00  0.00           H
ATOM   4300  CA  GLY X 282      10.824   1.005   6.472  1.00  0.00           C
ATOM   4301  HA2 GLY X 282      11.365   0.655   7.351  1.00  0.00           H
ATOM   4302  HA3 GLY X 282       9.755   0.759   6.460  1.00  0.00           H
ATOM   4303  C   GLY X 282      11.375   0.215   5.324  1.00  0.00           C
ATOM   4304  O   GLY X 282      11.453   0.637   4.162  1.00  0.00           O
ATOM   4305  N   ARG X 283      11.868  -1.024   5.552  1.00  0.00           N
ATOM   4306  H   ARG X 283      11.732  -1.452   6.460  1.00  0.00           H
ATOM   4307  CA  ARG X 283      12.517  -1.877   4.540  1.00  0.00           C
ATOM   4308  HA  ARG X 283      11.987  -1.774   3.597  1.00  0.00           H
ATOM   4309  CB  ARG X 283      13.961  -1.401   4.263  1.00  0.00           C
ATOM   4310  HB2 ARG X 283      14.282  -1.891   3.344  1.00  0.00           H
ATOM   4311  HB3 ARG X 283      13.898  -0.330   4.076  1.00  0.00           H
ATOM   4312  CG  ARG X 283      15.081  -1.492   5.227  1.00  0.00           C
ATOM   4313  HG2 ARG X 283      14.911  -1.034   6.203  1.00  0.00           H
ATOM   4314  HG3 ARG X 283      15.214  -2.548   5.475  1.00  0.00           H
ATOM   4315  CD  ARG X 283      16.309  -0.765   4.681  1.00  0.00           C
ATOM   4316  HD2 ARG X 283      16.609  -1.141   3.705  1.00  0.00           H
ATOM   4317  HD3 ARG X 283      15.982   0.256   4.443  1.00  0.00           H
ATOM   4318  NE  ARG X 283      17.523  -0.756   5.447  1.00  0.00           N
ATOM   4319  HE  ARG X 283      17.494  -1.183   6.362  1.00  0.00           H
ATOM   4320  CZ  ARG X 283      18.770  -0.398   5.086  1.00  0.00           C
ATOM   4321  NH1 ARG X 283      19.061  -0.002   3.919  1.00  0.00           N
ATOM   4322 HH11 ARG X 283      18.403   0.147   3.163  1.00  0.00           H
ATOM   4323 HH12 ARG X 283      19.926   0.461   3.659  1.00  0.00           H
ATOM   4324  NH2 ARG X 283      19.747  -0.563   5.940  1.00  0.00           N
ATOM   4325 HH21 ARG X 283      19.436  -0.879   6.850  1.00  0.00           H
ATOM   4326 HH22 ARG X 283      20.678  -0.254   5.692  1.00  0.00           H
ATOM   4327  C   ARG X 283      12.424  -3.389   4.822  1.00  0.00           C
ATOM   4328  O   ARG X 283      12.065  -3.785   5.938  1.00  0.00           O
ATOM   4329  N   THR X 284      12.705  -4.167   3.823  1.00  0.00           N
ATOM   4330  H   THR X 284      12.769  -3.834   2.876  1.00  0.00           H
ATOM   4331  CA  THR X 284      12.764  -5.628   4.087  1.00  0.00           C
ATOM   4332  HA  THR X 284      11.876  -5.948   4.626  1.00  0.00           H
ATOM   4333  CB  THR X 284      12.902  -6.464   2.778  1.00  0.00           C
ATOM   4334  HB  THR X 284      13.219  -7.460   3.092  1.00  0.00           H
ATOM   4335  CG2 THR X 284      11.540  -6.535   2.154  1.00  0.00           C
ATOM   4336 HG21 THR X 284      11.223  -5.486   2.123  1.00  0.00           H
ATOM   4337 HG22 THR X 284      10.943  -6.989   2.948  1.00  0.00           H
ATOM   4338 HG23 THR X 284      11.463  -7.030   1.185  1.00  0.00           H
ATOM   4339  OG1 THR X 284      13.860  -5.948   1.900  1.00  0.00           O
ATOM   4340  HG1 THR X 284      14.662  -6.152   2.379  1.00  0.00           H
ATOM   4341  C   THR X 284      14.073  -5.880   4.929  1.00  0.00           C
ATOM   4342  O   THR X 284      14.954  -5.058   4.704  1.00  0.00           O
ATOM   4343  N   ILE X 285      14.130  -6.922   5.810  1.00  0.00           N
ATOM   4344  H   ILE X 285      13.341  -7.463   6.130  1.00  0.00           H
ATOM   4345  CA  ILE X 285      15.380  -7.110   6.639  1.00  0.00           C
ATOM   4346  HA  ILE X 285      15.672  -6.117   6.980  1.00  0.00           H
ATOM   4347  CB  ILE X 285      15.153  -7.925   7.799  1.00  0.00           C
ATOM   4348  HB  ILE X 285      14.622  -8.795   7.429  1.00  0.00           H
ATOM   4349  CG2 ILE X 285      16.430  -8.380   8.579  1.00  0.00           C
ATOM   4350 HG21 ILE X 285      16.160  -9.210   9.228  1.00  0.00           H
ATOM   4351 HG22 ILE X 285      16.891  -7.564   9.151  1.00  0.00           H
ATOM   4352 HG23 ILE X 285      17.306  -8.682   8.006  1.00  0.00           H
ATOM   4353  CG1 ILE X 285      14.293  -7.284   8.869  1.00  0.00           C
ATOM   4354 HG12 ILE X 285      14.826  -6.398   9.207  1.00  0.00           H
ATOM   4355 HG13 ILE X 285      13.351  -6.855   8.507  1.00  0.00           H
ATOM   4356  CD1 ILE X 285      13.885  -8.082  10.035  1.00  0.00           C
ATOM   4357 HD11 ILE X 285      12.978  -7.552  10.322  1.00  0.00           H
ATOM   4358 HD12 ILE X 285      14.635  -7.919  10.812  1.00  0.00           H
ATOM   4359 HD13 ILE X 285      13.764  -9.085   9.639  1.00  0.00           H
ATOM   4360  C   ILE X 285      16.530  -7.633   5.780  1.00  0.00           C
ATOM   4361  O   ILE X 285      17.593  -6.974   5.834  1.00  0.00           O
ATOM   4362  N   SER X 286      16.365  -8.734   4.990  1.00  0.00           N
ATOM   4363  H   SER X 286      15.523  -9.290   4.970  1.00  0.00           H
ATOM   4364  CA  SER X 286      17.411  -9.117   4.037  1.00  0.00           C
ATOM   4365  HA  SER X 286      18.284  -9.310   4.672  1.00  0.00           H
ATOM   4366  CB  SER X 286      17.209 -10.440   3.302  1.00  0.00           C
ATOM   4367  HB2 SER X 286      17.227 -11.307   3.963  1.00  0.00           H
ATOM   4368  HB3 SER X 286      16.350 -10.365   2.632  1.00  0.00           H
ATOM   4369  OG  SER X 286      18.249 -10.755   2.414  1.00  0.00           O
ATOM   4370  HG  SER X 286      19.019 -10.959   2.956  1.00  0.00           H
ATOM   4371  C   SER X 286      17.782  -7.960   3.070  1.00  0.00           C
ATOM   4372  O   SER X 286      16.968  -7.171   2.559  1.00  0.00           O
ATOM   4373  N   ILE X 287      19.084  -7.823   2.725  1.00  0.00           N
ATOM   4374  H   ILE X 287      19.676  -8.594   3.023  1.00  0.00           H
ATOM   4375  CA  ILE X 287      19.610  -6.998   1.658  1.00  0.00           C
ATOM   4376  HA  ILE X 287      18.947  -6.131   1.560  1.00  0.00           H
ATOM   4377  CB  ILE X 287      21.006  -6.587   1.973  1.00  0.00           C
ATOM   4378  HB  ILE X 287      21.702  -7.401   1.755  1.00  0.00           H
ATOM   4379  CG2 ILE X 287      21.386  -5.482   1.077  1.00  0.00           C
ATOM   4380 HG21 ILE X 287      21.051  -5.647   0.052  1.00  0.00           H
ATOM   4381 HG22 ILE X 287      22.468  -5.414   0.950  1.00  0.00           H
ATOM   4382 HG23 ILE X 287      20.982  -4.516   1.390  1.00  0.00           H
ATOM   4383  CG1 ILE X 287      21.205  -6.232   3.462  1.00  0.00           C
ATOM   4384 HG12 ILE X 287      20.525  -5.426   3.748  1.00  0.00           H
ATOM   4385 HG13 ILE X 287      21.064  -7.146   4.027  1.00  0.00           H
ATOM   4386  CD1 ILE X 287      22.651  -5.691   3.739  1.00  0.00           C
ATOM   4387 HD11 ILE X 287      22.605  -5.309   4.760  1.00  0.00           H
ATOM   4388 HD12 ILE X 287      23.120  -4.954   3.080  1.00  0.00           H
ATOM   4389 HD13 ILE X 287      23.409  -6.446   3.533  1.00  0.00           H
ATOM   4390  C   ILE X 287      19.452  -7.778   0.390  1.00  0.00           C
ATOM   4391  O   ILE X 287      18.910  -7.218  -0.553  1.00  0.00           O
ATOM   4392  N   ALA X 288      19.990  -9.002   0.394  1.00  0.00           N
ATOM   4393  H   ALA X 288      20.528  -9.292   1.200  1.00  0.00           H
ATOM   4394  CA  ALA X 288      19.834  -9.894  -0.758  1.00  0.00           C
ATOM   4395  HA  ALA X 288      20.303  -9.281  -1.522  1.00  0.00           H
ATOM   4396  CB  ALA X 288      20.670 -11.156  -0.503  1.00  0.00           C
ATOM   4397  HB1 ALA X 288      21.610 -11.021   0.034  1.00  0.00           H
ATOM   4398  HB2 ALA X 288      20.872 -11.655  -1.447  1.00  0.00           H
ATOM   4399  HB3 ALA X 288      20.032 -11.781   0.126  1.00  0.00           H
ATOM   4400  C   ALA X 288      18.451 -10.217  -1.247  1.00  0.00           C
ATOM   4401  O   ALA X 288      18.182 -10.482  -2.398  1.00  0.00           O
ATOM   4402  N   SER X 289      17.480 -10.309  -0.294  1.00  0.00           N
ATOM   4403  H   SER X 289      17.809 -10.256   0.661  1.00  0.00           H
ATOM   4404  CA  SER X 289      16.127 -10.830  -0.528  1.00  0.00           C
ATOM   4405  HA  SER X 289      16.031 -11.010  -1.589  1.00  0.00           H
ATOM   4406  CB  SER X 289      16.016 -12.188   0.146  1.00  0.00           C
ATOM   4407  HB2 SER X 289      16.556 -12.909  -0.463  1.00  0.00           H
ATOM   4408  HB3 SER X 289      16.282 -12.070   1.194  1.00  0.00           H
ATOM   4409  OG  SER X 289      14.726 -12.887   0.092  1.00  0.00           O
ATOM   4410  HG  SER X 289      14.622 -13.130  -0.839  1.00  0.00           H
ATOM   4411  C   SER X 289      15.014  -9.885  -0.094  1.00  0.00           C
ATOM   4412  O   SER X 289      15.232  -8.940   0.670  1.00  0.00           O
ATOM   4413  N   ARG X 290      13.822 -10.089  -0.560  1.00  0.00           N
ATOM   4414  H   ARG X 290      13.732 -10.870  -1.198  1.00  0.00           H
ATOM   4415  CA  ARG X 290      12.618  -9.430  -0.084  1.00  0.00           C
ATOM   4416  HA  ARG X 290      12.916  -8.401   0.108  1.00  0.00           H
ATOM   4417  CB  ARG X 290      11.674  -9.347  -1.294  1.00  0.00           C
ATOM   4418  HB2 ARG X 290      10.795  -8.739  -1.068  1.00  0.00           H
ATOM   4419  HB3 ARG X 290      12.189  -8.750  -2.041  1.00  0.00           H
ATOM   4420  CG  ARG X 290      11.303 -10.730  -1.838  1.00  0.00           C
ATOM   4421  HG2 ARG X 290      12.103 -11.038  -2.512  1.00  0.00           H
ATOM   4422  HG3 ARG X 290      11.260 -11.379  -0.958  1.00  0.00           H
ATOM   4423  CD  ARG X 290       9.899 -10.559  -2.407  1.00  0.00           C
ATOM   4424  HD2 ARG X 290       9.707  -9.603  -2.887  1.00  0.00           H
ATOM   4425  HD3 ARG X 290       9.890 -11.279  -3.229  1.00  0.00           H
ATOM   4426  NE  ARG X 290       8.901 -10.871  -1.412  1.00  0.00           N
ATOM   4427  HE  ARG X 290       9.261 -11.477  -0.683  1.00  0.00           H
ATOM   4428  CZ  ARG X 290       7.644 -10.559  -1.410  1.00  0.00           C
ATOM   4429  NH1 ARG X 290       7.068  -9.841  -2.312  1.00  0.00           N
ATOM   4430 HH11 ARG X 290       7.511  -9.543  -3.170  1.00  0.00           H
ATOM   4431 HH12 ARG X 290       6.070  -9.747  -2.192  1.00  0.00           H
ATOM   4432  NH2 ARG X 290       6.815 -11.004  -0.584  1.00  0.00           N
ATOM   4433 HH21 ARG X 290       7.193 -11.765  -0.039  1.00  0.00           H
ATOM   4434 HH22 ARG X 290       5.844 -10.760  -0.705  1.00  0.00           H
ATOM   4435  C   ARG X 290      11.989  -9.978   1.172  1.00  0.00           C
ATOM   4436  O   ARG X 290      10.773  -9.945   1.331  1.00  0.00           O
ATOM   4437  N   SER X 291      12.840 -10.507   2.110  1.00  0.00           N
ATOM   4438  H   SER X 291      13.799 -10.373   1.844  1.00  0.00           H
ATOM   4439  CA  SER X 291      12.442 -11.304   3.262  1.00  0.00           C
ATOM   4440  HA  SER X 291      11.430 -11.704   3.191  1.00  0.00           H
ATOM   4441  CB  SER X 291      13.327 -12.458   3.490  1.00  0.00           C
ATOM   4442  HB2 SER X 291      13.099 -12.936   4.438  1.00  0.00           H
ATOM   4443  HB3 SER X 291      13.259 -13.194   2.687  1.00  0.00           H
ATOM   4444  OG  SER X 291      14.693 -12.073   3.605  1.00  0.00           O
ATOM   4445  HG  SER X 291      14.917 -11.833   4.509  1.00  0.00           H
ATOM   4446  C   SER X 291      12.432 -10.412   4.551  1.00  0.00           C
ATOM   4447  O   SER X 291      13.274  -9.551   4.811  1.00  0.00           O
ATOM   4448  N   GLY X 292      11.479 -10.756   5.437  1.00  0.00           N
ATOM   4449  H   GLY X 292      10.752 -11.272   4.981  1.00  0.00           H
ATOM   4450  CA  GLY X 292      11.116 -10.092   6.662  1.00  0.00           C
ATOM   4451  HA2 GLY X 292      10.186 -10.560   6.975  1.00  0.00           H
ATOM   4452  HA3 GLY X 292      11.825 -10.307   7.455  1.00  0.00           H
ATOM   4453  C   GLY X 292      10.913  -8.534   6.486  1.00  0.00           C
ATOM   4454  O   GLY X 292      10.805  -7.901   5.456  1.00  0.00           O
ATOM   4455  N   TYR X 293      10.746  -7.751   7.585  1.00  0.00           N
ATOM   4456  H   TYR X 293      10.870  -8.162   8.493  1.00  0.00           H
ATOM   4457  CA  TYR X 293      10.457  -6.299   7.605  1.00  0.00           C
ATOM   4458  HA  TYR X 293      11.096  -5.841   6.850  1.00  0.00           H
ATOM   4459  CB  TYR X 293       9.020  -6.002   7.161  1.00  0.00           C
ATOM   4460  HB2 TYR X 293       8.864  -6.619   6.280  1.00  0.00           H
ATOM   4461  HB3 TYR X 293       8.338  -6.353   7.928  1.00  0.00           H
ATOM   4462  CG  TYR X 293       8.752  -4.574   6.765  1.00  0.00           C
ATOM   4463  CD1 TYR X 293       9.097  -4.159   5.475  1.00  0.00           C
ATOM   4464  HD1 TYR X 293       9.608  -4.883   4.864  1.00  0.00           H
ATOM   4465  CE1 TYR X 293       8.825  -2.782   5.112  1.00  0.00           C
ATOM   4466  HE1 TYR X 293       9.020  -2.485   4.091  1.00  0.00           H
ATOM   4467  CZ  TYR X 293       8.111  -1.960   5.955  1.00  0.00           C
ATOM   4468  OH  TYR X 293       7.913  -0.639   5.632  1.00  0.00           O
ATOM   4469  HH  TYR X 293       7.619  -0.176   6.416  1.00  0.00           H
ATOM   4470  CE2 TYR X 293       7.750  -2.398   7.208  1.00  0.00           C
ATOM   4471  HE2 TYR X 293       7.267  -1.655   7.820  1.00  0.00           H
ATOM   4472  CD2 TYR X 293       7.982  -3.773   7.563  1.00  0.00           C
ATOM   4473  HD2 TYR X 293       7.708  -4.151   8.536  1.00  0.00           H
ATOM   4474  C   TYR X 293      10.837  -5.557   8.843  1.00  0.00           C
ATOM   4475  O   TYR X 293      10.695  -6.098   9.890  1.00  0.00           O
ATOM   4476  N   GLU X 294      11.352  -4.315   8.785  1.00  0.00           N
ATOM   4477  H   GLU X 294      11.398  -3.915   7.864  1.00  0.00           H
ATOM   4478  CA  GLU X 294      11.824  -3.475   9.867  1.00  0.00           C
ATOM   4479  HA  GLU X 294      11.494  -3.677  10.888  1.00  0.00           H
ATOM   4480  CB  GLU X 294      13.376  -3.724  10.064  1.00  0.00           C
ATOM   4481  HB2 GLU X 294      13.771  -3.105  10.868  1.00  0.00           H
ATOM   4482  HB3 GLU X 294      13.532  -4.751  10.399  1.00  0.00           H
ATOM   4483  CG  GLU X 294      14.253  -3.334   8.824  1.00  0.00           C
ATOM   4484  HG2 GLU X 294      13.822  -3.885   7.989  1.00  0.00           H
ATOM   4485  HG3 GLU X 294      14.389  -2.308   8.511  1.00  0.00           H
ATOM   4486  CD  GLU X 294      15.736  -3.833   9.129  1.00  0.00           C
ATOM   4487  OE1 GLU X 294      16.548  -3.735   8.153  1.00  0.00           O
ATOM   4488  OE2 GLU X 294      16.082  -4.180  10.291  1.00  0.00           O
ATOM   4489  C   GLU X 294      11.471  -1.999   9.582  1.00  0.00           C
ATOM   4490  O   GLU X 294      11.483  -1.586   8.399  1.00  0.00           O
ATOM   4491  N   MET X 295      11.342  -1.253  10.690  1.00  0.00           N
ATOM   4492  H   MET X 295      11.356  -1.715  11.581  1.00  0.00           H
ATOM   4493  CA  MET X 295      11.126   0.193  10.582  1.00  0.00           C
ATOM   4494  HA  MET X 295      10.941   0.535   9.567  1.00  0.00           H
ATOM   4495  CB  MET X 295       9.867   0.514  11.424  1.00  0.00           C
ATOM   4496  HB2 MET X 295       9.925  -0.029  12.365  1.00  0.00           H
ATOM   4497  HB3 MET X 295       9.890   1.589  11.620  1.00  0.00           H
ATOM   4498  CG  MET X 295       8.616   0.027  10.684  1.00  0.00           C
ATOM   4499  HG2 MET X 295       8.647  -1.057  10.556  1.00  0.00           H
ATOM   4500  HG3 MET X 295       7.730   0.125  11.315  1.00  0.00           H
ATOM   4501  SD  MET X 295       8.376   0.674   8.993  1.00  0.00           S
ATOM   4502  CE  MET X 295       7.921   2.390   9.327  1.00  0.00           C
ATOM   4503  HE1 MET X 295       7.751   2.925   8.380  1.00  0.00           H
ATOM   4504  HE2 MET X 295       7.079   2.356  10.007  1.00  0.00           H
ATOM   4505  HE3 MET X 295       8.794   2.885   9.758  1.00  0.00           H
ATOM   4506  C   MET X 295      12.295   0.986  11.052  1.00  0.00           C
ATOM   4507  O   MET X 295      12.874   0.643  12.076  1.00  0.00           O
ATOM   4508  N   LEU X 296      12.505   2.199  10.430  1.00  0.00           N
ATOM   4509  H   LEU X 296      11.918   2.403   9.640  1.00  0.00           H
ATOM   4510  CA  LEU X 296      13.632   3.077  10.766  1.00  0.00           C
ATOM   4511  HA  LEU X 296      13.950   2.734  11.748  1.00  0.00           H
ATOM   4512  CB  LEU X 296      14.765   2.970   9.658  1.00  0.00           C
ATOM   4513  HB2 LEU X 296      14.472   3.373   8.688  1.00  0.00           H
ATOM   4514  HB3 LEU X 296      15.574   3.578  10.066  1.00  0.00           H
ATOM   4515  CG  LEU X 296      15.371   1.625   9.346  1.00  0.00           C
ATOM   4516  HG  LEU X 296      14.536   1.057   8.925  1.00  0.00           H
ATOM   4517  CD1 LEU X 296      16.496   1.714   8.312  1.00  0.00           C
ATOM   4518 HD11 LEU X 296      16.912   0.730   8.122  1.00  0.00           H
ATOM   4519 HD12 LEU X 296      17.214   2.461   8.665  1.00  0.00           H
ATOM   4520 HD13 LEU X 296      16.101   2.031   7.355  1.00  0.00           H
ATOM   4521  CD2 LEU X 296      15.970   0.989  10.618  1.00  0.00           C
ATOM   4522 HD21 LEU X 296      16.757   1.637  11.023  1.00  0.00           H
ATOM   4523 HD22 LEU X 296      15.207   0.806  11.379  1.00  0.00           H
ATOM   4524 HD23 LEU X 296      16.358  -0.013  10.426  1.00  0.00           H
ATOM   4525  C   LEU X 296      13.287   4.587  10.919  1.00  0.00           C
ATOM   4526  O   LEU X 296      12.918   5.266   9.941  1.00  0.00           O
ATOM   4527  N   LYS X 297      13.495   5.186  12.088  1.00  0.00           N
ATOM   4528  H   LYS X 297      13.973   4.550  12.727  1.00  0.00           H
ATOM   4529  CA  LYS X 297      13.544   6.667  12.241  1.00  0.00           C
ATOM   4530  HA  LYS X 297      12.724   7.114  11.682  1.00  0.00           H
ATOM   4531  CB  LYS X 297      13.323   7.147  13.747  1.00  0.00           C
ATOM   4532  HB2 LYS X 297      12.604   6.502  14.256  1.00  0.00           H
ATOM   4533  HB3 LYS X 297      14.289   6.995  14.247  1.00  0.00           H
ATOM   4534  CG  LYS X 297      12.919   8.637  13.846  1.00  0.00           C
ATOM   4535  HG2 LYS X 297      13.746   9.270  13.503  1.00  0.00           H
ATOM   4536  HG3 LYS X 297      12.037   8.791  13.236  1.00  0.00           H
ATOM   4537  CD  LYS X 297      12.577   8.958  15.319  1.00  0.00           C
ATOM   4538  HD2 LYS X 297      11.815   8.249  15.642  1.00  0.00           H
ATOM   4539  HD3 LYS X 297      13.394   8.876  16.045  1.00  0.00           H
ATOM   4540  CE  LYS X 297      11.847  10.343  15.429  1.00  0.00           C
ATOM   4541  HE2 LYS X 297      12.518  11.200  15.365  1.00  0.00           H
ATOM   4542  HE3 LYS X 297      11.140  10.238  14.606  1.00  0.00           H
ATOM   4543  NZ  LYS X 297      11.104  10.484  16.737  1.00  0.00           N
ATOM   4544  HZ1 LYS X 297      10.579   9.649  16.964  1.00  0.00           H
ATOM   4545  HZ2 LYS X 297      10.589  11.354  16.729  1.00  0.00           H
ATOM   4546  HZ3 LYS X 297      11.667  10.604  17.564  1.00  0.00           H
ATOM   4547  C   LYS X 297      14.795   7.260  11.562  1.00  0.00           C
ATOM   4548  O   LYS X 297      15.879   7.031  12.088  1.00  0.00           O
ATOM   4549  N   VAL X 298      14.657   8.145  10.561  1.00  0.00           N
ATOM   4550  H   VAL X 298      13.775   8.537  10.274  1.00  0.00           H
ATOM   4551  CA  VAL X 298      15.861   8.717   9.866  1.00  0.00           C
ATOM   4552  HA  VAL X 298      16.719   8.487  10.506  1.00  0.00           H
ATOM   4553  CB  VAL X 298      16.087   8.091   8.443  1.00  0.00           C
ATOM   4554  HB  VAL X 298      15.201   8.316   7.854  1.00  0.00           H
ATOM   4555  CG1 VAL X 298      17.385   8.550   7.708  1.00  0.00           C
ATOM   4556 HG11 VAL X 298      17.495   8.017   6.763  1.00  0.00           H
ATOM   4557 HG12 VAL X 298      17.370   9.622   7.506  1.00  0.00           H
ATOM   4558 HG13 VAL X 298      18.249   8.420   8.367  1.00  0.00           H
ATOM   4559  CG2 VAL X 298      16.229   6.599   8.554  1.00  0.00           C
ATOM   4560 HG21 VAL X 298      16.809   6.164   7.741  1.00  0.00           H
ATOM   4561 HG22 VAL X 298      15.249   6.121   8.568  1.00  0.00           H
ATOM   4562 HG23 VAL X 298      16.781   6.307   9.451  1.00  0.00           H
ATOM   4563  C   VAL X 298      15.767  10.254   9.718  1.00  0.00           C
ATOM   4564  O   VAL X 298      14.990  10.706   8.830  1.00  0.00           O
ATOM   4565  N   PRO X 299      16.236  11.073  10.591  1.00  0.00           N
ATOM   4566  CD  PRO X 299      16.999  10.750  11.777  1.00  0.00           C
ATOM   4567  HD2 PRO X 299      18.060  10.552  11.616  1.00  0.00           H
ATOM   4568  HD3 PRO X 299      16.566   9.875  12.268  1.00  0.00           H
ATOM   4569  CG  PRO X 299      16.879  11.969  12.700  1.00  0.00           C
ATOM   4570  HG2 PRO X 299      17.703  11.967  13.413  1.00  0.00           H
ATOM   4571  HG3 PRO X 299      15.947  11.884  13.262  1.00  0.00           H
ATOM   4572  CB  PRO X 299      16.814  13.143  11.715  1.00  0.00           C
ATOM   4573  HB2 PRO X 299      17.828  13.309  11.378  1.00  0.00           H
ATOM   4574  HB3 PRO X 299      16.339  13.999  12.198  1.00  0.00           H
ATOM   4575  CA  PRO X 299      15.877  12.523  10.602  1.00  0.00           C
ATOM   4576  HA  PRO X 299      14.863  12.554  10.991  1.00  0.00           H
ATOM   4577  C   PRO X 299      16.068  13.267   9.297  1.00  0.00           C
ATOM   4578  O   PRO X 299      17.133  13.549   8.753  1.00  0.00           O
ATOM   4579  N   ASN X 300      14.979  13.712   8.719  1.00  0.00           N
ATOM   4580  H   ASN X 300      14.184  13.279   9.166  1.00  0.00           H
ATOM   4581  CA  ASN X 300      14.844  14.582   7.559  1.00  0.00           C
ATOM   4582  HA  ASN X 300      13.769  14.765   7.504  1.00  0.00           H
ATOM   4583  CB  ASN X 300      15.540  15.935   7.883  1.00  0.00           C
ATOM   4584  HB2 ASN X 300      15.501  16.137   8.955  1.00  0.00           H
ATOM   4585  HB3 ASN X 300      16.594  15.904   7.619  1.00  0.00           H
ATOM   4586  CG  ASN X 300      14.742  17.076   7.218  1.00  0.00           C
ATOM   4587  OD1 ASN X 300      13.495  17.038   7.083  1.00  0.00           O
ATOM   4588  ND2 ASN X 300      15.429  18.155   7.033  1.00  0.00           N
ATOM   4589 HD21 ASN X 300      16.435  18.117   7.130  1.00  0.00           H
ATOM   4590 HD22 ASN X 300      14.955  19.036   6.874  1.00  0.00           H
ATOM   4591  C   ASN X 300      15.223  13.911   6.192  1.00  0.00           C
ATOM   4592  O   ASN X 300      15.824  14.611   5.344  1.00  0.00           O
ATOM   4593  N   ALA X 301      14.972  12.634   5.935  1.00  0.00           N
ATOM   4594  H   ALA X 301      14.471  12.119   6.645  1.00  0.00           H
ATOM   4595  CA  ALA X 301      15.375  11.807   4.824  1.00  0.00           C
ATOM   4596  HA  ALA X 301      16.441  11.614   4.914  1.00  0.00           H
ATOM   4597  CB  ALA X 301      14.664  10.392   4.935  1.00  0.00           C
ATOM   4598  HB1 ALA X 301      14.871  10.017   5.932  1.00  0.00           H
ATOM   4599  HB2 ALA X 301      14.878   9.652   4.168  1.00  0.00           H
ATOM   4600  HB3 ALA X 301      13.596  10.619   4.878  1.00  0.00           H
ATOM   4601  C   ALA X 301      15.000  12.370   3.491  1.00  0.00           C
ATOM   4602  O   ALA X 301      15.585  12.003   2.445  1.00  0.00           O
ATOM   4603  N   LEU X 302      13.972  13.198   3.406  1.00  0.00           N
ATOM   4604  H   LEU X 302      13.559  13.410   4.304  1.00  0.00           H
ATOM   4605  CA  LEU X 302      13.525  13.974   2.231  1.00  0.00           C
ATOM   4606  HA  LEU X 302      13.810  13.428   1.335  1.00  0.00           H
ATOM   4607  CB  LEU X 302      11.992  14.110   2.250  1.00  0.00           C
ATOM   4608  HB2 LEU X 302      11.586  13.184   2.659  1.00  0.00           H
ATOM   4609  HB3 LEU X 302      11.829  14.961   2.905  1.00  0.00           H
ATOM   4610  CG  LEU X 302      11.363  14.253   0.854  1.00  0.00           C
ATOM   4611  HG  LEU X 302      11.929  15.114   0.488  1.00  0.00           H
ATOM   4612  CD1 LEU X 302      11.514  13.054  -0.100  1.00  0.00           C
ATOM   4613 HD11 LEU X 302      10.897  13.207  -0.985  1.00  0.00           H
ATOM   4614 HD12 LEU X 302      11.238  12.116   0.383  1.00  0.00           H
ATOM   4615 HD13 LEU X 302      12.547  12.775  -0.314  1.00  0.00           H
ATOM   4616  CD2 LEU X 302       9.861  14.752   1.028  1.00  0.00           C
ATOM   4617 HD21 LEU X 302       9.742  15.812   1.269  1.00  0.00           H
ATOM   4618 HD22 LEU X 302       9.336  14.556   0.095  1.00  0.00           H
ATOM   4619 HD23 LEU X 302       9.365  14.046   1.686  1.00  0.00           H
ATOM   4620  C   LEU X 302      14.217  15.288   1.895  1.00  0.00           C
ATOM   4621  O   LEU X 302      13.867  16.115   1.025  1.00  0.00           O
ATOM   4622  N   THR X 303      15.204  15.677   2.700  1.00  0.00           N
ATOM   4623  H   THR X 303      15.441  15.212   3.561  1.00  0.00           H
ATOM   4624  CA  THR X 303      16.092  16.771   2.492  1.00  0.00           C
ATOM   4625  HA  THR X 303      15.988  17.048   1.441  1.00  0.00           H
ATOM   4626  CB  THR X 303      15.720  17.888   3.444  1.00  0.00           C
ATOM   4627  HB  THR X 303      15.672  17.498   4.459  1.00  0.00           H
ATOM   4628  CG2 THR X 303      16.801  19.015   3.478  1.00  0.00           C
ATOM   4629 HG21 THR X 303      17.745  18.780   3.985  1.00  0.00           H
ATOM   4630 HG22 THR X 303      16.582  19.866   4.120  1.00  0.00           H
ATOM   4631 HG23 THR X 303      17.105  19.369   2.496  1.00  0.00           H
ATOM   4632  OG1 THR X 303      14.532  18.453   3.086  1.00  0.00           O
ATOM   4633  HG1 THR X 303      13.913  17.971   3.634  1.00  0.00           H
ATOM   4634  C   THR X 303      17.507  16.303   2.671  1.00  0.00           C
ATOM   4635  O   THR X 303      18.308  16.700   1.875  1.00  0.00           O
ATOM   4636  N   ASP X 304      17.807  15.694   3.797  1.00  0.00           N
ATOM   4637  H   ASP X 304      17.046  15.687   4.461  1.00  0.00           H
ATOM   4638  CA  ASP X 304      19.199  15.385   4.213  1.00  0.00           C
ATOM   4639  HA  ASP X 304      19.823  16.164   3.777  1.00  0.00           H
ATOM   4640  CB  ASP X 304      19.481  15.573   5.718  1.00  0.00           C
ATOM   4641  HB2 ASP X 304      19.197  16.515   6.181  1.00  0.00           H
ATOM   4642  HB3 ASP X 304      18.908  14.718   6.086  1.00  0.00           H
ATOM   4643  CG  ASP X 304      20.908  15.314   6.081  1.00  0.00           C
ATOM   4644  OD1 ASP X 304      21.112  15.174   7.276  1.00  0.00           O
ATOM   4645  OD2 ASP X 304      21.872  15.256   5.268  1.00  0.00           O
ATOM   4646  C   ASP X 304      19.684  14.030   3.542  1.00  0.00           C
ATOM   4647  O   ASP X 304      19.132  12.954   3.778  1.00  0.00           O
ATOM   4648  N   ASP X 305      20.739  14.127   2.761  1.00  0.00           N
ATOM   4649  H   ASP X 305      21.074  15.079   2.679  1.00  0.00           H
ATOM   4650  CA  ASP X 305      21.424  13.061   2.013  1.00  0.00           C
ATOM   4651  HA  ASP X 305      20.599  12.409   1.746  1.00  0.00           H
ATOM   4652  CB  ASP X 305      21.912  13.649   0.666  1.00  0.00           C
ATOM   4653  HB2 ASP X 305      22.416  12.827   0.152  1.00  0.00           H
ATOM   4654  HB3 ASP X 305      21.140  13.726  -0.106  1.00  0.00           H
ATOM   4655  CG  ASP X 305      22.748  14.904   0.725  1.00  0.00           C
ATOM   4656  OD1 ASP X 305      23.722  14.933  -0.061  1.00  0.00           O
ATOM   4657  OD2 ASP X 305      22.469  15.851   1.438  1.00  0.00           O
ATOM   4658  C   ASP X 305      22.536  12.321   2.890  1.00  0.00           C
ATOM   4659  O   ASP X 305      23.089  11.349   2.362  1.00  0.00           O
ATOM   4660  N   LYS X 306      22.744  12.760   4.122  1.00  0.00           N
ATOM   4661  H   LYS X 306      22.393  13.672   4.365  1.00  0.00           H
ATOM   4662  CA  LYS X 306      23.701  12.125   5.038  1.00  0.00           C
ATOM   4663  HA  LYS X 306      24.245  11.292   4.595  1.00  0.00           H
ATOM   4664  CB  LYS X 306      24.696  13.190   5.614  1.00  0.00           C
ATOM   4665  HB2 LYS X 306      24.195  13.922   6.233  1.00  0.00           H
ATOM   4666  HB3 LYS X 306      25.265  12.627   6.360  1.00  0.00           H
ATOM   4667  CG  LYS X 306      25.604  13.917   4.635  1.00  0.00           C
ATOM   4668  HG2 LYS X 306      26.423  14.415   5.136  1.00  0.00           H
ATOM   4669  HG3 LYS X 306      26.026  13.062   4.107  1.00  0.00           H
ATOM   4670  CD  LYS X 306      24.875  14.913   3.718  1.00  0.00           C
ATOM   4671  HD2 LYS X 306      24.028  14.468   3.205  1.00  0.00           H
ATOM   4672  HD3 LYS X 306      24.459  15.730   4.319  1.00  0.00           H
ATOM   4673  CE  LYS X 306      25.867  15.441   2.671  1.00  0.00           C
ATOM   4674  HE2 LYS X 306      26.662  16.023   3.137  1.00  0.00           H
ATOM   4675  HE3 LYS X 306      26.308  14.596   2.136  1.00  0.00           H
ATOM   4676  NZ  LYS X 306      25.290  16.388   1.737  1.00  0.00           N
ATOM   4677  HZ1 LYS X 306      24.475  16.018   1.266  1.00  0.00           H
ATOM   4678  HZ2 LYS X 306      26.000  16.681   1.077  1.00  0.00           H
ATOM   4679  HZ3 LYS X 306      25.151  17.249   2.238  1.00  0.00           H
ATOM   4680  C   LYS X 306      22.936  11.636   6.295  1.00  0.00           C
ATOM   4681  O   LYS X 306      23.458  11.243   7.306  1.00  0.00           O
ATOM   4682  N   SER X 307      21.627  11.696   6.179  1.00  0.00           N
ATOM   4683  H   SER X 307      21.202  12.075   5.346  1.00  0.00           H
ATOM   4684  CA  SER X 307      20.661  11.294   7.206  1.00  0.00           C
ATOM   4685  HA  SER X 307      20.896  11.806   8.135  1.00  0.00           H
ATOM   4686  CB  SER X 307      19.171  11.719   6.935  1.00  0.00           C
ATOM   4687  HB2 SER X 307      18.523  11.578   7.795  1.00  0.00           H
ATOM   4688  HB3 SER X 307      19.089  12.805   6.860  1.00  0.00           H
ATOM   4689  OG  SER X 307      18.773  11.277   5.648  1.00  0.00           O
ATOM   4690  HG  SER X 307      18.777  11.982   5.001  1.00  0.00           H
ATOM   4691  C   SER X 307      20.738   9.800   7.485  1.00  0.00           C
ATOM   4692  O   SER X 307      20.669   9.018   6.588  1.00  0.00           O
ATOM   4693  N   LYS X 308      20.868   9.504   8.748  1.00  0.00           N
ATOM   4694  H   LYS X 308      20.908  10.315   9.360  1.00  0.00           H
ATOM   4695  CA  LYS X 308      21.135   8.099   9.291  1.00  0.00           C
ATOM   4696  HA  LYS X 308      20.782   7.421   8.516  1.00  0.00           H
ATOM   4697  CB  LYS X 308      22.731   7.932   9.547  1.00  0.00           C
ATOM   4698  HB2 LYS X 308      23.048   8.753  10.185  1.00  0.00           H
ATOM   4699  HB3 LYS X 308      22.804   7.025  10.149  1.00  0.00           H
ATOM   4700  CG  LYS X 308      23.643   7.812   8.309  1.00  0.00           C
ATOM   4701  HG2 LYS X 308      23.283   6.862   7.895  1.00  0.00           H
ATOM   4702  HG3 LYS X 308      23.468   8.684   7.677  1.00  0.00           H
ATOM   4703  CD  LYS X 308      25.121   7.541   8.614  1.00  0.00           C
ATOM   4704  HD2 LYS X 308      25.217   6.829   9.428  1.00  0.00           H
ATOM   4705  HD3 LYS X 308      25.574   7.061   7.758  1.00  0.00           H
ATOM   4706  CE  LYS X 308      26.089   8.687   9.031  1.00  0.00           C
ATOM   4707  HE2 LYS X 308      25.791   9.150   9.964  1.00  0.00           H
ATOM   4708  HE3 LYS X 308      27.114   8.314   8.977  1.00  0.00           H
ATOM   4709  NZ  LYS X 308      26.121   9.783   8.005  1.00  0.00           N
ATOM   4710  HZ1 LYS X 308      26.342   9.451   7.086  1.00  0.00           H
ATOM   4711  HZ2 LYS X 308      26.752  10.505   8.312  1.00  0.00           H
ATOM   4712  HZ3 LYS X 308      25.216  10.233   7.957  1.00  0.00           H
ATOM   4713  C   LYS X 308      20.195   7.766  10.477  1.00  0.00           C
ATOM   4714  O   LYS X 308      19.735   8.717  11.144  1.00  0.00           O
ATOM   4715  N   PRO X 309      19.906   6.485  10.893  1.00  0.00           N
ATOM   4716  CD  PRO X 309      20.546   5.252  10.413  1.00  0.00           C
ATOM   4717  HD2 PRO X 309      21.527   5.168  10.876  1.00  0.00           H
ATOM   4718  HD3 PRO X 309      20.568   5.270   9.324  1.00  0.00           H
ATOM   4719  CG  PRO X 309      19.556   4.130  10.780  1.00  0.00           C
ATOM   4720  HG2 PRO X 309      20.114   3.199  10.870  1.00  0.00           H
ATOM   4721  HG3 PRO X 309      18.841   4.081   9.959  1.00  0.00           H
ATOM   4722  CB  PRO X 309      18.817   4.610  12.054  1.00  0.00           C
ATOM   4723  HB2 PRO X 309      19.256   4.145  12.935  1.00  0.00           H
ATOM   4724  HB3 PRO X 309      17.804   4.212  12.098  1.00  0.00           H
ATOM   4725  CA  PRO X 309      18.895   6.142  11.924  1.00  0.00           C
ATOM   4726  HA  PRO X 309      17.985   6.571  11.499  1.00  0.00           H
ATOM   4727  C   PRO X 309      19.256   6.712  13.275  1.00  0.00           C
ATOM   4728  O   PRO X 309      20.404   6.579  13.768  1.00  0.00           O
ATOM   4729  N   THR X 310      18.254   7.239  14.013  1.00  0.00           N
ATOM   4730  H   THR X 310      17.459   7.399  13.416  1.00  0.00           H
ATOM   4731  CA  THR X 310      18.248   7.466  15.504  1.00  0.00           C
ATOM   4732  HA  THR X 310      19.277   7.421  15.857  1.00  0.00           H
ATOM   4733  CB  THR X 310      17.574   8.764  15.838  1.00  0.00           C
ATOM   4734  HB  THR X 310      17.329   8.872  16.903  1.00  0.00           H
ATOM   4735  CG2 THR X 310      18.530   9.910  15.471  1.00  0.00           C
ATOM   4736 HG21 THR X 310      18.792   9.795  14.432  1.00  0.00           H
ATOM   4737 HG22 THR X 310      19.362   9.923  16.170  1.00  0.00           H
ATOM   4738 HG23 THR X 310      17.929  10.804  15.627  1.00  0.00           H
ATOM   4739  OG1 THR X 310      16.445   9.061  15.043  1.00  0.00           O
ATOM   4740  HG1 THR X 310      16.176   9.942  15.292  1.00  0.00           H
ATOM   4741  C   THR X 310      17.385   6.462  16.229  1.00  0.00           C
ATOM   4742  O   THR X 310      17.386   6.401  17.416  1.00  0.00           O
ATOM   4743  N   GLN X 311      16.671   5.613  15.561  1.00  0.00           N
ATOM   4744  H   GLN X 311      16.873   5.603  14.572  1.00  0.00           H
ATOM   4745  CA  GLN X 311      15.909   4.434  16.212  1.00  0.00           C
ATOM   4746  HA  GLN X 311      16.599   4.145  17.001  1.00  0.00           H
ATOM   4747  CB  GLN X 311      14.526   4.919  16.632  1.00  0.00           C
ATOM   4748  HB2 GLN X 311      13.913   5.094  15.746  1.00  0.00           H
ATOM   4749  HB3 GLN X 311      13.996   4.094  17.102  1.00  0.00           H
ATOM   4750  CG  GLN X 311      14.340   6.173  17.503  1.00  0.00           C
ATOM   4751  HG2 GLN X 311      14.995   6.975  17.151  1.00  0.00           H
ATOM   4752  HG3 GLN X 311      13.266   6.296  17.353  1.00  0.00           H
ATOM   4753  CD  GLN X 311      14.606   5.959  18.994  1.00  0.00           C
ATOM   4754  OE1 GLN X 311      14.418   4.906  19.461  1.00  0.00           O
ATOM   4755  NE2 GLN X 311      15.070   6.904  19.753  1.00  0.00           N
ATOM   4756 HE21 GLN X 311      15.538   6.581  20.581  1.00  0.00           H
ATOM   4757 HE22 GLN X 311      15.277   7.828  19.375  1.00  0.00           H
ATOM   4758  C   GLN X 311      15.712   3.268  15.149  1.00  0.00           C
ATOM   4759  O   GLN X 311      15.716   3.559  13.949  1.00  0.00           O
ATOM   4760  N   GLY X 312      15.276   2.084  15.644  1.00  0.00           N
ATOM   4761  H   GLY X 312      15.207   2.056  16.653  1.00  0.00           H
ATOM   4762  CA  GLY X 312      14.974   0.902  14.782  1.00  0.00           C
ATOM   4763  HA2 GLY X 312      14.466   1.195  13.861  1.00  0.00           H
ATOM   4764  HA3 GLY X 312      15.900   0.404  14.478  1.00  0.00           H
ATOM   4765  C   GLY X 312      14.219  -0.199  15.473  1.00  0.00           C
ATOM   4766  O   GLY X 312      14.236  -0.230  16.675  1.00  0.00           O
ATOM   4767  N   GLN X 313      13.466  -1.016  14.764  1.00  0.00           N
ATOM   4768  H   GLN X 313      13.497  -0.986  13.756  1.00  0.00           H
ATOM   4769  CA  GLN X 313      12.488  -1.963  15.442  1.00  0.00           C
ATOM   4770  HA  GLN X 313      12.978  -2.405  16.306  1.00  0.00           H
ATOM   4771  CB  GLN X 313      11.251  -1.047  15.801  1.00  0.00           C
ATOM   4772  HB2 GLN X 313      11.579  -0.291  16.510  1.00  0.00           H
ATOM   4773  HB3 GLN X 313      10.872  -0.551  14.911  1.00  0.00           H
ATOM   4774  CG  GLN X 313      10.056  -1.956  16.359  1.00  0.00           C
ATOM   4775  HG2 GLN X 313       9.638  -2.579  15.573  1.00  0.00           H
ATOM   4776  HG3 GLN X 313      10.425  -2.558  17.189  1.00  0.00           H
ATOM   4777  CD  GLN X 313       8.849  -1.171  16.888  1.00  0.00           C
ATOM   4778  OE1 GLN X 313       8.868   0.060  17.104  1.00  0.00           O
ATOM   4779  NE2 GLN X 313       7.756  -1.828  17.232  1.00  0.00           N
ATOM   4780 HE21 GLN X 313       6.897  -1.330  17.421  1.00  0.00           H
ATOM   4781 HE22 GLN X 313       7.696  -2.832  17.070  1.00  0.00           H
ATOM   4782  C   GLN X 313      12.102  -3.064  14.407  1.00  0.00           C
ATOM   4783  O   GLN X 313      11.783  -2.721  13.257  1.00  0.00           O
ATOM   4784  N   THR X 314      12.126  -4.304  14.765  1.00  0.00           N
ATOM   4785  H   THR X 314      12.485  -4.518  15.680  1.00  0.00           H
ATOM   4786  CA  THR X 314      11.843  -5.416  13.834  1.00  0.00           C
ATOM   4787  HA  THR X 314      12.115  -5.066  12.841  1.00  0.00           H
ATOM   4788  CB  THR X 314      12.678  -6.618  14.183  1.00  0.00           C
ATOM   4789  HB  THR X 314      13.692  -6.240  14.275  1.00  0.00           H
ATOM   4790  CG2 THR X 314      12.106  -7.438  15.296  1.00  0.00           C
ATOM   4791 HG21 THR X 314      11.814  -6.813  16.142  1.00  0.00           H
ATOM   4792 HG22 THR X 314      12.849  -8.199  15.556  1.00  0.00           H
ATOM   4793 HG23 THR X 314      11.182  -7.969  15.040  1.00  0.00           H
ATOM   4794  OG1 THR X 314      12.560  -7.468  13.008  1.00  0.00           O
ATOM   4795  HG1 THR X 314      13.388  -7.930  12.882  1.00  0.00           H
ATOM   4796  C   THR X 314      10.335  -5.697  13.794  1.00  0.00           C
ATOM   4797  O   THR X 314       9.621  -5.596  14.800  1.00  0.00           O
ATOM   4798  N   ILE X 315       9.806  -6.027  12.643  1.00  0.00           N
ATOM   4799  H   ILE X 315      10.427  -6.042  11.835  1.00  0.00           H
ATOM   4800  CA  ILE X 315       8.301  -6.280  12.466  1.00  0.00           C
ATOM   4801  HA  ILE X 315       7.751  -6.296  13.409  1.00  0.00           H
ATOM   4802  CB  ILE X 315       7.753  -5.233  11.459  1.00  0.00           C
ATOM   4803  HB  ILE X 315       8.059  -5.600  10.481  1.00  0.00           H
ATOM   4804  CG2 ILE X 315       6.246  -5.392  11.460  1.00  0.00           C
ATOM   4805 HG21 ILE X 315       5.959  -6.307  10.939  1.00  0.00           H
ATOM   4806 HG22 ILE X 315       5.786  -4.518  10.993  1.00  0.00           H
ATOM   4807 HG23 ILE X 315       5.745  -5.452  12.420  1.00  0.00           H
ATOM   4808  CG1 ILE X 315       8.190  -3.693  11.539  1.00  0.00           C
ATOM   4809 HG12 ILE X 315       9.233  -3.511  11.298  1.00  0.00           H
ATOM   4810 HG13 ILE X 315       7.692  -3.140  10.750  1.00  0.00           H
ATOM   4811  CD1 ILE X 315       7.817  -3.074  12.968  1.00  0.00           C
ATOM   4812 HD11 ILE X 315       8.080  -2.026  12.918  1.00  0.00           H
ATOM   4813 HD12 ILE X 315       8.519  -3.481  13.711  1.00  0.00           H
ATOM   4814 HD13 ILE X 315       6.772  -3.275  13.168  1.00  0.00           H
ATOM   4815  C   ILE X 315       8.087  -7.706  11.946  1.00  0.00           C
ATOM   4816  O   ILE X 315       7.080  -8.296  12.357  1.00  0.00           O
ATOM   4817  N   VAL X 316       8.946  -8.219  11.054  1.00  0.00           N
ATOM   4818  H   VAL X 316       9.747  -7.724  10.678  1.00  0.00           H
ATOM   4819  CA  VAL X 316       8.796  -9.600  10.544  1.00  0.00           C
ATOM   4820  HA  VAL X 316       8.297 -10.175  11.328  1.00  0.00           H
ATOM   4821  CB  VAL X 316       8.028  -9.752   9.227  1.00  0.00           C
ATOM   4822  HB  VAL X 316       8.581  -9.227   8.447  1.00  0.00           H
ATOM   4823  CG1 VAL X 316       7.925 -11.195   8.649  1.00  0.00           C
ATOM   4824 HG11 VAL X 316       7.277 -11.800   9.282  1.00  0.00           H
ATOM   4825 HG12 VAL X 316       7.504 -11.230   7.651  1.00  0.00           H
ATOM   4826 HG13 VAL X 316       8.936 -11.605   8.601  1.00  0.00           H
ATOM   4827  CG2 VAL X 316       6.602  -9.165   9.260  1.00  0.00           C
ATOM   4828 HG21 VAL X 316       6.050  -9.265   8.335  1.00  0.00           H
ATOM   4829 HG22 VAL X 316       6.655  -8.101   9.499  1.00  0.00           H
ATOM   4830 HG23 VAL X 316       6.003  -9.520  10.096  1.00  0.00           H
ATOM   4831  C   VAL X 316      10.144 -10.238  10.431  1.00  0.00           C
ATOM   4832  O   VAL X 316      11.044  -9.549   9.854  1.00  0.00           O
ATOM   4833  N   LEU X 317      10.341 -11.511  10.796  1.00  0.00           N
ATOM   4834  H   LEU X 317       9.571 -12.118  11.047  1.00  0.00           H
ATOM   4835  CA  LEU X 317      11.645 -12.225  10.813  1.00  0.00           C
ATOM   4836  HA  LEU X 317      12.392 -11.623  11.325  1.00  0.00           H
ATOM   4837  CB  LEU X 317      11.384 -13.578  11.536  1.00  0.00           C
ATOM   4838  HB2 LEU X 317      10.502 -14.053  11.108  1.00  0.00           H
ATOM   4839  HB3 LEU X 317      12.160 -14.307  11.281  1.00  0.00           H
ATOM   4840  CG  LEU X 317      11.162 -13.668  12.994  1.00  0.00           C
ATOM   4841  HG  LEU X 317      10.178 -13.224  13.212  1.00  0.00           H
ATOM   4842  CD1 LEU X 317      11.100 -15.090  13.486  1.00  0.00           C
ATOM   4843 HD11 LEU X 317      11.161 -15.103  14.579  1.00  0.00           H
ATOM   4844 HD12 LEU X 317      11.916 -15.685  13.070  1.00  0.00           H
ATOM   4845 HD13 LEU X 317      10.149 -15.477  13.121  1.00  0.00           H
ATOM   4846  CD2 LEU X 317      12.143 -12.924  13.861  1.00  0.00           C
ATOM   4847 HD21 LEU X 317      12.015 -11.858  13.727  1.00  0.00           H
ATOM   4848 HD22 LEU X 317      11.970 -13.063  14.936  1.00  0.00           H
ATOM   4849 HD23 LEU X 317      13.184 -13.099  13.581  1.00  0.00           H
ATOM   4850  C   LEU X 317      12.206 -12.548   9.459  1.00  0.00           C
ATOM   4851  O   LEU X 317      11.561 -12.931   8.482  1.00  0.00           O
ATOM   4852  N   ASN X 318      13.537 -12.579   9.494  1.00  0.00           N
ATOM   4853  H   ASN X 318      14.034 -12.254  10.309  1.00  0.00           H
ATOM   4854  CA  ASN X 318      14.267 -12.667   8.220  1.00  0.00           C
ATOM   4855  HA  ASN X 318      13.807 -11.901   7.607  1.00  0.00           H
ATOM   4856  CB  ASN X 318      15.702 -12.139   8.408  1.00  0.00           C
ATOM   4857  HB2 ASN X 318      15.681 -11.199   8.965  1.00  0.00           H
ATOM   4858  HB3 ASN X 318      16.320 -12.878   8.918  1.00  0.00           H
ATOM   4859  CG  ASN X 318      16.361 -11.917   7.018  1.00  0.00           C
ATOM   4860  OD1 ASN X 318      15.750 -11.524   6.057  1.00  0.00           O
ATOM   4861  ND2 ASN X 318      17.687 -12.057   7.056  1.00  0.00           N
ATOM   4862 HD21 ASN X 318      18.142 -12.141   7.961  1.00  0.00           H
ATOM   4863 HD22 ASN X 318      18.253 -11.964   6.222  1.00  0.00           H
ATOM   4864  C   ASN X 318      14.238 -13.988   7.535  1.00  0.00           C
ATOM   4865  O   ASN X 318      14.521 -14.093   6.331  1.00  0.00           O
ATOM   4866  N   THR X 319      13.795 -15.001   8.209  1.00  0.00           N
ATOM   4867  H   THR X 319      13.641 -14.826   9.192  1.00  0.00           H
ATOM   4868  CA  THR X 319      13.563 -16.313   7.641  1.00  0.00           C
ATOM   4869  HA  THR X 319      14.380 -16.605   6.981  1.00  0.00           H
ATOM   4870  CB  THR X 319      13.462 -17.335   8.720  1.00  0.00           C
ATOM   4871  HB  THR X 319      13.397 -18.258   8.138  1.00  0.00           H
ATOM   4872  CG2 THR X 319      14.772 -17.334   9.476  1.00  0.00           C
ATOM   4873 HG21 THR X 319      14.853 -16.393  10.021  1.00  0.00           H
ATOM   4874 HG22 THR X 319      15.563 -17.499   8.750  1.00  0.00           H
ATOM   4875 HG23 THR X 319      14.741 -18.242  10.080  1.00  0.00           H
ATOM   4876  OG1 THR X 319      12.395 -17.066   9.596  1.00  0.00           O
ATOM   4877  HG1 THR X 319      12.396 -17.777  10.231  1.00  0.00           H
ATOM   4878  C   THR X 319      12.230 -16.545   6.841  1.00  0.00           C
ATOM   4879  O   THR X 319      11.932 -17.588   6.272  1.00  0.00           O
ATOM   4880  N   ASP X 320      11.347 -15.508   6.866  1.00  0.00           N
ATOM   4881  H   ASP X 320      11.643 -14.707   7.406  1.00  0.00           H
ATOM   4882  CA  ASP X 320      10.147 -15.316   6.147  1.00  0.00           C
ATOM   4883  HA  ASP X 320       9.613 -16.241   5.905  1.00  0.00           H
ATOM   4884  CB  ASP X 320       9.082 -14.656   7.104  1.00  0.00           C
ATOM   4885  HB2 ASP X 320       9.168 -15.014   8.129  1.00  0.00           H
ATOM   4886  HB3 ASP X 320       9.195 -13.574   7.071  1.00  0.00           H
ATOM   4887  CG  ASP X 320       7.615 -14.952   6.695  1.00  0.00           C
ATOM   4888  OD1 ASP X 320       6.710 -15.037   7.553  1.00  0.00           O
ATOM   4889  OD2 ASP X 320       7.224 -15.060   5.476  1.00  0.00           O
ATOM   4890  C   ASP X 320      10.296 -14.438   4.917  1.00  0.00           C
ATOM   4891  O   ASP X 320      10.754 -13.316   4.973  1.00  0.00           O
ATOM   4892  N   TRP X 321       9.677 -14.838   3.732  1.00  0.00           N
ATOM   4893  H   TRP X 321       9.389 -15.806   3.673  1.00  0.00           H
ATOM   4894  CA  TRP X 321       9.720 -14.073   2.442  1.00  0.00           C
ATOM   4895  HA  TRP X 321      10.703 -13.607   2.386  1.00  0.00           H
ATOM   4896  CB  TRP X 321       9.726 -15.026   1.249  1.00  0.00           C
ATOM   4897  HB2 TRP X 321      10.488 -15.756   1.535  1.00  0.00           H
ATOM   4898  HB3 TRP X 321       8.717 -15.456   1.219  1.00  0.00           H
ATOM   4899  CG  TRP X 321       9.936 -14.604  -0.155  1.00  0.00           C
ATOM   4900  CD1 TRP X 321      11.173 -14.314  -0.627  1.00  0.00           C
ATOM   4901  HD1 TRP X 321      12.063 -14.288  -0.020  1.00  0.00           H
ATOM   4902  NE1 TRP X 321      11.004 -13.851  -1.931  1.00  0.00           N
ATOM   4903  HE1 TRP X 321      11.830 -13.450  -2.366  1.00  0.00           H
ATOM   4904  CE2 TRP X 321       9.674 -14.009  -2.406  1.00  0.00           C
ATOM   4905  CZ2 TRP X 321       9.018 -13.655  -3.616  1.00  0.00           C
ATOM   4906  HZ2 TRP X 321       9.587 -13.402  -4.504  1.00  0.00           H
ATOM   4907  CH2 TRP X 321       7.682 -13.952  -3.689  1.00  0.00           C
ATOM   4908  HH2 TRP X 321       7.162 -13.740  -4.616  1.00  0.00           H
ATOM   4909  CZ3 TRP X 321       7.001 -14.531  -2.563  1.00  0.00           C
ATOM   4910  HZ3 TRP X 321       5.935 -14.705  -2.577  1.00  0.00           H
ATOM   4911  CE3 TRP X 321       7.585 -14.755  -1.279  1.00  0.00           C
ATOM   4912  HE3 TRP X 321       6.997 -15.052  -0.427  1.00  0.00           H
ATOM   4913  CD2 TRP X 321       8.938 -14.456  -1.201  1.00  0.00           C
ATOM   4914  C   TRP X 321       8.652 -12.931   2.410  1.00  0.00           C
ATOM   4915  O   TRP X 321       8.068 -12.616   1.356  1.00  0.00           O
ATOM   4916  N   SER X 322       8.347 -12.349   3.565  1.00  0.00           N
ATOM   4917  H   SER X 322       8.709 -12.809   4.397  1.00  0.00           H
ATOM   4918  CA  SER X 322       7.265 -11.359   3.695  1.00  0.00           C
ATOM   4919  HA  SER X 322       6.620 -11.345   2.820  1.00  0.00           H
ATOM   4920  CB  SER X 322       6.355 -11.715   4.872  1.00  0.00           C
ATOM   4921  HB2 SER X 322       6.834 -11.905   5.822  1.00  0.00           H
ATOM   4922  HB3 SER X 322       5.600 -10.952   5.067  1.00  0.00           H
ATOM   4923  OG  SER X 322       5.773 -13.013   4.647  1.00  0.00           O
ATOM   4924  HG  SER X 322       6.390 -13.725   4.843  1.00  0.00           H
ATOM   4925  C   SER X 322       7.763  -9.882   3.956  1.00  0.00           C
ATOM   4926  O   SER X 322       8.547  -9.688   4.806  1.00  0.00           O
ATOM   4927  N   GLY X 323       7.273  -8.955   3.141  1.00  0.00           N
ATOM   4928  H   GLY X 323       6.688  -9.267   2.386  1.00  0.00           H
ATOM   4929  CA  GLY X 323       7.705  -7.579   3.193  1.00  0.00           C
ATOM   4930  HA2 GLY X 323       7.443  -7.191   4.178  1.00  0.00           H
ATOM   4931  HA3 GLY X 323       8.791  -7.515   3.169  1.00  0.00           H
ATOM   4932  C   GLY X 323       7.135  -6.570   2.172  1.00  0.00           C
ATOM   4933  O   GLY X 323       7.469  -5.396   2.078  1.00  0.00           O
ATOM   4934  N   TYR X 324       6.123  -6.983   1.512  1.00  0.00           N
ATOM   4935  H   TYR X 324       5.722  -7.903   1.636  1.00  0.00           H
ATOM   4936  CA  TYR X 324       5.177  -6.089   0.780  1.00  0.00           C
ATOM   4937  HA  TYR X 324       5.793  -5.467   0.127  1.00  0.00           H
ATOM   4938  CB  TYR X 324       4.181  -6.891  -0.113  1.00  0.00           C
ATOM   4939  HB2 TYR X 324       4.789  -7.536  -0.734  1.00  0.00           H
ATOM   4940  HB3 TYR X 324       3.607  -7.508   0.579  1.00  0.00           H
ATOM   4941  CG  TYR X 324       3.190  -6.170  -0.976  1.00  0.00           C
ATOM   4942  CD1 TYR X 324       2.013  -5.615  -0.487  1.00  0.00           C
ATOM   4943  HD1 TYR X 324       1.762  -5.693   0.561  1.00  0.00           H
ATOM   4944  CE1 TYR X 324       1.001  -5.085  -1.320  1.00  0.00           C
ATOM   4945  HE1 TYR X 324       0.049  -4.707  -0.965  1.00  0.00           H
ATOM   4946  CZ  TYR X 324       1.294  -4.984  -2.623  1.00  0.00           C
ATOM   4947  OH  TYR X 324       0.408  -4.462  -3.487  1.00  0.00           O
ATOM   4948  HH  TYR X 324       0.804  -4.307  -4.350  1.00  0.00           H
ATOM   4949  CE2 TYR X 324       2.563  -5.402  -3.154  1.00  0.00           C
ATOM   4950  HE2 TYR X 324       2.760  -5.225  -4.205  1.00  0.00           H
ATOM   4951  CD2 TYR X 324       3.461  -6.154  -2.387  1.00  0.00           C
ATOM   4952  HD2 TYR X 324       4.319  -6.643  -2.806  1.00  0.00           H
ATOM   4953  C   TYR X 324       4.427  -5.245   1.824  1.00  0.00           C
ATOM   4954  O   TYR X 324       4.022  -5.809   2.882  1.00  0.00           O
ATOM   4955  N   SER X 325       4.467  -3.864   1.781  1.00  0.00           N
ATOM   4956  H   SER X 325       4.905  -3.468   0.955  1.00  0.00           H
ATOM   4957  CA  SER X 325       3.932  -3.056   2.893  1.00  0.00           C
ATOM   4958  HA  SER X 325       3.046  -3.584   3.243  1.00  0.00           H
ATOM   4959  CB  SER X 325       5.071  -2.945   3.871  1.00  0.00           C
ATOM   4960  HB2 SER X 325       5.417  -3.917   4.218  1.00  0.00           H
ATOM   4961  HB3 SER X 325       5.876  -2.547   3.253  1.00  0.00           H
ATOM   4962  OG  SER X 325       4.634  -2.148   4.909  1.00  0.00           O
ATOM   4963  HG  SER X 325       3.930  -2.570   5.410  1.00  0.00           H
ATOM   4964  C   SER X 325       3.460  -1.764   2.311  1.00  0.00           C
ATOM   4965  O   SER X 325       3.834  -1.310   1.222  1.00  0.00           O
ATOM   4966  N   GLY X 326       2.510  -1.273   3.054  1.00  0.00           N
ATOM   4967  H   GLY X 326       2.292  -1.711   3.935  1.00  0.00           H
ATOM   4968  CA  GLY X 326       1.842  -0.045   2.672  1.00  0.00           C
ATOM   4969  HA2 GLY X 326       2.427   0.743   2.216  1.00  0.00           H
ATOM   4970  HA3 GLY X 326       0.915  -0.207   2.119  1.00  0.00           H
ATOM   4971  C   GLY X 326       1.414   0.657   3.970  1.00  0.00           C
ATOM   4972  O   GLY X 326       1.635   0.171   5.121  1.00  0.00           O
ATOM   4973  N   SER X 327       0.757   1.769   3.827  1.00  0.00           N
ATOM   4974  H   SER X 327       0.347   2.080   2.959  1.00  0.00           H
ATOM   4975  CA  SER X 327       0.371   2.641   4.964  1.00  0.00           C
ATOM   4976  HA  SER X 327       0.429   2.097   5.905  1.00  0.00           H
ATOM   4977  CB  SER X 327       1.181   3.968   5.094  1.00  0.00           C
ATOM   4978  HB2 SER X 327       0.870   4.429   6.031  1.00  0.00           H
ATOM   4979  HB3 SER X 327       2.234   3.686   5.031  1.00  0.00           H
ATOM   4980  OG  SER X 327       0.832   4.895   4.065  1.00  0.00           O
ATOM   4981  HG  SER X 327       0.822   5.748   4.494  1.00  0.00           H
ATOM   4982  C   SER X 327      -1.075   3.157   4.899  1.00  0.00           C
ATOM   4983  O   SER X 327      -1.756   2.985   3.869  1.00  0.00           O
ATOM   4984  N   PHE X 328      -1.518   3.640   6.068  1.00  0.00           N
ATOM   4985  H   PHE X 328      -0.887   3.837   6.840  1.00  0.00           H
ATOM   4986  CA  PHE X 328      -2.803   4.373   6.191  1.00  0.00           C
ATOM   4987  HA  PHE X 328      -2.926   5.046   5.344  1.00  0.00           H
ATOM   4988  CB  PHE X 328      -3.958   3.351   6.117  1.00  0.00           C
ATOM   4989  HB2 PHE X 328      -4.940   3.807   6.020  1.00  0.00           H
ATOM   4990  HB3 PHE X 328      -3.888   2.754   5.206  1.00  0.00           H
ATOM   4991  CG  PHE X 328      -4.061   2.472   7.375  1.00  0.00           C
ATOM   4992  CD1 PHE X 328      -3.021   1.601   7.687  1.00  0.00           C
ATOM   4993  HD1 PHE X 328      -2.223   1.508   6.970  1.00  0.00           H
ATOM   4994  CE1 PHE X 328      -3.078   0.868   8.855  1.00  0.00           C
ATOM   4995  HE1 PHE X 328      -2.433   0.017   9.021  1.00  0.00           H
ATOM   4996  CZ  PHE X 328      -4.102   1.125   9.812  1.00  0.00           C
ATOM   4997  HZ  PHE X 328      -3.988   0.590  10.745  1.00  0.00           H
ATOM   4998  CE2 PHE X 328      -5.107   2.085   9.561  1.00  0.00           C
ATOM   4999  HE2 PHE X 328      -5.912   2.313  10.249  1.00  0.00           H
ATOM   5000  CD2 PHE X 328      -5.078   2.724   8.329  1.00  0.00           C
ATOM   5001  HD2 PHE X 328      -5.937   3.338   8.107  1.00  0.00           H
ATOM   5002  C   PHE X 328      -2.916   5.016   7.599  1.00  0.00           C
ATOM   5003  O   PHE X 328      -2.133   4.816   8.463  1.00  0.00           O
ATOM   5004  N   MET X 329      -3.894   5.917   7.823  1.00  0.00           N
ATOM   5005  H   MET X 329      -4.474   6.101   7.021  1.00  0.00           H
ATOM   5006  CA  MET X 329      -4.231   6.685   9.039  1.00  0.00           C
ATOM   5007  HA  MET X 329      -3.986   6.239  10.003  1.00  0.00           H
ATOM   5008  CB  MET X 329      -3.464   8.057   8.963  1.00  0.00           C
ATOM   5009  HB2 MET X 329      -3.922   8.672   8.192  1.00  0.00           H
ATOM   5010  HB3 MET X 329      -3.658   8.542   9.925  1.00  0.00           H
ATOM   5011  CG  MET X 329      -1.903   8.014   8.682  1.00  0.00           C
ATOM   5012  HG2 MET X 329      -1.563   7.075   9.094  1.00  0.00           H
ATOM   5013  HG3 MET X 329      -1.904   7.936   7.591  1.00  0.00           H
ATOM   5014  SD  MET X 329      -0.952   9.406   9.303  1.00  0.00           S
ATOM   5015  CE  MET X 329      -1.873  10.829   8.675  1.00  0.00           C
ATOM   5016  HE1 MET X 329      -2.936  10.717   8.891  1.00  0.00           H
ATOM   5017  HE2 MET X 329      -1.487  11.676   9.260  1.00  0.00           H
ATOM   5018  HE3 MET X 329      -1.825  10.943   7.598  1.00  0.00           H
ATOM   5019  C   MET X 329      -5.780   7.013   9.030  1.00  0.00           C
ATOM   5020  O   MET X 329      -6.395   6.968   7.936  1.00  0.00           O
ATOM   5021  N   ASP X 330      -6.336   7.172  10.226  1.00  0.00           N
ATOM   5022  H   ASP X 330      -5.752   6.960  11.028  1.00  0.00           H
ATOM   5023  CA  ASP X 330      -7.649   7.630  10.477  1.00  0.00           C
ATOM   5024  HA  ASP X 330      -8.268   7.186   9.691  1.00  0.00           H
ATOM   5025  CB  ASP X 330      -8.039   6.951  11.783  1.00  0.00           C
ATOM   5026  HB2 ASP X 330      -8.115   5.873  11.625  1.00  0.00           H
ATOM   5027  HB3 ASP X 330      -7.189   7.154  12.443  1.00  0.00           H
ATOM   5028  CG  ASP X 330      -9.392   7.442  12.319  1.00  0.00           C
ATOM   5029  OD1 ASP X 330      -9.764   7.130  13.438  1.00  0.00           O
ATOM   5030  OD2 ASP X 330     -10.134   8.045  11.545  1.00  0.00           O
ATOM   5031  C   ASP X 330      -7.619   9.092  10.699  1.00  0.00           C
ATOM   5032  O   ASP X 330      -7.178   9.665  11.719  1.00  0.00           O
ATOM   5033  N   TYR X 331      -8.099   9.701   9.620  1.00  0.00           N
ATOM   5034  H   TYR X 331      -8.571   9.065   8.988  1.00  0.00           H
ATOM   5035  CA  TYR X 331      -8.125  11.166   9.367  1.00  0.00           C
ATOM   5036  HA  TYR X 331      -7.221  11.639   9.745  1.00  0.00           H
ATOM   5037  CB  TYR X 331      -8.147  11.290   7.797  1.00  0.00           C
ATOM   5038  HB2 TYR X 331      -8.996  10.717   7.423  1.00  0.00           H
ATOM   5039  HB3 TYR X 331      -8.460  12.292   7.523  1.00  0.00           H
ATOM   5040  CG  TYR X 331      -6.875  10.923   7.066  1.00  0.00           C
ATOM   5041  CD1 TYR X 331      -5.881  11.837   7.098  1.00  0.00           C
ATOM   5042  HD1 TYR X 331      -5.988  12.734   7.694  1.00  0.00           H
ATOM   5043  CE1 TYR X 331      -4.627  11.514   6.614  1.00  0.00           C
ATOM   5044  HE1 TYR X 331      -3.812  12.156   6.915  1.00  0.00           H
ATOM   5045  CZ  TYR X 331      -4.428  10.247   5.939  1.00  0.00           C
ATOM   5046  OH  TYR X 331      -3.171   9.925   5.464  1.00  0.00           O
ATOM   5047  HH  TYR X 331      -3.008   9.055   5.102  1.00  0.00           H
ATOM   5048  CE2 TYR X 331      -5.459   9.340   5.771  1.00  0.00           C
ATOM   5049  HE2 TYR X 331      -5.304   8.427   5.203  1.00  0.00           H
ATOM   5050  CD2 TYR X 331      -6.728   9.679   6.334  1.00  0.00           C
ATOM   5051  HD2 TYR X 331      -7.626   9.073   6.259  1.00  0.00           H
ATOM   5052  C   TYR X 331      -9.271  11.920  10.002  1.00  0.00           C
ATOM   5053  O   TYR X 331      -9.150  13.160  10.186  1.00  0.00           O
ATOM   5054  N   TRP X 332     -10.384  11.259  10.375  1.00  0.00           N
ATOM   5055  H   TRP X 332     -10.455  10.261  10.204  1.00  0.00           H
ATOM   5056  CA  TRP X 332     -11.489  11.993  11.102  1.00  0.00           C
ATOM   5057  HA  TRP X 332     -11.458  13.075  10.980  1.00  0.00           H
ATOM   5058  CB  TRP X 332     -12.896  11.568  10.748  1.00  0.00           C
ATOM   5059  HB2 TRP X 332     -12.848  10.473  10.782  1.00  0.00           H
ATOM   5060  HB3 TRP X 332     -13.506  11.825  11.614  1.00  0.00           H
ATOM   5061  CG  TRP X 332     -13.574  12.114   9.492  1.00  0.00           C
ATOM   5062  CD1 TRP X 332     -14.584  13.056   9.473  1.00  0.00           C
[truncated: 75,292 more chars]
