# Supplementary material for: Binding mechanism of oseltamivir and influenza neuraminidase suggests perspectives for the design of new anti-influenza drugs
Source: PLoS Comput Biol. 2022 Jul 28;18(7):e1010343. doi: 10.1371/journal.pcbi.1010343 (PMC9401145; doi:10.1371/journal.pcbi.1010343)
Supplement: S2 Data — PDB files of typical conformation of the metastable states identified from our MSM (with water molecules and counter ions removed). A PDB file (containing water molecules and counter ions) of the metastable state S9 (corresponding to the NA subunit of residues 1~389) appearing in the oseltamivir-NA tetramer simulation. (ZIP) [file pcbi.1010343.s014.zip › S2_Data/S4.pdb]

CRYST1   86.156   86.156   86.156 109.47 109.47 109.47 P 1           1
ATOM      1  N   ARG X   1      13.757  25.810  -1.524  1.00  0.00           N
ATOM      2  H1  ARG X   1      13.880  26.270  -0.635  1.00  0.00           H
ATOM      3  H2  ARG X   1      14.633  25.869  -2.018  1.00  0.00           H
ATOM      4  H3  ARG X   1      13.084  26.452  -1.938  1.00  0.00           H
ATOM      5  CA  ARG X   1      13.200  24.465  -1.624  1.00  0.00           C
ATOM      6  HA  ARG X   1      12.998  24.153  -2.653  1.00  0.00           H
ATOM      7  CB  ARG X   1      14.166  23.470  -0.989  1.00  0.00           C
ATOM      8  HB2 ARG X   1      14.572  23.939  -0.096  1.00  0.00           H
ATOM      9  HB3 ARG X   1      13.555  22.631  -0.665  1.00  0.00           H
ATOM     10  CG  ARG X   1      15.334  22.948  -1.823  1.00  0.00           C
ATOM     11  HG2 ARG X   1      14.851  22.712  -2.777  1.00  0.00           H
ATOM     12  HG3 ARG X   1      16.066  23.715  -2.079  1.00  0.00           H
ATOM     13  CD  ARG X   1      16.038  21.667  -1.210  1.00  0.00           C
ATOM     14  HD2 ARG X   1      16.223  22.077  -0.214  1.00  0.00           H
ATOM     15  HD3 ARG X   1      15.429  20.787  -1.049  1.00  0.00           H
ATOM     16  NE  ARG X   1      17.286  21.421  -1.915  1.00  0.00           N
ATOM     17  HE  ARG X   1      18.076  22.008  -1.670  1.00  0.00           H
ATOM     18  CZ  ARG X   1      17.503  20.558  -2.815  1.00  0.00           C
ATOM     19  NH1 ARG X   1      16.579  19.758  -3.279  1.00  0.00           N
ATOM     20 HH11 ARG X   1      15.640  19.800  -2.910  1.00  0.00           H
ATOM     21 HH12 ARG X   1      16.802  19.283  -4.145  1.00  0.00           H
ATOM     22  NH2 ARG X   1      18.666  20.442  -3.312  1.00  0.00           N
ATOM     23 HH21 ARG X   1      19.313  20.552  -2.534  1.00  0.00           H
ATOM     24 HH22 ARG X   1      18.891  19.718  -3.975  1.00  0.00           H
ATOM     25  C   ARG X   1      11.797  24.530  -0.976  1.00  0.00           C
ATOM     26  O   ARG X   1      11.555  25.168   0.046  1.00  0.00           O
ATOM     27  N   ASP X   2      10.818  23.776  -1.510  1.00  0.00           N
ATOM     28  H   ASP X   2      11.013  23.198  -2.310  1.00  0.00           H
ATOM     29  CA  ASP X   2       9.490  23.478  -0.883  1.00  0.00           C
ATOM     30  HA  ASP X   2       8.997  24.447  -0.802  1.00  0.00           H
ATOM     31  CB  ASP X   2       8.723  22.606  -1.875  1.00  0.00           C
ATOM     32  HB2 ASP X   2       9.108  21.626  -2.128  1.00  0.00           H
ATOM     33  HB3 ASP X   2       7.734  22.449  -1.451  1.00  0.00           H
ATOM     34  CG  ASP X   2       8.454  23.323  -3.193  1.00  0.00           C
ATOM     35  OD1 ASP X   2       7.662  24.306  -3.236  1.00  0.00           O
ATOM     36  OD2 ASP X   2       9.143  23.095  -4.182  1.00  0.00           O
ATOM     37  C   ASP X   2       9.580  22.820   0.562  1.00  0.00           C
ATOM     38  O   ASP X   2      10.535  22.101   0.879  1.00  0.00           O
ATOM     39  N   PHE X   3       8.616  23.153   1.461  1.00  0.00           N
ATOM     40  H   PHE X   3       7.830  23.751   1.278  1.00  0.00           H
ATOM     41  CA  PHE X   3       8.591  22.589   2.810  1.00  0.00           C
ATOM     42  HA  PHE X   3       9.006  21.583   2.786  1.00  0.00           H
ATOM     43  CB  PHE X   3       9.409  23.564   3.760  1.00  0.00           C
ATOM     44  HB2 PHE X   3      10.429  23.586   3.372  1.00  0.00           H
ATOM     45  HB3 PHE X   3       8.938  24.547   3.684  1.00  0.00           H
ATOM     46  CG  PHE X   3       9.538  23.224   5.260  1.00  0.00           C
ATOM     47  CD1 PHE X   3      10.745  22.632   5.771  1.00  0.00           C
ATOM     48  HD1 PHE X   3      11.528  22.358   5.089  1.00  0.00           H
ATOM     49  CE1 PHE X   3      10.846  22.370   7.105  1.00  0.00           C
ATOM     50  HE1 PHE X   3      11.765  21.962   7.505  1.00  0.00           H
ATOM     51  CZ  PHE X   3       9.781  22.623   7.965  1.00  0.00           C
ATOM     52  HZ  PHE X   3       9.884  22.237   8.969  1.00  0.00           H
ATOM     53  CE2 PHE X   3       8.545  23.074   7.470  1.00  0.00           C
ATOM     54  HE2 PHE X   3       7.735  23.239   8.160  1.00  0.00           H
ATOM     55  CD2 PHE X   3       8.463  23.465   6.148  1.00  0.00           C
ATOM     56  HD2 PHE X   3       7.546  23.847   5.701  1.00  0.00           H
ATOM     57  C   PHE X   3       7.134  22.331   3.304  1.00  0.00           C
ATOM     58  O   PHE X   3       6.145  22.966   2.857  1.00  0.00           O
ATOM     59  N   ASN X   4       6.966  21.286   4.115  1.00  0.00           N
ATOM     60  H   ASN X   4       7.846  20.895   4.439  1.00  0.00           H
ATOM     61  CA  ASN X   4       5.759  20.827   4.799  1.00  0.00           C
ATOM     62  HA  ASN X   4       4.928  21.404   4.408  1.00  0.00           H
ATOM     63  CB  ASN X   4       5.405  19.392   4.320  1.00  0.00           C
ATOM     64  HB2 ASN X   4       5.085  19.443   3.278  1.00  0.00           H
ATOM     65  HB3 ASN X   4       6.263  18.749   4.525  1.00  0.00           H
ATOM     66  CG  ASN X   4       4.135  18.893   5.080  1.00  0.00           C
ATOM     67  OD1 ASN X   4       3.138  19.561   5.134  1.00  0.00           O
ATOM     68  ND2 ASN X   4       4.069  17.670   5.585  1.00  0.00           N
ATOM     69 HD21 ASN X   4       4.794  16.977   5.544  1.00  0.00           H
ATOM     70 HD22 ASN X   4       3.240  17.462   6.123  1.00  0.00           H
ATOM     71  C   ASN X   4       5.889  20.901   6.299  1.00  0.00           C
ATOM     72  O   ASN X   4       6.636  20.138   6.900  1.00  0.00           O
ATOM     73  N   ASN X   5       5.126  21.814   6.867  1.00  0.00           N
ATOM     74  H   ASN X   5       4.694  22.527   6.304  1.00  0.00           H
ATOM     75  CA  ASN X   5       4.734  21.665   8.327  1.00  0.00           C
ATOM     76  HA  ASN X   5       5.629  21.509   8.923  1.00  0.00           H
ATOM     77  CB  ASN X   5       4.138  23.073   8.799  1.00  0.00           C
ATOM     78  HB2 ASN X   5       4.878  23.844   8.547  1.00  0.00           H
ATOM     79  HB3 ASN X   5       3.192  23.285   8.306  1.00  0.00           H
ATOM     80  CG  ASN X   5       4.003  23.116  10.325  1.00  0.00           C
ATOM     81  OD1 ASN X   5       5.001  22.886  10.957  1.00  0.00           O
ATOM     82  ND2 ASN X   5       2.818  23.240  10.981  1.00  0.00           N
ATOM     83 HD21 ASN X   5       2.127  23.824  10.517  1.00  0.00           H
ATOM     84 HD22 ASN X   5       2.898  23.138  11.981  1.00  0.00           H
ATOM     85  C   ASN X   5       3.656  20.563   8.442  1.00  0.00           C
ATOM     86  O   ASN X   5       2.729  20.549   7.719  1.00  0.00           O
ATOM     87  N   LEU X   6       3.714  19.697   9.427  1.00  0.00           N
ATOM     88  H   LEU X   6       4.339  19.884  10.201  1.00  0.00           H
ATOM     89  CA  LEU X   6       2.880  18.535   9.563  1.00  0.00           C
ATOM     90  HA  LEU X   6       2.592  18.255   8.549  1.00  0.00           H
ATOM     91  CB  LEU X   6       3.693  17.319  10.150  1.00  0.00           C
ATOM     92  HB2 LEU X   6       4.483  17.088   9.442  1.00  0.00           H
ATOM     93  HB3 LEU X   6       4.236  17.554  11.067  1.00  0.00           H
ATOM     94  CG  LEU X   6       2.908  16.035  10.368  1.00  0.00           C
ATOM     95  HG  LEU X   6       2.073  16.050  11.074  1.00  0.00           H
ATOM     96  CD1 LEU X   6       2.288  15.558   9.053  1.00  0.00           C
ATOM     97 HD11 LEU X   6       1.531  16.248   8.701  1.00  0.00           H
ATOM     98 HD12 LEU X   6       1.745  14.627   9.187  1.00  0.00           H
ATOM     99 HD13 LEU X   6       3.077  15.295   8.352  1.00  0.00           H
ATOM    100  CD2 LEU X   6       3.704  14.809  10.841  1.00  0.00           C
ATOM    101 HD21 LEU X   6       4.483  14.581  10.105  1.00  0.00           H
ATOM    102 HD22 LEU X   6       4.256  14.929  11.774  1.00  0.00           H
ATOM    103 HD23 LEU X   6       3.109  13.917  11.032  1.00  0.00           H
ATOM    104  C   LEU X   6       1.473  18.908  10.243  1.00  0.00           C
ATOM    105  O   LEU X   6       0.510  18.172  10.094  1.00  0.00           O
ATOM    106  N   THR X   7       1.231  20.115  10.813  1.00  0.00           N
ATOM    107  H   THR X   7       2.066  20.673  10.919  1.00  0.00           H
ATOM    108  CA  THR X   7       0.084  20.509  11.587  1.00  0.00           C
ATOM    109  HA  THR X   7      -0.308  19.573  11.983  1.00  0.00           H
ATOM    110  CB  THR X   7       0.331  21.470  12.687  1.00  0.00           C
ATOM    111  HB  THR X   7       0.431  22.478  12.280  1.00  0.00           H
ATOM    112  CG2 THR X   7      -0.755  21.507  13.740  1.00  0.00           C
ATOM    113 HG21 THR X   7      -0.465  22.068  14.626  1.00  0.00           H
ATOM    114 HG22 THR X   7      -0.951  20.498  14.119  1.00  0.00           H
ATOM    115 HG23 THR X   7      -1.706  21.897  13.389  1.00  0.00           H
ATOM    116  OG1 THR X   7       1.559  21.044  13.239  1.00  0.00           O
ATOM    117  HG1 THR X   7       2.081  21.832  13.453  1.00  0.00           H
ATOM    118  C   THR X   7      -1.062  20.921  10.521  1.00  0.00           C
ATOM    119  O   THR X   7      -1.397  22.079  10.433  1.00  0.00           O
ATOM    120  N   LYS X   8      -1.505  19.977   9.614  1.00  0.00           N
ATOM    121  H   LYS X   8      -1.204  19.021   9.592  1.00  0.00           H
ATOM    122  CA  LYS X   8      -2.717  20.187   8.741  1.00  0.00           C
ATOM    123  HA  LYS X   8      -3.216  21.086   9.084  1.00  0.00           H
ATOM    124  CB  LYS X   8      -2.257  20.395   7.267  1.00  0.00           C
ATOM    125  HB2 LYS X   8      -1.523  19.606   7.118  1.00  0.00           H
ATOM    126  HB3 LYS X   8      -3.104  20.267   6.586  1.00  0.00           H
ATOM    127  CG  LYS X   8      -1.599  21.744   6.932  1.00  0.00           C
ATOM    128  HG2 LYS X   8      -2.292  22.516   7.261  1.00  0.00           H
ATOM    129  HG3 LYS X   8      -0.729  21.982   7.546  1.00  0.00           H
ATOM    130  CD  LYS X   8      -1.541  21.812   5.422  1.00  0.00           C
ATOM    131  HD2 LYS X   8      -1.031  20.925   5.052  1.00  0.00           H
ATOM    132  HD3 LYS X   8      -2.549  21.682   5.020  1.00  0.00           H
ATOM    133  CE  LYS X   8      -1.011  23.158   5.053  1.00  0.00           C
ATOM    134  HE2 LYS X   8      -1.766  23.941   5.134  1.00  0.00           H
ATOM    135  HE3 LYS X   8      -0.180  23.428   5.706  1.00  0.00           H
ATOM    136  NZ  LYS X   8      -0.593  23.289   3.628  1.00  0.00           N
ATOM    137  HZ1 LYS X   8       0.183  22.708   3.341  1.00  0.00           H
ATOM    138  HZ2 LYS X   8      -0.264  24.235   3.461  1.00  0.00           H
ATOM    139  HZ3 LYS X   8      -1.357  23.230   2.964  1.00  0.00           H
ATOM    140  C   LYS X   8      -3.643  18.985   8.767  1.00  0.00           C
ATOM    141  O   LYS X   8      -3.305  17.875   9.067  1.00  0.00           O
ATOM    142  N   GLY X   9      -4.925  19.264   8.558  1.00  0.00           N
ATOM    143  H   GLY X   9      -5.094  20.254   8.495  1.00  0.00           H
ATOM    144  CA  GLY X   9      -6.045  18.277   8.413  1.00  0.00           C
ATOM    145  HA2 GLY X   9      -6.035  17.344   8.978  1.00  0.00           H
ATOM    146  HA3 GLY X   9      -6.939  18.801   8.733  1.00  0.00           H
ATOM    147  C   GLY X   9      -6.250  17.873   6.974  1.00  0.00           C
ATOM    148  O   GLY X   9      -5.828  18.529   6.029  1.00  0.00           O
ATOM    149  N   LEU X  10      -7.020  16.745   6.693  1.00  0.00           N
ATOM    150  H   LEU X  10      -7.408  16.212   7.454  1.00  0.00           H
ATOM    151  CA  LEU X  10      -7.408  16.385   5.356  1.00  0.00           C
ATOM    152  HA  LEU X  10      -6.633  16.821   4.722  1.00  0.00           H
ATOM    153  CB  LEU X  10      -7.659  14.881   5.231  1.00  0.00           C
ATOM    154  HB2 LEU X  10      -8.575  14.705   5.805  1.00  0.00           H
ATOM    155  HB3 LEU X  10      -7.871  14.629   4.192  1.00  0.00           H
ATOM    156  CG  LEU X  10      -6.581  13.950   5.727  1.00  0.00           C
ATOM    157  HG  LEU X  10      -6.585  14.160   6.806  1.00  0.00           H
ATOM    158  CD1 LEU X  10      -6.959  12.554   5.387  1.00  0.00           C
ATOM    159 HD11 LEU X  10      -7.004  12.530   4.302  1.00  0.00           H
ATOM    160 HD12 LEU X  10      -7.983  12.393   5.724  1.00  0.00           H
ATOM    161 HD13 LEU X  10      -6.208  11.824   5.697  1.00  0.00           H
ATOM    162  CD2 LEU X  10      -5.190  14.200   5.118  1.00  0.00           C
ATOM    163 HD21 LEU X  10      -4.845  15.154   5.518  1.00  0.00           H
ATOM    164 HD22 LEU X  10      -4.511  13.380   5.368  1.00  0.00           H
ATOM    165 HD23 LEU X  10      -5.341  14.209   4.037  1.00  0.00           H
ATOM    166  C   LEU X  10      -8.532  17.275   4.864  1.00  0.00           C
ATOM    167  O   LEU X  10      -9.079  18.042   5.657  1.00  0.00           O
ATOM    168  N   CYX X  11      -8.664  17.381   3.519  1.00  0.00           N
ATOM    169  H   CYX X  11      -8.235  16.686   2.933  1.00  0.00           H
ATOM    170  CA  CYX X  11      -9.798  18.190   3.025  1.00  0.00           C
ATOM    171  HA  CYX X  11      -9.836  19.122   3.583  1.00  0.00           H
ATOM    172  CB  CYX X  11      -9.525  18.680   1.550  1.00  0.00           C
ATOM    173  HB2 CYX X  11      -9.530  17.883   0.802  1.00  0.00           H
ATOM    174  HB3 CYX X  11     -10.265  19.428   1.271  1.00  0.00           H
ATOM    175  SG  CYX X  11      -7.853  19.367   1.343  1.00  0.00           S
ATOM    176  C   CYX X  11     -11.147  17.395   3.200  1.00  0.00           C
ATOM    177  O   CYX X  11     -11.104  16.182   3.297  1.00  0.00           O
ATOM    178  N   THR X  12     -12.265  18.136   3.185  1.00  0.00           N
ATOM    179  H   THR X  12     -12.111  19.118   3.009  1.00  0.00           H
ATOM    180  CA  THR X  12     -13.566  17.571   3.388  1.00  0.00           C
ATOM    181  HA  THR X  12     -13.615  17.086   4.368  1.00  0.00           H
ATOM    182  CB  THR X  12     -14.572  18.796   3.382  1.00  0.00           C
ATOM    183  HB  THR X  12     -14.473  19.542   2.593  1.00  0.00           H
ATOM    184  CG2 THR X  12     -16.035  18.437   3.497  1.00  0.00           C
ATOM    185 HG21 THR X  12     -16.398  17.994   2.574  1.00  0.00           H
ATOM    186 HG22 THR X  12     -16.782  19.206   3.706  1.00  0.00           H
ATOM    187 HG23 THR X  12     -16.127  17.719   4.316  1.00  0.00           H
ATOM    188  OG1 THR X  12     -14.397  19.314   4.692  1.00  0.00           O
ATOM    189  HG1 THR X  12     -13.568  19.798   4.742  1.00  0.00           H
ATOM    190  C   THR X  12     -13.918  16.522   2.370  1.00  0.00           C
ATOM    191  O   THR X  12     -13.934  16.808   1.129  1.00  0.00           O
ATOM    192  N   ILE X  13     -14.463  15.336   2.761  1.00  0.00           N
ATOM    193  H   ILE X  13     -14.358  15.167   3.754  1.00  0.00           H
ATOM    194  CA  ILE X  13     -14.646  14.106   1.927  1.00  0.00           C
ATOM    195  HA  ILE X  13     -14.443  14.366   0.891  1.00  0.00           H
ATOM    196  CB  ILE X  13     -13.696  12.987   2.392  1.00  0.00           C
ATOM    197  HB  ILE X  13     -14.008  12.575   3.354  1.00  0.00           H
ATOM    198  CG2 ILE X  13     -13.801  11.883   1.319  1.00  0.00           C
ATOM    199 HG21 ILE X  13     -13.258  12.272   0.454  1.00  0.00           H
ATOM    200 HG22 ILE X  13     -14.776  11.496   1.031  1.00  0.00           H
ATOM    201 HG23 ILE X  13     -13.333  10.923   1.510  1.00  0.00           H
ATOM    202  CG1 ILE X  13     -12.293  13.408   2.650  1.00  0.00           C
ATOM    203 HG12 ILE X  13     -11.780  13.956   1.855  1.00  0.00           H
ATOM    204 HG13 ILE X  13     -12.298  14.011   3.554  1.00  0.00           H
ATOM    205  CD1 ILE X  13     -11.375  12.195   2.883  1.00  0.00           C
ATOM    206 HD11 ILE X  13     -11.730  11.549   3.683  1.00  0.00           H
ATOM    207 HD12 ILE X  13     -10.479  12.659   3.285  1.00  0.00           H
ATOM    208 HD13 ILE X  13     -11.137  11.686   1.953  1.00  0.00           H
ATOM    209  C   ILE X  13     -16.102  13.593   2.007  1.00  0.00           C
ATOM    210  O   ILE X  13     -16.590  13.011   2.982  1.00  0.00           O
ATOM    211  N   ASN X  14     -16.806  13.728   0.907  1.00  0.00           N
ATOM    212  H   ASN X  14     -16.353  14.331   0.234  1.00  0.00           H
ATOM    213  CA  ASN X  14     -18.197  13.328   0.590  1.00  0.00           C
ATOM    214  HA  ASN X  14     -18.718  12.788   1.392  1.00  0.00           H
ATOM    215  CB  ASN X  14     -18.860  14.680   0.451  1.00  0.00           C
ATOM    216  HB2 ASN X  14     -18.230  15.383  -0.094  1.00  0.00           H
ATOM    217  HB3 ASN X  14     -19.823  14.423   0.012  1.00  0.00           H
ATOM    218  CG  ASN X  14     -19.205  15.253   1.853  1.00  0.00           C
ATOM    219  OD1 ASN X  14     -19.851  14.663   2.675  1.00  0.00           O
ATOM    220  ND2 ASN X  14     -18.768  16.428   2.235  1.00  0.00           N
ATOM    221 HD21 ASN X  14     -18.225  16.986   1.595  1.00  0.00           H
ATOM    222 HD22 ASN X  14     -19.036  16.708   3.170  1.00  0.00           H
ATOM    223  C   ASN X  14     -18.366  12.348  -0.584  1.00  0.00           C
ATOM    224  O   ASN X  14     -19.369  11.639  -0.728  1.00  0.00           O
ATOM    225  N   SER X  15     -17.429  12.287  -1.492  1.00  0.00           N
ATOM    226  H   SER X  15     -16.620  12.881  -1.350  1.00  0.00           H
ATOM    227  CA  SER X  15     -17.337  11.513  -2.767  1.00  0.00           C
ATOM    228  HA  SER X  15     -17.751  10.562  -2.429  1.00  0.00           H
ATOM    229  CB  SER X  15     -18.254  12.088  -3.910  1.00  0.00           C
ATOM    230  HB2 SER X  15     -19.191  12.393  -3.443  1.00  0.00           H
ATOM    231  HB3 SER X  15     -17.833  13.002  -4.316  1.00  0.00           H
ATOM    232  OG  SER X  15     -18.508  11.225  -4.992  1.00  0.00           O
ATOM    233  HG  SER X  15     -19.059  10.538  -4.597  1.00  0.00           H
ATOM    234  C   SER X  15     -15.879  11.419  -3.206  1.00  0.00           C
ATOM    235  O   SER X  15     -14.965  12.040  -2.642  1.00  0.00           O
ATOM    236  N   TRP X  16     -15.544  10.593  -4.210  1.00  0.00           N
ATOM    237  H   TRP X  16     -16.287   9.993  -4.545  1.00  0.00           H
ATOM    238  CA  TRP X  16     -14.186  10.410  -4.769  1.00  0.00           C
ATOM    239  HA  TRP X  16     -13.489  11.114  -4.311  1.00  0.00           H
ATOM    240  CB  TRP X  16     -13.637   9.027  -4.387  1.00  0.00           C
ATOM    241  HB2 TRP X  16     -14.367   8.276  -4.663  1.00  0.00           H
ATOM    242  HB3 TRP X  16     -12.730   8.714  -4.905  1.00  0.00           H
ATOM    243  CG  TRP X  16     -13.402   8.820  -2.964  1.00  0.00           C
ATOM    244  CD1 TRP X  16     -14.435   8.471  -2.152  1.00  0.00           C
ATOM    245  HD1 TRP X  16     -15.449   8.282  -2.473  1.00  0.00           H
ATOM    246  NE1 TRP X  16     -13.989   8.562  -0.801  1.00  0.00           N
ATOM    247  HE1 TRP X  16     -14.682   8.630  -0.058  1.00  0.00           H
ATOM    248  CE2 TRP X  16     -12.681   8.945  -0.712  1.00  0.00           C
ATOM    249  CZ2 TRP X  16     -11.713   8.945   0.316  1.00  0.00           C
ATOM    250  HZ2 TRP X  16     -12.027   8.779   1.337  1.00  0.00           H
ATOM    251  CH2 TRP X  16     -10.409   9.314   0.015  1.00  0.00           C
ATOM    252  HH2 TRP X  16      -9.668   9.515   0.772  1.00  0.00           H
ATOM    253  CZ3 TRP X  16      -9.964   9.557  -1.293  1.00  0.00           C
ATOM    254  HZ3 TRP X  16      -8.909   9.739  -1.463  1.00  0.00           H
ATOM    255  CE3 TRP X  16     -10.944   9.400  -2.321  1.00  0.00           C
ATOM    256  HE3 TRP X  16     -10.674   9.272  -3.363  1.00  0.00           H
ATOM    257  CD2 TRP X  16     -12.317   9.144  -2.101  1.00  0.00           C
ATOM    258  C   TRP X  16     -14.100  10.587  -6.287  1.00  0.00           C
ATOM    259  O   TRP X  16     -14.824   9.918  -7.006  1.00  0.00           O
ATOM    260  N   HID X  17     -13.332  11.549  -6.787  1.00  0.00           N
ATOM    261  H   HID X  17     -12.663  11.947  -6.137  1.00  0.00           H
ATOM    262  CA  HID X  17     -13.067  11.627  -8.208  1.00  0.00           C
ATOM    263  HA  HID X  17     -13.924  11.228  -8.753  1.00  0.00           H
ATOM    264  CB  HID X  17     -12.850  13.081  -8.584  1.00  0.00           C
ATOM    265  HB2 HID X  17     -13.232  13.175  -9.597  1.00  0.00           H
ATOM    266  HB3 HID X  17     -13.531  13.623  -7.933  1.00  0.00           H
ATOM    267  CG  HID X  17     -11.462  13.656  -8.535  1.00  0.00           C
ATOM    268  ND1 HID X  17     -10.465  13.475  -9.468  1.00  0.00           N
ATOM    269  HD1 HID X  17     -10.529  13.049 -10.379  1.00  0.00           H
ATOM    270  CE1 HID X  17      -9.440  14.238  -9.125  1.00  0.00           C
ATOM    271  HE1 HID X  17      -8.496  14.322  -9.649  1.00  0.00           H
ATOM    272  NE2 HID X  17      -9.704  14.885  -7.944  1.00  0.00           N
ATOM    273  CD2 HID X  17     -10.994  14.528  -7.589  1.00  0.00           C
ATOM    274  HD2 HID X  17     -11.538  14.890  -6.724  1.00  0.00           H
ATOM    275  C   HID X  17     -11.843  10.762  -8.617  1.00  0.00           C
ATOM    276  O   HID X  17     -10.961  10.500  -7.845  1.00  0.00           O
ATOM    277  N   ILE X  18     -11.804  10.307  -9.874  1.00  0.00           N
ATOM    278  H   ILE X  18     -12.539  10.672 -10.465  1.00  0.00           H
ATOM    279  CA  ILE X  18     -10.788   9.585 -10.560  1.00  0.00           C
ATOM    280  HA  ILE X  18     -10.499   8.704  -9.978  1.00  0.00           H
ATOM    281  CB  ILE X  18     -11.367   9.097 -11.934  1.00  0.00           C
ATOM    282  HB  ILE X  18     -12.159   8.421 -11.609  1.00  0.00           H
ATOM    283  CG2 ILE X  18     -12.022  10.248 -12.716  1.00  0.00           C
ATOM    284 HG21 ILE X  18     -11.359  11.074 -12.968  1.00  0.00           H
ATOM    285 HG22 ILE X  18     -12.894  10.651 -12.204  1.00  0.00           H
ATOM    286 HG23 ILE X  18     -12.460   9.798 -13.613  1.00  0.00           H
ATOM    287  CG1 ILE X  18     -10.388   8.276 -12.776  1.00  0.00           C
ATOM    288 HG12 ILE X  18      -9.609   8.927 -13.167  1.00  0.00           H
ATOM    289 HG13 ILE X  18      -9.993   7.505 -12.102  1.00  0.00           H
ATOM    290  CD1 ILE X  18     -10.977   7.517 -13.910  1.00  0.00           C
ATOM    291 HD11 ILE X  18     -11.746   6.833 -13.552  1.00  0.00           H
ATOM    292 HD12 ILE X  18     -10.187   6.876 -14.299  1.00  0.00           H
ATOM    293 HD13 ILE X  18     -11.318   8.213 -14.678  1.00  0.00           H
ATOM    294  C   ILE X  18      -9.520  10.418 -10.671  1.00  0.00           C
ATOM    295  O   ILE X  18      -9.678  11.508 -11.241  1.00  0.00           O
ATOM    296  N   TYR X  19      -8.346   9.916 -10.305  1.00  0.00           N
ATOM    297  H   TYR X  19      -8.306   8.999  -9.893  1.00  0.00           H
ATOM    298  CA  TYR X  19      -7.014  10.467 -10.549  1.00  0.00           C
ATOM    299  HA  TYR X  19      -7.041  11.534 -10.745  1.00  0.00           H
ATOM    300  CB  TYR X  19      -6.258  10.197  -9.299  1.00  0.00           C
ATOM    301  HB2 TYR X  19      -6.803  10.517  -8.417  1.00  0.00           H
ATOM    302  HB3 TYR X  19      -6.135   9.116  -9.191  1.00  0.00           H
ATOM    303  CG  TYR X  19      -4.902  10.945  -9.339  1.00  0.00           C
ATOM    304  CD1 TYR X  19      -3.745  10.225  -9.666  1.00  0.00           C
ATOM    305  HD1 TYR X  19      -3.786   9.215 -10.046  1.00  0.00           H
ATOM    306  CE1 TYR X  19      -2.501  10.944  -9.642  1.00  0.00           C
ATOM    307  HE1 TYR X  19      -1.653  10.470 -10.118  1.00  0.00           H
ATOM    308  CZ  TYR X  19      -2.422  12.307  -9.169  1.00  0.00           C
ATOM    309  OH  TYR X  19      -1.272  13.047  -9.194  1.00  0.00           O
ATOM    310  HH  TYR X  19      -1.354  13.883  -8.738  1.00  0.00           H
ATOM    311  CE2 TYR X  19      -3.627  12.907  -8.767  1.00  0.00           C
ATOM    312  HE2 TYR X  19      -3.578  13.935  -8.437  1.00  0.00           H
ATOM    313  CD2 TYR X  19      -4.877  12.263  -8.865  1.00  0.00           C
ATOM    314  HD2 TYR X  19      -5.770  12.869  -8.786  1.00  0.00           H
ATOM    315  C   TYR X  19      -6.371   9.682 -11.748  1.00  0.00           C
ATOM    316  O   TYR X  19      -5.543  10.272 -12.473  1.00  0.00           O
ATOM    317  N   GLY X  20      -6.778   8.449 -11.984  1.00  0.00           N
ATOM    318  H   GLY X  20      -7.313   8.016 -11.246  1.00  0.00           H
ATOM    319  CA  GLY X  20      -6.638   7.769 -13.291  1.00  0.00           C
ATOM    320  HA2 GLY X  20      -7.097   8.430 -14.022  1.00  0.00           H
ATOM    321  HA3 GLY X  20      -5.588   7.620 -13.567  1.00  0.00           H
ATOM    322  C   GLY X  20      -7.107   6.315 -13.322  1.00  0.00           C
ATOM    323  O   GLY X  20      -7.671   5.776 -12.360  1.00  0.00           O
ATOM    324  N   LYS X  21      -6.964   5.575 -14.498  1.00  0.00           N
ATOM    325  H   LYS X  21      -6.500   6.018 -15.273  1.00  0.00           H
ATOM    326  CA  LYS X  21      -7.217   4.129 -14.777  1.00  0.00           C
ATOM    327  HA  LYS X  21      -7.024   3.526 -13.897  1.00  0.00           H
ATOM    328  CB  LYS X  21      -8.723   3.963 -15.005  1.00  0.00           C
ATOM    329  HB2 LYS X  21      -9.219   4.254 -14.077  1.00  0.00           H
ATOM    330  HB3 LYS X  21      -9.040   4.668 -15.780  1.00  0.00           H
ATOM    331  CG  LYS X  21      -9.022   2.536 -15.522  1.00  0.00           C
ATOM    332  HG2 LYS X  21      -8.448   2.312 -16.425  1.00  0.00           H
ATOM    333  HG3 LYS X  21      -8.862   1.787 -14.744  1.00  0.00           H
ATOM    334  CD  LYS X  21     -10.458   2.678 -15.976  1.00  0.00           C
ATOM    335  HD2 LYS X  21     -11.074   3.090 -15.179  1.00  0.00           H
ATOM    336  HD3 LYS X  21     -10.689   3.323 -16.826  1.00  0.00           H
ATOM    337  CE  LYS X  21     -11.170   1.328 -16.216  1.00  0.00           C
ATOM    338  HE2 LYS X  21     -10.546   0.838 -16.961  1.00  0.00           H
ATOM    339  HE3 LYS X  21     -11.234   0.835 -15.245  1.00  0.00           H
ATOM    340  NZ  LYS X  21     -12.555   1.466 -16.711  1.00  0.00           N
ATOM    341  HZ1 LYS X  21     -13.196   0.744 -16.390  1.00  0.00           H
ATOM    342  HZ2 LYS X  21     -12.616   1.487 -17.720  1.00  0.00           H
ATOM    343  HZ3 LYS X  21     -12.858   2.361 -16.355  1.00  0.00           H
ATOM    344  C   LYS X  21      -6.356   3.689 -15.948  1.00  0.00           C
ATOM    345  O   LYS X  21      -6.543   4.243 -16.989  1.00  0.00           O
ATOM    346  N   ASH X  22      -5.474   2.692 -15.790  1.00  0.00           N
ATOM    347  H   ASH X  22      -5.455   2.156 -14.927  1.00  0.00           H
ATOM    348  CA  ASH X  22      -4.300   2.595 -16.643  1.00  0.00           C
ATOM    349  HA  ASH X  22      -4.315   3.486 -17.272  1.00  0.00           H
ATOM    350  CB  ASH X  22      -3.028   2.587 -15.739  1.00  0.00           C
ATOM    351  HB2 ASH X  22      -2.144   2.634 -16.367  1.00  0.00           H
ATOM    352  HB3 ASH X  22      -3.009   3.522 -15.173  1.00  0.00           H
ATOM    353  CG  ASH X  22      -2.788   1.345 -14.903  1.00  0.00           C
ATOM    354  OD1 ASH X  22      -3.442   0.332 -14.985  1.00  0.00           O
ATOM    355  OD2 ASH X  22      -1.729   1.512 -14.082  1.00  0.00           O
ATOM    356  HD2 ASH X  22      -1.495   2.429 -14.257  1.00  0.00           H
ATOM    357  C   ASH X  22      -4.438   1.535 -17.673  1.00  0.00           C
ATOM    358  O   ASH X  22      -3.586   1.468 -18.604  1.00  0.00           O
ATOM    359  N   ASN X  23      -5.404   0.637 -17.510  1.00  0.00           N
ATOM    360  H   ASN X  23      -5.975   0.744 -16.688  1.00  0.00           H
ATOM    361  CA  ASN X  23      -5.803  -0.456 -18.455  1.00  0.00           C
ATOM    362  HA  ASN X  23      -6.359  -1.187 -17.863  1.00  0.00           H
ATOM    363  CB  ASN X  23      -6.792   0.103 -19.570  1.00  0.00           C
ATOM    364  HB2 ASN X  23      -6.271   0.904 -20.094  1.00  0.00           H
ATOM    365  HB3 ASN X  23      -7.026  -0.657 -20.300  1.00  0.00           H
ATOM    366  CG  ASN X  23      -8.035   0.641 -18.900  1.00  0.00           C
ATOM    367  OD1 ASN X  23      -8.592   0.117 -17.921  1.00  0.00           O
ATOM    368  ND2 ASN X  23      -8.717   1.537 -19.531  1.00  0.00           N
ATOM    369 HD21 ASN X  23      -8.345   2.049 -20.313  1.00  0.00           H
ATOM    370 HD22 ASN X  23      -9.656   1.623 -19.156  1.00  0.00           H
ATOM    371  C   ASN X  23      -4.627  -1.279 -18.987  1.00  0.00           C
ATOM    372  O   ASN X  23      -4.632  -1.623 -20.154  1.00  0.00           O
ATOM    373  N   ALA X  24      -3.596  -1.623 -18.145  1.00  0.00           N
ATOM    374  H   ALA X  24      -3.672  -1.210 -17.220  1.00  0.00           H
ATOM    375  CA  ALA X  24      -2.256  -2.263 -18.445  1.00  0.00           C
ATOM    376  HA  ALA X  24      -1.671  -1.563 -19.037  1.00  0.00           H
ATOM    377  CB  ALA X  24      -1.490  -2.361 -17.160  1.00  0.00           C
ATOM    378  HB1 ALA X  24      -0.480  -2.720 -17.321  1.00  0.00           H
ATOM    379  HB2 ALA X  24      -1.858  -3.075 -16.432  1.00  0.00           H
ATOM    380  HB3 ALA X  24      -1.547  -1.338 -16.773  1.00  0.00           H
ATOM    381  C   ALA X  24      -2.244  -3.682 -19.069  1.00  0.00           C
ATOM    382  O   ALA X  24      -1.584  -3.895 -20.107  1.00  0.00           O
ATOM    383  N   VAL X  25      -3.152  -4.562 -18.590  1.00  0.00           N
ATOM    384  H   VAL X  25      -3.581  -4.324 -17.711  1.00  0.00           H
ATOM    385  CA  VAL X  25      -3.322  -5.902 -19.291  1.00  0.00           C
ATOM    386  HA  VAL X  25      -2.335  -6.282 -19.546  1.00  0.00           H
ATOM    387  CB  VAL X  25      -3.872  -6.903 -18.314  1.00  0.00           C
ATOM    388  HB  VAL X  25      -4.806  -6.420 -18.020  1.00  0.00           H
ATOM    389  CG1 VAL X  25      -4.036  -8.281 -18.994  1.00  0.00           C
ATOM    390 HG11 VAL X  25      -4.780  -8.369 -19.798  1.00  0.00           H
ATOM    391 HG12 VAL X  25      -3.057  -8.540 -19.400  1.00  0.00           H
ATOM    392 HG13 VAL X  25      -4.364  -8.924 -18.179  1.00  0.00           H
ATOM    393  CG2 VAL X  25      -2.985  -7.002 -16.999  1.00  0.00           C
ATOM    394 HG21 VAL X  25      -3.404  -7.644 -16.222  1.00  0.00           H
ATOM    395 HG22 VAL X  25      -2.923  -6.011 -16.575  1.00  0.00           H
ATOM    396 HG23 VAL X  25      -1.969  -7.324 -17.244  1.00  0.00           H
ATOM    397  C   VAL X  25      -4.053  -5.839 -20.629  1.00  0.00           C
ATOM    398  O   VAL X  25      -3.758  -6.639 -21.457  1.00  0.00           O
ATOM    399  N   ARG X  26      -4.965  -4.871 -20.840  1.00  0.00           N
ATOM    400  H   ARG X  26      -5.295  -4.331 -20.058  1.00  0.00           H
ATOM    401  CA  ARG X  26      -5.715  -4.743 -22.113  1.00  0.00           C
ATOM    402  HA  ARG X  26      -5.990  -5.754 -22.414  1.00  0.00           H
ATOM    403  CB  ARG X  26      -6.949  -3.841 -21.911  1.00  0.00           C
ATOM    404  HB2 ARG X  26      -7.500  -4.177 -21.034  1.00  0.00           H
ATOM    405  HB3 ARG X  26      -6.445  -2.877 -21.812  1.00  0.00           H
ATOM    406  CG  ARG X  26      -7.831  -3.759 -23.112  1.00  0.00           C
ATOM    407  HG2 ARG X  26      -7.360  -3.326 -23.998  1.00  0.00           H
ATOM    408  HG3 ARG X  26      -8.278  -4.736 -23.341  1.00  0.00           H
ATOM    409  CD  ARG X  26      -9.103  -2.870 -22.794  1.00  0.00           C
ATOM    410  HD2 ARG X  26      -9.951  -3.156 -23.424  1.00  0.00           H
ATOM    411  HD3 ARG X  26      -9.365  -2.979 -21.739  1.00  0.00           H
ATOM    412  NE  ARG X  26      -8.732  -1.533 -23.227  1.00  0.00           N
ATOM    413  HE  ARG X  26      -8.007  -1.428 -23.910  1.00  0.00           H
ATOM    414  CZ  ARG X  26      -9.156  -0.420 -22.718  1.00  0.00           C
ATOM    415  NH1 ARG X  26     -10.137  -0.347 -21.832  1.00  0.00           N
ATOM    416 HH11 ARG X  26     -10.376  -1.224 -21.383  1.00  0.00           H
ATOM    417 HH12 ARG X  26     -10.517   0.550 -21.562  1.00  0.00           H
ATOM    418  NH2 ARG X  26      -8.571   0.666 -23.074  1.00  0.00           N
ATOM    419 HH21 ARG X  26      -7.731   0.562 -23.629  1.00  0.00           H
ATOM    420 HH22 ARG X  26      -8.977   1.574 -22.897  1.00  0.00           H
ATOM    421  C   ARG X  26      -4.660  -4.143 -23.103  1.00  0.00           C
ATOM    422  O   ARG X  26      -4.653  -4.648 -24.200  1.00  0.00           O
ATOM    423  N   ILE X  27      -3.896  -3.135 -22.713  1.00  0.00           N
ATOM    424  H   ILE X  27      -4.041  -2.720 -21.801  1.00  0.00           H
ATOM    425  CA  ILE X  27      -2.928  -2.611 -23.666  1.00  0.00           C
ATOM    426  HA  ILE X  27      -3.415  -2.445 -24.624  1.00  0.00           H
ATOM    427  CB  ILE X  27      -2.450  -1.180 -23.007  1.00  0.00           C
ATOM    428  HB  ILE X  27      -2.156  -1.307 -21.965  1.00  0.00           H
ATOM    429  CG2 ILE X  27      -1.253  -0.582 -23.682  1.00  0.00           C
ATOM    430 HG21 ILE X  27      -1.047   0.350 -23.154  1.00  0.00           H
ATOM    431 HG22 ILE X  27      -1.434  -0.286 -24.714  1.00  0.00           H
ATOM    432 HG23 ILE X  27      -0.366  -1.209 -23.539  1.00  0.00           H
ATOM    433  CG1 ILE X  27      -3.582  -0.122 -23.154  1.00  0.00           C
ATOM    434 HG12 ILE X  27      -3.581   0.330 -24.152  1.00  0.00           H
ATOM    435 HG13 ILE X  27      -4.546  -0.588 -22.944  1.00  0.00           H
ATOM    436  CD1 ILE X  27      -3.598   1.055 -22.149  1.00  0.00           C
ATOM    437 HD11 ILE X  27      -3.724   0.728 -21.124  1.00  0.00           H
ATOM    438 HD12 ILE X  27      -4.371   1.736 -22.510  1.00  0.00           H
ATOM    439 HD13 ILE X  27      -2.603   1.508 -22.207  1.00  0.00           H
ATOM    440  C   ILE X  27      -1.701  -3.577 -23.822  1.00  0.00           C
ATOM    441  O   ILE X  27      -1.185  -3.619 -24.929  1.00  0.00           O
ATOM    442  N   GLY X  28      -1.410  -4.431 -22.837  1.00  0.00           N
ATOM    443  H   GLY X  28      -2.006  -4.413 -22.026  1.00  0.00           H
ATOM    444  CA  GLY X  28      -0.303  -5.439 -22.926  1.00  0.00           C
ATOM    445  HA2 GLY X  28       0.672  -4.969 -23.050  1.00  0.00           H
ATOM    446  HA3 GLY X  28      -0.386  -6.092 -22.049  1.00  0.00           H
ATOM    447  C   GLY X  28      -0.255  -6.322 -24.144  1.00  0.00           C
ATOM    448  O   GLY X  28       0.664  -7.088 -24.284  1.00  0.00           O
ATOM    449  N   GLU X  29      -1.298  -6.331 -24.974  1.00  0.00           N
ATOM    450  H   GLU X  29      -1.985  -5.604 -24.874  1.00  0.00           H
ATOM    451  CA  GLU X  29      -1.319  -7.153 -26.166  1.00  0.00           C
ATOM    452  HA  GLU X  29      -0.982  -8.164 -25.947  1.00  0.00           H
ATOM    453  CB  GLU X  29      -2.808  -7.307 -26.543  1.00  0.00           C
ATOM    454  HB2 GLU X  29      -3.341  -6.443 -26.950  1.00  0.00           H
ATOM    455  HB3 GLU X  29      -2.768  -8.068 -27.332  1.00  0.00           H
ATOM    456  CG  GLU X  29      -3.619  -8.016 -25.492  1.00  0.00           C
ATOM    457  HG2 GLU X  29      -3.074  -8.910 -25.207  1.00  0.00           H
ATOM    458  HG3 GLU X  29      -3.845  -7.368 -24.632  1.00  0.00           H
ATOM    459  CD  GLU X  29      -4.958  -8.632 -25.976  1.00  0.00           C
ATOM    460  OE1 GLU X  29      -5.131  -8.608 -27.226  1.00  0.00           O
ATOM    461  OE2 GLU X  29      -5.743  -8.996 -25.147  1.00  0.00           O
ATOM    462  C   GLU X  29      -0.601  -6.514 -27.388  1.00  0.00           C
ATOM    463  O   GLU X  29       0.002  -7.228 -28.213  1.00  0.00           O
ATOM    464  N   ASP X  30      -0.641  -5.191 -27.494  1.00  0.00           N
ATOM    465  H   ASP X  30      -0.966  -4.627 -26.719  1.00  0.00           H
ATOM    466  CA  ASP X  30      -0.192  -4.426 -28.641  1.00  0.00           C
ATOM    467  HA  ASP X  30       0.065  -5.101 -29.464  1.00  0.00           H
ATOM    468  CB  ASP X  30      -1.392  -3.606 -29.180  1.00  0.00           C
ATOM    469  HB2 ASP X  30      -2.294  -4.213 -29.282  1.00  0.00           H
ATOM    470  HB3 ASP X  30      -1.462  -2.818 -28.427  1.00  0.00           H
ATOM    471  CG  ASP X  30      -1.111  -2.902 -30.525  1.00  0.00           C
ATOM    472  OD1 ASP X  30      -1.823  -1.850 -30.825  1.00  0.00           O
ATOM    473  OD2 ASP X  30      -0.391  -3.464 -31.397  1.00  0.00           O
ATOM    474  C   ASP X  30       1.091  -3.597 -28.278  1.00  0.00           C
ATOM    475  O   ASP X  30       1.647  -2.942 -29.152  1.00  0.00           O
ATOM    476  N   SER X  31       1.508  -3.594 -27.020  1.00  0.00           N
ATOM    477  H   SER X  31       1.058  -4.147 -26.306  1.00  0.00           H
ATOM    478  CA  SER X  31       2.551  -2.781 -26.491  1.00  0.00           C
ATOM    479  HA  SER X  31       3.249  -2.502 -27.273  1.00  0.00           H
ATOM    480  CB  SER X  31       1.902  -1.482 -25.923  1.00  0.00           C
ATOM    481  HB2 SER X  31       1.504  -0.881 -26.730  1.00  0.00           H
ATOM    482  HB3 SER X  31       1.080  -1.716 -25.248  1.00  0.00           H
ATOM    483  OG  SER X  31       2.838  -0.656 -25.267  1.00  0.00           O
ATOM    484  HG  SER X  31       3.454  -0.307 -25.903  1.00  0.00           H
ATOM    485  C   SER X  31       3.422  -3.465 -25.372  1.00  0.00           C
ATOM    486  O   SER X  31       2.912  -4.315 -24.654  1.00  0.00           O
ATOM    487  N   ASP X  32       4.636  -3.038 -25.226  1.00  0.00           N
ATOM    488  H   ASP X  32       4.884  -2.374 -25.944  1.00  0.00           H
ATOM    489  CA  ASP X  32       5.729  -3.581 -24.259  1.00  0.00           C
ATOM    490  HA  ASP X  32       5.701  -4.666 -24.299  1.00  0.00           H
ATOM    491  CB  ASP X  32       7.146  -3.248 -24.811  1.00  0.00           C
ATOM    492  HB2 ASP X  32       7.438  -2.205 -24.953  1.00  0.00           H
ATOM    493  HB3 ASP X  32       7.944  -3.568 -24.148  1.00  0.00           H
ATOM    494  CG  ASP X  32       7.354  -3.888 -26.203  1.00  0.00           C
ATOM    495  OD1 ASP X  32       8.078  -3.377 -27.049  1.00  0.00           O
ATOM    496  OD2 ASP X  32       6.771  -4.997 -26.326  1.00  0.00           O
ATOM    497  C   ASP X  32       5.482  -3.260 -22.751  1.00  0.00           C
ATOM    498  O   ASP X  32       6.399  -2.889 -22.006  1.00  0.00           O
ATOM    499  N   VAL X  33       4.319  -3.750 -22.308  1.00  0.00           N
ATOM    500  H   VAL X  33       3.690  -4.022 -23.048  1.00  0.00           H
ATOM    501  CA  VAL X  33       3.860  -3.575 -20.917  1.00  0.00           C
ATOM    502  HA  VAL X  33       4.167  -2.598 -20.558  1.00  0.00           H
ATOM    503  CB  VAL X  33       2.327  -3.814 -20.826  1.00  0.00           C
ATOM    504  HB  VAL X  33       2.054  -4.763 -21.267  1.00  0.00           H
ATOM    505  CG1 VAL X  33       1.906  -4.053 -19.392  1.00  0.00           C
ATOM    506 HG11 VAL X  33       2.128  -3.088 -18.919  1.00  0.00           H
ATOM    507 HG12 VAL X  33       0.834  -4.220 -19.309  1.00  0.00           H
ATOM    508 HG13 VAL X  33       2.378  -4.861 -18.841  1.00  0.00           H
ATOM    509  CG2 VAL X  33       1.521  -2.698 -21.556  1.00  0.00           C
ATOM    510 HG21 VAL X  33       0.439  -2.795 -21.494  1.00  0.00           H
ATOM    511 HG22 VAL X  33       1.839  -2.685 -22.604  1.00  0.00           H
ATOM    512 HG23 VAL X  33       1.826  -1.755 -21.099  1.00  0.00           H
ATOM    513  C   VAL X  33       4.592  -4.658 -20.109  1.00  0.00           C
ATOM    514  O   VAL X  33       4.479  -5.872 -20.391  1.00  0.00           O
ATOM    515  N   LEU X  34       5.097  -4.268 -18.934  1.00  0.00           N
ATOM    516  H   LEU X  34       5.018  -3.317 -18.623  1.00  0.00           H
ATOM    517  CA  LEU X  34       5.792  -5.214 -18.028  1.00  0.00           C
ATOM    518  HA  LEU X  34       6.319  -5.945 -18.622  1.00  0.00           H
ATOM    519  CB  LEU X  34       6.821  -4.355 -17.149  1.00  0.00           C
ATOM    520  HB2 LEU X  34       6.303  -3.638 -16.516  1.00  0.00           H
ATOM    521  HB3 LEU X  34       7.269  -5.133 -16.539  1.00  0.00           H
ATOM    522  CG  LEU X  34       7.925  -3.608 -17.982  1.00  0.00           C
ATOM    523  HG  LEU X  34       7.434  -3.138 -18.842  1.00  0.00           H
ATOM    524  CD1 LEU X  34       8.633  -2.535 -17.205  1.00  0.00           C
ATOM    525 HD11 LEU X  34       9.303  -1.933 -17.820  1.00  0.00           H
ATOM    526 HD12 LEU X  34       9.182  -3.101 -16.450  1.00  0.00           H
ATOM    527 HD13 LEU X  34       7.898  -1.855 -16.772  1.00  0.00           H
ATOM    528  CD2 LEU X  34       8.954  -4.619 -18.579  1.00  0.00           C
ATOM    529 HD21 LEU X  34       9.534  -5.045 -17.758  1.00  0.00           H
ATOM    530 HD22 LEU X  34       8.434  -5.466 -19.027  1.00  0.00           H
ATOM    531 HD23 LEU X  34       9.615  -4.009 -19.185  1.00  0.00           H
ATOM    532  C   LEU X  34       4.866  -6.015 -17.174  1.00  0.00           C
ATOM    533  O   LEU X  34       3.948  -5.496 -16.616  1.00  0.00           O
ATOM    534  N   VAL X  35       5.156  -7.269 -16.995  1.00  0.00           N
ATOM    535  H   VAL X  35       5.999  -7.631 -17.427  1.00  0.00           H
ATOM    536  CA  VAL X  35       4.487  -8.135 -16.033  1.00  0.00           C
ATOM    537  HA  VAL X  35       3.429  -7.999 -16.206  1.00  0.00           H
ATOM    538  CB  VAL X  35       4.860  -9.644 -16.190  1.00  0.00           C
ATOM    539  HB  VAL X  35       5.950  -9.593 -16.207  1.00  0.00           H
ATOM    540  CG1 VAL X  35       4.421 -10.631 -15.028  1.00  0.00           C
ATOM    541 HG11 VAL X  35       3.333 -10.610 -14.968  1.00  0.00           H
ATOM    542 HG12 VAL X  35       4.764 -11.654 -15.217  1.00  0.00           H
ATOM    543 HG13 VAL X  35       4.913 -10.205 -14.162  1.00  0.00           H
ATOM    544  CG2 VAL X  35       4.353 -10.220 -17.467  1.00  0.00           C
ATOM    545 HG21 VAL X  35       4.836  -9.592 -18.212  1.00  0.00           H
ATOM    546 HG22 VAL X  35       3.254 -10.229 -17.427  1.00  0.00           H
ATOM    547 HG23 VAL X  35       4.833 -11.171 -17.712  1.00  0.00           H
ATOM    548  C   VAL X  35       4.834  -7.564 -14.694  1.00  0.00           C
ATOM    549  O   VAL X  35       6.026  -7.328 -14.330  1.00  0.00           O
ATOM    550  N   THR X  36       3.812  -7.135 -13.883  1.00  0.00           N
ATOM    551  H   THR X  36       2.891  -7.301 -14.255  1.00  0.00           H
ATOM    552  CA  THR X  36       3.829  -6.172 -12.780  1.00  0.00           C
ATOM    553  HA  THR X  36       4.761  -6.331 -12.244  1.00  0.00           H
ATOM    554  CB  THR X  36       3.754  -4.652 -13.226  1.00  0.00           C
ATOM    555  HB  THR X  36       3.380  -4.069 -12.384  1.00  0.00           H
ATOM    556  CG2 THR X  36       5.044  -4.092 -13.707  1.00  0.00           C
ATOM    557 HG21 THR X  36       5.701  -3.821 -12.885  1.00  0.00           H
ATOM    558 HG22 THR X  36       4.785  -3.157 -14.212  1.00  0.00           H
ATOM    559 HG23 THR X  36       5.551  -4.794 -14.355  1.00  0.00           H
ATOM    560  OG1 THR X  36       2.804  -4.683 -14.304  1.00  0.00           O
ATOM    561  HG1 THR X  36       3.235  -5.192 -14.983  1.00  0.00           H
ATOM    562  C   THR X  36       2.762  -6.444 -11.739  1.00  0.00           C
ATOM    563  O   THR X  36       1.630  -6.753 -12.102  1.00  0.00           O
ATOM    564  N   ARG X  37       3.057  -6.361 -10.378  1.00  0.00           N
ATOM    565  H   ARG X  37       4.014  -6.062 -10.223  1.00  0.00           H
ATOM    566  CA  ARG X  37       2.156  -6.505  -9.212  1.00  0.00           C
ATOM    567  HA  ARG X  37       1.163  -6.170  -9.511  1.00  0.00           H
ATOM    568  CB  ARG X  37       2.150  -7.964  -8.700  1.00  0.00           C
ATOM    569  HB2 ARG X  37       3.149  -8.212  -8.332  1.00  0.00           H
ATOM    570  HB3 ARG X  37       1.473  -7.985  -7.846  1.00  0.00           H
ATOM    571  CG  ARG X  37       1.568  -8.986  -9.690  1.00  0.00           C
ATOM    572  HG2 ARG X  37       2.231  -8.940 -10.561  1.00  0.00           H
ATOM    573  HG3 ARG X  37       1.486  -9.972  -9.248  1.00  0.00           H
ATOM    574  CD  ARG X  37       0.098  -8.654 -10.073  1.00  0.00           C
ATOM    575  HD2 ARG X  37       0.072  -7.781 -10.732  1.00  0.00           H
ATOM    576  HD3 ARG X  37      -0.216  -9.460 -10.736  1.00  0.00           H
ATOM    577  NE  ARG X  37      -0.763  -8.505  -8.876  1.00  0.00           N
ATOM    578  HE  ARG X  37      -0.696  -7.608  -8.425  1.00  0.00           H
ATOM    579  CZ  ARG X  37      -1.348  -9.475  -8.165  1.00  0.00           C
ATOM    580  NH1 ARG X  37      -1.562 -10.680  -8.580  1.00  0.00           N
ATOM    581 HH11 ARG X  37      -1.365 -11.022  -9.514  1.00  0.00           H
ATOM    582 HH12 ARG X  37      -1.973 -11.334  -7.936  1.00  0.00           H
ATOM    583  NH2 ARG X  37      -1.876  -9.179  -6.992  1.00  0.00           N
ATOM    584 HH21 ARG X  37      -2.062  -8.194  -6.849  1.00  0.00           H
ATOM    585 HH22 ARG X  37      -2.326  -9.842  -6.381  1.00  0.00           H
ATOM    586  C   ARG X  37       2.592  -5.525  -8.066  1.00  0.00           C
ATOM    587  O   ARG X  37       3.692  -5.062  -8.034  1.00  0.00           O
ATOM    588  N   GLU X  38       1.689  -5.365  -7.084  1.00  0.00           N
ATOM    589  H   GLU X  38       0.726  -5.653  -7.218  1.00  0.00           H
ATOM    590  CA  GLU X  38       2.016  -4.742  -5.797  1.00  0.00           C
ATOM    591  HA  GLU X  38       1.036  -4.704  -5.313  1.00  0.00           H
ATOM    592  CB  GLU X  38       2.953  -5.708  -4.901  1.00  0.00           C
ATOM    593  HB2 GLU X  38       3.893  -5.706  -5.458  1.00  0.00           H
ATOM    594  HB3 GLU X  38       2.992  -5.178  -3.947  1.00  0.00           H
ATOM    595  CG  GLU X  38       2.450  -7.118  -4.717  1.00  0.00           C
ATOM    596  HG2 GLU X  38       1.520  -7.007  -4.165  1.00  0.00           H
ATOM    597  HG3 GLU X  38       2.190  -7.597  -5.658  1.00  0.00           H
ATOM    598  CD  GLU X  38       3.603  -7.860  -3.989  1.00  0.00           C
ATOM    599  OE1 GLU X  38       3.525  -8.063  -2.721  1.00  0.00           O
ATOM    600  OE2 GLU X  38       4.422  -8.520  -4.649  1.00  0.00           O
ATOM    601  C   GLU X  38       2.458  -3.270  -5.972  1.00  0.00           C
ATOM    602  O   GLU X  38       3.524  -2.837  -5.426  1.00  0.00           O
ATOM    603  N   PRO X  39       1.709  -2.476  -6.683  1.00  0.00           N
ATOM    604  CD  PRO X  39       0.319  -2.651  -7.124  1.00  0.00           C
ATOM    605  HD2 PRO X  39      -0.384  -2.943  -6.346  1.00  0.00           H
ATOM    606  HD3 PRO X  39       0.371  -3.358  -7.957  1.00  0.00           H
ATOM    607  CG  PRO X  39      -0.031  -1.272  -7.606  1.00  0.00           C
ATOM    608  HG2 PRO X  39      -0.518  -0.719  -6.804  1.00  0.00           H
ATOM    609  HG3 PRO X  39      -0.642  -1.337  -8.506  1.00  0.00           H
ATOM    610  CB  PRO X  39       1.277  -0.548  -8.060  1.00  0.00           C
ATOM    611  HB2 PRO X  39       1.154   0.533  -7.975  1.00  0.00           H
ATOM    612  HB3 PRO X  39       1.529  -0.948  -9.039  1.00  0.00           H
ATOM    613  CA  PRO X  39       2.160  -1.125  -6.901  1.00  0.00           C
ATOM    614  HA  PRO X  39       3.192  -1.192  -7.257  1.00  0.00           H
ATOM    615  C   PRO X  39       2.104  -0.179  -5.679  1.00  0.00           C
ATOM    616  O   PRO X  39       1.606  -0.547  -4.607  1.00  0.00           O
ATOM    617  N   TYR X  40       2.529   1.066  -5.979  1.00  0.00           N
ATOM    618  H   TYR X  40       3.062   1.235  -6.815  1.00  0.00           H
ATOM    619  CA  TYR X  40       2.193   2.218  -5.158  1.00  0.00           C
ATOM    620  HA  TYR X  40       1.116   2.136  -4.989  1.00  0.00           H
ATOM    621  CB  TYR X  40       2.785   2.247  -3.746  1.00  0.00           C
ATOM    622  HB2 TYR X  40       2.444   3.154  -3.250  1.00  0.00           H
ATOM    623  HB3 TYR X  40       2.331   1.436  -3.177  1.00  0.00           H
ATOM    624  CG  TYR X  40       4.249   2.018  -3.675  1.00  0.00           C
ATOM    625  CD1 TYR X  40       4.694   0.706  -3.238  1.00  0.00           C
ATOM    626  HD1 TYR X  40       3.993  -0.106  -3.106  1.00  0.00           H
ATOM    627  CE1 TYR X  40       6.061   0.514  -3.054  1.00  0.00           C
ATOM    628  HE1 TYR X  40       6.508  -0.435  -2.793  1.00  0.00           H
ATOM    629  CZ  TYR X  40       6.964   1.583  -3.209  1.00  0.00           C
ATOM    630  OH  TYR X  40       8.247   1.468  -2.902  1.00  0.00           O
ATOM    631  HH  TYR X  40       8.607   0.570  -2.921  1.00  0.00           H
ATOM    632  CE2 TYR X  40       6.568   2.902  -3.562  1.00  0.00           C
ATOM    633  HE2 TYR X  40       7.387   3.584  -3.747  1.00  0.00           H
ATOM    634  CD2 TYR X  40       5.143   3.119  -3.797  1.00  0.00           C
ATOM    635  HD2 TYR X  40       4.728   4.034  -4.192  1.00  0.00           H
ATOM    636  C   TYR X  40       2.348   3.503  -6.018  1.00  0.00           C
ATOM    637  O   TYR X  40       2.816   3.534  -7.165  1.00  0.00           O
ATOM    638  N   VAL X  41       2.030   4.600  -5.375  1.00  0.00           N
ATOM    639  H   VAL X  41       1.789   4.558  -4.392  1.00  0.00           H
ATOM    640  CA  VAL X  41       2.147   5.950  -5.816  1.00  0.00           C
ATOM    641  HA  VAL X  41       2.868   5.993  -6.634  1.00  0.00           H
ATOM    642  CB  VAL X  41       0.828   6.537  -6.239  1.00  0.00           C
ATOM    643  HB  VAL X  41       0.218   6.582  -5.341  1.00  0.00           H
ATOM    644  CG1 VAL X  41       0.960   7.997  -6.819  1.00  0.00           C
ATOM    645 HG11 VAL X  41      -0.016   8.362  -7.106  1.00  0.00           H
ATOM    646 HG12 VAL X  41       1.518   8.637  -6.135  1.00  0.00           H
ATOM    647 HG13 VAL X  41       1.614   7.985  -7.690  1.00  0.00           H
ATOM    648  CG2 VAL X  41       0.115   5.664  -7.259  1.00  0.00           C
ATOM    649 HG21 VAL X  41      -0.006   4.639  -6.910  1.00  0.00           H
ATOM    650 HG22 VAL X  41       0.600   5.689  -8.238  1.00  0.00           H
ATOM    651 HG23 VAL X  41      -0.911   6.015  -7.301  1.00  0.00           H
ATOM    652  C   VAL X  41       2.832   6.696  -4.665  1.00  0.00           C
ATOM    653  O   VAL X  41       2.722   6.286  -3.470  1.00  0.00           O
ATOM    654  N   SER X  42       3.475   7.751  -5.029  1.00  0.00           N
ATOM    655  H   SER X  42       3.470   8.029  -6.003  1.00  0.00           H
ATOM    656  CA  SER X  42       4.221   8.635  -4.138  1.00  0.00           C
ATOM    657  HA  SER X  42       3.593   8.757  -3.253  1.00  0.00           H
ATOM    658  CB  SER X  42       5.416   7.961  -3.540  1.00  0.00           C
ATOM    659  HB2 SER X  42       5.090   7.055  -3.025  1.00  0.00           H
ATOM    660  HB3 SER X  42       6.101   7.603  -4.306  1.00  0.00           H
ATOM    661  OG  SER X  42       6.221   8.758  -2.764  1.00  0.00           O
ATOM    662  HG  SER X  42       5.709   9.004  -1.986  1.00  0.00           H
ATOM    663  C   SER X  42       4.500   9.960  -4.814  1.00  0.00           C
ATOM    664  O   SER X  42       4.377  10.015  -6.068  1.00  0.00           O
ATOM    665  N   CYX X  43       4.692  11.012  -4.041  1.00  0.00           N
ATOM    666  H   CYX X  43       4.788  10.817  -3.055  1.00  0.00           H
ATOM    667  CA  CYX X  43       4.834  12.444  -4.528  1.00  0.00           C
ATOM    668  HA  CYX X  43       4.948  12.377  -5.612  1.00  0.00           H
ATOM    669  CB  CYX X  43       3.569  13.257  -4.135  1.00  0.00           C
ATOM    670  HB2 CYX X  43       3.366  12.997  -3.099  1.00  0.00           H
ATOM    671  HB3 CYX X  43       3.803  14.318  -4.192  1.00  0.00           H
ATOM    672  SG  CYX X  43       2.153  12.729  -5.185  1.00  0.00           S
ATOM    673  C   CYX X  43       6.127  13.122  -3.994  1.00  0.00           C
ATOM    674  O   CYX X  43       6.430  13.141  -2.852  1.00  0.00           O
ATOM    675  N   ASP X  44       6.843  13.692  -4.962  1.00  0.00           N
ATOM    676  H   ASP X  44       6.467  13.710  -5.901  1.00  0.00           H
ATOM    677  CA  ASP X  44       7.787  14.772  -4.788  1.00  0.00           C
ATOM    678  HA  ASP X  44       8.346  14.645  -3.855  1.00  0.00           H
ATOM    679  CB  ASP X  44       8.799  14.801  -5.941  1.00  0.00           C
ATOM    680  HB2 ASP X  44       8.249  15.056  -6.844  1.00  0.00           H
ATOM    681  HB3 ASP X  44       9.567  15.533  -5.692  1.00  0.00           H
ATOM    682  CG  ASP X  44       9.488  13.473  -6.252  1.00  0.00           C
ATOM    683  OD1 ASP X  44      10.002  13.394  -7.387  1.00  0.00           O
ATOM    684  OD2 ASP X  44       9.585  12.579  -5.375  1.00  0.00           O
ATOM    685  C   ASP X  44       7.058  16.165  -4.719  1.00  0.00           C
ATOM    686  O   ASP X  44       5.953  16.269  -5.193  1.00  0.00           O
ATOM    687  N   PRO X  45       7.619  17.214  -4.079  1.00  0.00           N
ATOM    688  CD  PRO X  45       8.827  17.258  -3.260  1.00  0.00           C
ATOM    689  HD2 PRO X  45       9.627  16.990  -3.956  1.00  0.00           H
ATOM    690  HD3 PRO X  45       8.835  16.414  -2.573  1.00  0.00           H
ATOM    691  CG  PRO X  45       9.024  18.688  -2.637  1.00  0.00           C
ATOM    692  HG2 PRO X  45      10.044  19.030  -2.797  1.00  0.00           H
ATOM    693  HG3 PRO X  45       8.758  18.611  -1.581  1.00  0.00           H
ATOM    694  CB  PRO X  45       7.911  19.474  -3.407  1.00  0.00           C
ATOM    695  HB2 PRO X  45       8.233  20.031  -4.291  1.00  0.00           H
ATOM    696  HB3 PRO X  45       7.488  20.146  -2.661  1.00  0.00           H
ATOM    697  CA  PRO X  45       6.904  18.466  -3.961  1.00  0.00           C
ATOM    698  HA  PRO X  45       6.132  18.317  -3.205  1.00  0.00           H
ATOM    699  C   PRO X  45       6.205  19.028  -5.251  1.00  0.00           C
ATOM    700  O   PRO X  45       5.140  19.608  -5.051  1.00  0.00           O
ATOM    701  N   ASP X  46       6.792  18.916  -6.464  1.00  0.00           N
ATOM    702  H   ASP X  46       7.613  18.325  -6.432  1.00  0.00           H
ATOM    703  CA  ASP X  46       6.025  19.355  -7.622  1.00  0.00           C
ATOM    704  HA  ASP X  46       5.070  19.785  -7.333  1.00  0.00           H
ATOM    705  CB  ASP X  46       6.766  20.433  -8.432  1.00  0.00           C
ATOM    706  HB2 ASP X  46       7.699  20.078  -8.850  1.00  0.00           H
ATOM    707  HB3 ASP X  46       6.087  20.700  -9.231  1.00  0.00           H
ATOM    708  CG  ASP X  46       7.012  21.640  -7.556  1.00  0.00           C
ATOM    709  OD1 ASP X  46       6.059  22.435  -7.318  1.00  0.00           O
ATOM    710  OD2 ASP X  46       8.075  21.881  -6.953  1.00  0.00           O
ATOM    711  C   ASP X  46       5.666  18.228  -8.629  1.00  0.00           C
ATOM    712  O   ASP X  46       4.961  18.430  -9.609  1.00  0.00           O
ATOM    713  N   GLU X  47       6.012  16.983  -8.294  1.00  0.00           N
ATOM    714  H   GLU X  47       6.328  16.765  -7.364  1.00  0.00           H
ATOM    715  CA  GLU X  47       5.928  15.802  -9.252  1.00  0.00           C
ATOM    716  HA  GLU X  47       5.193  16.027 -10.028  1.00  0.00           H
ATOM    717  CB  GLU X  47       7.212  15.569 -10.072  1.00  0.00           C
ATOM    718  HB2 GLU X  47       7.324  16.488 -10.642  1.00  0.00           H
ATOM    719  HB3 GLU X  47       7.991  15.358  -9.339  1.00  0.00           H
ATOM    720  CG  GLU X  47       7.159  14.335 -11.041  1.00  0.00           C
ATOM    721  HG2 GLU X  47       8.221  14.090 -11.151  1.00  0.00           H
ATOM    722  HG3 GLU X  47       6.813  13.401 -10.598  1.00  0.00           H
ATOM    723  CD  GLU X  47       6.511  14.599 -12.450  1.00  0.00           C
ATOM    724  OE1 GLU X  47       6.854  13.950 -13.464  1.00  0.00           O
ATOM    725  OE2 GLU X  47       5.519  15.427 -12.537  1.00  0.00           O
ATOM    726  C   GLU X  47       5.462  14.592  -8.503  1.00  0.00           C
ATOM    727  O   GLU X  47       6.129  14.140  -7.571  1.00  0.00           O
ATOM    728  N   CYX X  48       4.459  13.823  -8.984  1.00  0.00           N
ATOM    729  H   CYX X  48       3.979  14.102  -9.835  1.00  0.00           H
ATOM    730  CA  CYX X  48       3.996  12.530  -8.493  1.00  0.00           C
ATOM    731  HA  CYX X  48       4.423  12.231  -7.535  1.00  0.00           H
ATOM    732  CB  CYX X  48       2.547  12.709  -8.119  1.00  0.00           C
ATOM    733  HB2 CYX X  48       2.018  13.038  -9.013  1.00  0.00           H
ATOM    734  HB3 CYX X  48       2.252  11.707  -7.792  1.00  0.00           H
ATOM    735  SG  CYX X  48       2.290  13.964  -6.789  1.00  0.00           S
ATOM    736  C   CYX X  48       4.159  11.437  -9.582  1.00  0.00           C
ATOM    737  O   CYX X  48       4.090  11.628 -10.805  1.00  0.00           O
ATOM    738  N   ARG X  49       4.429  10.190  -9.095  1.00  0.00           N
ATOM    739  H   ARG X  49       4.492   9.959  -8.107  1.00  0.00           H
ATOM    740  CA  ARG X  49       4.700   9.035  -9.974  1.00  0.00           C
ATOM    741  HA  ARG X  49       4.077   9.207 -10.856  1.00  0.00           H
ATOM    742  CB  ARG X  49       6.192   8.842 -10.259  1.00  0.00           C
ATOM    743  HB2 ARG X  49       6.735   8.808  -9.313  1.00  0.00           H
ATOM    744  HB3 ARG X  49       6.249   7.856 -10.698  1.00  0.00           H
ATOM    745  CG  ARG X  49       6.899   9.968 -11.092  1.00  0.00           C
ATOM    746  HG2 ARG X  49       6.619   9.807 -12.135  1.00  0.00           H
ATOM    747  HG3 ARG X  49       6.598  10.991 -10.869  1.00  0.00           H
ATOM    748  CD  ARG X  49       8.399   9.902 -10.961  1.00  0.00           C
ATOM    749  HD2 ARG X  49       8.809  10.839 -11.324  1.00  0.00           H
ATOM    750  HD3 ARG X  49       8.706   9.846  -9.915  1.00  0.00           H
ATOM    751  NE  ARG X  49       8.925   8.694 -11.630  1.00  0.00           N
ATOM    752  HE  ARG X  49       8.721   7.823 -11.161  1.00  0.00           H
ATOM    753  CZ  ARG X  49       9.238   8.463 -12.877  1.00  0.00           C
ATOM    754  NH1 ARG X  49       9.139   9.289 -13.865  1.00  0.00           N
ATOM    755 HH11 ARG X  49       8.910  10.259 -13.700  1.00  0.00           H
ATOM    756 HH12 ARG X  49       9.497   8.977 -14.755  1.00  0.00           H
ATOM    757  NH2 ARG X  49       9.498   7.178 -13.241  1.00  0.00           N
ATOM    758 HH21 ARG X  49       9.923   6.786 -12.419  1.00  0.00           H
ATOM    759 HH22 ARG X  49       9.714   6.764 -14.126  1.00  0.00           H
ATOM    760  C   ARG X  49       4.211   7.727  -9.339  1.00  0.00           C
ATOM    761  O   ARG X  49       4.098   7.577  -8.141  1.00  0.00           O
ATOM    762  N   PHE X  50       3.981   6.701 -10.221  1.00  0.00           N
ATOM    763  H   PHE X  50       4.155   6.900 -11.199  1.00  0.00           H
ATOM    764  CA  PHE X  50       3.690   5.317  -9.819  1.00  0.00           C
ATOM    765  HA  PHE X  50       3.159   5.323  -8.873  1.00  0.00           H
ATOM    766  CB  PHE X  50       2.814   4.564 -10.811  1.00  0.00           C
ATOM    767  HB2 PHE X  50       3.259   4.581 -11.801  1.00  0.00           H
ATOM    768  HB3 PHE X  50       2.766   3.509 -10.518  1.00  0.00           H
ATOM    769  CG  PHE X  50       1.340   5.038 -10.896  1.00  0.00           C
ATOM    770  CD1 PHE X  50       0.990   6.398 -11.255  1.00  0.00           C
ATOM    771  HD1 PHE X  50       1.725   7.153 -11.442  1.00  0.00           H
ATOM    772  CE1 PHE X  50      -0.361   6.664 -11.422  1.00  0.00           C
ATOM    773  HE1 PHE X  50      -0.616   7.649 -11.782  1.00  0.00           H
ATOM    774  CZ  PHE X  50      -1.365   5.617 -11.284  1.00  0.00           C
ATOM    775  HZ  PHE X  50      -2.404   5.773 -11.548  1.00  0.00           H
ATOM    776  CE2 PHE X  50      -1.019   4.353 -10.826  1.00  0.00           C
ATOM    777  HE2 PHE X  50      -1.812   3.635 -10.677  1.00  0.00           H
ATOM    778  CD2 PHE X  50       0.337   4.054 -10.683  1.00  0.00           C
ATOM    779  HD2 PHE X  50       0.637   3.077 -10.321  1.00  0.00           H
ATOM    780  C   PHE X  50       4.979   4.501  -9.562  1.00  0.00           C
ATOM    781  O   PHE X  50       6.067   4.872 -10.013  1.00  0.00           O
ATOM    782  N   TYR X  51       4.856   3.310  -8.857  1.00  0.00           N
ATOM    783  H   TYR X  51       3.915   3.150  -8.533  1.00  0.00           H
ATOM    784  CA  TYR X  51       5.911   2.359  -8.454  1.00  0.00           C
ATOM    785  HA  TYR X  51       6.724   2.431  -9.174  1.00  0.00           H
ATOM    786  CB  TYR X  51       6.488   2.622  -7.038  1.00  0.00           C
ATOM    787  HB2 TYR X  51       5.637   2.746  -6.374  1.00  0.00           H
ATOM    788  HB3 TYR X  51       7.136   1.792  -6.748  1.00  0.00           H
ATOM    789  CG  TYR X  51       7.104   4.007  -6.902  1.00  0.00           C
ATOM    790  CD1 TYR X  51       6.278   5.171  -6.670  1.00  0.00           C
ATOM    791  HD1 TYR X  51       5.225   5.124  -6.462  1.00  0.00           H
ATOM    792  CE1 TYR X  51       6.916   6.399  -6.654  1.00  0.00           C
ATOM    793  HE1 TYR X  51       6.274   7.247  -6.517  1.00  0.00           H
ATOM    794  CZ  TYR X  51       8.282   6.559  -6.717  1.00  0.00           C
ATOM    795  OH  TYR X  51       8.762   7.816  -6.735  1.00  0.00           O
ATOM    796  HH  TYR X  51       8.078   8.497  -6.754  1.00  0.00           H
ATOM    797  CE2 TYR X  51       9.103   5.414  -6.870  1.00  0.00           C
ATOM    798  HE2 TYR X  51      10.172   5.590  -6.953  1.00  0.00           H
ATOM    799  CD2 TYR X  51       8.500   4.141  -6.929  1.00  0.00           C
ATOM    800  HD2 TYR X  51       9.073   3.260  -7.197  1.00  0.00           H
ATOM    801  C   TYR X  51       5.348   0.917  -8.613  1.00  0.00           C
ATOM    802  O   TYR X  51       4.135   0.681  -8.340  1.00  0.00           O
ATOM    803  N   ALA X  52       6.070  -0.141  -8.969  1.00  0.00           N
ATOM    804  H   ALA X  52       7.029  -0.037  -9.278  1.00  0.00           H
ATOM    805  CA  ALA X  52       5.601  -1.509  -8.922  1.00  0.00           C
ATOM    806  HA  ALA X  52       4.998  -1.582  -8.022  1.00  0.00           H
ATOM    807  CB  ALA X  52       4.755  -1.719 -10.135  1.00  0.00           C
ATOM    808  HB1 ALA X  52       5.288  -1.649 -11.084  1.00  0.00           H
ATOM    809  HB2 ALA X  52       4.076  -0.876 -10.190  1.00  0.00           H
ATOM    810  HB3 ALA X  52       4.377  -2.735 -10.105  1.00  0.00           H
ATOM    811  C   ALA X  52       6.758  -2.561  -8.909  1.00  0.00           C
ATOM    812  O   ALA X  52       7.919  -2.263  -9.123  1.00  0.00           O
ATOM    813  N   LEU X  53       6.395  -3.794  -8.552  1.00  0.00           N
ATOM    814  H   LEU X  53       5.454  -3.841  -8.193  1.00  0.00           H
ATOM    815  CA  LEU X  53       7.307  -4.913  -8.517  1.00  0.00           C
ATOM    816  HA  LEU X  53       8.352  -4.598  -8.439  1.00  0.00           H
ATOM    817  CB  LEU X  53       7.066  -5.896  -7.374  1.00  0.00           C
ATOM    818  HB2 LEU X  53       6.092  -6.353  -7.521  1.00  0.00           H
ATOM    819  HB3 LEU X  53       7.982  -6.459  -7.550  1.00  0.00           H
ATOM    820  CG  LEU X  53       7.276  -5.328  -5.949  1.00  0.00           C
ATOM    821  HG  LEU X  53       6.513  -4.548  -5.873  1.00  0.00           H
ATOM    822  CD1 LEU X  53       7.105  -6.460  -4.933  1.00  0.00           C
ATOM    823 HD11 LEU X  53       7.685  -7.363  -5.131  1.00  0.00           H
ATOM    824 HD12 LEU X  53       6.066  -6.745  -4.766  1.00  0.00           H
ATOM    825 HD13 LEU X  53       7.496  -6.048  -4.009  1.00  0.00           H
ATOM    826  CD2 LEU X  53       8.648  -4.687  -5.650  1.00  0.00           C
ATOM    827 HD21 LEU X  53       8.621  -4.184  -4.689  1.00  0.00           H
ATOM    828 HD22 LEU X  53       9.503  -5.370  -5.599  1.00  0.00           H
ATOM    829 HD23 LEU X  53       8.998  -3.898  -6.323  1.00  0.00           H
ATOM    830  C   LEU X  53       7.258  -5.531  -9.918  1.00  0.00           C
ATOM    831  O   LEU X  53       6.158  -5.711 -10.421  1.00  0.00           O
ATOM    832  N   SER X  54       8.443  -5.681 -10.509  1.00  0.00           N
ATOM    833  H   SER X  54       9.279  -5.294 -10.091  1.00  0.00           H
ATOM    834  CA  SER X  54       8.606  -6.238 -11.871  1.00  0.00           C
ATOM    835  HA  SER X  54       7.635  -6.477 -12.311  1.00  0.00           H
ATOM    836  CB  SER X  54       9.240  -5.081 -12.649  1.00  0.00           C
ATOM    837  HB2 SER X  54       8.615  -4.194 -12.705  1.00  0.00           H
ATOM    838  HB3 SER X  54      10.160  -4.771 -12.160  1.00  0.00           H
ATOM    839  OG  SER X  54       9.643  -5.509 -13.949  1.00  0.00           O
ATOM    840  HG  SER X  54      10.370  -4.928 -14.193  1.00  0.00           H
ATOM    841  C   SER X  54       9.442  -7.521 -11.849  1.00  0.00           C
ATOM    842  O   SER X  54      10.048  -7.949 -10.855  1.00  0.00           O
ATOM    843  N   GLN X  55       9.634  -8.068 -13.034  1.00  0.00           N
ATOM    844  H   GLN X  55       9.197  -7.727 -13.879  1.00  0.00           H
ATOM    845  CA  GLN X  55      10.559  -9.173 -13.310  1.00  0.00           C
ATOM    846  HA  GLN X  55      11.344  -9.171 -12.550  1.00  0.00           H
ATOM    847  CB  GLN X  55       9.708 -10.425 -13.135  1.00  0.00           C
ATOM    848  HB2 GLN X  55      10.447 -11.228 -13.044  1.00  0.00           H
ATOM    849  HB3 GLN X  55       9.114 -10.373 -12.228  1.00  0.00           H
ATOM    850  CG  GLN X  55       8.749 -10.846 -14.260  1.00  0.00           C
ATOM    851  HG2 GLN X  55       8.081 -10.019 -14.492  1.00  0.00           H
ATOM    852  HG3 GLN X  55       9.346 -11.175 -15.116  1.00  0.00           H
ATOM    853  CD  GLN X  55       7.800 -11.941 -13.791  1.00  0.00           C
ATOM    854  OE1 GLN X  55       7.330 -12.088 -12.691  1.00  0.00           O
ATOM    855  NE2 GLN X  55       7.475 -12.685 -14.807  1.00  0.00           N
ATOM    856 HE21 GLN X  55       6.856 -13.435 -14.522  1.00  0.00           H
ATOM    857 HE22 GLN X  55       7.749 -12.450 -15.750  1.00  0.00           H
ATOM    858  C   GLN X  55      11.282  -9.091 -14.657  1.00  0.00           C
ATOM    859  O   GLN X  55      11.850 -10.118 -15.034  1.00  0.00           O
ATOM    860  N   GLY X  56      11.296  -7.977 -15.349  1.00  0.00           N
ATOM    861  H   GLY X  56      10.771  -7.204 -14.965  1.00  0.00           H
ATOM    862  CA  GLY X  56      12.031  -7.746 -16.583  1.00  0.00           C
ATOM    863  HA2 GLY X  56      12.244  -6.681 -16.628  1.00  0.00           H
ATOM    864  HA3 GLY X  56      13.030  -8.195 -16.543  1.00  0.00           H
ATOM    865  C   GLY X  56      11.316  -8.145 -17.928  1.00  0.00           C
ATOM    866  O   GLY X  56      11.965  -8.043 -19.017  1.00  0.00           O
ATOM    867  N   THR X  57      10.110  -8.659 -17.909  1.00  0.00           N
ATOM    868  H   THR X  57       9.655  -8.648 -17.012  1.00  0.00           H
ATOM    869  CA  THR X  57       9.443  -9.360 -19.022  1.00  0.00           C
ATOM    870  HA  THR X  57      10.125  -9.281 -19.868  1.00  0.00           H
ATOM    871  CB  THR X  57       9.428 -10.903 -18.832  1.00  0.00           C
ATOM    872  HB  THR X  57       8.930 -11.196 -19.755  1.00  0.00           H
ATOM    873  CG2 THR X  57      10.713 -11.544 -18.650  1.00  0.00           C
ATOM    874 HG21 THR X  57      11.156 -11.271 -17.701  1.00  0.00           H
ATOM    875 HG22 THR X  57      11.352 -11.453 -19.517  1.00  0.00           H
ATOM    876 HG23 THR X  57      10.570 -12.629 -18.558  1.00  0.00           H
ATOM    877  OG1 THR X  57       8.441 -11.269 -17.850  1.00  0.00           O
ATOM    878  HG1 THR X  57       7.664 -11.573 -18.330  1.00  0.00           H
ATOM    879  C   THR X  57       8.161  -8.727 -19.375  1.00  0.00           C
ATOM    880  O   THR X  57       7.357  -8.311 -18.518  1.00  0.00           O
ATOM    881  N   THR X  58       7.951  -8.533 -20.616  1.00  0.00           N
ATOM    882  H   THR X  58       8.661  -8.855 -21.262  1.00  0.00           H
ATOM    883  CA  THR X  58       6.677  -8.022 -21.205  1.00  0.00           C
ATOM    884  HA  THR X  58       6.334  -7.198 -20.571  1.00  0.00           H
ATOM    885  CB  THR X  58       6.860  -7.382 -22.563  1.00  0.00           C
ATOM    886  HB  THR X  58       5.848  -7.193 -22.923  1.00  0.00           H
ATOM    887  CG2 THR X  58       7.638  -6.103 -22.615  1.00  0.00           C
ATOM    888 HG21 THR X  58       7.281  -5.382 -21.873  1.00  0.00           H
ATOM    889 HG22 THR X  58       7.585  -5.776 -23.655  1.00  0.00           H
ATOM    890 HG23 THR X  58       8.667  -6.281 -22.314  1.00  0.00           H
ATOM    891  OG1 THR X  58       7.400  -8.403 -23.455  1.00  0.00           O
ATOM    892  HG1 THR X  58       7.673  -7.921 -24.237  1.00  0.00           H
ATOM    893  C   THR X  58       5.512  -9.079 -21.233  1.00  0.00           C
ATOM    894  O   THR X  58       5.734 -10.228 -21.410  1.00  0.00           O
ATOM    895  N   ILE X  59       4.251  -8.781 -21.065  1.00  0.00           N
ATOM    896  H   ILE X  59       3.965  -7.821 -20.966  1.00  0.00           H
ATOM    897  CA  ILE X  59       3.138  -9.754 -20.931  1.00  0.00           C
ATOM    898  HA  ILE X  59       3.257 -10.486 -20.139  1.00  0.00           H
ATOM    899  CB  ILE X  59       1.822  -9.080 -20.615  1.00  0.00           C
ATOM    900  HB  ILE X  59       1.475  -8.459 -21.439  1.00  0.00           H
ATOM    901  CG2 ILE X  59       0.768 -10.178 -20.350  1.00  0.00           C
ATOM    902 HG21 ILE X  59       1.213 -10.905 -19.668  1.00  0.00           H
ATOM    903 HG22 ILE X  59       0.507 -10.594 -21.319  1.00  0.00           H
ATOM    904 HG23 ILE X  59      -0.112  -9.851 -19.804  1.00  0.00           H
ATOM    905  CG1 ILE X  59       2.009  -8.194 -19.373  1.00  0.00           C
ATOM    906 HG12 ILE X  59       2.073  -8.735 -18.430  1.00  0.00           H
ATOM    907 HG13 ILE X  59       2.874  -7.554 -19.515  1.00  0.00           H
ATOM    908  CD1 ILE X  59       0.892  -7.167 -19.368  1.00  0.00           C
ATOM    909 HD11 ILE X  59      -0.117  -7.567 -19.265  1.00  0.00           H
ATOM    910 HD12 ILE X  59       0.903  -6.628 -20.306  1.00  0.00           H
ATOM    911 HD13 ILE X  59       1.024  -6.482 -18.530  1.00  0.00           H
ATOM    912  C   ILE X  59       2.998 -10.556 -22.173  1.00  0.00           C
ATOM    913  O   ILE X  59       2.825 -11.808 -22.105  1.00  0.00           O
ATOM    914  N   ARG X  60       3.257  -9.801 -23.286  1.00  0.00           N
ATOM    915  H   ARG X  60       3.337  -8.802 -23.136  1.00  0.00           H
ATOM    916  CA  ARG X  60       3.310 -10.302 -24.700  1.00  0.00           C
ATOM    917  HA  ARG X  60       2.542 -11.064 -24.838  1.00  0.00           H
ATOM    918  CB  ARG X  60       3.066  -9.265 -25.788  1.00  0.00           C
ATOM    919  HB2 ARG X  60       2.535  -9.755 -26.601  1.00  0.00           H
ATOM    920  HB3 ARG X  60       2.265  -8.578 -25.526  1.00  0.00           H
ATOM    921  CG  ARG X  60       4.177  -8.305 -26.231  1.00  0.00           C
ATOM    922  HG2 ARG X  60       4.645  -7.939 -25.316  1.00  0.00           H
ATOM    923  HG3 ARG X  60       4.896  -8.858 -26.829  1.00  0.00           H
ATOM    924  CD  ARG X  60       3.543  -7.187 -27.085  1.00  0.00           C
ATOM    925  HD2 ARG X  60       3.067  -7.639 -27.957  1.00  0.00           H
ATOM    926  HD3 ARG X  60       2.747  -6.642 -26.563  1.00  0.00           H
ATOM    927  NE  ARG X  60       4.511  -6.153 -27.494  1.00  0.00           N
ATOM    928  HE  ARG X  60       5.283  -6.029 -26.854  1.00  0.00           H
ATOM    929  CZ  ARG X  60       4.571  -5.464 -28.640  1.00  0.00           C
ATOM    930  NH1 ARG X  60       3.713  -5.477 -29.611  1.00  0.00           N
ATOM    931 HH11 ARG X  60       2.901  -6.067 -29.515  1.00  0.00           H
ATOM    932 HH12 ARG X  60       3.961  -4.957 -30.447  1.00  0.00           H
ATOM    933  NH2 ARG X  60       5.654  -4.755 -28.977  1.00  0.00           N
ATOM    934 HH21 ARG X  60       6.384  -4.674 -28.273  1.00  0.00           H
ATOM    935 HH22 ARG X  60       5.527  -4.195 -29.804  1.00  0.00           H
ATOM    936  C   ARG X  60       4.567 -11.134 -25.042  1.00  0.00           C
ATOM    937  O   ARG X  60       4.591 -11.891 -26.021  1.00  0.00           O
ATOM    938  N   GLY X  61       5.549 -11.145 -24.156  1.00  0.00           N
ATOM    939  H   GLY X  61       5.336 -10.727 -23.257  1.00  0.00           H
ATOM    940  CA  GLY X  61       6.702 -11.946 -24.323  1.00  0.00           C
ATOM    941  HA2 GLY X  61       6.962 -11.981 -25.383  1.00  0.00           H
ATOM    942  HA3 GLY X  61       7.534 -11.415 -23.868  1.00  0.00           H
ATOM    943  C   GLY X  61       6.793 -13.367 -23.835  1.00  0.00           C
ATOM    944  O   GLY X  61       6.080 -13.739 -22.867  1.00  0.00           O
ATOM    945  N   LYS X  62       7.788 -14.057 -24.449  1.00  0.00           N
ATOM    946  H   LYS X  62       8.129 -13.572 -25.263  1.00  0.00           H
ATOM    947  CA  LYS X  62       8.013 -15.568 -24.287  1.00  0.00           C
ATOM    948  HA  LYS X  62       7.084 -16.137 -24.331  1.00  0.00           H
ATOM    949  CB  LYS X  62       8.944 -16.062 -25.427  1.00  0.00           C
ATOM    950  HB2 LYS X  62       9.865 -15.489 -25.307  1.00  0.00           H
ATOM    951  HB3 LYS X  62       9.065 -17.141 -25.296  1.00  0.00           H
ATOM    952  CG  LYS X  62       8.384 -16.038 -26.872  1.00  0.00           C
ATOM    953  HG2 LYS X  62       7.372 -16.437 -26.851  1.00  0.00           H
ATOM    954  HG3 LYS X  62       8.363 -14.991 -27.169  1.00  0.00           H
ATOM    955  CD  LYS X  62       9.284 -16.824 -27.888  1.00  0.00           C
ATOM    956  HD2 LYS X  62      10.164 -16.276 -28.215  1.00  0.00           H
ATOM    957  HD3 LYS X  62       9.657 -17.738 -27.424  1.00  0.00           H
ATOM    958  CE  LYS X  62       8.397 -17.268 -28.989  1.00  0.00           C
ATOM    959  HE2 LYS X  62       8.935 -17.818 -29.752  1.00  0.00           H
ATOM    960  HE3 LYS X  62       7.582 -17.879 -28.590  1.00  0.00           H
ATOM    961  NZ  LYS X  62       7.694 -16.187 -29.736  1.00  0.00           N
ATOM    962  HZ1 LYS X  62       8.357 -15.742 -30.359  1.00  0.00           H
ATOM    963  HZ2 LYS X  62       7.392 -15.438 -29.134  1.00  0.00           H
ATOM    964  HZ3 LYS X  62       6.920 -16.480 -30.317  1.00  0.00           H
ATOM    965  C   LYS X  62       8.580 -15.854 -22.958  1.00  0.00           C
ATOM    966  O   LYS X  62       8.039 -16.719 -22.258  1.00  0.00           O
ATOM    967  N   HID X  63       9.595 -15.168 -22.492  1.00  0.00           N
ATOM    968  H   HID X  63       9.884 -14.370 -23.048  1.00  0.00           H
ATOM    969  CA  HID X  63      10.258 -15.382 -21.171  1.00  0.00           C
ATOM    970  HA  HID X  63      10.551 -16.427 -21.276  1.00  0.00           H
ATOM    971  CB  HID X  63      11.518 -14.601 -21.053  1.00  0.00           C
ATOM    972  HB2 HID X  63      11.413 -13.534 -21.245  1.00  0.00           H
ATOM    973  HB3 HID X  63      11.980 -14.776 -20.087  1.00  0.00           H
ATOM    974  CG  HID X  63      12.611 -14.991 -22.061  1.00  0.00           C
ATOM    975  ND1 HID X  63      12.944 -14.171 -23.161  1.00  0.00           N
ATOM    976  HD1 HID X  63      12.407 -13.373 -23.464  1.00  0.00           H
ATOM    977  CE1 HID X  63      13.922 -14.701 -23.836  1.00  0.00           C
ATOM    978  HE1 HID X  63      14.181 -14.323 -24.807  1.00  0.00           H
ATOM    979  NE2 HID X  63      14.375 -15.779 -23.198  1.00  0.00           N
ATOM    980  CD2 HID X  63      13.550 -15.954 -22.007  1.00  0.00           C
ATOM    981  HD2 HID X  63      13.744 -16.581 -21.152  1.00  0.00           H
ATOM    982  C   HID X  63       9.196 -15.223 -20.002  1.00  0.00           C
ATOM    983  O   HID X  63       9.373 -15.801 -18.945  1.00  0.00           O
ATOM    984  N   SER X  64       8.027 -14.591 -20.203  1.00  0.00           N
ATOM    985  H   SER X  64       7.748 -14.211 -21.096  1.00  0.00           H
ATOM    986  CA  SER X  64       6.918 -14.567 -19.186  1.00  0.00           C
ATOM    987  HA  SER X  64       7.410 -14.223 -18.273  1.00  0.00           H
ATOM    988  CB  SER X  64       5.888 -13.468 -19.628  1.00  0.00           C
ATOM    989  HB2 SER X  64       5.537 -13.645 -20.642  1.00  0.00           H
ATOM    990  HB3 SER X  64       5.066 -13.391 -18.908  1.00  0.00           H
ATOM    991  OG  SER X  64       6.453 -12.182 -19.599  1.00  0.00           O
ATOM    992  HG  SER X  64       6.119 -11.592 -20.270  1.00  0.00           H
ATOM    993  C   SER X  64       6.047 -15.814 -18.897  1.00  0.00           C
ATOM    994  O   SER X  64       5.119 -15.745 -18.052  1.00  0.00           O
ATOM    995  N   ASN X  65       6.450 -16.977 -19.479  1.00  0.00           N
ATOM    996  H   ASN X  65       7.259 -16.936 -20.079  1.00  0.00           H
ATOM    997  CA  ASN X  65       5.755 -18.239 -19.302  1.00  0.00           C
ATOM    998  HA  ASN X  65       4.675 -18.137 -19.411  1.00  0.00           H
ATOM    999  CB  ASN X  65       6.116 -19.280 -20.280  1.00  0.00           C
ATOM   1000  HB2 ASN X  65       5.558 -20.183 -20.037  1.00  0.00           H
ATOM   1001  HB3 ASN X  65       5.743 -18.879 -21.221  1.00  0.00           H
ATOM   1002  CG  ASN X  65       7.590 -19.585 -20.336  1.00  0.00           C
ATOM   1003  OD1 ASN X  65       8.357 -19.364 -19.403  1.00  0.00           O
ATOM   1004  ND2 ASN X  65       8.044 -20.156 -21.453  1.00  0.00           N
ATOM   1005 HD21 ASN X  65       7.412 -20.503 -22.168  1.00  0.00           H
ATOM   1006 HD22 ASN X  65       9.042 -20.190 -21.585  1.00  0.00           H
ATOM   1007  C   ASN X  65       5.912 -18.849 -17.884  1.00  0.00           C
ATOM   1008  O   ASN X  65       5.015 -19.564 -17.517  1.00  0.00           O
ATOM   1009  N   GLY X  66       6.965 -18.538 -17.108  1.00  0.00           N
ATOM   1010  H   GLY X  66       7.665 -17.918 -17.488  1.00  0.00           H
ATOM   1011  CA  GLY X  66       7.157 -19.215 -15.736  1.00  0.00           C
ATOM   1012  HA2 GLY X  66       6.794 -20.245 -15.698  1.00  0.00           H
ATOM   1013  HA3 GLY X  66       8.244 -19.196 -15.633  1.00  0.00           H
ATOM   1014  C   GLY X  66       6.532 -18.666 -14.564  1.00  0.00           C
ATOM   1015  O   GLY X  66       6.250 -17.480 -14.507  1.00  0.00           O
ATOM   1016  N   THR X  67       6.235 -19.488 -13.524  1.00  0.00           N
ATOM   1017  H   THR X  67       6.467 -20.473 -13.553  1.00  0.00           H
ATOM   1018  CA  THR X  67       5.654 -18.951 -12.331  1.00  0.00           C
ATOM   1019  HA  THR X  67       4.969 -18.122 -12.493  1.00  0.00           H
ATOM   1020  CB  THR X  67       4.860 -19.977 -11.453  1.00  0.00           C
ATOM   1021  HB  THR X  67       4.670 -19.551 -10.473  1.00  0.00           H
ATOM   1022  CG2 THR X  67       3.575 -20.370 -12.088  1.00  0.00           C
ATOM   1023 HG21 THR X  67       3.279 -19.556 -12.751  1.00  0.00           H
ATOM   1024 HG22 THR X  67       2.765 -20.518 -11.375  1.00  0.00           H
ATOM   1025 HG23 THR X  67       3.894 -21.203 -12.714  1.00  0.00           H
ATOM   1026  OG1 THR X  67       5.647 -21.130 -11.261  1.00  0.00           O
ATOM   1027  HG1 THR X  67       6.282 -20.822 -10.605  1.00  0.00           H
ATOM   1028  C   THR X  67       6.786 -18.389 -11.383  1.00  0.00           C
ATOM   1029  O   THR X  67       7.063 -18.893 -10.322  1.00  0.00           O
ATOM   1030  N   ILE X  68       7.319 -17.289 -11.812  1.00  0.00           N
ATOM   1031  H   ILE X  68       6.949 -16.958 -12.701  1.00  0.00           H
ATOM   1032  CA  ILE X  68       8.409 -16.487 -11.077  1.00  0.00           C
ATOM   1033  HA  ILE X  68       9.246 -17.150 -10.884  1.00  0.00           H
ATOM   1034  CB  ILE X  68       8.879 -15.415 -11.997  1.00  0.00           C
ATOM   1035  HB  ILE X  68       8.055 -14.727 -12.213  1.00  0.00           H
ATOM   1036  CG2 ILE X  68      10.059 -14.628 -11.341  1.00  0.00           C
ATOM   1037 HG21 ILE X  68       9.682 -14.179 -10.424  1.00  0.00           H
ATOM   1038 HG22 ILE X  68      10.292 -13.814 -12.028  1.00  0.00           H
ATOM   1039 HG23 ILE X  68      10.991 -15.186 -11.246  1.00  0.00           H
ATOM   1040  CG1 ILE X  68       9.507 -16.041 -13.369  1.00  0.00           C
ATOM   1041 HG12 ILE X  68      10.126 -16.912 -13.144  1.00  0.00           H
ATOM   1042 HG13 ILE X  68       8.685 -16.523 -13.904  1.00  0.00           H
ATOM   1043  CD1 ILE X  68      10.106 -15.176 -14.379  1.00  0.00           C
ATOM   1044 HD11 ILE X  68      11.032 -14.735 -14.009  1.00  0.00           H
ATOM   1045 HD12 ILE X  68       9.420 -14.342 -14.587  1.00  0.00           H
ATOM   1046 HD13 ILE X  68      10.390 -15.717 -15.276  1.00  0.00           H
ATOM   1047  C   ILE X  68       7.956 -16.049  -9.700  1.00  0.00           C
ATOM   1048  O   ILE X  68       7.096 -15.132  -9.593  1.00  0.00           O
ATOM   1049  N   HID X  69       8.437 -16.847  -8.722  1.00  0.00           N
ATOM   1050  H   HID X  69       8.994 -17.645  -8.967  1.00  0.00           H
ATOM   1051  CA  HID X  69       7.987 -16.853  -7.323  1.00  0.00           C
ATOM   1052  HA  HID X  69       6.916 -17.053  -7.346  1.00  0.00           H
ATOM   1053  CB  HID X  69       8.713 -17.992  -6.695  1.00  0.00           C
ATOM   1054  HB2 HID X  69       8.127 -18.312  -5.835  1.00  0.00           H
ATOM   1055  HB3 HID X  69       8.706 -18.759  -7.464  1.00  0.00           H
ATOM   1056  CG  HID X  69      10.185 -17.849  -6.260  1.00  0.00           C
ATOM   1057  ND1 HID X  69      10.566 -17.620  -4.997  1.00  0.00           N
ATOM   1058  HD1 HID X  69       9.972 -17.503  -4.185  1.00  0.00           H
ATOM   1059  CE1 HID X  69      11.901 -17.637  -4.880  1.00  0.00           C
ATOM   1060  HE1 HID X  69      12.516 -17.411  -4.016  1.00  0.00           H
ATOM   1061  NE2 HID X  69      12.426 -17.842  -6.102  1.00  0.00           N
ATOM   1062  CD2 HID X  69      11.376 -17.935  -6.978  1.00  0.00           C
ATOM   1063  HD2 HID X  69      11.356 -18.055  -8.048  1.00  0.00           H
ATOM   1064  C   HID X  69       8.088 -15.551  -6.515  1.00  0.00           C
ATOM   1065  O   HID X  69       8.983 -14.769  -6.762  1.00  0.00           O
ATOM   1066  N   ASP X  70       7.216 -15.432  -5.532  1.00  0.00           N
ATOM   1067  H   ASP X  70       6.520 -16.159  -5.435  1.00  0.00           H
ATOM   1068  CA  ASP X  70       7.003 -14.174  -4.816  1.00  0.00           C
ATOM   1069  HA  ASP X  70       6.600 -13.505  -5.585  1.00  0.00           H
ATOM   1070  CB  ASP X  70       6.033 -14.361  -3.668  1.00  0.00           C
ATOM   1071  HB2 ASP X  70       6.463 -15.045  -2.933  1.00  0.00           H
ATOM   1072  HB3 ASP X  70       5.813 -13.380  -3.248  1.00  0.00           H
ATOM   1073  CG  ASP X  70       4.640 -14.954  -3.951  1.00  0.00           C
ATOM   1074  OD1 ASP X  70       4.413 -15.755  -4.875  1.00  0.00           O
ATOM   1075  OD2 ASP X  70       3.666 -14.525  -3.308  1.00  0.00           O
ATOM   1076  C   ASP X  70       8.299 -13.515  -4.271  1.00  0.00           C
ATOM   1077  O   ASP X  70       8.297 -12.336  -4.066  1.00  0.00           O
ATOM   1078  N   ARG X  71       9.327 -14.289  -3.841  1.00  0.00           N
ATOM   1079  H   ARG X  71       9.162 -15.287  -3.866  1.00  0.00           H
ATOM   1080  CA  ARG X  71      10.691 -13.940  -3.305  1.00  0.00           C
ATOM   1081  HA  ARG X  71      10.659 -12.854  -3.228  1.00  0.00           H
ATOM   1082  CB  ARG X  71      10.719 -14.702  -1.882  1.00  0.00           C
ATOM   1083  HB2 ARG X  71      10.811 -15.770  -2.118  1.00  0.00           H
ATOM   1084  HB3 ARG X  71      11.660 -14.489  -1.369  1.00  0.00           H
ATOM   1085  CG  ARG X  71       9.641 -14.484  -0.907  1.00  0.00           C
ATOM   1086  HG2 ARG X  71       8.667 -14.851  -1.215  1.00  0.00           H
ATOM   1087  HG3 ARG X  71       9.890 -14.947   0.040  1.00  0.00           H
ATOM   1088  CD  ARG X  71       9.449 -13.046  -0.592  1.00  0.00           C
ATOM   1089  HD2 ARG X  71      10.257 -12.577  -0.021  1.00  0.00           H
ATOM   1090  HD3 ARG X  71       9.375 -12.580  -1.583  1.00  0.00           H
ATOM   1091  NE  ARG X  71       8.195 -12.900   0.121  1.00  0.00           N
ATOM   1092  HE  ARG X  71       7.941 -13.616   0.785  1.00  0.00           H
ATOM   1093  CZ  ARG X  71       7.325 -11.886  -0.028  1.00  0.00           C
ATOM   1094  NH1 ARG X  71       7.543 -10.919  -0.946  1.00  0.00           N
ATOM   1095 HH11 ARG X  71       8.149 -11.020  -1.749  1.00  0.00           H
ATOM   1096 HH12 ARG X  71       6.810 -10.227  -0.977  1.00  0.00           H
ATOM   1097  NH2 ARG X  71       6.283 -11.892   0.770  1.00  0.00           N
ATOM   1098 HH21 ARG X  71       5.981 -12.673   1.334  1.00  0.00           H
ATOM   1099 HH22 ARG X  71       5.540 -11.208   0.699  1.00  0.00           H
ATOM   1100  C   ARG X  71      11.821 -14.315  -4.325  1.00  0.00           C
ATOM   1101  O   ARG X  71      13.026 -14.338  -3.982  1.00  0.00           O
ATOM   1102  N   SER X  72      11.479 -14.299  -5.599  1.00  0.00           N
ATOM   1103  H   SER X  72      10.497 -14.180  -5.824  1.00  0.00           H
ATOM   1104  CA  SER X  72      12.442 -14.499  -6.758  1.00  0.00           C
ATOM   1105  HA  SER X  72      12.861 -15.501  -6.665  1.00  0.00           H
ATOM   1106  CB  SER X  72      11.650 -14.466  -8.052  1.00  0.00           C
ATOM   1107  HB2 SER X  72      10.927 -15.283  -8.070  1.00  0.00           H
ATOM   1108  HB3 SER X  72      10.971 -13.623  -8.107  1.00  0.00           H
ATOM   1109  OG  SER X  72      12.476 -14.563  -9.148  1.00  0.00           O
ATOM   1110  HG  SER X  72      12.317 -15.469  -9.432  1.00  0.00           H
ATOM   1111  C   SER X  72      13.543 -13.450  -6.764  1.00  0.00           C
ATOM   1112  O   SER X  72      13.306 -12.246  -6.521  1.00  0.00           O
ATOM   1113  N   GLN X  73      14.799 -13.861  -7.130  1.00  0.00           N
ATOM   1114  H   GLN X  73      14.889 -14.866  -7.201  1.00  0.00           H
ATOM   1115  CA  GLN X  73      16.025 -12.919  -7.001  1.00  0.00           C
ATOM   1116  HA  GLN X  73      15.907 -12.289  -6.120  1.00  0.00           H
ATOM   1117  CB  GLN X  73      17.268 -13.803  -6.889  1.00  0.00           C
ATOM   1118  HB2 GLN X  73      17.405 -14.323  -5.939  1.00  0.00           H
ATOM   1119  HB3 GLN X  73      17.343 -14.520  -7.712  1.00  0.00           H
ATOM   1120  CG  GLN X  73      18.578 -13.001  -6.959  1.00  0.00           C
ATOM   1121  HG2 GLN X  73      19.430 -13.673  -6.805  1.00  0.00           H
ATOM   1122  HG3 GLN X  73      18.764 -12.533  -7.925  1.00  0.00           H
ATOM   1123  CD  GLN X  73      18.614 -11.846  -5.962  1.00  0.00           C
ATOM   1124  OE1 GLN X  73      18.158 -11.833  -4.849  1.00  0.00           O
ATOM   1125  NE2 GLN X  73      19.254 -10.806  -6.352  1.00  0.00           N
ATOM   1126 HE21 GLN X  73      19.096 -10.045  -5.705  1.00  0.00           H
ATOM   1127 HE22 GLN X  73      19.488 -10.635  -7.324  1.00  0.00           H
ATOM   1128  C   GLN X  73      15.912 -11.992  -8.202  1.00  0.00           C
ATOM   1129  O   GLN X  73      16.503 -10.902  -8.270  1.00  0.00           O
ATOM   1130  N   TYR X  74      15.030 -12.359  -9.223  1.00  0.00           N
ATOM   1131  H   TYR X  74      14.851 -13.347  -9.300  1.00  0.00           H
ATOM   1132  CA  TYR X  74      14.777 -11.615 -10.461  1.00  0.00           C
ATOM   1133  HA  TYR X  74      15.696 -11.085 -10.712  1.00  0.00           H
ATOM   1134  CB  TYR X  74      14.478 -12.574 -11.646  1.00  0.00           C
ATOM   1135  HB2 TYR X  74      13.485 -13.003 -11.481  1.00  0.00           H
ATOM   1136  HB3 TYR X  74      14.416 -12.045 -12.601  1.00  0.00           H
ATOM   1137  CG  TYR X  74      15.392 -13.839 -11.750  1.00  0.00           C
ATOM   1138  CD1 TYR X  74      14.894 -15.123 -11.528  1.00  0.00           C
ATOM   1139  HD1 TYR X  74      13.893 -15.282 -11.167  1.00  0.00           H
ATOM   1140  CE1 TYR X  74      15.725 -16.244 -11.502  1.00  0.00           C
ATOM   1141  HE1 TYR X  74      15.338 -17.181 -11.137  1.00  0.00           H
ATOM   1142  CZ  TYR X  74      17.100 -16.107 -11.905  1.00  0.00           C
ATOM   1143  OH  TYR X  74      18.007 -17.080 -11.811  1.00  0.00           O
ATOM   1144  HH  TYR X  74      18.719 -17.096 -12.457  1.00  0.00           H
ATOM   1145  CE2 TYR X  74      17.595 -14.846 -12.404  1.00  0.00           C
ATOM   1146  HE2 TYR X  74      18.603 -14.648 -12.745  1.00  0.00           H
ATOM   1147  CD2 TYR X  74      16.694 -13.746 -12.356  1.00  0.00           C
ATOM   1148  HD2 TYR X  74      16.977 -12.773 -12.703  1.00  0.00           H
ATOM   1149  C   TYR X  74      13.689 -10.562 -10.335  1.00  0.00           C
ATOM   1150  O   TYR X  74      13.641  -9.616 -11.124  1.00  0.00           O
ATOM   1151  N   ARG X  75      12.836 -10.603  -9.292  1.00  0.00           N
ATOM   1152  H   ARG X  75      12.874 -11.336  -8.599  1.00  0.00           H
ATOM   1153  CA  ARG X  75      11.891  -9.484  -9.015  1.00  0.00           C
ATOM   1154  HA  ARG X  75      11.510  -9.279 -10.015  1.00  0.00           H
ATOM   1155  CB  ARG X  75      10.826  -9.876  -7.985  1.00  0.00           C
ATOM   1156  HB2 ARG X  75      11.339 -10.327  -7.135  1.00  0.00           H
ATOM   1157  HB3 ARG X  75      10.202  -9.034  -7.681  1.00  0.00           H
ATOM   1158  CG  ARG X  75       9.797 -10.869  -8.515  1.00  0.00           C
ATOM   1159  HG2 ARG X  75       9.404 -10.568  -9.489  1.00  0.00           H
ATOM   1160  HG3 ARG X  75      10.375 -11.724  -8.857  1.00  0.00           H
ATOM   1161  CD  ARG X  75       8.649 -11.273  -7.656  1.00  0.00           C
ATOM   1162  HD2 ARG X  75       8.232 -12.208  -8.013  1.00  0.00           H
ATOM   1163  HD3 ARG X  75       9.135 -11.527  -6.708  1.00  0.00           H
ATOM   1164  NE  ARG X  75       7.620 -10.219  -7.544  1.00  0.00           N
ATOM   1165  HE  ARG X  75       7.515  -9.589  -8.318  1.00  0.00           H
ATOM   1166  CZ  ARG X  75       6.814  -9.982  -6.537  1.00  0.00           C
ATOM   1167  NH1 ARG X  75       6.804 -10.612  -5.438  1.00  0.00           N
ATOM   1168 HH11 ARG X  75       7.554 -11.242  -5.208  1.00  0.00           H
ATOM   1169 HH12 ARG X  75       6.108 -10.524  -4.706  1.00  0.00           H
ATOM   1170  NH2 ARG X  75       5.876  -9.090  -6.747  1.00  0.00           N
ATOM   1171 HH21 ARG X  75       5.995  -8.549  -7.592  1.00  0.00           H
ATOM   1172 HH22 ARG X  75       5.213  -8.827  -6.025  1.00  0.00           H
ATOM   1173  C   ARG X  75      12.589  -8.161  -8.580  1.00  0.00           C
ATOM   1174  O   ARG X  75      13.540  -8.161  -7.778  1.00  0.00           O
ATOM   1175  N   ALA X  76      12.032  -6.988  -8.967  1.00  0.00           N
ATOM   1176  H   ALA X  76      11.275  -7.087  -9.631  1.00  0.00           H
ATOM   1177  CA  ALA X  76      12.681  -5.678  -8.844  1.00  0.00           C
ATOM   1178  HA  ALA X  76      13.131  -5.562  -7.864  1.00  0.00           H
ATOM   1179  CB  ALA X  76      13.726  -5.627  -9.921  1.00  0.00           C
ATOM   1180  HB1 ALA X  76      13.247  -5.711 -10.902  1.00  0.00           H
ATOM   1181  HB2 ALA X  76      14.467  -6.415  -9.805  1.00  0.00           H
ATOM   1182  HB3 ALA X  76      14.202  -4.654 -10.018  1.00  0.00           H
ATOM   1183  C   ALA X  76      11.703  -4.504  -8.920  1.00  0.00           C
ATOM   1184  O   ALA X  76      10.798  -4.496  -9.720  1.00  0.00           O
ATOM   1185  N   LEU X  77      11.953  -3.489  -8.108  1.00  0.00           N
ATOM   1186  H   LEU X  77      12.881  -3.457  -7.702  1.00  0.00           H
ATOM   1187  CA  LEU X  77      11.168  -2.221  -7.969  1.00  0.00           C
ATOM   1188  HA  LEU X  77      10.094  -2.404  -7.935  1.00  0.00           H
ATOM   1189  CB  LEU X  77      11.500  -1.474  -6.665  1.00  0.00           C
ATOM   1190  HB2 LEU X  77      11.369  -2.236  -5.895  1.00  0.00           H
ATOM   1191  HB3 LEU X  77      12.564  -1.208  -6.707  1.00  0.00           H
ATOM   1192  CG  LEU X  77      10.687  -0.170  -6.400  1.00  0.00           C
ATOM   1193  HG  LEU X  77      10.613   0.484  -7.268  1.00  0.00           H
ATOM   1194  CD1 LEU X  77       9.196  -0.578  -6.133  1.00  0.00           C
ATOM   1195 HD11 LEU X  77       9.146  -1.558  -5.663  1.00  0.00           H
ATOM   1196 HD12 LEU X  77       8.836  -0.662  -7.165  1.00  0.00           H
ATOM   1197 HD13 LEU X  77       8.735   0.242  -5.574  1.00  0.00           H
ATOM   1198  CD2 LEU X  77      11.129   0.466  -5.129  1.00  0.00           C
ATOM   1199 HD21 LEU X  77      11.151  -0.236  -4.304  1.00  0.00           H
ATOM   1200 HD22 LEU X  77      12.145   0.818  -5.289  1.00  0.00           H
ATOM   1201 HD23 LEU X  77      10.516   1.359  -4.994  1.00  0.00           H
ATOM   1202  C   LEU X  77      11.428  -1.312  -9.167  1.00  0.00           C
ATOM   1203  O   LEU X  77      12.596  -1.006  -9.422  1.00  0.00           O
ATOM   1204  N   ILE X  78      10.300  -0.874  -9.879  1.00  0.00           N
ATOM   1205  H   ILE X  78       9.416  -1.204  -9.532  1.00  0.00           H
ATOM   1206  CA  ILE X  78      10.311   0.045 -11.027  1.00  0.00           C
ATOM   1207  HA  ILE X  78      11.314   0.426 -11.168  1.00  0.00           H
ATOM   1208  CB  ILE X  78       9.877  -0.525 -12.411  1.00  0.00           C
ATOM   1209  HB  ILE X  78      10.018   0.268 -13.139  1.00  0.00           H
ATOM   1210  CG2 ILE X  78      10.793  -1.630 -12.930  1.00  0.00           C
ATOM   1211 HG21 ILE X  78      10.770  -2.438 -12.199  1.00  0.00           H
ATOM   1212 HG22 ILE X  78      11.806  -1.252 -13.044  1.00  0.00           H
ATOM   1213 HG23 ILE X  78      10.525  -2.040 -13.914  1.00  0.00           H
ATOM   1214  CG1 ILE X  78       8.400  -0.925 -12.410  1.00  0.00           C
ATOM   1215 HG12 ILE X  78       8.279  -1.707 -11.660  1.00  0.00           H
ATOM   1216 HG13 ILE X  78       7.919   0.017 -12.133  1.00  0.00           H
ATOM   1217  CD1 ILE X  78       7.832  -1.346 -13.816  1.00  0.00           C
ATOM   1218 HD11 ILE X  78       8.169  -2.254 -14.304  1.00  0.00           H
ATOM   1219 HD12 ILE X  78       8.030  -0.487 -14.461  1.00  0.00           H
ATOM   1220 HD13 ILE X  78       6.755  -1.473 -13.846  1.00  0.00           H
ATOM   1221  C   ILE X  78       9.474   1.227 -10.685  1.00  0.00           C
ATOM   1222  O   ILE X  78       8.582   1.221  -9.863  1.00  0.00           O
ATOM   1223  N   SER X  79       9.683   2.353 -11.420  1.00  0.00           N
ATOM   1224  H   SER X  79      10.552   2.396 -11.931  1.00  0.00           H
ATOM   1225  CA  SER X  79       8.729   3.460 -11.501  1.00  0.00           C
ATOM   1226  HA  SER X  79       7.768   3.113 -11.117  1.00  0.00           H
ATOM   1227  CB  SER X  79       9.126   4.627 -10.572  1.00  0.00           C
ATOM   1228  HB2 SER X  79       9.102   4.197  -9.573  1.00  0.00           H
ATOM   1229  HB3 SER X  79      10.172   4.842 -10.800  1.00  0.00           H
ATOM   1230  OG  SER X  79       8.518   5.912 -10.644  1.00  0.00           O
ATOM   1231  HG  SER X  79       7.681   5.843 -10.187  1.00  0.00           H
ATOM   1232  C   SER X  79       8.475   4.005 -12.852  1.00  0.00           C
ATOM   1233  O   SER X  79       9.429   3.980 -13.690  1.00  0.00           O
ATOM   1234  N   TRP X  80       7.300   4.609 -13.083  1.00  0.00           N
ATOM   1235  H   TRP X  80       6.666   4.717 -12.305  1.00  0.00           H
ATOM   1236  CA  TRP X  80       6.959   5.307 -14.305  1.00  0.00           C
ATOM   1237  HA  TRP X  80       7.902   5.629 -14.747  1.00  0.00           H
ATOM   1238  CB  TRP X  80       6.382   4.295 -15.313  1.00  0.00           C
ATOM   1239  HB2 TRP X  80       6.369   4.742 -16.307  1.00  0.00           H
ATOM   1240  HB3 TRP X  80       7.076   3.453 -15.307  1.00  0.00           H
ATOM   1241  CG  TRP X  80       4.983   3.826 -15.152  1.00  0.00           C
ATOM   1242  CD1 TRP X  80       3.878   4.266 -15.841  1.00  0.00           C
ATOM   1243  HD1 TRP X  80       3.903   5.038 -16.610  1.00  0.00           H
ATOM   1244  NE1 TRP X  80       2.793   3.582 -15.286  1.00  0.00           N
ATOM   1245  HE1 TRP X  80       1.909   3.795 -15.712  1.00  0.00           H
ATOM   1246  CE2 TRP X  80       3.155   2.786 -14.235  1.00  0.00           C
ATOM   1247  CZ2 TRP X  80       2.376   2.052 -13.238  1.00  0.00           C
ATOM   1248  HZ2 TRP X  80       1.299   2.094 -13.215  1.00  0.00           H
ATOM   1249  CH2 TRP X  80       3.082   1.344 -12.289  1.00  0.00           C
ATOM   1250  HH2 TRP X  80       2.522   0.720 -11.608  1.00  0.00           H
ATOM   1251  CZ3 TRP X  80       4.457   1.416 -12.209  1.00  0.00           C
ATOM   1252  HZ3 TRP X  80       4.900   0.926 -11.355  1.00  0.00           H
ATOM   1253  CE3 TRP X  80       5.228   2.122 -13.146  1.00  0.00           C
ATOM   1254  HE3 TRP X  80       6.305   2.082 -13.043  1.00  0.00           H
ATOM   1255  CD2 TRP X  80       4.560   2.847 -14.174  1.00  0.00           C
ATOM   1256  C   TRP X  80       5.998   6.540 -14.115  1.00  0.00           C
ATOM   1257  O   TRP X  80       5.351   6.697 -13.054  1.00  0.00           O
ATOM   1258  N   PRO X  81       5.910   7.454 -15.133  1.00  0.00           N
ATOM   1259  CD  PRO X  81       6.693   7.561 -16.389  1.00  0.00           C
ATOM   1260  HD2 PRO X  81       6.291   6.951 -17.192  1.00  0.00           H
ATOM   1261  HD3 PRO X  81       7.728   7.250 -16.224  1.00  0.00           H
ATOM   1262  CG  PRO X  81       6.676   8.956 -16.896  1.00  0.00           C
ATOM   1263  HG2 PRO X  81       6.984   9.142 -17.919  1.00  0.00           H
ATOM   1264  HG3 PRO X  81       7.255   9.582 -16.214  1.00  0.00           H
ATOM   1265  CB  PRO X  81       5.232   9.226 -16.498  1.00  0.00           C
ATOM   1266  HB2 PRO X  81       4.541   8.862 -17.247  1.00  0.00           H
ATOM   1267  HB3 PRO X  81       5.172  10.306 -16.368  1.00  0.00           H
ATOM   1268  CA  PRO X  81       5.033   8.603 -15.124  1.00  0.00           C
ATOM   1269  HA  PRO X  81       5.327   9.247 -14.294  1.00  0.00           H
ATOM   1270  C   PRO X  81       3.530   8.330 -14.883  1.00  0.00           C
ATOM   1271  O   PRO X  81       3.012   7.197 -14.883  1.00  0.00           O
ATOM   1272  N   LEU X  82       2.808   9.374 -14.644  1.00  0.00           N
ATOM   1273  H   LEU X  82       3.214  10.298 -14.624  1.00  0.00           H
ATOM   1274  CA  LEU X  82       1.327   9.322 -14.732  1.00  0.00           C
ATOM   1275  HA  LEU X  82       0.928   8.654 -13.969  1.00  0.00           H
ATOM   1276  CB  LEU X  82       0.804  10.649 -14.276  1.00  0.00           C
ATOM   1277  HB2 LEU X  82       1.063  11.341 -15.077  1.00  0.00           H
ATOM   1278  HB3 LEU X  82      -0.278  10.565 -14.201  1.00  0.00           H
ATOM   1279  CG  LEU X  82       1.425  11.348 -13.017  1.00  0.00           C
ATOM   1280  HG  LEU X  82       2.443  11.633 -13.297  1.00  0.00           H
ATOM   1281  CD1 LEU X  82       0.613  12.631 -12.844  1.00  0.00           C
ATOM   1282 HD11 LEU X  82      -0.445  12.376 -12.821  1.00  0.00           H
ATOM   1283 HD12 LEU X  82       0.889  13.247 -13.700  1.00  0.00           H
ATOM   1284 HD13 LEU X  82       0.964  13.233 -12.012  1.00  0.00           H
ATOM   1285  CD2 LEU X  82       1.345  10.485 -11.798  1.00  0.00           C
ATOM   1286 HD21 LEU X  82       0.379   9.976 -11.764  1.00  0.00           H
ATOM   1287 HD22 LEU X  82       2.149   9.744 -11.871  1.00  0.00           H
ATOM   1288 HD23 LEU X  82       1.523  11.127 -10.940  1.00  0.00           H
ATOM   1289  C   LEU X  82       0.639   9.031 -16.086  1.00  0.00           C
ATOM   1290  O   LEU X  82       1.250   9.030 -17.172  1.00  0.00           O
ATOM   1291  N   SER X  83      -0.644   8.738 -16.140  1.00  0.00           N
ATOM   1292  H   SER X  83      -1.135   8.733 -15.253  1.00  0.00           H
ATOM   1293  CA  SER X  83      -1.470   8.605 -17.323  1.00  0.00           C
ATOM   1294  HA  SER X  83      -2.413   8.237 -16.909  1.00  0.00           H
ATOM   1295  CB  SER X  83      -1.771  10.043 -17.852  1.00  0.00           C
ATOM   1296  HB2 SER X  83      -0.827  10.545 -18.058  1.00  0.00           H
ATOM   1297  HB3 SER X  83      -2.400  10.125 -18.736  1.00  0.00           H
ATOM   1298  OG  SER X  83      -2.371  10.877 -16.853  1.00  0.00           O
ATOM   1299  HG  SER X  83      -2.302  11.759 -17.210  1.00  0.00           H
ATOM   1300  C   SER X  83      -0.989   7.694 -18.463  1.00  0.00           C
ATOM   1301  O   SER X  83      -1.544   7.800 -19.600  1.00  0.00           O
ATOM   1302  N   SER X  84      -0.165   6.722 -18.162  1.00  0.00           N
ATOM   1303  H   SER X  84       0.098   6.683 -17.184  1.00  0.00           H
ATOM   1304  CA  SER X  84       0.198   5.555 -19.017  1.00  0.00           C
ATOM   1305  HA  SER X  84      -0.595   5.420 -19.761  1.00  0.00           H
ATOM   1306  CB  SER X  84       1.555   5.800 -19.736  1.00  0.00           C
ATOM   1307  HB2 SER X  84       1.910   4.828 -20.095  1.00  0.00           H
ATOM   1308  HB3 SER X  84       1.482   6.539 -20.526  1.00  0.00           H
ATOM   1309  OG  SER X  84       2.398   6.305 -18.698  1.00  0.00           O
ATOM   1310  HG  SER X  84       2.404   7.254 -18.808  1.00  0.00           H
ATOM   1311  C   SER X  84       0.279   4.276 -18.201  1.00  0.00           C
ATOM   1312  O   SER X  84       0.559   4.312 -17.012  1.00  0.00           O
ATOM   1313  N   PRO X  85       0.205   3.061 -18.826  1.00  0.00           N
ATOM   1314  CD  PRO X  85       0.035   2.698 -20.231  1.00  0.00           C
ATOM   1315  HD2 PRO X  85       1.006   2.656 -20.719  1.00  0.00           H
ATOM   1316  HD3 PRO X  85      -0.697   3.290 -20.761  1.00  0.00           H
ATOM   1317  CG  PRO X  85      -0.557   1.341 -20.111  1.00  0.00           C
ATOM   1318  HG2 PRO X  85      -0.236   0.795 -21.001  1.00  0.00           H
ATOM   1319  HG3 PRO X  85      -1.637   1.475 -20.137  1.00  0.00           H
ATOM   1320  CB  PRO X  85      -0.085   0.661 -18.829  1.00  0.00           C
ATOM   1321  HB2 PRO X  85       0.699  -0.059 -19.035  1.00  0.00           H
ATOM   1322  HB3 PRO X  85      -0.921   0.328 -18.218  1.00  0.00           H
ATOM   1323  CA  PRO X  85       0.590   1.821 -18.026  1.00  0.00           C
ATOM   1324  HA  PRO X  85       0.038   1.797 -17.082  1.00  0.00           H
ATOM   1325  C   PRO X  85       2.134   1.660 -17.847  1.00  0.00           C
ATOM   1326  O   PRO X  85       2.832   2.373 -18.537  1.00  0.00           O
ATOM   1327  N   PRO X  86       2.621   0.665 -17.080  1.00  0.00           N
ATOM   1328  CD  PRO X  86       1.913  -0.120 -16.119  1.00  0.00           C
ATOM   1329  HD2 PRO X  86       1.110  -0.626 -16.647  1.00  0.00           H
ATOM   1330  HD3 PRO X  86       1.518   0.455 -15.278  1.00  0.00           H
ATOM   1331  CG  PRO X  86       2.890  -1.288 -15.702  1.00  0.00           C
ATOM   1332  HG2 PRO X  86       2.742  -2.106 -16.404  1.00  0.00           H
ATOM   1333  HG3 PRO X  86       2.714  -1.636 -14.684  1.00  0.00           H
ATOM   1334  CB  PRO X  86       4.215  -0.711 -15.891  1.00  0.00           C
ATOM   1335  HB2 PRO X  86       4.947  -1.490 -16.131  1.00  0.00           H
ATOM   1336  HB3 PRO X  86       4.562  -0.254 -14.974  1.00  0.00           H
ATOM   1337  CA  PRO X  86       4.074   0.391 -16.974  1.00  0.00           C
ATOM   1338  HA  PRO X  86       4.608   1.313 -16.784  1.00  0.00           H
ATOM   1339  C   PRO X  86       4.514  -0.229 -18.285  1.00  0.00           C
ATOM   1340  O   PRO X  86       4.060  -1.286 -18.801  1.00  0.00           O
ATOM   1341  N   THR X  87       5.530   0.391 -18.861  1.00  0.00           N
ATOM   1342  H   THR X  87       5.860   1.278 -18.510  1.00  0.00           H
ATOM   1343  CA  THR X  87       6.108  -0.112 -20.121  1.00  0.00           C
ATOM   1344  HA  THR X  87       5.894  -1.160 -20.302  1.00  0.00           H
ATOM   1345  CB  THR X  87       5.562   0.616 -21.381  1.00  0.00           C
ATOM   1346  HB  THR X  87       5.898  -0.005 -22.213  1.00  0.00           H
ATOM   1347  CG2 THR X  87       4.083   0.569 -21.433  1.00  0.00           C
ATOM   1348 HG21 THR X  87       3.786   0.851 -22.449  1.00  0.00           H
ATOM   1349 HG22 THR X  87       3.559   1.205 -20.722  1.00  0.00           H
ATOM   1350 HG23 THR X  87       3.828  -0.489 -21.364  1.00  0.00           H
ATOM   1351  OG1 THR X  87       6.116   1.980 -21.485  1.00  0.00           O
ATOM   1352  HG1 THR X  87       5.915   2.418 -20.646  1.00  0.00           H
ATOM   1353  C   THR X  87       7.580  -0.172 -20.118  1.00  0.00           C
ATOM   1354  O   THR X  87       8.174   0.669 -19.426  1.00  0.00           O
ATOM   1355  N   VAL X  88       8.280  -1.096 -20.846  1.00  0.00           N
ATOM   1356  H   VAL X  88       7.743  -1.736 -21.417  1.00  0.00           H
ATOM   1357  CA  VAL X  88       9.719  -0.934 -20.973  1.00  0.00           C
ATOM   1358  HA  VAL X  88      10.125  -1.151 -19.983  1.00  0.00           H
ATOM   1359  CB  VAL X  88      10.319  -1.941 -21.957  1.00  0.00           C
ATOM   1360  HB  VAL X  88       9.967  -2.949 -21.763  1.00  0.00           H
ATOM   1361  CG1 VAL X  88      10.102  -1.605 -23.368  1.00  0.00           C
ATOM   1362 HG11 VAL X  88       9.042  -1.530 -23.594  1.00  0.00           H
ATOM   1363 HG12 VAL X  88      10.574  -0.649 -23.594  1.00  0.00           H
ATOM   1364 HG13 VAL X  88      10.383  -2.502 -23.941  1.00  0.00           H
ATOM   1365  CG2 VAL X  88      11.834  -1.927 -21.660  1.00  0.00           C
ATOM   1366 HG21 VAL X  88      12.341  -2.754 -22.162  1.00  0.00           H
ATOM   1367 HG22 VAL X  88      12.112  -1.843 -20.615  1.00  0.00           H
ATOM   1368 HG23 VAL X  88      12.234  -1.069 -22.197  1.00  0.00           H
ATOM   1369  C   VAL X  88      10.243   0.504 -21.279  1.00  0.00           C
ATOM   1370  O   VAL X  88      11.222   0.967 -20.719  1.00  0.00           O
ATOM   1371  N   TYR X  89       9.497   1.229 -22.110  1.00  0.00           N
ATOM   1372  H   TYR X  89       8.700   0.821 -22.578  1.00  0.00           H
ATOM   1373  CA  TYR X  89       9.906   2.538 -22.650  1.00  0.00           C
ATOM   1374  HA  TYR X  89      10.960   2.459 -22.905  1.00  0.00           H
ATOM   1375  CB  TYR X  89       9.093   2.962 -23.868  1.00  0.00           C
ATOM   1376  HB2 TYR X  89       8.031   3.003 -23.633  1.00  0.00           H
ATOM   1377  HB3 TYR X  89       9.443   3.958 -24.155  1.00  0.00           H
ATOM   1378  CG  TYR X  89       9.365   2.228 -25.077  1.00  0.00           C
ATOM   1379  CD1 TYR X  89       8.365   1.326 -25.582  1.00  0.00           C
ATOM   1380  HD1 TYR X  89       7.403   1.230 -25.103  1.00  0.00           H
ATOM   1381  CE1 TYR X  89       8.575   0.536 -26.681  1.00  0.00           C
ATOM   1382  HE1 TYR X  89       7.908  -0.274 -26.930  1.00  0.00           H
ATOM   1383  CZ  TYR X  89       9.781   0.658 -27.449  1.00  0.00           C
ATOM   1384  OH  TYR X  89       9.945  -0.149 -28.518  1.00  0.00           O
ATOM   1385  HH  TYR X  89      10.853  -0.415 -28.348  1.00  0.00           H
ATOM   1386  CE2 TYR X  89      10.836   1.585 -27.015  1.00  0.00           C
ATOM   1387  HE2 TYR X  89      11.760   1.614 -27.567  1.00  0.00           H
ATOM   1388  CD2 TYR X  89      10.626   2.317 -25.761  1.00  0.00           C
ATOM   1389  HD2 TYR X  89      11.411   2.942 -25.367  1.00  0.00           H
ATOM   1390  C   TYR X  89       9.744   3.678 -21.624  1.00  0.00           C
ATOM   1391  O   TYR X  89      10.618   4.527 -21.590  1.00  0.00           O
ATOM   1392  N   ASN X  90       8.680   3.609 -20.821  1.00  0.00           N
ATOM   1393  H   ASN X  90       7.980   2.909 -21.041  1.00  0.00           H
ATOM   1394  CA  ASN X  90       8.300   4.671 -19.873  1.00  0.00           C
ATOM   1395  HA  ASN X  90       8.842   5.528 -20.266  1.00  0.00           H
ATOM   1396  CB  ASN X  90       6.799   5.021 -19.895  1.00  0.00           C
ATOM   1397  HB2 ASN X  90       6.591   5.879 -19.264  1.00  0.00           H
ATOM   1398  HB3 ASN X  90       6.448   5.259 -20.910  1.00  0.00           H
ATOM   1399  CG  ASN X  90       5.815   4.059 -19.282  1.00  0.00           C
ATOM   1400  OD1 ASN X  90       6.190   2.959 -18.837  1.00  0.00           O
ATOM   1401  ND2 ASN X  90       4.517   4.324 -19.365  1.00  0.00           N
ATOM   1402 HD21 ASN X  90       4.122   5.244 -19.498  1.00  0.00           H
ATOM   1403 HD22 ASN X  90       3.876   3.602 -19.044  1.00  0.00           H
ATOM   1404  C   ASN X  90       8.836   4.546 -18.451  1.00  0.00           C
ATOM   1405  O   ASN X  90       8.819   5.506 -17.629  1.00  0.00           O
ATOM   1406  N   SER X  91       9.276   3.343 -18.097  1.00  0.00           N
ATOM   1407  H   SER X  91       9.317   2.644 -18.832  1.00  0.00           H
ATOM   1408  CA  SER X  91       9.728   3.054 -16.760  1.00  0.00           C
ATOM   1409  HA  SER X  91       9.214   3.725 -16.074  1.00  0.00           H
ATOM   1410  CB  SER X  91       9.165   1.717 -16.385  1.00  0.00           C
ATOM   1411  HB2 SER X  91       9.383   1.504 -15.335  1.00  0.00           H
ATOM   1412  HB3 SER X  91       8.079   1.720 -16.485  1.00  0.00           H
ATOM   1413  OG  SER X  91       9.854   0.777 -17.211  1.00  0.00           O
ATOM   1414  HG  SER X  91       9.306   0.707 -18.000  1.00  0.00           H
ATOM   1415  C   SER X  91      11.235   3.111 -16.441  1.00  0.00           C
ATOM   1416  O   SER X  91      12.036   3.391 -17.293  1.00  0.00           O
ATOM   1417  N   ARG X  92      11.570   3.008 -15.147  1.00  0.00           N
ATOM   1418  H   ARG X  92      10.876   3.137 -14.433  1.00  0.00           H
ATOM   1419  CA  ARG X  92      12.945   2.930 -14.662  1.00  0.00           C
ATOM   1420  HA  ARG X  92      13.552   2.670 -15.528  1.00  0.00           H
ATOM   1421  CB  ARG X  92      13.315   4.354 -14.244  1.00  0.00           C
ATOM   1422  HB2 ARG X  92      13.220   5.046 -15.085  1.00  0.00           H
ATOM   1423  HB3 ARG X  92      12.603   4.719 -13.502  1.00  0.00           H
ATOM   1424  CG  ARG X  92      14.720   4.385 -13.492  1.00  0.00           C
ATOM   1425  HG2 ARG X  92      14.606   3.927 -12.510  1.00  0.00           H
ATOM   1426  HG3 ARG X  92      15.493   3.899 -14.089  1.00  0.00           H
ATOM   1427  CD  ARG X  92      15.109   5.864 -13.046  1.00  0.00           C
ATOM   1428  HD2 ARG X  92      14.346   6.265 -12.374  1.00  0.00           H
ATOM   1429  HD3 ARG X  92      16.034   5.881 -12.472  1.00  0.00           H
ATOM   1430  NE  ARG X  92      15.104   6.750 -14.137  1.00  0.00           N
ATOM   1431  HE  ARG X  92      14.214   7.053 -14.521  1.00  0.00           H
ATOM   1432  CZ  ARG X  92      16.111   7.268 -14.808  1.00  0.00           C
ATOM   1433  NH1 ARG X  92      17.338   6.950 -14.644  1.00  0.00           N
ATOM   1434 HH11 ARG X  92      17.548   6.183 -14.023  1.00  0.00           H
ATOM   1435 HH12 ARG X  92      17.960   7.234 -15.386  1.00  0.00           H
ATOM   1436  NH2 ARG X  92      15.872   8.125 -15.776  1.00  0.00           N
ATOM   1437 HH21 ARG X  92      14.901   8.131 -16.076  1.00  0.00           H
ATOM   1438 HH22 ARG X  92      16.664   8.475 -16.284  1.00  0.00           H
ATOM   1439  C   ARG X  92      12.986   1.900 -13.533  1.00  0.00           C
ATOM   1440  O   ARG X  92      12.119   2.051 -12.670  1.00  0.00           O
ATOM   1441  N   VAL X  93      13.980   1.013 -13.487  1.00  0.00           N
ATOM   1442  H   VAL X  93      14.702   1.137 -14.181  1.00  0.00           H
ATOM   1443  CA  VAL X  93      14.355   0.066 -12.376  1.00  0.00           C
ATOM   1444  HA  VAL X  93      13.369  -0.316 -12.111  1.00  0.00           H
ATOM   1445  CB  VAL X  93      15.178  -1.107 -12.872  1.00  0.00           C
ATOM   1446  HB  VAL X  93      14.631  -1.427 -13.755  1.00  0.00           H
ATOM   1447  CG1 VAL X  93      16.704  -0.954 -13.204  1.00  0.00           C
ATOM   1448 HG11 VAL X  93      17.335  -0.893 -12.315  1.00  0.00           H
ATOM   1449 HG12 VAL X  93      16.964  -1.772 -13.870  1.00  0.00           H
ATOM   1450 HG13 VAL X  93      16.847  -0.005 -13.720  1.00  0.00           H
ATOM   1451  CG2 VAL X  93      15.121  -2.271 -11.787  1.00  0.00           C
ATOM   1452 HG21 VAL X  93      14.096  -2.505 -11.516  1.00  0.00           H
ATOM   1453 HG22 VAL X  93      15.639  -1.858 -10.932  1.00  0.00           H
ATOM   1454 HG23 VAL X  93      15.475  -3.225 -12.179  1.00  0.00           H
ATOM   1455  C   VAL X  93      15.089   0.883 -11.260  1.00  0.00           C
ATOM   1456  O   VAL X  93      16.043   1.576 -11.553  1.00  0.00           O
ATOM   1457  N   GLU X  94      14.606   0.848  -9.996  1.00  0.00           N
ATOM   1458  H   GLU X  94      13.858   0.183  -9.840  1.00  0.00           H
ATOM   1459  CA  GLU X  94      15.000   1.606  -8.828  1.00  0.00           C
ATOM   1460  HA  GLU X  94      15.678   2.400  -9.122  1.00  0.00           H
ATOM   1461  CB  GLU X  94      13.687   2.286  -8.179  1.00  0.00           C
ATOM   1462  HB2 GLU X  94      13.171   2.866  -8.938  1.00  0.00           H
ATOM   1463  HB3 GLU X  94      13.022   1.430  -8.091  1.00  0.00           H
ATOM   1464  CG  GLU X  94      13.950   3.048  -6.876  1.00  0.00           C
ATOM   1465  HG2 GLU X  94      12.988   3.215  -6.380  1.00  0.00           H
ATOM   1466  HG3 GLU X  94      14.468   2.397  -6.170  1.00  0.00           H
ATOM   1467  CD  GLU X  94      14.712   4.397  -7.110  1.00  0.00           C
ATOM   1468  OE1 GLU X  94      14.526   5.334  -6.346  1.00  0.00           O
ATOM   1469  OE2 GLU X  94      15.429   4.556  -8.146  1.00  0.00           O
ATOM   1470  C   GLU X  94      15.827   0.841  -7.867  1.00  0.00           C
ATOM   1471  O   GLU X  94      16.794   1.372  -7.340  1.00  0.00           O
ATOM   1472  N   CYX X  95      15.554  -0.429  -7.591  1.00  0.00           N
ATOM   1473  H   CYX X  95      14.678  -0.782  -7.948  1.00  0.00           H
ATOM   1474  CA  CYX X  95      16.364  -1.445  -6.951  1.00  0.00           C
ATOM   1475  HA  CYX X  95      17.393  -1.436  -7.301  1.00  0.00           H
ATOM   1476  CB  CYX X  95      16.443  -1.217  -5.450  1.00  0.00           C
ATOM   1477  HB2 CYX X  95      16.744  -2.134  -4.945  1.00  0.00           H
ATOM   1478  HB3 CYX X  95      17.258  -0.495  -5.360  1.00  0.00           H
ATOM   1479  SG  CYX X  95      14.955  -0.595  -4.582  1.00  0.00           S
ATOM   1480  C   CYX X  95      15.862  -2.887  -7.237  1.00  0.00           C
ATOM   1481  O   CYX X  95      14.790  -3.149  -7.699  1.00  0.00           O
ATOM   1482  N   ILE X  96      16.696  -3.891  -6.969  1.00  0.00           N
ATOM   1483  H   ILE X  96      17.657  -3.662  -6.763  1.00  0.00           H
ATOM   1484  CA  ILE X  96      16.399  -5.275  -7.117  1.00  0.00           C
ATOM   1485  HA  ILE X  96      15.686  -5.352  -7.938  1.00  0.00           H
ATOM   1486  CB  ILE X  96      17.705  -5.942  -7.335  1.00  0.00           C
ATOM   1487  HB  ILE X  96      18.433  -5.712  -6.559  1.00  0.00           H
ATOM   1488  CG2 ILE X  96      17.419  -7.457  -7.241  1.00  0.00           C
ATOM   1489 HG21 ILE X  96      18.202  -8.017  -7.750  1.00  0.00           H
ATOM   1490 HG22 ILE X  96      16.447  -7.729  -7.674  1.00  0.00           H
ATOM   1491 HG23 ILE X  96      17.435  -7.789  -6.199  1.00  0.00           H
ATOM   1492  CG1 ILE X  96      18.453  -5.612  -8.609  1.00  0.00           C
ATOM   1493 HG12 ILE X  96      18.636  -4.543  -8.692  1.00  0.00           H
ATOM   1494 HG13 ILE X  96      19.335  -6.256  -8.595  1.00  0.00           H
ATOM   1495  CD1 ILE X  96      17.637  -5.937  -9.886  1.00  0.00           C
ATOM   1496 HD11 ILE X  96      16.628  -5.584  -9.680  1.00  0.00           H
ATOM   1497 HD12 ILE X  96      17.529  -7.011 -10.013  1.00  0.00           H
ATOM   1498 HD13 ILE X  96      18.100  -5.508 -10.777  1.00  0.00           H
ATOM   1499  C   ILE X  96      15.694  -5.677  -5.771  1.00  0.00           C
ATOM   1500  O   ILE X  96      16.284  -5.436  -4.681  1.00  0.00           O
ATOM   1501  N   GLY X  97      14.547  -6.371  -5.831  1.00  0.00           N
ATOM   1502  H   GLY X  97      14.237  -6.734  -6.718  1.00  0.00           H
ATOM   1503  CA  GLY X  97      13.818  -6.844  -4.643  1.00  0.00           C
ATOM   1504  HA2 GLY X  97      14.295  -7.795  -4.411  1.00  0.00           H
ATOM   1505  HA3 GLY X  97      14.096  -6.206  -3.800  1.00  0.00           H
ATOM   1506  C   GLY X  97      12.307  -6.986  -4.734  1.00  0.00           C
ATOM   1507  O   GLY X  97      11.709  -6.569  -5.668  1.00  0.00           O
ATOM   1508  N   TRP X  98      11.700  -7.581  -3.631  1.00  0.00           N
ATOM   1509  H   TRP X  98      12.312  -8.071  -3.005  1.00  0.00           H
ATOM   1510  CA  TRP X  98      10.272  -8.039  -3.644  1.00  0.00           C
ATOM   1511  HA  TRP X  98       9.737  -7.538  -4.456  1.00  0.00           H
ATOM   1512  CB  TRP X  98      10.337  -9.525  -3.917  1.00  0.00           C
ATOM   1513  HB2 TRP X  98       9.319  -9.917  -3.807  1.00  0.00           H
ATOM   1514  HB3 TRP X  98      10.522  -9.680  -4.985  1.00  0.00           H
ATOM   1515  CG  TRP X  98      11.319 -10.392  -3.180  1.00  0.00           C
ATOM   1516  CD1 TRP X  98      12.398 -11.018  -3.732  1.00  0.00           C
ATOM   1517  HD1 TRP X  98      12.654 -11.054  -4.783  1.00  0.00           H
ATOM   1518  NE1 TRP X  98      13.212 -11.546  -2.752  1.00  0.00           N
ATOM   1519  HE1 TRP X  98      14.083 -11.974  -3.006  1.00  0.00           H
ATOM   1520  CE2 TRP X  98      12.810 -11.221  -1.497  1.00  0.00           C
ATOM   1521  CZ2 TRP X  98      13.373 -11.319  -0.229  1.00  0.00           C
ATOM   1522  HZ2 TRP X  98      14.360 -11.763  -0.195  1.00  0.00           H
ATOM   1523  CH2 TRP X  98      12.633 -10.854   0.907  1.00  0.00           C
ATOM   1524  HH2 TRP X  98      13.108 -10.818   1.869  1.00  0.00           H
ATOM   1525  CZ3 TRP X  98      11.413 -10.217   0.746  1.00  0.00           C
ATOM   1526  HZ3 TRP X  98      11.002  -9.672   1.576  1.00  0.00           H
ATOM   1527  CE3 TRP X  98      10.851 -10.093  -0.587  1.00  0.00           C
ATOM   1528  HE3 TRP X  98      10.006  -9.439  -0.738  1.00  0.00           H
ATOM   1529  CD2 TRP X  98      11.557 -10.572  -1.719  1.00  0.00           C
ATOM   1530  C   TRP X  98       9.446  -7.581  -2.441  1.00  0.00           C
ATOM   1531  O   TRP X  98       8.421  -8.244  -2.114  1.00  0.00           O
ATOM   1532  N   SER X  99       9.813  -6.450  -1.817  1.00  0.00           N
ATOM   1533  H   SER X  99      10.638  -6.164  -2.326  1.00  0.00           H
ATOM   1534  CA  SER X  99       9.172  -5.793  -0.687  1.00  0.00           C
ATOM   1535  HA  SER X  99       8.144  -5.524  -0.956  1.00  0.00           H
ATOM   1536  CB  SER X  99       9.176  -6.661   0.564  1.00  0.00           C
ATOM   1537  HB2 SER X  99       8.556  -7.536   0.333  1.00  0.00           H
ATOM   1538  HB3 SER X  99      10.179  -7.059   0.748  1.00  0.00           H
ATOM   1539  OG  SER X  99       8.709  -6.063   1.768  1.00  0.00           O
ATOM   1540  HG  SER X  99       7.759  -6.029   1.732  1.00  0.00           H
ATOM   1541  C   SER X  99       9.948  -4.480  -0.440  1.00  0.00           C
ATOM   1542  O   SER X  99      11.155  -4.484  -0.503  1.00  0.00           O
ATOM   1543  N   SER X 100       9.232  -3.340  -0.528  1.00  0.00           N
ATOM   1544  H   SER X 100       8.230  -3.436  -0.560  1.00  0.00           H
ATOM   1545  CA  SER X 100       9.906  -2.040  -0.678  1.00  0.00           C
ATOM   1546  HA  SER X 100      10.919  -2.072  -0.278  1.00  0.00           H
ATOM   1547  CB  SER X 100       9.965  -1.685  -2.167  1.00  0.00           C
ATOM   1548  HB2 SER X 100      10.488  -0.734  -2.242  1.00  0.00           H
ATOM   1549  HB3 SER X 100      10.638  -2.388  -2.670  1.00  0.00           H
ATOM   1550  OG  SER X 100       8.728  -1.362  -2.814  1.00  0.00           O
ATOM   1551  HG  SER X 100       8.074  -2.068  -2.783  1.00  0.00           H
ATOM   1552  C   SER X 100       9.231  -0.771  -0.082  1.00  0.00           C
ATOM   1553  O   SER X 100       8.070  -0.901   0.356  1.00  0.00           O
ATOM   1554  N   THR X 101       9.889   0.359  -0.042  1.00  0.00           N
ATOM   1555  H   THR X 101      10.861   0.418  -0.314  1.00  0.00           H
ATOM   1556  CA  THR X 101       9.200   1.605   0.124  1.00  0.00           C
ATOM   1557  HA  THR X 101       8.336   1.657  -0.547  1.00  0.00           H
ATOM   1558  CB  THR X 101       8.782   1.722   1.621  1.00  0.00           C
ATOM   1559  HB  THR X 101       8.196   0.860   1.944  1.00  0.00           H
ATOM   1560  CG2 THR X 101       9.968   1.835   2.549  1.00  0.00           C
ATOM   1561 HG21 THR X 101       9.621   1.744   3.584  1.00  0.00           H
ATOM   1562 HG22 THR X 101      10.436   2.790   2.332  1.00  0.00           H
ATOM   1563 HG23 THR X 101      10.582   0.940   2.393  1.00  0.00           H
ATOM   1564  OG1 THR X 101       8.102   2.876   1.804  1.00  0.00           O
ATOM   1565  HG1 THR X 101       7.272   2.801   1.331  1.00  0.00           H
ATOM   1566  C   THR X 101      10.052   2.813  -0.339  1.00  0.00           C
ATOM   1567  O   THR X 101      11.293   2.682  -0.398  1.00  0.00           O
ATOM   1568  N   SER X 102       9.446   3.999  -0.523  1.00  0.00           N
ATOM   1569  H   SER X 102       8.474   3.950  -0.261  1.00  0.00           H
ATOM   1570  CA  SER X 102      10.069   5.232  -0.980  1.00  0.00           C
ATOM   1571  HA  SER X 102      11.096   5.331  -0.628  1.00  0.00           H
ATOM   1572  CB  SER X 102      10.178   5.134  -2.503  1.00  0.00           C
ATOM   1573  HB2 SER X 102      10.892   4.355  -2.776  1.00  0.00           H
ATOM   1574  HB3 SER X 102       9.255   4.843  -3.004  1.00  0.00           H
ATOM   1575  OG  SER X 102      10.684   6.317  -3.063  1.00  0.00           O
ATOM   1576  HG  SER X 102      11.574   6.195  -3.387  1.00  0.00           H
ATOM   1577  C   SER X 102       9.342   6.530  -0.602  1.00  0.00           C
ATOM   1578  O   SER X 102       8.107   6.615  -0.579  1.00  0.00           O
ATOM   1579  N   CYX X 103      10.127   7.580  -0.389  1.00  0.00           N
ATOM   1580  H   CYX X 103      11.135   7.530  -0.416  1.00  0.00           H
ATOM   1581  CA  CYX X 103       9.637   8.957  -0.093  1.00  0.00           C
ATOM   1582  HA  CYX X 103       8.733   9.144  -0.679  1.00  0.00           H
ATOM   1583  CB  CYX X 103       9.296   9.193   1.390  1.00  0.00           C
ATOM   1584  HB2 CYX X 103       9.236  10.272   1.520  1.00  0.00           H
ATOM   1585  HB3 CYX X 103       8.334   8.712   1.566  1.00  0.00           H
ATOM   1586  SG  CYX X 103      10.446   8.437   2.672  1.00  0.00           S
ATOM   1587  C   CYX X 103      10.661  10.002  -0.607  1.00  0.00           C
ATOM   1588  O   CYX X 103      11.826   9.787  -0.465  1.00  0.00           O
ATOM   1589  N   HID X 104      10.222  11.219  -0.846  1.00  0.00           N
ATOM   1590  H   HID X 104       9.227  11.384  -0.914  1.00  0.00           H
ATOM   1591  CA  HID X 104      11.051  12.392  -0.961  1.00  0.00           C
ATOM   1592  HA  HID X 104      12.011  12.183  -1.440  1.00  0.00           H
ATOM   1593  CB  HID X 104      10.302  13.429  -1.829  1.00  0.00           C
ATOM   1594  HB2 HID X 104      10.155  13.149  -2.871  1.00  0.00           H
ATOM   1595  HB3 HID X 104       9.282  13.617  -1.509  1.00  0.00           H
ATOM   1596  CG  HID X 104      11.104  14.738  -1.989  1.00  0.00           C
ATOM   1597  ND1 HID X 104      12.258  14.827  -2.662  1.00  0.00           N
ATOM   1598  HD1 HID X 104      12.749  14.218  -3.297  1.00  0.00           H
ATOM   1599  CE1 HID X 104      12.676  16.089  -2.600  1.00  0.00           C
ATOM   1600  HE1 HID X 104      13.646  16.412  -2.936  1.00  0.00           H
ATOM   1601  NE2 HID X 104      11.877  16.819  -1.775  1.00  0.00           N
ATOM   1602  CD2 HID X 104      10.883  15.935  -1.295  1.00  0.00           C
ATOM   1603  HD2 HID X 104      10.104  16.138  -0.584  1.00  0.00           H
ATOM   1604  C   HID X 104      11.357  12.859   0.470  1.00  0.00           C
ATOM   1605  O   HID X 104      10.443  13.141   1.220  1.00  0.00           O
ATOM   1606  N   ASP X 105      12.616  12.990   0.915  1.00  0.00           N
ATOM   1607  H   ASP X 105      13.380  12.791   0.288  1.00  0.00           H
ATOM   1608  CA  ASP X 105      13.040  13.411   2.268  1.00  0.00           C
ATOM   1609  HA  ASP X 105      12.437  12.896   3.018  1.00  0.00           H
ATOM   1610  CB  ASP X 105      14.506  12.842   2.509  1.00  0.00           C
ATOM   1611  HB2 ASP X 105      14.554  12.802   3.600  1.00  0.00           H
ATOM   1612  HB3 ASP X 105      14.779  11.863   2.105  1.00  0.00           H
ATOM   1613  CG  ASP X 105      15.662  13.819   2.149  1.00  0.00           C
ATOM   1614  OD1 ASP X 105      15.458  14.536   1.172  1.00  0.00           O
ATOM   1615  OD2 ASP X 105      16.515  14.065   3.085  1.00  0.00           O
ATOM   1616  C   ASP X 105      12.887  14.893   2.630  1.00  0.00           C
ATOM   1617  O   ASP X 105      12.861  15.238   3.826  1.00  0.00           O
ATOM   1618  N   GLY X 106      12.837  15.687   1.562  1.00  0.00           N
ATOM   1619  H   GLY X 106      12.905  15.220   0.672  1.00  0.00           H
ATOM   1620  CA  GLY X 106      12.690  17.204   1.454  1.00  0.00           C
ATOM   1621  HA2 GLY X 106      11.684  17.392   1.064  1.00  0.00           H
ATOM   1622  HA3 GLY X 106      12.846  17.686   2.420  1.00  0.00           H
ATOM   1623  C   GLY X 106      13.822  17.721   0.508  1.00  0.00           C
ATOM   1624  O   GLY X 106      13.902  18.954   0.228  1.00  0.00           O
ATOM   1625  N   LYS X 107      14.812  16.937   0.131  1.00  0.00           N
ATOM   1626  H   LYS X 107      14.808  16.012   0.542  1.00  0.00           H
ATOM   1627  CA  LYS X 107      15.919  17.218  -0.877  1.00  0.00           C
ATOM   1628  HA  LYS X 107      15.556  17.905  -1.644  1.00  0.00           H
ATOM   1629  CB  LYS X 107      17.164  17.862  -0.190  1.00  0.00           C
ATOM   1630  HB2 LYS X 107      17.924  18.050  -0.937  1.00  0.00           H
ATOM   1631  HB3 LYS X 107      16.867  18.714   0.427  1.00  0.00           H
ATOM   1632  CG  LYS X 107      17.675  16.837   0.883  1.00  0.00           C
ATOM   1633  HG2 LYS X 107      16.864  16.645   1.591  1.00  0.00           H
ATOM   1634  HG3 LYS X 107      17.885  15.844   0.489  1.00  0.00           H
ATOM   1635  CD  LYS X 107      18.927  17.445   1.524  1.00  0.00           C
ATOM   1636  HD2 LYS X 107      19.660  17.742   0.774  1.00  0.00           H
ATOM   1637  HD3 LYS X 107      18.560  18.304   2.081  1.00  0.00           H
ATOM   1638  CE  LYS X 107      19.434  16.350   2.381  1.00  0.00           C
ATOM   1639  HE2 LYS X 107      18.556  16.083   2.966  1.00  0.00           H
ATOM   1640  HE3 LYS X 107      19.725  15.515   1.741  1.00  0.00           H
ATOM   1641  NZ  LYS X 107      20.457  16.824   3.353  1.00  0.00           N
ATOM   1642  HZ1 LYS X 107      21.139  16.106   3.536  1.00  0.00           H
ATOM   1643  HZ2 LYS X 107      20.106  17.108   4.255  1.00  0.00           H
ATOM   1644  HZ3 LYS X 107      20.969  17.593   2.957  1.00  0.00           H
ATOM   1645  C   LYS X 107      16.439  16.026  -1.764  1.00  0.00           C
ATOM   1646  O   LYS X 107      16.996  16.368  -2.807  1.00  0.00           O
ATOM   1647  N   THR X 108      16.155  14.755  -1.448  1.00  0.00           N
ATOM   1648  H   THR X 108      15.773  14.548  -0.536  1.00  0.00           H
ATOM   1649  CA  THR X 108      16.368  13.578  -2.316  1.00  0.00           C
ATOM   1650  HA  THR X 108      16.277  13.991  -3.321  1.00  0.00           H
ATOM   1651  CB  THR X 108      17.807  12.998  -2.169  1.00  0.00           C
ATOM   1652  HB  THR X 108      18.506  13.831  -2.208  1.00  0.00           H
ATOM   1653  CG2 THR X 108      17.948  12.307  -0.826  1.00  0.00           C
ATOM   1654 HG21 THR X 108      18.994  12.201  -0.530  1.00  0.00           H
ATOM   1655 HG22 THR X 108      17.480  11.340  -0.985  1.00  0.00           H
ATOM   1656 HG23 THR X 108      17.310  12.749  -0.059  1.00  0.00           H
ATOM   1657  OG1 THR X 108      18.012  12.020  -3.167  1.00  0.00           O
ATOM   1658  HG1 THR X 108      18.229  12.441  -3.996  1.00  0.00           H
ATOM   1659  C   THR X 108      15.346  12.528  -2.039  1.00  0.00           C
ATOM   1660  O   THR X 108      14.756  12.515  -0.955  1.00  0.00           O
ATOM   1661  N   ARG X 109      15.069  11.570  -2.916  1.00  0.00           N
ATOM   1662  H   ARG X 109      15.530  11.671  -3.809  1.00  0.00           H
ATOM   1663  CA  ARG X 109      14.176  10.366  -2.645  1.00  0.00           C
ATOM   1664  HA  ARG X 109      13.427  10.577  -1.883  1.00  0.00           H
ATOM   1665  CB  ARG X 109      13.502  10.022  -4.042  1.00  0.00           C
ATOM   1666  HB2 ARG X 109      13.006  10.931  -4.379  1.00  0.00           H
ATOM   1667  HB3 ARG X 109      14.280   9.846  -4.796  1.00  0.00           H
ATOM   1668  CG  ARG X 109      12.475   8.897  -4.016  1.00  0.00           C
ATOM   1669  HG2 ARG X 109      13.012   7.954  -4.128  1.00  0.00           H
ATOM   1670  HG3 ARG X 109      11.995   8.918  -3.040  1.00  0.00           H
ATOM   1671  CD  ARG X 109      11.428   9.147  -5.139  1.00  0.00           C
ATOM   1672  HD2 ARG X 109      11.988   9.662  -5.923  1.00  0.00           H
ATOM   1673  HD3 ARG X 109      11.086   8.197  -5.526  1.00  0.00           H
ATOM   1674  NE  ARG X 109      10.320  10.090  -4.671  1.00  0.00           N
ATOM   1675  HE  ARG X 109      10.209  11.010  -5.075  1.00  0.00           H
ATOM   1676  CZ  ARG X 109       9.318   9.812  -3.823  1.00  0.00           C
ATOM   1677  NH1 ARG X 109       9.007   8.649  -3.227  1.00  0.00           N
ATOM   1678 HH11 ARG X 109       9.502   7.782  -3.375  1.00  0.00           H
ATOM   1679 HH12 ARG X 109       8.054   8.551  -2.891  1.00  0.00           H
ATOM   1680  NH2 ARG X 109       8.512  10.725  -3.654  1.00  0.00           N
ATOM   1681 HH21 ARG X 109       8.382  11.466  -4.326  1.00  0.00           H
ATOM   1682 HH22 ARG X 109       7.804  10.621  -2.938  1.00  0.00           H
ATOM   1683  C   ARG X 109      14.917   9.100  -2.045  1.00  0.00           C
ATOM   1684  O   ARG X 109      15.671   8.423  -2.707  1.00  0.00           O
ATOM   1685  N   MET X 110      14.575   8.881  -0.805  1.00  0.00           N
ATOM   1686  H   MET X 110      13.919   9.489  -0.338  1.00  0.00           H
ATOM   1687  CA  MET X 110      15.012   7.655  -0.170  1.00  0.00           C
ATOM   1688  HA  MET X 110      16.093   7.584  -0.262  1.00  0.00           H
ATOM   1689  CB  MET X 110      14.806   7.810   1.365  1.00  0.00           C
ATOM   1690  HB2 MET X 110      15.276   8.683   1.834  1.00  0.00           H
ATOM   1691  HB3 MET X 110      13.764   7.941   1.643  1.00  0.00           H
ATOM   1692  CG  MET X 110      15.457   6.634   2.131  1.00  0.00           C
ATOM   1693  HG2 MET X 110      14.980   5.697   1.878  1.00  0.00           H
ATOM   1694  HG3 MET X 110      16.470   6.522   1.737  1.00  0.00           H
ATOM   1695  SD  MET X 110      15.375   6.972   3.944  1.00  0.00           S
ATOM   1696  CE  MET X 110      13.554   6.529   4.247  1.00  0.00           C
ATOM   1697  HE1 MET X 110      13.343   5.492   3.966  1.00  0.00           H
ATOM   1698  HE2 MET X 110      13.221   6.681   5.270  1.00  0.00           H
ATOM   1699  HE3 MET X 110      12.878   7.210   3.721  1.00  0.00           H
ATOM   1700  C   MET X 110      14.171   6.469  -0.689  1.00  0.00           C
ATOM   1701  O   MET X 110      12.959   6.544  -0.654  1.00  0.00           O
ATOM   1702  N   SER X 111      14.916   5.409  -1.146  1.00  0.00           N
ATOM   1703  H   SER X 111      15.926   5.346  -1.104  1.00  0.00           H
ATOM   1704  CA  SER X 111      14.184   4.182  -1.668  1.00  0.00           C
ATOM   1705  HA  SER X 111      13.112   4.213  -1.472  1.00  0.00           H
ATOM   1706  CB  SER X 111      14.348   4.139  -3.201  1.00  0.00           C
ATOM   1707  HB2 SER X 111      15.402   4.211  -3.474  1.00  0.00           H
ATOM   1708  HB3 SER X 111      14.024   3.167  -3.558  1.00  0.00           H
ATOM   1709  OG  SER X 111      13.652   5.179  -3.949  1.00  0.00           O
ATOM   1710  HG  SER X 111      13.756   4.964  -4.872  1.00  0.00           H
ATOM   1711  C   SER X 111      14.797   2.931  -1.032  1.00  0.00           C
ATOM   1712  O   SER X 111      16.064   2.820  -0.916  1.00  0.00           O
ATOM   1713  N   ILE X 112      13.998   1.948  -0.698  1.00  0.00           N
ATOM   1714  H   ILE X 112      13.000   1.975  -0.817  1.00  0.00           H
ATOM   1715  CA  ILE X 112      14.328   0.746  -0.026  1.00  0.00           C
ATOM   1716  HA  ILE X 112      15.406   0.630  -0.034  1.00  0.00           H
ATOM   1717  CB  ILE X 112      13.683   0.761   1.407  1.00  0.00           C
ATOM   1718  HB  ILE X 112      12.601   0.811   1.326  1.00  0.00           H
ATOM   1719  CG2 ILE X 112      13.880  -0.606   2.162  1.00  0.00           C
ATOM   1720 HG21 ILE X 112      14.875  -1.038   2.087  1.00  0.00           H
ATOM   1721 HG22 ILE X 112      13.087  -1.260   1.828  1.00  0.00           H
ATOM   1722 HG23 ILE X 112      13.774  -0.580   3.246  1.00  0.00           H
ATOM   1723  CG1 ILE X 112      14.177   1.995   2.179  1.00  0.00           C
ATOM   1724 HG12 ILE X 112      15.262   2.050   2.125  1.00  0.00           H
ATOM   1725 HG13 ILE X 112      13.750   2.845   1.645  1.00  0.00           H
ATOM   1726  CD1 ILE X 112      13.691   2.080   3.648  1.00  0.00           C
ATOM   1727 HD11 ILE X 112      12.668   1.709   3.666  1.00  0.00           H
ATOM   1728 HD12 ILE X 112      13.768   3.137   3.928  1.00  0.00           H
ATOM   1729 HD13 ILE X 112      14.379   1.475   4.222  1.00  0.00           H
ATOM   1730  C   ILE X 112      13.656  -0.411  -0.816  1.00  0.00           C
ATOM   1731  O   ILE X 112      12.499  -0.392  -1.088  1.00  0.00           O
ATOM   1732  N   CYX X 113      14.494  -1.457  -1.017  1.00  0.00           N
ATOM   1733  H   CYX X 113      15.475  -1.247  -0.870  1.00  0.00           H
ATOM   1734  CA  CYX X 113      14.061  -2.739  -1.488  1.00  0.00           C
ATOM   1735  HA  CYX X 113      12.985  -2.696  -1.658  1.00  0.00           H
ATOM   1736  CB  CYX X 113      14.574  -3.089  -2.891  1.00  0.00           C
ATOM   1737  HB2 CYX X 113      15.628  -2.820  -2.961  1.00  0.00           H
ATOM   1738  HB3 CYX X 113      14.397  -4.154  -3.078  1.00  0.00           H
ATOM   1739  SG  CYX X 113      13.930  -2.313  -4.323  1.00  0.00           S
ATOM   1740  C   CYX X 113      14.563  -3.823  -0.609  1.00  0.00           C
ATOM   1741  O   CYX X 113      15.672  -3.616  -0.099  1.00  0.00           O
ATOM   1742  N   ILE X 114      13.879  -4.962  -0.447  1.00  0.00           N
ATOM   1743  H   ILE X 114      13.077  -5.189  -1.013  1.00  0.00           H
ATOM   1744  CA  ILE X 114      14.381  -6.116   0.299  1.00  0.00           C
ATOM   1745  HA  ILE X 114      15.316  -5.783   0.742  1.00  0.00           H
ATOM   1746  CB  ILE X 114      13.487  -6.418   1.497  1.00  0.00           C
ATOM   1747  HB  ILE X 114      12.569  -6.780   1.026  1.00  0.00           H
ATOM   1748  CG2 ILE X 114      14.188  -7.537   2.388  1.00  0.00           C
ATOM   1749 HG21 ILE X 114      13.374  -7.845   3.048  1.00  0.00           H
ATOM   1750 HG22 ILE X 114      14.990  -6.992   2.884  1.00  0.00           H
ATOM   1751 HG23 ILE X 114      14.635  -8.344   1.799  1.00  0.00           H
ATOM   1752  CG1 ILE X 114      13.209  -5.129   2.342  1.00  0.00           C
ATOM   1753 HG12 ILE X 114      14.082  -4.475   2.388  1.00  0.00           H
ATOM   1754 HG13 ILE X 114      12.399  -4.574   1.868  1.00  0.00           H
ATOM   1755  CD1 ILE X 114      12.673  -5.301   3.745  1.00  0.00           C
ATOM   1756 HD11 ILE X 114      11.842  -6.011   3.715  1.00  0.00           H
ATOM   1757 HD12 ILE X 114      12.425  -4.375   4.259  1.00  0.00           H
ATOM   1758 HD13 ILE X 114      13.387  -5.835   4.363  1.00  0.00           H
ATOM   1759  C   ILE X 114      14.599  -7.254  -0.720  1.00  0.00           C
ATOM   1760  O   ILE X 114      13.725  -7.523  -1.579  1.00  0.00           O
ATOM   1761  N   SER X 115      15.682  -7.991  -0.542  1.00  0.00           N
ATOM   1762  H   SER X 115      16.410  -7.764   0.109  1.00  0.00           H
ATOM   1763  CA  SER X 115      16.083  -9.215  -1.370  1.00  0.00           C
ATOM   1764  HA  SER X 115      15.140  -9.761  -1.453  1.00  0.00           H
ATOM   1765  CB  SER X 115      16.573  -8.896  -2.839  1.00  0.00           C
ATOM   1766  HB2 SER X 115      16.282  -7.917  -3.219  1.00  0.00           H
ATOM   1767  HB3 SER X 115      17.664  -8.936  -2.888  1.00  0.00           H
ATOM   1768  OG  SER X 115      16.053  -9.976  -3.608  1.00  0.00           O
ATOM   1769  HG  SER X 115      16.064  -9.661  -4.512  1.00  0.00           H
ATOM   1770  C   SER X 115      17.096 -10.140  -0.680  1.00  0.00           C
ATOM   1771  O   SER X 115      17.671  -9.639   0.261  1.00  0.00           O
ATOM   1772  N   GLY X 116      17.128 -11.418  -1.006  1.00  0.00           N
ATOM   1773  H   GLY X 116      16.512 -11.707  -1.752  1.00  0.00           H
ATOM   1774  CA  GLY X 116      18.008 -12.510  -0.529  1.00  0.00           C
ATOM   1775  HA2 GLY X 116      18.591 -12.781  -1.409  1.00  0.00           H
ATOM   1776  HA3 GLY X 116      18.611 -12.088   0.281  1.00  0.00           H
ATOM   1777  C   GLY X 116      17.364 -13.777  -0.007  1.00  0.00           C
ATOM   1778  O   GLY X 116      16.240 -13.996  -0.288  1.00  0.00           O
ATOM   1779  N   PRO X 117      18.063 -14.717   0.651  1.00  0.00           N
ATOM   1780  CD  PRO X 117      19.522 -14.630   0.834  1.00  0.00           C
ATOM   1781  HD2 PRO X 117      19.709 -13.634   1.234  1.00  0.00           H
ATOM   1782  HD3 PRO X 117      19.967 -14.914  -0.121  1.00  0.00           H
ATOM   1783  CG  PRO X 117      19.865 -15.565   1.883  1.00  0.00           C
ATOM   1784  HG2 PRO X 117      19.679 -15.126   2.867  1.00  0.00           H
ATOM   1785  HG3 PRO X 117      20.881 -15.956   1.802  1.00  0.00           H
ATOM   1786  CB  PRO X 117      18.902 -16.769   1.457  1.00  0.00           C
ATOM   1787  HB2 PRO X 117      18.791 -17.400   2.343  1.00  0.00           H
ATOM   1788  HB3 PRO X 117      19.326 -17.381   0.661  1.00  0.00           H
ATOM   1789  CA  PRO X 117      17.595 -16.077   0.949  1.00  0.00           C
ATOM   1790  HA  PRO X 117      17.154 -16.640   0.130  1.00  0.00           H
ATOM   1791  C   PRO X 117      16.425 -16.050   2.025  1.00  0.00           C
ATOM   1792  O   PRO X 117      16.269 -15.088   2.717  1.00  0.00           O
ATOM   1793  N   ASN X 118      15.640 -17.150   2.046  1.00  0.00           N
ATOM   1794  H   ASN X 118      15.797 -17.834   1.316  1.00  0.00           H
ATOM   1795  CA  ASN X 118      14.465 -17.346   2.822  1.00  0.00           C
ATOM   1796  HA  ASN X 118      13.719 -16.627   2.491  1.00  0.00           H
ATOM   1797  CB  ASN X 118      13.967 -18.781   2.675  1.00  0.00           C
ATOM   1798  HB2 ASN X 118      13.525 -18.732   1.671  1.00  0.00           H
ATOM   1799  HB3 ASN X 118      14.756 -19.518   2.777  1.00  0.00           H
ATOM   1800  CG  ASN X 118      12.932 -19.140   3.690  1.00  0.00           C
ATOM   1801  OD1 ASN X 118      13.401 -19.488   4.745  1.00  0.00           O
ATOM   1802  ND2 ASN X 118      11.658 -19.196   3.575  1.00  0.00           N
ATOM   1803 HD21 ASN X 118      11.212 -18.972   2.690  1.00  0.00           H
ATOM   1804 HD22 ASN X 118      11.144 -19.724   4.268  1.00  0.00           H
ATOM   1805  C   ASN X 118      14.702 -16.857   4.309  1.00  0.00           C
ATOM   1806  O   ASN X 118      13.923 -16.088   4.831  1.00  0.00           O
ATOM   1807  N   ASN X 119      15.776 -17.330   5.013  1.00  0.00           N
ATOM   1808  H   ASN X 119      16.440 -17.971   4.603  1.00  0.00           H
ATOM   1809  CA  ASN X 119      16.142 -16.891   6.450  1.00  0.00           C
ATOM   1810  HA  ASN X 119      15.322 -16.343   6.903  1.00  0.00           H
ATOM   1811  CB  ASN X 119      16.678 -18.153   7.270  1.00  0.00           C
ATOM   1812  HB2 ASN X 119      17.710 -18.364   6.990  1.00  0.00           H
ATOM   1813  HB3 ASN X 119      16.741 -17.718   8.261  1.00  0.00           H
ATOM   1814  CG  ASN X 119      15.859 -19.368   7.079  1.00  0.00           C
ATOM   1815  OD1 ASN X 119      16.066 -20.089   6.122  1.00  0.00           O
ATOM   1816  ND2 ASN X 119      14.754 -19.590   7.844  1.00  0.00           N
ATOM   1817 HD21 ASN X 119      14.639 -18.851   8.522  1.00  0.00           H
ATOM   1818 HD22 ASN X 119      14.247 -20.471   7.809  1.00  0.00           H
ATOM   1819  C   ASN X 119      17.214 -15.799   6.546  1.00  0.00           C
ATOM   1820  O   ASN X 119      17.874 -15.583   7.536  1.00  0.00           O
ATOM   1821  N   ASN X 120      17.571 -15.160   5.405  1.00  0.00           N
ATOM   1822  H   ASN X 120      16.995 -15.103   4.581  1.00  0.00           H
ATOM   1823  CA  ASN X 120      18.752 -14.230   5.406  1.00  0.00           C
ATOM   1824  HA  ASN X 120      18.570 -13.646   6.305  1.00  0.00           H
ATOM   1825  CB  ASN X 120      20.039 -15.022   5.494  1.00  0.00           C
ATOM   1826  HB2 ASN X 120      20.056 -15.456   6.492  1.00  0.00           H
ATOM   1827  HB3 ASN X 120      20.128 -15.821   4.761  1.00  0.00           H
ATOM   1828  CG  ASN X 120      21.297 -14.215   5.466  1.00  0.00           C
ATOM   1829  OD1 ASN X 120      21.470 -13.136   5.970  1.00  0.00           O
ATOM   1830  ND2 ASN X 120      22.351 -14.697   4.837  1.00  0.00           N
ATOM   1831 HD21 ASN X 120      22.192 -15.581   4.361  1.00  0.00           H
ATOM   1832 HD22 ASN X 120      23.241 -14.288   5.059  1.00  0.00           H
ATOM   1833  C   ASN X 120      18.659 -13.120   4.213  1.00  0.00           C
ATOM   1834  O   ASN X 120      19.710 -12.798   3.566  1.00  0.00           O
ATOM   1835  N   ALA X 121      17.506 -12.680   3.885  1.00  0.00           N
ATOM   1836  H   ALA X 121      16.617 -12.977   4.256  1.00  0.00           H
ATOM   1837  CA  ALA X 121      17.358 -11.461   3.084  1.00  0.00           C
ATOM   1838  HA  ALA X 121      17.929 -11.493   2.155  1.00  0.00           H
ATOM   1839  CB  ALA X 121      15.901 -11.264   2.705  1.00  0.00           C
ATOM   1840  HB1 ALA X 121      15.334 -11.069   3.619  1.00  0.00           H
ATOM   1841  HB2 ALA X 121      15.522 -12.182   2.268  1.00  0.00           H
ATOM   1842  HB3 ALA X 121      15.837 -10.447   1.985  1.00  0.00           H
ATOM   1843  C   ALA X 121      18.097 -10.214   3.748  1.00  0.00           C
ATOM   1844  O   ALA X 121      18.319 -10.263   4.977  1.00  0.00           O
ATOM   1845  N   SER X 122      18.336  -9.150   3.035  1.00  0.00           N
ATOM   1846  H   SER X 122      18.163  -9.173   2.041  1.00  0.00           H
ATOM   1847  CA  SER X 122      18.752  -7.827   3.546  1.00  0.00           C
ATOM   1848  HA  SER X 122      18.687  -7.959   4.624  1.00  0.00           H
ATOM   1849  CB  SER X 122      20.239  -7.551   3.287  1.00  0.00           C
ATOM   1850  HB2 SER X 122      20.834  -8.408   3.625  1.00  0.00           H
ATOM   1851  HB3 SER X 122      20.381  -7.329   2.237  1.00  0.00           H
ATOM   1852  OG  SER X 122      20.663  -6.436   4.042  1.00  0.00           O
ATOM   1853  HG  SER X 122      20.316  -6.359   4.935  1.00  0.00           H
ATOM   1854  C   SER X 122      17.778  -6.780   3.117  1.00  0.00           C
ATOM   1855  O   SER X 122      17.304  -6.785   1.954  1.00  0.00           O
ATOM   1856  N   ALA X 123      17.542  -5.799   3.974  1.00  0.00           N
ATOM   1857  H   ALA X 123      17.926  -5.891   4.897  1.00  0.00           H
ATOM   1858  CA  ALA X 123      17.040  -4.509   3.459  1.00  0.00           C
ATOM   1859  HA  ALA X 123      16.457  -4.672   2.550  1.00  0.00           H
ATOM   1860  CB  ALA X 123      15.972  -3.992   4.448  1.00  0.00           C
ATOM   1861  HB1 ALA X 123      16.396  -3.918   5.444  1.00  0.00           H
ATOM   1862  HB2 ALA X 123      15.166  -4.718   4.475  1.00  0.00           H
ATOM   1863  HB3 ALA X 123      15.704  -2.951   4.235  1.00  0.00           H
ATOM   1864  C   ALA X 123      18.164  -3.586   3.132  1.00  0.00           C
ATOM   1865  O   ALA X 123      19.153  -3.591   3.852  1.00  0.00           O
ATOM   1866  N   VAL X 124      18.021  -2.743   2.077  1.00  0.00           N
ATOM   1867  H   VAL X 124      17.250  -2.822   1.442  1.00  0.00           H
ATOM   1868  CA  VAL X 124      19.105  -1.842   1.602  1.00  0.00           C
ATOM   1869  HA  VAL X 124      19.775  -1.640   2.435  1.00  0.00           H
ATOM   1870  CB  VAL X 124      19.963  -2.501   0.531  1.00  0.00           C
ATOM   1871  HB  VAL X 124      19.207  -2.865  -0.173  1.00  0.00           H
ATOM   1872  CG1 VAL X 124      20.900  -1.567  -0.258  1.00  0.00           C
ATOM   1873 HG11 VAL X 124      21.209  -2.108  -1.153  1.00  0.00           H
ATOM   1874 HG12 VAL X 124      20.423  -0.695  -0.703  1.00  0.00           H
ATOM   1875 HG13 VAL X 124      21.751  -1.333   0.391  1.00  0.00           H
ATOM   1876  CG2 VAL X 124      20.818  -3.621   0.945  1.00  0.00           C
ATOM   1877 HG21 VAL X 124      21.273  -4.014   0.041  1.00  0.00           H
ATOM   1878 HG22 VAL X 124      20.268  -4.441   1.406  1.00  0.00           H
ATOM   1879 HG23 VAL X 124      21.547  -3.183   1.631  1.00  0.00           H
ATOM   1880  C   VAL X 124      18.474  -0.503   1.137  1.00  0.00           C
ATOM   1881  O   VAL X 124      17.367  -0.560   0.587  1.00  0.00           O
ATOM   1882  N   ILE X 125      19.116   0.595   1.426  1.00  0.00           N
ATOM   1883  H   ILE X 125      20.054   0.616   1.803  1.00  0.00           H
ATOM   1884  CA  ILE X 125      18.576   1.955   1.478  1.00  0.00           C
ATOM   1885  HA  ILE X 125      17.560   1.900   1.091  1.00  0.00           H
ATOM   1886  CB  ILE X 125      18.433   2.478   3.029  1.00  0.00           C
ATOM   1887  HB  ILE X 125      19.445   2.586   3.420  1.00  0.00           H
ATOM   1888  CG2 ILE X 125      17.912   3.931   3.056  1.00  0.00           C
ATOM   1889 HG21 ILE X 125      16.885   4.050   2.715  1.00  0.00           H
ATOM   1890 HG22 ILE X 125      18.620   4.607   2.573  1.00  0.00           H
ATOM   1891 HG23 ILE X 125      18.035   4.327   4.063  1.00  0.00           H
ATOM   1892  CG1 ILE X 125      17.599   1.488   3.901  1.00  0.00           C
ATOM   1893 HG12 ILE X 125      17.282   2.015   4.802  1.00  0.00           H
ATOM   1894 HG13 ILE X 125      16.786   1.020   3.361  1.00  0.00           H
ATOM   1895  CD1 ILE X 125      18.438   0.319   4.427  1.00  0.00           C
ATOM   1896 HD11 ILE X 125      19.008  -0.156   3.632  1.00  0.00           H
ATOM   1897 HD12 ILE X 125      17.784  -0.385   4.947  1.00  0.00           H
ATOM   1898 HD13 ILE X 125      19.157   0.723   5.138  1.00  0.00           H
ATOM   1899  C   ILE X 125      19.413   2.879   0.590  1.00  0.00           C
ATOM   1900  O   ILE X 125      20.563   3.272   0.960  1.00  0.00           O
ATOM   1901  N   TRP X 126      18.922   3.329  -0.534  1.00  0.00           N
ATOM   1902  H   TRP X 126      17.942   3.115  -0.635  1.00  0.00           H
ATOM   1903  CA  TRP X 126      19.456   4.238  -1.494  1.00  0.00           C
ATOM   1904  HA  TRP X 126      20.546   4.257  -1.504  1.00  0.00           H
ATOM   1905  CB  TRP X 126      19.001   3.825  -2.863  1.00  0.00           C
ATOM   1906  HB2 TRP X 126      17.917   3.726  -2.904  1.00  0.00           H
ATOM   1907  HB3 TRP X 126      19.265   4.695  -3.459  1.00  0.00           H
ATOM   1908  CG  TRP X 126      19.499   2.497  -3.514  1.00  0.00           C
ATOM   1909  CD1 TRP X 126      19.241   1.255  -3.137  1.00  0.00           C
ATOM   1910  HD1 TRP X 126      18.507   1.003  -2.382  1.00  0.00           H
ATOM   1911  NE1 TRP X 126      19.950   0.399  -3.875  1.00  0.00           N
ATOM   1912  HE1 TRP X 126      19.767  -0.602  -3.955  1.00  0.00           H
ATOM   1913  CE2 TRP X 126      20.660   1.019  -4.853  1.00  0.00           C
ATOM   1914  CZ2 TRP X 126      21.455   0.544  -5.903  1.00  0.00           C
ATOM   1915  HZ2 TRP X 126      21.649  -0.506  -6.072  1.00  0.00           H
ATOM   1916  CH2 TRP X 126      22.113   1.483  -6.670  1.00  0.00           C
ATOM   1917  HH2 TRP X 126      22.726   1.207  -7.511  1.00  0.00           H
ATOM   1918  CZ3 TRP X 126      21.917   2.883  -6.487  1.00  0.00           C
ATOM   1919  HZ3 TRP X 126      22.597   3.557  -6.985  1.00  0.00           H
ATOM   1920  CE3 TRP X 126      21.089   3.333  -5.445  1.00  0.00           C
ATOM   1921  HE3 TRP X 126      20.919   4.398  -5.330  1.00  0.00           H
ATOM   1922  CD2 TRP X 126      20.422   2.414  -4.659  1.00  0.00           C
ATOM   1923  C   TRP X 126      19.032   5.711  -1.175  1.00  0.00           C
ATOM   1924  O   TRP X 126      17.920   6.040  -0.901  1.00  0.00           O
ATOM   1925  N   TYR X 127      20.024   6.576  -1.054  1.00  0.00           N
ATOM   1926  H   TYR X 127      20.899   6.296  -1.460  1.00  0.00           H
ATOM   1927  CA  TYR X 127      19.999   7.960  -0.679  1.00  0.00           C
ATOM   1928  HA  TYR X 127      19.030   8.385  -0.945  1.00  0.00           H
ATOM   1929  CB  TYR X 127      20.150   8.026   0.854  1.00  0.00           C
ATOM   1930  HB2 TYR X 127      19.465   7.287   1.286  1.00  0.00           H
ATOM   1931  HB3 TYR X 127      21.102   7.658   1.207  1.00  0.00           H
ATOM   1932  CG  TYR X 127      19.834   9.361   1.489  1.00  0.00           C
ATOM   1933  CD1 TYR X 127      18.537   9.774   1.731  1.00  0.00           C
ATOM   1934  HD1 TYR X 127      17.691   9.118   1.574  1.00  0.00           H
ATOM   1935  CE1 TYR X 127      18.204  11.132   2.052  1.00  0.00           C
ATOM   1936  HE1 TYR X 127      17.194  11.469   2.211  1.00  0.00           H
ATOM   1937  CZ  TYR X 127      19.305  11.979   2.195  1.00  0.00           C
ATOM   1938  OH  TYR X 127      19.097  13.294   2.533  1.00  0.00           O
ATOM   1939  HH  TYR X 127      18.162  13.502   2.626  1.00  0.00           H
ATOM   1940  CE2 TYR X 127      20.603  11.550   1.986  1.00  0.00           C
ATOM   1941  HE2 TYR X 127      21.399  12.284   2.056  1.00  0.00           H
ATOM   1942  CD2 TYR X 127      20.946  10.241   1.584  1.00  0.00           C
ATOM   1943  HD2 TYR X 127      21.944   9.850   1.470  1.00  0.00           H
ATOM   1944  C   TYR X 127      21.121   8.652  -1.498  1.00  0.00           C
ATOM   1945  O   TYR X 127      22.111   8.079  -1.920  1.00  0.00           O
ATOM   1946  N   ASN X 128      20.962   9.919  -1.936  1.00  0.00           N
ATOM   1947  H   ASN X 128      20.140  10.399  -1.594  1.00  0.00           H
ATOM   1948  CA  ASN X 128      21.871  10.539  -2.887  1.00  0.00           C
ATOM   1949  HA  ASN X 128      21.342  11.434  -3.220  1.00  0.00           H
ATOM   1950  CB  ASN X 128      23.117  11.208  -2.265  1.00  0.00           C
ATOM   1951  HB2 ASN X 128      23.611  10.524  -1.575  1.00  0.00           H
ATOM   1952  HB3 ASN X 128      23.779  11.708  -2.975  1.00  0.00           H
ATOM   1953  CG  ASN X 128      22.886  12.378  -1.295  1.00  0.00           C
ATOM   1954  OD1 ASN X 128      22.111  13.303  -1.620  1.00  0.00           O
ATOM   1955  ND2 ASN X 128      23.418  12.344  -0.116  1.00  0.00           N
ATOM   1956 HD21 ASN X 128      23.884  11.509   0.212  1.00  0.00           H
ATOM   1957 HD22 ASN X 128      23.138  13.075   0.530  1.00  0.00           H
ATOM   1958  C   ASN X 128      22.185   9.712  -4.198  1.00  0.00           C
ATOM   1959  O   ASN X 128      23.310   9.699  -4.715  1.00  0.00           O
ATOM   1960  N   ARG X 129      21.195   8.965  -4.634  1.00  0.00           N
ATOM   1961  H   ARG X 129      20.379   8.886  -4.053  1.00  0.00           H
ATOM   1962  CA  ARG X 129      21.170   8.035  -5.795  1.00  0.00           C
ATOM   1963  HA  ARG X 129      20.224   7.490  -5.765  1.00  0.00           H
ATOM   1964  CB  ARG X 129      21.150   8.971  -6.968  1.00  0.00           C
ATOM   1965  HB2 ARG X 129      22.146   9.419  -6.981  1.00  0.00           H
ATOM   1966  HB3 ARG X 129      21.079   8.389  -7.888  1.00  0.00           H
ATOM   1967  CG  ARG X 129      19.943   9.944  -7.108  1.00  0.00           C
ATOM   1968  HG2 ARG X 129      19.988  10.616  -6.260  1.00  0.00           H
ATOM   1969  HG3 ARG X 129      19.889  10.430  -8.085  1.00  0.00           H
ATOM   1970  CD  ARG X 129      18.594   9.160  -7.114  1.00  0.00           C
ATOM   1971  HD2 ARG X 129      18.621   8.437  -6.301  1.00  0.00           H
ATOM   1972  HD3 ARG X 129      17.741   9.814  -6.951  1.00  0.00           H
ATOM   1973  NE  ARG X 129      18.420   8.342  -8.285  1.00  0.00           N
ATOM   1974  HE  ARG X 129      18.751   8.671  -9.188  1.00  0.00           H
ATOM   1975  CZ  ARG X 129      17.785   7.223  -8.504  1.00  0.00           C
ATOM   1976  NH1 ARG X 129      17.134   6.579  -7.566  1.00  0.00           N
ATOM   1977 HH11 ARG X 129      17.075   7.070  -6.691  1.00  0.00           H
ATOM   1978 HH12 ARG X 129      16.629   5.746  -7.856  1.00  0.00           H
ATOM   1979  NH2 ARG X 129      17.888   6.610  -9.653  1.00  0.00           N
ATOM   1980 HH21 ARG X 129      18.603   6.945 -10.295  1.00  0.00           H
ATOM   1981 HH22 ARG X 129      17.437   5.765  -9.962  1.00  0.00           H
ATOM   1982  C   ARG X 129      22.240   6.946  -5.797  1.00  0.00           C
ATOM   1983  O   ARG X 129      22.390   6.272  -6.803  1.00  0.00           O
ATOM   1984  N   ARG X 130      22.735   6.634  -4.623  1.00  0.00           N
ATOM   1985  H   ARG X 130      22.469   7.303  -3.907  1.00  0.00           H
ATOM   1986  CA  ARG X 130      23.571   5.427  -4.319  1.00  0.00           C
ATOM   1987  HA  ARG X 130      23.532   4.766  -5.185  1.00  0.00           H
ATOM   1988  CB  ARG X 130      25.079   5.817  -4.236  1.00  0.00           C
ATOM   1989  HB2 ARG X 130      25.493   4.933  -3.759  1.00  0.00           H
ATOM   1990  HB3 ARG X 130      25.518   5.986  -5.214  1.00  0.00           H
ATOM   1991  CG  ARG X 130      25.353   7.132  -3.369  1.00  0.00           C
ATOM   1992  HG2 ARG X 130      25.210   8.110  -3.829  1.00  0.00           H
ATOM   1993  HG3 ARG X 130      24.812   7.147  -2.414  1.00  0.00           H
ATOM   1994  CD  ARG X 130      26.826   7.104  -3.008  1.00  0.00           C
ATOM   1995  HD2 ARG X 130      27.107   6.147  -2.586  1.00  0.00           H
ATOM   1996  HD3 ARG X 130      27.431   7.221  -3.903  1.00  0.00           H
ATOM   1997  NE  ARG X 130      27.060   8.159  -1.985  1.00  0.00           N
ATOM   1998  HE  ARG X 130      26.831   9.099  -2.267  1.00  0.00           H
ATOM   1999  CZ  ARG X 130      27.458   8.057  -0.714  1.00  0.00           C
ATOM   2000  NH1 ARG X 130      27.941   7.008  -0.217  1.00  0.00           N
ATOM   2001 HH11 ARG X 130      28.085   6.168  -0.754  1.00  0.00           H
ATOM   2002 HH12 ARG X 130      27.863   6.994   0.787  1.00  0.00           H
ATOM   2003  NH2 ARG X 130      27.336   9.044   0.158  1.00  0.00           N
ATOM   2004 HH21 ARG X 130      26.766   9.835  -0.083  1.00  0.00           H
ATOM   2005 HH22 ARG X 130      27.652   8.860   1.103  1.00  0.00           H
ATOM   2006  C   ARG X 130      23.070   4.731  -3.056  1.00  0.00           C
ATOM   2007  O   ARG X 130      22.416   5.291  -2.252  1.00  0.00           O
ATOM   2008  N   PRO X 131      23.276   3.394  -2.920  1.00  0.00           N
ATOM   2009  CD  PRO X 131      24.071   2.537  -3.783  1.00  0.00           C
ATOM   2010  HD2 PRO X 131      25.117   2.806  -3.926  1.00  0.00           H
ATOM   2011  HD3 PRO X 131      23.670   2.514  -4.796  1.00  0.00           H
ATOM   2012  CG  PRO X 131      24.017   1.152  -3.120  1.00  0.00           C
ATOM   2013  HG2 PRO X 131      25.006   0.867  -2.749  1.00  0.00           H
ATOM   2014  HG3 PRO X 131      23.705   0.452  -3.896  1.00  0.00           H
ATOM   2015  CB  PRO X 131      23.005   1.167  -1.961  1.00  0.00           C
ATOM   2016  HB2 PRO X 131      23.400   0.694  -1.062  1.00  0.00           H
ATOM   2017  HB3 PRO X 131      22.031   0.816  -2.324  1.00  0.00           H
ATOM   2018  CA  PRO X 131      22.967   2.740  -1.698  1.00  0.00           C
ATOM   2019  HA  PRO X 131      21.929   2.950  -1.409  1.00  0.00           H
ATOM   2020  C   PRO X 131      23.906   3.220  -0.566  1.00  0.00           C
ATOM   2021  O   PRO X 131      25.079   3.033  -0.678  1.00  0.00           O
ATOM   2022  N   VAL X 132      23.362   3.740   0.532  1.00  0.00           N
ATOM   2023  H   VAL X 132      22.373   3.728   0.709  1.00  0.00           H
ATOM   2024  CA  VAL X 132      24.185   4.337   1.592  1.00  0.00           C
ATOM   2025  HA  VAL X 132      25.229   4.346   1.284  1.00  0.00           H
ATOM   2026  CB  VAL X 132      23.579   5.719   1.783  1.00  0.00           C
ATOM   2027  HB  VAL X 132      22.497   5.690   1.681  1.00  0.00           H
ATOM   2028  CG1 VAL X 132      23.830   6.342   3.156  1.00  0.00           C
ATOM   2029 HG11 VAL X 132      24.870   6.472   3.439  1.00  0.00           H
ATOM   2030 HG12 VAL X 132      23.288   7.293   3.163  1.00  0.00           H
ATOM   2031 HG13 VAL X 132      23.412   5.688   3.921  1.00  0.00           H
ATOM   2032  CG2 VAL X 132      24.088   6.705   0.737  1.00  0.00           C
ATOM   2033 HG21 VAL X 132      24.005   6.294  -0.262  1.00  0.00           H
ATOM   2034 HG22 VAL X 132      25.151   6.855   0.921  1.00  0.00           H
ATOM   2035 HG23 VAL X 132      23.654   7.698   0.806  1.00  0.00           H
ATOM   2036  C   VAL X 132      24.019   3.468   2.878  1.00  0.00           C
ATOM   2037  O   VAL X 132      24.825   3.592   3.867  1.00  0.00           O
ATOM   2038  N   THR X 133      23.160   2.435   2.993  1.00  0.00           N
ATOM   2039  H   THR X 133      22.549   2.240   2.202  1.00  0.00           H
ATOM   2040  CA  THR X 133      22.987   1.609   4.211  1.00  0.00           C
ATOM   2041  HA  THR X 133      23.950   1.458   4.708  1.00  0.00           H
ATOM   2042  CB  THR X 133      22.000   2.328   5.151  1.00  0.00           C
ATOM   2043  HB  THR X 133      21.047   2.667   4.738  1.00  0.00           H
ATOM   2044  CG2 THR X 133      21.560   1.569   6.406  1.00  0.00           C
ATOM   2045 HG21 THR X 133      21.118   0.604   6.158  1.00  0.00           H
ATOM   2046 HG22 THR X 133      20.783   2.112   6.938  1.00  0.00           H
ATOM   2047 HG23 THR X 133      22.418   1.268   7.013  1.00  0.00           H
ATOM   2048  OG1 THR X 133      22.666   3.489   5.711  1.00  0.00           O
ATOM   2049  HG1 THR X 133      22.134   4.250   5.452  1.00  0.00           H
ATOM   2050  C   THR X 133      22.393   0.199   3.971  1.00  0.00           C
ATOM   2051  O   THR X 133      21.540   0.134   3.100  1.00  0.00           O
ATOM   2052  N   GLU X 134      22.767  -0.851   4.762  1.00  0.00           N
ATOM   2053  H   GLU X 134      23.388  -0.645   5.525  1.00  0.00           H
ATOM   2054  CA  GLU X 134      22.111  -2.204   4.859  1.00  0.00           C
ATOM   2055  HA  GLU X 134      21.212  -2.005   4.277  1.00  0.00           H
ATOM   2056  CB  GLU X 134      22.977  -3.284   4.168  1.00  0.00           C
ATOM   2057  HB2 GLU X 134      22.457  -4.184   3.829  1.00  0.00           H
ATOM   2058  HB3 GLU X 134      23.363  -2.800   3.277  1.00  0.00           H
ATOM   2059  CG  GLU X 134      24.233  -3.719   4.916  1.00  0.00           C
ATOM   2060  HG2 GLU X 134      24.723  -2.777   5.164  1.00  0.00           H
ATOM   2061  HG3 GLU X 134      23.931  -4.220   5.828  1.00  0.00           H
ATOM   2062  CD  GLU X 134      25.304  -4.503   4.059  1.00  0.00           C
ATOM   2063  OE1 GLU X 134      26.545  -4.132   4.099  1.00  0.00           O
ATOM   2064  OE2 GLU X 134      25.038  -5.558   3.348  1.00  0.00           O
ATOM   2065  C   GLU X 134      21.713  -2.612   6.265  1.00  0.00           C
ATOM   2066  O   GLU X 134      22.561  -2.430   7.134  1.00  0.00           O
ATOM   2067  N   ILE X 135      20.582  -3.333   6.393  1.00  0.00           N
ATOM   2068  H   ILE X 135      20.111  -3.616   5.543  1.00  0.00           H
ATOM   2069  CA  ILE X 135      19.993  -3.880   7.660  1.00  0.00           C
ATOM   2070  HA  ILE X 135      20.651  -3.576   8.475  1.00  0.00           H
ATOM   2071  CB  ILE X 135      18.560  -3.275   7.804  1.00  0.00           C
ATOM   2072  HB  ILE X 135      18.043  -3.199   6.842  1.00  0.00           H
ATOM   2073  CG2 ILE X 135      17.825  -4.139   8.833  1.00  0.00           C
ATOM   2074 HG21 ILE X 135      16.818  -3.775   9.030  1.00  0.00           H
ATOM   2075 HG22 ILE X 135      18.448  -4.424   9.680  1.00  0.00           H
ATOM   2076 HG23 ILE X 135      17.618  -5.054   8.271  1.00  0.00           H
ATOM   2077  CG1 ILE X 135      18.683  -1.873   8.362  1.00  0.00           C
ATOM   2078 HG12 ILE X 135      18.840  -2.033   9.429  1.00  0.00           H
ATOM   2079 HG13 ILE X 135      19.539  -1.374   7.881  1.00  0.00           H
ATOM   2080  CD1 ILE X 135      17.496  -0.999   8.142  1.00  0.00           C
ATOM   2081 HD11 ILE X 135      17.688   0.023   8.468  1.00  0.00           H
ATOM   2082 HD12 ILE X 135      16.581  -1.359   8.629  1.00  0.00           H
ATOM   2083 HD13 ILE X 135      17.316  -0.969   7.071  1.00  0.00           H
ATOM   2084  C   ILE X 135      19.982  -5.428   7.418  1.00  0.00           C
ATOM   2085  O   ILE X 135      19.621  -5.866   6.337  1.00  0.00           O
ATOM   2086  N   ASN X 136      20.255  -6.173   8.473  1.00  0.00           N
ATOM   2087  H   ASN X 136      20.570  -5.787   9.354  1.00  0.00           H
ATOM   2088  CA  ASN X 136      20.131  -7.665   8.463  1.00  0.00           C
ATOM   2089  HA  ASN X 136      19.871  -8.166   7.520  1.00  0.00           H
ATOM   2090  CB  ASN X 136      21.538  -8.346   8.707  1.00  0.00           C
ATOM   2091  HB2 ASN X 136      21.998  -7.817   9.543  1.00  0.00           H
ATOM   2092  HB3 ASN X 136      21.460  -9.389   9.019  1.00  0.00           H
ATOM   2093  CG  ASN X 136      22.542  -8.117   7.616  1.00  0.00           C
ATOM   2094  OD1 ASN X 136      23.270  -7.148   7.607  1.00  0.00           O
ATOM   2095  ND2 ASN X 136      22.660  -9.079   6.688  1.00  0.00           N
ATOM   2096 HD21 ASN X 136      21.976  -9.808   6.529  1.00  0.00           H
ATOM   2097 HD22 ASN X 136      23.228  -8.824   5.891  1.00  0.00           H
ATOM   2098  C   ASN X 136      19.109  -8.170   9.492  1.00  0.00           C
ATOM   2099  O   ASN X 136      18.770  -7.508  10.510  1.00  0.00           O
ATOM   2100  N   THR X 137      18.573  -9.375   9.304  1.00  0.00           N
ATOM   2101  H   THR X 137      18.824  -9.838   8.444  1.00  0.00           H
ATOM   2102  CA  THR X 137      17.519 -10.088  10.066  1.00  0.00           C
ATOM   2103  HA  THR X 137      16.623  -9.460  10.067  1.00  0.00           H
ATOM   2104  CB  THR X 137      17.223 -11.454   9.409  1.00  0.00           C
ATOM   2105  HB  THR X 137      16.841 -11.294   8.403  1.00  0.00           H
ATOM   2106  CG2 THR X 137      18.454 -12.393   9.372  1.00  0.00           C
ATOM   2107 HG21 THR X 137      18.218 -13.233   8.712  1.00  0.00           H
ATOM   2108 HG22 THR X 137      18.802 -12.656  10.371  1.00  0.00           H
ATOM   2109 HG23 THR X 137      19.233 -11.978   8.727  1.00  0.00           H
ATOM   2110  OG1 THR X 137      16.235 -12.230   9.960  1.00  0.00           O
ATOM   2111  HG1 THR X 137      15.444 -11.738  10.195  1.00  0.00           H
ATOM   2112  C   THR X 137      17.801 -10.395  11.492  1.00  0.00           C
ATOM   2113  O   THR X 137      18.918 -10.709  11.905  1.00  0.00           O
ATOM   2114  N   TRP X 138      16.688 -10.335  12.272  1.00  0.00           N
ATOM   2115  H   TRP X 138      15.785 -10.295  11.829  1.00  0.00           H
ATOM   2116  CA  TRP X 138      16.529 -10.665  13.677  1.00  0.00           C
ATOM   2117  HA  TRP X 138      17.546 -10.841  14.040  1.00  0.00           H
ATOM   2118  CB  TRP X 138      15.952  -9.516  14.483  1.00  0.00           C
ATOM   2119  HB2 TRP X 138      15.664  -9.860  15.476  1.00  0.00           H
ATOM   2120  HB3 TRP X 138      16.717  -8.762  14.653  1.00  0.00           H
ATOM   2121  CG  TRP X 138      14.734  -8.853  13.974  1.00  0.00           C
ATOM   2122  CD1 TRP X 138      13.423  -9.061  14.369  1.00  0.00           C
ATOM   2123  HD1 TRP X 138      13.220  -9.811  15.125  1.00  0.00           H
ATOM   2124  NE1 TRP X 138      12.632  -8.139  13.797  1.00  0.00           N
ATOM   2125  HE1 TRP X 138      11.638  -8.288  13.752  1.00  0.00           H
ATOM   2126  CE2 TRP X 138      13.328  -7.340  12.910  1.00  0.00           C
ATOM   2127  CZ2 TRP X 138      12.892  -6.278  12.064  1.00  0.00           C
ATOM   2128  HZ2 TRP X 138      11.860  -6.038  11.847  1.00  0.00           H
ATOM   2129  CH2 TRP X 138      13.965  -5.630  11.431  1.00  0.00           C
ATOM   2130  HH2 TRP X 138      13.666  -4.802  10.803  1.00  0.00           H
ATOM   2131  CZ3 TRP X 138      15.317  -5.932  11.561  1.00  0.00           C
ATOM   2132  HZ3 TRP X 138      16.104  -5.374  11.084  1.00  0.00           H
ATOM   2133  CE3 TRP X 138      15.752  -6.981  12.419  1.00  0.00           C
ATOM   2134  HE3 TRP X 138      16.767  -7.174  12.734  1.00  0.00           H
ATOM   2135  CD2 TRP X 138      14.722  -7.728  12.996  1.00  0.00           C
ATOM   2136  C   TRP X 138      15.736 -12.047  13.925  1.00  0.00           C
ATOM   2137  O   TRP X 138      16.158 -12.825  14.817  1.00  0.00           O
ATOM   2138  N   ALA X 139      14.637 -12.296  13.199  1.00  0.00           N
ATOM   2139  H   ALA X 139      14.428 -11.641  12.453  1.00  0.00           H
ATOM   2140  CA  ALA X 139      13.747 -13.381  13.451  1.00  0.00           C
ATOM   2141  HA  ALA X 139      14.292 -13.936  14.227  1.00  0.00           H
ATOM   2142  CB  ALA X 139      12.404 -12.981  14.041  1.00  0.00           C
ATOM   2143  HB1 ALA X 139      12.548 -12.350  14.926  1.00  0.00           H
ATOM   2144  HB2 ALA X 139      11.945 -13.907  14.392  1.00  0.00           H
ATOM   2145  HB3 ALA X 139      11.725 -12.459  13.372  1.00  0.00           H
ATOM   2146  C   ALA X 139      13.658 -14.348  12.195  1.00  0.00           C
ATOM   2147  O   ALA X 139      12.795 -15.225  12.164  1.00  0.00           O
ATOM   2148  N   ARG X 140      14.684 -14.290  11.336  1.00  0.00           N
ATOM   2149  H   ARG X 140      15.310 -13.542  11.579  1.00  0.00           H
ATOM   2150  CA  ARG X 140      15.290 -15.391  10.550  1.00  0.00           C
ATOM   2151  HA  ARG X 140      16.111 -14.913  10.015  1.00  0.00           H
ATOM   2152  CB  ARG X 140      15.952 -16.369  11.583  1.00  0.00           C
ATOM   2153  HB2 ARG X 140      15.195 -16.890  12.171  1.00  0.00           H
ATOM   2154  HB3 ARG X 140      16.539 -17.132  11.062  1.00  0.00           H
ATOM   2155  CG  ARG X 140      16.947 -15.821  12.627  1.00  0.00           C
ATOM   2156  HG2 ARG X 140      16.465 -14.957  13.078  1.00  0.00           H
ATOM   2157  HG3 ARG X 140      17.215 -16.560  13.384  1.00  0.00           H
ATOM   2158  CD  ARG X 140      18.218 -15.263  12.009  1.00  0.00           C
ATOM   2159  HD2 ARG X 140      18.773 -15.981  11.420  1.00  0.00           H
ATOM   2160  HD3 ARG X 140      17.900 -14.446  11.359  1.00  0.00           H
ATOM   2161  NE  ARG X 140      19.146 -14.787  13.056  1.00  0.00           N
ATOM   2162  HE  ARG X 140      18.823 -14.735  14.016  1.00  0.00           H
ATOM   2163  CZ  ARG X 140      20.211 -14.059  12.950  1.00  0.00           C
ATOM   2164  NH1 ARG X 140      20.797 -13.927  11.774  1.00  0.00           N
ATOM   2165 HH11 ARG X 140      20.536 -14.529  11.001  1.00  0.00           H
ATOM   2166 HH12 ARG X 140      21.709 -13.509  11.713  1.00  0.00           H
ATOM   2167  NH2 ARG X 140      20.726 -13.582  13.993  1.00  0.00           N
ATOM   2168 HH21 ARG X 140      20.363 -13.847  14.898  1.00  0.00           H
ATOM   2169 HH22 ARG X 140      21.588 -13.085  13.845  1.00  0.00           H
ATOM   2170  C   ARG X 140      14.306 -16.076   9.600  1.00  0.00           C
ATOM   2171  O   ARG X 140      14.460 -17.287   9.312  1.00  0.00           O
ATOM   2172  N   ASN X 141      13.234 -15.381   9.115  1.00  0.00           N
ATOM   2173  H   ASN X 141      13.114 -14.450   9.493  1.00  0.00           H
ATOM   2174  CA  ASN X 141      12.306 -15.788   8.099  1.00  0.00           C
ATOM   2175  HA  ASN X 141      12.830 -16.365   7.338  1.00  0.00           H
ATOM   2176  CB  ASN X 141      11.169 -16.543   8.801  1.00  0.00           C
ATOM   2177  HB2 ASN X 141      10.923 -16.087   9.766  1.00  0.00           H
ATOM   2178  HB3 ASN X 141      10.294 -16.547   8.152  1.00  0.00           H
ATOM   2179  CG  ASN X 141      11.534 -17.962   9.161  1.00  0.00           C
ATOM   2180  OD1 ASN X 141      11.850 -18.387  10.285  1.00  0.00           O
ATOM   2181  ND2 ASN X 141      11.491 -18.775   8.129  1.00  0.00           N
ATOM   2182 HD21 ASN X 141      11.133 -18.618   7.193  1.00  0.00           H
ATOM   2183 HD22 ASN X 141      11.879 -19.657   8.434  1.00  0.00           H
ATOM   2184  C   ASN X 141      11.668 -14.641   7.314  1.00  0.00           C
ATOM   2185  O   ASN X 141      10.775 -14.009   7.908  1.00  0.00           O
ATOM   2186  N   ILE X 142      12.034 -14.374   6.035  1.00  0.00           N
ATOM   2187  H   ILE X 142      12.655 -15.090   5.697  1.00  0.00           H
ATOM   2188  CA  ILE X 142      11.487 -13.373   5.066  1.00  0.00           C
ATOM   2189  HA  ILE X 142      12.270 -13.240   4.326  1.00  0.00           H
ATOM   2190  CB  ILE X 142      10.199 -13.998   4.416  1.00  0.00           C
ATOM   2191  HB  ILE X 142       9.444 -13.749   5.156  1.00  0.00           H
ATOM   2192  CG2 ILE X 142       9.826 -13.232   3.150  1.00  0.00           C
ATOM   2193 HG21 ILE X 142       9.869 -12.139   3.200  1.00  0.00           H
ATOM   2194 HG22 ILE X 142       8.800 -13.514   2.904  1.00  0.00           H
ATOM   2195 HG23 ILE X 142      10.427 -13.537   2.288  1.00  0.00           H
ATOM   2196  CG1 ILE X 142      10.214 -15.573   4.129  1.00  0.00           C
ATOM   2197 HG12 ILE X 142      10.925 -15.876   3.360  1.00  0.00           H
ATOM   2198 HG13 ILE X 142      10.522 -16.115   5.020  1.00  0.00           H
ATOM   2199  CD1 ILE X 142       8.867 -16.092   3.663  1.00  0.00           C
ATOM   2200 HD11 ILE X 142       8.023 -15.642   4.195  1.00  0.00           H
ATOM   2201 HD12 ILE X 142       8.828 -17.186   3.672  1.00  0.00           H
ATOM   2202 HD13 ILE X 142       8.838 -15.788   2.622  1.00  0.00           H
ATOM   2203  C   ILE X 142      11.208 -12.008   5.634  1.00  0.00           C
ATOM   2204  O   ILE X 142      10.148 -11.551   5.972  1.00  0.00           O
ATOM   2205  N   LEU X 143      12.328 -11.252   5.754  1.00  0.00           N
ATOM   2206  H   LEU X 143      13.177 -11.716   5.462  1.00  0.00           H
ATOM   2207  CA  LEU X 143      12.309  -9.812   6.115  1.00  0.00           C
ATOM   2208  HA  LEU X 143      11.772  -9.689   7.060  1.00  0.00           H
ATOM   2209  CB  LEU X 143      13.744  -9.296   6.241  1.00  0.00           C
ATOM   2210  HB2 LEU X 143      14.330 -10.072   6.742  1.00  0.00           H
ATOM   2211  HB3 LEU X 143      14.155  -9.107   5.251  1.00  0.00           H
ATOM   2212  CG  LEU X 143      13.924  -7.997   7.023  1.00  0.00           C
ATOM   2213  HG  LEU X 143      13.427  -7.146   6.565  1.00  0.00           H
ATOM   2214  CD1 LEU X 143      13.670  -7.993   8.550  1.00  0.00           C
ATOM   2215 HD11 LEU X 143      12.687  -8.384   8.815  1.00  0.00           H
ATOM   2216 HD12 LEU X 143      13.846  -7.061   9.085  1.00  0.00           H
ATOM   2217 HD13 LEU X 143      14.354  -8.658   9.092  1.00  0.00           H
ATOM   2218  CD2 LEU X 143      15.464  -7.677   7.046  1.00  0.00           C
ATOM   2219 HD21 LEU X 143      15.566  -6.639   7.361  1.00  0.00           H
ATOM   2220 HD22 LEU X 143      16.136  -8.412   7.496  1.00  0.00           H
ATOM   2221 HD23 LEU X 143      15.745  -7.659   5.992  1.00  0.00           H
ATOM   2222  C   LEU X 143      11.446  -8.989   5.039  1.00  0.00           C
ATOM   2223  O   LEU X 143      11.527  -9.270   3.823  1.00  0.00           O
ATOM   2224  N   ARG X 144      10.714  -8.075   5.510  1.00  0.00           N
ATOM   2225  H   ARG X 144      10.641  -8.055   6.520  1.00  0.00           H
ATOM   2226  CA  ARG X 144       9.633  -7.446   4.774  1.00  0.00           C
ATOM   2227  HA  ARG X 144       9.827  -7.291   3.711  1.00  0.00           H
ATOM   2228  CB  ARG X 144       8.404  -8.399   4.746  1.00  0.00           C
ATOM   2229  HB2 ARG X 144       7.765  -7.899   4.027  1.00  0.00           H
ATOM   2230  HB3 ARG X 144       8.719  -9.325   4.267  1.00  0.00           H
ATOM   2231  CG  ARG X 144       7.785  -8.616   6.157  1.00  0.00           C
ATOM   2232  HG2 ARG X 144       8.504  -8.701   6.974  1.00  0.00           H
ATOM   2233  HG3 ARG X 144       7.028  -7.871   6.380  1.00  0.00           H
ATOM   2234  CD  ARG X 144       7.057  -9.958   6.046  1.00  0.00           C
ATOM   2235  HD2 ARG X 144       6.280  -9.934   5.293  1.00  0.00           H
ATOM   2236  HD3 ARG X 144       7.829 -10.664   5.720  1.00  0.00           H
ATOM   2237  NE  ARG X 144       6.478 -10.476   7.252  1.00  0.00           N
ATOM   2238  HE  ARG X 144       5.475 -10.390   7.285  1.00  0.00           H
ATOM   2239  CZ  ARG X 144       6.995 -11.321   8.165  1.00  0.00           C
ATOM   2240  NH1 ARG X 144       8.196 -11.731   8.191  1.00  0.00           N
ATOM   2241 HH11 ARG X 144       8.717 -11.477   7.369  1.00  0.00           H
ATOM   2242 HH12 ARG X 144       8.430 -12.539   8.741  1.00  0.00           H
ATOM   2243  NH2 ARG X 144       6.160 -11.863   8.947  1.00  0.00           N
ATOM   2244 HH21 ARG X 144       5.196 -11.561   9.013  1.00  0.00           H
ATOM   2245 HH22 ARG X 144       6.627 -12.524   9.557  1.00  0.00           H
ATOM   2246  C   ARG X 144       9.285  -6.018   5.278  1.00  0.00           C
ATOM   2247  O   ARG X 144       9.518  -5.648   6.420  1.00  0.00           O
ATOM   2248  N   THR X 145       8.689  -5.183   4.379  1.00  0.00           N
ATOM   2249  H   THR X 145       8.603  -5.556   3.439  1.00  0.00           H
ATOM   2250  CA  THR X 145       8.526  -3.720   4.518  1.00  0.00           C
ATOM   2251  HA  THR X 145       8.307  -3.517   5.561  1.00  0.00           H
ATOM   2252  CB  THR X 145       9.706  -2.807   4.083  1.00  0.00           C
ATOM   2253  HB  THR X 145      10.582  -3.235   4.572  1.00  0.00           H
ATOM   2254  CG2 THR X 145       9.924  -2.727   2.569  1.00  0.00           C
ATOM   2255 HG21 THR X 145       9.078  -2.245   2.069  1.00  0.00           H
ATOM   2256 HG22 THR X 145       9.955  -3.743   2.158  1.00  0.00           H
ATOM   2257 HG23 THR X 145      10.812  -2.139   2.366  1.00  0.00           H
ATOM   2258  OG1 THR X 145       9.568  -1.528   4.523  1.00  0.00           O
ATOM   2259  HG1 THR X 145       9.672  -1.463   5.473  1.00  0.00           H
ATOM   2260  C   THR X 145       7.278  -3.271   3.765  1.00  0.00           C
ATOM   2261  O   THR X 145       6.716  -4.021   2.987  1.00  0.00           O
ATOM   2262  N   GLN X 146       6.777  -2.113   4.090  1.00  0.00           N
ATOM   2263  H   GLN X 146       7.297  -1.518   4.726  1.00  0.00           H
ATOM   2264  CA  GLN X 146       5.366  -1.634   3.913  1.00  0.00           C
ATOM   2265  HA  GLN X 146       4.771  -2.277   4.563  1.00  0.00           H
ATOM   2266  CB  GLN X 146       5.142  -0.307   4.699  1.00  0.00           C
ATOM   2267  HB2 GLN X 146       4.068  -0.137   4.783  1.00  0.00           H
ATOM   2268  HB3 GLN X 146       5.455  -0.594   5.711  1.00  0.00           H
ATOM   2269  CG  GLN X 146       5.900   0.931   4.178  1.00  0.00           C
ATOM   2270  HG2 GLN X 146       6.864   0.553   3.831  1.00  0.00           H
ATOM   2271  HG3 GLN X 146       5.403   1.458   3.366  1.00  0.00           H
ATOM   2272  CD  GLN X 146       6.151   2.010   5.258  1.00  0.00           C
ATOM   2273  OE1 GLN X 146       6.434   1.695   6.411  1.00  0.00           O
ATOM   2274  NE2 GLN X 146       6.077   3.275   4.957  1.00  0.00           N
ATOM   2275 HE21 GLN X 146       6.410   3.870   5.699  1.00  0.00           H
ATOM   2276 HE22 GLN X 146       5.919   3.739   4.069  1.00  0.00           H
ATOM   2277  C   GLN X 146       4.799  -1.581   2.456  1.00  0.00           C
ATOM   2278  O   GLN X 146       3.589  -1.352   2.314  1.00  0.00           O
ATOM   2279  N   GLH X 147       5.584  -1.673   1.362  1.00  0.00           N
ATOM   2280  H   GLH X 147       6.589  -1.649   1.513  1.00  0.00           H
ATOM   2281  CA  GLH X 147       5.075  -1.650   0.001  1.00  0.00           C
ATOM   2282  HA  GLH X 147       5.855  -1.363  -0.714  1.00  0.00           H
ATOM   2283  CB  GLH X 147       4.549  -2.998  -0.516  1.00  0.00           C
ATOM   2284  HB2 GLH X 147       5.283  -3.733  -0.193  1.00  0.00           H
ATOM   2285  HB3 GLH X 147       3.560  -3.131  -0.067  1.00  0.00           H
ATOM   2286  CG  GLH X 147       4.512  -3.139  -2.075  1.00  0.00           C
ATOM   2287  HG2 GLH X 147       3.991  -4.067  -2.282  1.00  0.00           H
ATOM   2288  HG3 GLH X 147       3.975  -2.329  -2.559  1.00  0.00           H
ATOM   2289  CD  GLH X 147       5.866  -3.206  -2.659  1.00  0.00           C
ATOM   2290  OE1 GLH X 147       6.930  -3.393  -2.090  1.00  0.00           O
ATOM   2291  OE2 GLH X 147       5.937  -2.802  -3.954  1.00  0.00           O
ATOM   2292  HE2 GLH X 147       5.117  -2.865  -4.455  1.00  0.00           H
ATOM   2293  C   GLH X 147       4.055  -0.455  -0.300  1.00  0.00           C
ATOM   2294  O   GLH X 147       2.918  -0.679  -0.770  1.00  0.00           O
ATOM   2295  N   SER X 148       4.445   0.733   0.172  1.00  0.00           N
ATOM   2296  H   SER X 148       5.426   0.811   0.407  1.00  0.00           H
ATOM   2297  CA  SER X 148       3.756   1.963   0.200  1.00  0.00           C
ATOM   2298  HA  SER X 148       3.163   2.202  -0.682  1.00  0.00           H
ATOM   2299  CB  SER X 148       2.715   1.865   1.330  1.00  0.00           C
ATOM   2300  HB2 SER X 148       1.945   1.194   0.950  1.00  0.00           H
ATOM   2301  HB3 SER X 148       3.244   1.648   2.260  1.00  0.00           H
ATOM   2302  OG  SER X 148       2.007   3.085   1.528  1.00  0.00           O
ATOM   2303  HG  SER X 148       1.078   2.875   1.660  1.00  0.00           H
ATOM   2304  C   SER X 148       4.788   3.111   0.360  1.00  0.00           C
ATOM   2305  O   SER X 148       6.024   2.892   0.404  1.00  0.00           O
ATOM   2306  N   GLH X 149       4.290   4.351   0.160  1.00  0.00           N
ATOM   2307  H   GLH X 149       3.297   4.298  -0.010  1.00  0.00           H
ATOM   2308  CA  GLH X 149       4.958   5.569   0.454  1.00  0.00           C
ATOM   2309  HA  GLH X 149       5.834   5.534  -0.198  1.00  0.00           H
ATOM   2310  CB  GLH X 149       4.108   6.820   0.011  1.00  0.00           C
ATOM   2311  HB2 GLH X 149       4.658   7.752   0.142  1.00  0.00           H
ATOM   2312  HB3 GLH X 149       3.664   6.759  -0.984  1.00  0.00           H
ATOM   2313  CG  GLH X 149       2.815   6.873   0.910  1.00  0.00           C
ATOM   2314  HG2 GLH X 149       2.110   6.139   0.512  1.00  0.00           H
ATOM   2315  HG3 GLH X 149       3.021   6.542   1.928  1.00  0.00           H
ATOM   2316  CD  GLH X 149       2.133   8.266   1.004  1.00  0.00           C
ATOM   2317  OE1 GLH X 149       2.515   9.164   0.314  1.00  0.00           O
ATOM   2318  OE2 GLH X 149       1.063   8.326   1.818  1.00  0.00           O
ATOM   2319  HE2 GLH X 149       0.912   7.590   2.409  1.00  0.00           H
ATOM   2320  C   GLH X 149       5.459   5.502   1.931  1.00  0.00           C
ATOM   2321  O   GLH X 149       4.764   5.067   2.857  1.00  0.00           O
ATOM   2322  N   CYX X 150       6.657   6.019   2.159  1.00  0.00           N
ATOM   2323  H   CYX X 150       7.202   6.363   1.370  1.00  0.00           H
ATOM   2324  CA  CYX X 150       7.022   6.527   3.454  1.00  0.00           C
ATOM   2325  HA  CYX X 150       6.409   6.124   4.257  1.00  0.00           H
ATOM   2326  CB  CYX X 150       8.485   6.189   3.810  1.00  0.00           C
ATOM   2327  HB2 CYX X 150       8.749   6.587   4.790  1.00  0.00           H
ATOM   2328  HB3 CYX X 150       8.517   5.104   3.927  1.00  0.00           H
ATOM   2329  SG  CYX X 150       9.768   6.477   2.601  1.00  0.00           S
ATOM   2330  C   CYX X 150       6.666   8.057   3.544  1.00  0.00           C
ATOM   2331  O   CYX X 150       6.022   8.546   2.650  1.00  0.00           O
ATOM   2332  N   VAL X 151       6.904   8.702   4.684  1.00  0.00           N
ATOM   2333  H   VAL X 151       7.482   8.179   5.334  1.00  0.00           H
ATOM   2334  CA  VAL X 151       6.811  10.111   5.048  1.00  0.00           C
ATOM   2335  HA  VAL X 151       6.683  10.532   4.058  1.00  0.00           H
ATOM   2336  CB  VAL X 151       5.495  10.382   5.935  1.00  0.00           C
ATOM   2337  HB  VAL X 151       5.582   9.875   6.895  1.00  0.00           H
ATOM   2338  CG1 VAL X 151       5.158  11.822   6.218  1.00  0.00           C
ATOM   2339 HG11 VAL X 151       5.905  12.326   6.841  1.00  0.00           H
ATOM   2340 HG12 VAL X 151       5.176  12.399   5.300  1.00  0.00           H
ATOM   2341 HG13 VAL X 151       4.147  11.998   6.598  1.00  0.00           H
ATOM   2342  CG2 VAL X 151       4.271   9.735   5.237  1.00  0.00           C
ATOM   2343 HG21 VAL X 151       4.395   8.655   5.255  1.00  0.00           H
ATOM   2344 HG22 VAL X 151       4.007   9.974   4.200  1.00  0.00           H
ATOM   2345 HG23 VAL X 151       3.361   9.879   5.815  1.00  0.00           H
ATOM   2346  C   VAL X 151       8.042  10.595   5.721  1.00  0.00           C
ATOM   2347  O   VAL X 151       8.709   9.746   6.338  1.00  0.00           O
ATOM   2348  N   CYX X 152       8.294  11.913   5.656  1.00  0.00           N
ATOM   2349  H   CYX X 152       7.737  12.433   4.995  1.00  0.00           H
ATOM   2350  CA  CYX X 152       9.350  12.605   6.498  1.00  0.00           C
ATOM   2351  HA  CYX X 152       9.649  11.916   7.288  1.00  0.00           H
ATOM   2352  CB  CYX X 152      10.647  12.737   5.587  1.00  0.00           C
ATOM   2353  HB2 CYX X 152      10.374  13.389   4.760  1.00  0.00           H
ATOM   2354  HB3 CYX X 152      11.456  13.095   6.227  1.00  0.00           H
ATOM   2355  SG  CYX X 152      11.407  11.310   4.722  1.00  0.00           S
ATOM   2356  C   CYX X 152       8.747  13.928   7.116  1.00  0.00           C
ATOM   2357  O   CYX X 152       7.717  14.475   6.706  1.00  0.00           O
ATOM   2358  N   HID X 153       9.432  14.419   8.137  1.00  0.00           N
ATOM   2359  H   HID X 153      10.135  13.799   8.524  1.00  0.00           H
ATOM   2360  CA  HID X 153       9.350  15.813   8.516  1.00  0.00           C
ATOM   2361  HA  HID X 153       9.115  16.467   7.665  1.00  0.00           H
ATOM   2362  CB  HID X 153       8.205  16.015   9.510  1.00  0.00           C
ATOM   2363  HB2 HID X 153       7.227  15.817   9.070  1.00  0.00           H
ATOM   2364  HB3 HID X 153       8.416  15.350  10.347  1.00  0.00           H
ATOM   2365  CG  HID X 153       8.061  17.406  10.084  1.00  0.00           C
ATOM   2366  ND1 HID X 153       7.970  18.547   9.441  1.00  0.00           N
ATOM   2367  HD1 HID X 153       8.008  18.599   8.432  1.00  0.00           H
ATOM   2368  CE1 HID X 153       7.926  19.634  10.332  1.00  0.00           C
ATOM   2369  HE1 HID X 153       7.859  20.694  10.125  1.00  0.00           H
ATOM   2370  NE2 HID X 153       8.121  19.169  11.546  1.00  0.00           N
ATOM   2371  CD2 HID X 153       8.128  17.764  11.433  1.00  0.00           C
ATOM   2372  HD2 HID X 153       8.096  17.120  12.302  1.00  0.00           H
ATOM   2373  C   HID X 153      10.678  16.347   9.087  1.00  0.00           C
ATOM   2374  O   HID X 153      11.269  15.696   9.992  1.00  0.00           O
ATOM   2375  N   ASN X 154      11.217  17.472   8.563  1.00  0.00           N
ATOM   2376  H   ASN X 154      10.702  17.945   7.827  1.00  0.00           H
ATOM   2377  CA  ASN X 154      12.611  17.959   8.868  1.00  0.00           C
ATOM   2378  HA  ASN X 154      12.811  18.845   8.262  1.00  0.00           H
ATOM   2379  CB  ASN X 154      12.533  18.594  10.214  1.00  0.00           C
ATOM   2380  HB2 ASN X 154      11.638  19.198  10.383  1.00  0.00           H
ATOM   2381  HB3 ASN X 154      12.534  17.797  10.960  1.00  0.00           H
ATOM   2382  CG  ASN X 154      13.700  19.532  10.618  1.00  0.00           C
ATOM   2383  OD1 ASN X 154      14.195  20.228   9.751  1.00  0.00           O
ATOM   2384  ND2 ASN X 154      14.015  19.571  11.894  1.00  0.00           N
ATOM   2385 HD21 ASN X 154      13.452  19.003  12.512  1.00  0.00           H
ATOM   2386 HD22 ASN X 154      14.537  20.388  12.170  1.00  0.00           H
ATOM   2387  C   ASN X 154      13.692  16.915   8.466  1.00  0.00           C
ATOM   2388  O   ASN X 154      14.665  16.752   9.194  1.00  0.00           O
ATOM   2389  N   GLY X 155      13.437  16.128   7.472  1.00  0.00           N
ATOM   2390  H   GLY X 155      12.572  16.141   6.944  1.00  0.00           H
ATOM   2391  CA  GLY X 155      14.176  15.050   6.975  1.00  0.00           C
ATOM   2392  HA2 GLY X 155      13.879  14.755   5.966  1.00  0.00           H
ATOM   2393  HA3 GLY X 155      15.213  15.383   6.858  1.00  0.00           H
ATOM   2394  C   GLY X 155      14.164  13.793   7.846  1.00  0.00           C
ATOM   2395  O   GLY X 155      14.919  12.843   7.452  1.00  0.00           O
ATOM   2396  N   VAL X 156      13.365  13.735   8.917  1.00  0.00           N
ATOM   2397  H   VAL X 156      12.889  14.597   9.143  1.00  0.00           H
ATOM   2398  CA  VAL X 156      13.195  12.528   9.846  1.00  0.00           C
ATOM   2399  HA  VAL X 156      14.158  12.053   9.989  1.00  0.00           H
ATOM   2400  CB  VAL X 156      12.674  12.968  11.209  1.00  0.00           C
ATOM   2401  HB  VAL X 156      11.743  13.556  11.175  1.00  0.00           H
ATOM   2402  CG1 VAL X 156      12.306  11.723  12.142  1.00  0.00           C
ATOM   2403 HG11 VAL X 156      11.463  11.104  11.820  1.00  0.00           H
ATOM   2404 HG12 VAL X 156      13.129  11.034  12.359  1.00  0.00           H
ATOM   2405 HG13 VAL X 156      12.070  12.130  13.130  1.00  0.00           H
ATOM   2406  CG2 VAL X 156      13.833  13.737  11.875  1.00  0.00           C
ATOM   2407 HG21 VAL X 156      13.547  14.091  12.865  1.00  0.00           H
ATOM   2408 HG22 VAL X 156      14.143  14.645  11.341  1.00  0.00           H
ATOM   2409 HG23 VAL X 156      14.665  13.040  11.890  1.00  0.00           H
ATOM   2410  C   VAL X 156      12.304  11.562   9.142  1.00  0.00           C
ATOM   2411  O   VAL X 156      11.101  11.891   8.992  1.00  0.00           O
ATOM   2412  N   CYX X 157      12.832  10.490   8.614  1.00  0.00           N
ATOM   2413  H   CYX X 157      13.812  10.278   8.703  1.00  0.00           H
ATOM   2414  CA  CYX X 157      12.041   9.467   7.809  1.00  0.00           C
ATOM   2415  HA  CYX X 157      11.053   9.878   7.589  1.00  0.00           H
ATOM   2416  CB  CYX X 157      12.779   9.295   6.476  1.00  0.00           C
ATOM   2417  HB2 CYX X 157      13.749   8.874   6.777  1.00  0.00           H
ATOM   2418  HB3 CYX X 157      12.283   8.625   5.776  1.00  0.00           H
ATOM   2419  SG  CYX X 157      13.167  10.844   5.644  1.00  0.00           S
ATOM   2420  C   CYX X 157      11.749   8.127   8.499  1.00  0.00           C
ATOM   2421  O   CYX X 157      12.486   7.130   8.432  1.00  0.00           O
ATOM   2422  N   PRO X 158      10.597   8.037   9.254  1.00  0.00           N
ATOM   2423  CD  PRO X 158       9.779   9.137   9.847  1.00  0.00           C
ATOM   2424  HD2 PRO X 158       9.423   9.863   9.121  1.00  0.00           H
ATOM   2425  HD3 PRO X 158      10.443   9.687  10.510  1.00  0.00           H
ATOM   2426  CG  PRO X 158       8.553   8.388  10.547  1.00  0.00           C
ATOM   2427  HG2 PRO X 158       7.728   8.430   9.839  1.00  0.00           H
ATOM   2428  HG3 PRO X 158       8.202   8.961  11.401  1.00  0.00           H
ATOM   2429  CB  PRO X 158       8.983   6.938  10.779  1.00  0.00           C
ATOM   2430  HB2 PRO X 158       8.170   6.239  10.601  1.00  0.00           H
ATOM   2431  HB3 PRO X 158       9.425   6.899  11.773  1.00  0.00           H
ATOM   2432  CA  PRO X 158      10.073   6.778   9.692  1.00  0.00           C
ATOM   2433  HA  PRO X 158      10.881   6.323  10.279  1.00  0.00           H
ATOM   2434  C   PRO X 158       9.652   5.734   8.594  1.00  0.00           C
ATOM   2435  O   PRO X 158       8.952   5.913   7.580  1.00  0.00           O
ATOM   2436  N   VAL X 159      10.108   4.470   8.928  1.00  0.00           N
ATOM   2437  H   VAL X 159      10.516   4.254   9.828  1.00  0.00           H
ATOM   2438  CA  VAL X 159       9.772   3.232   8.104  1.00  0.00           C
ATOM   2439  HA  VAL X 159       8.954   3.465   7.420  1.00  0.00           H
ATOM   2440  CB  VAL X 159      10.954   2.880   7.192  1.00  0.00           C
ATOM   2441  HB  VAL X 159      11.876   2.697   7.744  1.00  0.00           H
ATOM   2442  CG1 VAL X 159      10.739   1.622   6.328  1.00  0.00           C
ATOM   2443 HG11 VAL X 159      10.692   0.802   7.046  1.00  0.00           H
ATOM   2444 HG12 VAL X 159       9.798   1.688   5.777  1.00  0.00           H
ATOM   2445 HG13 VAL X 159      11.616   1.513   5.691  1.00  0.00           H
ATOM   2446  CG2 VAL X 159      11.297   4.069   6.240  1.00  0.00           C
ATOM   2447 HG21 VAL X 159      12.149   3.872   5.592  1.00  0.00           H
ATOM   2448 HG22 VAL X 159      11.675   4.886   6.848  1.00  0.00           H
ATOM   2449 HG23 VAL X 159      10.363   4.390   5.789  1.00  0.00           H
ATOM   2450  C   VAL X 159       9.348   1.987   8.961  1.00  0.00           C
ATOM   2451  O   VAL X 159       9.749   1.890  10.075  1.00  0.00           O
ATOM   2452  N   VAL X 160       8.334   1.195   8.518  1.00  0.00           N
ATOM   2453  H   VAL X 160       7.908   1.305   7.609  1.00  0.00           H
ATOM   2454  CA  VAL X 160       7.861  -0.005   9.184  1.00  0.00           C
ATOM   2455  HA  VAL X 160       7.977   0.037  10.263  1.00  0.00           H
ATOM   2456  CB  VAL X 160       6.308  -0.215   9.029  1.00  0.00           C
ATOM   2457  HB  VAL X 160       6.082  -0.225   7.963  1.00  0.00           H
ATOM   2458  CG1 VAL X 160       5.879  -1.518   9.684  1.00  0.00           C
ATOM   2459 HG11 VAL X 160       6.396  -2.348   9.210  1.00  0.00           H
ATOM   2460 HG12 VAL X 160       6.013  -1.567  10.763  1.00  0.00           H
ATOM   2461 HG13 VAL X 160       4.812  -1.575   9.474  1.00  0.00           H
ATOM   2462  CG2 VAL X 160       5.345   0.923   9.537  1.00  0.00           C
ATOM   2463 HG21 VAL X 160       5.469   1.152  10.596  1.00  0.00           H
ATOM   2464 HG22 VAL X 160       4.311   0.611   9.352  1.00  0.00           H
ATOM   2465 HG23 VAL X 160       5.491   1.821   8.949  1.00  0.00           H
ATOM   2466  C   VAL X 160       8.599  -1.217   8.479  1.00  0.00           C
ATOM   2467  O   VAL X 160       8.606  -1.289   7.258  1.00  0.00           O
ATOM   2468  N   PHE X 161       9.243  -2.094   9.308  1.00  0.00           N
ATOM   2469  H   PHE X 161       9.003  -2.114  10.294  1.00  0.00           H
ATOM   2470  CA  PHE X 161       9.909  -3.386   8.921  1.00  0.00           C
ATOM   2471  HA  PHE X 161       9.709  -3.644   7.887  1.00  0.00           H
ATOM   2472  CB  PHE X 161      11.416  -3.292   9.187  1.00  0.00           C
ATOM   2473  HB2 PHE X 161      11.684  -2.998  10.203  1.00  0.00           H
ATOM   2474  HB3 PHE X 161      11.946  -4.242   9.048  1.00  0.00           H
ATOM   2475  CG  PHE X 161      12.059  -2.366   8.263  1.00  0.00           C
ATOM   2476  CD1 PHE X 161      12.191  -2.838   6.905  1.00  0.00           C
ATOM   2477  HD1 PHE X 161      11.602  -3.694   6.625  1.00  0.00           H
ATOM   2478  CE1 PHE X 161      12.883  -1.997   6.011  1.00  0.00           C
ATOM   2479  HE1 PHE X 161      12.880  -2.283   4.965  1.00  0.00           H
ATOM   2480  CZ  PHE X 161      13.486  -0.837   6.422  1.00  0.00           C
ATOM   2481  HZ  PHE X 161      13.906  -0.144   5.708  1.00  0.00           H
ATOM   2482  CE2 PHE X 161      13.475  -0.456   7.778  1.00  0.00           C
ATOM   2483  HE2 PHE X 161      13.974   0.425   8.127  1.00  0.00           H
ATOM   2484  CD2 PHE X 161      12.783  -1.253   8.678  1.00  0.00           C
ATOM   2485  HD2 PHE X 161      12.858  -1.045   9.730  1.00  0.00           H
ATOM   2486  C   PHE X 161       9.459  -4.497   9.904  1.00  0.00           C
ATOM   2487  O   PHE X 161       9.001  -4.225  10.998  1.00  0.00           O
ATOM   2488  N   THR X 162       9.445  -5.687   9.370  1.00  0.00           N
ATOM   2489  H   THR X 162       9.511  -5.830   8.366  1.00  0.00           H
ATOM   2490  CA  THR X 162       9.035  -6.938  10.121  1.00  0.00           C
ATOM   2491  HA  THR X 162       9.281  -6.824  11.175  1.00  0.00           H
ATOM   2492  CB  THR X 162       7.521  -7.127  10.011  1.00  0.00           C
ATOM   2493  HB  THR X 162       7.037  -7.072   9.031  1.00  0.00           H
ATOM   2494  CG2 THR X 162       6.847  -8.259  10.771  1.00  0.00           C
ATOM   2495 HG21 THR X 162       7.192  -8.323  11.802  1.00  0.00           H
ATOM   2496 HG22 THR X 162       7.113  -9.222  10.343  1.00  0.00           H
ATOM   2497 HG23 THR X 162       5.761  -8.180  10.759  1.00  0.00           H
ATOM   2498  OG1 THR X 162       6.886  -6.064  10.664  1.00  0.00           O
ATOM   2499  HG1 THR X 162       6.987  -5.249  10.180  1.00  0.00           H
ATOM   2500  C   THR X 162       9.798  -8.155   9.657  1.00  0.00           C
ATOM   2501  O   THR X 162      10.287  -8.155   8.540  1.00  0.00           O
ATOM   2502  N   ASP X 163       9.885  -9.137  10.473  1.00  0.00           N
ATOM   2503  H   ASP X 163       9.452  -9.006  11.384  1.00  0.00           H
ATOM   2504  CA  ASP X 163      10.656 -10.415  10.303  1.00  0.00           C
ATOM   2505  HA  ASP X 163      10.820 -10.578   9.234  1.00  0.00           H
ATOM   2506  CB  ASP X 163      12.025 -10.202  10.964  1.00  0.00           C
ATOM   2507  HB2 ASP X 163      12.512  -9.238  10.940  1.00  0.00           H
ATOM   2508  HB3 ASP X 163      11.862 -10.432  12.013  1.00  0.00           H
ATOM   2509  CG  ASP X 163      13.069 -11.115  10.409  1.00  0.00           C
ATOM   2510  OD1 ASP X 163      12.826 -12.084   9.697  1.00  0.00           O
ATOM   2511  OD2 ASP X 163      14.249 -10.915  10.888  1.00  0.00           O
ATOM   2512  C   ASP X 163       9.839 -11.522  10.943  1.00  0.00           C
ATOM   2513  O   ASP X 163       9.019 -11.242  11.812  1.00  0.00           O
ATOM   2514  N   GLY X 164      10.236 -12.820  10.719  1.00  0.00           N
ATOM   2515  H   GLY X 164      10.825 -12.983   9.912  1.00  0.00           H
ATOM   2516  CA  GLY X 164       9.791 -14.044  11.466  1.00  0.00           C
ATOM   2517  HA2 GLY X 164      10.519 -14.857  11.413  1.00  0.00           H
ATOM   2518  HA3 GLY X 164       9.716 -13.790  12.523  1.00  0.00           H
ATOM   2519  C   GLY X 164       8.510 -14.649  10.958  1.00  0.00           C
ATOM   2520  O   GLY X 164       7.805 -14.104  10.015  1.00  0.00           O
ATOM   2521  N   SER X 165       8.070 -15.834  11.449  1.00  0.00           N
ATOM   2522  H   SER X 165       8.610 -16.229  12.206  1.00  0.00           H
ATOM   2523  CA  SER X 165       6.756 -16.459  11.080  1.00  0.00           C
ATOM   2524  HA  SER X 165       6.802 -16.412   9.995  1.00  0.00           H
ATOM   2525  CB  SER X 165       6.603 -17.910  11.343  1.00  0.00           C
ATOM   2526  HB2 SER X 165       7.442 -18.523  11.019  1.00  0.00           H
ATOM   2527  HB3 SER X 165       6.564 -17.931  12.436  1.00  0.00           H
ATOM   2528  OG  SER X 165       5.311 -18.499  11.013  1.00  0.00           O
ATOM   2529  HG  SER X 165       5.476 -19.443  11.022  1.00  0.00           H
ATOM   2530  C   SER X 165       5.556 -15.716  11.569  1.00  0.00           C
ATOM   2531  O   SER X 165       5.237 -15.733  12.774  1.00  0.00           O
ATOM   2532  N   ALA X 166       4.800 -15.157  10.657  1.00  0.00           N
ATOM   2533  H   ALA X 166       5.062 -15.247   9.683  1.00  0.00           H
ATOM   2534  CA  ALA X 166       3.659 -14.363  11.091  1.00  0.00           C
ATOM   2535  HA  ALA X 166       4.067 -13.720  11.878  1.00  0.00           H
ATOM   2536  CB  ALA X 166       3.051 -13.511  10.005  1.00  0.00           C
ATOM   2537  HB1 ALA X 166       2.159 -13.069  10.454  1.00  0.00           H
ATOM   2538  HB2 ALA X 166       2.755 -14.033   9.097  1.00  0.00           H
ATOM   2539  HB3 ALA X 166       3.849 -12.871   9.634  1.00  0.00           H
ATOM   2540  C   ALA X 166       2.484 -15.208  11.717  1.00  0.00           C
ATOM   2541  O   ALA X 166       1.471 -14.637  12.116  1.00  0.00           O
ATOM   2542  N   THR X 167       2.596 -16.508  11.853  1.00  0.00           N
ATOM   2543  H   THR X 167       3.337 -17.004  11.386  1.00  0.00           H
ATOM   2544  CA  THR X 167       1.712 -17.373  12.666  1.00  0.00           C
ATOM   2545  HA  THR X 167       0.680 -17.047  12.527  1.00  0.00           H
ATOM   2546  CB  THR X 167       1.928 -18.860  12.222  1.00  0.00           C
ATOM   2547  HB  THR X 167       1.203 -19.434  12.799  1.00  0.00           H
ATOM   2548  CG2 THR X 167       1.817 -19.115  10.691  1.00  0.00           C
ATOM   2549 HG21 THR X 167       1.780 -20.149  10.366  1.00  0.00           H
ATOM   2550 HG22 THR X 167       2.675 -18.636  10.221  1.00  0.00           H
ATOM   2551 HG23 THR X 167       0.829 -18.791  10.370  1.00  0.00           H
ATOM   2552  OG1 THR X 167       3.205 -19.347  12.634  1.00  0.00           O
ATOM   2553  HG1 THR X 167       3.927 -19.433  12.008  1.00  0.00           H
ATOM   2554  C   THR X 167       1.935 -17.166  14.218  1.00  0.00           C
ATOM   2555  O   THR X 167       1.277 -17.830  15.014  1.00  0.00           O
ATOM   2556  N   GLY X 168       2.773 -16.263  14.569  1.00  0.00           N
ATOM   2557  H   GLY X 168       3.312 -15.804  13.846  1.00  0.00           H
ATOM   2558  CA  GLY X 168       3.211 -15.978  15.925  1.00  0.00           C
ATOM   2559  HA2 GLY X 168       2.572 -15.214  16.361  1.00  0.00           H
ATOM   2560  HA3 GLY X 168       3.161 -16.917  16.469  1.00  0.00           H
ATOM   2561  C   GLY X 168       4.621 -15.483  16.046  1.00  0.00           C
ATOM   2562  O   GLY X 168       4.809 -14.289  16.366  1.00  0.00           O
ATOM   2563  N   PRO X 169       5.678 -16.297  15.645  1.00  0.00           N
ATOM   2564  CD  PRO X 169       5.575 -17.750  15.331  1.00  0.00           C
ATOM   2565  HD2 PRO X 169       5.597 -17.887  14.247  1.00  0.00           H
ATOM   2566  HD3 PRO X 169       4.784 -18.245  15.892  1.00  0.00           H
ATOM   2567  CG  PRO X 169       6.867 -18.299  15.812  1.00  0.00           C
ATOM   2568  HG2 PRO X 169       6.967 -19.307  15.404  1.00  0.00           H
ATOM   2569  HG3 PRO X 169       6.793 -18.511  16.888  1.00  0.00           H
ATOM   2570  CB  PRO X 169       7.922 -17.238  15.510  1.00  0.00           C
ATOM   2571  HB2 PRO X 169       8.175 -17.254  14.447  1.00  0.00           H
ATOM   2572  HB3 PRO X 169       8.750 -17.356  16.211  1.00  0.00           H
ATOM   2573  CA  PRO X 169       7.102 -15.978  15.801  1.00  0.00           C
ATOM   2574  HA  PRO X 169       7.309 -15.749  16.846  1.00  0.00           H
ATOM   2575  C   PRO X 169       7.636 -14.709  15.038  1.00  0.00           C
ATOM   2576  O   PRO X 169       8.799 -14.515  15.143  1.00  0.00           O
ATOM   2577  N   ALA X 170       6.842 -13.821  14.369  1.00  0.00           N
ATOM   2578  H   ALA X 170       5.894 -14.167  14.237  1.00  0.00           H
ATOM   2579  CA  ALA X 170       7.178 -12.501  13.814  1.00  0.00           C
ATOM   2580  HA  ALA X 170       8.214 -12.709  13.547  1.00  0.00           H
ATOM   2581  CB  ALA X 170       6.323 -12.020  12.579  1.00  0.00           C
ATOM   2582  HB1 ALA X 170       6.765 -11.203  12.004  1.00  0.00           H
ATOM   2583  HB2 ALA X 170       5.412 -11.589  13.006  1.00  0.00           H
ATOM   2584  HB3 ALA X 170       6.123 -12.768  11.824  1.00  0.00           H
ATOM   2585  C   ALA X 170       7.343 -11.353  14.856  1.00  0.00           C
ATOM   2586  O   ALA X 170       6.682 -11.331  15.838  1.00  0.00           O
ATOM   2587  N   GLU X 171       8.128 -10.370  14.481  1.00  0.00           N
ATOM   2588  H   GLU X 171       8.452 -10.496  13.536  1.00  0.00           H
ATOM   2589  CA  GLU X 171       8.343  -9.106  15.210  1.00  0.00           C
ATOM   2590  HA  GLU X 171       7.443  -8.904  15.787  1.00  0.00           H
ATOM   2591  CB  GLU X 171       9.524  -9.283  16.195  1.00  0.00           C
ATOM   2592  HB2 GLU X 171       9.235 -10.090  16.865  1.00  0.00           H
ATOM   2593  HB3 GLU X 171      10.437  -9.490  15.623  1.00  0.00           H
ATOM   2594  CG  GLU X 171       9.647  -8.050  17.087  1.00  0.00           C
ATOM   2595  HG2 GLU X 171      10.042  -7.234  16.486  1.00  0.00           H
ATOM   2596  HG3 GLU X 171       8.679  -7.795  17.521  1.00  0.00           H
ATOM   2597  CD  GLU X 171      10.646  -8.368  18.177  1.00  0.00           C
ATOM   2598  OE1 GLU X 171      10.218  -8.979  19.158  1.00  0.00           O
ATOM   2599  OE2 GLU X 171      11.867  -8.131  17.976  1.00  0.00           O
ATOM   2600  C   GLU X 171       8.554  -7.869  14.294  1.00  0.00           C
ATOM   2601  O   GLU X 171       9.490  -7.834  13.567  1.00  0.00           O
ATOM   2602  N   THR X 172       7.590  -6.865  14.401  1.00  0.00           N
ATOM   2603  H   THR X 172       6.848  -6.978  15.075  1.00  0.00           H
ATOM   2604  CA  THR X 172       7.684  -5.555  13.796  1.00  0.00           C
ATOM   2605  HA  THR X 172       8.194  -5.659  12.838  1.00  0.00           H
ATOM   2606  CB  THR X 172       6.318  -4.882  13.619  1.00  0.00           C
ATOM   2607  HB  THR X 172       5.906  -4.852  14.620  1.00  0.00           H
ATOM   2608  CG2 THR X 172       6.302  -3.515  12.961  1.00  0.00           C
ATOM   2609 HG21 THR X 172       5.247  -3.231  12.919  1.00  0.00           H
ATOM   2610 HG22 THR X 172       6.519  -3.666  11.899  1.00  0.00           H
ATOM   2611 HG23 THR X 172       6.967  -2.754  13.362  1.00  0.00           H
ATOM   2612  OG1 THR X 172       5.417  -5.694  12.869  1.00  0.00           O
ATOM   2613  HG1 THR X 172       5.840  -5.887  12.027  1.00  0.00           H
ATOM   2614  C   THR X 172       8.624  -4.571  14.573  1.00  0.00           C
ATOM   2615  O   THR X 172       8.519  -4.386  15.800  1.00  0.00           O
ATOM   2616  N   ARG X 173       9.557  -3.932  13.886  1.00  0.00           N
ATOM   2617  H   ARG X 173       9.683  -4.220  12.921  1.00  0.00           H
ATOM   2618  CA  ARG X 173      10.486  -2.920  14.377  1.00  0.00           C
ATOM   2619  HA  ARG X 173      10.219  -2.600  15.384  1.00  0.00           H
ATOM   2620  CB  ARG X 173      11.923  -3.575  14.548  1.00  0.00           C
ATOM   2621  HB2 ARG X 173      12.252  -4.035  13.615  1.00  0.00           H
ATOM   2622  HB3 ARG X 173      12.656  -2.790  14.726  1.00  0.00           H
ATOM   2623  CG  ARG X 173      12.106  -4.647  15.554  1.00  0.00           C
ATOM   2624  HG2 ARG X 173      11.904  -4.320  16.574  1.00  0.00           H
ATOM   2625  HG3 ARG X 173      11.476  -5.527  15.408  1.00  0.00           H
ATOM   2626  CD  ARG X 173      13.581  -5.073  15.577  1.00  0.00           C
ATOM   2627  HD2 ARG X 173      13.922  -5.244  14.556  1.00  0.00           H
ATOM   2628  HD3 ARG X 173      14.164  -4.322  16.104  1.00  0.00           H
ATOM   2629  NE  ARG X 173      13.732  -6.329  16.341  1.00  0.00           N
ATOM   2630  HE  ARG X 173      13.051  -7.074  16.319  1.00  0.00           H
ATOM   2631  CZ  ARG X 173      14.892  -6.794  16.977  1.00  0.00           C
ATOM   2632  NH1 ARG X 173      16.081  -6.290  16.845  1.00  0.00           N
ATOM   2633 HH11 ARG X 173      16.223  -5.518  16.219  1.00  0.00           H
ATOM   2634 HH12 ARG X 173      16.857  -6.621  17.405  1.00  0.00           H
ATOM   2635  NH2 ARG X 173      14.755  -7.675  17.879  1.00  0.00           N
ATOM   2636 HH21 ARG X 173      13.823  -8.009  18.075  1.00  0.00           H
ATOM   2637 HH22 ARG X 173      15.477  -7.817  18.567  1.00  0.00           H
ATOM   2638  C   ARG X 173      10.381  -1.660  13.489  1.00  0.00           C
ATOM   2639  O   ARG X 173      10.522  -1.806  12.274  1.00  0.00           O
ATOM   2640  N   ILE X 174      10.017  -0.544  14.087  1.00  0.00           N
ATOM   2641  H   ILE X 174       9.887  -0.527  15.089  1.00  0.00           H
ATOM   2642  CA  ILE X 174       9.962   0.694  13.303  1.00  0.00           C
ATOM   2643  HA  ILE X 174       9.741   0.556  12.249  1.00  0.00           H
ATOM   2644  CB  ILE X 174       8.922   1.612  13.975  1.00  0.00           C
ATOM   2645  HB  ILE X 174       9.086   1.630  15.054  1.00  0.00           H
ATOM   2646  CG2 ILE X 174       9.051   3.107  13.522  1.00  0.00           C
ATOM   2647 HG21 ILE X 174      10.045   3.475  13.772  1.00  0.00           H
ATOM   2648 HG22 ILE X 174       8.239   3.709  13.939  1.00  0.00           H
ATOM   2649 HG23 ILE X 174       8.892   3.124  12.448  1.00  0.00           H
ATOM   2650  CG1 ILE X 174       7.433   1.018  13.664  1.00  0.00           C
ATOM   2651 HG12 ILE X 174       7.000   1.499  12.780  1.00  0.00           H
ATOM   2652 HG13 ILE X 174       7.570  -0.060  13.552  1.00  0.00           H
ATOM   2653  CD1 ILE X 174       6.478   1.379  14.867  1.00  0.00           C
ATOM   2654 HD11 ILE X 174       6.475   2.462  15.005  1.00  0.00           H
ATOM   2655 HD12 ILE X 174       6.718   0.924  15.823  1.00  0.00           H
ATOM   2656 HD13 ILE X 174       5.478   1.001  14.658  1.00  0.00           H
ATOM   2657  C   ILE X 174      11.453   1.263  13.396  1.00  0.00           C
ATOM   2658  O   ILE X 174      12.154   1.320  14.469  1.00  0.00           O
ATOM   2659  N   TYR X 175      11.933   1.669  12.238  1.00  0.00           N
ATOM   2660  H   TYR X 175      11.328   1.803  11.441  1.00  0.00           H
ATOM   2661  CA  TYR X 175      13.266   2.321  12.017  1.00  0.00           C
ATOM   2662  HA  TYR X 175      13.926   2.348  12.883  1.00  0.00           H
ATOM   2663  CB  TYR X 175      14.017   1.594  10.927  1.00  0.00           C
ATOM   2664  HB2 TYR X 175      13.272   1.358  10.164  1.00  0.00           H
ATOM   2665  HB3 TYR X 175      14.757   2.229  10.445  1.00  0.00           H
ATOM   2666  CG  TYR X 175      14.759   0.349  11.336  1.00  0.00           C
ATOM   2667  CD1 TYR X 175      14.054  -0.727  11.846  1.00  0.00           C
ATOM   2668  HD1 TYR X 175      12.974  -0.781  11.891  1.00  0.00           H
ATOM   2669  CE1 TYR X 175      14.778  -1.928  12.228  1.00  0.00           C
ATOM   2670  HE1 TYR X 175      14.336  -2.816  12.648  1.00  0.00           H
ATOM   2671  CZ  TYR X 175      16.188  -1.954  12.180  1.00  0.00           C
ATOM   2672  OH  TYR X 175      16.833  -3.046  12.565  1.00  0.00           O
ATOM   2673  HH  TYR X 175      17.708  -3.107  12.171  1.00  0.00           H
ATOM   2674  CE2 TYR X 175      16.917  -0.801  11.781  1.00  0.00           C
ATOM   2675  HE2 TYR X 175      17.987  -0.793  11.749  1.00  0.00           H
ATOM   2676  CD2 TYR X 175      16.155   0.332  11.327  1.00  0.00           C
ATOM   2677  HD2 TYR X 175      16.631   1.229  10.949  1.00  0.00           H
ATOM   2678  C   TYR X 175      13.103   3.748  11.560  1.00  0.00           C
ATOM   2679  O   TYR X 175      12.136   4.058  10.851  1.00  0.00           O
ATOM   2680  N   TYR X 176      13.911   4.744  11.972  1.00  0.00           N
ATOM   2681  H   TYR X 176      14.717   4.456  12.507  1.00  0.00           H
ATOM   2682  CA  TYR X 176      13.834   6.163  11.697  1.00  0.00           C
ATOM   2683  HA  TYR X 176      12.984   6.330  11.035  1.00  0.00           H
ATOM   2684  CB  TYR X 176      13.561   6.902  13.054  1.00  0.00           C
ATOM   2685  HB2 TYR X 176      14.354   6.603  13.729  1.00  0.00           H
ATOM   2686  HB3 TYR X 176      13.574   7.992  13.008  1.00  0.00           H
ATOM   2687  CG  TYR X 176      12.281   6.659  13.792  1.00  0.00           C
ATOM   2688  CD1 TYR X 176      12.163   5.567  14.772  1.00  0.00           C
ATOM   2689  HD1 TYR X 176      12.983   4.898  14.977  1.00  0.00           H
ATOM   2690  CE1 TYR X 176      11.022   5.380  15.589  1.00  0.00           C
ATOM   2691  HE1 TYR X 176      11.002   4.609  16.349  1.00  0.00           H
ATOM   2692  CZ  TYR X 176       9.920   6.249  15.312  1.00  0.00           C
ATOM   2693  OH  TYR X 176       8.865   6.166  16.153  1.00  0.00           O
ATOM   2694  HH  TYR X 176       8.761   5.307  16.551  1.00  0.00           H
ATOM   2695  CE2 TYR X 176       9.991   7.241  14.388  1.00  0.00           C
ATOM   2696  HE2 TYR X 176       9.168   7.926  14.239  1.00  0.00           H
ATOM   2697  CD2 TYR X 176      11.208   7.510  13.630  1.00  0.00           C
ATOM   2698  HD2 TYR X 176      11.303   8.382  13.001  1.00  0.00           H
ATOM   2699  C   TYR X 176      15.188   6.672  11.108  1.00  0.00           C
ATOM   2700  O   TYR X 176      16.255   6.516  11.647  1.00  0.00           O
ATOM   2701  N   PHE X 177      15.137   7.200   9.919  1.00  0.00           N
ATOM   2702  H   PHE X 177      14.250   7.167   9.444  1.00  0.00           H
ATOM   2703  CA  PHE X 177      16.316   7.638   9.149  1.00  0.00           C
ATOM   2704  HA  PHE X 177      17.301   7.352   9.529  1.00  0.00           H
ATOM   2705  CB  PHE X 177      16.148   7.016   7.763  1.00  0.00           C
ATOM   2706  HB2 PHE X 177      15.270   7.313   7.192  1.00  0.00           H
ATOM   2707  HB3 PHE X 177      16.962   7.290   7.089  1.00  0.00           H
ATOM   2708  CG  PHE X 177      16.202   5.439   7.691  1.00  0.00           C
ATOM   2709  CD1 PHE X 177      17.497   4.762   7.716  1.00  0.00           C
ATOM   2710  HD1 PHE X 177      18.371   5.373   7.860  1.00  0.00           H
ATOM   2711  CE1 PHE X 177      17.523   3.345   7.623  1.00  0.00           C
ATOM   2712  HE1 PHE X 177      18.468   2.817   7.648  1.00  0.00           H
ATOM   2713  CZ  PHE X 177      16.333   2.617   7.514  1.00  0.00           C
ATOM   2714  HZ  PHE X 177      16.335   1.533   7.466  1.00  0.00           H
ATOM   2715  CE2 PHE X 177      15.079   3.297   7.568  1.00  0.00           C
ATOM   2716  HE2 PHE X 177      14.147   2.755   7.571  1.00  0.00           H
ATOM   2717  CD2 PHE X 177      15.033   4.666   7.691  1.00  0.00           C
ATOM   2718  HD2 PHE X 177      14.145   5.279   7.819  1.00  0.00           H
ATOM   2719  C   PHE X 177      16.393   9.135   8.999  1.00  0.00           C
ATOM   2720  O   PHE X 177      15.388   9.827   9.004  1.00  0.00           O
ATOM   2721  N   LYS X 178      17.612   9.635   8.905  1.00  0.00           N
ATOM   2722  H   LYS X 178      18.376   8.989   9.037  1.00  0.00           H
ATOM   2723  CA  LYS X 178      18.006  10.913   8.159  1.00  0.00           C
ATOM   2724  HA  LYS X 178      17.268  10.959   7.362  1.00  0.00           H
ATOM   2725  CB  LYS X 178      17.993  12.140   9.116  1.00  0.00           C
ATOM   2726  HB2 LYS X 178      17.019  12.118   9.619  1.00  0.00           H
ATOM   2727  HB3 LYS X 178      18.808  12.237   9.833  1.00  0.00           H
ATOM   2728  CG  LYS X 178      18.064  13.524   8.381  1.00  0.00           C
ATOM   2729  HG2 LYS X 178      19.105  13.675   8.087  1.00  0.00           H
ATOM   2730  HG3 LYS X 178      17.311  13.733   7.627  1.00  0.00           H
ATOM   2731  CD  LYS X 178      17.832  14.659   9.426  1.00  0.00           C
ATOM   2732  HD2 LYS X 178      16.965  14.443  10.034  1.00  0.00           H
ATOM   2733  HD3 LYS X 178      18.730  14.540  10.051  1.00  0.00           H
ATOM   2734  CE  LYS X 178      17.760  16.116   8.896  1.00  0.00           C
ATOM   2735  HE2 LYS X 178      16.759  16.293   8.485  1.00  0.00           H
ATOM   2736  HE3 LYS X 178      17.972  16.810   9.698  1.00  0.00           H
ATOM   2737  NZ  LYS X 178      18.771  16.336   7.888  1.00  0.00           N
ATOM   2738  HZ1 LYS X 178      19.725  16.108   8.121  1.00  0.00           H
ATOM   2739  HZ2 LYS X 178      18.818  17.321   7.655  1.00  0.00           H
ATOM   2740  HZ3 LYS X 178      18.448  15.968   7.005  1.00  0.00           H
ATOM   2741  C   LYS X 178      19.375  10.736   7.424  1.00  0.00           C
ATOM   2742  O   LYS X 178      20.307  10.053   7.859  1.00  0.00           O
ATOM   2743  N   GLU X 179      19.458  11.323   6.257  1.00  0.00           N
ATOM   2744  H   GLU X 179      18.669  11.900   5.990  1.00  0.00           H
ATOM   2745  CA  GLU X 179      20.675  11.310   5.413  1.00  0.00           C
ATOM   2746  HA  GLU X 179      20.461  11.950   4.560  1.00  0.00           H
ATOM   2747  CB  GLU X 179      21.881  12.095   6.049  1.00  0.00           C
ATOM   2748  HB2 GLU X 179      21.551  12.798   6.825  1.00  0.00           H
ATOM   2749  HB3 GLU X 179      22.563  11.478   6.641  1.00  0.00           H
ATOM   2750  CG  GLU X 179      22.644  12.928   5.020  1.00  0.00           C
ATOM   2751  HG2 GLU X 179      23.675  13.150   5.285  1.00  0.00           H
ATOM   2752  HG3 GLU X 179      22.728  12.406   4.064  1.00  0.00           H
ATOM   2753  CD  GLU X 179      21.910  14.252   4.703  1.00  0.00           C
ATOM   2754  OE1 GLU X 179      20.707  14.552   5.050  1.00  0.00           O
ATOM   2755  OE2 GLU X 179      22.545  15.034   3.976  1.00  0.00           O
ATOM   2756  C   GLU X 179      21.078   9.875   4.927  1.00  0.00           C
ATOM   2757  O   GLU X 179      22.310   9.632   4.783  1.00  0.00           O
ATOM   2758  N   GLY X 180      20.083   9.064   4.810  1.00  0.00           N
ATOM   2759  H   GLY X 180      19.152   9.395   5.010  1.00  0.00           H
ATOM   2760  CA  GLY X 180      20.239   7.627   4.363  1.00  0.00           C
ATOM   2761  HA2 GLY X 180      19.270   7.287   3.981  1.00  0.00           H
ATOM   2762  HA3 GLY X 180      20.942   7.574   3.526  1.00  0.00           H
ATOM   2763  C   GLY X 180      20.723   6.742   5.516  1.00  0.00           C
ATOM   2764  O   GLY X 180      20.987   5.530   5.298  1.00  0.00           O
ATOM   2765  N   LYS X 181      20.937   7.244   6.731  1.00  0.00           N
ATOM   2766  H   LYS X 181      20.821   8.237   6.878  1.00  0.00           H
ATOM   2767  CA  LYS X 181      21.371   6.621   7.987  1.00  0.00           C
ATOM   2768  HA  LYS X 181      21.388   5.557   7.768  1.00  0.00           H
ATOM   2769  CB  LYS X 181      22.825   7.065   8.354  1.00  0.00           C
ATOM   2770  HB2 LYS X 181      22.908   8.144   8.241  1.00  0.00           H
ATOM   2771  HB3 LYS X 181      22.969   6.708   9.371  1.00  0.00           H
ATOM   2772  CG  LYS X 181      23.937   6.464   7.425  1.00  0.00           C
ATOM   2773  HG2 LYS X 181      23.754   5.399   7.270  1.00  0.00           H
ATOM   2774  HG3 LYS X 181      23.876   6.821   6.395  1.00  0.00           H
ATOM   2775  CD  LYS X 181      25.331   6.510   7.967  1.00  0.00           C
ATOM   2776  HD2 LYS X 181      25.491   5.882   8.839  1.00  0.00           H
ATOM   2777  HD3 LYS X 181      25.902   6.128   7.115  1.00  0.00           H
ATOM   2778  CE  LYS X 181      25.766   7.975   8.220  1.00  0.00           C
ATOM   2779  HE2 LYS X 181      25.654   8.636   7.367  1.00  0.00           H
ATOM   2780  HE3 LYS X 181      25.109   8.407   8.964  1.00  0.00           H
ATOM   2781  NZ  LYS X 181      27.124   8.033   8.813  1.00  0.00           N
ATOM   2782  HZ1 LYS X 181      27.050   7.466   9.646  1.00  0.00           H
ATOM   2783  HZ2 LYS X 181      27.422   8.989   8.927  1.00  0.00           H
ATOM   2784  HZ3 LYS X 181      27.845   7.586   8.273  1.00  0.00           H
ATOM   2785  C   LYS X 181      20.346   6.659   9.107  1.00  0.00           C
ATOM   2786  O   LYS X 181      19.566   7.600   9.123  1.00  0.00           O
ATOM   2787  N   ILE X 182      20.298   5.631   9.915  1.00  0.00           N
ATOM   2788  H   ILE X 182      20.901   4.846   9.708  1.00  0.00           H
ATOM   2789  CA  ILE X 182      19.357   5.464  10.933  1.00  0.00           C
ATOM   2790  HA  ILE X 182      18.332   5.724  10.665  1.00  0.00           H
ATOM   2791  CB  ILE X 182      19.367   3.965  11.516  1.00  0.00           C
ATOM   2792  HB  ILE X 182      20.340   3.805  11.983  1.00  0.00           H
ATOM   2793  CG2 ILE X 182      18.193   3.741  12.506  1.00  0.00           C
ATOM   2794 HG21 ILE X 182      17.224   4.040  12.090  1.00  0.00           H
ATOM   2795 HG22 ILE X 182      18.412   4.296  13.411  1.00  0.00           H
ATOM   2796 HG23 ILE X 182      17.987   2.736  12.857  1.00  0.00           H
ATOM   2797  CG1 ILE X 182      19.358   2.772  10.461  1.00  0.00           C
ATOM   2798 HG12 ILE X 182      18.331   2.672  10.108  1.00  0.00           H
ATOM   2799 HG13 ILE X 182      20.141   3.040   9.758  1.00  0.00           H
ATOM   2800  CD1 ILE X 182      19.846   1.455  10.978  1.00  0.00           C
ATOM   2801 HD11 ILE X 182      19.856   0.803  10.105  1.00  0.00           H
ATOM   2802 HD12 ILE X 182      19.121   1.059  11.687  1.00  0.00           H
ATOM   2803 HD13 ILE X 182      20.831   1.590  11.414  1.00  0.00           H
ATOM   2804  C   ILE X 182      19.705   6.410  12.108  1.00  0.00           C
ATOM   2805  O   ILE X 182      20.843   6.303  12.634  1.00  0.00           O
ATOM   2806  N   LEU X 183      18.712   7.198  12.528  1.00  0.00           N
ATOM   2807  H   LEU X 183      17.919   7.112  11.915  1.00  0.00           H
ATOM   2808  CA  LEU X 183      18.706   7.987  13.817  1.00  0.00           C
ATOM   2809  HA  LEU X 183      19.695   8.445  13.915  1.00  0.00           H
ATOM   2810  CB  LEU X 183      17.591   9.044  13.792  1.00  0.00           C
ATOM   2811  HB2 LEU X 183      16.651   8.494  13.665  1.00  0.00           H
ATOM   2812  HB3 LEU X 183      17.478   9.543  14.753  1.00  0.00           H
ATOM   2813  CG  LEU X 183      17.856  10.095  12.681  1.00  0.00           C
ATOM   2814  HG  LEU X 183      17.547   9.701  11.711  1.00  0.00           H
ATOM   2815  CD1 LEU X 183      16.932  11.310  12.672  1.00  0.00           C
ATOM   2816 HD11 LEU X 183      16.822  11.812  13.646  1.00  0.00           H
ATOM   2817 HD12 LEU X 183      15.899  10.989  12.600  1.00  0.00           H
ATOM   2818 HD13 LEU X 183      17.270  12.157  12.078  1.00  0.00           H
ATOM   2819  CD2 LEU X 183      19.378  10.613  12.591  1.00  0.00           C
ATOM   2820 HD21 LEU X 183      19.635  11.039  13.559  1.00  0.00           H
ATOM   2821 HD22 LEU X 183      20.046   9.793  12.323  1.00  0.00           H
ATOM   2822 HD23 LEU X 183      19.393  11.417  11.855  1.00  0.00           H
ATOM   2823  C   LEU X 183      18.575   6.985  14.959  1.00  0.00           C
ATOM   2824  O   LEU X 183      19.377   6.888  15.945  1.00  0.00           O
ATOM   2825  N   LYS X 184      17.505   6.189  14.872  1.00  0.00           N
ATOM   2826  H   LYS X 184      17.125   6.075  13.941  1.00  0.00           H
ATOM   2827  CA  LYS X 184      16.953   5.435  16.011  1.00  0.00           C
ATOM   2828  HA  LYS X 184      17.699   5.076  16.711  1.00  0.00           H
ATOM   2829  CB  LYS X 184      15.927   6.330  16.722  1.00  0.00           C
ATOM   2830  HB2 LYS X 184      16.401   7.118  17.298  1.00  0.00           H
ATOM   2831  HB3 LYS X 184      15.378   6.885  15.955  1.00  0.00           H
ATOM   2832  CG  LYS X 184      15.105   5.555  17.805  1.00  0.00           C
ATOM   2833  HG2 LYS X 184      14.408   4.889  17.294  1.00  0.00           H
ATOM   2834  HG3 LYS X 184      15.710   4.887  18.420  1.00  0.00           H
ATOM   2835  CD  LYS X 184      14.278   6.388  18.764  1.00  0.00           C
ATOM   2836  HD2 LYS X 184      14.855   7.004  19.456  1.00  0.00           H
ATOM   2837  HD3 LYS X 184      13.684   7.009  18.082  1.00  0.00           H
ATOM   2838  CE  LYS X 184      13.364   5.528  19.538  1.00  0.00           C
ATOM   2839  HE2 LYS X 184      12.693   5.066  18.813  1.00  0.00           H
ATOM   2840  HE3 LYS X 184      13.996   4.855  20.110  1.00  0.00           H
ATOM   2841  NZ  LYS X 184      12.604   6.353  20.474  1.00  0.00           N
ATOM   2842  HZ1 LYS X 184      11.945   5.777  20.983  1.00  0.00           H
ATOM   2843  HZ2 LYS X 184      11.880   6.931  20.072  1.00  0.00           H
ATOM   2844  HZ3 LYS X 184      13.159   6.849  21.153  1.00  0.00           H
ATOM   2845  C   LYS X 184      16.215   4.277  15.357  1.00  0.00           C
ATOM   2846  O   LYS X 184      15.815   4.399  14.178  1.00  0.00           O
ATOM   2847  N   TRP X 185      16.082   3.209  16.127  1.00  0.00           N
ATOM   2848  H   TRP X 185      16.644   3.093  16.960  1.00  0.00           H
ATOM   2849  CA  TRP X 185      15.164   2.129  15.761  1.00  0.00           C
ATOM   2850  HA  TRP X 185      14.348   2.609  15.230  1.00  0.00           H
ATOM   2851  CB  TRP X 185      15.767   1.087  14.843  1.00  0.00           C
ATOM   2852  HB2 TRP X 185      15.038   0.387  14.437  1.00  0.00           H
ATOM   2853  HB3 TRP X 185      16.087   1.702  13.999  1.00  0.00           H
ATOM   2854  CG  TRP X 185      16.887   0.319  15.369  1.00  0.00           C
ATOM   2855  CD1 TRP X 185      18.231   0.598  15.181  1.00  0.00           C
ATOM   2856  HD1 TRP X 185      18.631   1.368  14.544  1.00  0.00           H
ATOM   2857  NE1 TRP X 185      19.016  -0.270  15.870  1.00  0.00           N
ATOM   2858  HE1 TRP X 185      20.006  -0.077  15.928  1.00  0.00           H
ATOM   2859  CE2 TRP X 185      18.196  -1.147  16.625  1.00  0.00           C
ATOM   2860  CZ2 TRP X 185      18.501  -2.115  17.616  1.00  0.00           C
ATOM   2861  HZ2 TRP X 185      19.531  -2.249  17.922  1.00  0.00           H
ATOM   2862  CH2 TRP X 185      17.422  -2.860  18.190  1.00  0.00           C
ATOM   2863  HH2 TRP X 185      17.590  -3.583  18.976  1.00  0.00           H
ATOM   2864  CZ3 TRP X 185      16.113  -2.641  17.756  1.00  0.00           C
ATOM   2865  HZ3 TRP X 185      15.347  -3.299  18.130  1.00  0.00           H
ATOM   2866  CE3 TRP X 185      15.802  -1.627  16.800  1.00  0.00           C
ATOM   2867  HE3 TRP X 185      14.777  -1.468  16.510  1.00  0.00           H
ATOM   2868  CD2 TRP X 185      16.862  -0.892  16.203  1.00  0.00           C
ATOM   2869  C   TRP X 185      14.705   1.388  17.053  1.00  0.00           C
ATOM   2870  O   TRP X 185      15.577   1.200  17.930  1.00  0.00           O
ATOM   2871  N   GLU X 186      13.440   1.002  17.066  1.00  0.00           N
ATOM   2872  H   GLU X 186      12.835   1.115  16.267  1.00  0.00           H
ATOM   2873  CA  GLU X 186      12.778   0.427  18.268  1.00  0.00           C
ATOM   2874  HA  GLU X 186      13.558  -0.087  18.821  1.00  0.00           H
ATOM   2875  CB  GLU X 186      12.342   1.558  19.170  1.00  0.00           C
ATOM   2876  HB2 GLU X 186      13.241   2.127  19.414  1.00  0.00           H
ATOM   2877  HB3 GLU X 186      11.699   2.200  18.555  1.00  0.00           H
ATOM   2878  CG  GLU X 186      11.558   1.200  20.421  1.00  0.00           C
ATOM   2879  HG2 GLU X 186      11.211   2.148  20.828  1.00  0.00           H
ATOM   2880  HG3 GLU X 186      10.716   0.523  20.253  1.00  0.00           H
ATOM   2881  CD  GLU X 186      12.445   0.558  21.564  1.00  0.00           C
ATOM   2882  OE1 GLU X 186      13.660   0.829  21.580  1.00  0.00           O
ATOM   2883  OE2 GLU X 186      11.914  -0.213  22.382  1.00  0.00           O
ATOM   2884  C   GLU X 186      11.608  -0.620  17.873  1.00  0.00           C
ATOM   2885  O   GLU X 186      10.899  -0.364  16.897  1.00  0.00           O
ATOM   2886  N   PRO X 187      11.462  -1.744  18.585  1.00  0.00           N
ATOM   2887  CD  PRO X 187      12.483  -2.369  19.483  1.00  0.00           C
ATOM   2888  HD2 PRO X 187      12.510  -1.844  20.441  1.00  0.00           H
ATOM   2889  HD3 PRO X 187      13.435  -2.281  18.963  1.00  0.00           H
ATOM   2890  CG  PRO X 187      12.161  -3.856  19.572  1.00  0.00           C
ATOM   2891  HG2 PRO X 187      12.597  -4.255  20.489  1.00  0.00           H
ATOM   2892  HG3 PRO X 187      12.543  -4.436  18.734  1.00  0.00           H
ATOM   2893  CB  PRO X 187      10.644  -3.751  19.458  1.00  0.00           C
ATOM   2894  HB2 PRO X 187      10.323  -3.498  20.464  1.00  0.00           H
ATOM   2895  HB3 PRO X 187      10.311  -4.685  18.998  1.00  0.00           H
ATOM   2896  CA  PRO X 187      10.372  -2.607  18.458  1.00  0.00           C
ATOM   2897  HA  PRO X 187      10.351  -3.026  17.446  1.00  0.00           H
ATOM   2898  C   PRO X 187       8.986  -1.888  18.662  1.00  0.00           C
ATOM   2899  O   PRO X 187       8.820  -0.952  19.437  1.00  0.00           O
ATOM   2900  N   LEU X 188       7.969  -2.294  17.883  1.00  0.00           N
ATOM   2901  H   LEU X 188       8.083  -3.081  17.267  1.00  0.00           H
ATOM   2902  CA  LEU X 188       6.521  -1.868  17.943  1.00  0.00           C
ATOM   2903  HA  LEU X 188       6.610  -0.818  17.649  1.00  0.00           H
ATOM   2904  CB  LEU X 188       5.686  -2.695  16.920  1.00  0.00           C
ATOM   2905  HB2 LEU X 188       5.965  -2.557  15.878  1.00  0.00           H
ATOM   2906  HB3 LEU X 188       5.776  -3.770  17.103  1.00  0.00           H
ATOM   2907  CG  LEU X 188       4.219  -2.471  17.096  1.00  0.00           C
ATOM   2908  HG  LEU X 188       3.878  -2.817  18.073  1.00  0.00           H
ATOM   2909  CD1 LEU X 188       3.744  -1.026  16.794  1.00  0.00           C
ATOM   2910 HD11 LEU X 188       2.780  -0.852  17.267  1.00  0.00           H
ATOM   2911 HD12 LEU X 188       3.756  -0.761  15.737  1.00  0.00           H
ATOM   2912 HD13 LEU X 188       4.399  -0.321  17.321  1.00  0.00           H
ATOM   2913  CD2 LEU X 188       3.544  -3.199  15.976  1.00  0.00           C
ATOM   2914 HD21 LEU X 188       3.643  -4.281  16.060  1.00  0.00           H
ATOM   2915 HD22 LEU X 188       2.472  -3.058  15.887  1.00  0.00           H
ATOM   2916 HD23 LEU X 188       4.012  -2.882  15.041  1.00  0.00           H
ATOM   2917  C   LEU X 188       6.028  -1.961  19.400  1.00  0.00           C
ATOM   2918  O   LEU X 188       6.294  -2.943  20.040  1.00  0.00           O
ATOM   2919  N   ALA X 189       5.296  -0.924  19.897  1.00  0.00           N
ATOM   2920  H   ALA X 189       5.169  -0.081  19.350  1.00  0.00           H
ATOM   2921  CA  ALA X 189       4.629  -0.863  21.244  1.00  0.00           C
ATOM   2922  HA  ALA X 189       4.809  -1.729  21.872  1.00  0.00           H
ATOM   2923  CB  ALA X 189       5.239   0.387  22.021  1.00  0.00           C
ATOM   2924  HB1 ALA X 189       4.802   0.417  23.021  1.00  0.00           H
ATOM   2925  HB2 ALA X 189       4.837   1.299  21.564  1.00  0.00           H
ATOM   2926  HB3 ALA X 189       6.291   0.216  22.211  1.00  0.00           H
ATOM   2927  C   ALA X 189       3.142  -0.845  21.023  1.00  0.00           C
ATOM   2928  O   ALA X 189       2.657  -0.572  19.951  1.00  0.00           O
ATOM   2929  N   GLY X 190       2.388  -1.068  22.111  1.00  0.00           N
ATOM   2930  H   GLY X 190       2.758  -1.321  23.020  1.00  0.00           H
ATOM   2931  CA  GLY X 190       0.893  -0.957  22.169  1.00  0.00           C
ATOM   2932  HA2 GLY X 190       0.759  -0.394  23.091  1.00  0.00           H
ATOM   2933  HA3 GLY X 190       0.571  -0.216  21.439  1.00  0.00           H
ATOM   2934  C   GLY X 190       0.164  -2.266  21.969  1.00  0.00           C
ATOM   2935  O   GLY X 190       0.610  -3.268  22.532  1.00  0.00           O
ATOM   2936  N   THR X 191      -0.929  -2.390  21.169  1.00  0.00           N
ATOM   2937  H   THR X 191      -1.213  -1.590  20.626  1.00  0.00           H
ATOM   2938  CA  THR X 191      -1.716  -3.659  21.057  1.00  0.00           C
ATOM   2939  HA  THR X 191      -2.005  -3.991  22.063  1.00  0.00           H
ATOM   2940  CB  THR X 191      -3.121  -3.445  20.446  1.00  0.00           C
ATOM   2941  HB  THR X 191      -3.648  -2.692  21.043  1.00  0.00           H
ATOM   2942  CG2 THR X 191      -3.200  -3.055  19.012  1.00  0.00           C
ATOM   2943 HG21 THR X 191      -2.682  -2.108  18.821  1.00  0.00           H
ATOM   2944 HG22 THR X 191      -4.215  -2.817  18.702  1.00  0.00           H
ATOM   2945 HG23 THR X 191      -2.888  -3.861  18.352  1.00  0.00           H
ATOM   2946  OG1 THR X 191      -4.067  -4.454  20.517  1.00  0.00           O
ATOM   2947  HG1 THR X 191      -4.597  -4.280  21.300  1.00  0.00           H
ATOM   2948  C   THR X 191      -1.078  -4.807  20.318  1.00  0.00           C
ATOM   2949  O   THR X 191      -1.000  -5.926  20.728  1.00  0.00           O
ATOM   2950  N   ALA X 192      -0.489  -4.409  19.172  1.00  0.00           N
ATOM   2951  H   ALA X 192      -0.778  -3.516  18.796  1.00  0.00           H
ATOM   2952  CA  ALA X 192       0.184  -5.292  18.240  1.00  0.00           C
ATOM   2953  HA  ALA X 192      -0.338  -6.237  18.179  1.00  0.00           H
ATOM   2954  CB  ALA X 192       0.170  -4.530  16.858  1.00  0.00           C
ATOM   2955  HB1 ALA X 192      -0.793  -4.192  16.484  1.00  0.00           H
ATOM   2956  HB2 ALA X 192       0.668  -5.100  16.072  1.00  0.00           H
ATOM   2957  HB3 ALA X 192       0.767  -3.630  17.023  1.00  0.00           H
ATOM   2958  C   ALA X 192       1.661  -5.547  18.612  1.00  0.00           C
ATOM   2959  O   ALA X 192       2.288  -4.738  19.295  1.00  0.00           O
ATOM   2960  N   LYS X 193       2.244  -6.539  18.008  1.00  0.00           N
ATOM   2961  H   LYS X 193       1.648  -7.255  17.647  1.00  0.00           H
ATOM   2962  CA  LYS X 193       3.659  -6.952  18.080  1.00  0.00           C
ATOM   2963  HA  LYS X 193       4.191  -6.027  18.315  1.00  0.00           H
ATOM   2964  CB  LYS X 193       3.888  -8.031  19.144  1.00  0.00           C
ATOM   2965  HB2 LYS X 193       3.577  -7.699  20.129  1.00  0.00           H
ATOM   2966  HB3 LYS X 193       3.196  -8.844  18.961  1.00  0.00           H
ATOM   2967  CG  LYS X 193       5.381  -8.574  19.425  1.00  0.00           C
ATOM   2968  HG2 LYS X 193       6.141  -7.850  19.157  1.00  0.00           H
ATOM   2969  HG3 LYS X 193       5.438  -8.831  20.486  1.00  0.00           H
ATOM   2970  CD  LYS X 193       5.684  -9.803  18.532  1.00  0.00           C
ATOM   2971  HD2 LYS X 193       5.225  -9.738  17.544  1.00  0.00           H
ATOM   2972  HD3 LYS X 193       6.740  -9.670  18.313  1.00  0.00           H
ATOM   2973  CE  LYS X 193       5.453 -11.196  19.204  1.00  0.00           C
ATOM   2974  HE2 LYS X 193       6.294 -11.469  19.839  1.00  0.00           H
ATOM   2975  HE3 LYS X 193       4.526 -11.105  19.767  1.00  0.00           H
ATOM   2976  NZ  LYS X 193       5.253 -12.287  18.218  1.00  0.00           N
ATOM   2977  HZ1 LYS X 193       5.674 -13.174  18.449  1.00  0.00           H
ATOM   2978  HZ2 LYS X 193       5.640 -12.044  17.312  1.00  0.00           H
ATOM   2979  HZ3 LYS X 193       4.283 -12.534  18.084  1.00  0.00           H
ATOM   2980  C   LYS X 193       4.270  -7.330  16.748  1.00  0.00           C
ATOM   2981  O   LYS X 193       5.490  -7.228  16.510  1.00  0.00           O
ATOM   2982  N   HIE X 194       3.377  -7.916  15.948  1.00  0.00           N
ATOM   2983  H   HIE X 194       2.467  -8.120  16.341  1.00  0.00           H
ATOM   2984  CA  HIE X 194       3.640  -8.222  14.507  1.00  0.00           C
ATOM   2985  HA  HIE X 194       4.445  -7.642  14.065  1.00  0.00           H
ATOM   2986  CB  HIE X 194       4.034  -9.712  14.340  1.00  0.00           C
ATOM   2987  HB2 HIE X 194       4.208  -9.935  13.282  1.00  0.00           H
ATOM   2988  HB3 HIE X 194       4.934  -9.811  14.946  1.00  0.00           H
ATOM   2989  CG  HIE X 194       3.227 -10.792  14.898  1.00  0.00           C
ATOM   2990  ND1 HIE X 194       2.943 -10.870  16.287  1.00  0.00           N
ATOM   2991  CE1 HIE X 194       2.365 -12.080  16.497  1.00  0.00           C
ATOM   2992  HE1 HIE X 194       2.006 -12.449  17.439  1.00  0.00           H
ATOM   2993  NE2 HIE X 194       2.062 -12.623  15.253  1.00  0.00           N
ATOM   2994  HE2 HIE X 194       1.557 -13.475  15.086  1.00  0.00           H
ATOM   2995  CD2 HIE X 194       2.681 -11.832  14.291  1.00  0.00           C
ATOM   2996  HD2 HIE X 194       2.712 -12.039  13.227  1.00  0.00           H
ATOM   2997  C   HIE X 194       2.423  -8.016  13.711  1.00  0.00           C
ATOM   2998  O   HIE X 194       1.379  -8.442  14.088  1.00  0.00           O
ATOM   2999  N   ILE X 195       2.527  -7.266  12.652  1.00  0.00           N
ATOM   3000  H   ILE X 195       3.419  -6.857  12.397  1.00  0.00           H
ATOM   3001  CA  ILE X 195       1.432  -7.036  11.627  1.00  0.00           C
ATOM   3002  HA  ILE X 195       0.689  -7.826  11.727  1.00  0.00           H
ATOM   3003  CB  ILE X 195       0.796  -5.620  11.839  1.00  0.00           C
ATOM   3004  HB  ILE X 195       0.292  -5.416  10.898  1.00  0.00           H
ATOM   3005  CG2 ILE X 195      -0.274  -5.760  12.904  1.00  0.00           C
ATOM   3006 HG21 ILE X 195       0.070  -6.418  13.700  1.00  0.00           H
ATOM   3007 HG22 ILE X 195      -1.079  -6.346  12.447  1.00  0.00           H
ATOM   3008 HG23 ILE X 195      -0.752  -4.827  13.183  1.00  0.00           H
ATOM   3009  CG1 ILE X 195       1.818  -4.496  12.208  1.00  0.00           C
ATOM   3010 HG12 ILE X 195       1.243  -3.577  12.342  1.00  0.00           H
ATOM   3011 HG13 ILE X 195       2.309  -4.784  13.133  1.00  0.00           H
ATOM   3012  CD1 ILE X 195       2.871  -4.224  11.126  1.00  0.00           C
ATOM   3013 HD11 ILE X 195       2.444  -4.025  10.145  1.00  0.00           H
ATOM   3014 HD12 ILE X 195       3.625  -5.002  10.999  1.00  0.00           H
ATOM   3015 HD13 ILE X 195       3.589  -3.445  11.398  1.00  0.00           H
ATOM   3016  C   ILE X 195       2.012  -7.130  10.219  1.00  0.00           C
ATOM   3017  O   ILE X 195       3.186  -7.430  10.072  1.00  0.00           O
ATOM   3018  N   GLU X 196       1.134  -7.163   9.235  1.00  0.00           N
ATOM   3019  H   GLU X 196       0.149  -6.964   9.336  1.00  0.00           H
ATOM   3020  CA  GLU X 196       1.498  -7.289   7.857  1.00  0.00           C
ATOM   3021  HA  GLU X 196       2.584  -7.258   7.778  1.00  0.00           H
ATOM   3022  CB  GLU X 196       0.881  -8.557   7.323  1.00  0.00           C
ATOM   3023  HB2 GLU X 196      -0.195  -8.539   7.515  1.00  0.00           H
ATOM   3024  HB3 GLU X 196       0.829  -8.541   6.239  1.00  0.00           H
ATOM   3025  CG  GLU X 196       1.497  -9.812   7.914  1.00  0.00           C
ATOM   3026  HG2 GLU X 196       1.391  -9.764   9.001  1.00  0.00           H
ATOM   3027  HG3 GLU X 196       0.809 -10.646   7.720  1.00  0.00           H
ATOM   3028  CD  GLU X 196       2.965  -9.980   7.369  1.00  0.00           C
ATOM   3029  OE1 GLU X 196       3.227  -9.475   6.266  1.00  0.00           O
ATOM   3030  OE2 GLU X 196       3.809 -10.483   8.083  1.00  0.00           O
ATOM   3031  C   GLU X 196       1.042  -6.089   7.060  1.00  0.00           C
ATOM   3032  O   GLU X 196       0.073  -5.425   7.457  1.00  0.00           O
ATOM   3033  N   GLU X 197       1.739  -5.741   5.944  1.00  0.00           N
ATOM   3034  H   GLU X 197       2.641  -6.192   5.852  1.00  0.00           H
ATOM   3035  CA  GLU X 197       1.214  -5.070   4.781  1.00  0.00           C
ATOM   3036  HA  GLU X 197       2.066  -4.738   4.188  1.00  0.00           H
ATOM   3037  CB  GLU X 197       0.325  -5.985   3.947  1.00  0.00           C
ATOM   3038  HB2 GLU X 197      -0.487  -6.432   4.525  1.00  0.00           H
ATOM   3039  HB3 GLU X 197      -0.146  -5.529   3.085  1.00  0.00           H
ATOM   3040  CG  GLU X 197       1.173  -7.168   3.372  1.00  0.00           C
ATOM   3041  HG2 GLU X 197       1.947  -6.720   2.751  1.00  0.00           H
ATOM   3042  HG3 GLU X 197       1.743  -7.703   4.130  1.00  0.00           H
ATOM   3043  CD  GLU X 197       0.324  -8.110   2.534  1.00  0.00           C
ATOM   3044  OE1 GLU X 197       0.672  -9.320   2.600  1.00  0.00           O
ATOM   3045  OE2 GLU X 197      -0.700  -7.810   1.953  1.00  0.00           O
ATOM   3046  C   GLU X 197       0.461  -3.704   5.084  1.00  0.00           C
ATOM   3047  O   GLU X 197      -0.681  -3.501   4.657  1.00  0.00           O
ATOM   3048  N   CYX X 198       1.028  -2.865   5.954  1.00  0.00           N
ATOM   3049  H   CYX X 198       1.898  -3.104   6.403  1.00  0.00           H
ATOM   3050  CA  CYX X 198       0.603  -1.446   6.188  1.00  0.00           C
ATOM   3051  HA  CYX X 198      -0.405  -1.405   6.612  1.00  0.00           H
ATOM   3052  CB  CYX X 198       1.407  -0.912   7.334  1.00  0.00           C
ATOM   3053  HB2 CYX X 198       2.445  -0.809   7.021  1.00  0.00           H
ATOM   3054  HB3 CYX X 198       0.967   0.032   7.668  1.00  0.00           H
ATOM   3055  SG  CYX X 198       1.553  -1.900   8.830  1.00  0.00           S
ATOM   3056  C   CYX X 198       0.743  -0.540   4.938  1.00  0.00           C
ATOM   3057  O   CYX X 198       1.455  -0.878   3.960  1.00  0.00           O
ATOM   3058  N   SER X 199       0.072   0.583   4.917  1.00  0.00           N
ATOM   3059  H   SER X 199      -0.598   0.769   5.651  1.00  0.00           H
ATOM   3060  CA  SER X 199       0.324   1.683   4.089  1.00  0.00           C
ATOM   3061  HA  SER X 199       1.267   1.560   3.565  1.00  0.00           H
ATOM   3062  CB  SER X 199      -0.753   1.804   2.994  1.00  0.00           C
ATOM   3063  HB2 SER X 199      -0.281   1.204   2.213  1.00  0.00           H
ATOM   3064  HB3 SER X 199      -1.743   1.495   3.332  1.00  0.00           H
ATOM   3065  OG  SER X 199      -0.801   3.116   2.438  1.00  0.00           O
ATOM   3066  HG  SER X 199      -1.514   3.498   2.953  1.00  0.00           H
ATOM   3067  C   SER X 199       0.306   2.937   5.011  1.00  0.00           C
ATOM   3068  O   SER X 199      -0.378   2.989   6.052  1.00  0.00           O
ATOM   3069  N   CYX X 200       1.131   3.953   4.775  1.00  0.00           N
ATOM   3070  H   CYX X 200       1.727   3.868   3.956  1.00  0.00           H
ATOM   3071  CA  CYX X 200       1.356   5.076   5.755  1.00  0.00           C
ATOM   3072  HA  CYX X 200       0.782   4.863   6.656  1.00  0.00           H
ATOM   3073  CB  CYX X 200       2.790   5.100   6.248  1.00  0.00           C
ATOM   3074  HB2 CYX X 200       3.352   5.432   5.377  1.00  0.00           H
ATOM   3075  HB3 CYX X 200       2.808   5.862   7.023  1.00  0.00           H
ATOM   3076  SG  CYX X 200       3.445   3.488   7.004  1.00  0.00           S
ATOM   3077  C   CYX X 200       1.004   6.443   5.180  1.00  0.00           C
ATOM   3078  O   CYX X 200       1.274   6.737   4.001  1.00  0.00           O
ATOM   3079  N   TYR X 201       0.463   7.337   5.921  1.00  0.00           N
ATOM   3080  H   TYR X 201       0.160   7.100   6.850  1.00  0.00           H
ATOM   3081  CA  TYR X 201       0.169   8.678   5.568  1.00  0.00           C
ATOM   3082  HA  TYR X 201       1.024   9.035   4.991  1.00  0.00           H
ATOM   3083  CB  TYR X 201      -1.078   8.795   4.768  1.00  0.00           C
ATOM   3084  HB2 TYR X 201      -0.894   9.726   4.238  1.00  0.00           H
ATOM   3085  HB3 TYR X 201      -1.229   8.023   4.013  1.00  0.00           H
ATOM   3086  CG  TYR X 201      -2.373   8.809   5.617  1.00  0.00           C
ATOM   3087  CD1 TYR X 201      -2.875  10.041   6.119  1.00  0.00           C
ATOM   3088  HD1 TYR X 201      -2.353  10.966   5.916  1.00  0.00           H
ATOM   3089  CE1 TYR X 201      -3.995  10.151   6.889  1.00  0.00           C
ATOM   3090  HE1 TYR X 201      -4.353  11.093   7.278  1.00  0.00           H
ATOM   3091  CZ  TYR X 201      -4.739   9.016   7.213  1.00  0.00           C
ATOM   3092  OH  TYR X 201      -5.843   9.204   8.022  1.00  0.00           O
ATOM   3093  HH  TYR X 201      -5.770  10.003   8.545  1.00  0.00           H
ATOM   3094  CE2 TYR X 201      -4.267   7.783   6.808  1.00  0.00           C
ATOM   3095  HE2 TYR X 201      -4.893   6.920   6.984  1.00  0.00           H
ATOM   3096  CD2 TYR X 201      -3.052   7.640   6.074  1.00  0.00           C
ATOM   3097  HD2 TYR X 201      -2.833   6.661   5.675  1.00  0.00           H
ATOM   3098  C   TYR X 201       0.192   9.634   6.775  1.00  0.00           C
ATOM   3099  O   TYR X 201       0.101   9.193   7.920  1.00  0.00           O
ATOM   3100  N   GLY X 202       0.304  10.983   6.536  1.00  0.00           N
ATOM   3101  H   GLY X 202       0.498  11.282   5.591  1.00  0.00           H
ATOM   3102  CA  GLY X 202       0.590  11.968   7.614  1.00  0.00           C
ATOM   3103  HA2 GLY X 202       0.918  11.434   8.505  1.00  0.00           H
ATOM   3104  HA3 GLY X 202       1.435  12.552   7.251  1.00  0.00           H
ATOM   3105  C   GLY X 202      -0.386  13.116   7.878  1.00  0.00           C
ATOM   3106  O   GLY X 202      -1.008  13.543   6.933  1.00  0.00           O
ATOM   3107  N   GLH X 203      -0.737  13.520   9.066  1.00  0.00           N
ATOM   3108  H   GLH X 203      -0.243  13.097   9.841  1.00  0.00           H
ATOM   3109  CA  GLH X 203      -1.851  14.497   9.386  1.00  0.00           C
ATOM   3110  HA  GLH X 203      -1.881  15.293   8.648  1.00  0.00           H
ATOM   3111  CB  GLH X 203      -3.217  13.737   9.260  1.00  0.00           C
ATOM   3112  HB2 GLH X 203      -4.028  14.461   9.315  1.00  0.00           H
ATOM   3113  HB3 GLH X 203      -3.217  13.326   8.248  1.00  0.00           H
ATOM   3114  CG  GLH X 203      -3.522  12.615  10.285  1.00  0.00           C
ATOM   3115  HG2 GLH X 203      -2.674  11.971  10.508  1.00  0.00           H
ATOM   3116  HG3 GLH X 203      -3.601  13.220  11.185  1.00  0.00           H
ATOM   3117  CD  GLH X 203      -4.834  11.933   9.980  1.00  0.00           C
ATOM   3118  OE1 GLH X 203      -5.469  12.050   8.949  1.00  0.00           O
ATOM   3119  OE2 GLH X 203      -5.322  11.143  10.955  1.00  0.00           O
ATOM   3120  HE2 GLH X 203      -4.847  11.187  11.782  1.00  0.00           H
ATOM   3121  C   GLH X 203      -1.633  15.091  10.818  1.00  0.00           C
ATOM   3122  O   GLH X 203      -1.241  14.393  11.759  1.00  0.00           O
ATOM   3123  N   ARG X 204      -2.122  16.316  11.110  1.00  0.00           N
ATOM   3124  H   ARG X 204      -2.560  16.879  10.403  1.00  0.00           H
ATOM   3125  CA  ARG X 204      -2.188  16.873  12.501  1.00  0.00           C
ATOM   3126  HA  ARG X 204      -2.104  17.964  12.481  1.00  0.00           H
ATOM   3127  CB  ARG X 204      -3.567  16.470  13.066  1.00  0.00           C
ATOM   3128  HB2 ARG X 204      -3.578  15.388  13.081  1.00  0.00           H
ATOM   3129  HB3 ARG X 204      -3.765  16.821  14.080  1.00  0.00           H
ATOM   3130  CG  ARG X 204      -4.681  17.021  12.237  1.00  0.00           C
ATOM   3131  HG2 ARG X 204      -4.667  18.102  12.110  1.00  0.00           H
ATOM   3132  HG3 ARG X 204      -4.644  16.614  11.222  1.00  0.00           H
ATOM   3133  CD  ARG X 204      -5.992  16.652  12.853  1.00  0.00           C
ATOM   3134  HD2 ARG X 204      -5.922  15.664  13.296  1.00  0.00           H
ATOM   3135  HD3 ARG X 204      -6.165  17.309  13.697  1.00  0.00           H
ATOM   3136  NE  ARG X 204      -7.110  16.813  11.967  1.00  0.00           N
ATOM   3137  HE  ARG X 204      -7.517  16.021  11.495  1.00  0.00           H
ATOM   3138  CZ  ARG X 204      -7.713  17.888  11.568  1.00  0.00           C
ATOM   3139  NH1 ARG X 204      -7.476  19.080  12.062  1.00  0.00           N
ATOM   3140 HH11 ARG X 204      -6.804  19.239  12.801  1.00  0.00           H
ATOM   3141 HH12 ARG X 204      -7.893  19.879  11.619  1.00  0.00           H
ATOM   3142  NH2 ARG X 204      -8.599  17.778  10.618  1.00  0.00           N
ATOM   3143 HH21 ARG X 204      -8.786  16.861  10.238  1.00  0.00           H
ATOM   3144 HH22 ARG X 204      -9.030  18.573  10.179  1.00  0.00           H
ATOM   3145  C   ARG X 204      -0.994  16.563  13.422  1.00  0.00           C
ATOM   3146  O   ARG X 204      -1.198  16.026  14.519  1.00  0.00           O
ATOM   3147  N   ALA X 205       0.282  16.873  13.088  1.00  0.00           N
ATOM   3148  H   ALA X 205       0.495  17.296  12.200  1.00  0.00           H
ATOM   3149  CA  ALA X 205       1.524  16.598  13.856  1.00  0.00           C
ATOM   3150  HA  ALA X 205       2.244  17.016  13.158  1.00  0.00           H
ATOM   3151  CB  ALA X 205       1.453  17.305  15.238  1.00  0.00           C
ATOM   3152  HB1 ALA X 205       2.437  17.525  15.649  1.00  0.00           H
ATOM   3153  HB2 ALA X 205       0.818  16.820  15.974  1.00  0.00           H
ATOM   3154  HB3 ALA X 205       0.897  18.231  15.075  1.00  0.00           H
ATOM   3155  C   ALA X 205       1.877  15.049  13.980  1.00  0.00           C
ATOM   3156  O   ALA X 205       2.710  14.578  14.817  1.00  0.00           O
ATOM   3157  N   GLU X 206       1.171  14.185  13.306  1.00  0.00           N
ATOM   3158  H   GLU X 206       0.432  14.344  12.634  1.00  0.00           H
ATOM   3159  CA  GLU X 206       1.187  12.697  13.484  1.00  0.00           C
ATOM   3160  HA  GLU X 206       2.086  12.419  14.047  1.00  0.00           H
ATOM   3161  CB  GLU X 206      -0.100  12.229  14.183  1.00  0.00           C
ATOM   3162  HB2 GLU X 206       0.025  12.457  15.241  1.00  0.00           H
ATOM   3163  HB3 GLU X 206      -0.883  12.879  13.779  1.00  0.00           H
ATOM   3164  CG  GLU X 206      -0.456  10.692  14.157  1.00  0.00           C
ATOM   3165  HG2 GLU X 206      -0.582  10.431  13.107  1.00  0.00           H
ATOM   3166  HG3 GLU X 206       0.435  10.243  14.595  1.00  0.00           H
ATOM   3167  CD  GLU X 206      -1.633  10.223  14.926  1.00  0.00           C
ATOM   3168  OE1 GLU X 206      -2.532  10.958  15.209  1.00  0.00           O
ATOM   3169  OE2 GLU X 206      -1.654   9.058  15.392  1.00  0.00           O
ATOM   3170  C   GLU X 206       1.414  11.905  12.120  1.00  0.00           C
ATOM   3171  O   GLU X 206       0.955  12.311  11.066  1.00  0.00           O
ATOM   3172  N   ILE X 207       2.033  10.714  12.117  1.00  0.00           N
ATOM   3173  H   ILE X 207       2.286  10.380  13.035  1.00  0.00           H
ATOM   3174  CA  ILE X 207       2.074   9.762  10.989  1.00  0.00           C
ATOM   3175  HA  ILE X 207       1.680  10.200  10.075  1.00  0.00           H
ATOM   3176  CB  ILE X 207       3.535   9.397  10.749  1.00  0.00           C
ATOM   3177  HB  ILE X 207       3.887   9.000  11.702  1.00  0.00           H
ATOM   3178  CG2 ILE X 207       3.567   8.262   9.768  1.00  0.00           C
ATOM   3179 HG21 ILE X 207       4.595   8.100   9.456  1.00  0.00           H
ATOM   3180 HG22 ILE X 207       3.055   8.553   8.855  1.00  0.00           H
ATOM   3181 HG23 ILE X 207       3.198   7.327  10.188  1.00  0.00           H
ATOM   3182  CG1 ILE X 207       4.212  10.671  10.359  1.00  0.00           C
ATOM   3183 HG12 ILE X 207       3.720  11.130   9.509  1.00  0.00           H
ATOM   3184 HG13 ILE X 207       4.081  11.405  11.154  1.00  0.00           H
ATOM   3185  CD1 ILE X 207       5.739  10.559  10.182  1.00  0.00           C
ATOM   3186 HD11 ILE X 207       5.973   9.593   9.747  1.00  0.00           H
ATOM   3187 HD12 ILE X 207       6.342  10.664  11.083  1.00  0.00           H
ATOM   3188 HD13 ILE X 207       6.157  11.335   9.532  1.00  0.00           H
ATOM   3189  C   ILE X 207       1.260   8.568  11.440  1.00  0.00           C
ATOM   3190  O   ILE X 207       1.242   8.119  12.531  1.00  0.00           O
ATOM   3191  N   THR X 208       0.505   7.905  10.511  1.00  0.00           N
ATOM   3192  H   THR X 208       0.553   8.252   9.561  1.00  0.00           H
ATOM   3193  CA  THR X 208      -0.338   6.740  10.836  1.00  0.00           C
ATOM   3194  HA  THR X 208       0.048   6.288  11.755  1.00  0.00           H
ATOM   3195  CB  THR X 208      -1.772   7.116  10.978  1.00  0.00           C
ATOM   3196  HB  THR X 208      -2.419   6.294  11.307  1.00  0.00           H
ATOM   3197  CG2 THR X 208      -1.975   8.401  11.805  1.00  0.00           C
ATOM   3198 HG21 THR X 208      -3.038   8.620  11.979  1.00  0.00           H
ATOM   3199 HG22 THR X 208      -1.385   9.225  11.422  1.00  0.00           H
ATOM   3200 HG23 THR X 208      -1.564   8.241  12.803  1.00  0.00           H
ATOM   3201  OG1 THR X 208      -2.340   7.344   9.721  1.00  0.00           O
ATOM   3202  HG1 THR X 208      -2.040   8.224   9.464  1.00  0.00           H
ATOM   3203  C   THR X 208      -0.063   5.655   9.785  1.00  0.00           C
ATOM   3204  O   THR X 208       0.168   5.974   8.588  1.00  0.00           O
ATOM   3205  N   CYX X 209       0.072   4.376  10.208  1.00  0.00           N
ATOM   3206  H   CYX X 209       0.086   4.089  11.175  1.00  0.00           H
ATOM   3207  CA  CYX X 209       0.007   3.287   9.226  1.00  0.00           C
ATOM   3208  HA  CYX X 209      -0.248   3.530   8.194  1.00  0.00           H
ATOM   3209  CB  CYX X 209       1.395   2.630   9.268  1.00  0.00           C
ATOM   3210  HB2 CYX X 209       1.645   2.086  10.173  1.00  0.00           H
ATOM   3211  HB3 CYX X 209       1.252   1.949   8.424  1.00  0.00           H
ATOM   3212  SG  CYX X 209       2.930   3.682   8.947  1.00  0.00           S
ATOM   3213  C   CYX X 209      -1.080   2.286   9.597  1.00  0.00           C
ATOM   3214  O   CYX X 209      -1.122   1.656  10.622  1.00  0.00           O
ATOM   3215  N   THR X 210      -2.041   2.108   8.702  1.00  0.00           N
ATOM   3216  H   THR X 210      -1.875   2.486   7.784  1.00  0.00           H
ATOM   3217  CA  THR X 210      -3.163   1.205   8.815  1.00  0.00           C
ATOM   3218  HA  THR X 210      -3.498   1.074   9.841  1.00  0.00           H
ATOM   3219  CB  THR X 210      -4.449   1.730   8.108  1.00  0.00           C
ATOM   3220  HB  THR X 210      -4.181   1.654   7.047  1.00  0.00           H
ATOM   3221  CG2 THR X 210      -5.758   0.954   8.306  1.00  0.00           C
ATOM   3222 HG21 THR X 210      -6.477   1.356   7.591  1.00  0.00           H
ATOM   3223 HG22 THR X 210      -6.126   0.972   9.329  1.00  0.00           H
ATOM   3224 HG23 THR X 210      -5.579  -0.100   8.060  1.00  0.00           H
ATOM   3225  OG1 THR X 210      -4.747   3.032   8.567  1.00  0.00           O
ATOM   3226  HG1 THR X 210      -3.978   3.559   8.362  1.00  0.00           H
ATOM   3227  C   THR X 210      -2.776  -0.170   8.157  1.00  0.00           C
ATOM   3228  O   THR X 210      -2.297  -0.189   7.010  1.00  0.00           O
ATOM   3229  N   CYX X 211      -3.043  -1.315   8.835  1.00  0.00           N
ATOM   3230  H   CYX X 211      -3.288  -1.208   9.809  1.00  0.00           H
ATOM   3231  CA  CYX X 211      -2.331  -2.582   8.498  1.00  0.00           C
ATOM   3232  HA  CYX X 211      -1.893  -2.502   7.511  1.00  0.00           H
ATOM   3233  CB  CYX X 211      -1.242  -2.759   9.639  1.00  0.00           C
ATOM   3234  HB2 CYX X 211      -1.662  -2.974  10.622  1.00  0.00           H
ATOM   3235  HB3 CYX X 211      -0.692  -3.684   9.446  1.00  0.00           H
ATOM   3236  SG  CYX X 211      -0.110  -1.356   9.847  1.00  0.00           S
ATOM   3237  C   CYX X 211      -3.214  -3.853   8.335  1.00  0.00           C
ATOM   3238  O   CYX X 211      -4.443  -3.878   8.611  1.00  0.00           O
ATOM   3239  N   ARG X 212      -2.677  -4.930   7.731  1.00  0.00           N
ATOM   3240  H   ARG X 212      -1.697  -4.949   7.511  1.00  0.00           H
ATOM   3241  CA  ARG X 212      -3.205  -6.335   7.674  1.00  0.00           C
ATOM   3242  HA  ARG X 212      -4.290  -6.265   7.582  1.00  0.00           H
ATOM   3243  CB  ARG X 212      -2.673  -6.979   6.397  1.00  0.00           C
ATOM   3244  HB2 ARG X 212      -2.901  -6.473   5.465  1.00  0.00           H
ATOM   3245  HB3 ARG X 212      -1.587  -6.898   6.472  1.00  0.00           H
ATOM   3246  CG  ARG X 212      -2.913  -8.420   6.114  1.00  0.00           C
ATOM   3247  HG2 ARG X 212      -2.669  -9.106   6.933  1.00  0.00           H
ATOM   3248  HG3 ARG X 212      -3.941  -8.552   5.769  1.00  0.00           H
ATOM   3249  CD  ARG X 212      -2.051  -8.906   4.916  1.00  0.00           C
ATOM   3250  HD2 ARG X 212      -2.045  -8.203   4.085  1.00  0.00           H
ATOM   3251  HD3 ARG X 212      -1.014  -9.048   5.214  1.00  0.00           H
ATOM   3252  NE  ARG X 212      -2.532 -10.163   4.548  1.00  0.00           N
ATOM   3253  HE  ARG X 212      -2.931 -10.690   5.303  1.00  0.00           H
ATOM   3254  CZ  ARG X 212      -2.564 -10.763   3.339  1.00  0.00           C
ATOM   3255  NH1 ARG X 212      -2.045 -10.279   2.245  1.00  0.00           N
ATOM   3256 HH11 ARG X 212      -1.432  -9.499   2.439  1.00  0.00           H
ATOM   3257 HH12 ARG X 212      -1.861 -10.841   1.429  1.00  0.00           H
ATOM   3258  NH2 ARG X 212      -3.024 -12.007   3.291  1.00  0.00           N
ATOM   3259 HH21 ARG X 212      -3.469 -12.371   4.118  1.00  0.00           H
ATOM   3260 HH22 ARG X 212      -2.697 -12.551   2.496  1.00  0.00           H
ATOM   3261  C   ARG X 212      -2.885  -7.079   8.948  1.00  0.00           C
ATOM   3262  O   ARG X 212      -1.802  -6.908   9.532  1.00  0.00           O
ATOM   3263  N   AP1 X 213      -3.791  -8.015   9.321  1.00  0.00           N
ATOM   3264  H   AP1 X 213      -4.619  -8.123   8.743  1.00  0.00           H
ATOM   3265  CA  AP1 X 213      -3.663  -8.991  10.320  1.00  0.00           C
ATOM   3266  HA  AP1 X 213      -2.602  -9.210  10.428  1.00  0.00           H
ATOM   3267  CB  AP1 X 213      -4.143  -8.355  11.623  1.00  0.00           C
ATOM   3268  HB2 AP1 X 213      -3.783  -7.333  11.618  1.00  0.00           H
ATOM   3269  HB3 AP1 X 213      -5.230  -8.328  11.548  1.00  0.00           H
ATOM   3270  CG  AP1 X 213      -3.667  -9.112  12.876  1.00  0.00           C
ATOM   3271  OD1 AP1 X 213      -2.847 -10.109  12.796  1.00  0.00           O
ATOM   3272  OD2 AP1 X 213      -4.089  -8.695  13.960  1.00  0.00           O
ATOM   3273  C   AP1 X 213      -4.458 -10.290   9.881  1.00  0.00           C
ATOM   3274  O   AP1 X 213      -5.677 -10.409   9.959  1.00  0.00           O
ATOM   3275  N   ASN X 214      -3.630 -11.220   9.494  1.00  0.00           N
ATOM   3276  H   ASN X 214      -2.631 -11.107   9.583  1.00  0.00           H
ATOM   3277  CA  ASN X 214      -3.970 -12.648   9.307  1.00  0.00           C
ATOM   3278  HA  ASN X 214      -4.948 -12.730   8.834  1.00  0.00           H
ATOM   3279  CB  ASN X 214      -3.038 -13.392   8.267  1.00  0.00           C
ATOM   3280  HB2 ASN X 214      -2.127 -13.682   8.777  1.00  0.00           H
ATOM   3281  HB3 ASN X 214      -3.496 -14.352   8.022  1.00  0.00           H
ATOM   3282  CG  ASN X 214      -2.755 -12.494   7.080  1.00  0.00           C
ATOM   3283  OD1 ASN X 214      -3.612 -12.327   6.152  1.00  0.00           O
ATOM   3284  ND2 ASN X 214      -1.543 -11.969   7.042  1.00  0.00           N
ATOM   3285 HD21 ASN X 214      -0.920 -12.010   7.836  1.00  0.00           H
ATOM   3286 HD22 ASN X 214      -1.165 -11.775   6.126  1.00  0.00           H
ATOM   3287  C   ASN X 214      -3.977 -13.403  10.633  1.00  0.00           C
ATOM   3288  O   ASN X 214      -4.708 -14.390  10.684  1.00  0.00           O
ATOM   3289  N   TRP X 215      -3.265 -12.825  11.643  1.00  0.00           N
ATOM   3290  H   TRP X 215      -2.887 -11.895  11.535  1.00  0.00           H
ATOM   3291  CA  TRP X 215      -3.031 -13.585  12.904  1.00  0.00           C
ATOM   3292  HA  TRP X 215      -3.053 -14.662  12.720  1.00  0.00           H
ATOM   3293  CB  TRP X 215      -1.611 -13.156  13.365  1.00  0.00           C
ATOM   3294  HB2 TRP X 215      -0.902 -13.376  12.570  1.00  0.00           H
ATOM   3295  HB3 TRP X 215      -1.590 -12.067  13.368  1.00  0.00           H
ATOM   3296  CG  TRP X 215      -1.130 -13.699  14.667  1.00  0.00           C
ATOM   3297  CD1 TRP X 215      -0.921 -15.055  14.814  1.00  0.00           C
ATOM   3298  HD1 TRP X 215      -1.005 -15.752  13.989  1.00  0.00           H
ATOM   3299  NE1 TRP X 215      -0.665 -15.407  16.130  1.00  0.00           N
ATOM   3300  HE1 TRP X 215      -0.565 -16.366  16.433  1.00  0.00           H
ATOM   3301  CE2 TRP X 215      -0.544 -14.266  16.886  1.00  0.00           C
ATOM   3302  CZ2 TRP X 215      -0.299 -14.098  18.218  1.00  0.00           C
ATOM   3303  HZ2 TRP X 215      -0.077 -14.908  18.898  1.00  0.00           H
ATOM   3304  CH2 TRP X 215      -0.384 -12.837  18.776  1.00  0.00           C
ATOM   3305  HH2 TRP X 215      -0.336 -12.726  19.849  1.00  0.00           H
ATOM   3306  CZ3 TRP X 215      -0.697 -11.687  17.970  1.00  0.00           C
ATOM   3307  HZ3 TRP X 215      -0.779 -10.701  18.408  1.00  0.00           H
ATOM   3308  CE3 TRP X 215      -1.003 -11.872  16.627  1.00  0.00           C
ATOM   3309  HE3 TRP X 215      -1.247 -10.993  16.057  1.00  0.00           H
ATOM   3310  CD2 TRP X 215      -0.928 -13.176  16.014  1.00  0.00           C
ATOM   3311  C   TRP X 215      -4.230 -13.211  13.785  1.00  0.00           C
ATOM   3312  O   TRP X 215      -4.842 -14.132  14.350  1.00  0.00           O
ATOM   3313  N   GLN X 216      -4.579 -11.928  13.897  1.00  0.00           N
ATOM   3314  H   GLN X 216      -4.047 -11.267  13.341  1.00  0.00           H
ATOM   3315  CA  GLN X 216      -5.403 -11.374  14.974  1.00  0.00           C
ATOM   3316  HA  GLN X 216      -6.022 -12.256  15.153  1.00  0.00           H
ATOM   3317  CB  GLN X 216      -4.485 -11.114  16.174  1.00  0.00           C
ATOM   3318  HB2 GLN X 216      -3.812 -11.975  16.189  1.00  0.00           H
ATOM   3319  HB3 GLN X 216      -3.841 -10.276  15.902  1.00  0.00           H
ATOM   3320  CG  GLN X 216      -5.176 -10.929  17.545  1.00  0.00           C
ATOM   3321  HG2 GLN X 216      -5.286  -9.892  17.860  1.00  0.00           H
ATOM   3322  HG3 GLN X 216      -6.156 -11.403  17.552  1.00  0.00           H
ATOM   3323  CD  GLN X 216      -4.446 -11.602  18.703  1.00  0.00           C
ATOM   3324  OE1 GLN X 216      -4.578 -12.791  18.800  1.00  0.00           O
ATOM   3325  NE2 GLN X 216      -3.669 -10.977  19.605  1.00  0.00           N
ATOM   3326 HE21 GLN X 216      -3.365 -11.450  20.445  1.00  0.00           H
ATOM   3327 HE22 GLN X 216      -3.550  -9.975  19.537  1.00  0.00           H
ATOM   3328  C   GLN X 216      -6.375 -10.209  14.616  1.00  0.00           C
ATOM   3329  O   GLN X 216      -6.943  -9.443  15.466  1.00  0.00           O
ATOM   3330  N   GY1 X 217      -6.626 -10.157  13.327  1.00  0.00           N
ATOM   3331  H   GY1 X 217      -6.134 -10.756  12.683  1.00  0.00           H
ATOM   3332  CA  GY1 X 217      -7.634  -9.262  12.739  1.00  0.00           C
ATOM   3333  HA2 GY1 X 217      -8.438  -9.241  13.474  1.00  0.00           H
ATOM   3334  HA3 GY1 X 217      -7.184  -8.275  12.675  1.00  0.00           H
ATOM   3335  C   GY1 X 217      -8.205  -9.601  11.397  1.00  0.00           C
ATOM   3336  O   GY1 X 217      -7.558  -9.453  10.426  1.00  0.00           O
ATOM   3337  N   SER X 218      -9.497  -9.628  11.503  1.00  0.00           N
ATOM   3338  H   SER X 218      -9.834  -9.714  12.452  1.00  0.00           H
ATOM   3339  CA  SER X 218     -10.452  -9.033  10.580  1.00  0.00           C
ATOM   3340  HA  SER X 218     -10.094  -9.282   9.572  1.00  0.00           H
ATOM   3341  CB  SER X 218     -11.782  -9.780  10.725  1.00  0.00           C
ATOM   3342  HB2 SER X 218     -12.244  -9.652  11.710  1.00  0.00           H
ATOM   3343  HB3 SER X 218     -12.634  -9.360  10.180  1.00  0.00           H
ATOM   3344  OG  SER X 218     -11.697 -11.114  10.376  1.00  0.00           O
ATOM   3345  HG  SER X 218     -11.633 -11.580  11.213  1.00  0.00           H
ATOM   3346  C   SER X 218     -10.685  -7.605  10.758  1.00  0.00           C
ATOM   3347  O   SER X 218     -11.166  -6.992   9.783  1.00  0.00           O
ATOM   3348  N   ASN X 219     -10.533  -7.057  11.934  1.00  0.00           N
ATOM   3349  H   ASN X 219     -10.383  -7.679  12.709  1.00  0.00           H
ATOM   3350  CA  ASN X 219     -10.342  -5.637  12.211  1.00  0.00           C
ATOM   3351  HA  ASN X 219     -10.920  -5.140  11.433  1.00  0.00           H
ATOM   3352  CB  ASN X 219     -10.826  -5.253  13.622  1.00  0.00           C
ATOM   3353  HB2 ASN X 219     -11.751  -5.759  13.906  1.00  0.00           H
ATOM   3354  HB3 ASN X 219     -10.038  -5.518  14.320  1.00  0.00           H
ATOM   3355  CG  ASN X 219     -11.134  -3.715  13.794  1.00  0.00           C
ATOM   3356  OD1 ASN X 219     -10.869  -2.886  12.932  1.00  0.00           O
ATOM   3357  ND2 ASN X 219     -11.739  -3.428  14.891  1.00  0.00           N
ATOM   3358 HD21 ASN X 219     -11.849  -4.121  15.612  1.00  0.00           H
ATOM   3359 HD22 ASN X 219     -11.858  -2.443  15.071  1.00  0.00           H
ATOM   3360  C   ASN X 219      -8.902  -5.336  12.054  1.00  0.00           C
ATOM   3361  O   ASN X 219      -8.085  -6.212  12.179  1.00  0.00           O
ATOM   3362  N   ARG X 220      -8.570  -4.039  11.699  1.00  0.00           N
ATOM   3363  H   ARG X 220      -9.403  -3.485  11.588  1.00  0.00           H
ATOM   3364  CA  ARG X 220      -7.260  -3.529  11.462  1.00  0.00           C
ATOM   3365  HA  ARG X 220      -6.629  -4.366  11.184  1.00  0.00           H
ATOM   3366  CB  ARG X 220      -7.252  -2.535  10.321  1.00  0.00           C
ATOM   3367  HB2 ARG X 220      -7.933  -1.696  10.424  1.00  0.00           H
ATOM   3368  HB3 ARG X 220      -6.293  -2.035  10.135  1.00  0.00           H
ATOM   3369  CG  ARG X 220      -7.574  -3.279   8.999  1.00  0.00           C
ATOM   3370  HG2 ARG X 220      -7.025  -4.219   8.883  1.00  0.00           H
ATOM   3371  HG3 ARG X 220      -8.623  -3.570   9.058  1.00  0.00           H
ATOM   3372  CD  ARG X 220      -7.378  -2.361   7.837  1.00  0.00           C
ATOM   3373  HD2 ARG X 220      -8.020  -1.476   7.920  1.00  0.00           H
ATOM   3374  HD3 ARG X 220      -6.366  -1.977   7.871  1.00  0.00           H
ATOM   3375  NE  ARG X 220      -7.761  -3.093   6.564  1.00  0.00           N
ATOM   3376  HE  ARG X 220      -8.352  -2.585   5.929  1.00  0.00           H
ATOM   3377  CZ  ARG X 220      -7.144  -4.059   5.969  1.00  0.00           C
ATOM   3378  NH1 ARG X 220      -6.198  -4.792   6.485  1.00  0.00           N
ATOM   3379 HH11 ARG X 220      -5.849  -4.583   7.411  1.00  0.00           H
ATOM   3380 HH12 ARG X 220      -5.820  -5.490   5.860  1.00  0.00           H
ATOM   3381  NH2 ARG X 220      -7.557  -4.331   4.730  1.00  0.00           N
ATOM   3382 HH21 ARG X 220      -8.296  -3.783   4.316  1.00  0.00           H
ATOM   3383 HH22 ARG X 220      -7.144  -5.070   4.188  1.00  0.00           H
ATOM   3384  C   ARG X 220      -6.597  -2.959  12.775  1.00  0.00           C
ATOM   3385  O   ARG X 220      -7.209  -2.014  13.359  1.00  0.00           O
ATOM   3386  N   PRO X 221      -5.312  -3.305  13.058  1.00  0.00           N
ATOM   3387  CD  PRO X 221      -4.738  -4.626  12.937  1.00  0.00           C
ATOM   3388  HD2 PRO X 221      -4.099  -4.742  12.069  1.00  0.00           H
ATOM   3389  HD3 PRO X 221      -5.534  -5.375  12.922  1.00  0.00           H
ATOM   3390  CG  PRO X 221      -3.677  -4.632  14.048  1.00  0.00           C
ATOM   3391  HG2 PRO X 221      -2.815  -5.231  13.759  1.00  0.00           H
ATOM   3392  HG3 PRO X 221      -4.013  -4.953  15.040  1.00  0.00           H
ATOM   3393  CB  PRO X 221      -3.186  -3.197  14.122  1.00  0.00           C
ATOM   3394  HB2 PRO X 221      -2.463  -2.998  13.322  1.00  0.00           H
ATOM   3395  HB3 PRO X 221      -2.833  -2.872  15.096  1.00  0.00           H
ATOM   3396  CA  PRO X 221      -4.414  -2.426  13.733  1.00  0.00           C
ATOM   3397  HA  PRO X 221      -4.826  -2.139  14.694  1.00  0.00           H
ATOM   3398  C   PRO X 221      -3.982  -1.124  12.966  1.00  0.00           C
ATOM   3399  O   PRO X 221      -3.649  -1.196  11.792  1.00  0.00           O
ATOM   3400  N   VAL X 222      -3.914  -0.027  13.723  1.00  0.00           N
ATOM   3401  H   VAL X 222      -4.288  -0.152  14.659  1.00  0.00           H
ATOM   3402  CA  VAL X 222      -3.305   1.240  13.239  1.00  0.00           C
ATOM   3403  HA  VAL X 222      -2.980   1.106  12.214  1.00  0.00           H
ATOM   3404  CB  VAL X 222      -4.214   2.494  13.322  1.00  0.00           C
ATOM   3405  HB  VAL X 222      -4.245   2.840  14.356  1.00  0.00           H
ATOM   3406  CG1 VAL X 222      -3.541   3.556  12.429  1.00  0.00           C
ATOM   3407 HG11 VAL X 222      -2.545   3.735  12.831  1.00  0.00           H
ATOM   3408 HG12 VAL X 222      -3.467   3.175  11.415  1.00  0.00           H
ATOM   3409 HG13 VAL X 222      -4.215   4.394  12.218  1.00  0.00           H
ATOM   3410  CG2 VAL X 222      -5.635   2.283  12.770  1.00  0.00           C
ATOM   3411 HG21 VAL X 222      -6.112   1.533  13.392  1.00  0.00           H
ATOM   3412 HG22 VAL X 222      -5.529   1.884  11.760  1.00  0.00           H
ATOM   3413 HG23 VAL X 222      -6.197   3.217  12.891  1.00  0.00           H
ATOM   3414  C   VAL X 222      -2.028   1.395  14.106  1.00  0.00           C
ATOM   3415  O   VAL X 222      -2.107   1.483  15.349  1.00  0.00           O
ATOM   3416  N   ILE X 223      -0.831   1.506  13.470  1.00  0.00           N
ATOM   3417  H   ILE X 223      -0.807   1.477  12.466  1.00  0.00           H
ATOM   3418  CA  ILE X 223       0.399   2.055  14.047  1.00  0.00           C
ATOM   3419  HA  ILE X 223       0.424   1.715  15.082  1.00  0.00           H
ATOM   3420  CB  ILE X 223       1.643   1.517  13.377  1.00  0.00           C
ATOM   3421  HB  ILE X 223       1.577   1.738  12.319  1.00  0.00           H
ATOM   3422  CG2 ILE X 223       2.872   2.096  14.037  1.00  0.00           C
ATOM   3423 HG21 ILE X 223       2.946   1.778  15.078  1.00  0.00           H
ATOM   3424 HG22 ILE X 223       2.969   3.185  13.956  1.00  0.00           H
ATOM   3425 HG23 ILE X 223       3.801   1.963  13.482  1.00  0.00           H
ATOM   3426  CG1 ILE X 223       1.751   0.012  13.454  1.00  0.00           C
ATOM   3427 HG12 ILE X 223       2.007  -0.322  14.454  1.00  0.00           H
ATOM   3428 HG13 ILE X 223       0.793  -0.456  13.247  1.00  0.00           H
ATOM   3429  CD1 ILE X 223       2.665  -0.549  12.356  1.00  0.00           C
ATOM   3430 HD11 ILE X 223       2.327  -0.272  11.352  1.00  0.00           H
ATOM   3431 HD12 ILE X 223       2.778  -1.636  12.356  1.00  0.00           H
ATOM   3432 HD13 ILE X 223       3.684  -0.175  12.473  1.00  0.00           H
ATOM   3433  C   ILE X 223       0.351   3.603  14.132  1.00  0.00           C
ATOM   3434  O   ILE X 223       0.133   4.196  13.067  1.00  0.00           O
ATOM   3435  N   ARG X 224       0.656   4.275  15.265  1.00  0.00           N
ATOM   3436  H   ARG X 224       1.149   3.698  15.932  1.00  0.00           H
ATOM   3437  CA  ARG X 224       0.649   5.694  15.494  1.00  0.00           C
ATOM   3438  HA  ARG X 224       0.309   6.211  14.595  1.00  0.00           H
ATOM   3439  CB  ARG X 224      -0.434   6.092  16.542  1.00  0.00           C
ATOM   3440  HB2 ARG X 224      -0.010   5.959  17.539  1.00  0.00           H
ATOM   3441  HB3 ARG X 224      -0.581   7.167  16.568  1.00  0.00           H
ATOM   3442  CG  ARG X 224      -1.751   5.324  16.361  1.00  0.00           C
ATOM   3443  HG2 ARG X 224      -1.909   5.418  15.286  1.00  0.00           H
ATOM   3444  HG3 ARG X 224      -1.613   4.286  16.687  1.00  0.00           H
ATOM   3445  CD  ARG X 224      -2.938   5.840  17.105  1.00  0.00           C
ATOM   3446  HD2 ARG X 224      -3.855   5.272  16.931  1.00  0.00           H
ATOM   3447  HD3 ARG X 224      -2.781   5.886  18.172  1.00  0.00           H
ATOM   3448  NE  ARG X 224      -3.270   7.226  16.713  1.00  0.00           N
ATOM   3449  HE  ARG X 224      -2.585   7.709  16.151  1.00  0.00           H
ATOM   3450  CZ  ARG X 224      -4.369   7.895  16.962  1.00  0.00           C
ATOM   3451  NH1 ARG X 224      -5.414   7.396  17.467  1.00  0.00           N
ATOM   3452 HH11 ARG X 224      -5.484   6.429  17.747  1.00  0.00           H
ATOM   3453 HH12 ARG X 224      -6.048   8.071  17.863  1.00  0.00           H
ATOM   3454  NH2 ARG X 224      -4.401   9.215  16.803  1.00  0.00           N
ATOM   3455 HH21 ARG X 224      -3.624   9.613  16.303  1.00  0.00           H
ATOM   3456 HH22 ARG X 224      -5.236   9.716  17.084  1.00  0.00           H
ATOM   3457  C   ARG X 224       2.063   6.112  15.780  1.00  0.00           C
ATOM   3458  O   ARG X 224       2.704   5.394  16.590  1.00  0.00           O
ATOM   3459  N   ILE X 225       2.538   7.157  15.087  1.00  0.00           N
ATOM   3460  H   ILE X 225       1.924   7.717  14.513  1.00  0.00           H
ATOM   3461  CA  ILE X 225       3.926   7.570  15.142  1.00  0.00           C
ATOM   3462  HA  ILE X 225       4.400   7.163  16.045  1.00  0.00           H
ATOM   3463  CB  ILE X 225       4.702   7.072  13.863  1.00  0.00           C
ATOM   3464  HB  ILE X 225       4.114   7.380  13.003  1.00  0.00           H
ATOM   3465  CG2 ILE X 225       6.122   7.609  13.653  1.00  0.00           C
ATOM   3466 HG21 ILE X 225       6.087   8.691  13.523  1.00  0.00           H
ATOM   3467 HG22 ILE X 225       6.592   7.263  12.728  1.00  0.00           H
ATOM   3468 HG23 ILE X 225       6.827   7.374  14.447  1.00  0.00           H
ATOM   3469  CG1 ILE X 225       4.804   5.564  13.846  1.00  0.00           C
ATOM   3470 HG12 ILE X 225       5.774   5.322  14.279  1.00  0.00           H
ATOM   3471 HG13 ILE X 225       4.035   5.095  14.456  1.00  0.00           H
ATOM   3472  CD1 ILE X 225       4.770   4.937  12.406  1.00  0.00           C
ATOM   3473 HD11 ILE X 225       3.839   5.094  11.848  1.00  0.00           H
ATOM   3474 HD12 ILE X 225       4.860   3.853  12.508  1.00  0.00           H
ATOM   3475 HD13 ILE X 225       5.605   5.340  11.825  1.00  0.00           H
ATOM   3476  C   ILE X 225       3.918   9.097  15.177  1.00  0.00           C
ATOM   3477  O   ILE X 225       3.100   9.773  14.553  1.00  0.00           O
ATOM   3478  N   ASP X 226       5.025   9.622  15.812  1.00  0.00           N
ATOM   3479  H   ASP X 226       5.518   9.078  16.494  1.00  0.00           H
ATOM   3480  CA  ASP X 226       5.376  11.012  15.818  1.00  0.00           C
ATOM   3481  HA  ASP X 226       4.782  11.709  15.224  1.00  0.00           H
ATOM   3482  CB  ASP X 226       5.109  11.422  17.223  1.00  0.00           C
ATOM   3483  HB2 ASP X 226       4.116  11.046  17.472  1.00  0.00           H
ATOM   3484  HB3 ASP X 226       5.771  10.882  17.892  1.00  0.00           H
ATOM   3485  CG  ASP X 226       5.178  12.926  17.444  1.00  0.00           C
ATOM   3486  OD1 ASP X 226       6.268  13.510  17.223  1.00  0.00           O
ATOM   3487  OD2 ASP X 226       4.203  13.539  17.981  1.00  0.00           O
ATOM   3488  C   ASP X 226       6.851  11.162  15.448  1.00  0.00           C
ATOM   3489  O   ASP X 226       7.791  10.709  16.150  1.00  0.00           O
ATOM   3490  N   PRO X 227       7.155  11.933  14.418  1.00  0.00           N
ATOM   3491  CD  PRO X 227       6.229  12.588  13.438  1.00  0.00           C
ATOM   3492  HD2 PRO X 227       5.575  13.252  14.003  1.00  0.00           H
ATOM   3493  HD3 PRO X 227       5.639  11.843  12.895  1.00  0.00           H
ATOM   3494  CG  PRO X 227       7.110  13.334  12.451  1.00  0.00           C
ATOM   3495  HG2 PRO X 227       7.356  14.329  12.814  1.00  0.00           H
ATOM   3496  HG3 PRO X 227       6.667  13.372  11.457  1.00  0.00           H
ATOM   3497  CB  PRO X 227       8.418  12.453  12.449  1.00  0.00           C
ATOM   3498  HB2 PRO X 227       9.345  12.982  12.249  1.00  0.00           H
ATOM   3499  HB3 PRO X 227       8.353  11.523  11.893  1.00  0.00           H
ATOM   3500  CA  PRO X 227       8.541  12.057  13.963  1.00  0.00           C
ATOM   3501  HA  PRO X 227       9.039  11.096  14.125  1.00  0.00           H
ATOM   3502  C   PRO X 227       9.352  13.196  14.745  1.00  0.00           C
ATOM   3503  O   PRO X 227      10.555  13.266  14.585  1.00  0.00           O
ATOM   3504  N   VAL X 228       8.671  14.015  15.529  1.00  0.00           N
ATOM   3505  H   VAL X 228       7.720  13.802  15.808  1.00  0.00           H
ATOM   3506  CA  VAL X 228       9.328  14.933  16.479  1.00  0.00           C
ATOM   3507  HA  VAL X 228      10.299  15.289  16.135  1.00  0.00           H
ATOM   3508  CB  VAL X 228       8.363  16.135  16.788  1.00  0.00           C
ATOM   3509  HB  VAL X 228       7.382  15.770  17.092  1.00  0.00           H
ATOM   3510  CG1 VAL X 228       9.008  17.118  17.875  1.00  0.00           C
ATOM   3511 HG11 VAL X 228       9.889  17.589  17.439  1.00  0.00           H
ATOM   3512 HG12 VAL X 228       8.404  17.954  18.235  1.00  0.00           H
ATOM   3513 HG13 VAL X 228       9.206  16.602  18.824  1.00  0.00           H
ATOM   3514  CG2 VAL X 228       8.215  16.844  15.443  1.00  0.00           C
ATOM   3515 HG21 VAL X 228       7.748  16.223  14.672  1.00  0.00           H
ATOM   3516 HG22 VAL X 228       9.184  17.287  15.199  1.00  0.00           H
ATOM   3517 HG23 VAL X 228       7.544  17.661  15.697  1.00  0.00           H
ATOM   3518  C   VAL X 228       9.745  14.124  17.684  1.00  0.00           C
ATOM   3519  O   VAL X 228      10.991  14.054  17.952  1.00  0.00           O
ATOM   3520  N   ALA X 229       8.913  13.344  18.294  1.00  0.00           N
ATOM   3521  H   ALA X 229       7.930  13.443  18.089  1.00  0.00           H
ATOM   3522  CA  ALA X 229       9.189  12.605  19.488  1.00  0.00           C
ATOM   3523  HA  ALA X 229       9.755  13.127  20.256  1.00  0.00           H
ATOM   3524  CB  ALA X 229       7.910  11.983  20.151  1.00  0.00           C
ATOM   3525  HB1 ALA X 229       7.395  11.347  19.433  1.00  0.00           H
ATOM   3526  HB2 ALA X 229       7.110  12.695  20.348  1.00  0.00           H
ATOM   3527  HB3 ALA X 229       8.177  11.389  21.026  1.00  0.00           H
ATOM   3528  C   ALA X 229      10.035  11.286  19.159  1.00  0.00           C
ATOM   3529  O   ALA X 229      10.637  10.691  20.042  1.00  0.00           O
ATOM   3530  N   MET X 230      10.187  10.908  17.880  1.00  0.00           N
ATOM   3531  H   MET X 230       9.634  11.465  17.247  1.00  0.00           H
ATOM   3532  CA  MET X 230      10.688   9.552  17.443  1.00  0.00           C
ATOM   3533  HA  MET X 230      10.370   9.377  16.413  1.00  0.00           H
ATOM   3534  CB  MET X 230      12.265   9.482  17.445  1.00  0.00           C
ATOM   3535  HB2 MET X 230      12.563   9.564  18.500  1.00  0.00           H
ATOM   3536  HB3 MET X 230      12.531   8.509  17.026  1.00  0.00           H
ATOM   3537  CG  MET X 230      12.876  10.552  16.565  1.00  0.00           C
ATOM   3538  HG2 MET X 230      12.347  10.505  15.618  1.00  0.00           H
ATOM   3539  HG3 MET X 230      12.930  11.508  17.095  1.00  0.00           H
ATOM   3540  SD  MET X 230      14.621  10.065  15.939  1.00  0.00           S
ATOM   3541  CE  MET X 230      15.497  10.023  17.505  1.00  0.00           C
ATOM   3542  HE1 MET X 230      16.582   9.871  17.452  1.00  0.00           H
ATOM   3543  HE2 MET X 230      15.292  11.027  17.880  1.00  0.00           H
ATOM   3544  HE3 MET X 230      14.838   9.440  18.150  1.00  0.00           H
ATOM   3545  C   MET X 230      10.050   8.411  18.278  1.00  0.00           C
ATOM   3546  O   MET X 230      10.737   7.440  18.618  1.00  0.00           O
ATOM   3547  N   THR X 231       8.714   8.547  18.537  1.00  0.00           N
ATOM   3548  H   THR X 231       8.212   9.356  18.208  1.00  0.00           H
ATOM   3549  CA  THR X 231       7.910   7.614  19.419  1.00  0.00           C
ATOM   3550  HA  THR X 231       8.517   6.768  19.708  1.00  0.00           H
ATOM   3551  CB  THR X 231       7.571   8.315  20.771  1.00  0.00           C
ATOM   3552  HB  THR X 231       6.957   9.213  20.666  1.00  0.00           H
ATOM   3553  CG2 THR X 231       6.785   7.628  21.826  1.00  0.00           C
ATOM   3554 HG21 THR X 231       5.862   7.277  21.376  1.00  0.00           H
ATOM   3555 HG22 THR X 231       6.538   8.413  22.542  1.00  0.00           H
ATOM   3556 HG23 THR X 231       7.398   6.901  22.370  1.00  0.00           H
ATOM   3557  OG1 THR X 231       8.798   8.607  21.308  1.00  0.00           O
ATOM   3558  HG1 THR X 231       9.228   9.268  20.754  1.00  0.00           H
ATOM   3559  C   THR X 231       6.613   7.130  18.688  1.00  0.00           C
ATOM   3560  O   THR X 231       6.022   7.891  17.886  1.00  0.00           O
ATOM   3561  N   HIE X 232       6.229   5.934  19.072  1.00  0.00           N
ATOM   3562  H   HIE X 232       6.770   5.504  19.814  1.00  0.00           H
ATOM   3563  CA  HIE X 232       5.232   5.125  18.419  1.00  0.00           C
ATOM   3564  HA  HIE X 232       4.465   5.825  18.098  1.00  0.00           H
ATOM   3565  CB  HIE X 232       5.917   4.394  17.340  1.00  0.00           C
ATOM   3566  HB2 HIE X 232       5.220   3.864  16.695  1.00  0.00           H
ATOM   3567  HB3 HIE X 232       6.344   5.115  16.655  1.00  0.00           H
ATOM   3568  CG  HIE X 232       7.076   3.417  17.522  1.00  0.00           C
ATOM   3569  ND1 HIE X 232       8.380   3.707  17.200  1.00  0.00           N
ATOM   3570  CE1 HIE X 232       9.050   2.587  17.436  1.00  0.00           C
ATOM   3571  HE1 HIE X 232      10.064   2.398  17.126  1.00  0.00           H
ATOM   3572  NE2 HIE X 232       8.241   1.694  18.014  1.00  0.00           N
ATOM   3573  HE2 HIE X 232       8.489   0.745  18.249  1.00  0.00           H
ATOM   3574  CD2 HIE X 232       6.962   2.180  18.079  1.00  0.00           C
ATOM   3575  HD2 HIE X 232       6.072   1.669  18.392  1.00  0.00           H
ATOM   3576  C   HIE X 232       4.515   4.191  19.348  1.00  0.00           C
ATOM   3577  O   HIE X 232       5.056   3.666  20.297  1.00  0.00           O
ATOM   3578  N   THR X 233       3.392   3.743  18.782  1.00  0.00           N
ATOM   3579  H   THR X 233       3.024   4.227  17.978  1.00  0.00           H
ATOM   3580  CA  THR X 233       2.477   2.734  19.403  1.00  0.00           C
ATOM   3581  HA  THR X 233       3.056   1.899  19.793  1.00  0.00           H
ATOM   3582  CB  THR X 233       1.796   3.410  20.650  1.00  0.00           C
ATOM   3583  HB  THR X 233       2.596   3.908  21.209  1.00  0.00           H
ATOM   3584  CG2 THR X 233       0.827   4.560  20.235  1.00  0.00           C
ATOM   3585 HG21 THR X 233       1.346   5.520  20.160  1.00  0.00           H
ATOM   3586 HG22 THR X 233       0.110   4.798  21.028  1.00  0.00           H
ATOM   3587 HG23 THR X 233       0.141   4.384  19.407  1.00  0.00           H
ATOM   3588  OG1 THR X 233       1.033   2.510  21.478  1.00  0.00           O
ATOM   3589  HG1 THR X 233       0.965   2.836  22.376  1.00  0.00           H
ATOM   3590  C   THR X 233       1.534   2.139  18.416  1.00  0.00           C
ATOM   3591  O   THR X 233       1.704   2.246  17.221  1.00  0.00           O
ATOM   3592  N   SER X 234       0.598   1.334  18.901  1.00  0.00           N
ATOM   3593  H   SER X 234       0.568   1.242  19.911  1.00  0.00           H
ATOM   3594  CA  SER X 234      -0.532   0.842  18.064  1.00  0.00           C
ATOM   3595  HA  SER X 234      -0.673   1.647  17.336  1.00  0.00           H
ATOM   3596  CB  SER X 234      -0.116  -0.479  17.483  1.00  0.00           C
ATOM   3597  HB2 SER X 234      -0.925  -0.765  16.806  1.00  0.00           H
ATOM   3598  HB3 SER X 234       0.732  -0.399  16.805  1.00  0.00           H
ATOM   3599  OG  SER X 234       0.171  -1.448  18.442  1.00  0.00           O
ATOM   3600  HG  SER X 234       0.913  -1.215  18.999  1.00  0.00           H
ATOM   3601  C   SER X 234      -1.866   0.745  18.857  1.00  0.00           C
ATOM   3602  O   SER X 234      -1.890   0.602  20.069  1.00  0.00           O
ATOM   3603  N   GLN X 235      -3.056   0.755  18.156  1.00  0.00           N
ATOM   3604  H   GLN X 235      -2.988   0.965  17.179  1.00  0.00           H
ATOM   3605  CA  GLN X 235      -4.415   0.529  18.671  1.00  0.00           C
ATOM   3606  HA  GLN X 235      -4.326  -0.215  19.458  1.00  0.00           H
ATOM   3607  CB  GLN X 235      -5.115   1.801  19.198  1.00  0.00           C
ATOM   3608  HB2 GLN X 235      -6.048   1.464  19.655  1.00  0.00           H
ATOM   3609  HB3 GLN X 235      -4.639   2.435  19.941  1.00  0.00           H
ATOM   3610  CG  GLN X 235      -5.442   2.845  18.180  1.00  0.00           C
ATOM   3611  HG2 GLN X 235      -4.547   3.458  18.074  1.00  0.00           H
ATOM   3612  HG3 GLN X 235      -5.863   2.462  17.243  1.00  0.00           H
ATOM   3613  CD  GLN X 235      -6.560   3.749  18.547  1.00  0.00           C
ATOM   3614  OE1 GLN X 235      -6.381   4.911  18.802  1.00  0.00           O
ATOM   3615  NE2 GLN X 235      -7.772   3.281  18.602  1.00  0.00           N
ATOM   3616 HE21 GLN X 235      -8.552   3.920  18.654  1.00  0.00           H
ATOM   3617 HE22 GLN X 235      -7.886   2.352  18.237  1.00  0.00           H
ATOM   3618  C   GLN X 235      -5.144  -0.198  17.556  1.00  0.00           C
ATOM   3619  O   GLN X 235      -4.681  -0.401  16.483  1.00  0.00           O
ATOM   3620  N   TYR X 236      -6.316  -0.741  17.864  1.00  0.00           N
ATOM   3621  H   TYR X 236      -6.581  -0.631  18.827  1.00  0.00           H
ATOM   3622  CA  TYR X 236      -7.257  -1.071  16.804  1.00  0.00           C
ATOM   3623  HA  TYR X 236      -6.744  -1.439  15.910  1.00  0.00           H
ATOM   3624  CB  TYR X 236      -8.159  -2.273  17.218  1.00  0.00           C
ATOM   3625  HB2 TYR X 236      -8.433  -2.169  18.267  1.00  0.00           H
ATOM   3626  HB3 TYR X 236      -9.157  -2.262  16.768  1.00  0.00           H
ATOM   3627  CG  TYR X 236      -7.515  -3.605  17.031  1.00  0.00           C
ATOM   3628  CD1 TYR X 236      -6.666  -4.149  18.027  1.00  0.00           C
ATOM   3629  HD1 TYR X 236      -6.267  -3.602  18.868  1.00  0.00           H
ATOM   3630  CE1 TYR X 236      -6.042  -5.419  17.802  1.00  0.00           C
ATOM   3631  HE1 TYR X 236      -5.331  -5.814  18.502  1.00  0.00           H
ATOM   3632  CZ  TYR X 236      -6.320  -6.152  16.608  1.00  0.00           C
ATOM   3633  OH  TYR X 236      -5.724  -7.360  16.442  1.00  0.00           O
ATOM   3634  HH  TYR X 236      -6.181  -7.968  15.860  1.00  0.00           H
ATOM   3635  CE2 TYR X 236      -7.200  -5.598  15.720  1.00  0.00           C
ATOM   3636  HE2 TYR X 236      -7.401  -6.115  14.795  1.00  0.00           H
ATOM   3637  CD2 TYR X 236      -7.677  -4.290  15.835  1.00  0.00           C
ATOM   3638  HD2 TYR X 236      -8.374  -3.983  15.076  1.00  0.00           H
ATOM   3639  C   TYR X 236      -8.195   0.103  16.487  1.00  0.00           C
ATOM   3640  O   TYR X 236      -8.442   0.923  17.411  1.00  0.00           O
ATOM   3641  N   ILE X 237      -8.718   0.104  15.276  1.00  0.00           N
ATOM   3642  H   ILE X 237      -8.411  -0.595  14.624  1.00  0.00           H
ATOM   3643  CA  ILE X 237      -9.877   0.945  14.863  1.00  0.00           C
ATOM   3644  HA  ILE X 237      -9.620   1.981  15.066  1.00  0.00           H
ATOM   3645  CB  ILE X 237     -10.193   0.625  13.328  1.00  0.00           C
ATOM   3646  HB  ILE X 237     -10.108  -0.460  13.246  1.00  0.00           H
ATOM   3647  CG2 ILE X 237     -11.629   0.969  12.920  1.00  0.00           C
ATOM   3648 HG21 ILE X 237     -11.874   0.704  11.884  1.00  0.00           H
ATOM   3649 HG22 ILE X 237     -11.749   2.043  13.028  1.00  0.00           H
ATOM   3650 HG23 ILE X 237     -12.366   0.459  13.530  1.00  0.00           H
ATOM   3651  CG1 ILE X 237      -9.127   1.305  12.422  1.00  0.00           C
ATOM   3652 HG12 ILE X 237      -8.805   2.269  12.811  1.00  0.00           H
ATOM   3653 HG13 ILE X 237      -8.285   0.613  12.352  1.00  0.00           H
ATOM   3654  CD1 ILE X 237      -9.536   1.478  10.959  1.00  0.00           C
ATOM   3655 HD11 ILE X 237      -8.707   1.806  10.321  1.00  0.00           H
ATOM   3656 HD12 ILE X 237     -10.281   2.263  10.829  1.00  0.00           H
ATOM   3657 HD13 ILE X 237      -9.848   0.500  10.608  1.00  0.00           H
ATOM   3658  C   ILE X 237     -11.051   0.541  15.810  1.00  0.00           C
ATOM   3659  O   ILE X 237     -11.399  -0.620  15.887  1.00  0.00           O
ATOM   3660  N   CYX X 238     -11.635   1.514  16.537  1.00  0.00           N
ATOM   3661  H   CYX X 238     -11.481   2.496  16.361  1.00  0.00           H
ATOM   3662  CA  CYX X 238     -12.631   1.201  17.533  1.00  0.00           C
ATOM   3663  HA  CYX X 238     -12.246   0.412  18.176  1.00  0.00           H
ATOM   3664  CB  CYX X 238     -12.901   2.438  18.364  1.00  0.00           C
ATOM   3665  HB2 CYX X 238     -13.261   3.315  17.822  1.00  0.00           H
ATOM   3666  HB3 CYX X 238     -13.657   2.105  19.075  1.00  0.00           H
ATOM   3667  SG  CYX X 238     -11.497   3.061  19.247  1.00  0.00           S
ATOM   3668  C   CYX X 238     -13.988   0.783  16.936  1.00  0.00           C
ATOM   3669  O   CYX X 238     -14.628  -0.063  17.596  1.00  0.00           O
ATOM   3670  N   SER X 239     -14.327   1.256  15.748  1.00  0.00           N
ATOM   3671  H   SER X 239     -13.668   1.833  15.238  1.00  0.00           H
ATOM   3672  CA  SER X 239     -15.629   0.905  15.153  1.00  0.00           C
ATOM   3673  HA  SER X 239     -16.457   1.158  15.820  1.00  0.00           H
ATOM   3674  CB  SER X 239     -15.800   1.767  13.891  1.00  0.00           C
ATOM   3675  HB2 SER X 239     -15.614   2.835  14.060  1.00  0.00           H
ATOM   3676  HB3 SER X 239     -15.097   1.482  13.119  1.00  0.00           H
ATOM   3677  OG  SER X 239     -17.100   1.540  13.231  1.00  0.00           O
ATOM   3678  HG  SER X 239     -17.732   2.203  13.524  1.00  0.00           H
ATOM   3679  C   SER X 239     -15.705  -0.568  14.851  1.00  0.00           C
ATOM   3680  O   SER X 239     -14.655  -1.115  14.521  1.00  0.00           O
ATOM   3681  N   PRO X 240     -16.799  -1.243  14.856  1.00  0.00           N
ATOM   3682  CD  PRO X 240     -18.037  -0.819  15.460  1.00  0.00           C
ATOM   3683  HD2 PRO X 240     -18.451   0.149  15.150  1.00  0.00           H
ATOM   3684  HD3 PRO X 240     -17.992  -0.840  16.540  1.00  0.00           H
ATOM   3685  CG  PRO X 240     -18.997  -1.917  15.093  1.00  0.00           C
ATOM   3686  HG2 PRO X 240     -19.402  -1.887  14.084  1.00  0.00           H
ATOM   3687  HG3 PRO X 240     -19.943  -1.859  15.631  1.00  0.00           H
ATOM   3688  CB  PRO X 240     -18.182  -3.175  15.130  1.00  0.00           C
ATOM   3689  HB2 PRO X 240     -18.577  -3.960  14.482  1.00  0.00           H
ATOM   3690  HB3 PRO X 240     -18.017  -3.523  16.147  1.00  0.00           H
ATOM   3691  CA  PRO X 240     -16.868  -2.672  14.529  1.00  0.00           C
ATOM   3692  HA  PRO X 240     -15.985  -3.072  15.047  1.00  0.00           H
ATOM   3693  C   PRO X 240     -16.800  -2.934  12.955  1.00  0.00           C
ATOM   3694  O   PRO X 240     -16.831  -4.120  12.617  1.00  0.00           O
ATOM   3695  N   VAL X 241     -16.576  -1.940  12.066  1.00  0.00           N
ATOM   3696  H   VAL X 241     -16.399  -1.024  12.464  1.00  0.00           H
ATOM   3697  CA  VAL X 241     -16.568  -2.188  10.541  1.00  0.00           C
ATOM   3698  HA  VAL X 241     -17.292  -2.982  10.355  1.00  0.00           H
ATOM   3699  CB  VAL X 241     -16.892  -0.866   9.760  1.00  0.00           C
ATOM   3700  HB  VAL X 241     -16.258  -0.092  10.204  1.00  0.00           H
ATOM   3701  CG1 VAL X 241     -16.680  -0.964   8.235  1.00  0.00           C
ATOM   3702 HG11 VAL X 241     -17.354  -1.754   7.894  1.00  0.00           H
ATOM   3703 HG12 VAL X 241     -17.155  -0.077   7.816  1.00  0.00           H
ATOM   3704 HG13 VAL X 241     -15.614  -1.029   8.056  1.00  0.00           H
ATOM   3705  CG2 VAL X 241     -18.308  -0.421  10.158  1.00  0.00           C
ATOM   3706 HG21 VAL X 241     -18.614   0.466   9.601  1.00  0.00           H
ATOM   3707 HG22 VAL X 241     -18.360  -0.200  11.224  1.00  0.00           H
ATOM   3708 HG23 VAL X 241     -19.036  -1.189   9.915  1.00  0.00           H
ATOM   3709  C   VAL X 241     -15.294  -2.825  10.138  1.00  0.00           C
ATOM   3710  O   VAL X 241     -14.181  -2.252  10.121  1.00  0.00           O
ATOM   3711  N   LEU X 242     -15.382  -4.119   9.816  1.00  0.00           N
ATOM   3712  H   LEU X 242     -16.318  -4.496   9.754  1.00  0.00           H
ATOM   3713  CA  LEU X 242     -14.217  -5.039   9.426  1.00  0.00           C
ATOM   3714  HA  LEU X 242     -13.391  -4.886  10.122  1.00  0.00           H
ATOM   3715  CB  LEU X 242     -14.692  -6.447   9.625  1.00  0.00           C
ATOM   3716  HB2 LEU X 242     -15.532  -6.625   8.954  1.00  0.00           H
ATOM   3717  HB3 LEU X 242     -13.902  -7.078   9.227  1.00  0.00           H
ATOM   3718  CG  LEU X 242     -15.142  -6.936  10.994  1.00  0.00           C
ATOM   3719  HG  LEU X 242     -16.029  -6.328  11.168  1.00  0.00           H
ATOM   3720  CD1 LEU X 242     -15.472  -8.420  10.943  1.00  0.00           C
ATOM   3721 HD11 LEU X 242     -15.566  -8.789  11.969  1.00  0.00           H
ATOM   3722 HD12 LEU X 242     -14.607  -8.926  10.507  1.00  0.00           H
ATOM   3723 HD13 LEU X 242     -16.429  -8.456  10.419  1.00  0.00           H
ATOM   3724  CD2 LEU X 242     -14.096  -6.860  12.106  1.00  0.00           C
ATOM   3725 HD21 LEU X 242     -14.425  -7.398  12.988  1.00  0.00           H
ATOM   3726 HD22 LEU X 242     -13.134  -7.306  11.842  1.00  0.00           H
ATOM   3727 HD23 LEU X 242     -13.861  -5.819  12.343  1.00  0.00           H
ATOM   3728  C   LEU X 242     -13.616  -4.782   8.056  1.00  0.00           C
ATOM   3729  O   LEU X 242     -14.264  -5.087   7.097  1.00  0.00           O
ATOM   3730  N   THR X 243     -12.340  -4.415   7.932  1.00  0.00           N
ATOM   3731  H   THR X 243     -11.961  -4.112   8.816  1.00  0.00           H
ATOM   3732  CA  THR X 243     -11.616  -4.018   6.665  1.00  0.00           C
ATOM   3733  HA  THR X 243     -12.305  -4.130   5.831  1.00  0.00           H
ATOM   3734  CB  THR X 243     -11.304  -2.603   6.654  1.00  0.00           C
ATOM   3735  HB  THR X 243     -10.853  -2.429   5.672  1.00  0.00           H
ATOM   3736  CG2 THR X 243     -12.599  -1.722   6.890  1.00  0.00           C
ATOM   3737 HG21 THR X 243     -13.239  -2.037   7.710  1.00  0.00           H
ATOM   3738 HG22 THR X 243     -13.133  -1.629   5.944  1.00  0.00           H
ATOM   3739 HG23 THR X 243     -12.332  -0.669   7.020  1.00  0.00           H
ATOM   3740  OG1 THR X 243     -10.531  -2.266   7.716  1.00  0.00           O
ATOM   3741  HG1 THR X 243     -11.006  -2.238   8.547  1.00  0.00           H
ATOM   3742  C   THR X 243     -10.506  -4.949   6.291  1.00  0.00           C
ATOM   3743  O   THR X 243     -10.279  -5.092   5.077  1.00  0.00           O
ATOM   3744  N   AP2 X 244      -9.929  -5.697   7.258  1.00  0.00           N
ATOM   3745  H   AP2 X 244     -10.199  -5.655   8.222  1.00  0.00           H
ATOM   3746  CA  AP2 X 244      -8.936  -6.718   6.903  1.00  0.00           C
ATOM   3747  HA  AP2 X 244      -8.245  -6.364   6.136  1.00  0.00           H
ATOM   3748  CB  AP2 X 244      -7.999  -6.952   8.093  1.00  0.00           C
ATOM   3749  HB2 AP2 X 244      -7.569  -5.996   8.391  1.00  0.00           H
ATOM   3750  HB3 AP2 X 244      -8.671  -7.295   8.882  1.00  0.00           H
ATOM   3751  CG  AP2 X 244      -6.857  -7.945   7.911  1.00  0.00           C
ATOM   3752  OD1 AP2 X 244      -6.264  -7.985   6.823  1.00  0.00           O
ATOM   3753  OD2 AP2 X 244      -6.461  -8.510   8.949  1.00  0.00           O
ATOM   3754  C   AP2 X 244      -9.534  -8.100   6.344  1.00  0.00           C
ATOM   3755  O   AP2 X 244      -9.234  -9.166   6.890  1.00  0.00           O
ATOM   3756  N   ASN X 245     -10.234  -8.007   5.253  1.00  0.00           N
ATOM   3757  H   ASN X 245     -10.410  -7.055   4.977  1.00  0.00           H
ATOM   3758  CA  ASN X 245     -10.945  -9.106   4.631  1.00  0.00           C
ATOM   3759  HA  ASN X 245     -11.755  -9.401   5.295  1.00  0.00           H
ATOM   3760  CB  ASN X 245     -11.599  -8.392   3.460  1.00  0.00           C
ATOM   3761  HB2 ASN X 245     -12.083  -7.495   3.823  1.00  0.00           H
ATOM   3762  HB3 ASN X 245     -10.846  -8.084   2.734  1.00  0.00           H
ATOM   3763  CG  ASN X 245     -12.692  -9.240   2.810  1.00  0.00           C
ATOM   3764  OD1 ASN X 245     -13.851  -9.159   3.180  1.00  0.00           O
ATOM   3765  ND2 ASN X 245     -12.469  -9.923   1.751  1.00  0.00           N
ATOM   3766 HD21 ASN X 245     -11.520  -9.956   1.423  1.00  0.00           H
ATOM   3767 HD22 ASN X 245     -13.302 -10.269   1.293  1.00  0.00           H
ATOM   3768  C   ASN X 245     -10.036 -10.345   4.106  1.00  0.00           C
ATOM   3769  O   ASN X 245      -8.913 -10.057   3.665  1.00  0.00           O
ATOM   3770  N   PRO X 246     -10.613 -11.590   3.914  1.00  0.00           N
ATOM   3771  CD  PRO X 246      -9.928 -12.603   3.134  1.00  0.00           C
ATOM   3772  HD2 PRO X 246      -9.041 -12.945   3.661  1.00  0.00           H
ATOM   3773  HD3 PRO X 246      -9.528 -12.251   2.179  1.00  0.00           H
ATOM   3774  CG  PRO X 246     -10.981 -13.726   2.794  1.00  0.00           C
ATOM   3775  HG2 PRO X 246     -10.534 -14.705   2.608  1.00  0.00           H
ATOM   3776  HG3 PRO X 246     -11.618 -13.296   2.023  1.00  0.00           H
ATOM   3777  CB  PRO X 246     -11.754 -13.733   4.123  1.00  0.00           C
ATOM   3778  HB2 PRO X 246     -11.236 -14.251   4.935  1.00  0.00           H
ATOM   3779  HB3 PRO X 246     -12.725 -14.228   4.110  1.00  0.00           H
ATOM   3780  CA  PRO X 246     -11.913 -12.228   4.326  1.00  0.00           C
ATOM   3781  HA  PRO X 246     -12.615 -11.808   3.610  1.00  0.00           H
ATOM   3782  C   PRO X 246     -12.360 -11.923   5.760  1.00  0.00           C
ATOM   3783  O   PRO X 246     -11.556 -11.776   6.670  1.00  0.00           O
ATOM   3784  N   ARG X 247     -13.666 -11.862   5.924  1.00  0.00           N
ATOM   3785  H   ARG X 247     -14.322 -11.919   5.159  1.00  0.00           H
ATOM   3786  CA  ARG X 247     -14.213 -11.341   7.134  1.00  0.00           C
ATOM   3787  HA  ARG X 247     -13.590 -11.648   7.979  1.00  0.00           H
ATOM   3788  CB  ARG X 247     -14.329  -9.790   7.205  1.00  0.00           C
ATOM   3789  HB2 ARG X 247     -14.533  -9.495   8.232  1.00  0.00           H
ATOM   3790  HB3 ARG X 247     -13.426  -9.274   6.888  1.00  0.00           H
ATOM   3791  CG  ARG X 247     -15.485  -9.305   6.244  1.00  0.00           C
ATOM   3792  HG2 ARG X 247     -15.436  -9.870   5.321  1.00  0.00           H
ATOM   3793  HG3 ARG X 247     -16.426  -9.452   6.773  1.00  0.00           H
ATOM   3794  CD  ARG X 247     -15.390  -7.780   5.889  1.00  0.00           C
ATOM   3795  HD2 ARG X 247     -15.304  -7.222   6.826  1.00  0.00           H
ATOM   3796  HD3 ARG X 247     -14.603  -7.520   5.187  1.00  0.00           H
ATOM   3797  NE  ARG X 247     -16.622  -7.273   5.106  1.00  0.00           N
ATOM   3798  HE  ARG X 247     -17.486  -7.281   5.623  1.00  0.00           H
ATOM   3799  CZ  ARG X 247     -16.826  -7.149   3.804  1.00  0.00           C
ATOM   3800  NH1 ARG X 247     -15.860  -7.348   2.920  1.00  0.00           N
ATOM   3801 HH11 ARG X 247     -15.021  -7.837   3.200  1.00  0.00           H
ATOM   3802 HH12 ARG X 247     -16.041  -7.309   1.929  1.00  0.00           H
ATOM   3803  NH2 ARG X 247     -17.991  -6.828   3.252  1.00  0.00           N
ATOM   3804 HH21 ARG X 247     -18.687  -6.763   3.981  1.00  0.00           H
ATOM   3805 HH22 ARG X 247     -18.157  -6.628   2.275  1.00  0.00           H
ATOM   3806  C   ARG X 247     -15.672 -11.912   7.377  1.00  0.00           C
ATOM   3807  O   ARG X 247     -16.415 -12.050   6.420  1.00  0.00           O
ATOM   3808  N   PRO X 248     -16.047 -12.235   8.587  1.00  0.00           N
ATOM   3809  CD  PRO X 248     -15.271 -12.299   9.848  1.00  0.00           C
ATOM   3810  HD2 PRO X 248     -14.689 -11.399  10.061  1.00  0.00           H
ATOM   3811  HD3 PRO X 248     -14.568 -13.135   9.791  1.00  0.00           H
ATOM   3812  CG  PRO X 248     -16.234 -12.662  10.957  1.00  0.00           C
ATOM   3813  HG2 PRO X 248     -16.576 -11.728  11.411  1.00  0.00           H
ATOM   3814  HG3 PRO X 248     -15.876 -13.327  11.736  1.00  0.00           H
ATOM   3815  CB  PRO X 248     -17.374 -13.352  10.151  1.00  0.00           C
ATOM   3816  HB2 PRO X 248     -18.344 -13.395  10.642  1.00  0.00           H
ATOM   3817  HB3 PRO X 248     -17.126 -14.330   9.745  1.00  0.00           H
ATOM   3818  CA  PRO X 248     -17.457 -12.493   8.913  1.00  0.00           C
ATOM   3819  HA  PRO X 248     -17.877 -13.069   8.092  1.00  0.00           H
ATOM   3820  C   PRO X 248     -18.325 -11.191   9.080  1.00  0.00           C
ATOM   3821  O   PRO X 248     -17.891 -10.099   8.849  1.00  0.00           O
ATOM   3822  N   ASN X 249     -19.612 -11.357   9.379  1.00  0.00           N
ATOM   3823  H   ASN X 249     -20.055 -12.267   9.431  1.00  0.00           H
ATOM   3824  CA  ASN X 249     -20.508 -10.231   9.546  1.00  0.00           C
ATOM   3825  HA  ASN X 249     -20.567  -9.723   8.580  1.00  0.00           H
ATOM   3826  CB  ASN X 249     -21.973 -10.776   9.754  1.00  0.00           C
ATOM   3827  HB2 ASN X 249     -22.117 -11.410  10.634  1.00  0.00           H
ATOM   3828  HB3 ASN X 249     -22.519  -9.875  10.004  1.00  0.00           H
ATOM   3829  CG  ASN X 249     -22.561 -11.380   8.534  1.00  0.00           C
ATOM   3830  OD1 ASN X 249     -23.146 -10.723   7.656  1.00  0.00           O
ATOM   3831  ND2 ASN X 249     -22.299 -12.669   8.318  1.00  0.00           N
ATOM   3832 HD21 ASN X 249     -21.871 -13.320   8.965  1.00  0.00           H
ATOM   3833 HD22 ASN X 249     -22.416 -13.085   7.403  1.00  0.00           H
ATOM   3834  C   ASN X 249     -20.173  -9.252  10.672  1.00  0.00           C
ATOM   3835  O   ASN X 249     -19.797  -9.706  11.802  1.00  0.00           O
ATOM   3836  N   ASP X 250     -20.123  -7.904  10.457  1.00  0.00           N
ATOM   3837  H   ASP X 250     -20.435  -7.628   9.535  1.00  0.00           H
ATOM   3838  CA  ASP X 250     -19.669  -6.860  11.346  1.00  0.00           C
ATOM   3839  HA  ASP X 250     -18.598  -7.007  11.377  1.00  0.00           H
ATOM   3840  CB  ASP X 250     -20.033  -5.465  10.768  1.00  0.00           C
ATOM   3841  HB2 ASP X 250     -21.075  -5.268  10.496  1.00  0.00           H
ATOM   3842  HB3 ASP X 250     -19.666  -4.827  11.566  1.00  0.00           H
ATOM   3843  CG  ASP X 250     -19.239  -4.982   9.524  1.00  0.00           C
ATOM   3844  OD1 ASP X 250     -18.193  -5.592   9.230  1.00  0.00           O
ATOM   3845  OD2 ASP X 250     -19.784  -4.139   8.789  1.00  0.00           O
ATOM   3846  C   ASP X 250     -20.411  -6.955  12.739  1.00  0.00           C
ATOM   3847  O   ASP X 250     -21.598  -7.132  12.680  1.00  0.00           O
ATOM   3848  N   PRO X 251     -19.738  -6.825  13.885  1.00  0.00           N
ATOM   3849  CD  PRO X 251     -18.300  -6.830  13.922  1.00  0.00           C
ATOM   3850  HD2 PRO X 251     -17.942  -5.823  13.697  1.00  0.00           H
ATOM   3851  HD3 PRO X 251     -17.840  -7.535  13.226  1.00  0.00           H
ATOM   3852  CG  PRO X 251     -17.970  -7.219  15.399  1.00  0.00           C
ATOM   3853  HG2 PRO X 251     -16.976  -6.813  15.596  1.00  0.00           H
ATOM   3854  HG3 PRO X 251     -17.904  -8.303  15.499  1.00  0.00           H
ATOM   3855  CB  PRO X 251     -19.092  -6.630  16.162  1.00  0.00           C
ATOM   3856  HB2 PRO X 251     -18.785  -5.596  16.368  1.00  0.00           H
ATOM   3857  HB3 PRO X 251     -19.321  -7.190  17.061  1.00  0.00           H
ATOM   3858  CA  PRO X 251     -20.348  -6.739  15.242  1.00  0.00           C
ATOM   3859  HA  PRO X 251     -20.825  -7.684  15.490  1.00  0.00           H
ATOM   3860  C   PRO X 251     -21.290  -5.548  15.370  1.00  0.00           C
ATOM   3861  O   PRO X 251     -21.129  -4.497  14.738  1.00  0.00           O
ATOM   3862  N   THR X 252     -22.244  -5.643  16.308  1.00  0.00           N
ATOM   3863  H   THR X 252     -22.316  -6.495  16.838  1.00  0.00           H
ATOM   3864  CA  THR X 252     -23.191  -4.454  16.638  1.00  0.00           C
ATOM   3865  HA  THR X 252     -23.623  -3.995  15.751  1.00  0.00           H
ATOM   3866  CB  THR X 252     -24.382  -5.052  17.475  1.00  0.00           C
ATOM   3867  HB  THR X 252     -24.086  -5.646  18.343  1.00  0.00           H
ATOM   3868  CG2 THR X 252     -25.423  -4.114  18.046  1.00  0.00           C
ATOM   3869 HG21 THR X 252     -25.851  -3.620  17.166  1.00  0.00           H
ATOM   3870 HG22 THR X 252     -25.036  -3.245  18.596  1.00  0.00           H
ATOM   3871 HG23 THR X 252     -26.242  -4.652  18.519  1.00  0.00           H
ATOM   3872  OG1 THR X 252     -25.132  -5.929  16.651  1.00  0.00           O
ATOM   3873  HG1 THR X 252     -24.582  -6.708  16.507  1.00  0.00           H
ATOM   3874  C   THR X 252     -22.515  -3.287  17.305  1.00  0.00           C
ATOM   3875  O   THR X 252     -22.844  -2.153  16.990  1.00  0.00           O
ATOM   3876  N   VAL X 253     -21.402  -3.553  18.051  1.00  0.00           N
ATOM   3877  H   VAL X 253     -21.119  -4.509  18.190  1.00  0.00           H
ATOM   3878  CA  VAL X 253     -20.591  -2.535  18.740  1.00  0.00           C
ATOM   3879  HA  VAL X 253     -20.672  -1.566  18.267  1.00  0.00           H
ATOM   3880  CB  VAL X 253     -21.083  -2.382  20.248  1.00  0.00           C
ATOM   3881  HB  VAL X 253     -20.818  -3.233  20.889  1.00  0.00           H
ATOM   3882  CG1 VAL X 253     -20.461  -1.101  20.785  1.00  0.00           C
ATOM   3883 HG11 VAL X 253     -20.773  -0.244  20.176  1.00  0.00           H
ATOM   3884 HG12 VAL X 253     -20.907  -0.827  21.749  1.00  0.00           H
ATOM   3885 HG13 VAL X 253     -19.373  -1.130  20.838  1.00  0.00           H
ATOM   3886  CG2 VAL X 253     -22.549  -2.157  20.334  1.00  0.00           C
ATOM   3887 HG21 VAL X 253     -22.938  -1.397  19.639  1.00  0.00           H
ATOM   3888 HG22 VAL X 253     -22.724  -1.872  21.364  1.00  0.00           H
ATOM   3889 HG23 VAL X 253     -23.048  -3.089  20.115  1.00  0.00           H
ATOM   3890  C   VAL X 253     -19.100  -2.954  18.772  1.00  0.00           C
ATOM   3891  O   VAL X 253     -18.862  -4.172  18.689  1.00  0.00           O
ATOM   3892  N   GLY X 254     -18.189  -1.957  18.728  1.00  0.00           N
ATOM   3893  H   GLY X 254     -18.512  -1.001  18.636  1.00  0.00           H
ATOM   3894  CA  GLY X 254     -16.771  -2.220  18.669  1.00  0.00           C
ATOM   3895  HA2 GLY X 254     -16.503  -3.231  18.385  1.00  0.00           H
ATOM   3896  HA3 GLY X 254     -16.426  -1.496  17.929  1.00  0.00           H
ATOM   3897  C   GLY X 254     -15.987  -1.993  19.976  1.00  0.00           C
ATOM   3898  O   GLY X 254     -16.561  -2.010  21.057  1.00  0.00           O
ATOM   3899  N   LYS X 255     -14.676  -1.895  19.843  1.00  0.00           N
ATOM   3900  H   LYS X 255     -14.349  -1.934  18.886  1.00  0.00           H
ATOM   3901  CA  LYS X 255     -13.592  -1.835  20.882  1.00  0.00           C
ATOM   3902  HA  LYS X 255     -13.897  -0.997  21.503  1.00  0.00           H
ATOM   3903  CB  LYS X 255     -13.566  -3.051  21.869  1.00  0.00           C
ATOM   3904  HB2 LYS X 255     -12.696  -3.057  22.536  1.00  0.00           H
ATOM   3905  HB3 LYS X 255     -14.478  -2.972  22.461  1.00  0.00           H
ATOM   3906  CG  LYS X 255     -13.662  -4.363  21.232  1.00  0.00           C
ATOM   3907  HG2 LYS X 255     -14.610  -4.442  20.685  1.00  0.00           H
ATOM   3908  HG3 LYS X 255     -12.981  -4.406  20.384  1.00  0.00           H
ATOM   3909  CD  LYS X 255     -13.483  -5.613  22.137  1.00  0.00           C
ATOM   3910  HD2 LYS X 255     -12.465  -5.633  22.518  1.00  0.00           H
ATOM   3911  HD3 LYS X 255     -14.145  -5.649  22.999  1.00  0.00           H
ATOM   3912  CE  LYS X 255     -13.667  -6.915  21.342  1.00  0.00           C
ATOM   3913  HE2 LYS X 255     -14.730  -6.983  21.110  1.00  0.00           H
ATOM   3914  HE3 LYS X 255     -13.169  -6.851  20.373  1.00  0.00           H
ATOM   3915  NZ  LYS X 255     -13.176  -8.172  22.083  1.00  0.00           N
ATOM   3916  HZ1 LYS X 255     -13.340  -9.030  21.573  1.00  0.00           H
ATOM   3917  HZ2 LYS X 255     -13.727  -8.239  22.931  1.00  0.00           H
ATOM   3918  HZ3 LYS X 255     -12.185  -8.127  22.285  1.00  0.00           H
ATOM   3919  C   LYS X 255     -12.171  -1.555  20.325  1.00  0.00           C
ATOM   3920  O   LYS X 255     -11.977  -1.890  19.175  1.00  0.00           O
ATOM   3921  N   CYX X 256     -11.334  -0.861  21.131  1.00  0.00           N
ATOM   3922  H   CYX X 256     -11.635  -0.524  22.031  1.00  0.00           H
ATOM   3923  CA  CYX X 256     -10.123  -0.226  20.638  1.00  0.00           C
ATOM   3924  HA  CYX X 256     -10.265  -0.181  19.554  1.00  0.00           H
ATOM   3925  CB  CYX X 256     -10.033   1.175  21.212  1.00  0.00           C
ATOM   3926  HB2 CYX X 256      -9.861   1.207  22.286  1.00  0.00           H
ATOM   3927  HB3 CYX X 256      -9.221   1.673  20.697  1.00  0.00           H
ATOM   3928  SG  CYX X 256     -11.444   2.235  21.155  1.00  0.00           S
ATOM   3929  C   CYX X 256      -8.864  -0.999  20.997  1.00  0.00           C
ATOM   3930  O   CYX X 256      -7.896  -0.894  20.284  1.00  0.00           O
ATOM   3931  N   ASN X 257      -8.814  -1.911  22.075  1.00  0.00           N
ATOM   3932  H   ASN X 257      -9.660  -1.985  22.618  1.00  0.00           H
ATOM   3933  CA  ASN X 257      -7.677  -2.734  22.535  1.00  0.00           C
ATOM   3934  HA  ASN X 257      -6.760  -2.180  22.309  1.00  0.00           H
ATOM   3935  CB  ASN X 257      -7.872  -3.010  24.063  1.00  0.00           C
ATOM   3936  HB2 ASN X 257      -7.822  -2.093  24.655  1.00  0.00           H
ATOM   3937  HB3 ASN X 257      -8.914  -3.276  24.219  1.00  0.00           H
ATOM   3938  CG  ASN X 257      -6.999  -4.002  24.683  1.00  0.00           C
ATOM   3939  OD1 ASN X 257      -5.871  -3.751  25.037  1.00  0.00           O
ATOM   3940  ND2 ASN X 257      -7.422  -5.223  24.702  1.00  0.00           N
ATOM   3941 HD21 ASN X 257      -8.252  -5.527  24.227  1.00  0.00           H
ATOM   3942 HD22 ASN X 257      -6.798  -5.920  25.095  1.00  0.00           H
ATOM   3943  C   ASN X 257      -7.602  -4.104  21.824  1.00  0.00           C
ATOM   3944  O   ASN X 257      -6.546  -4.667  21.711  1.00  0.00           O
ATOM   3945  N   ASP X 258      -8.722  -4.787  21.473  1.00  0.00           N
ATOM   3946  H   ASP X 258      -9.639  -4.371  21.599  1.00  0.00           H
ATOM   3947  CA  ASP X 258      -8.649  -6.111  20.880  1.00  0.00           C
ATOM   3948  HA  ASP X 258      -7.727  -5.952  20.330  1.00  0.00           H
ATOM   3949  CB  ASP X 258      -8.632  -7.175  21.992  1.00  0.00           C
ATOM   3950  HB2 ASP X 258      -8.586  -8.183  21.589  1.00  0.00           H
ATOM   3951  HB3 ASP X 258      -7.679  -7.108  22.518  1.00  0.00           H
ATOM   3952  CG  ASP X 258      -9.836  -7.085  22.988  1.00  0.00           C
ATOM   3953  OD1 ASP X 258     -10.168  -5.985  23.522  1.00  0.00           O
ATOM   3954  OD2 ASP X 258     -10.475  -8.160  23.169  1.00  0.00           O
ATOM   3955  C   ASP X 258      -9.763  -6.481  19.826  1.00  0.00           C
ATOM   3956  O   ASP X 258     -10.810  -5.873  19.823  1.00  0.00           O
ATOM   3957  N   PRO X 259      -9.622  -7.588  19.065  1.00  0.00           N
ATOM   3958  CD  PRO X 259      -8.424  -8.416  18.885  1.00  0.00           C
ATOM   3959  HD2 PRO X 259      -7.874  -8.658  19.801  1.00  0.00           H
ATOM   3960  HD3 PRO X 259      -7.687  -7.795  18.377  1.00  0.00           H
ATOM   3961  CG  PRO X 259      -8.797  -9.665  18.006  1.00  0.00           C
ATOM   3962  HG2 PRO X 259      -9.412 -10.382  18.557  1.00  0.00           H
ATOM   3963  HG3 PRO X 259      -7.948 -10.141  17.507  1.00  0.00           H
ATOM   3964  CB  PRO X 259      -9.828  -8.904  17.095  1.00  0.00           C
ATOM   3965  HB2 PRO X 259     -10.380  -9.592  16.442  1.00  0.00           H
ATOM   3966  HB3 PRO X 259      -9.340  -8.224  16.404  1.00  0.00           H
ATOM   3967  CA  PRO X 259     -10.621  -8.111  18.158  1.00  0.00           C
ATOM   3968  HA  PRO X 259     -11.133  -7.333  17.593  1.00  0.00           H
ATOM   3969  C   PRO X 259     -11.695  -9.048  18.839  1.00  0.00           C
ATOM   3970  O   PRO X 259     -11.606  -9.306  19.974  1.00  0.00           O
ATOM   3971  N   TYR X 260     -12.725  -9.497  18.117  1.00  0.00           N
ATOM   3972  H   TYR X 260     -12.884  -9.009  17.254  1.00  0.00           H
ATOM   3973  CA  TYR X 260     -13.654 -10.601  18.346  1.00  0.00           C
ATOM   3974  HA  TYR X 260     -13.881 -10.737  19.405  1.00  0.00           H
ATOM   3975  CB  TYR X 260     -15.009 -10.149  17.730  1.00  0.00           C
ATOM   3976  HB2 TYR X 260     -14.749  -9.829  16.719  1.00  0.00           H
ATOM   3977  HB3 TYR X 260     -15.617 -11.037  17.618  1.00  0.00           H
ATOM   3978  CG  TYR X 260     -15.692  -8.993  18.412  1.00  0.00           C
ATOM   3979  CD1 TYR X 260     -16.459  -9.281  19.554  1.00  0.00           C
ATOM   3980  HD1 TYR X 260     -16.381 -10.284  19.932  1.00  0.00           H
ATOM   3981  CE1 TYR X 260     -17.127  -8.303  20.249  1.00  0.00           C
ATOM   3982  HE1 TYR X 260     -17.510  -8.502  21.241  1.00  0.00           H
ATOM   3983  CZ  TYR X 260     -17.067  -6.941  19.745  1.00  0.00           C
ATOM   3984  OH  TYR X 260     -17.865  -5.956  20.313  1.00  0.00           O
ATOM   3985  HH  TYR X 260     -17.933  -5.163  19.771  1.00  0.00           H
ATOM   3986  CE2 TYR X 260     -16.433  -6.654  18.509  1.00  0.00           C
ATOM   3987  HE2 TYR X 260     -16.378  -5.654  18.099  1.00  0.00           H
ATOM   3988  CD2 TYR X 260     -15.825  -7.744  17.816  1.00  0.00           C
ATOM   3989  HD2 TYR X 260     -15.346  -7.465  16.894  1.00  0.00           H
ATOM   3990  C   TYR X 260     -13.090 -11.905  17.755  1.00  0.00           C
ATOM   3991  O   TYR X 260     -12.138 -11.881  16.967  1.00  0.00           O
ATOM   3992  N   PRO X 261     -13.602 -13.106  18.081  1.00  0.00           N
ATOM   3993  CD  PRO X 261     -14.508 -13.371  19.163  1.00  0.00           C
ATOM   3994  HD2 PRO X 261     -15.478 -13.139  18.740  1.00  0.00           H
ATOM   3995  HD3 PRO X 261     -14.366 -12.651  19.977  1.00  0.00           H
ATOM   3996  CG  PRO X 261     -14.341 -14.861  19.536  1.00  0.00           C
ATOM   3997  HG2 PRO X 261     -15.251 -15.305  19.936  1.00  0.00           H
ATOM   3998  HG3 PRO X 261     -13.504 -15.034  20.202  1.00  0.00           H
ATOM   3999  CB  PRO X 261     -14.043 -15.567  18.195  1.00  0.00           C
ATOM   4000  HB2 PRO X 261     -15.007 -15.834  17.767  1.00  0.00           H
ATOM   4001  HB3 PRO X 261     -13.455 -16.429  18.507  1.00  0.00           H
ATOM   4002  CA  PRO X 261     -13.259 -14.444  17.425  1.00  0.00           C
ATOM   4003  HA  PRO X 261     -12.200 -14.564  17.646  1.00  0.00           H
ATOM   4004  C   PRO X 261     -13.434 -14.586  15.974  1.00  0.00           C
ATOM   4005  O   PRO X 261     -14.237 -13.844  15.399  1.00  0.00           O
ATOM   4006  N   GLY X 262     -12.787 -15.626  15.387  1.00  0.00           N
ATOM   4007  H   GLY X 262     -12.128 -16.075  16.008  1.00  0.00           H
ATOM   4008  CA  GLY X 262     -12.965 -16.209  14.092  1.00  0.00           C
ATOM   4009  HA2 GLY X 262     -12.698 -17.270  14.131  1.00  0.00           H
ATOM   4010  HA3 GLY X 262     -13.958 -16.107  13.665  1.00  0.00           H
ATOM   4011  C   GLY X 262     -12.050 -15.711  13.016  1.00  0.00           C
ATOM   4012  O   GLY X 262     -11.184 -14.868  13.306  1.00  0.00           O
ATOM   4013  N   ASN X 263     -11.984 -16.302  11.804  1.00  0.00           N
ATOM   4014  H   ASN X 263     -12.627 -17.074  11.698  1.00  0.00           H
ATOM   4015  CA  ASN X 263     -11.237 -15.914  10.571  1.00  0.00           C
ATOM   4016  HA  ASN X 263     -11.325 -16.711   9.835  1.00  0.00           H
ATOM   4017  CB  ASN X 263     -11.944 -14.682   9.918  1.00  0.00           C
ATOM   4018  HB2 ASN X 263     -12.229 -13.873  10.593  1.00  0.00           H
ATOM   4019  HB3 ASN X 263     -11.346 -14.332   9.078  1.00  0.00           H
ATOM   4020  CG  ASN X 263     -13.242 -15.134   9.291  1.00  0.00           C
ATOM   4021  OD1 ASN X 263     -14.179 -15.556   9.976  1.00  0.00           O
ATOM   4022  ND2 ASN X 263     -13.492 -14.801   8.067  1.00  0.00           N
ATOM   4023 HD21 ASN X 263     -12.854 -14.211   7.560  1.00  0.00           H
ATOM   4024 HD22 ASN X 263     -14.353 -15.010   7.586  1.00  0.00           H
ATOM   4025  C   ASN X 263      -9.828 -15.603  10.888  1.00  0.00           C
ATOM   4026  O   ASN X 263      -9.350 -14.536  10.473  1.00  0.00           O
ATOM   4027  N   ASN X 264      -9.095 -16.571  11.470  1.00  0.00           N
ATOM   4028  H   ASN X 264      -9.667 -17.370  11.717  1.00  0.00           H
ATOM   4029  CA  ASN X 264      -7.665 -16.742  11.508  1.00  0.00           C
ATOM   4030  HA  ASN X 264      -7.261 -15.735  11.592  1.00  0.00           H
ATOM   4031  CB  ASN X 264      -7.254 -17.550  12.743  1.00  0.00           C
ATOM   4032  HB2 ASN X 264      -7.419 -16.850  13.562  1.00  0.00           H
ATOM   4033  HB3 ASN X 264      -7.943 -18.378  12.891  1.00  0.00           H
ATOM   4034  CG  ASN X 264      -5.771 -17.912  12.743  1.00  0.00           C
ATOM   4035  OD1 ASN X 264      -4.918 -16.999  12.545  1.00  0.00           O
ATOM   4036  ND2 ASN X 264      -5.483 -19.097  13.042  1.00  0.00           N
ATOM   4037 HD21 ASN X 264      -6.216 -19.785  12.953  1.00  0.00           H
ATOM   4038 HD22 ASN X 264      -4.503 -19.193  13.292  1.00  0.00           H
ATOM   4039  C   ASN X 264      -7.119 -17.195  10.134  1.00  0.00           C
ATOM   4040  O   ASN X 264      -7.790 -17.844   9.308  1.00  0.00           O
ATOM   4041  N   ASN X 265      -5.866 -16.855   9.858  1.00  0.00           N
ATOM   4042  H   ASN X 265      -5.351 -16.300  10.534  1.00  0.00           H
ATOM   4043  CA  ASN X 265      -5.309 -16.932   8.497  1.00  0.00           C
ATOM   4044  HA  ASN X 265      -4.379 -16.384   8.641  1.00  0.00           H
ATOM   4045  CB  ASN X 265      -4.865 -18.371   8.203  1.00  0.00           C
ATOM   4046  HB2 ASN X 265      -5.743 -19.004   8.361  1.00  0.00           H
ATOM   4047  HB3 ASN X 265      -4.502 -18.435   7.183  1.00  0.00           H
ATOM   4048  CG  ASN X 265      -3.835 -18.916   9.193  1.00  0.00           C
ATOM   4049  OD1 ASN X 265      -2.869 -18.337   9.486  1.00  0.00           O
ATOM   4050  ND2 ASN X 265      -4.129 -19.988   9.855  1.00  0.00           N
ATOM   4051 HD21 ASN X 265      -4.967 -20.496   9.626  1.00  0.00           H
ATOM   4052 HD22 ASN X 265      -3.542 -20.355  10.594  1.00  0.00           H
ATOM   4053  C   ASN X 265      -5.962 -16.163   7.321  1.00  0.00           C
ATOM   4054  O   ASN X 265      -6.049 -16.653   6.221  1.00  0.00           O
ATOM   4055  N   AN1 X 266      -6.310 -14.924   7.509  1.00  0.00           N
ATOM   4056  H   AN1 X 266      -6.344 -14.578   8.461  1.00  0.00           H
ATOM   4057  CA  AN1 X 266      -7.040 -14.129   6.465  1.00  0.00           C
ATOM   4058  HA  AN1 X 266      -6.710 -14.557   5.526  1.00  0.00           H
ATOM   4059  CB  AN1 X 266      -8.584 -14.175   6.651  1.00  0.00           C
ATOM   4060  HB2 AN1 X 266      -8.886 -14.062   7.697  1.00  0.00           H
ATOM   4061  HB3 AN1 X 266      -9.002 -13.293   6.182  1.00  0.00           H
ATOM   4062  CG  AN1 X 266      -9.199 -15.445   6.096  1.00  0.00           C
ATOM   4063  OD1 AN1 X 266      -9.891 -16.085   6.842  1.00  0.00           O
ATOM   4064  ND2 AN1 X 266      -9.073 -15.714   4.814  1.00  0.00           N
ATOM   4065 HD21 AN1 X 266      -8.340 -15.367   4.217  1.00  0.00           H
ATOM   4066 HD22 AN1 X 266      -9.524 -16.535   4.440  1.00  0.00           H
ATOM   4067  C   AN1 X 266      -6.632 -12.635   6.502  1.00  0.00           C
ATOM   4068  O   AN1 X 266      -6.619 -11.968   7.515  1.00  0.00           O
ATOM   4069  N   GLY X 267      -6.579 -12.087   5.292  1.00  0.00           N
ATOM   4070  H   GLY X 267      -6.768 -12.723   4.531  1.00  0.00           H
ATOM   4071  CA  GLY X 267      -6.294 -10.598   5.070  1.00  0.00           C
ATOM   4072  HA2 GLY X 267      -7.118 -10.003   5.469  1.00  0.00           H
ATOM   4073  HA3 GLY X 267      -5.461 -10.402   5.739  1.00  0.00           H
ATOM   4074  C   GLY X 267      -5.971 -10.140   3.709  1.00  0.00           C
ATOM   4075  O   GLY X 267      -5.933 -10.850   2.708  1.00  0.00           O
ATOM   4076  N   VAL X 268      -5.785  -8.854   3.696  1.00  0.00           N
ATOM   4077  H   VAL X 268      -5.814  -8.412   4.604  1.00  0.00           H
ATOM   4078  CA  VAL X 268      -5.400  -7.979   2.504  1.00  0.00           C
ATOM   4079  HA  VAL X 268      -4.539  -8.449   2.024  1.00  0.00           H
ATOM   4080  CB  VAL X 268      -6.560  -8.019   1.450  1.00  0.00           C
ATOM   4081  HB  VAL X 268      -6.939  -9.042   1.422  1.00  0.00           H
ATOM   4082  CG1 VAL X 268      -7.762  -7.141   1.895  1.00  0.00           C
ATOM   4083 HG11 VAL X 268      -8.563  -7.003   1.175  1.00  0.00           H
ATOM   4084 HG12 VAL X 268      -8.070  -7.437   2.905  1.00  0.00           H
ATOM   4085 HG13 VAL X 268      -7.424  -6.116   1.991  1.00  0.00           H
ATOM   4086  CG2 VAL X 268      -6.120  -7.587   0.103  1.00  0.00           C
ATOM   4087 HG21 VAL X 268      -6.986  -7.763  -0.548  1.00  0.00           H
ATOM   4088 HG22 VAL X 268      -5.206  -8.143  -0.096  1.00  0.00           H
ATOM   4089 HG23 VAL X 268      -5.914  -6.524   0.157  1.00  0.00           H
ATOM   4090  C   VAL X 268      -4.947  -6.627   2.948  1.00  0.00           C
ATOM   4091  O   VAL X 268      -5.288  -6.199   4.121  1.00  0.00           O
ATOM   4092  N   LYS X 269      -4.133  -5.983   2.074  1.00  0.00           N
ATOM   4093  H   LYS X 269      -4.015  -6.379   1.149  1.00  0.00           H
ATOM   4094  CA  LYS X 269      -3.260  -4.808   2.483  1.00  0.00           C
ATOM   4095  HA  LYS X 269      -2.437  -5.239   3.046  1.00  0.00           H
ATOM   4096  CB  LYS X 269      -2.629  -4.189   1.213  1.00  0.00           C
ATOM   4097  HB2 LYS X 269      -2.063  -4.998   0.744  1.00  0.00           H
ATOM   4098  HB3 LYS X 269      -3.330  -3.639   0.580  1.00  0.00           H
ATOM   4099  CG  LYS X 269      -1.584  -3.117   1.521  1.00  0.00           C
ATOM   4100  HG2 LYS X 269      -2.095  -2.275   1.976  1.00  0.00           H
ATOM   4101  HG3 LYS X 269      -0.782  -3.424   2.188  1.00  0.00           H
ATOM   4102  CD  LYS X 269      -0.837  -2.657   0.249  1.00  0.00           C
ATOM   4103  HD2 LYS X 269      -0.179  -3.437  -0.121  1.00  0.00           H
ATOM   4104  HD3 LYS X 269      -1.564  -2.418  -0.533  1.00  0.00           H
ATOM   4105  CE  LYS X 269       0.010  -1.416   0.561  1.00  0.00           C
ATOM   4106  HE2 LYS X 269       0.342  -1.005  -0.390  1.00  0.00           H
ATOM   4107  HE3 LYS X 269      -0.613  -0.616   0.964  1.00  0.00           H
ATOM   4108  NZ  LYS X 269       1.113  -1.815   1.413  1.00  0.00           N
ATOM   4109  HZ1 LYS X 269       1.414  -2.778   1.333  1.00  0.00           H
ATOM   4110  HZ2 LYS X 269       0.846  -1.642   2.370  1.00  0.00           H
ATOM   4111  HZ3 LYS X 269       1.934  -1.230   1.435  1.00  0.00           H
ATOM   4112  C   LYS X 269      -4.067  -3.765   3.213  1.00  0.00           C
ATOM   4113  O   LYS X 269      -5.248  -3.579   2.865  1.00  0.00           O
ATOM   4114  N   GLY X 270      -3.522  -3.138   4.208  1.00  0.00           N
ATOM   4115  H   GLY X 270      -2.541  -3.331   4.368  1.00  0.00           H
ATOM   4116  CA  GLY X 270      -4.213  -2.206   5.067  1.00  0.00           C
ATOM   4117  HA2 GLY X 270      -5.197  -2.656   5.211  1.00  0.00           H
ATOM   4118  HA3 GLY X 270      -3.737  -2.243   6.045  1.00  0.00           H
ATOM   4119  C   GLY X 270      -4.407  -0.832   4.451  1.00  0.00           C
ATOM   4120  O   GLY X 270      -3.427  -0.227   3.969  1.00  0.00           O
ATOM   4121  N   PHE X 271      -5.637  -0.287   4.469  1.00  0.00           N
ATOM   4122  H   PHE X 271      -6.435  -0.735   4.895  1.00  0.00           H
ATOM   4123  CA  PHE X 271      -5.789   1.103   4.026  1.00  0.00           C
ATOM   4124  HA  PHE X 271      -4.947   1.711   4.358  1.00  0.00           H
ATOM   4125  CB  PHE X 271      -6.033   0.990   2.518  1.00  0.00           C
ATOM   4126  HB2 PHE X 271      -5.086   0.764   2.031  1.00  0.00           H
ATOM   4127  HB3 PHE X 271      -6.687   0.131   2.351  1.00  0.00           H
ATOM   4128  CG  PHE X 271      -6.611   2.279   1.985  1.00  0.00           C
ATOM   4129  CD1 PHE X 271      -7.649   2.171   1.034  1.00  0.00           C
ATOM   4130  HD1 PHE X 271      -8.079   1.243   0.694  1.00  0.00           H
ATOM   4131  CE1 PHE X 271      -8.202   3.324   0.465  1.00  0.00           C
ATOM   4132  HE1 PHE X 271      -8.911   3.304  -0.347  1.00  0.00           H
ATOM   4133  CZ  PHE X 271      -7.627   4.576   0.826  1.00  0.00           C
ATOM   4134  HZ  PHE X 271      -7.944   5.504   0.382  1.00  0.00           H
ATOM   4135  CE2 PHE X 271      -6.633   4.718   1.758  1.00  0.00           C
ATOM   4136  HE2 PHE X 271      -6.195   5.680   1.992  1.00  0.00           H
ATOM   4137  CD2 PHE X 271      -6.114   3.542   2.340  1.00  0.00           C
ATOM   4138  HD2 PHE X 271      -5.321   3.587   3.074  1.00  0.00           H
ATOM   4139  C   PHE X 271      -7.057   1.648   4.753  1.00  0.00           C
ATOM   4140  O   PHE X 271      -8.021   0.971   4.838  1.00  0.00           O
ATOM   4141  N   SER X 272      -7.017   2.892   5.283  1.00  0.00           N
ATOM   4142  H   SER X 272      -6.129   3.367   5.238  1.00  0.00           H
ATOM   4143  CA  SER X 272      -8.193   3.764   5.582  1.00  0.00           C
ATOM   4144  HA  SER X 272      -8.889   3.671   4.746  1.00  0.00           H
ATOM   4145  CB  SER X 272      -8.941   3.296   6.885  1.00  0.00           C
ATOM   4146  HB2 SER X 272      -8.211   3.071   7.671  1.00  0.00           H
ATOM   4147  HB3 SER X 272      -9.576   4.114   7.205  1.00  0.00           H
ATOM   4148  OG  SER X 272      -9.613   2.104   6.832  1.00  0.00           O
ATOM   4149  HG  SER X 272      -9.173   1.598   6.135  1.00  0.00           H
ATOM   4150  C   SER X 272      -7.674   5.189   5.659  1.00  0.00           C
ATOM   4151  O   SER X 272      -6.478   5.447   5.914  1.00  0.00           O
ATOM   4152  N   TYR X 273      -8.586   6.142   5.503  1.00  0.00           N
ATOM   4153  H   TYR X 273      -9.521   5.913   5.208  1.00  0.00           H
ATOM   4154  CA  TYR X 273      -8.416   7.493   6.024  1.00  0.00           C
ATOM   4155  HA  TYR X 273      -7.349   7.656   6.211  1.00  0.00           H
ATOM   4156  CB  TYR X 273      -8.806   8.377   4.796  1.00  0.00           C
ATOM   4157  HB2 TYR X 273      -9.695   7.971   4.313  1.00  0.00           H
ATOM   4158  HB3 TYR X 273      -8.960   9.416   5.099  1.00  0.00           H
ATOM   4159  CG  TYR X 273      -7.734   8.478   3.761  1.00  0.00           C
ATOM   4160  CD1 TYR X 273      -7.866   8.101   2.388  1.00  0.00           C
ATOM   4161  HD1 TYR X 273      -8.823   7.745   2.022  1.00  0.00           H
ATOM   4162  CE1 TYR X 273      -6.843   8.356   1.457  1.00  0.00           C
ATOM   4163  HE1 TYR X 273      -6.794   7.895   0.489  1.00  0.00           H
ATOM   4164  CZ  TYR X 273      -5.682   9.054   1.878  1.00  0.00           C
ATOM   4165  OH  TYR X 273      -4.768   9.437   1.029  1.00  0.00           O
ATOM   4166  HH  TYR X 273      -4.815   8.941   0.210  1.00  0.00           H
ATOM   4167  CE2 TYR X 273      -5.621   9.557   3.182  1.00  0.00           C
ATOM   4168  HE2 TYR X 273      -4.729  10.068   3.530  1.00  0.00           H
ATOM   4169  CD2 TYR X 273      -6.578   9.258   4.165  1.00  0.00           C
ATOM   4170  HD2 TYR X 273      -6.400   9.475   5.205  1.00  0.00           H
ATOM   4171  C   TYR X 273      -9.256   7.738   7.321  1.00  0.00           C
ATOM   4172  O   TYR X 273     -10.407   7.365   7.408  1.00  0.00           O
ATOM   4173  N   LEU X 274      -8.558   8.267   8.330  1.00  0.00           N
ATOM   4174  H   LEU X 274      -7.606   8.433   8.024  1.00  0.00           H
ATOM   4175  CA  LEU X 274      -9.006   8.326   9.714  1.00  0.00           C
ATOM   4176  HA  LEU X 274     -10.048   8.048   9.858  1.00  0.00           H
ATOM   4177  CB  LEU X 274      -8.100   7.370  10.526  1.00  0.00           C
ATOM   4178  HB2 LEU X 274      -7.070   7.634  10.306  1.00  0.00           H
ATOM   4179  HB3 LEU X 274      -8.288   7.534  11.593  1.00  0.00           H
ATOM   4180  CG  LEU X 274      -8.399   5.865  10.182  1.00  0.00           C
ATOM   4181  HG  LEU X 274      -8.827   5.800   9.185  1.00  0.00           H
ATOM   4182  CD1 LEU X 274      -7.171   4.992  10.355  1.00  0.00           C
ATOM   4183 HD11 LEU X 274      -6.789   5.095  11.377  1.00  0.00           H
ATOM   4184 HD12 LEU X 274      -6.381   5.333   9.686  1.00  0.00           H
ATOM   4185 HD13 LEU X 274      -7.409   3.955  10.162  1.00  0.00           H
ATOM   4186  CD2 LEU X 274      -9.523   5.394  11.035  1.00  0.00           C
ATOM   4187 HD21 LEU X 274      -9.211   5.351  12.084  1.00  0.00           H
ATOM   4188 HD22 LEU X 274     -10.348   6.100  10.979  1.00  0.00           H
ATOM   4189 HD23 LEU X 274      -9.737   4.365  10.731  1.00  0.00           H
ATOM   4190  C   LEU X 274      -9.095   9.695  10.383  1.00  0.00           C
ATOM   4191  O   LEU X 274      -8.918   9.860  11.554  1.00  0.00           O
ATOM   4192  N   ASP X 275      -9.239  10.775   9.581  1.00  0.00           N
ATOM   4193  H   ASP X 275      -9.345  10.615   8.585  1.00  0.00           H
ATOM   4194  CA  ASP X 275      -9.276  12.233   9.980  1.00  0.00           C
ATOM   4195  HA  ASP X 275      -8.546  12.306  10.797  1.00  0.00           H
ATOM   4196  CB  ASP X 275      -8.799  13.232   8.873  1.00  0.00           C
ATOM   4197  HB2 ASP X 275      -7.922  12.802   8.395  1.00  0.00           H
ATOM   4198  HB3 ASP X 275      -9.562  13.347   8.104  1.00  0.00           H
ATOM   4199  CG  ASP X 275      -8.461  14.568   9.504  1.00  0.00           C
ATOM   4200  OD1 ASP X 275      -8.481  14.736  10.752  1.00  0.00           O
ATOM   4201  OD2 ASP X 275      -8.360  15.549   8.753  1.00  0.00           O
ATOM   4202  C   ASP X 275     -10.610  12.729  10.518  1.00  0.00           C
ATOM   4203  O   ASP X 275     -11.488  13.320   9.852  1.00  0.00           O
ATOM   4204  N   GLY X 276     -10.921  12.334  11.721  1.00  0.00           N
ATOM   4205  H   GLY X 276     -10.155  11.916  12.220  1.00  0.00           H
ATOM   4206  CA  GLY X 276     -12.137  12.746  12.426  1.00  0.00           C
ATOM   4207  HA2 GLY X 276     -12.116  12.393  13.458  1.00  0.00           H
ATOM   4208  HA3 GLY X 276     -11.999  13.815  12.592  1.00  0.00           H
ATOM   4209  C   GLY X 276     -13.544  12.380  11.808  1.00  0.00           C
ATOM   4210  O   GLY X 276     -13.779  11.248  11.345  1.00  0.00           O
ATOM   4211  N   VAL X 277     -14.480  13.362  11.712  1.00  0.00           N
ATOM   4212  H   VAL X 277     -14.339  14.268  12.157  1.00  0.00           H
ATOM   4213  CA  VAL X 277     -15.690  13.212  10.834  1.00  0.00           C
ATOM   4214  HA  VAL X 277     -16.301  12.508  11.389  1.00  0.00           H
ATOM   4215  CB  VAL X 277     -16.651  14.346  10.912  1.00  0.00           C
ATOM   4216  HB  VAL X 277     -17.585  13.913  10.550  1.00  0.00           H
ATOM   4217  CG1 VAL X 277     -17.009  14.810  12.364  1.00  0.00           C
ATOM   4218 HG11 VAL X 277     -16.217  15.303  12.919  1.00  0.00           H
ATOM   4219 HG12 VAL X 277     -17.889  15.442  12.442  1.00  0.00           H
ATOM   4220 HG13 VAL X 277     -17.324  13.911  12.897  1.00  0.00           H
ATOM   4221  CG2 VAL X 277     -16.373  15.518   9.957  1.00  0.00           C
ATOM   4222 HG21 VAL X 277     -17.286  16.122   9.900  1.00  0.00           H
ATOM   4223 HG22 VAL X 277     -16.193  15.224   8.928  1.00  0.00           H
ATOM   4224 HG23 VAL X 277     -15.615  16.159  10.406  1.00  0.00           H
ATOM   4225  C   VAL X 277     -15.448  12.784   9.358  1.00  0.00           C
ATOM   4226  O   VAL X 277     -16.248  12.045   8.784  1.00  0.00           O
ATOM   4227  N   ASN X 278     -14.311  13.150   8.785  1.00  0.00           N
ATOM   4228  H   ASN X 278     -13.584  13.461   9.411  1.00  0.00           H
ATOM   4229  CA  ASN X 278     -13.826  12.888   7.400  1.00  0.00           C
ATOM   4230  HA  ASN X 278     -14.703  12.797   6.763  1.00  0.00           H
ATOM   4231  CB  ASN X 278     -13.009  14.112   6.919  1.00  0.00           C
ATOM   4232  HB2 ASN X 278     -12.118  14.241   7.544  1.00  0.00           H
ATOM   4233  HB3 ASN X 278     -12.595  14.018   5.924  1.00  0.00           H
ATOM   4234  CG  ASN X 278     -13.924  15.288   6.820  1.00  0.00           C
ATOM   4235  OD1 ASN X 278     -14.695  15.355   5.848  1.00  0.00           O
ATOM   4236  ND2 ASN X 278     -14.016  16.270   7.731  1.00  0.00           N
ATOM   4237 HD21 ASN X 278     -13.260  16.358   8.405  1.00  0.00           H
ATOM   4238 HD22 ASN X 278     -14.757  16.933   7.567  1.00  0.00           H
ATOM   4239  C   ASN X 278     -13.127  11.501   7.292  1.00  0.00           C
ATOM   4240  O   ASN X 278     -12.290  11.238   6.424  1.00  0.00           O
ATOM   4241  N   THR X 279     -13.574  10.548   8.033  1.00  0.00           N
ATOM   4242  H   THR X 279     -14.416  10.727   8.571  1.00  0.00           H
ATOM   4243  CA  THR X 279     -13.056   9.163   8.125  1.00  0.00           C
ATOM   4244  HA  THR X 279     -12.012   9.159   7.804  1.00  0.00           H
ATOM   4245  CB  THR X 279     -13.097   8.595   9.590  1.00  0.00           C
ATOM   4246  HB  THR X 279     -14.080   8.830  10.002  1.00  0.00           H
ATOM   4247  CG2 THR X 279     -12.751   7.127   9.787  1.00  0.00           C
ATOM   4248 HG21 THR X 279     -12.787   6.863  10.843  1.00  0.00           H
ATOM   4249 HG22 THR X 279     -11.801   6.871   9.321  1.00  0.00           H
ATOM   4250 HG23 THR X 279     -13.465   6.467   9.302  1.00  0.00           H
ATOM   4251  OG1 THR X 279     -12.166   9.255  10.328  1.00  0.00           O
ATOM   4252  HG1 THR X 279     -12.552  10.070  10.677  1.00  0.00           H
ATOM   4253  C   THR X 279     -13.851   8.277   7.106  1.00  0.00           C
ATOM   4254  O   THR X 279     -15.039   8.152   7.029  1.00  0.00           O
ATOM   4255  N   TRP X 280     -13.025   7.622   6.280  1.00  0.00           N
ATOM   4256  H   TRP X 280     -12.031   7.718   6.433  1.00  0.00           H
ATOM   4257  CA  TRP X 280     -13.358   6.896   5.069  1.00  0.00           C
ATOM   4258  HA  TRP X 280     -14.386   6.542   4.973  1.00  0.00           H
ATOM   4259  CB  TRP X 280     -13.052   7.776   3.836  1.00  0.00           C
ATOM   4260  HB2 TRP X 280     -12.222   8.469   3.988  1.00  0.00           H
ATOM   4261  HB3 TRP X 280     -12.875   7.070   3.023  1.00  0.00           H
ATOM   4262  CG  TRP X 280     -14.213   8.669   3.405  1.00  0.00           C
ATOM   4263  CD1 TRP X 280     -14.528   9.840   4.023  1.00  0.00           C
ATOM   4264  HD1 TRP X 280     -13.947  10.325   4.795  1.00  0.00           H
ATOM   4265  NE1 TRP X 280     -15.633  10.377   3.424  1.00  0.00           N
ATOM   4266  HE1 TRP X 280     -16.015  11.303   3.480  1.00  0.00           H
ATOM   4267  CE2 TRP X 280     -16.153   9.479   2.527  1.00  0.00           C
ATOM   4268  CZ2 TRP X 280     -17.209   9.619   1.616  1.00  0.00           C
ATOM   4269  HZ2 TRP X 280     -17.781  10.531   1.580  1.00  0.00           H
ATOM   4270  CH2 TRP X 280     -17.569   8.566   0.787  1.00  0.00           C
ATOM   4271  HH2 TRP X 280     -18.440   8.597   0.145  1.00  0.00           H
ATOM   4272  CZ3 TRP X 280     -16.839   7.338   0.816  1.00  0.00           C
ATOM   4273  HZ3 TRP X 280     -16.931   6.540   0.089  1.00  0.00           H
ATOM   4274  CE3 TRP X 280     -15.688   7.240   1.657  1.00  0.00           C
ATOM   4275  HE3 TRP X 280     -15.254   6.267   1.852  1.00  0.00           H
ATOM   4276  CD2 TRP X 280     -15.306   8.341   2.537  1.00  0.00           C
ATOM   4277  C   TRP X 280     -12.566   5.551   5.175  1.00  0.00           C
ATOM   4278  O   TRP X 280     -11.392   5.567   4.937  1.00  0.00           O
ATOM   4279  N   LEU X 281     -13.318   4.439   5.451  1.00  0.00           N
ATOM   4280  H   LEU X 281     -14.299   4.542   5.646  1.00  0.00           H
ATOM   4281  CA  LEU X 281     -12.749   3.038   5.513  1.00  0.00           C
ATOM   4282  HA  LEU X 281     -11.682   3.073   5.721  1.00  0.00           H
ATOM   4283  CB  LEU X 281     -13.452   2.223   6.576  1.00  0.00           C
ATOM   4284  HB2 LEU X 281     -14.491   2.163   6.232  1.00  0.00           H
ATOM   4285  HB3 LEU X 281     -13.095   1.197   6.496  1.00  0.00           H
ATOM   4286  CG  LEU X 281     -13.423   2.748   8.002  1.00  0.00           C
ATOM   4287  HG  LEU X 281     -13.993   3.672   7.866  1.00  0.00           H
ATOM   4288  CD1 LEU X 281     -14.237   1.770   8.897  1.00  0.00           C
ATOM   4289 HD11 LEU X 281     -13.859   0.747   8.863  1.00  0.00           H
ATOM   4290 HD12 LEU X 281     -15.225   1.641   8.437  1.00  0.00           H
ATOM   4291 HD13 LEU X 281     -14.392   1.979   9.953  1.00  0.00           H
ATOM   4292  CD2 LEU X 281     -12.063   3.054   8.645  1.00  0.00           C
ATOM   4293 HD21 LEU X 281     -11.617   3.849   8.058  1.00  0.00           H
ATOM   4294 HD22 LEU X 281     -12.105   3.353   9.691  1.00  0.00           H
ATOM   4295 HD23 LEU X 281     -11.445   2.153   8.615  1.00  0.00           H
ATOM   4296  C   LEU X 281     -13.012   2.292   4.154  1.00  0.00           C
ATOM   4297  O   LEU X 281     -14.116   2.249   3.630  1.00  0.00           O
ATOM   4298  N   GLY X 282     -11.955   1.581   3.605  1.00  0.00           N
ATOM   4299  H   GLY X 282     -11.082   1.644   4.099  1.00  0.00           H
ATOM   4300  CA  GLY X 282     -12.067   0.736   2.350  1.00  0.00           C
ATOM   4301  HA2 GLY X 282     -12.967   0.970   1.783  1.00  0.00           H
ATOM   4302  HA3 GLY X 282     -11.212   0.842   1.679  1.00  0.00           H
ATOM   4303  C   GLY X 282     -12.065  -0.714   2.628  1.00  0.00           C
ATOM   4304  O   GLY X 282     -11.503  -1.061   3.629  1.00  0.00           O
ATOM   4305  N   ARG X 283     -12.746  -1.577   1.865  1.00  0.00           N
ATOM   4306  H   ARG X 283     -13.298  -1.267   1.070  1.00  0.00           H
ATOM   4307  CA  ARG X 283     -12.654  -3.033   1.951  1.00  0.00           C
ATOM   4308  HA  ARG X 283     -11.623  -3.316   2.185  1.00  0.00           H
ATOM   4309  CB  ARG X 283     -13.531  -3.512   3.162  1.00  0.00           C
ATOM   4310  HB2 ARG X 283     -13.541  -4.596   3.154  1.00  0.00           H
ATOM   4311  HB3 ARG X 283     -13.073  -3.169   4.091  1.00  0.00           H
ATOM   4312  CG  ARG X 283     -15.074  -3.182   3.206  1.00  0.00           C
ATOM   4313  HG2 ARG X 283     -15.161  -2.095   3.118  1.00  0.00           H
ATOM   4314  HG3 ARG X 283     -15.637  -3.663   2.400  1.00  0.00           H
ATOM   4315  CD  ARG X 283     -15.551  -3.712   4.591  1.00  0.00           C
ATOM   4316  HD2 ARG X 283     -15.374  -4.784   4.491  1.00  0.00           H
ATOM   4317  HD3 ARG X 283     -14.954  -3.252   5.380  1.00  0.00           H
ATOM   4318  NE  ARG X 283     -16.958  -3.413   4.921  1.00  0.00           N
ATOM   4319  HE  ARG X 283     -17.509  -2.807   4.329  1.00  0.00           H
ATOM   4320  CZ  ARG X 283     -17.565  -3.937   5.987  1.00  0.00           C
ATOM   4321  NH1 ARG X 283     -17.049  -4.742   6.869  1.00  0.00           N
ATOM   4322 HH11 ARG X 283     -16.115  -5.033   6.630  1.00  0.00           H
ATOM   4323 HH12 ARG X 283     -17.476  -5.004   7.752  1.00  0.00           H
ATOM   4324  NH2 ARG X 283     -18.761  -3.537   6.133  1.00  0.00           N
ATOM   4325 HH21 ARG X 283     -19.121  -3.015   5.348  1.00  0.00           H
ATOM   4326 HH22 ARG X 283     -19.187  -3.654   7.043  1.00  0.00           H
ATOM   4327  C   ARG X 283     -12.958  -3.800   0.659  1.00  0.00           C
ATOM   4328  O   ARG X 283     -13.677  -3.342  -0.232  1.00  0.00           O
ATOM   4329  N   THR X 284     -12.445  -4.978   0.589  1.00  0.00           N
ATOM   4330  H   THR X 284     -11.702  -5.214   1.233  1.00  0.00           H
ATOM   4331  CA  THR X 284     -12.793  -5.860  -0.510  1.00  0.00           C
ATOM   4332  HA  THR X 284     -12.607  -5.323  -1.446  1.00  0.00           H
ATOM   4333  CB  THR X 284     -11.944  -7.128  -0.308  1.00  0.00           C
ATOM   4334  HB  THR X 284     -11.964  -7.318   0.764  1.00  0.00           H
ATOM   4335  CG2 THR X 284     -12.402  -8.292  -1.179  1.00  0.00           C
ATOM   4336 HG21 THR X 284     -11.786  -9.168  -0.990  1.00  0.00           H
ATOM   4337 HG22 THR X 284     -12.443  -8.083  -2.248  1.00  0.00           H
ATOM   4338 HG23 THR X 284     -13.410  -8.558  -0.867  1.00  0.00           H
ATOM   4339  OG1 THR X 284     -10.606  -6.958  -0.761  1.00  0.00           O
ATOM   4340  HG1 THR X 284     -10.679  -7.319  -1.647  1.00  0.00           H
ATOM   4341  C   THR X 284     -14.300  -6.214  -0.475  1.00  0.00           C
ATOM   4342  O   THR X 284     -14.865  -6.425   0.602  1.00  0.00           O
ATOM   4343  N   ILE X 285     -15.039  -6.342  -1.553  1.00  0.00           N
ATOM   4344  H   ILE X 285     -14.650  -6.254  -2.486  1.00  0.00           H
ATOM   4345  CA  ILE X 285     -16.540  -6.587  -1.446  1.00  0.00           C
ATOM   4346  HA  ILE X 285     -16.953  -6.135  -0.559  1.00  0.00           H
ATOM   4347  CB  ILE X 285     -17.200  -6.092  -2.791  1.00  0.00           C
ATOM   4348  HB  ILE X 285     -16.577  -6.510  -3.574  1.00  0.00           H
ATOM   4349  CG2 ILE X 285     -18.681  -6.586  -2.836  1.00  0.00           C
ATOM   4350 HG21 ILE X 285     -19.185  -6.320  -1.915  1.00  0.00           H
ATOM   4351 HG22 ILE X 285     -18.760  -7.665  -2.835  1.00  0.00           H
ATOM   4352 HG23 ILE X 285     -19.208  -6.047  -3.628  1.00  0.00           H
ATOM   4353  CG1 ILE X 285     -17.143  -4.533  -2.809  1.00  0.00           C
ATOM   4354 HG12 ILE X 285     -17.894  -4.127  -2.141  1.00  0.00           H
ATOM   4355 HG13 ILE X 285     -16.181  -4.064  -2.610  1.00  0.00           H
ATOM   4356  CD1 ILE X 285     -17.569  -4.017  -4.164  1.00  0.00           C
ATOM   4357 HD11 ILE X 285     -17.311  -2.956  -4.219  1.00  0.00           H
ATOM   4358 HD12 ILE X 285     -18.619  -4.159  -4.420  1.00  0.00           H
ATOM   4359 HD13 ILE X 285     -16.901  -4.415  -4.932  1.00  0.00           H
ATOM   4360  C   ILE X 285     -16.855  -8.070  -1.159  1.00  0.00           C
ATOM   4361  O   ILE X 285     -17.673  -8.313  -0.289  1.00  0.00           O
ATOM   4362  N   SER X 286     -16.180  -8.945  -1.929  1.00  0.00           N
ATOM   4363  H   SER X 286     -15.515  -8.673  -2.649  1.00  0.00           H
ATOM   4364  CA  SER X 286     -16.420 -10.356  -1.572  1.00  0.00           C
ATOM   4365  HA  SER X 286     -17.492 -10.551  -1.640  1.00  0.00           H
ATOM   4366  CB  SER X 286     -15.735 -11.348  -2.543  1.00  0.00           C
ATOM   4367  HB2 SER X 286     -16.081 -11.306  -3.576  1.00  0.00           H
ATOM   4368  HB3 SER X 286     -14.691 -11.036  -2.590  1.00  0.00           H
ATOM   4369  OG  SER X 286     -15.953 -12.654  -2.116  1.00  0.00           O
ATOM   4370  HG  SER X 286     -15.310 -13.133  -2.645  1.00  0.00           H
ATOM   4371  C   SER X 286     -15.978 -10.704  -0.235  1.00  0.00           C
ATOM   4372  O   SER X 286     -14.800 -10.387   0.130  1.00  0.00           O
ATOM   4373  N   ILE X 287     -16.808 -11.276   0.650  1.00  0.00           N
ATOM   4374  H   ILE X 287     -17.805 -11.236   0.453  1.00  0.00           H
ATOM   4375  CA  ILE X 287     -16.391 -11.452   2.059  1.00  0.00           C
ATOM   4376  HA  ILE X 287     -15.782 -10.587   2.340  1.00  0.00           H
ATOM   4377  CB  ILE X 287     -17.550 -11.595   3.042  1.00  0.00           C
ATOM   4378  HB  ILE X 287     -17.018 -11.416   3.982  1.00  0.00           H
ATOM   4379  CG2 ILE X 287     -18.545 -10.525   2.696  1.00  0.00           C
ATOM   4380 HG21 ILE X 287     -18.102  -9.578   2.397  1.00  0.00           H
ATOM   4381 HG22 ILE X 287     -19.221 -10.319   3.530  1.00  0.00           H
ATOM   4382 HG23 ILE X 287     -19.257 -10.804   1.911  1.00  0.00           H
ATOM   4383  CG1 ILE X 287     -18.221 -12.949   3.188  1.00  0.00           C
ATOM   4384 HG12 ILE X 287     -18.585 -13.363   2.244  1.00  0.00           H
ATOM   4385 HG13 ILE X 287     -17.370 -13.559   3.507  1.00  0.00           H
ATOM   4386  CD1 ILE X 287     -19.351 -13.022   4.194  1.00  0.00           C
ATOM   4387 HD11 ILE X 287     -19.688 -14.067   4.198  1.00  0.00           H
ATOM   4388 HD12 ILE X 287     -20.195 -12.377   3.962  1.00  0.00           H
ATOM   4389 HD13 ILE X 287     -18.981 -12.597   5.120  1.00  0.00           H
ATOM   4390  C   ILE X 287     -15.435 -12.557   2.244  1.00  0.00           C
ATOM   4391  O   ILE X 287     -14.884 -12.744   3.348  1.00  0.00           O
ATOM   4392  N   ALA X 288     -15.349 -13.450   1.272  1.00  0.00           N
ATOM   4393  H   ALA X 288     -16.057 -13.306   0.558  1.00  0.00           H
ATOM   4394  CA  ALA X 288     -14.619 -14.701   1.298  1.00  0.00           C
ATOM   4395  HA  ALA X 288     -14.263 -14.871   2.312  1.00  0.00           H
ATOM   4396  CB  ALA X 288     -15.619 -15.840   1.098  1.00  0.00           C
ATOM   4397  HB1 ALA X 288     -15.094 -16.768   1.358  1.00  0.00           H
ATOM   4398  HB2 ALA X 288     -15.968 -15.952   0.069  1.00  0.00           H
ATOM   4399  HB3 ALA X 288     -16.557 -15.639   1.611  1.00  0.00           H
ATOM   4400  C   ALA X 288     -13.319 -14.716   0.419  1.00  0.00           C
ATOM   4401  O   ALA X 288     -12.517 -15.668   0.504  1.00  0.00           O
ATOM   4402  N   SER X 289     -13.187 -13.665  -0.400  1.00  0.00           N
ATOM   4403  H   SER X 289     -13.859 -12.915  -0.347  1.00  0.00           H
ATOM   4404  CA  SER X 289     -12.203 -13.679  -1.448  1.00  0.00           C
ATOM   4405  HA  SER X 289     -11.303 -14.102  -1.003  1.00  0.00           H
ATOM   4406  CB  SER X 289     -12.825 -14.432  -2.702  1.00  0.00           C
ATOM   4407  HB2 SER X 289     -11.942 -14.635  -3.312  1.00  0.00           H
ATOM   4408  HB3 SER X 289     -13.180 -15.386  -2.311  1.00  0.00           H
ATOM   4409  OG  SER X 289     -13.744 -13.613  -3.422  1.00  0.00           O
ATOM   4410  HG  SER X 289     -14.360 -14.185  -3.869  1.00  0.00           H
ATOM   4411  C   SER X 289     -11.793 -12.244  -1.837  1.00  0.00           C
ATOM   4412  O   SER X 289     -12.623 -11.347  -1.636  1.00  0.00           O
ATOM   4413  N   ARG X 290     -10.656 -11.969  -2.443  1.00  0.00           N
ATOM   4414  H   ARG X 290      -9.941 -12.677  -2.389  1.00  0.00           H
ATOM   4415  CA  ARG X 290     -10.179 -10.673  -2.959  1.00  0.00           C
ATOM   4416  HA  ARG X 290     -10.455  -9.938  -2.196  1.00  0.00           H
ATOM   4417  CB  ARG X 290      -8.688 -10.794  -2.895  1.00  0.00           C
ATOM   4418  HB2 ARG X 290      -8.320 -11.504  -2.161  1.00  0.00           H
ATOM   4419  HB3 ARG X 290      -8.378 -11.159  -3.874  1.00  0.00           H
ATOM   4420  CG  ARG X 290      -8.043  -9.456  -2.704  1.00  0.00           C
ATOM   4421  HG2 ARG X 290      -8.308  -8.800  -3.526  1.00  0.00           H
ATOM   4422  HG3 ARG X 290      -8.359  -8.991  -1.775  1.00  0.00           H
ATOM   4423  CD  ARG X 290      -6.463  -9.675  -2.774  1.00  0.00           C
ATOM   4424  HD2 ARG X 290      -6.265 -10.087  -3.760  1.00  0.00           H
ATOM   4425  HD3 ARG X 290      -5.983  -8.704  -2.619  1.00  0.00           H
ATOM   4426  NE  ARG X 290      -6.002 -10.483  -1.625  1.00  0.00           N
ATOM   4427  HE  ARG X 290      -6.600 -10.835  -0.889  1.00  0.00           H
ATOM   4428  CZ  ARG X 290      -4.771 -10.773  -1.320  1.00  0.00           C
ATOM   4429  NH1 ARG X 290      -3.780 -10.209  -1.915  1.00  0.00           N
ATOM   4430 HH11 ARG X 290      -4.074  -9.528  -2.601  1.00  0.00           H
ATOM   4431 HH12 ARG X 290      -2.803 -10.250  -1.661  1.00  0.00           H
ATOM   4432  NH2 ARG X 290      -4.537 -11.682  -0.405  1.00  0.00           N
ATOM   4433 HH21 ARG X 290      -5.170 -12.460  -0.417  1.00  0.00           H
ATOM   4434 HH22 ARG X 290      -3.609 -11.923  -0.096  1.00  0.00           H
ATOM   4435  C   ARG X 290     -10.808 -10.285  -4.311  1.00  0.00           C
ATOM   4436  O   ARG X 290     -10.220 -10.371  -5.396  1.00  0.00           O
ATOM   4437  N   SER X 291     -12.091  -9.937  -4.297  1.00  0.00           N
ATOM   4438  H   SER X 291     -12.663 -10.127  -3.484  1.00  0.00           H
ATOM   4439  CA  SER X 291     -12.841  -9.408  -5.493  1.00  0.00           C
ATOM   4440  HA  SER X 291     -12.055  -9.080  -6.165  1.00  0.00           H
ATOM   4441  CB  SER X 291     -13.574 -10.552  -6.234  1.00  0.00           C
ATOM   4442  HB2 SER X 291     -13.411 -10.400  -7.303  1.00  0.00           H
ATOM   4443  HB3 SER X 291     -13.104 -11.507  -6.007  1.00  0.00           H
ATOM   4444  OG  SER X 291     -14.930 -10.741  -5.884  1.00  0.00           O
ATOM   4445  HG  SER X 291     -15.366  -9.882  -5.830  1.00  0.00           H
ATOM   4446  C   SER X 291     -13.805  -8.183  -5.271  1.00  0.00           C
ATOM   4447  O   SER X 291     -14.663  -8.263  -4.360  1.00  0.00           O
ATOM   4448  N   GLY X 292     -13.610  -7.102  -6.052  1.00  0.00           N
ATOM   4449  H   GLY X 292     -12.882  -7.139  -6.750  1.00  0.00           H
ATOM   4450  CA  GLY X 292     -14.297  -5.772  -5.831  1.00  0.00           C
ATOM   4451  HA2 GLY X 292     -14.124  -5.206  -6.748  1.00  0.00           H
ATOM   4452  HA3 GLY X 292     -15.352  -6.005  -5.724  1.00  0.00           H
ATOM   4453  C   GLY X 292     -13.826  -5.048  -4.660  1.00  0.00           C
ATOM   4454  O   GLY X 292     -13.192  -5.627  -3.759  1.00  0.00           O
ATOM   4455  N   TYR X 293     -13.971  -3.713  -4.662  1.00  0.00           N
ATOM   4456  H   TYR X 293     -14.507  -3.305  -5.416  1.00  0.00           H
ATOM   4457  CA  TYR X 293     -13.623  -2.838  -3.620  1.00  0.00           C
ATOM   4458  HA  TYR X 293     -13.473  -3.411  -2.714  1.00  0.00           H
ATOM   4459  CB  TYR X 293     -12.177  -2.225  -4.025  1.00  0.00           C
ATOM   4460  HB2 TYR X 293     -11.594  -2.903  -4.652  1.00  0.00           H
ATOM   4461  HB3 TYR X 293     -12.286  -1.299  -4.586  1.00  0.00           H
ATOM   4462  CG  TYR X 293     -11.265  -1.956  -2.736  1.00  0.00           C
ATOM   4463  CD1 TYR X 293     -10.943  -0.653  -2.242  1.00  0.00           C
ATOM   4464  HD1 TYR X 293     -11.233   0.166  -2.878  1.00  0.00           H
ATOM   4465  CE1 TYR X 293     -10.357  -0.520  -0.949  1.00  0.00           C
ATOM   4466  HE1 TYR X 293     -10.245   0.467  -0.543  1.00  0.00           H
ATOM   4467  CZ  TYR X 293      -9.877  -1.634  -0.244  1.00  0.00           C
ATOM   4468  OH  TYR X 293      -9.345  -1.486   1.000  1.00  0.00           O
ATOM   4469  HH  TYR X 293      -8.909  -2.303   1.213  1.00  0.00           H
ATOM   4470  CE2 TYR X 293     -10.123  -2.896  -0.750  1.00  0.00           C
ATOM   4471  HE2 TYR X 293      -9.914  -3.723  -0.078  1.00  0.00           H
ATOM   4472  CD2 TYR X 293     -10.834  -3.037  -1.952  1.00  0.00           C
ATOM   4473  HD2 TYR X 293     -11.073  -4.039  -2.300  1.00  0.00           H
ATOM   4474  C   TYR X 293     -14.711  -1.709  -3.406  1.00  0.00           C
ATOM   4475  O   TYR X 293     -15.284  -1.167  -4.381  1.00  0.00           O
ATOM   4476  N   GLU X 294     -15.014  -1.331  -2.150  1.00  0.00           N
ATOM   4477  H   GLU X 294     -14.505  -1.833  -1.444  1.00  0.00           H
ATOM   4478  CA  GLU X 294     -15.760  -0.107  -1.869  1.00  0.00           C
ATOM   4479  HA  GLU X 294     -15.760   0.521  -2.757  1.00  0.00           H
ATOM   4480  CB  GLU X 294     -17.229  -0.489  -1.554  1.00  0.00           C
ATOM   4481  HB2 GLU X 294     -17.911   0.351  -1.622  1.00  0.00           H
ATOM   4482  HB3 GLU X 294     -17.571  -1.209  -2.304  1.00  0.00           H
ATOM   4483  CG  GLU X 294     -17.511  -1.090  -0.165  1.00  0.00           C
ATOM   4484  HG2 GLU X 294     -16.986  -2.044  -0.227  1.00  0.00           H
ATOM   4485  HG3 GLU X 294     -17.042  -0.570   0.664  1.00  0.00           H
ATOM   4486  CD  GLU X 294     -18.978  -1.296   0.067  1.00  0.00           C
ATOM   4487  OE1 GLU X 294     -19.365  -1.912   1.047  1.00  0.00           O
ATOM   4488  OE2 GLU X 294     -19.841  -0.760  -0.664  1.00  0.00           O
ATOM   4489  C   GLU X 294     -15.160   0.733  -0.822  1.00  0.00           C
ATOM   4490  O   GLU X 294     -14.396   0.196  -0.029  1.00  0.00           O
ATOM   4491  N   MET X 295     -15.437   2.002  -0.822  1.00  0.00           N
ATOM   4492  H   MET X 295     -15.974   2.410  -1.575  1.00  0.00           H
ATOM   4493  CA  MET X 295     -15.192   2.870   0.336  1.00  0.00           C
ATOM   4494  HA  MET X 295     -14.486   2.321   0.960  1.00  0.00           H
ATOM   4495  CB  MET X 295     -14.332   4.075  -0.181  1.00  0.00           C
ATOM   4496  HB2 MET X 295     -14.752   4.469  -1.101  1.00  0.00           H
ATOM   4497  HB3 MET X 295     -14.278   4.771   0.652  1.00  0.00           H
ATOM   4498  CG  MET X 295     -12.904   3.725  -0.550  1.00  0.00           C
ATOM   4499  HG2 MET X 295     -12.856   2.700  -0.919  1.00  0.00           H
ATOM   4500  HG3 MET X 295     -12.557   4.391  -1.330  1.00  0.00           H
ATOM   4501  SD  MET X 295     -11.647   3.637   0.747  1.00  0.00           S
ATOM   4502  CE  MET X 295     -11.339   5.405   0.965  1.00  0.00           C
ATOM   4503  HE1 MET X 295     -10.525   5.679   0.290  1.00  0.00           H
ATOM   4504  HE2 MET X 295     -12.146   6.119   0.828  1.00  0.00           H
ATOM   4505  HE3 MET X 295     -10.902   5.506   1.959  1.00  0.00           H
ATOM   4506  C   MET X 295     -16.578   3.182   0.986  1.00  0.00           C
ATOM   4507  O   MET X 295     -17.596   3.180   0.409  1.00  0.00           O
ATOM   4508  N   LEU X 296     -16.483   3.358   2.353  1.00  0.00           N
ATOM   4509  H   LEU X 296     -15.549   3.388   2.728  1.00  0.00           H
ATOM   4510  CA  LEU X 296     -17.496   3.651   3.369  1.00  0.00           C
ATOM   4511  HA  LEU X 296     -18.447   3.896   2.901  1.00  0.00           H
ATOM   4512  CB  LEU X 296     -17.718   2.448   4.340  1.00  0.00           C
ATOM   4513  HB2 LEU X 296     -16.821   2.074   4.834  1.00  0.00           H
ATOM   4514  HB3 LEU X 296     -18.337   2.808   5.164  1.00  0.00           H
ATOM   4515  CG  LEU X 296     -18.310   1.077   3.763  1.00  0.00           C
ATOM   4516  HG  LEU X 296     -18.280   1.106   2.678  1.00  0.00           H
ATOM   4517  CD1 LEU X 296     -17.661  -0.266   4.134  1.00  0.00           C
ATOM   4518 HD11 LEU X 296     -17.704  -0.278   5.226  1.00  0.00           H
ATOM   4519 HD12 LEU X 296     -16.661  -0.311   3.706  1.00  0.00           H
ATOM   4520 HD13 LEU X 296     -18.057  -1.088   3.539  1.00  0.00           H
ATOM   4521  CD2 LEU X 296     -19.776   0.861   4.086  1.00  0.00           C
ATOM   4522 HD21 LEU X 296     -20.000   0.890   5.153  1.00  0.00           H
ATOM   4523 HD22 LEU X 296     -20.338   1.781   3.897  1.00  0.00           H
ATOM   4524 HD23 LEU X 296     -20.218   0.044   3.523  1.00  0.00           H
ATOM   4525  C   LEU X 296     -17.103   4.876   4.257  1.00  0.00           C
ATOM   4526  O   LEU X 296     -16.010   4.815   4.866  1.00  0.00           O
ATOM   4527  N   LYS X 297     -17.890   5.943   4.351  1.00  0.00           N
ATOM   4528  H   LYS X 297     -18.755   5.827   3.844  1.00  0.00           H
ATOM   4529  CA  LYS X 297     -17.630   6.983   5.341  1.00  0.00           C
ATOM   4530  HA  LYS X 297     -16.563   7.189   5.431  1.00  0.00           H
ATOM   4531  CB  LYS X 297     -18.422   8.253   4.954  1.00  0.00           C
ATOM   4532  HB2 LYS X 297     -18.166   8.559   3.939  1.00  0.00           H
ATOM   4533  HB3 LYS X 297     -19.448   7.882   4.891  1.00  0.00           H
ATOM   4534  CG  LYS X 297     -18.138   9.462   5.804  1.00  0.00           C
ATOM   4535  HG2 LYS X 297     -18.113   9.201   6.859  1.00  0.00           H
ATOM   4536  HG3 LYS X 297     -17.113   9.752   5.551  1.00  0.00           H
ATOM   4537  CD  LYS X 297     -19.090  10.645   5.720  1.00  0.00           C
ATOM   4538  HD2 LYS X 297     -20.040  10.249   5.354  1.00  0.00           H
ATOM   4539  HD3 LYS X 297     -19.299  11.105   6.683  1.00  0.00           H
ATOM   4540  CE  LYS X 297     -18.700  11.644   4.739  1.00  0.00           C
ATOM   4541  HE2 LYS X 297     -17.716  12.045   5.021  1.00  0.00           H
ATOM   4542  HE3 LYS X 297     -18.757  11.148   3.767  1.00  0.00           H
ATOM   4543  NZ  LYS X 297     -19.657  12.770   4.839  1.00  0.00           N
ATOM   4544  HZ1 LYS X 297     -19.970  12.890   5.790  1.00  0.00           H
ATOM   4545  HZ2 LYS X 297     -20.487  12.454   4.352  1.00  0.00           H
ATOM   4546  HZ3 LYS X 297     -19.349  13.651   4.461  1.00  0.00           H
ATOM   4547  C   LYS X 297     -18.145   6.416   6.736  1.00  0.00           C
ATOM   4548  O   LYS X 297     -19.291   5.965   6.794  1.00  0.00           O
ATOM   4549  N   VAL X 298     -17.232   6.427   7.679  1.00  0.00           N
ATOM   4550  H   VAL X 298     -16.384   6.929   7.444  1.00  0.00           H
ATOM   4551  CA  VAL X 298     -17.478   6.001   9.140  1.00  0.00           C
ATOM   4552  HA  VAL X 298     -18.558   5.932   9.241  1.00  0.00           H
ATOM   4553  CB  VAL X 298     -16.896   4.549   9.373  1.00  0.00           C
ATOM   4554  HB  VAL X 298     -15.806   4.600   9.356  1.00  0.00           H
ATOM   4555  CG1 VAL X 298     -17.217   4.096  10.770  1.00  0.00           C
ATOM   4556 HG11 VAL X 298     -16.822   3.111  10.999  1.00  0.00           H
ATOM   4557 HG12 VAL X 298     -16.777   4.698  11.558  1.00  0.00           H
ATOM   4558 HG13 VAL X 298     -18.304   4.112  10.876  1.00  0.00           H
ATOM   4559  CG2 VAL X 298     -17.376   3.585   8.331  1.00  0.00           C
ATOM   4560 HG21 VAL X 298     -17.184   2.557   8.642  1.00  0.00           H
ATOM   4561 HG22 VAL X 298     -16.889   3.766   7.370  1.00  0.00           H
ATOM   4562 HG23 VAL X 298     -18.440   3.670   8.104  1.00  0.00           H
ATOM   4563  C   VAL X 298     -16.877   7.006  10.092  1.00  0.00           C
ATOM   4564  O   VAL X 298     -15.692   6.848  10.388  1.00  0.00           O
ATOM   4565  N   PRO X 299     -17.530   8.155  10.426  1.00  0.00           N
ATOM   4566  CD  PRO X 299     -18.928   8.363  10.023  1.00  0.00           C
ATOM   4567  HD2 PRO X 299     -19.624   7.757  10.599  1.00  0.00           H
ATOM   4568  HD3 PRO X 299     -19.033   8.217   8.949  1.00  0.00           H
ATOM   4569  CG  PRO X 299     -19.055   9.892  10.324  1.00  0.00           C
ATOM   4570  HG2 PRO X 299     -20.097  10.157  10.446  1.00  0.00           H
ATOM   4571  HG3 PRO X 299     -18.669  10.565   9.555  1.00  0.00           H
ATOM   4572  CB  PRO X 299     -18.185  10.092  11.549  1.00  0.00           C
ATOM   4573  HB2 PRO X 299     -18.844   9.663  12.301  1.00  0.00           H
ATOM   4574  HB3 PRO X 299     -17.946  11.143  11.664  1.00  0.00           H
ATOM   4575  CA  PRO X 299     -16.961   9.209  11.263  1.00  0.00           C
ATOM   4576  HA  PRO X 299     -16.272   9.897  10.760  1.00  0.00           H
ATOM   4577  C   PRO X 299     -16.287   8.738  12.584  1.00  0.00           C
ATOM   4578  O   PRO X 299     -16.829   7.983  13.387  1.00  0.00           O
ATOM   4579  N   ASN X 300     -15.024   9.259  12.892  1.00  0.00           N
ATOM   4580  H   ASN X 300     -14.554   9.920  12.292  1.00  0.00           H
ATOM   4581  CA  ASN X 300     -14.351   9.013  14.180  1.00  0.00           C
ATOM   4582  HA  ASN X 300     -13.342   9.431  14.148  1.00  0.00           H
ATOM   4583  CB  ASN X 300     -14.956   9.914  15.218  1.00  0.00           C
ATOM   4584  HB2 ASN X 300     -15.961   9.547  15.394  1.00  0.00           H
ATOM   4585  HB3 ASN X 300     -14.473   9.815  16.193  1.00  0.00           H
ATOM   4586  CG  ASN X 300     -14.858  11.389  14.985  1.00  0.00           C
ATOM   4587  OD1 ASN X 300     -15.779  12.026  14.484  1.00  0.00           O
ATOM   4588  ND2 ASN X 300     -13.708  11.945  15.156  1.00  0.00           N
ATOM   4589 HD21 ASN X 300     -13.032  11.404  15.674  1.00  0.00           H
ATOM   4590 HD22 ASN X 300     -13.573  12.907  14.877  1.00  0.00           H
ATOM   4591  C   ASN X 300     -14.076   7.593  14.481  1.00  0.00           C
ATOM   4592  O   ASN X 300     -13.921   7.293  15.669  1.00  0.00           O
ATOM   4593  N   ALA X 301     -13.995   6.676  13.515  1.00  0.00           N
ATOM   4594  H   ALA X 301     -13.959   6.983  12.554  1.00  0.00           H
ATOM   4595  CA  ALA X 301     -13.813   5.262  13.733  1.00  0.00           C
ATOM   4596  HA  ALA X 301     -14.660   5.012  14.358  1.00  0.00           H
ATOM   4597  CB  ALA X 301     -13.975   4.579  12.366  1.00  0.00           C
ATOM   4598  HB1 ALA X 301     -13.016   4.739  11.881  1.00  0.00           H
ATOM   4599  HB2 ALA X 301     -14.749   5.012  11.739  1.00  0.00           H
ATOM   4600  HB3 ALA X 301     -14.117   3.520  12.586  1.00  0.00           H
ATOM   4601  C   ALA X 301     -12.557   4.930  14.525  1.00  0.00           C
ATOM   4602  O   ALA X 301     -12.646   3.888  15.264  1.00  0.00           O
ATOM   4603  N   LEU X 302     -11.507   5.811  14.575  1.00  0.00           N
ATOM   4604  H   LEU X 302     -11.479   6.653  14.021  1.00  0.00           H
ATOM   4605  CA  LEU X 302     -10.301   5.628  15.414  1.00  0.00           C
ATOM   4606  HA  LEU X 302     -10.069   4.570  15.231  1.00  0.00           H
ATOM   4607  CB  LEU X 302      -9.200   6.546  14.939  1.00  0.00           C
ATOM   4608  HB2 LEU X 302      -9.303   6.864  13.905  1.00  0.00           H
ATOM   4609  HB3 LEU X 302      -9.400   7.473  15.478  1.00  0.00           H
ATOM   4610  CG  LEU X 302      -7.715   6.113  15.057  1.00  0.00           C
ATOM   4611  HG  LEU X 302      -7.462   6.209  16.113  1.00  0.00           H
ATOM   4612  CD1 LEU X 302      -7.520   4.610  14.748  1.00  0.00           C
ATOM   4613 HD11 LEU X 302      -6.438   4.457  14.785  1.00  0.00           H
ATOM   4614 HD12 LEU X 302      -7.958   4.349  13.781  1.00  0.00           H
ATOM   4615 HD13 LEU X 302      -7.953   4.032  15.560  1.00  0.00           H
ATOM   4616  CD2 LEU X 302      -6.857   7.086  14.242  1.00  0.00           C
ATOM   4617 HD21 LEU X 302      -7.181   8.113  14.396  1.00  0.00           H
ATOM   4618 HD22 LEU X 302      -5.780   6.946  14.322  1.00  0.00           H
ATOM   4619 HD23 LEU X 302      -7.083   6.903  13.191  1.00  0.00           H
ATOM   4620  C   LEU X 302     -10.596   5.750  16.978  1.00  0.00           C
ATOM   4621  O   LEU X 302      -9.662   5.546  17.783  1.00  0.00           O
ATOM   4622  N   THR X 303     -11.794   6.170  17.409  1.00  0.00           N
ATOM   4623  H   THR X 303     -12.507   6.326  16.716  1.00  0.00           H
ATOM   4624  CA  THR X 303     -12.083   6.356  18.845  1.00  0.00           C
ATOM   4625  HA  THR X 303     -11.466   5.705  19.468  1.00  0.00           H
ATOM   4626  CB  THR X 303     -11.806   7.824  19.322  1.00  0.00           C
ATOM   4627  HB  THR X 303     -10.791   8.128  19.030  1.00  0.00           H
ATOM   4628  CG2 THR X 303     -12.783   8.879  18.870  1.00  0.00           C
ATOM   4629 HG21 THR X 303     -13.084   8.699  17.837  1.00  0.00           H
ATOM   4630 HG22 THR X 303     -12.271   9.846  18.780  1.00  0.00           H
ATOM   4631 HG23 THR X 303     -13.572   9.003  19.601  1.00  0.00           H
ATOM   4632  OG1 THR X 303     -11.792   7.869  20.700  1.00  0.00           O
ATOM   4633  HG1 THR X 303     -11.207   7.154  20.980  1.00  0.00           H
ATOM   4634  C   THR X 303     -13.551   5.969  19.206  1.00  0.00           C
ATOM   4635  O   THR X 303     -13.789   5.389  20.246  1.00  0.00           O
ATOM   4636  N   ASP X 304     -14.486   6.385  18.355  1.00  0.00           N
ATOM   4637  H   ASP X 304     -14.149   6.844  17.525  1.00  0.00           H
ATOM   4638  CA  ASP X 304     -15.884   6.202  18.535  1.00  0.00           C
ATOM   4639  HA  ASP X 304     -16.011   6.392  19.603  1.00  0.00           H
ATOM   4640  CB  ASP X 304     -16.703   7.174  17.646  1.00  0.00           C
ATOM   4641  HB2 ASP X 304     -16.199   8.141  17.677  1.00  0.00           H
ATOM   4642  HB3 ASP X 304     -16.737   6.834  16.612  1.00  0.00           H
ATOM   4643  CG  ASP X 304     -18.147   7.322  18.122  1.00  0.00           C
ATOM   4644  OD1 ASP X 304     -18.653   6.551  18.941  1.00  0.00           O
ATOM   4645  OD2 ASP X 304     -18.834   8.128  17.490  1.00  0.00           O
ATOM   4646  C   ASP X 304     -16.243   4.766  18.257  1.00  0.00           C
ATOM   4647  O   ASP X 304     -16.498   4.404  17.081  1.00  0.00           O
ATOM   4648  N   ASP X 305     -16.415   3.825  19.225  1.00  0.00           N
ATOM   4649  H   ASP X 305     -16.258   4.109  20.182  1.00  0.00           H
ATOM   4650  CA  ASP X 305     -16.795   2.396  19.085  1.00  0.00           C
ATOM   4651  HA  ASP X 305     -16.213   1.856  18.347  1.00  0.00           H
ATOM   4652  CB  ASP X 305     -16.433   1.710  20.433  1.00  0.00           C
ATOM   4653  HB2 ASP X 305     -16.625   0.635  20.409  1.00  0.00           H
ATOM   4654  HB3 ASP X 305     -15.353   1.674  20.549  1.00  0.00           H
ATOM   4655  CG  ASP X 305     -17.023   2.319  21.710  1.00  0.00           C
ATOM   4656  OD1 ASP X 305     -17.738   3.348  21.690  1.00  0.00           O
ATOM   4657  OD2 ASP X 305     -16.808   1.708  22.817  1.00  0.00           O
ATOM   4658  C   ASP X 305     -18.288   2.169  18.755  1.00  0.00           C
ATOM   4659  O   ASP X 305     -18.698   1.002  18.536  1.00  0.00           O
ATOM   4660  N   LYS X 306     -19.047   3.250  18.684  1.00  0.00           N
ATOM   4661  H   LYS X 306     -18.483   4.087  18.699  1.00  0.00           H
ATOM   4662  CA  LYS X 306     -20.429   3.239  18.220  1.00  0.00           C
ATOM   4663  HA  LYS X 306     -20.820   2.246  18.018  1.00  0.00           H
ATOM   4664  CB  LYS X 306     -21.206   3.674  19.423  1.00  0.00           C
ATOM   4665  HB2 LYS X 306     -21.112   4.742  19.645  1.00  0.00           H
ATOM   4666  HB3 LYS X 306     -22.259   3.737  19.154  1.00  0.00           H
ATOM   4667  CG  LYS X 306     -21.138   2.815  20.710  1.00  0.00           C
ATOM   4668  HG2 LYS X 306     -21.422   1.828  20.361  1.00  0.00           H
ATOM   4669  HG3 LYS X 306     -20.080   2.663  20.938  1.00  0.00           H
ATOM   4670  CD  LYS X 306     -21.942   3.186  21.926  1.00  0.00           C
ATOM   4671  HD2 LYS X 306     -22.964   3.460  21.685  1.00  0.00           H
ATOM   4672  HD3 LYS X 306     -21.965   2.261  22.497  1.00  0.00           H
ATOM   4673  CE  LYS X 306     -21.190   4.196  22.765  1.00  0.00           C
ATOM   4674  HE2 LYS X 306     -20.859   5.037  22.145  1.00  0.00           H
ATOM   4675  HE3 LYS X 306     -21.822   4.672  23.516  1.00  0.00           H
ATOM   4676  NZ  LYS X 306     -20.025   3.559  23.408  1.00  0.00           N
ATOM   4677  HZ1 LYS X 306     -19.427   3.326  22.621  1.00  0.00           H
ATOM   4678  HZ2 LYS X 306     -20.181   2.718  23.963  1.00  0.00           H
ATOM   4679  HZ3 LYS X 306     -19.634   4.365  23.874  1.00  0.00           H
ATOM   4680  C   LYS X 306     -20.764   3.910  16.839  1.00  0.00           C
ATOM   4681  O   LYS X 306     -21.898   3.891  16.346  1.00  0.00           O
ATOM   4682  N   SER X 307     -19.736   4.393  16.163  1.00  0.00           N
ATOM   4683  H   SER X 307     -18.827   4.421  16.605  1.00  0.00           H
ATOM   4684  CA  SER X 307     -19.707   4.744  14.749  1.00  0.00           C
ATOM   4685  HA  SER X 307     -20.538   5.423  14.573  1.00  0.00           H
ATOM   4686  CB  SER X 307     -18.457   5.505  14.256  1.00  0.00           C
ATOM   4687  HB2 SER X 307     -18.597   5.931  13.260  1.00  0.00           H
ATOM   4688  HB3 SER X 307     -18.258   6.340  14.918  1.00  0.00           H
ATOM   4689  OG  SER X 307     -17.282   4.758  14.198  1.00  0.00           O
ATOM   4690  HG  SER X 307     -16.858   4.794  15.054  1.00  0.00           H
ATOM   4691  C   SER X 307     -19.962   3.561  13.825  1.00  0.00           C
ATOM   4692  O   SER X 307     -19.524   2.454  14.167  1.00  0.00           O
ATOM   4693  N   LYS X 308     -20.621   3.798  12.692  1.00  0.00           N
ATOM   4694  H   LYS X 308     -20.877   4.762  12.523  1.00  0.00           H
ATOM   4695  CA  LYS X 308     -21.264   2.895  11.729  1.00  0.00           C
ATOM   4696  HA  LYS X 308     -20.572   2.053  11.654  1.00  0.00           H
ATOM   4697  CB  LYS X 308     -22.659   2.496  12.297  1.00  0.00           C
ATOM   4698  HB2 LYS X 308     -23.118   1.809  11.592  1.00  0.00           H
ATOM   4699  HB3 LYS X 308     -22.518   1.955  13.236  1.00  0.00           H
ATOM   4700  CG  LYS X 308     -23.671   3.707  12.378  1.00  0.00           C
ATOM   4701  HG2 LYS X 308     -23.234   4.550  12.907  1.00  0.00           H
ATOM   4702  HG3 LYS X 308     -23.864   4.099  11.373  1.00  0.00           H
ATOM   4703  CD  LYS X 308     -24.957   3.132  13.100  1.00  0.00           C
ATOM   4704  HD2 LYS X 308     -25.421   2.346  12.506  1.00  0.00           H
ATOM   4705  HD3 LYS X 308     -24.655   2.480  13.919  1.00  0.00           H
ATOM   4706  CE  LYS X 308     -25.937   4.226  13.481  1.00  0.00           C
ATOM   4707  HE2 LYS X 308     -26.754   3.846  14.097  1.00  0.00           H
ATOM   4708  HE3 LYS X 308     -25.346   5.045  13.895  1.00  0.00           H
ATOM   4709  NZ  LYS X 308     -26.468   4.823  12.261  1.00  0.00           N
ATOM   4710  HZ1 LYS X 308     -27.044   5.626  12.428  1.00  0.00           H
ATOM   4711  HZ2 LYS X 308     -27.049   4.220  11.693  1.00  0.00           H
ATOM   4712  HZ3 LYS X 308     -25.712   5.103  11.658  1.00  0.00           H
ATOM   4713  C   LYS X 308     -21.346   3.644  10.389  1.00  0.00           C
ATOM   4714  O   LYS X 308     -21.309   4.865  10.449  1.00  0.00           O
ATOM   4715  N   PRO X 309     -21.565   2.953   9.253  1.00  0.00           N
ATOM   4716  CD  PRO X 309     -21.670   1.517   9.100  1.00  0.00           C
ATOM   4717  HD2 PRO X 309     -22.717   1.213   9.124  1.00  0.00           H
ATOM   4718  HD3 PRO X 309     -21.081   0.929   9.805  1.00  0.00           H
ATOM   4719  CG  PRO X 309     -21.104   1.270   7.736  1.00  0.00           C
ATOM   4720  HG2 PRO X 309     -21.589   0.354   7.413  1.00  0.00           H
ATOM   4721  HG3 PRO X 309     -20.017   1.190   7.726  1.00  0.00           H
ATOM   4722  CB  PRO X 309     -21.565   2.485   6.893  1.00  0.00           C
ATOM   4723  HB2 PRO X 309     -22.623   2.455   6.599  1.00  0.00           H
ATOM   4724  HB3 PRO X 309     -20.921   2.768   6.071  1.00  0.00           H
ATOM   4725  CA  PRO X 309     -21.478   3.655   7.941  1.00  0.00           C
ATOM   4726  HA  PRO X 309     -20.543   4.223   7.954  1.00  0.00           H
ATOM   4727  C   PRO X 309     -22.636   4.690   7.686  1.00  0.00           C
ATOM   4728  O   PRO X 309     -23.815   4.368   8.037  1.00  0.00           O
ATOM   4729  N   THR X 310     -22.291   5.882   7.224  1.00  0.00           N
ATOM   4730  H   THR X 310     -21.331   6.169   7.084  1.00  0.00           H
ATOM   4731  CA  THR X 310     -23.215   6.983   6.794  1.00  0.00           C
ATOM   4732  HA  THR X 310     -24.211   6.765   7.196  1.00  0.00           H
ATOM   4733  CB  THR X 310     -22.828   8.394   7.323  1.00  0.00           C
ATOM   4734  HB  THR X 310     -23.559   9.175   7.109  1.00  0.00           H
ATOM   4735  CG2 THR X 310     -22.506   8.276   8.825  1.00  0.00           C
ATOM   4736 HG21 THR X 310     -22.454   9.292   9.223  1.00  0.00           H
ATOM   4737 HG22 THR X 310     -21.601   7.688   8.947  1.00  0.00           H
ATOM   4738 HG23 THR X 310     -23.204   7.718   9.451  1.00  0.00           H
ATOM   4739  OG1 THR X 310     -21.612   8.804   6.751  1.00  0.00           O
ATOM   4740  HG1 THR X 310     -21.566   9.726   7.023  1.00  0.00           H
ATOM   4741  C   THR X 310     -23.465   6.988   5.284  1.00  0.00           C
ATOM   4742  O   THR X 310     -24.609   7.306   4.914  1.00  0.00           O
ATOM   4743  N   GLN X 311     -22.443   6.653   4.438  1.00  0.00           N
ATOM   4744  H   GLN X 311     -21.561   6.454   4.898  1.00  0.00           H
ATOM   4745  CA  GLN X 311     -22.546   6.684   2.998  1.00  0.00           C
ATOM   4746  HA  GLN X 311     -23.399   6.103   2.664  1.00  0.00           H
ATOM   4747  CB  GLN X 311     -22.636   8.144   2.562  1.00  0.00           C
ATOM   4748  HB2 GLN X 311     -22.984   8.284   1.538  1.00  0.00           H
ATOM   4749  HB3 GLN X 311     -23.392   8.648   3.158  1.00  0.00           H
ATOM   4750  CG  GLN X 311     -21.335   8.910   2.688  1.00  0.00           C
ATOM   4751  HG2 GLN X 311     -21.091   8.830   3.754  1.00  0.00           H
ATOM   4752  HG3 GLN X 311     -20.572   8.449   2.066  1.00  0.00           H
ATOM   4753  CD  GLN X 311     -21.366  10.416   2.435  1.00  0.00           C
ATOM   4754  OE1 GLN X 311     -21.462  11.282   3.297  1.00  0.00           O
ATOM   4755  NE2 GLN X 311     -21.273  10.695   1.206  1.00  0.00           N
ATOM   4756 HE21 GLN X 311     -21.302  11.647   0.872  1.00  0.00           H
ATOM   4757 HE22 GLN X 311     -21.239   9.954   0.518  1.00  0.00           H
ATOM   4758  C   GLN X 311     -21.295   6.011   2.363  1.00  0.00           C
ATOM   4759  O   GLN X 311     -20.292   5.827   2.991  1.00  0.00           O
ATOM   4760  N   GLY X 312     -21.336   5.721   1.127  1.00  0.00           N
ATOM   4761  H   GLY X 312     -22.151   5.882   0.562  1.00  0.00           H
ATOM   4762  CA  GLY X 312     -20.142   5.051   0.438  1.00  0.00           C
ATOM   4763  HA2 GLY X 312     -19.264   5.635   0.707  1.00  0.00           H
ATOM   4764  HA3 GLY X 312     -19.949   4.052   0.809  1.00  0.00           H
ATOM   4765  C   GLY X 312     -20.249   5.072  -1.073  1.00  0.00           C
ATOM   4766  O   GLY X 312     -21.297   5.436  -1.581  1.00  0.00           O
ATOM   4767  N   GLN X 313     -19.185   4.625  -1.727  1.00  0.00           N
ATOM   4768  H   GLN X 313     -18.336   4.301  -1.276  1.00  0.00           H
ATOM   4769  CA  GLN X 313     -19.229   4.679  -3.178  1.00  0.00           C
ATOM   4770  HA  GLN X 313     -20.253   4.632  -3.558  1.00  0.00           H
ATOM   4771  CB  GLN X 313     -18.630   6.018  -3.660  1.00  0.00           C
ATOM   4772  HB2 GLN X 313     -19.348   6.825  -3.511  1.00  0.00           H
ATOM   4773  HB3 GLN X 313     -17.668   6.265  -3.212  1.00  0.00           H
ATOM   4774  CG  GLN X 313     -18.304   6.022  -5.102  1.00  0.00           C
ATOM   4775  HG2 GLN X 313     -17.460   5.357  -5.327  1.00  0.00           H
ATOM   4776  HG3 GLN X 313     -19.116   5.673  -5.743  1.00  0.00           H
ATOM   4777  CD  GLN X 313     -17.820   7.383  -5.642  1.00  0.00           C
ATOM   4778  OE1 GLN X 313     -17.688   8.388  -4.963  1.00  0.00           O
ATOM   4779  NE2 GLN X 313     -17.930   7.493  -6.941  1.00  0.00           N
ATOM   4780 HE21 GLN X 313     -17.803   8.320  -7.501  1.00  0.00           H
ATOM   4781 HE22 GLN X 313     -17.995   6.631  -7.467  1.00  0.00           H
ATOM   4782  C   GLN X 313     -18.460   3.439  -3.677  1.00  0.00           C
ATOM   4783  O   GLN X 313     -17.479   3.022  -3.097  1.00  0.00           O
ATOM   4784  N   THR X 314     -18.860   2.855  -4.828  1.00  0.00           N
ATOM   4785  H   THR X 314     -19.704   3.123  -5.306  1.00  0.00           H
ATOM   4786  CA  THR X 314     -18.258   1.589  -5.236  1.00  0.00           C
ATOM   4787  HA  THR X 314     -18.007   0.965  -4.373  1.00  0.00           H
ATOM   4788  CB  THR X 314     -19.000   0.700  -6.193  1.00  0.00           C
ATOM   4789  HB  THR X 314     -19.124   1.214  -7.138  1.00  0.00           H
ATOM   4790  CG2 THR X 314     -18.241  -0.602  -6.430  1.00  0.00           C
ATOM   4791 HG21 THR X 314     -17.966  -1.170  -5.548  1.00  0.00           H
ATOM   4792 HG22 THR X 314     -17.397  -0.547  -7.124  1.00  0.00           H
ATOM   4793 HG23 THR X 314     -18.946  -1.223  -6.986  1.00  0.00           H
ATOM   4794  OG1 THR X 314     -20.280   0.305  -5.631  1.00  0.00           O
ATOM   4795  HG1 THR X 314     -20.936   0.841  -6.071  1.00  0.00           H
ATOM   4796  C   THR X 314     -16.964   1.945  -5.897  1.00  0.00           C
ATOM   4797  O   THR X 314     -16.910   2.864  -6.817  1.00  0.00           O
ATOM   4798  N   ILE X 315     -15.856   1.373  -5.426  1.00  0.00           N
ATOM   4799  H   ILE X 315     -16.009   0.733  -4.654  1.00  0.00           H
ATOM   4800  CA  ILE X 315     -14.480   1.617  -5.941  1.00  0.00           C
ATOM   4801  HA  ILE X 315     -14.552   2.631  -6.337  1.00  0.00           H
ATOM   4802  CB  ILE X 315     -13.415   1.836  -4.872  1.00  0.00           C
ATOM   4803  HB  ILE X 315     -13.343   0.882  -4.333  1.00  0.00           H
ATOM   4804  CG2 ILE X 315     -12.035   2.036  -5.595  1.00  0.00           C
ATOM   4805 HG21 ILE X 315     -11.286   2.263  -4.831  1.00  0.00           H
ATOM   4806 HG22 ILE X 315     -12.073   2.958  -6.165  1.00  0.00           H
ATOM   4807 HG23 ILE X 315     -11.648   1.251  -6.248  1.00  0.00           H
ATOM   4808  CG1 ILE X 315     -13.748   3.006  -3.922  1.00  0.00           C
ATOM   4809 HG12 ILE X 315     -14.580   2.675  -3.297  1.00  0.00           H
ATOM   4810 HG13 ILE X 315     -12.910   3.225  -3.259  1.00  0.00           H
ATOM   4811  CD1 ILE X 315     -14.011   4.375  -4.609  1.00  0.00           C
ATOM   4812 HD11 ILE X 315     -14.100   5.175  -3.876  1.00  0.00           H
ATOM   4813 HD12 ILE X 315     -14.899   4.378  -5.241  1.00  0.00           H
ATOM   4814 HD13 ILE X 315     -13.215   4.570  -5.337  1.00  0.00           H
ATOM   4815  C   ILE X 315     -14.170   0.653  -7.109  1.00  0.00           C
ATOM   4816  O   ILE X 315     -13.576   1.124  -8.108  1.00  0.00           O
ATOM   4817  N   VAL X 316     -14.553  -0.599  -7.026  1.00  0.00           N
ATOM   4818  H   VAL X 316     -15.129  -0.892  -6.249  1.00  0.00           H
ATOM   4819  CA  VAL X 316     -14.259  -1.608  -8.151  1.00  0.00           C
ATOM   4820  HA  VAL X 316     -14.283  -1.213  -9.168  1.00  0.00           H
ATOM   4821  CB  VAL X 316     -12.966  -2.430  -7.961  1.00  0.00           C
ATOM   4822  HB  VAL X 316     -12.978  -2.820  -6.951  1.00  0.00           H
ATOM   4823  CG1 VAL X 316     -12.777  -3.597  -9.033  1.00  0.00           C
ATOM   4824 HG11 VAL X 316     -11.698  -3.763  -9.000  1.00  0.00           H
ATOM   4825 HG12 VAL X 316     -13.292  -4.493  -8.698  1.00  0.00           H
ATOM   4826 HG13 VAL X 316     -12.988  -3.380 -10.077  1.00  0.00           H
ATOM   4827  CG2 VAL X 316     -11.776  -1.442  -7.960  1.00  0.00           C
ATOM   4828 HG21 VAL X 316     -11.808  -0.685  -8.749  1.00  0.00           H
ATOM   4829 HG22 VAL X 316     -10.816  -1.964  -8.029  1.00  0.00           H
ATOM   4830 HG23 VAL X 316     -11.718  -0.814  -7.077  1.00  0.00           H
ATOM   4831  C   VAL X 316     -15.353  -2.638  -8.196  1.00  0.00           C
ATOM   4832  O   VAL X 316     -15.891  -3.060  -7.162  1.00  0.00           O
ATOM   4833  N   LEU X 317     -15.694  -3.161  -9.412  1.00  0.00           N
ATOM   4834  H   LEU X 317     -15.241  -2.725 -10.205  1.00  0.00           H
ATOM   4835  CA  LEU X 317     -16.821  -4.110  -9.682  1.00  0.00           C
ATOM   4836  HA  LEU X 317     -17.698  -3.621  -9.254  1.00  0.00           H
ATOM   4837  CB  LEU X 317     -17.041  -4.245 -11.191  1.00  0.00           C
ATOM   4838  HB2 LEU X 317     -17.576  -3.399 -11.646  1.00  0.00           H
ATOM   4839  HB3 LEU X 317     -16.086  -4.167 -11.709  1.00  0.00           H
ATOM   4840  CG  LEU X 317     -17.863  -5.436 -11.632  1.00  0.00           C
ATOM   4841  HG  LEU X 317     -17.563  -6.353 -11.127  1.00  0.00           H
ATOM   4842  CD1 LEU X 317     -19.357  -5.334 -11.289  1.00  0.00           C
ATOM   4843 HD11 LEU X 317     -19.521  -4.949 -10.277  1.00  0.00           H
ATOM   4844 HD12 LEU X 317     -19.850  -6.301 -11.361  1.00  0.00           H
ATOM   4845 HD13 LEU X 317     -19.768  -4.593 -11.975  1.00  0.00           H
ATOM   4846  CD2 LEU X 317     -17.644  -5.821 -13.127  1.00  0.00           C
ATOM   4847 HD21 LEU X 317     -18.203  -5.147 -13.762  1.00  0.00           H
ATOM   4848 HD22 LEU X 317     -16.578  -5.815 -13.344  1.00  0.00           H
ATOM   4849 HD23 LEU X 317     -17.931  -6.861 -13.255  1.00  0.00           H
ATOM   4850  C   LEU X 317     -16.808  -5.511  -8.927  1.00  0.00           C
ATOM   4851  O   LEU X 317     -15.813  -6.228  -8.918  1.00  0.00           O
ATOM   4852  N   ASN X 318     -17.891  -5.807  -8.227  1.00  0.00           N
ATOM   4853  H   ASN X 318     -18.646  -5.144  -8.239  1.00  0.00           H
ATOM   4854  CA  ASN X 318     -17.953  -6.775  -7.123  1.00  0.00           C
ATOM   4855  HA  ASN X 318     -17.292  -6.480  -6.307  1.00  0.00           H
ATOM   4856  CB  ASN X 318     -19.422  -6.661  -6.574  1.00  0.00           C
ATOM   4857  HB2 ASN X 318     -19.512  -7.176  -5.607  1.00  0.00           H
ATOM   4858  HB3 ASN X 318     -19.782  -5.662  -6.339  1.00  0.00           H
ATOM   4859  CG  ASN X 318     -20.386  -7.332  -7.569  1.00  0.00           C
ATOM   4860  OD1 ASN X 318     -20.393  -7.109  -8.732  1.00  0.00           O
ATOM   4861  ND2 ASN X 318     -21.172  -8.271  -7.098  1.00  0.00           N
ATOM   4862 HD21 ASN X 318     -21.231  -8.332  -6.089  1.00  0.00           H
ATOM   4863 HD22 ASN X 318     -21.812  -8.791  -7.677  1.00  0.00           H
ATOM   4864  C   ASN X 318     -17.464  -8.191  -7.471  1.00  0.00           C
ATOM   4865  O   ASN X 318     -17.022  -8.979  -6.649  1.00  0.00           O
ATOM   4866  N   THR X 319     -17.605  -8.610  -8.707  1.00  0.00           N
ATOM   4867  H   THR X 319     -17.847  -7.859  -9.346  1.00  0.00           H
ATOM   4868  CA  THR X 319     -17.066  -9.901  -9.287  1.00  0.00           C
ATOM   4869  HA  THR X 319     -17.236 -10.597  -8.462  1.00  0.00           H
ATOM   4870  CB  THR X 319     -17.910 -10.288 -10.529  1.00  0.00           C
ATOM   4871  HB  THR X 319     -17.556 -11.274 -10.811  1.00  0.00           H
ATOM   4872  CG2 THR X 319     -19.384 -10.380 -10.231  1.00  0.00           C
ATOM   4873 HG21 THR X 319     -19.861  -9.403 -10.141  1.00  0.00           H
ATOM   4874 HG22 THR X 319     -19.630 -10.889  -9.302  1.00  0.00           H
ATOM   4875 HG23 THR X 319     -19.913 -10.860 -11.054  1.00  0.00           H
ATOM   4876  OG1 THR X 319     -17.686  -9.307 -11.533  1.00  0.00           O
ATOM   4877  HG1 THR X 319     -17.717  -9.735 -12.392  1.00  0.00           H
ATOM   4878  C   THR X 319     -15.604  -9.883  -9.610  1.00  0.00           C
ATOM   4879  O   THR X 319     -15.005 -10.953  -9.725  1.00  0.00           O
ATOM   4880  N   ASP X 320     -14.888  -8.739  -9.572  1.00  0.00           N
ATOM   4881  H   ASP X 320     -15.204  -7.849  -9.212  1.00  0.00           H
ATOM   4882  CA  ASP X 320     -13.592  -8.676 -10.230  1.00  0.00           C
ATOM   4883  HA  ASP X 320     -13.348  -9.620 -10.702  1.00  0.00           H
ATOM   4884  CB  ASP X 320     -13.629  -7.516 -11.194  1.00  0.00           C
ATOM   4885  HB2 ASP X 320     -14.530  -7.428 -11.790  1.00  0.00           H
ATOM   4886  HB3 ASP X 320     -13.660  -6.591 -10.622  1.00  0.00           H
ATOM   4887  CG  ASP X 320     -12.454  -7.435 -12.198  1.00  0.00           C
ATOM   4888  OD1 ASP X 320     -12.344  -6.428 -12.942  1.00  0.00           O
ATOM   4889  OD2 ASP X 320     -11.596  -8.363 -12.206  1.00  0.00           O
ATOM   4890  C   ASP X 320     -12.436  -8.574  -9.284  1.00  0.00           C
ATOM   4891  O   ASP X 320     -12.452  -7.952  -8.270  1.00  0.00           O
ATOM   4892  N   TRP X 321     -11.390  -9.384  -9.520  1.00  0.00           N
ATOM   4893  H   TRP X 321     -11.388  -9.806 -10.441  1.00  0.00           H
ATOM   4894  CA  TRP X 321     -10.347  -9.696  -8.532  1.00  0.00           C
ATOM   4895  HA  TRP X 321     -10.758 -10.123  -7.624  1.00  0.00           H
ATOM   4896  CB  TRP X 321      -9.441 -10.802  -9.033  1.00  0.00           C
ATOM   4897  HB2 TRP X 321      -9.097 -10.601 -10.046  1.00  0.00           H
ATOM   4898  HB3 TRP X 321      -8.572 -10.887  -8.386  1.00  0.00           H
ATOM   4899  CG  TRP X 321     -10.101 -12.084  -8.965  1.00  0.00           C
ATOM   4900  CD1 TRP X 321     -10.966 -12.627  -9.871  1.00  0.00           C
ATOM   4901  HD1 TRP X 321     -11.193 -12.025 -10.735  1.00  0.00           H
ATOM   4902  NE1 TRP X 321     -11.412 -13.849  -9.489  1.00  0.00           N
ATOM   4903  HE1 TRP X 321     -11.918 -14.430 -10.140  1.00  0.00           H
ATOM   4904  CE2 TRP X 321     -10.860 -14.141  -8.259  1.00  0.00           C
ATOM   4905  CZ2 TRP X 321     -10.919 -15.248  -7.431  1.00  0.00           C
ATOM   4906  HZ2 TRP X 321     -11.519 -16.114  -7.662  1.00  0.00           H
ATOM   4907  CH2 TRP X 321     -10.192 -15.296  -6.229  1.00  0.00           C
ATOM   4908  HH2 TRP X 321     -10.333 -16.193  -5.650  1.00  0.00           H
ATOM   4909  CZ3 TRP X 321      -9.418 -14.217  -5.827  1.00  0.00           C
ATOM   4910  HZ3 TRP X 321      -8.997 -14.124  -4.841  1.00  0.00           H
ATOM   4911  CE3 TRP X 321      -9.325 -13.121  -6.683  1.00  0.00           C
ATOM   4912  HE3 TRP X 321      -8.802 -12.210  -6.443  1.00  0.00           H
ATOM   4913  CD2 TRP X 321      -9.983 -13.095  -7.941  1.00  0.00           C
ATOM   4914  C   TRP X 321      -9.488  -8.369  -8.182  1.00  0.00           C
ATOM   4915  O   TRP X 321      -8.819  -7.766  -8.967  1.00  0.00           O
ATOM   4916  N   SER X 322      -9.553  -7.911  -6.904  1.00  0.00           N
ATOM   4917  H   SER X 322     -10.219  -8.360  -6.294  1.00  0.00           H
ATOM   4918  CA  SER X 322      -9.050  -6.568  -6.344  1.00  0.00           C
ATOM   4919  HA  SER X 322      -7.999  -6.500  -6.630  1.00  0.00           H
ATOM   4920  CB  SER X 322      -9.896  -5.499  -6.861  1.00  0.00           C
ATOM   4921  HB2 SER X 322      -9.621  -5.581  -7.907  1.00  0.00           H
ATOM   4922  HB3 SER X 322     -10.930  -5.776  -6.645  1.00  0.00           H
ATOM   4923  OG  SER X 322      -9.468  -4.266  -6.318  1.00  0.00           O
ATOM   4924  HG  SER X 322      -8.630  -4.118  -6.755  1.00  0.00           H
ATOM   4925  C   SER X 322      -9.277  -6.584  -4.805  1.00  0.00           C
ATOM   4926  O   SER X 322     -10.225  -7.133  -4.231  1.00  0.00           O
ATOM   4927  N   GLY X 323      -8.291  -5.870  -4.077  1.00  0.00           N
ATOM   4928  H   GLY X 323      -7.489  -5.631  -4.637  1.00  0.00           H
ATOM   4929  CA  GLY X 323      -8.237  -5.636  -2.624  1.00  0.00           C
ATOM   4930  HA2 GLY X 323      -9.026  -4.917  -2.409  1.00  0.00           H
ATOM   4931  HA3 GLY X 323      -8.430  -6.548  -2.073  1.00  0.00           H
ATOM   4932  C   GLY X 323      -6.912  -5.007  -1.975  1.00  0.00           C
ATOM   4933  O   GLY X 323      -6.927  -4.375  -0.971  1.00  0.00           O
ATOM   4934  N   TYR X 324      -5.832  -5.243  -2.552  1.00  0.00           N
ATOM   4935  H   TYR X 324      -5.821  -5.804  -3.392  1.00  0.00           H
ATOM   4936  CA  TYR X 324      -4.591  -4.511  -2.404  1.00  0.00           C
ATOM   4937  HA  TYR X 324      -4.269  -4.529  -1.370  1.00  0.00           H
ATOM   4938  CB  TYR X 324      -3.402  -5.156  -3.149  1.00  0.00           C
ATOM   4939  HB2 TYR X 324      -3.410  -6.144  -2.702  1.00  0.00           H
ATOM   4940  HB3 TYR X 324      -3.701  -5.281  -4.187  1.00  0.00           H
ATOM   4941  CG  TYR X 324      -2.136  -4.399  -3.065  1.00  0.00           C
ATOM   4942  CD1 TYR X 324      -1.113  -4.983  -2.288  1.00  0.00           C
ATOM   4943  HD1 TYR X 324      -1.345  -5.799  -1.622  1.00  0.00           H
ATOM   4944  CE1 TYR X 324       0.204  -4.485  -2.375  1.00  0.00           C
ATOM   4945  HE1 TYR X 324       0.928  -5.030  -1.786  1.00  0.00           H
ATOM   4946  CZ  TYR X 324       0.424  -3.269  -3.117  1.00  0.00           C
ATOM   4947  OH  TYR X 324       1.694  -2.762  -3.046  1.00  0.00           O
ATOM   4948  HH  TYR X 324       1.832  -1.955  -3.546  1.00  0.00           H
ATOM   4949  CE2 TYR X 324      -0.592  -2.657  -3.865  1.00  0.00           C
ATOM   4950  HE2 TYR X 324      -0.412  -1.779  -4.472  1.00  0.00           H
ATOM   4951  CD2 TYR X 324      -1.911  -3.238  -3.833  1.00  0.00           C
ATOM   4952  HD2 TYR X 324      -2.696  -2.746  -4.381  1.00  0.00           H
ATOM   4953  C   TYR X 324      -4.810  -3.064  -2.866  1.00  0.00           C
ATOM   4954  O   TYR X 324      -5.323  -2.771  -3.950  1.00  0.00           O
ATOM   4955  N   SER X 325      -4.450  -2.165  -1.952  1.00  0.00           N
ATOM   4956  H   SER X 325      -4.100  -2.608  -1.107  1.00  0.00           H
ATOM   4957  CA  SER X 325      -4.730  -0.745  -2.050  1.00  0.00           C
ATOM   4958  HA  SER X 325      -4.425  -0.406  -3.046  1.00  0.00           H
ATOM   4959  CB  SER X 325      -6.210  -0.451  -1.976  1.00  0.00           C
ATOM   4960  HB2 SER X 325      -6.711  -0.881  -2.847  1.00  0.00           H
ATOM   4961  HB3 SER X 325      -6.682  -1.014  -1.173  1.00  0.00           H
ATOM   4962  OG  SER X 325      -6.570   0.986  -1.910  1.00  0.00           O
ATOM   4963  HG  SER X 325      -6.187   1.314  -2.730  1.00  0.00           H
ATOM   4964  C   SER X 325      -3.899   0.059  -1.111  1.00  0.00           C
ATOM   4965  O   SER X 325      -3.340  -0.451  -0.095  1.00  0.00           O
ATOM   4966  N   GLY X 326      -3.657   1.344  -1.345  1.00  0.00           N
ATOM   4967  H   GLY X 326      -4.061   1.686  -2.206  1.00  0.00           H
ATOM   4968  CA  GLY X 326      -2.790   2.185  -0.497  1.00  0.00           C
ATOM   4969  HA2 GLY X 326      -3.034   1.997   0.548  1.00  0.00           H
ATOM   4970  HA3 GLY X 326      -1.765   1.831  -0.581  1.00  0.00           H
ATOM   4971  C   GLY X 326      -3.001   3.700  -0.685  1.00  0.00           C
ATOM   4972  O   GLY X 326      -3.275   4.137  -1.763  1.00  0.00           O
ATOM   4973  N   SER X 327      -2.583   4.512   0.308  1.00  0.00           N
ATOM   4974  H   SER X 327      -2.092   4.029   1.052  1.00  0.00           H
ATOM   4975  CA  SER X 327      -2.514   5.931   0.258  1.00  0.00           C
ATOM   4976  HA  SER X 327      -3.454   6.331  -0.142  1.00  0.00           H
ATOM   4977  CB  SER X 327      -2.379   6.540   1.648  1.00  0.00           C
ATOM   4978  HB2 SER X 327      -1.490   6.186   2.162  1.00  0.00           H
ATOM   4979  HB3 SER X 327      -2.239   7.616   1.588  1.00  0.00           H
ATOM   4980  OG  SER X 327      -3.537   6.275   2.323  1.00  0.00           O
ATOM   4981  HG  SER X 327      -4.123   7.043   2.321  1.00  0.00           H
ATOM   4982  C   SER X 327      -1.317   6.405  -0.635  1.00  0.00           C
ATOM   4983  O   SER X 327      -0.227   5.775  -0.601  1.00  0.00           O
ATOM   4984  N   PHE X 328      -1.503   7.586  -1.256  1.00  0.00           N
ATOM   4985  H   PHE X 328      -2.437   7.985  -1.301  1.00  0.00           H
ATOM   4986  CA  PHE X 328      -0.541   8.677  -1.616  1.00  0.00           C
ATOM   4987  HA  PHE X 328       0.359   8.600  -1.008  1.00  0.00           H
ATOM   4988  CB  PHE X 328       0.076   8.603  -3.082  1.00  0.00           C
ATOM   4989  HB2 PHE X 328       1.001   9.162  -2.916  1.00  0.00           H
ATOM   4990  HB3 PHE X 328       0.274   7.544  -3.250  1.00  0.00           H
ATOM   4991  CG  PHE X 328      -0.843   9.098  -4.156  1.00  0.00           C
ATOM   4992  CD1 PHE X 328      -1.939   8.338  -4.400  1.00  0.00           C
ATOM   4993  HD1 PHE X 328      -2.021   7.364  -3.945  1.00  0.00           H
ATOM   4994  CE1 PHE X 328      -2.922   8.712  -5.350  1.00  0.00           C
ATOM   4995  HE1 PHE X 328      -3.799   8.123  -5.573  1.00  0.00           H
ATOM   4996  CZ  PHE X 328      -2.679   9.889  -6.141  1.00  0.00           C
ATOM   4997  HZ  PHE X 328      -3.460  10.192  -6.820  1.00  0.00           H
ATOM   4998  CE2 PHE X 328      -1.642  10.728  -5.840  1.00  0.00           C
ATOM   4999  HE2 PHE X 328      -1.540  11.710  -6.294  1.00  0.00           H
ATOM   5000  CD2 PHE X 328      -0.762  10.352  -4.820  1.00  0.00           C
ATOM   5001  HD2 PHE X 328       0.005  11.073  -4.561  1.00  0.00           H
ATOM   5002  C   PHE X 328      -1.153  10.063  -1.269  1.00  0.00           C
ATOM   5003  O   PHE X 328      -2.394  10.247  -1.319  1.00  0.00           O
ATOM   5004  N   MET X 329      -0.273  11.100  -1.144  1.00  0.00           N
ATOM   5005  H   MET X 329       0.724  10.928  -1.053  1.00  0.00           H
ATOM   5006  CA  MET X 329      -0.705  12.500  -1.053  1.00  0.00           C
ATOM   5007  HA  MET X 329      -1.623  12.661  -1.615  1.00  0.00           H
ATOM   5008  CB  MET X 329      -1.104  12.884   0.426  1.00  0.00           C
ATOM   5009  HB2 MET X 329      -0.258  12.772   1.115  1.00  0.00           H
ATOM   5010  HB3 MET X 329      -1.385  13.936   0.356  1.00  0.00           H
ATOM   5011  CG  MET X 329      -2.400  12.237   0.839  1.00  0.00           C
ATOM   5012  HG2 MET X 329      -3.028  12.297  -0.047  1.00  0.00           H
ATOM   5013  HG3 MET X 329      -2.194  11.176   1.004  1.00  0.00           H
ATOM   5014  SD  MET X 329      -3.285  12.810   2.307  1.00  0.00           S
ATOM   5015  CE  MET X 329      -2.006  12.453   3.552  1.00  0.00           C
ATOM   5016  HE1 MET X 329      -2.099  13.092   4.426  1.00  0.00           H
ATOM   5017  HE2 MET X 329      -2.041  11.375   3.691  1.00  0.00           H
ATOM   5018  HE3 MET X 329      -1.039  12.673   3.090  1.00  0.00           H
ATOM   5019  C   MET X 329       0.335  13.486  -1.565  1.00  0.00           C
ATOM   5020  O   MET X 329       1.517  13.355  -1.416  1.00  0.00           O
ATOM   5021  N   ASP X 330      -0.206  14.594  -2.098  1.00  0.00           N
ATOM   5022  H   ASP X 330      -1.221  14.666  -2.141  1.00  0.00           H
ATOM   5023  CA  ASP X 330       0.601  15.778  -2.315  1.00  0.00           C
ATOM   5024  HA  ASP X 330       1.653  15.563  -2.517  1.00  0.00           H
ATOM   5025  CB  ASP X 330       0.111  16.442  -3.574  1.00  0.00           C
ATOM   5026  HB2 ASP X 330       0.038  15.767  -4.436  1.00  0.00           H
ATOM   5027  HB3 ASP X 330      -0.896  16.869  -3.495  1.00  0.00           H
ATOM   5028  CG  ASP X 330       0.930  17.678  -3.961  1.00  0.00           C
ATOM   5029  OD1 ASP X 330       0.622  18.333  -5.010  1.00  0.00           O
ATOM   5030  OD2 ASP X 330       1.909  18.056  -3.285  1.00  0.00           O
ATOM   5031  C   ASP X 330       0.620  16.649  -1.073  1.00  0.00           C
ATOM   5032  O   ASP X 330      -0.368  17.344  -0.819  1.00  0.00           O
ATOM   5033  N   TYR X 331       1.570  16.300  -0.172  1.00  0.00           N
ATOM   5034  H   TYR X 331       2.241  15.584  -0.404  1.00  0.00           H
ATOM   5035  CA  TYR X 331       1.613  16.962   1.072  1.00  0.00           C
ATOM   5036  HA  TYR X 331       0.705  16.948   1.691  1.00  0.00           H
ATOM   5037  CB  TYR X 331       2.651  16.296   2.019  1.00  0.00           C
ATOM   5038  HB2 TYR X 331       3.545  16.229   1.407  1.00  0.00           H
ATOM   5039  HB3 TYR X 331       2.775  16.928   2.893  1.00  0.00           H
ATOM   5040  CG  TYR X 331       2.229  14.863   2.471  1.00  0.00           C
ATOM   5041  CD1 TYR X 331       1.598  14.720   3.713  1.00  0.00           C
ATOM   5042  HD1 TYR X 331       1.357  15.602   4.294  1.00  0.00           H
ATOM   5043  CE1 TYR X 331       1.084  13.442   4.041  1.00  0.00           C
ATOM   5044  HE1 TYR X 331       0.391  13.401   4.874  1.00  0.00           H
ATOM   5045  CZ  TYR X 331       1.487  12.313   3.281  1.00  0.00           C
ATOM   5046  OH  TYR X 331       1.187  11.141   3.757  1.00  0.00           O
ATOM   5047  HH  TYR X 331       1.362  10.443   3.115  1.00  0.00           H
ATOM   5048  CE2 TYR X 331       2.285  12.493   2.132  1.00  0.00           C
ATOM   5049  HE2 TYR X 331       2.631  11.662   1.521  1.00  0.00           H
ATOM   5050  CD2 TYR X 331       2.578  13.772   1.663  1.00  0.00           C
ATOM   5051  HD2 TYR X 331       3.330  13.990   0.926  1.00  0.00           H
ATOM   5052  C   TYR X 331       1.985  18.414   0.971  1.00  0.00           C
ATOM   5053  O   TYR X 331       1.639  19.230   1.830  1.00  0.00           O
ATOM   5054  N   TRP X 332       2.712  18.859  -0.085  1.00  0.00           N
ATOM   5055  H   TRP X 332       2.933  18.172  -0.793  1.00  0.00           H
ATOM   5056  CA  TRP X 332       3.310  20.192  -0.238  1.00  0.00           C
ATOM   5057  HA  TRP X 332       3.620  20.386   0.790  1.00  0.00           H
ATOM   5058  CB  TRP X 332       4.651  20.097  -1.013  1.00  0.00           C
ATOM   5059  HB2 TRP X 332       4.571  19.739  -2.039  1.00  0.00           H
ATOM   5060  HB3 TRP X 332       5.220  21.023  -1.100  1.00  0.00           H
ATOM   5061  CG  TRP X 332       5.618  19.132  -0.318  1.00  0.00           C
ATOM   5062  CD1 TRP X 332       6.593  19.420   0.631  1.00  0.00           C
[truncated: 75,292 more chars]
