# Supplementary material for: Binding mechanism of oseltamivir and influenza neuraminidase suggests perspectives for the design of new anti-influenza drugs
Source: PLoS Comput Biol. 2022 Jul 28;18(7):e1010343. doi: 10.1371/journal.pcbi.1010343 (PMC9401145; doi:10.1371/journal.pcbi.1010343)
Supplement: S2 Data — PDB files of typical conformation of the metastable states identified from our MSM (with water molecules and counter ions removed). A PDB file (containing water molecules and counter ions) of the metastable state S9 (corresponding to the NA subunit of residues 1~389) appearing in the oseltamivir-NA tetramer simulation. (ZIP) [file pcbi.1010343.s014.zip › S2_Data/S5.pdb]

CRYST1   86.014   86.014   86.014 109.47 109.47 109.47 P 1           1
ATOM      1  N   ARG X   1      25.301  12.954  -2.553  1.00  0.00           N
ATOM      2  H1  ARG X   1      25.340  12.728  -1.564  1.00  0.00           H
ATOM      3  H2  ARG X   1      25.854  12.241  -2.999  1.00  0.00           H
ATOM      4  H3  ARG X   1      25.717  13.860  -2.662  1.00  0.00           H
ATOM      5  CA  ARG X   1      23.938  13.071  -3.040  1.00  0.00           C
ATOM      6  HA  ARG X   1      23.920  13.413  -4.074  1.00  0.00           H
ATOM      7  CB  ARG X   1      23.286  11.686  -3.027  1.00  0.00           C
ATOM      8  HB2 ARG X   1      23.215  11.321  -1.998  1.00  0.00           H
ATOM      9  HB3 ARG X   1      22.268  11.868  -3.370  1.00  0.00           H
ATOM     10  CG  ARG X   1      23.881  10.580  -3.982  1.00  0.00           C
ATOM     11  HG2 ARG X   1      23.962  11.076  -4.947  1.00  0.00           H
ATOM     12  HG3 ARG X   1      24.877  10.201  -3.725  1.00  0.00           H
ATOM     13  CD  ARG X   1      22.872   9.432  -3.985  1.00  0.00           C
ATOM     14  HD2 ARG X   1      22.836   9.000  -2.984  1.00  0.00           H
ATOM     15  HD3 ARG X   1      21.905   9.884  -4.178  1.00  0.00           H
ATOM     16  NE  ARG X   1      23.234   8.389  -4.950  1.00  0.00           N
ATOM     17  HE  ARG X   1      23.655   8.763  -5.785  1.00  0.00           H
ATOM     18  CZ  ARG X   1      23.067   7.021  -4.945  1.00  0.00           C
ATOM     19  NH1 ARG X   1      22.508   6.425  -3.949  1.00  0.00           N
ATOM     20 HH11 ARG X   1      22.005   6.898  -3.221  1.00  0.00           H
ATOM     21 HH12 ARG X   1      22.496   5.420  -4.062  1.00  0.00           H
ATOM     22  NH2 ARG X   1      23.568   6.343  -5.969  1.00  0.00           N
ATOM     23 HH21 ARG X   1      24.145   6.910  -6.564  1.00  0.00           H
ATOM     24 HH22 ARG X   1      23.520   5.341  -6.035  1.00  0.00           H
ATOM     25  C   ARG X   1      23.228  14.008  -2.123  1.00  0.00           C
ATOM     26  O   ARG X   1      23.649  14.147  -0.947  1.00  0.00           O
ATOM     27  N   ASP X   2      22.211  14.657  -2.643  1.00  0.00           N
ATOM     28  H   ASP X   2      21.914  14.531  -3.606  1.00  0.00           H
ATOM     29  CA  ASP X   2      21.525  15.757  -2.020  1.00  0.00           C
ATOM     30  HA  ASP X   2      22.175  16.100  -1.217  1.00  0.00           H
ATOM     31  CB  ASP X   2      21.200  16.937  -2.967  1.00  0.00           C
ATOM     32  HB2 ASP X   2      20.423  16.640  -3.666  1.00  0.00           H
ATOM     33  HB3 ASP X   2      20.784  17.776  -2.403  1.00  0.00           H
ATOM     34  CG  ASP X   2      22.401  17.370  -3.839  1.00  0.00           C
ATOM     35  OD1 ASP X   2      22.226  18.339  -4.621  1.00  0.00           O
ATOM     36  OD2 ASP X   2      23.543  17.097  -3.472  1.00  0.00           O
ATOM     37  C   ASP X   2      20.227  15.217  -1.394  1.00  0.00           C
ATOM     38  O   ASP X   2      19.624  14.266  -1.985  1.00  0.00           O
ATOM     39  N   PHE X   3      19.589  15.947  -0.512  1.00  0.00           N
ATOM     40  H   PHE X   3      20.079  16.754  -0.134  1.00  0.00           H
ATOM     41  CA  PHE X   3      18.230  15.601  -0.081  1.00  0.00           C
ATOM     42  HA  PHE X   3      18.123  14.527   0.060  1.00  0.00           H
ATOM     43  CB  PHE X   3      17.672  16.225   1.178  1.00  0.00           C
ATOM     44  HB2 PHE X   3      17.703  17.311   1.129  1.00  0.00           H
ATOM     45  HB3 PHE X   3      16.647  15.876   1.295  1.00  0.00           H
ATOM     46  CG  PHE X   3      18.425  15.778   2.396  1.00  0.00           C
ATOM     47  CD1 PHE X   3      18.270  14.476   2.961  1.00  0.00           C
ATOM     48  HD1 PHE X   3      17.707  13.683   2.493  1.00  0.00           H
ATOM     49  CE1 PHE X   3      18.946  14.093   4.122  1.00  0.00           C
ATOM     50  HE1 PHE X   3      18.896  13.077   4.474  1.00  0.00           H
ATOM     51  CZ  PHE X   3      19.826  15.008   4.744  1.00  0.00           C
ATOM     52  HZ  PHE X   3      20.498  14.737   5.544  1.00  0.00           H
ATOM     53  CE2 PHE X   3      19.917  16.325   4.191  1.00  0.00           C
ATOM     54  HE2 PHE X   3      20.629  17.025   4.605  1.00  0.00           H
ATOM     55  CD2 PHE X   3      19.230  16.684   3.053  1.00  0.00           C
ATOM     56  HD2 PHE X   3      19.371  17.658   2.594  1.00  0.00           H
ATOM     57  C   PHE X   3      17.255  15.798  -1.244  1.00  0.00           C
ATOM     58  O   PHE X   3      17.360  16.727  -2.085  1.00  0.00           O
ATOM     59  N   ASN X   4      16.206  15.017  -1.302  1.00  0.00           N
ATOM     60  H   ASN X   4      16.111  14.360  -0.549  1.00  0.00           H
ATOM     61  CA  ASN X   4      15.058  15.124  -2.174  1.00  0.00           C
ATOM     62  HA  ASN X   4      15.449  15.234  -3.187  1.00  0.00           H
ATOM     63  CB  ASN X   4      14.267  13.874  -2.040  1.00  0.00           C
ATOM     64  HB2 ASN X   4      14.851  12.952  -2.110  1.00  0.00           H
ATOM     65  HB3 ASN X   4      13.836  13.799  -1.035  1.00  0.00           H
ATOM     66  CG  ASN X   4      13.353  13.753  -3.183  1.00  0.00           C
ATOM     67  OD1 ASN X   4      13.567  14.280  -4.282  1.00  0.00           O
ATOM     68  ND2 ASN X   4      12.276  13.036  -2.887  1.00  0.00           N
ATOM     69 HD21 ASN X   4      12.260  12.697  -1.928  1.00  0.00           H
ATOM     70 HD22 ASN X   4      11.444  12.973  -3.462  1.00  0.00           H
ATOM     71  C   ASN X   4      14.233  16.447  -1.980  1.00  0.00           C
ATOM     72  O   ASN X   4      13.979  16.875  -0.776  1.00  0.00           O
ATOM     73  N   ASN X   5      13.718  17.059  -3.027  1.00  0.00           N
ATOM     74  H   ASN X   5      13.768  16.577  -3.908  1.00  0.00           H
ATOM     75  CA  ASN X   5      12.703  18.106  -3.126  1.00  0.00           C
ATOM     76  HA  ASN X   5      12.070  18.099  -2.241  1.00  0.00           H
ATOM     77  CB  ASN X   5      13.360  19.452  -3.479  1.00  0.00           C
ATOM     78  HB2 ASN X   5      13.963  19.207  -4.352  1.00  0.00           H
ATOM     79  HB3 ASN X   5      12.627  20.253  -3.589  1.00  0.00           H
ATOM     80  CG  ASN X   5      14.238  19.951  -2.342  1.00  0.00           C
ATOM     81  OD1 ASN X   5      13.716  20.428  -1.362  1.00  0.00           O
ATOM     82  ND2 ASN X   5      15.566  19.929  -2.470  1.00  0.00           N
ATOM     83 HD21 ASN X   5      16.021  19.531  -3.274  1.00  0.00           H
ATOM     84 HD22 ASN X   5      16.080  20.098  -1.625  1.00  0.00           H
ATOM     85  C   ASN X   5      11.815  17.696  -4.368  1.00  0.00           C
ATOM     86  O   ASN X   5      12.314  17.265  -5.407  1.00  0.00           O
ATOM     87  N   LEU X   6      10.515  17.907  -4.275  1.00  0.00           N
ATOM     88  H   LEU X   6      10.214  18.441  -3.465  1.00  0.00           H
ATOM     89  CA  LEU X   6       9.542  17.386  -5.214  1.00  0.00           C
ATOM     90  HA  LEU X   6      10.035  16.504  -5.612  1.00  0.00           H
ATOM     91  CB  LEU X   6       8.206  17.025  -4.445  1.00  0.00           C
ATOM     92  HB2 LEU X   6       7.823  17.887  -3.902  1.00  0.00           H
ATOM     93  HB3 LEU X   6       7.512  16.634  -5.194  1.00  0.00           H
ATOM     94  CG  LEU X   6       8.367  15.919  -3.382  1.00  0.00           C
ATOM     95  HG  LEU X   6       9.067  16.299  -2.640  1.00  0.00           H
ATOM     96  CD1 LEU X   6       7.052  15.825  -2.638  1.00  0.00           C
ATOM     97 HD11 LEU X   6       7.163  15.155  -1.783  1.00  0.00           H
ATOM     98 HD12 LEU X   6       6.369  15.389  -3.360  1.00  0.00           H
ATOM     99 HD13 LEU X   6       6.713  16.807  -2.301  1.00  0.00           H
ATOM    100  CD2 LEU X   6       8.930  14.637  -3.859  1.00  0.00           C
ATOM    101 HD21 LEU X   6       9.138  14.060  -2.957  1.00  0.00           H
ATOM    102 HD22 LEU X   6       8.295  14.061  -4.546  1.00  0.00           H
ATOM    103 HD23 LEU X   6       9.899  14.802  -4.320  1.00  0.00           H
ATOM    104  C   LEU X   6       9.199  18.134  -6.538  1.00  0.00           C
ATOM    105  O   LEU X   6       8.055  18.432  -6.888  1.00  0.00           O
ATOM    106  N   THR X   7      10.230  18.545  -7.311  1.00  0.00           N
ATOM    107  H   THR X   7      11.158  18.191  -7.095  1.00  0.00           H
ATOM    108  CA  THR X   7      10.017  19.598  -8.332  1.00  0.00           C
ATOM    109  HA  THR X   7       9.594  20.449  -7.801  1.00  0.00           H
ATOM    110  CB  THR X   7      11.354  20.060  -8.932  1.00  0.00           C
ATOM    111  HB  THR X   7      11.089  20.850  -9.636  1.00  0.00           H
ATOM    112  CG2 THR X   7      12.528  20.453  -8.068  1.00  0.00           C
ATOM    113 HG21 THR X   7      12.252  21.228  -7.371  1.00  0.00           H
ATOM    114 HG22 THR X   7      13.429  20.840  -8.556  1.00  0.00           H
ATOM    115 HG23 THR X   7      12.785  19.532  -7.549  1.00  0.00           H
ATOM    116  OG1 THR X   7      11.862  19.030  -9.734  1.00  0.00           O
ATOM    117  HG1 THR X   7      12.315  18.468  -9.106  1.00  0.00           H
ATOM    118  C   THR X   7       9.119  19.181  -9.522  1.00  0.00           C
ATOM    119  O   THR X   7       8.418  20.050 -10.085  1.00  0.00           O
ATOM    120  N   LYS X   8       9.060  17.855  -9.766  1.00  0.00           N
ATOM    121  H   LYS X   8       9.367  17.267  -9.006  1.00  0.00           H
ATOM    122  CA  LYS X   8       8.309  17.306 -10.965  1.00  0.00           C
ATOM    123  HA  LYS X   8       8.319  18.045 -11.779  1.00  0.00           H
ATOM    124  CB  LYS X   8       9.123  16.174 -11.562  1.00  0.00           C
ATOM    125  HB2 LYS X   8       9.219  15.427 -10.778  1.00  0.00           H
ATOM    126  HB3 LYS X   8       8.531  15.829 -12.410  1.00  0.00           H
ATOM    127  CG  LYS X   8      10.541  16.476 -12.082  1.00  0.00           C
ATOM    128  HG2 LYS X   8      10.393  17.236 -12.842  1.00  0.00           H
ATOM    129  HG3 LYS X   8      11.198  16.896 -11.320  1.00  0.00           H
ATOM    130  CD  LYS X   8      11.118  15.150 -12.714  1.00  0.00           C
ATOM    131  HD2 LYS X   8      10.966  14.384 -11.961  1.00  0.00           H
ATOM    132  HD3 LYS X   8      10.490  15.030 -13.596  1.00  0.00           H
ATOM    133  CE  LYS X   8      12.591  15.157 -12.954  1.00  0.00           C
ATOM    134  HE2 LYS X   8      12.834  15.686 -13.878  1.00  0.00           H
ATOM    135  HE3 LYS X   8      12.936  15.812 -12.152  1.00  0.00           H
ATOM    136  NZ  LYS X   8      13.272  13.801 -12.993  1.00  0.00           N
ATOM    137  HZ1 LYS X   8      13.306  13.620 -13.989  1.00  0.00           H
ATOM    138  HZ2 LYS X   8      12.733  13.141 -12.453  1.00  0.00           H
ATOM    139  HZ3 LYS X   8      14.253  13.892 -12.733  1.00  0.00           H
ATOM    140  C   LYS X   8       6.791  17.146 -10.688  1.00  0.00           C
ATOM    141  O   LYS X   8       6.425  16.804  -9.527  1.00  0.00           O
ATOM    142  N   GLY X   9       6.030  17.337 -11.738  1.00  0.00           N
ATOM    143  H   GLY X   9       6.420  17.381 -12.672  1.00  0.00           H
ATOM    144  CA  GLY X   9       4.725  16.880 -11.744  1.00  0.00           C
ATOM    145  HA2 GLY X   9       4.224  17.098 -10.807  1.00  0.00           H
ATOM    146  HA3 GLY X   9       4.220  17.440 -12.539  1.00  0.00           H
ATOM    147  C   GLY X   9       4.645  15.358 -12.125  1.00  0.00           C
ATOM    148  O   GLY X   9       5.586  14.767 -12.664  1.00  0.00           O
ATOM    149  N   LEU X  10       3.455  14.731 -11.893  1.00  0.00           N
ATOM    150  H   LEU X  10       2.678  15.249 -11.521  1.00  0.00           H
ATOM    151  CA  LEU X  10       3.150  13.373 -12.490  1.00  0.00           C
ATOM    152  HA  LEU X  10       3.923  12.742 -12.066  1.00  0.00           H
ATOM    153  CB  LEU X  10       1.788  12.876 -12.009  1.00  0.00           C
ATOM    154  HB2 LEU X  10       0.977  13.551 -12.280  1.00  0.00           H
ATOM    155  HB3 LEU X  10       1.506  11.999 -12.591  1.00  0.00           H
ATOM    156  CG  LEU X  10       1.771  12.498 -10.527  1.00  0.00           C
ATOM    157  HG  LEU X  10       2.243  13.334 -10.013  1.00  0.00           H
ATOM    158  CD1 LEU X  10       0.319  12.395 -10.008  1.00  0.00           C
ATOM    159 HD11 LEU X  10      -0.228  13.334  -9.948  1.00  0.00           H
ATOM    160 HD12 LEU X  10       0.239  11.875  -9.050  1.00  0.00           H
ATOM    161 HD13 LEU X  10      -0.254  11.694 -10.621  1.00  0.00           H
ATOM    162  CD2 LEU X  10       2.541  11.177 -10.320  1.00  0.00           C
ATOM    163 HD21 LEU X  10       2.104  10.433 -10.986  1.00  0.00           H
ATOM    164 HD22 LEU X  10       3.600  11.180 -10.557  1.00  0.00           H
ATOM    165 HD23 LEU X  10       2.417  10.852  -9.292  1.00  0.00           H
ATOM    166  C   LEU X  10       3.212  13.468 -14.029  1.00  0.00           C
ATOM    167  O   LEU X  10       2.720  14.455 -14.589  1.00  0.00           O
ATOM    168  N   CYX X  11       3.577  12.406 -14.738  1.00  0.00           N
ATOM    169  H   CYX X  11       3.980  11.639 -14.218  1.00  0.00           H
ATOM    170  CA  CYX X  11       3.465  12.245 -16.196  1.00  0.00           C
ATOM    171  HA  CYX X  11       3.917  13.096 -16.700  1.00  0.00           H
ATOM    172  CB  CYX X  11       4.229  11.027 -16.573  1.00  0.00           C
ATOM    173  HB2 CYX X  11       3.764  10.263 -15.940  1.00  0.00           H
ATOM    174  HB3 CYX X  11       4.063  10.845 -17.637  1.00  0.00           H
ATOM    175  SG  CYX X  11       6.029  11.201 -16.146  1.00  0.00           S
ATOM    176  C   CYX X  11       2.059  12.048 -16.664  1.00  0.00           C
ATOM    177  O   CYX X  11       1.279  11.544 -15.914  1.00  0.00           O
ATOM    178  N   THR X  12       1.743  12.323 -17.918  1.00  0.00           N
ATOM    179  H   THR X  12       2.528  12.677 -18.453  1.00  0.00           H
ATOM    180  CA  THR X  12       0.430  12.038 -18.557  1.00  0.00           C
ATOM    181  HA  THR X  12      -0.376  12.539 -18.013  1.00  0.00           H
ATOM    182  CB  THR X  12       0.378  12.597 -20.040  1.00  0.00           C
ATOM    183  HB  THR X  12       1.106  12.097 -20.673  1.00  0.00           H
ATOM    184  CG2 THR X  12      -1.050  12.425 -20.615  1.00  0.00           C
ATOM    185 HG21 THR X  12      -0.961  12.863 -21.611  1.00  0.00           H
ATOM    186 HG22 THR X  12      -1.831  12.989 -20.107  1.00  0.00           H
ATOM    187 HG23 THR X  12      -1.391  11.406 -20.766  1.00  0.00           H
ATOM    188  OG1 THR X  12       0.661  14.000 -20.050  1.00  0.00           O
ATOM    189  HG1 THR X  12       1.514  14.229 -19.679  1.00  0.00           H
ATOM    190  C   THR X  12       0.230  10.480 -18.752  1.00  0.00           C
ATOM    191  O   THR X  12       0.991   9.806 -19.367  1.00  0.00           O
ATOM    192  N   ILE X  13      -0.899  10.008 -18.222  1.00  0.00           N
ATOM    193  H   ILE X  13      -1.710  10.578 -18.022  1.00  0.00           H
ATOM    194  CA  ILE X  13      -1.170   8.637 -17.952  1.00  0.00           C
ATOM    195  HA  ILE X  13      -0.295   8.053 -18.214  1.00  0.00           H
ATOM    196  CB  ILE X  13      -1.462   8.290 -16.470  1.00  0.00           C
ATOM    197  HB  ILE X  13      -2.459   8.721 -16.329  1.00  0.00           H
ATOM    198  CG2 ILE X  13      -1.590   6.773 -16.278  1.00  0.00           C
ATOM    199 HG21 ILE X  13      -2.100   6.458 -15.368  1.00  0.00           H
ATOM    200 HG22 ILE X  13      -0.622   6.279 -16.189  1.00  0.00           H
ATOM    201 HG23 ILE X  13      -2.015   6.321 -17.176  1.00  0.00           H
ATOM    202  CG1 ILE X  13      -0.533   9.007 -15.521  1.00  0.00           C
ATOM    203 HG12 ILE X  13       0.523   8.814 -15.701  1.00  0.00           H
ATOM    204 HG13 ILE X  13      -0.709  10.063 -15.717  1.00  0.00           H
ATOM    205  CD1 ILE X  13      -0.968   8.788 -14.060  1.00  0.00           C
ATOM    206 HD11 ILE X  13      -2.023   9.022 -13.907  1.00  0.00           H
ATOM    207 HD12 ILE X  13      -0.324   9.461 -13.487  1.00  0.00           H
ATOM    208 HD13 ILE X  13      -0.856   7.761 -13.722  1.00  0.00           H
ATOM    209  C   ILE X  13      -2.374   8.217 -18.876  1.00  0.00           C
ATOM    210  O   ILE X  13      -3.524   8.502 -18.617  1.00  0.00           O
ATOM    211  N   ASN X  14      -1.972   7.379 -19.826  1.00  0.00           N
ATOM    212  H   ASN X  14      -0.969   7.263 -19.879  1.00  0.00           H
ATOM    213  CA  ASN X  14      -2.791   6.827 -20.919  1.00  0.00           C
ATOM    214  HA  ASN X  14      -3.842   7.075 -20.757  1.00  0.00           H
ATOM    215  CB  ASN X  14      -2.371   7.486 -22.231  1.00  0.00           C
ATOM    216  HB2 ASN X  14      -1.326   7.273 -22.429  1.00  0.00           H
ATOM    217  HB3 ASN X  14      -3.013   7.082 -23.014  1.00  0.00           H
ATOM    218  CG  ASN X  14      -2.635   9.012 -22.106  1.00  0.00           C
ATOM    219  OD1 ASN X  14      -3.489   9.490 -21.380  1.00  0.00           O
ATOM    220  ND2 ASN X  14      -2.168   9.743 -23.108  1.00  0.00           N
ATOM    221 HD21 ASN X  14      -1.421   9.427 -23.715  1.00  0.00           H
ATOM    222 HD22 ASN X  14      -2.486  10.699 -23.151  1.00  0.00           H
ATOM    223  C   ASN X  14      -2.709   5.259 -20.954  1.00  0.00           C
ATOM    224  O   ASN X  14      -3.658   4.673 -21.396  1.00  0.00           O
ATOM    225  N   SER X  15      -1.689   4.621 -20.324  1.00  0.00           N
ATOM    226  H   SER X  15      -0.911   5.126 -19.917  1.00  0.00           H
ATOM    227  CA  SER X  15      -1.630   3.179 -20.176  1.00  0.00           C
ATOM    228  HA  SER X  15      -2.598   2.838 -19.802  1.00  0.00           H
ATOM    229  CB  SER X  15      -1.500   2.450 -21.501  1.00  0.00           C
ATOM    230  HB2 SER X  15      -1.589   1.384 -21.308  1.00  0.00           H
ATOM    231  HB3 SER X  15      -2.219   2.702 -22.272  1.00  0.00           H
ATOM    232  OG  SER X  15      -0.255   2.673 -22.097  1.00  0.00           O
ATOM    233  HG  SER X  15      -0.343   3.584 -22.396  1.00  0.00           H
ATOM    234  C   SER X  15      -0.659   2.815 -19.041  1.00  0.00           C
ATOM    235  O   SER X  15      -0.177   3.712 -18.352  1.00  0.00           O
ATOM    236  N   TRP X  16      -0.317   1.502 -18.966  1.00  0.00           N
ATOM    237  H   TRP X  16      -0.663   0.935 -19.719  1.00  0.00           H
ATOM    238  CA  TRP X  16       0.558   0.914 -17.981  1.00  0.00           C
ATOM    239  HA  TRP X  16       1.392   1.606 -17.818  1.00  0.00           H
ATOM    240  CB  TRP X  16      -0.126   0.617 -16.633  1.00  0.00           C
ATOM    241  HB2 TRP X  16      -0.761  -0.272 -16.688  1.00  0.00           H
ATOM    242  HB3 TRP X  16       0.606   0.382 -15.863  1.00  0.00           H
ATOM    243  CG  TRP X  16      -1.064   1.575 -16.084  1.00  0.00           C
ATOM    244  CD1 TRP X  16      -2.391   1.722 -16.380  1.00  0.00           C
ATOM    245  HD1 TRP X  16      -2.981   1.215 -17.123  1.00  0.00           H
ATOM    246  NE1 TRP X  16      -2.872   2.858 -15.692  1.00  0.00           N
ATOM    247  HE1 TRP X  16      -3.748   3.306 -15.907  1.00  0.00           H
ATOM    248  CE2 TRP X  16      -1.992   3.404 -14.734  1.00  0.00           C
ATOM    249  CZ2 TRP X  16      -2.076   4.366 -13.742  1.00  0.00           C
ATOM    250  HZ2 TRP X  16      -3.025   4.877 -13.608  1.00  0.00           H
ATOM    251  CH2 TRP X  16      -0.955   4.647 -12.968  1.00  0.00           C
ATOM    252  HH2 TRP X  16      -1.031   5.243 -12.075  1.00  0.00           H
ATOM    253  CZ3 TRP X  16       0.199   3.796 -13.045  1.00  0.00           C
ATOM    254  HZ3 TRP X  16       0.989   3.935 -12.323  1.00  0.00           H
ATOM    255  CE3 TRP X  16       0.300   2.894 -14.126  1.00  0.00           C
ATOM    256  HE3 TRP X  16       1.237   2.383 -14.292  1.00  0.00           H
ATOM    257  CD2 TRP X  16      -0.831   2.636 -14.995  1.00  0.00           C
ATOM    258  C   TRP X  16       1.148  -0.350 -18.559  1.00  0.00           C
ATOM    259  O   TRP X  16       0.456  -1.033 -19.298  1.00  0.00           O
ATOM    260  N   HID X  17       2.359  -0.559 -18.215  1.00  0.00           N
ATOM    261  H   HID X  17       2.851   0.196 -17.759  1.00  0.00           H
ATOM    262  CA  HID X  17       3.128  -1.646 -18.812  1.00  0.00           C
ATOM    263  HA  HID X  17       2.484  -2.390 -19.284  1.00  0.00           H
ATOM    264  CB  HID X  17       4.164  -1.172 -19.807  1.00  0.00           C
ATOM    265  HB2 HID X  17       4.465  -1.908 -20.547  1.00  0.00           H
ATOM    266  HB3 HID X  17       3.699  -0.348 -20.341  1.00  0.00           H
ATOM    267  CG  HID X  17       5.411  -0.536 -19.244  1.00  0.00           C
ATOM    268  ND1 HID X  17       6.521  -1.273 -18.895  1.00  0.00           N
ATOM    269  HD1 HID X  17       6.412  -2.255 -18.686  1.00  0.00           H
ATOM    270  CE1 HID X  17       7.474  -0.449 -18.528  1.00  0.00           C
ATOM    271  HE1 HID X  17       8.359  -0.752 -17.987  1.00  0.00           H
ATOM    272  NE2 HID X  17       7.015   0.852 -18.652  1.00  0.00           N
ATOM    273  CD2 HID X  17       5.749   0.736 -19.189  1.00  0.00           C
ATOM    274  HD2 HID X  17       5.149   1.574 -19.525  1.00  0.00           H
ATOM    275  C   HID X  17       3.760  -2.490 -17.691  1.00  0.00           C
ATOM    276  O   HID X  17       3.991  -1.908 -16.606  1.00  0.00           O
ATOM    277  N   ILE X  18       4.043  -3.808 -17.844  1.00  0.00           N
ATOM    278  H   ILE X  18       3.669  -4.254 -18.668  1.00  0.00           H
ATOM    279  CA  ILE X  18       4.646  -4.660 -16.745  1.00  0.00           C
ATOM    280  HA  ILE X  18       4.012  -4.532 -15.869  1.00  0.00           H
ATOM    281  CB  ILE X  18       4.613  -6.100 -17.123  1.00  0.00           C
ATOM    282  HB  ILE X  18       3.568  -6.240 -17.413  1.00  0.00           H
ATOM    283  CG2 ILE X  18       5.588  -6.399 -18.319  1.00  0.00           C
ATOM    284 HG21 ILE X  18       5.362  -7.346 -18.815  1.00  0.00           H
ATOM    285 HG22 ILE X  18       6.624  -6.507 -17.995  1.00  0.00           H
ATOM    286 HG23 ILE X  18       5.478  -5.646 -19.095  1.00  0.00           H
ATOM    287  CG1 ILE X  18       4.883  -7.114 -15.992  1.00  0.00           C
ATOM    288 HG12 ILE X  18       5.112  -8.098 -16.400  1.00  0.00           H
ATOM    289 HG13 ILE X  18       5.698  -6.733 -15.372  1.00  0.00           H
ATOM    290  CD1 ILE X  18       3.720  -7.295 -15.029  1.00  0.00           C
ATOM    291 HD11 ILE X  18       2.975  -6.511 -15.199  1.00  0.00           H
ATOM    292 HD12 ILE X  18       3.974  -7.218 -13.972  1.00  0.00           H
ATOM    293 HD13 ILE X  18       3.204  -8.236 -15.198  1.00  0.00           H
ATOM    294  C   ILE X  18       6.076  -4.205 -16.241  1.00  0.00           C
ATOM    295  O   ILE X  18       7.047  -4.052 -17.015  1.00  0.00           O
ATOM    296  N   TYR X  19       6.218  -4.140 -14.949  1.00  0.00           N
ATOM    297  H   TYR X  19       5.439  -4.417 -14.384  1.00  0.00           H
ATOM    298  CA  TYR X  19       7.441  -3.682 -14.231  1.00  0.00           C
ATOM    299  HA  TYR X  19       8.217  -3.349 -14.916  1.00  0.00           H
ATOM    300  CB  TYR X  19       7.073  -2.466 -13.423  1.00  0.00           C
ATOM    301  HB2 TYR X  19       6.730  -1.595 -13.973  1.00  0.00           H
ATOM    302  HB3 TYR X  19       6.256  -2.804 -12.781  1.00  0.00           H
ATOM    303  CG  TYR X  19       8.226  -2.057 -12.481  1.00  0.00           C
ATOM    304  CD1 TYR X  19       9.199  -1.150 -12.935  1.00  0.00           C
ATOM    305  HD1 TYR X  19       9.177  -0.758 -13.935  1.00  0.00           H
ATOM    306  CE1 TYR X  19      10.232  -0.768 -12.052  1.00  0.00           C
ATOM    307  HE1 TYR X  19      11.099  -0.209 -12.385  1.00  0.00           H
ATOM    308  CZ  TYR X  19      10.378  -1.323 -10.804  1.00  0.00           C
ATOM    309  OH  TYR X  19      11.532  -1.169 -10.130  1.00  0.00           O
ATOM    310  HH  TYR X  19      12.043  -0.481 -10.566  1.00  0.00           H
ATOM    311  CE2 TYR X  19       9.335  -2.185 -10.282  1.00  0.00           C
ATOM    312  HE2 TYR X  19       9.422  -2.679  -9.332  1.00  0.00           H
ATOM    313  CD2 TYR X  19       8.250  -2.487 -11.141  1.00  0.00           C
ATOM    314  HD2 TYR X  19       7.388  -3.013 -10.771  1.00  0.00           H
ATOM    315  C   TYR X  19       8.143  -4.806 -13.399  1.00  0.00           C
ATOM    316  O   TYR X  19       9.388  -4.932 -13.490  1.00  0.00           O
ATOM    317  N   GLY X  20       7.372  -5.634 -12.705  1.00  0.00           N
ATOM    318  H   GLY X  20       6.374  -5.437 -12.713  1.00  0.00           H
ATOM    319  CA  GLY X  20       7.810  -6.948 -12.286  1.00  0.00           C
ATOM    320  HA2 GLY X  20       8.246  -7.416 -13.174  1.00  0.00           H
ATOM    321  HA3 GLY X  20       8.521  -6.834 -11.476  1.00  0.00           H
ATOM    322  C   GLY X  20       6.639  -7.927 -11.861  1.00  0.00           C
ATOM    323  O   GLY X  20       5.537  -7.435 -11.475  1.00  0.00           O
ATOM    324  N   LYS X  21       6.958  -9.187 -11.988  1.00  0.00           N
ATOM    325  H   LYS X  21       7.861  -9.377 -12.406  1.00  0.00           H
ATOM    326  CA  LYS X  21       6.143 -10.295 -11.451  1.00  0.00           C
ATOM    327  HA  LYS X  21       5.315  -9.930 -10.849  1.00  0.00           H
ATOM    328  CB  LYS X  21       5.590 -11.147 -12.559  1.00  0.00           C
ATOM    329  HB2 LYS X  21       6.415 -11.643 -13.072  1.00  0.00           H
ATOM    330  HB3 LYS X  21       5.014 -11.971 -12.131  1.00  0.00           H
ATOM    331  CG  LYS X  21       4.897 -10.510 -13.777  1.00  0.00           C
ATOM    332  HG2 LYS X  21       3.880 -10.313 -13.433  1.00  0.00           H
ATOM    333  HG3 LYS X  21       5.484  -9.687 -14.184  1.00  0.00           H
ATOM    334  CD  LYS X  21       4.708 -11.410 -15.037  1.00  0.00           C
ATOM    335  HD2 LYS X  21       4.157 -12.260 -14.623  1.00  0.00           H
ATOM    336  HD3 LYS X  21       4.095 -10.905 -15.774  1.00  0.00           H
ATOM    337  CE  LYS X  21       5.891 -11.958 -15.814  1.00  0.00           C
ATOM    338  HE2 LYS X  21       6.241 -11.293 -16.605  1.00  0.00           H
ATOM    339  HE3 LYS X  21       6.832 -12.108 -15.280  1.00  0.00           H
ATOM    340  NZ  LYS X  21       5.606 -13.283 -16.596  1.00  0.00           N
ATOM    341  HZ1 LYS X  21       5.384 -14.082 -16.017  1.00  0.00           H
ATOM    342  HZ2 LYS X  21       6.473 -13.602 -16.999  1.00  0.00           H
ATOM    343  HZ3 LYS X  21       4.931 -13.054 -17.310  1.00  0.00           H
ATOM    344  C   LYS X  21       6.945 -11.114 -10.471  1.00  0.00           C
ATOM    345  O   LYS X  21       8.108 -10.847 -10.309  1.00  0.00           O
ATOM    346  N   ASH X  22       6.331 -12.052  -9.756  1.00  0.00           N
ATOM    347  H   ASH X  22       5.351 -12.238  -9.922  1.00  0.00           H
ATOM    348  CA  ASH X  22       7.172 -13.110  -9.124  1.00  0.00           C
ATOM    349  HA  ASH X  22       8.057 -13.212  -9.757  1.00  0.00           H
ATOM    350  CB  ASH X  22       7.591 -12.736  -7.657  1.00  0.00           C
ATOM    351  HB2 ASH X  22       8.267 -13.484  -7.235  1.00  0.00           H
ATOM    352  HB3 ASH X  22       8.191 -11.819  -7.721  1.00  0.00           H
ATOM    353  CG  ASH X  22       6.373 -12.518  -6.786  1.00  0.00           C
ATOM    354  OD1 ASH X  22       5.323 -13.165  -6.853  1.00  0.00           O
ATOM    355  OD2 ASH X  22       6.433 -11.507  -5.859  1.00  0.00           O
ATOM    356  HD2 ASH X  22       7.198 -10.935  -5.909  1.00  0.00           H
ATOM    357  C   ASH X  22       6.554 -14.517  -9.144  1.00  0.00           C
ATOM    358  O   ASH X  22       7.346 -15.398  -8.886  1.00  0.00           O
ATOM    359  N   ASN X  23       5.233 -14.736  -9.347  1.00  0.00           N
ATOM    360  H   ASN X  23       4.663 -13.999  -9.758  1.00  0.00           H
ATOM    361  CA  ASN X  23       4.635 -16.104  -9.149  1.00  0.00           C
ATOM    362  HA  ASN X  23       3.572 -16.051  -8.971  1.00  0.00           H
ATOM    363  CB  ASN X  23       4.902 -16.880 -10.495  1.00  0.00           C
ATOM    364  HB2 ASN X  23       5.964 -16.841 -10.727  1.00  0.00           H
ATOM    365  HB3 ASN X  23       4.725 -17.947 -10.371  1.00  0.00           H
ATOM    366  CG  ASN X  23       4.210 -16.400 -11.702  1.00  0.00           C
ATOM    367  OD1 ASN X  23       4.718 -15.711 -12.543  1.00  0.00           O
ATOM    368  ND2 ASN X  23       2.943 -16.791 -11.937  1.00  0.00           N
ATOM    369 HD21 ASN X  23       2.434 -17.275 -11.206  1.00  0.00           H
ATOM    370 HD22 ASN X  23       2.625 -16.700 -12.892  1.00  0.00           H
ATOM    371  C   ASN X  23       5.113 -16.851  -7.823  1.00  0.00           C
ATOM    372  O   ASN X  23       5.373 -18.036  -7.997  1.00  0.00           O
ATOM    373  N   ALA X  24       5.392 -16.281  -6.630  1.00  0.00           N
ATOM    374  H   ALA X  24       5.323 -15.266  -6.607  1.00  0.00           H
ATOM    375  CA  ALA X  24       6.230 -16.953  -5.566  1.00  0.00           C
ATOM    376  HA  ALA X  24       7.276 -16.989  -5.859  1.00  0.00           H
ATOM    377  CB  ALA X  24       6.193 -15.983  -4.357  1.00  0.00           C
ATOM    378  HB1 ALA X  24       6.933 -16.361  -3.647  1.00  0.00           H
ATOM    379  HB2 ALA X  24       5.236 -16.020  -3.852  1.00  0.00           H
ATOM    380  HB3 ALA X  24       6.491 -14.952  -4.576  1.00  0.00           H
ATOM    381  C   ALA X  24       5.814 -18.377  -5.190  1.00  0.00           C
ATOM    382  O   ALA X  24       6.584 -19.315  -5.119  1.00  0.00           O
ATOM    383  N   VAL X  25       4.535 -18.479  -4.888  1.00  0.00           N
ATOM    384  H   VAL X  25       3.911 -17.729  -5.143  1.00  0.00           H
ATOM    385  CA  VAL X  25       3.863 -19.750  -4.518  1.00  0.00           C
ATOM    386  HA  VAL X  25       4.399 -20.197  -3.685  1.00  0.00           H
ATOM    387  CB  VAL X  25       2.449 -19.490  -3.925  1.00  0.00           C
ATOM    388  HB  VAL X  25       2.221 -20.429  -3.408  1.00  0.00           H
ATOM    389  CG1 VAL X  25       2.422 -18.309  -2.948  1.00  0.00           C
ATOM    390 HG11 VAL X  25       2.621 -17.359  -3.449  1.00  0.00           H
ATOM    391 HG12 VAL X  25       1.482 -18.317  -2.395  1.00  0.00           H
ATOM    392 HG13 VAL X  25       3.123 -18.593  -2.174  1.00  0.00           H
ATOM    393  CG2 VAL X  25       1.357 -19.310  -4.984  1.00  0.00           C
ATOM    394 HG21 VAL X  25       1.550 -18.308  -5.371  1.00  0.00           H
ATOM    395 HG22 VAL X  25       0.417 -19.533  -4.482  1.00  0.00           H
ATOM    396 HG23 VAL X  25       1.468 -20.137  -5.689  1.00  0.00           H
ATOM    397  C   VAL X  25       3.945 -20.881  -5.558  1.00  0.00           C
ATOM    398  O   VAL X  25       3.936 -22.045  -5.192  1.00  0.00           O
ATOM    399  N   ARG X  26       4.103 -20.523  -6.861  1.00  0.00           N
ATOM    400  H   ARG X  26       4.319 -19.551  -7.049  1.00  0.00           H
ATOM    401  CA  ARG X  26       4.066 -21.328  -8.019  1.00  0.00           C
ATOM    402  HA  ARG X  26       3.099 -21.830  -8.027  1.00  0.00           H
ATOM    403  CB  ARG X  26       4.253 -20.540  -9.350  1.00  0.00           C
ATOM    404  HB2 ARG X  26       3.486 -19.765  -9.327  1.00  0.00           H
ATOM    405  HB3 ARG X  26       5.272 -20.165  -9.258  1.00  0.00           H
ATOM    406  CG  ARG X  26       4.089 -21.647 -10.507  1.00  0.00           C
ATOM    407  HG2 ARG X  26       4.910 -22.358 -10.392  1.00  0.00           H
ATOM    408  HG3 ARG X  26       3.124 -22.156 -10.433  1.00  0.00           H
ATOM    409  CD  ARG X  26       4.143 -20.926 -11.892  1.00  0.00           C
ATOM    410  HD2 ARG X  26       3.949 -21.612 -12.725  1.00  0.00           H
ATOM    411  HD3 ARG X  26       3.320 -20.219 -11.783  1.00  0.00           H
ATOM    412  NE  ARG X  26       5.360 -20.065 -12.164  1.00  0.00           N
ATOM    413  HE  ARG X  26       6.126 -20.031 -11.510  1.00  0.00           H
ATOM    414  CZ  ARG X  26       5.474 -19.238 -13.152  1.00  0.00           C
ATOM    415  NH1 ARG X  26       4.518 -18.978 -14.028  1.00  0.00           N
ATOM    416 HH11 ARG X  26       3.606 -19.356 -13.826  1.00  0.00           H
ATOM    417 HH12 ARG X  26       4.662 -18.371 -14.820  1.00  0.00           H
ATOM    418  NH2 ARG X  26       6.577 -18.493 -13.186  1.00  0.00           N
ATOM    419 HH21 ARG X  26       7.321 -18.592 -12.515  1.00  0.00           H
ATOM    420 HH22 ARG X  26       6.665 -17.734 -13.863  1.00  0.00           H
ATOM    421  C   ARG X  26       5.147 -22.437  -7.945  1.00  0.00           C
ATOM    422  O   ARG X  26       4.968 -23.542  -8.384  1.00  0.00           O
ATOM    423  N   ILE X  27       6.242 -21.970  -7.260  1.00  0.00           N
ATOM    424  H   ILE X  27       6.165 -20.994  -6.999  1.00  0.00           H
ATOM    425  CA  ILE X  27       7.410 -22.797  -6.944  1.00  0.00           C
ATOM    426  HA  ILE X  27       7.076 -23.756  -7.337  1.00  0.00           H
ATOM    427  CB  ILE X  27       8.665 -22.454  -7.718  1.00  0.00           C
ATOM    428  HB  ILE X  27       9.519 -23.083  -7.439  1.00  0.00           H
ATOM    429  CG2 ILE X  27       8.473 -22.741  -9.268  1.00  0.00           C
ATOM    430 HG21 ILE X  27       7.786 -21.995  -9.680  1.00  0.00           H
ATOM    431 HG22 ILE X  27       8.029 -23.737  -9.381  1.00  0.00           H
ATOM    432 HG23 ILE X  27       9.377 -22.815  -9.863  1.00  0.00           H
ATOM    433  CG1 ILE X  27       9.060 -21.019  -7.377  1.00  0.00           C
ATOM    434 HG12 ILE X  27       8.311 -20.228  -7.497  1.00  0.00           H
ATOM    435 HG13 ILE X  27       9.413 -21.069  -6.354  1.00  0.00           H
ATOM    436  CD1 ILE X  27      10.400 -20.623  -8.090  1.00  0.00           C
ATOM    437 HD11 ILE X  27      10.506 -19.539  -7.929  1.00  0.00           H
ATOM    438 HD12 ILE X  27      10.293 -20.854  -9.152  1.00  0.00           H
ATOM    439 HD13 ILE X  27      11.218 -21.229  -7.716  1.00  0.00           H
ATOM    440  C   ILE X  27       7.664 -23.092  -5.449  1.00  0.00           C
ATOM    441  O   ILE X  27       8.729 -23.652  -5.130  1.00  0.00           O
ATOM    442  N   GLY X  28       6.701 -22.890  -4.563  1.00  0.00           N
ATOM    443  H   GLY X  28       5.779 -22.675  -4.922  1.00  0.00           H
ATOM    444  CA  GLY X  28       6.853 -23.003  -3.154  1.00  0.00           C
ATOM    445  HA2 GLY X  28       7.578 -22.282  -2.783  1.00  0.00           H
ATOM    446  HA3 GLY X  28       5.949 -22.545  -2.754  1.00  0.00           H
ATOM    447  C   GLY X  28       7.054 -24.369  -2.496  1.00  0.00           C
ATOM    448  O   GLY X  28       7.209 -24.436  -1.276  1.00  0.00           O
ATOM    449  N   GLU X  29       7.206 -25.362  -3.295  1.00  0.00           N
ATOM    450  H   GLU X  29       7.253 -25.172  -4.281  1.00  0.00           H
ATOM    451  CA  GLU X  29       7.811 -26.715  -2.988  1.00  0.00           C
ATOM    452  HA  GLU X  29       8.117 -26.784  -1.946  1.00  0.00           H
ATOM    453  CB  GLU X  29       6.756 -27.766  -3.140  1.00  0.00           C
ATOM    454  HB2 GLU X  29       6.350 -27.786  -4.148  1.00  0.00           H
ATOM    455  HB3 GLU X  29       7.186 -28.765  -3.081  1.00  0.00           H
ATOM    456  CG  GLU X  29       5.583 -27.734  -2.046  1.00  0.00           C
ATOM    457  HG2 GLU X  29       5.247 -26.702  -2.000  1.00  0.00           H
ATOM    458  HG3 GLU X  29       4.709 -28.341  -2.315  1.00  0.00           H
ATOM    459  CD  GLU X  29       6.035 -28.170  -0.625  1.00  0.00           C
ATOM    460  OE1 GLU X  29       5.208 -28.059   0.257  1.00  0.00           O
ATOM    461  OE2 GLU X  29       7.124 -28.858  -0.447  1.00  0.00           O
ATOM    462  C   GLU X  29       9.007 -27.065  -3.842  1.00  0.00           C
ATOM    463  O   GLU X  29       9.878 -27.696  -3.256  1.00  0.00           O
ATOM    464  N   ASP X  30       9.062 -26.660  -5.101  1.00  0.00           N
ATOM    465  H   ASP X  30       8.326 -26.082  -5.484  1.00  0.00           H
ATOM    466  CA  ASP X  30      10.265 -26.673  -5.931  1.00  0.00           C
ATOM    467  HA  ASP X  30      10.488 -27.694  -6.222  1.00  0.00           H
ATOM    468  CB  ASP X  30       9.912 -25.974  -7.248  1.00  0.00           C
ATOM    469  HB2 ASP X  30       9.251 -25.148  -7.000  1.00  0.00           H
ATOM    470  HB3 ASP X  30      10.765 -25.469  -7.707  1.00  0.00           H
ATOM    471  CG  ASP X  30       9.303 -26.937  -8.315  1.00  0.00           C
ATOM    472  OD1 ASP X  30       8.080 -27.006  -8.287  1.00  0.00           O
ATOM    473  OD2 ASP X  30      10.085 -27.602  -9.062  1.00  0.00           O
ATOM    474  C   ASP X  30      11.438 -25.939  -5.307  1.00  0.00           C
ATOM    475  O   ASP X  30      12.608 -26.245  -5.490  1.00  0.00           O
ATOM    476  N   SER X  31      11.263 -24.950  -4.408  1.00  0.00           N
ATOM    477  H   SER X  31      10.325 -24.566  -4.377  1.00  0.00           H
ATOM    478  CA  SER X  31      12.346 -23.988  -3.967  1.00  0.00           C
ATOM    479  HA  SER X  31      13.241 -24.582  -3.790  1.00  0.00           H
ATOM    480  CB  SER X  31      12.635 -22.927  -5.023  1.00  0.00           C
ATOM    481  HB2 SER X  31      12.596 -23.496  -5.950  1.00  0.00           H
ATOM    482  HB3 SER X  31      11.831 -22.189  -4.978  1.00  0.00           H
ATOM    483  OG  SER X  31      13.902 -22.338  -4.816  1.00  0.00           O
ATOM    484  HG  SER X  31      13.861 -21.451  -5.189  1.00  0.00           H
ATOM    485  C   SER X  31      11.974 -23.312  -2.626  1.00  0.00           C
ATOM    486  O   SER X  31      10.825 -23.369  -2.136  1.00  0.00           O
ATOM    487  N   ASP X  32      12.964 -22.704  -2.002  1.00  0.00           N
ATOM    488  H   ASP X  32      13.735 -22.496  -2.609  1.00  0.00           H
ATOM    489  CA  ASP X  32      13.025 -22.131  -0.627  1.00  0.00           C
ATOM    490  HA  ASP X  32      12.347 -22.781  -0.081  1.00  0.00           H
ATOM    491  CB  ASP X  32      14.449 -22.214  -0.067  1.00  0.00           C
ATOM    492  HB2 ASP X  32      15.120 -21.697  -0.758  1.00  0.00           H
ATOM    493  HB3 ASP X  32      14.553 -21.708   0.895  1.00  0.00           H
ATOM    494  CG  ASP X  32      14.817 -23.667   0.040  1.00  0.00           C
ATOM    495  OD1 ASP X  32      15.871 -24.016  -0.483  1.00  0.00           O
ATOM    496  OD2 ASP X  32      14.064 -24.460   0.630  1.00  0.00           O
ATOM    497  C   ASP X  32      12.354 -20.751  -0.549  1.00  0.00           C
ATOM    498  O   ASP X  32      12.891 -19.823  -0.021  1.00  0.00           O
ATOM    499  N   VAL X  33      11.238 -20.587  -1.142  1.00  0.00           N
ATOM    500  H   VAL X  33      10.706 -21.381  -1.454  1.00  0.00           H
ATOM    501  CA  VAL X  33      10.456 -19.295  -1.173  1.00  0.00           C
ATOM    502  HA  VAL X  33      11.126 -18.566  -1.640  1.00  0.00           H
ATOM    503  CB  VAL X  33       9.320 -19.448  -2.190  1.00  0.00           C
ATOM    504  HB  VAL X  33       8.732 -20.312  -1.879  1.00  0.00           H
ATOM    505  CG1 VAL X  33       8.447 -18.289  -2.140  1.00  0.00           C
ATOM    506 HG11 VAL X  33       9.099 -17.427  -2.272  1.00  0.00           H
ATOM    507 HG12 VAL X  33       7.688 -18.421  -2.911  1.00  0.00           H
ATOM    508 HG13 VAL X  33       8.022 -18.136  -1.146  1.00  0.00           H
ATOM    509  CG2 VAL X  33       9.961 -19.637  -3.594  1.00  0.00           C
ATOM    510 HG21 VAL X  33       9.137 -19.886  -4.274  1.00  0.00           H
ATOM    511 HG22 VAL X  33      10.499 -20.580  -3.594  1.00  0.00           H
ATOM    512 HG23 VAL X  33      10.467 -18.742  -3.948  1.00  0.00           H
ATOM    513  C   VAL X  33       9.988 -18.874   0.215  1.00  0.00           C
ATOM    514  O   VAL X  33       9.207 -19.592   0.853  1.00  0.00           O
ATOM    515  N   LEU X  34      10.311 -17.678   0.685  1.00  0.00           N
ATOM    516  H   LEU X  34      10.797 -17.064   0.045  1.00  0.00           H
ATOM    517  CA  LEU X  34       9.757 -17.192   1.924  1.00  0.00           C
ATOM    518  HA  LEU X  34       9.910 -18.004   2.631  1.00  0.00           H
ATOM    519  CB  LEU X  34      10.538 -15.949   2.439  1.00  0.00           C
ATOM    520  HB2 LEU X  34      10.496 -15.197   1.660  1.00  0.00           H
ATOM    521  HB3 LEU X  34      10.016 -15.488   3.279  1.00  0.00           H
ATOM    522  CG  LEU X  34      12.004 -16.155   2.898  1.00  0.00           C
ATOM    523  HG  LEU X  34      12.623 -16.702   2.191  1.00  0.00           H
ATOM    524  CD1 LEU X  34      12.728 -14.831   3.093  1.00  0.00           C
ATOM    525 HD11 LEU X  34      13.719 -14.811   3.557  1.00  0.00           H
ATOM    526 HD12 LEU X  34      12.144 -14.129   3.690  1.00  0.00           H
ATOM    527 HD13 LEU X  34      12.930 -14.440   2.093  1.00  0.00           H
ATOM    528  CD2 LEU X  34      11.928 -16.809   4.221  1.00  0.00           C
ATOM    529 HD21 LEU X  34      11.707 -17.863   4.045  1.00  0.00           H
ATOM    530 HD22 LEU X  34      12.915 -16.846   4.692  1.00  0.00           H
ATOM    531 HD23 LEU X  34      11.150 -16.432   4.876  1.00  0.00           H
ATOM    532  C   LEU X  34       8.283 -16.877   1.885  1.00  0.00           C
ATOM    533  O   LEU X  34       7.816 -16.489   0.793  1.00  0.00           O
ATOM    534  N   VAL X  35       7.610 -17.099   3.000  1.00  0.00           N
ATOM    535  H   VAL X  35       7.964 -17.497   3.860  1.00  0.00           H
ATOM    536  CA  VAL X  35       6.253 -16.625   3.193  1.00  0.00           C
ATOM    537  HA  VAL X  35       5.639 -17.041   2.394  1.00  0.00           H
ATOM    538  CB  VAL X  35       5.657 -17.075   4.581  1.00  0.00           C
ATOM    539  HB  VAL X  35       4.637 -16.684   4.634  1.00  0.00           H
ATOM    540  CG1 VAL X  35       5.458 -18.602   4.615  1.00  0.00           C
ATOM    541 HG11 VAL X  35       6.444 -19.007   4.398  1.00  0.00           H
ATOM    542 HG12 VAL X  35       5.196 -19.029   5.584  1.00  0.00           H
ATOM    543 HG13 VAL X  35       4.769 -18.893   3.832  1.00  0.00           H
ATOM    544  CG2 VAL X  35       6.339 -16.573   5.901  1.00  0.00           C
ATOM    545 HG21 VAL X  35       6.468 -15.483   5.912  1.00  0.00           H
ATOM    546 HG22 VAL X  35       7.278 -17.120   6.025  1.00  0.00           H
ATOM    547 HG23 VAL X  35       5.780 -16.833   6.809  1.00  0.00           H
ATOM    548  C   VAL X  35       6.121 -15.107   3.099  1.00  0.00           C
ATOM    549  O   VAL X  35       7.118 -14.410   3.336  1.00  0.00           O
ATOM    550  N   THR X  36       4.870 -14.583   2.848  1.00  0.00           N
ATOM    551  H   THR X  36       4.188 -15.306   2.654  1.00  0.00           H
ATOM    552  CA  THR X  36       4.743 -13.188   2.264  1.00  0.00           C
ATOM    553  HA  THR X  36       5.343 -12.448   2.773  1.00  0.00           H
ATOM    554  CB  THR X  36       5.369 -13.146   0.805  1.00  0.00           C
ATOM    555  HB  THR X  36       6.446 -13.259   0.931  1.00  0.00           H
ATOM    556  CG2 THR X  36       4.827 -14.248  -0.093  1.00  0.00           C
ATOM    557 HG21 THR X  36       5.124 -15.239   0.246  1.00  0.00           H
ATOM    558 HG22 THR X  36       5.346 -14.060  -1.035  1.00  0.00           H
ATOM    559 HG23 THR X  36       3.743 -14.275  -0.220  1.00  0.00           H
ATOM    560  OG1 THR X  36       5.143 -11.931   0.197  1.00  0.00           O
ATOM    561  HG1 THR X  36       4.672 -12.096  -0.624  1.00  0.00           H
ATOM    562  C   THR X  36       3.333 -12.692   2.297  1.00  0.00           C
ATOM    563  O   THR X  36       2.386 -13.279   1.724  1.00  0.00           O
ATOM    564  N   ARG X  37       3.003 -11.591   3.055  1.00  0.00           N
ATOM    565  H   ARG X  37       3.810 -11.258   3.559  1.00  0.00           H
ATOM    566  CA  ARG X  37       1.746 -10.845   3.036  1.00  0.00           C
ATOM    567  HA  ARG X  37       1.465 -11.000   1.997  1.00  0.00           H
ATOM    568  CB  ARG X  37       0.690 -11.325   4.050  1.00  0.00           C
ATOM    569  HB2 ARG X  37       1.231 -11.585   4.959  1.00  0.00           H
ATOM    570  HB3 ARG X  37      -0.062 -10.537   4.164  1.00  0.00           H
ATOM    571  CG  ARG X  37       0.021 -12.726   3.659  1.00  0.00           C
ATOM    572  HG2 ARG X  37       0.831 -13.450   3.552  1.00  0.00           H
ATOM    573  HG3 ARG X  37      -0.785 -13.107   4.287  1.00  0.00           H
ATOM    574  CD  ARG X  37      -0.631 -12.625   2.266  1.00  0.00           C
ATOM    575  HD2 ARG X  37       0.172 -12.561   1.530  1.00  0.00           H
ATOM    576  HD3 ARG X  37      -1.196 -13.535   2.088  1.00  0.00           H
ATOM    577  NE  ARG X  37      -1.533 -11.463   2.049  1.00  0.00           N
ATOM    578  HE  ARG X  37      -1.227 -10.676   1.479  1.00  0.00           H
ATOM    579  CZ  ARG X  37      -2.711 -11.205   2.664  1.00  0.00           C
ATOM    580  NH1 ARG X  37      -3.198 -12.069   3.552  1.00  0.00           N
ATOM    581 HH11 ARG X  37      -2.687 -12.921   3.689  1.00  0.00           H
ATOM    582 HH12 ARG X  37      -3.952 -11.781   4.152  1.00  0.00           H
ATOM    583  NH2 ARG X  37      -3.320 -10.030   2.574  1.00  0.00           N
ATOM    584 HH21 ARG X  37      -2.988  -9.419   1.849  1.00  0.00           H
ATOM    585 HH22 ARG X  37      -4.220  -9.821   2.968  1.00  0.00           H
ATOM    586  C   ARG X  37       1.953  -9.296   3.161  1.00  0.00           C
ATOM    587  O   ARG X  37       3.047  -8.833   3.461  1.00  0.00           O
ATOM    588  N   GLU X  38       0.877  -8.562   2.887  1.00  0.00           N
ATOM    589  H   GLU X  38       0.118  -9.014   2.404  1.00  0.00           H
ATOM    590  CA  GLU X  38       0.824  -7.057   3.055  1.00  0.00           C
ATOM    591  HA  GLU X  38      -0.066  -6.722   2.520  1.00  0.00           H
ATOM    592  CB  GLU X  38       0.721  -6.717   4.539  1.00  0.00           C
ATOM    593  HB2 GLU X  38       1.600  -7.160   5.018  1.00  0.00           H
ATOM    594  HB3 GLU X  38       0.728  -5.637   4.702  1.00  0.00           H
ATOM    595  CG  GLU X  38      -0.540  -7.354   5.212  1.00  0.00           C
ATOM    596  HG2 GLU X  38      -1.408  -6.804   4.851  1.00  0.00           H
ATOM    597  HG3 GLU X  38      -0.668  -8.412   4.944  1.00  0.00           H
ATOM    598  CD  GLU X  38      -0.496  -7.370   6.760  1.00  0.00           C
ATOM    599  OE1 GLU X  38      -0.145  -8.370   7.390  1.00  0.00           O
ATOM    600  OE2 GLU X  38      -0.690  -6.266   7.357  1.00  0.00           O
ATOM    601  C   GLU X  38       1.863  -6.161   2.366  1.00  0.00           C
ATOM    602  O   GLU X  38       2.392  -5.266   3.039  1.00  0.00           O
ATOM    603  N   PRO X  39       2.228  -6.363   1.089  1.00  0.00           N
ATOM    604  CD  PRO X  39       1.567  -7.274   0.143  1.00  0.00           C
ATOM    605  HD2 PRO X  39       0.550  -6.944  -0.079  1.00  0.00           H
ATOM    606  HD3 PRO X  39       1.512  -8.263   0.591  1.00  0.00           H
ATOM    607  CG  PRO X  39       2.424  -7.318  -1.131  1.00  0.00           C
ATOM    608  HG2 PRO X  39       2.062  -6.536  -1.802  1.00  0.00           H
ATOM    609  HG3 PRO X  39       2.342  -8.233  -1.729  1.00  0.00           H
ATOM    610  CB  PRO X  39       3.837  -6.866  -0.780  1.00  0.00           C
ATOM    611  HB2 PRO X  39       4.362  -6.302  -1.551  1.00  0.00           H
ATOM    612  HB3 PRO X  39       4.342  -7.800  -0.520  1.00  0.00           H
ATOM    613  CA  PRO X  39       3.519  -5.940   0.470  1.00  0.00           C
ATOM    614  HA  PRO X  39       4.277  -6.115   1.244  1.00  0.00           H
ATOM    615  C   PRO X  39       3.505  -4.469   0.109  1.00  0.00           C
ATOM    616  O   PRO X  39       2.413  -3.912   0.091  1.00  0.00           O
ATOM    617  N   TYR X  40       4.670  -3.899  -0.239  1.00  0.00           N
ATOM    618  H   TYR X  40       5.469  -4.516  -0.291  1.00  0.00           H
ATOM    619  CA  TYR X  40       4.794  -2.702  -1.035  1.00  0.00           C
ATOM    620  HA  TYR X  40       4.059  -2.725  -1.840  1.00  0.00           H
ATOM    621  CB  TYR X  40       4.664  -1.471  -0.126  1.00  0.00           C
ATOM    622  HB2 TYR X  40       4.721  -0.568  -0.734  1.00  0.00           H
ATOM    623  HB3 TYR X  40       3.654  -1.532   0.276  1.00  0.00           H
ATOM    624  CG  TYR X  40       5.582  -1.273   1.118  1.00  0.00           C
ATOM    625  CD1 TYR X  40       5.265  -1.976   2.283  1.00  0.00           C
ATOM    626  HD1 TYR X  40       4.358  -2.558   2.413  1.00  0.00           H
ATOM    627  CE1 TYR X  40       6.039  -1.778   3.432  1.00  0.00           C
ATOM    628  HE1 TYR X  40       5.757  -2.297   4.331  1.00  0.00           H
ATOM    629  CZ  TYR X  40       7.190  -0.998   3.449  1.00  0.00           C
ATOM    630  OH  TYR X  40       7.903  -0.724   4.561  1.00  0.00           O
ATOM    631  HH  TYR X  40       7.636  -1.330   5.261  1.00  0.00           H
ATOM    632  CE2 TYR X  40       7.555  -0.343   2.204  1.00  0.00           C
ATOM    633  HE2 TYR X  40       8.439   0.280   2.167  1.00  0.00           H
ATOM    634  CD2 TYR X  40       6.769  -0.560   1.046  1.00  0.00           C
ATOM    635  HD2 TYR X  40       6.991   0.009   0.155  1.00  0.00           H
ATOM    636  C   TYR X  40       6.061  -2.756  -1.772  1.00  0.00           C
ATOM    637  O   TYR X  40       6.766  -3.763  -1.778  1.00  0.00           O
ATOM    638  N   VAL X  41       6.375  -1.671  -2.474  1.00  0.00           N
ATOM    639  H   VAL X  41       5.699  -0.918  -2.450  1.00  0.00           H
ATOM    640  CA  VAL X  41       7.591  -1.423  -3.340  1.00  0.00           C
ATOM    641  HA  VAL X  41       8.261  -2.199  -2.986  1.00  0.00           H
ATOM    642  CB  VAL X  41       7.453  -1.552  -4.866  1.00  0.00           C
ATOM    643  HB  VAL X  41       7.206  -0.608  -5.346  1.00  0.00           H
ATOM    644  CG1 VAL X  41       8.644  -2.185  -5.579  1.00  0.00           C
ATOM    645 HG11 VAL X  41       8.900  -3.125  -5.098  1.00  0.00           H
ATOM    646 HG12 VAL X  41       8.404  -2.311  -6.628  1.00  0.00           H
ATOM    647 HG13 VAL X  41       9.494  -1.525  -5.442  1.00  0.00           H
ATOM    648  CG2 VAL X  41       6.201  -2.297  -5.211  1.00  0.00           C
ATOM    649 HG21 VAL X  41       6.108  -2.401  -6.301  1.00  0.00           H
ATOM    650 HG22 VAL X  41       5.279  -1.825  -4.876  1.00  0.00           H
ATOM    651 HG23 VAL X  41       6.202  -3.287  -4.737  1.00  0.00           H
ATOM    652  C   VAL X  41       8.225  -0.086  -2.892  1.00  0.00           C
ATOM    653  O   VAL X  41       7.578   0.767  -2.413  1.00  0.00           O
ATOM    654  N   SER X  42       9.566   0.045  -3.090  1.00  0.00           N
ATOM    655  H   SER X  42      10.150  -0.642  -3.538  1.00  0.00           H
ATOM    656  CA  SER X  42      10.212   1.364  -2.831  1.00  0.00           C
ATOM    657  HA  SER X  42       9.546   2.155  -3.177  1.00  0.00           H
ATOM    658  CB  SER X  42      10.617   1.500  -1.322  1.00  0.00           C
ATOM    659  HB2 SER X  42       9.737   1.352  -0.704  1.00  0.00           H
ATOM    660  HB3 SER X  42      11.339   0.754  -1.008  1.00  0.00           H
ATOM    661  OG  SER X  42      11.160   2.732  -0.949  1.00  0.00           O
ATOM    662  HG  SER X  42      11.797   2.535  -0.264  1.00  0.00           H
ATOM    663  C   SER X  42      11.568   1.578  -3.649  1.00  0.00           C
ATOM    664  O   SER X  42      12.072   0.591  -4.213  1.00  0.00           O
ATOM    665  N   CYX X  43      12.061   2.798  -3.806  1.00  0.00           N
ATOM    666  H   CYX X  43      11.622   3.550  -3.283  1.00  0.00           H
ATOM    667  CA  CYX X  43      13.272   3.098  -4.628  1.00  0.00           C
ATOM    668  HA  CYX X  43      13.642   2.096  -4.848  1.00  0.00           H
ATOM    669  CB  CYX X  43      12.790   3.526  -6.011  1.00  0.00           C
ATOM    670  HB2 CYX X  43      12.279   4.478  -5.858  1.00  0.00           H
ATOM    671  HB3 CYX X  43      13.693   3.564  -6.612  1.00  0.00           H
ATOM    672  SG  CYX X  43      11.648   2.640  -7.107  1.00  0.00           S
ATOM    673  C   CYX X  43      14.367   4.010  -4.057  1.00  0.00           C
ATOM    674  O   CYX X  43      14.052   4.790  -3.172  1.00  0.00           O
ATOM    675  N   ASP X  44      15.571   4.005  -4.605  1.00  0.00           N
ATOM    676  H   ASP X  44      15.834   3.203  -5.167  1.00  0.00           H
ATOM    677  CA  ASP X  44      16.474   5.090  -4.471  1.00  0.00           C
ATOM    678  HA  ASP X  44      15.891   6.011  -4.412  1.00  0.00           H
ATOM    679  CB  ASP X  44      17.269   4.821  -3.143  1.00  0.00           C
ATOM    680  HB2 ASP X  44      17.821   5.707  -2.821  1.00  0.00           H
ATOM    681  HB3 ASP X  44      16.500   4.690  -2.374  1.00  0.00           H
ATOM    682  CG  ASP X  44      18.100   3.523  -3.157  1.00  0.00           C
ATOM    683  OD1 ASP X  44      17.663   2.524  -2.458  1.00  0.00           O
ATOM    684  OD2 ASP X  44      19.181   3.410  -3.771  1.00  0.00           O
ATOM    685  C   ASP X  44      17.314   5.189  -5.726  1.00  0.00           C
ATOM    686  O   ASP X  44      16.983   4.402  -6.660  1.00  0.00           O
ATOM    687  N   PRO X  45      18.398   5.950  -5.804  1.00  0.00           N
ATOM    688  CD  PRO X  45      18.708   7.089  -4.871  1.00  0.00           C
ATOM    689  HD2 PRO X  45      19.140   6.733  -3.939  1.00  0.00           H
ATOM    690  HD3 PRO X  45      17.789   7.625  -4.626  1.00  0.00           H
ATOM    691  CG  PRO X  45      19.694   8.005  -5.680  1.00  0.00           C
ATOM    692  HG2 PRO X  45      20.461   8.524  -5.104  1.00  0.00           H
ATOM    693  HG3 PRO X  45      19.090   8.870  -5.979  1.00  0.00           H
ATOM    694  CB  PRO X  45      20.249   7.163  -6.878  1.00  0.00           C
ATOM    695  HB2 PRO X  45      21.161   6.641  -6.609  1.00  0.00           H
ATOM    696  HB3 PRO X  45      20.526   7.969  -7.565  1.00  0.00           H
ATOM    697  CA  PRO X  45      19.077   6.214  -7.137  1.00  0.00           C
ATOM    698  HA  PRO X  45      18.347   6.660  -7.815  1.00  0.00           H
ATOM    699  C   PRO X  45      19.685   4.892  -7.706  1.00  0.00           C
ATOM    700  O   PRO X  45      19.690   4.866  -8.949  1.00  0.00           O
ATOM    701  N   ASP X  46      20.182   3.974  -6.912  1.00  0.00           N
ATOM    702  H   ASP X  46      20.001   4.024  -5.921  1.00  0.00           H
ATOM    703  CA  ASP X  46      20.803   2.796  -7.357  1.00  0.00           C
ATOM    704  HA  ASP X  46      21.380   2.999  -8.255  1.00  0.00           H
ATOM    705  CB  ASP X  46      21.802   2.227  -6.302  1.00  0.00           C
ATOM    706  HB2 ASP X  46      21.459   1.697  -5.418  1.00  0.00           H
ATOM    707  HB3 ASP X  46      22.439   1.527  -6.844  1.00  0.00           H
ATOM    708  CG  ASP X  46      22.740   3.293  -5.757  1.00  0.00           C
ATOM    709  OD1 ASP X  46      23.837   3.697  -6.321  1.00  0.00           O
ATOM    710  OD2 ASP X  46      22.457   3.757  -4.642  1.00  0.00           O
ATOM    711  C   ASP X  46      19.860   1.600  -7.732  1.00  0.00           C
ATOM    712  O   ASP X  46      19.888   1.131  -8.911  1.00  0.00           O
ATOM    713  N   GLU X  47      19.012   1.202  -6.842  1.00  0.00           N
ATOM    714  H   GLU X  47      19.012   1.561  -5.899  1.00  0.00           H
ATOM    715  CA  GLU X  47      17.894   0.303  -7.163  1.00  0.00           C
ATOM    716  HA  GLU X  47      17.713   0.349  -8.241  1.00  0.00           H
ATOM    717  CB  GLU X  47      18.203  -1.217  -6.829  1.00  0.00           C
ATOM    718  HB2 GLU X  47      17.392  -1.860  -7.158  1.00  0.00           H
ATOM    719  HB3 GLU X  47      19.075  -1.563  -7.389  1.00  0.00           H
ATOM    720  CG  GLU X  47      18.350  -1.567  -5.336  1.00  0.00           C
ATOM    721  HG2 GLU X  47      18.625  -0.675  -4.777  1.00  0.00           H
ATOM    722  HG3 GLU X  47      17.388  -1.919  -4.980  1.00  0.00           H
ATOM    723  CD  GLU X  47      19.437  -2.544  -4.997  1.00  0.00           C
ATOM    724  OE1 GLU X  47      20.514  -2.366  -5.561  1.00  0.00           O
ATOM    725  OE2 GLU X  47      19.197  -3.513  -4.243  1.00  0.00           O
ATOM    726  C   GLU X  47      16.524   0.590  -6.600  1.00  0.00           C
ATOM    727  O   GLU X  47      16.345   1.206  -5.558  1.00  0.00           O
ATOM    728  N   CYX X  48      15.466   0.158  -7.256  1.00  0.00           N
ATOM    729  H   CYX X  48      15.615  -0.117  -8.217  1.00  0.00           H
ATOM    730  CA  CYX X  48      14.208  -0.219  -6.599  1.00  0.00           C
ATOM    731  HA  CYX X  48      14.036   0.436  -5.734  1.00  0.00           H
ATOM    732  CB  CYX X  48      13.041  -0.029  -7.525  1.00  0.00           C
ATOM    733  HB2 CYX X  48      13.147  -0.733  -8.349  1.00  0.00           H
ATOM    734  HB3 CYX X  48      12.087  -0.355  -7.111  1.00  0.00           H
ATOM    735  SG  CYX X  48      12.872   1.521  -8.317  1.00  0.00           S
ATOM    736  C   CYX X  48      14.268  -1.576  -5.875  1.00  0.00           C
ATOM    737  O   CYX X  48      15.088  -2.374  -6.346  1.00  0.00           O
ATOM    738  N   ARG X  49      13.317  -1.883  -5.007  1.00  0.00           N
ATOM    739  H   ARG X  49      12.577  -1.258  -4.707  1.00  0.00           H
ATOM    740  CA  ARG X  49      13.164  -3.174  -4.271  1.00  0.00           C
ATOM    741  HA  ARG X  49      13.459  -4.036  -4.873  1.00  0.00           H
ATOM    742  CB  ARG X  49      14.000  -3.106  -2.956  1.00  0.00           C
ATOM    743  HB2 ARG X  49      13.782  -2.148  -2.472  1.00  0.00           H
ATOM    744  HB3 ARG X  49      13.640  -3.837  -2.247  1.00  0.00           H
ATOM    745  CG  ARG X  49      15.518  -2.998  -3.023  1.00  0.00           C
ATOM    746  HG2 ARG X  49      15.906  -3.798  -3.666  1.00  0.00           H
ATOM    747  HG3 ARG X  49      15.752  -2.050  -3.511  1.00  0.00           H
ATOM    748  CD  ARG X  49      16.258  -3.007  -1.676  1.00  0.00           C
ATOM    749  HD2 ARG X  49      17.312  -2.716  -1.700  1.00  0.00           H
ATOM    750  HD3 ARG X  49      15.792  -2.295  -0.988  1.00  0.00           H
ATOM    751  NE  ARG X  49      16.136  -4.353  -1.071  1.00  0.00           N
ATOM    752  HE  ARG X  49      15.349  -4.573  -0.484  1.00  0.00           H
ATOM    753  CZ  ARG X  49      16.975  -5.324  -1.425  1.00  0.00           C
ATOM    754  NH1 ARG X  49      18.029  -5.267  -2.207  1.00  0.00           N
ATOM    755 HH11 ARG X  49      18.305  -4.424  -2.696  1.00  0.00           H
ATOM    756 HH12 ARG X  49      18.707  -6.006  -2.101  1.00  0.00           H
ATOM    757  NH2 ARG X  49      16.741  -6.508  -1.046  1.00  0.00           N
ATOM    758 HH21 ARG X  49      16.028  -6.681  -0.347  1.00  0.00           H
ATOM    759 HH22 ARG X  49      17.500  -7.156  -1.158  1.00  0.00           H
ATOM    760  C   ARG X  49      11.716  -3.479  -3.865  1.00  0.00           C
ATOM    761  O   ARG X  49      11.039  -2.616  -3.258  1.00  0.00           O
ATOM    762  N   PHE X  50      11.274  -4.790  -3.904  1.00  0.00           N
ATOM    763  H   PHE X  50      11.884  -5.461  -4.341  1.00  0.00           H
ATOM    764  CA  PHE X  50      10.029  -5.127  -3.251  1.00  0.00           C
ATOM    765  HA  PHE X  50       9.192  -4.467  -3.472  1.00  0.00           H
ATOM    766  CB  PHE X  50       9.551  -6.433  -3.831  1.00  0.00           C
ATOM    767  HB2 PHE X  50      10.421  -7.076  -3.975  1.00  0.00           H
ATOM    768  HB3 PHE X  50       8.814  -6.821  -3.125  1.00  0.00           H
ATOM    769  CG  PHE X  50       8.940  -6.281  -5.187  1.00  0.00           C
ATOM    770  CD1 PHE X  50       7.580  -5.856  -5.251  1.00  0.00           C
ATOM    771  HD1 PHE X  50       6.956  -5.681  -4.390  1.00  0.00           H
ATOM    772  CE1 PHE X  50       7.105  -5.556  -6.544  1.00  0.00           C
ATOM    773  HE1 PHE X  50       6.064  -5.293  -6.698  1.00  0.00           H
ATOM    774  CZ  PHE X  50       7.906  -5.871  -7.663  1.00  0.00           C
ATOM    775  HZ  PHE X  50       7.457  -5.875  -8.647  1.00  0.00           H
ATOM    776  CE2 PHE X  50       9.155  -6.386  -7.596  1.00  0.00           C
ATOM    777  HE2 PHE X  50       9.736  -6.631  -8.472  1.00  0.00           H
ATOM    778  CD2 PHE X  50       9.672  -6.636  -6.327  1.00  0.00           C
ATOM    779  HD2 PHE X  50      10.605  -7.169  -6.236  1.00  0.00           H
ATOM    780  C   PHE X  50      10.114  -5.243  -1.736  1.00  0.00           C
ATOM    781  O   PHE X  50      11.218  -5.446  -1.261  1.00  0.00           O
ATOM    782  N   TYR X  51       9.030  -5.086  -1.007  1.00  0.00           N
ATOM    783  H   TYR X  51       8.144  -5.046  -1.490  1.00  0.00           H
ATOM    784  CA  TYR X  51       8.874  -5.256   0.443  1.00  0.00           C
ATOM    785  HA  TYR X  51       9.789  -5.699   0.823  1.00  0.00           H
ATOM    786  CB  TYR X  51       8.854  -3.810   1.058  1.00  0.00           C
ATOM    787  HB2 TYR X  51       8.066  -3.216   0.597  1.00  0.00           H
ATOM    788  HB3 TYR X  51       8.504  -4.024   2.070  1.00  0.00           H
ATOM    789  CG  TYR X  51      10.076  -2.974   1.125  1.00  0.00           C
ATOM    790  CD1 TYR X  51      10.637  -2.442  -0.034  1.00  0.00           C
ATOM    791  HD1 TYR X  51      10.093  -2.438  -0.968  1.00  0.00           H
ATOM    792  CE1 TYR X  51      11.823  -1.689   0.050  1.00  0.00           C
ATOM    793  HE1 TYR X  51      12.241  -1.133  -0.780  1.00  0.00           H
ATOM    794  CZ  TYR X  51      12.503  -1.509   1.295  1.00  0.00           C
ATOM    795  OH  TYR X  51      13.630  -0.775   1.437  1.00  0.00           O
ATOM    796  HH  TYR X  51      13.961  -0.422   0.607  1.00  0.00           H
ATOM    797  CE2 TYR X  51      12.004  -2.164   2.477  1.00  0.00           C
ATOM    798  HE2 TYR X  51      12.543  -2.069   3.406  1.00  0.00           H
ATOM    799  CD2 TYR X  51      10.774  -2.851   2.379  1.00  0.00           C
ATOM    800  HD2 TYR X  51      10.348  -3.285   3.273  1.00  0.00           H
ATOM    801  C   TYR X  51       7.604  -6.078   0.705  1.00  0.00           C
ATOM    802  O   TYR X  51       6.608  -5.988  -0.069  1.00  0.00           O
ATOM    803  N   ALA X  52       7.637  -6.824   1.787  1.00  0.00           N
ATOM    804  H   ALA X  52       8.517  -6.852   2.288  1.00  0.00           H
ATOM    805  CA  ALA X  52       6.497  -7.584   2.326  1.00  0.00           C
ATOM    806  HA  ALA X  52       5.723  -6.819   2.430  1.00  0.00           H
ATOM    807  CB  ALA X  52       6.134  -8.840   1.455  1.00  0.00           C
ATOM    808  HB1 ALA X  52       6.005  -8.458   0.446  1.00  0.00           H
ATOM    809  HB2 ALA X  52       5.204  -9.192   1.906  1.00  0.00           H
ATOM    810  HB3 ALA X  52       6.970  -9.532   1.448  1.00  0.00           H
ATOM    811  C   ALA X  52       6.738  -7.874   3.819  1.00  0.00           C
ATOM    812  O   ALA X  52       7.864  -7.746   4.311  1.00  0.00           O
ATOM    813  N   LEU X  53       5.649  -8.232   4.489  1.00  0.00           N
ATOM    814  H   LEU X  53       4.769  -8.336   4.006  1.00  0.00           H
ATOM    815  CA  LEU X  53       5.763  -8.839   5.852  1.00  0.00           C
ATOM    816  HA  LEU X  53       6.646  -8.434   6.354  1.00  0.00           H
ATOM    817  CB  LEU X  53       4.558  -8.472   6.754  1.00  0.00           C
ATOM    818  HB2 LEU X  53       3.622  -8.596   6.198  1.00  0.00           H
ATOM    819  HB3 LEU X  53       4.553  -9.092   7.642  1.00  0.00           H
ATOM    820  CG  LEU X  53       4.638  -6.973   7.138  1.00  0.00           C
ATOM    821  HG  LEU X  53       4.983  -6.403   6.279  1.00  0.00           H
ATOM    822  CD1 LEU X  53       3.271  -6.385   7.720  1.00  0.00           C
ATOM    823 HD11 LEU X  53       2.521  -6.379   6.930  1.00  0.00           H
ATOM    824 HD12 LEU X  53       3.433  -5.326   7.961  1.00  0.00           H
ATOM    825 HD13 LEU X  53       2.934  -6.990   8.555  1.00  0.00           H
ATOM    826  CD2 LEU X  53       5.714  -6.812   8.179  1.00  0.00           C
ATOM    827 HD21 LEU X  53       5.651  -5.827   8.632  1.00  0.00           H
ATOM    828 HD22 LEU X  53       5.560  -7.534   8.986  1.00  0.00           H
ATOM    829 HD23 LEU X  53       6.706  -6.980   7.757  1.00  0.00           H
ATOM    830  C   LEU X  53       5.910 -10.382   5.830  1.00  0.00           C
ATOM    831  O   LEU X  53       5.389 -11.021   4.980  1.00  0.00           O
ATOM    832  N   SER X  54       6.652 -10.973   6.794  1.00  0.00           N
ATOM    833  H   SER X  54       7.007 -10.332   7.497  1.00  0.00           H
ATOM    834  CA  SER X  54       7.132 -12.358   6.901  1.00  0.00           C
ATOM    835  HA  SER X  54       6.338 -13.058   6.643  1.00  0.00           H
ATOM    836  CB  SER X  54       8.193 -12.545   5.829  1.00  0.00           C
ATOM    837  HB2 SER X  54       7.781 -12.119   4.910  1.00  0.00           H
ATOM    838  HB3 SER X  54       9.128 -12.034   6.087  1.00  0.00           H
ATOM    839  OG  SER X  54       8.484 -13.923   5.635  1.00  0.00           O
ATOM    840  HG  SER X  54       8.134 -14.170   4.775  1.00  0.00           H
ATOM    841  C   SER X  54       7.669 -12.870   8.230  1.00  0.00           C
ATOM    842  O   SER X  54       8.496 -12.254   8.980  1.00  0.00           O
ATOM    843  N   GLN X  55       7.291 -14.122   8.575  1.00  0.00           N
ATOM    844  H   GLN X  55       6.580 -14.486   7.952  1.00  0.00           H
ATOM    845  CA  GLN X  55       7.840 -14.891   9.657  1.00  0.00           C
ATOM    846  HA  GLN X  55       8.065 -14.244  10.499  1.00  0.00           H
ATOM    847  CB  GLN X  55       6.846 -16.018  10.089  1.00  0.00           C
ATOM    848  HB2 GLN X  55       6.654 -16.663   9.229  1.00  0.00           H
ATOM    849  HB3 GLN X  55       7.328 -16.578  10.892  1.00  0.00           H
ATOM    850  CG  GLN X  55       5.544 -15.491  10.655  1.00  0.00           C
ATOM    851  HG2 GLN X  55       5.039 -16.245  11.272  1.00  0.00           H
ATOM    852  HG3 GLN X  55       5.770 -14.803  11.471  1.00  0.00           H
ATOM    853  CD  GLN X  55       4.475 -14.964   9.690  1.00  0.00           C
ATOM    854  OE1 GLN X  55       4.670 -15.054   8.443  1.00  0.00           O
ATOM    855  NE2 GLN X  55       3.362 -14.453  10.144  1.00  0.00           N
ATOM    856 HE21 GLN X  55       2.599 -14.428   9.492  1.00  0.00           H
ATOM    857 HE22 GLN X  55       3.218 -14.496  11.151  1.00  0.00           H
ATOM    858  C   GLN X  55       9.258 -15.528   9.462  1.00  0.00           C
ATOM    859  O   GLN X  55       9.864 -16.048  10.382  1.00  0.00           O
ATOM    860  N   GLY X  56       9.796 -15.432   8.220  1.00  0.00           N
ATOM    861  H   GLY X  56       9.233 -15.025   7.492  1.00  0.00           H
ATOM    862  CA  GLY X  56      11.209 -15.876   7.856  1.00  0.00           C
ATOM    863  HA2 GLY X  56      11.612 -15.332   7.005  1.00  0.00           H
ATOM    864  HA3 GLY X  56      11.814 -15.644   8.731  1.00  0.00           H
ATOM    865  C   GLY X  56      11.344 -17.336   7.527  1.00  0.00           C
ATOM    866  O   GLY X  56      12.422 -17.786   7.183  1.00  0.00           O
ATOM    867  N   THR X  57      10.260 -18.076   7.602  1.00  0.00           N
ATOM    868  H   THR X  57       9.381 -17.588   7.665  1.00  0.00           H
ATOM    869  CA  THR X  57      10.205 -19.514   7.171  1.00  0.00           C
ATOM    870  HA  THR X  57      11.148 -20.007   7.388  1.00  0.00           H
ATOM    871  CB  THR X  57       9.129 -20.187   7.937  1.00  0.00           C
ATOM    872  HB  THR X  57       9.217 -21.202   7.561  1.00  0.00           H
ATOM    873  CG2 THR X  57       9.450 -20.150   9.452  1.00  0.00           C
ATOM    874 HG21 THR X  57       8.902 -20.945   9.960  1.00  0.00           H
ATOM    875 HG22 THR X  57       9.559 -19.174   9.933  1.00  0.00           H
ATOM    876 HG23 THR X  57      10.443 -20.580   9.503  1.00  0.00           H
ATOM    877  OG1 THR X  57       7.751 -19.741   7.675  1.00  0.00           O
ATOM    878  HG1 THR X  57       7.612 -19.739   6.729  1.00  0.00           H
ATOM    879  C   THR X  57       9.914 -19.590   5.735  1.00  0.00           C
ATOM    880  O   THR X  57       9.192 -18.724   5.150  1.00  0.00           O
ATOM    881  N   THR X  58      10.300 -20.695   5.105  1.00  0.00           N
ATOM    882  H   THR X  58      10.760 -21.419   5.635  1.00  0.00           H
ATOM    883  CA  THR X  58       9.826 -21.100   3.800  1.00  0.00           C
ATOM    884  HA  THR X  58       9.987 -20.244   3.146  1.00  0.00           H
ATOM    885  CB  THR X  58      10.668 -22.148   3.032  1.00  0.00           C
ATOM    886  HB  THR X  58      10.468 -22.087   1.960  1.00  0.00           H
ATOM    887  CG2 THR X  58      12.196 -21.909   3.089  1.00  0.00           C
ATOM    888 HG21 THR X  58      12.511 -20.908   2.794  1.00  0.00           H
ATOM    889 HG22 THR X  58      12.610 -22.581   2.329  1.00  0.00           H
ATOM    890 HG23 THR X  58      12.620 -22.098   4.087  1.00  0.00           H
ATOM    891  OG1 THR X  58      10.442 -23.415   3.433  1.00  0.00           O
ATOM    892  HG1 THR X  58      10.632 -23.496   4.364  1.00  0.00           H
ATOM    893  C   THR X  58       8.300 -21.475   3.742  1.00  0.00           C
ATOM    894  O   THR X  58       7.710 -21.725   4.787  1.00  0.00           O
ATOM    895  N   ILE X  59       7.750 -21.733   2.521  1.00  0.00           N
ATOM    896  H   ILE X  59       8.289 -21.501   1.696  1.00  0.00           H
ATOM    897  CA  ILE X  59       6.412 -22.377   2.214  1.00  0.00           C
ATOM    898  HA  ILE X  59       5.672 -22.056   2.952  1.00  0.00           H
ATOM    899  CB  ILE X  59       5.910 -21.953   0.799  1.00  0.00           C
ATOM    900  HB  ILE X  59       6.681 -22.179   0.061  1.00  0.00           H
ATOM    901  CG2 ILE X  59       4.610 -22.621   0.327  1.00  0.00           C
ATOM    902 HG21 ILE X  59       4.722 -23.690   0.143  1.00  0.00           H
ATOM    903 HG22 ILE X  59       4.259 -22.116  -0.578  1.00  0.00           H
ATOM    904 HG23 ILE X  59       3.848 -22.566   1.101  1.00  0.00           H
ATOM    905  CG1 ILE X  59       5.814 -20.424   0.849  1.00  0.00           C
ATOM    906 HG12 ILE X  59       5.123 -20.158   1.650  1.00  0.00           H
ATOM    907 HG13 ILE X  59       6.803 -20.064   1.133  1.00  0.00           H
ATOM    908  CD1 ILE X  59       5.345 -19.807  -0.407  1.00  0.00           C
ATOM    909 HD11 ILE X  59       4.257 -19.720  -0.399  1.00  0.00           H
ATOM    910 HD12 ILE X  59       5.635 -20.452  -1.233  1.00  0.00           H
ATOM    911 HD13 ILE X  59       5.863 -18.877  -0.602  1.00  0.00           H
ATOM    912  C   ILE X  59       6.514 -23.929   2.452  1.00  0.00           C
ATOM    913  O   ILE X  59       5.500 -24.512   2.867  1.00  0.00           O
ATOM    914  N   ARG X  60       7.705 -24.517   2.280  1.00  0.00           N
ATOM    915  H   ARG X  60       8.489 -23.951   1.969  1.00  0.00           H
ATOM    916  CA  ARG X  60       7.831 -25.994   2.186  1.00  0.00           C
ATOM    917  HA  ARG X  60       6.862 -26.439   1.946  1.00  0.00           H
ATOM    918  CB  ARG X  60       8.675 -26.412   1.015  1.00  0.00           C
ATOM    919  HB2 ARG X  60       8.678 -27.495   0.985  1.00  0.00           H
ATOM    920  HB3 ARG X  60       8.130 -26.143   0.105  1.00  0.00           H
ATOM    921  CG  ARG X  60      10.120 -25.963   0.963  1.00  0.00           C
ATOM    922  HG2 ARG X  60      10.253 -24.885   1.077  1.00  0.00           H
ATOM    923  HG3 ARG X  60      10.621 -26.387   1.830  1.00  0.00           H
ATOM    924  CD  ARG X  60      10.824 -26.542  -0.330  1.00  0.00           C
ATOM    925  HD2 ARG X  60      10.861 -27.631  -0.234  1.00  0.00           H
ATOM    926  HD3 ARG X  60      10.201 -26.169  -1.140  1.00  0.00           H
ATOM    927  NE  ARG X  60      12.219 -26.253  -0.556  1.00  0.00           N
ATOM    928  HE  ARG X  60      12.694 -25.556  -0.002  1.00  0.00           H
ATOM    929  CZ  ARG X  60      12.978 -26.665  -1.584  1.00  0.00           C
ATOM    930  NH1 ARG X  60      12.646 -27.335  -2.625  1.00  0.00           N
ATOM    931 HH11 ARG X  60      11.654 -27.500  -2.765  1.00  0.00           H
ATOM    932 HH12 ARG X  60      13.244 -27.553  -3.401  1.00  0.00           H
ATOM    933  NH2 ARG X  60      14.193 -26.274  -1.567  1.00  0.00           N
ATOM    934 HH21 ARG X  60      14.429 -25.553  -0.907  1.00  0.00           H
ATOM    935 HH22 ARG X  60      14.794 -26.608  -2.306  1.00  0.00           H
ATOM    936  C   ARG X  60       8.051 -26.763   3.491  1.00  0.00           C
ATOM    937  O   ARG X  60       8.910 -27.704   3.602  1.00  0.00           O
ATOM    938  N   GLY X  61       7.329 -26.336   4.500  1.00  0.00           N
ATOM    939  H   GLY X  61       6.591 -25.654   4.376  1.00  0.00           H
ATOM    940  CA  GLY X  61       7.312 -27.122   5.745  1.00  0.00           C
ATOM    941  HA2 GLY X  61       7.224 -28.196   5.533  1.00  0.00           H
ATOM    942  HA3 GLY X  61       8.206 -27.051   6.375  1.00  0.00           H
ATOM    943  C   GLY X  61       6.130 -26.582   6.665  1.00  0.00           C
ATOM    944  O   GLY X  61       5.430 -25.616   6.373  1.00  0.00           O
ATOM    945  N   LYS X  62       5.938 -27.243   7.836  1.00  0.00           N
ATOM    946  H   LYS X  62       6.647 -27.896   8.135  1.00  0.00           H
ATOM    947  CA  LYS X  62       4.752 -27.089   8.708  1.00  0.00           C
ATOM    948  HA  LYS X  62       3.831 -27.063   8.122  1.00  0.00           H
ATOM    949  CB  LYS X  62       4.685 -28.316   9.676  1.00  0.00           C
ATOM    950  HB2 LYS X  62       5.692 -28.522  10.042  1.00  0.00           H
ATOM    951  HB3 LYS X  62       4.086 -28.146  10.560  1.00  0.00           H
ATOM    952  CG  LYS X  62       4.118 -29.644   9.040  1.00  0.00           C
ATOM    953  HG2 LYS X  62       3.088 -29.547   8.698  1.00  0.00           H
ATOM    954  HG3 LYS X  62       4.739 -29.857   8.164  1.00  0.00           H
ATOM    955  CD  LYS X  62       4.306 -30.801  10.052  1.00  0.00           C
ATOM    956  HD2 LYS X  62       5.349 -30.985  10.317  1.00  0.00           H
ATOM    957  HD3 LYS X  62       3.689 -30.552  10.924  1.00  0.00           H
ATOM    958  CE  LYS X  62       3.758 -32.082   9.493  1.00  0.00           C
ATOM    959  HE2 LYS X  62       2.665 -32.049   9.407  1.00  0.00           H
ATOM    960  HE3 LYS X  62       4.130 -32.131   8.469  1.00  0.00           H
ATOM    961  NZ  LYS X  62       4.083 -33.257  10.287  1.00  0.00           N
ATOM    962  HZ1 LYS X  62       5.028 -33.339  10.629  1.00  0.00           H
ATOM    963  HZ2 LYS X  62       3.770 -34.006   9.684  1.00  0.00           H
ATOM    964  HZ3 LYS X  62       3.476 -33.221  11.088  1.00  0.00           H
ATOM    965  C   LYS X  62       4.759 -25.772   9.588  1.00  0.00           C
ATOM    966  O   LYS X  62       3.711 -25.434  10.102  1.00  0.00           O
ATOM    967  N   HID X  63       5.872 -25.070   9.541  1.00  0.00           N
ATOM    968  H   HID X  63       6.714 -25.381   9.064  1.00  0.00           H
ATOM    969  CA  HID X  63       6.091 -23.785  10.161  1.00  0.00           C
ATOM    970  HA  HID X  63       5.645 -23.700  11.152  1.00  0.00           H
ATOM    971  CB  HID X  63       7.629 -23.480  10.240  1.00  0.00           C
ATOM    972  HB2 HID X  63       7.960 -23.034   9.305  1.00  0.00           H
ATOM    973  HB3 HID X  63       7.840 -22.712  10.983  1.00  0.00           H
ATOM    974  CG  HID X  63       8.365 -24.796  10.392  1.00  0.00           C
ATOM    975  ND1 HID X  63       8.263 -25.522  11.520  1.00  0.00           N
ATOM    976  HD1 HID X  63       7.875 -25.148  12.374  1.00  0.00           H
ATOM    977  CE1 HID X  63       9.005 -26.616  11.317  1.00  0.00           C
ATOM    978  HE1 HID X  63       9.107 -27.460  11.993  1.00  0.00           H
ATOM    979  NE2 HID X  63       9.496 -26.734  10.030  1.00  0.00           N
ATOM    980  CD2 HID X  63       9.150 -25.483   9.456  1.00  0.00           C
ATOM    981  HD2 HID X  63       9.291 -25.255   8.413  1.00  0.00           H
ATOM    982  C   HID X  63       5.371 -22.627   9.373  1.00  0.00           C
ATOM    983  O   HID X  63       5.096 -21.584   9.921  1.00  0.00           O
ATOM    984  N   SER X  64       4.945 -22.798   8.100  1.00  0.00           N
ATOM    985  H   SER X  64       5.340 -23.597   7.621  1.00  0.00           H
ATOM    986  CA  SER X  64       4.101 -21.923   7.230  1.00  0.00           C
ATOM    987  HA  SER X  64       4.695 -21.016   7.187  1.00  0.00           H
ATOM    988  CB  SER X  64       4.015 -22.599   5.796  1.00  0.00           C
ATOM    989  HB2 SER X  64       3.318 -21.980   5.228  1.00  0.00           H
ATOM    990  HB3 SER X  64       4.981 -22.624   5.301  1.00  0.00           H
ATOM    991  OG  SER X  64       3.405 -23.850   5.865  1.00  0.00           O
ATOM    992  HG  SER X  64       4.173 -24.431   5.907  1.00  0.00           H
ATOM    993  C   SER X  64       2.698 -21.687   7.908  1.00  0.00           C
ATOM    994  O   SER X  64       1.982 -20.691   7.641  1.00  0.00           O
ATOM    995  N   ASN X  65       2.269 -22.620   8.761  1.00  0.00           N
ATOM    996  H   ASN X  65       2.761 -23.498   8.808  1.00  0.00           H
ATOM    997  CA  ASN X  65       1.024 -22.389   9.536  1.00  0.00           C
ATOM    998  HA  ASN X  65       0.211 -22.132   8.857  1.00  0.00           H
ATOM    999  CB  ASN X  65       0.734 -23.696  10.190  1.00  0.00           C
ATOM   1000  HB2 ASN X  65       0.528 -24.426   9.402  1.00  0.00           H
ATOM   1001  HB3 ASN X  65       1.579 -23.992  10.817  1.00  0.00           H
ATOM   1002  CG  ASN X  65      -0.566 -23.756  11.022  1.00  0.00           C
ATOM   1003  OD1 ASN X  65      -0.606 -24.251  12.122  1.00  0.00           O
ATOM   1004  ND2 ASN X  65      -1.682 -23.394  10.451  1.00  0.00           N
ATOM   1005 HD21 ASN X  65      -1.700 -23.143   9.471  1.00  0.00           H
ATOM   1006 HD22 ASN X  65      -2.554 -23.467  10.959  1.00  0.00           H
ATOM   1007  C   ASN X  65       1.170 -21.219  10.530  1.00  0.00           C
ATOM   1008  O   ASN X  65       0.122 -20.590  10.953  1.00  0.00           O
ATOM   1009  N   GLY X  66       2.418 -20.908  10.937  1.00  0.00           N
ATOM   1010  H   GLY X  66       3.226 -21.330  10.503  1.00  0.00           H
ATOM   1011  CA  GLY X  66       2.663 -19.609  11.567  1.00  0.00           C
ATOM   1012  HA2 GLY X  66       2.063 -19.593  12.483  1.00  0.00           H
ATOM   1013  HA3 GLY X  66       3.668 -19.505  11.950  1.00  0.00           H
ATOM   1014  C   GLY X  66       2.359 -18.321  10.769  1.00  0.00           C
ATOM   1015  O   GLY X  66       2.347 -17.242  11.346  1.00  0.00           O
ATOM   1016  N   THR X  67       2.215 -18.468   9.407  1.00  0.00           N
ATOM   1017  H   THR X  67       2.403 -19.395   9.049  1.00  0.00           H
ATOM   1018  CA  THR X  67       1.685 -17.331   8.600  1.00  0.00           C
ATOM   1019  HA  THR X  67       2.412 -16.539   8.738  1.00  0.00           H
ATOM   1020  CB  THR X  67       1.550 -17.557   7.098  1.00  0.00           C
ATOM   1021  HB  THR X  67       1.164 -16.567   6.811  1.00  0.00           H
ATOM   1022  CG2 THR X  67       2.865 -17.903   6.366  1.00  0.00           C
ATOM   1023 HG21 THR X  67       2.657 -18.203   5.334  1.00  0.00           H
ATOM   1024 HG22 THR X  67       3.397 -18.682   6.900  1.00  0.00           H
ATOM   1025 HG23 THR X  67       3.500 -17.013   6.370  1.00  0.00           H
ATOM   1026  OG1 THR X  67       0.705 -18.595   6.811  1.00  0.00           O
ATOM   1027  HG1 THR X  67       1.116 -19.413   7.096  1.00  0.00           H
ATOM   1028  C   THR X  67       0.318 -16.827   9.041  1.00  0.00           C
ATOM   1029  O   THR X  67      -0.002 -15.663   8.837  1.00  0.00           O
ATOM   1030  N   ILE X  68      -0.579 -17.684   9.495  1.00  0.00           N
ATOM   1031  H   ILE X  68      -0.307 -18.641   9.655  1.00  0.00           H
ATOM   1032  CA  ILE X  68      -1.869 -17.270  10.098  1.00  0.00           C
ATOM   1033  HA  ILE X  68      -2.418 -16.713   9.340  1.00  0.00           H
ATOM   1034  CB  ILE X  68      -2.702 -18.534  10.453  1.00  0.00           C
ATOM   1035  HB  ILE X  68      -2.107 -19.071  11.192  1.00  0.00           H
ATOM   1036  CG2 ILE X  68      -4.087 -18.138  11.151  1.00  0.00           C
ATOM   1037 HG21 ILE X  68      -4.634 -17.541  10.418  1.00  0.00           H
ATOM   1038 HG22 ILE X  68      -3.934 -17.411  11.945  1.00  0.00           H
ATOM   1039 HG23 ILE X  68      -4.604 -19.088  11.298  1.00  0.00           H
ATOM   1040  CG1 ILE X  68      -2.966 -19.535   9.342  1.00  0.00           C
ATOM   1041 HG12 ILE X  68      -2.002 -19.847   8.958  1.00  0.00           H
ATOM   1042 HG13 ILE X  68      -3.426 -20.391   9.836  1.00  0.00           H
ATOM   1043  CD1 ILE X  68      -3.819 -19.154   8.104  1.00  0.00           C
ATOM   1044 HD11 ILE X  68      -4.742 -18.840   8.573  1.00  0.00           H
ATOM   1045 HD12 ILE X  68      -3.775 -20.099   7.552  1.00  0.00           H
ATOM   1046 HD13 ILE X  68      -3.336 -18.342   7.558  1.00  0.00           H
ATOM   1047  C   ILE X  68      -1.743 -16.355  11.299  1.00  0.00           C
ATOM   1048  O   ILE X  68      -2.554 -15.438  11.591  1.00  0.00           O
ATOM   1049  N   HID X  69      -0.620 -16.363  12.043  1.00  0.00           N
ATOM   1050  H   HID X  69       0.013 -17.134  11.855  1.00  0.00           H
ATOM   1051  CA  HID X  69      -0.312 -15.427  13.166  1.00  0.00           C
ATOM   1052  HA  HID X  69      -1.238 -15.152  13.681  1.00  0.00           H
ATOM   1053  CB  HID X  69       0.486 -16.222  14.285  1.00  0.00           C
ATOM   1054  HB2 HID X  69       1.495 -16.470  13.937  1.00  0.00           H
ATOM   1055  HB3 HID X  69       0.576 -15.599  15.179  1.00  0.00           H
ATOM   1056  CG  HID X  69      -0.256 -17.426  14.721  1.00  0.00           C
ATOM   1057  ND1 HID X  69      -1.574 -17.455  15.090  1.00  0.00           N
ATOM   1058  HD1 HID X  69      -2.143 -16.682  15.415  1.00  0.00           H
ATOM   1059  CE1 HID X  69      -1.919 -18.720  15.216  1.00  0.00           C
ATOM   1060  HE1 HID X  69      -2.921 -18.991  15.507  1.00  0.00           H
ATOM   1061  NE2 HID X  69      -0.825 -19.478  15.191  1.00  0.00           N
ATOM   1062  CD2 HID X  69       0.227 -18.661  14.768  1.00  0.00           C
ATOM   1063  HD2 HID X  69       1.264 -18.953  14.712  1.00  0.00           H
ATOM   1064  C   HID X  69       0.339 -14.173  12.644  1.00  0.00           C
ATOM   1065  O   HID X  69       1.578 -13.964  12.719  1.00  0.00           O
ATOM   1066  N   ASP X  70      -0.503 -13.293  12.097  1.00  0.00           N
ATOM   1067  H   ASP X  70      -1.377 -13.750  11.898  1.00  0.00           H
ATOM   1068  CA  ASP X  70      -0.039 -12.086  11.463  1.00  0.00           C
ATOM   1069  HA  ASP X  70       0.764 -12.223  10.745  1.00  0.00           H
ATOM   1070  CB  ASP X  70      -1.160 -11.466  10.704  1.00  0.00           C
ATOM   1071  HB2 ASP X  70      -0.846 -10.443  10.467  1.00  0.00           H
ATOM   1072  HB3 ASP X  70      -1.301 -12.100   9.827  1.00  0.00           H
ATOM   1073  CG  ASP X  70      -2.555 -11.445  11.434  1.00  0.00           C
ATOM   1074  OD1 ASP X  70      -3.560 -11.873  10.833  1.00  0.00           O
ATOM   1075  OD2 ASP X  70      -2.616 -10.932  12.573  1.00  0.00           O
ATOM   1076  C   ASP X  70       0.517 -10.947  12.398  1.00  0.00           C
ATOM   1077  O   ASP X  70       1.317 -10.124  12.022  1.00  0.00           O
ATOM   1078  N   ARG X  71       0.114 -10.935  13.668  1.00  0.00           N
ATOM   1079  H   ARG X  71      -0.592 -11.588  13.968  1.00  0.00           H
ATOM   1080  CA  ARG X  71       0.740 -10.203  14.728  1.00  0.00           C
ATOM   1081  HA  ARG X  71       1.446  -9.498  14.278  1.00  0.00           H
ATOM   1082  CB  ARG X  71      -0.275  -9.347  15.547  1.00  0.00           C
ATOM   1083  HB2 ARG X  71      -1.174  -9.927  15.789  1.00  0.00           H
ATOM   1084  HB3 ARG X  71       0.220  -9.167  16.501  1.00  0.00           H
ATOM   1085  CG  ARG X  71      -0.810  -8.048  14.828  1.00  0.00           C
ATOM   1086  HG2 ARG X  71      -0.049  -7.369  14.458  1.00  0.00           H
ATOM   1087  HG3 ARG X  71      -1.411  -8.420  13.983  1.00  0.00           H
ATOM   1088  CD  ARG X  71      -1.758  -7.239  15.762  1.00  0.00           C
ATOM   1089  HD2 ARG X  71      -1.169  -7.155  16.677  1.00  0.00           H
ATOM   1090  HD3 ARG X  71      -2.150  -6.363  15.247  1.00  0.00           H
ATOM   1091  NE  ARG X  71      -3.003  -7.983  16.127  1.00  0.00           N
ATOM   1092  HE  ARG X  71      -3.752  -7.766  15.489  1.00  0.00           H
ATOM   1093  CZ  ARG X  71      -3.331  -8.532  17.290  1.00  0.00           C
ATOM   1094  NH1 ARG X  71      -2.573  -8.630  18.357  1.00  0.00           N
ATOM   1095 HH11 ARG X  71      -1.633  -8.272  18.394  1.00  0.00           H
ATOM   1096 HH12 ARG X  71      -3.037  -9.095  19.130  1.00  0.00           H
ATOM   1097  NH2 ARG X  71      -4.557  -8.907  17.391  1.00  0.00           N
ATOM   1098 HH21 ARG X  71      -5.132  -8.889  16.555  1.00  0.00           H
ATOM   1099 HH22 ARG X  71      -4.790  -9.386  18.249  1.00  0.00           H
ATOM   1100  C   ARG X  71       1.619 -11.104  15.666  1.00  0.00           C
ATOM   1101  O   ARG X  71       1.467 -11.076  16.895  1.00  0.00           O
ATOM   1102  N   SER X  72       2.364 -12.034  15.065  1.00  0.00           N
ATOM   1103  H   SER X  72       2.313 -12.157  14.064  1.00  0.00           H
ATOM   1104  CA  SER X  72       3.446 -12.817  15.722  1.00  0.00           C
ATOM   1105  HA  SER X  72       3.021 -13.079  16.683  1.00  0.00           H
ATOM   1106  CB  SER X  72       3.814 -14.029  14.811  1.00  0.00           C
ATOM   1107  HB2 SER X  72       2.909 -14.629  14.721  1.00  0.00           H
ATOM   1108  HB3 SER X  72       4.168 -13.693  13.833  1.00  0.00           H
ATOM   1109  OG  SER X  72       4.776 -14.798  15.506  1.00  0.00           O
ATOM   1110  HG  SER X  72       4.857 -15.621  15.021  1.00  0.00           H
ATOM   1111  C   SER X  72       4.681 -12.034  15.959  1.00  0.00           C
ATOM   1112  O   SER X  72       5.173 -11.206  15.168  1.00  0.00           O
ATOM   1113  N   GLN X  73       5.194 -12.254  17.214  1.00  0.00           N
ATOM   1114  H   GLN X  73       4.651 -12.820  17.842  1.00  0.00           H
ATOM   1115  CA  GLN X  73       6.448 -11.669  17.612  1.00  0.00           C
ATOM   1116  HA  GLN X  73       6.379 -10.588  17.626  1.00  0.00           H
ATOM   1117  CB  GLN X  73       6.750 -12.209  19.065  1.00  0.00           C
ATOM   1118  HB2 GLN X  73       7.689 -11.728  19.338  1.00  0.00           H
ATOM   1119  HB3 GLN X  73       5.904 -11.941  19.690  1.00  0.00           H
ATOM   1120  CG  GLN X  73       7.025 -13.791  19.283  1.00  0.00           C
ATOM   1121  HG2 GLN X  73       6.184 -14.303  18.822  1.00  0.00           H
ATOM   1122  HG3 GLN X  73       7.991 -13.970  18.810  1.00  0.00           H
ATOM   1123  CD  GLN X  73       7.191 -14.241  20.731  1.00  0.00           C
ATOM   1124  OE1 GLN X  73       6.214 -14.252  21.555  1.00  0.00           O
ATOM   1125  NE2 GLN X  73       8.350 -14.785  21.007  1.00  0.00           N
ATOM   1126 HE21 GLN X  73       8.390 -15.424  21.790  1.00  0.00           H
ATOM   1127 HE22 GLN X  73       9.173 -14.681  20.429  1.00  0.00           H
ATOM   1128  C   GLN X  73       7.661 -11.983  16.664  1.00  0.00           C
ATOM   1129  O   GLN X  73       8.563 -11.123  16.453  1.00  0.00           O
ATOM   1130  N   TYR X  74       7.658 -13.233  16.130  1.00  0.00           N
ATOM   1131  H   TYR X  74       6.848 -13.810  16.329  1.00  0.00           H
ATOM   1132  CA  TYR X  74       8.586 -13.711  15.076  1.00  0.00           C
ATOM   1133  HA  TYR X  74       9.632 -13.571  15.366  1.00  0.00           H
ATOM   1134  CB  TYR X  74       8.310 -15.214  15.019  1.00  0.00           C
ATOM   1135  HB2 TYR X  74       7.271 -15.366  14.711  1.00  0.00           H
ATOM   1136  HB3 TYR X  74       8.892 -15.821  14.337  1.00  0.00           H
ATOM   1137  CG  TYR X  74       8.493 -15.867  16.315  1.00  0.00           C
ATOM   1138  CD1 TYR X  74       9.783 -15.889  16.954  1.00  0.00           C
ATOM   1139  HD1 TYR X  74      10.598 -15.419  16.416  1.00  0.00           H
ATOM   1140  CE1 TYR X  74       9.935 -16.329  18.258  1.00  0.00           C
ATOM   1141  HE1 TYR X  74      10.923 -16.324  18.703  1.00  0.00           H
ATOM   1142  CZ  TYR X  74       8.799 -16.837  18.975  1.00  0.00           C
ATOM   1143  OH  TYR X  74       8.956 -17.481  20.206  1.00  0.00           O
ATOM   1144  HH  TYR X  74       8.125 -17.565  20.668  1.00  0.00           H
ATOM   1145  CE2 TYR X  74       7.566 -17.015  18.328  1.00  0.00           C
ATOM   1146  HE2 TYR X  74       6.763 -17.592  18.751  1.00  0.00           H
ATOM   1147  CD2 TYR X  74       7.396 -16.409  17.050  1.00  0.00           C
ATOM   1148  HD2 TYR X  74       6.473 -16.491  16.500  1.00  0.00           H
ATOM   1149  C   TYR X  74       8.465 -13.086  13.648  1.00  0.00           C
ATOM   1150  O   TYR X  74       9.267 -13.479  12.784  1.00  0.00           O
ATOM   1151  N   ARG X  75       7.566 -12.107  13.417  1.00  0.00           N
ATOM   1152  H   ARG X  75       7.067 -11.754  14.223  1.00  0.00           H
ATOM   1153  CA  ARG X  75       7.420 -11.351  12.151  1.00  0.00           C
ATOM   1154  HA  ARG X  75       7.582 -12.009  11.295  1.00  0.00           H
ATOM   1155  CB  ARG X  75       5.971 -10.794  11.999  1.00  0.00           C
ATOM   1156  HB2 ARG X  75       5.309 -11.414  12.603  1.00  0.00           H
ATOM   1157  HB3 ARG X  75       5.991  -9.717  12.174  1.00  0.00           H
ATOM   1158  CG  ARG X  75       5.480 -11.026  10.516  1.00  0.00           C
ATOM   1159  HG2 ARG X  75       6.024 -10.434   9.783  1.00  0.00           H
ATOM   1160  HG3 ARG X  75       5.532 -12.111  10.349  1.00  0.00           H
ATOM   1161  CD  ARG X  75       3.941 -10.669  10.455  1.00  0.00           C
ATOM   1162  HD2 ARG X  75       3.490 -11.312  11.214  1.00  0.00           H
ATOM   1163  HD3 ARG X  75       3.587  -9.679  10.749  1.00  0.00           H
ATOM   1164  NE  ARG X  75       3.203 -11.041   9.131  1.00  0.00           N
ATOM   1165  HE  ARG X  75       3.664 -11.745   8.563  1.00  0.00           H
ATOM   1166  CZ  ARG X  75       2.171 -10.428   8.645  1.00  0.00           C
ATOM   1167  NH1 ARG X  75       1.496  -9.483   9.260  1.00  0.00           N
ATOM   1168 HH11 ARG X  75       1.712  -9.461  10.251  1.00  0.00           H
ATOM   1169 HH12 ARG X  75       0.666  -9.051   8.899  1.00  0.00           H
ATOM   1170  NH2 ARG X  75       1.658 -10.718   7.452  1.00  0.00           N
ATOM   1171 HH21 ARG X  75       1.853 -11.635   7.072  1.00  0.00           H
ATOM   1172 HH22 ARG X  75       1.001 -10.054   7.074  1.00  0.00           H
ATOM   1173  C   ARG X  75       8.417 -10.217  11.992  1.00  0.00           C
ATOM   1174  O   ARG X  75       8.797  -9.549  12.947  1.00  0.00           O
ATOM   1175  N   ALA X  76       8.747  -9.976  10.690  1.00  0.00           N
ATOM   1176  H   ALA X  76       8.363 -10.673  10.074  1.00  0.00           H
ATOM   1177  CA  ALA X  76       9.609  -8.939  10.198  1.00  0.00           C
ATOM   1178  HA  ALA X  76       9.720  -8.105  10.892  1.00  0.00           H
ATOM   1179  CB  ALA X  76      11.002  -9.548   9.977  1.00  0.00           C
ATOM   1180  HB1 ALA X  76      11.669  -8.730   9.690  1.00  0.00           H
ATOM   1181  HB2 ALA X  76      11.058 -10.284   9.173  1.00  0.00           H
ATOM   1182  HB3 ALA X  76      11.264 -10.033  10.921  1.00  0.00           H
ATOM   1183  C   ALA X  76       9.045  -8.264   8.894  1.00  0.00           C
ATOM   1184  O   ALA X  76       8.201  -8.893   8.185  1.00  0.00           O
ATOM   1185  N   LEU X  77       9.619  -7.066   8.586  1.00  0.00           N
ATOM   1186  H   LEU X  77      10.232  -6.690   9.299  1.00  0.00           H
ATOM   1187  CA  LEU X  77       9.840  -6.480   7.297  1.00  0.00           C
ATOM   1188  HA  LEU X  77       8.935  -6.684   6.714  1.00  0.00           H
ATOM   1189  CB  LEU X  77       9.990  -4.951   7.409  1.00  0.00           C
ATOM   1190  HB2 LEU X  77       9.153  -4.521   7.961  1.00  0.00           H
ATOM   1191  HB3 LEU X  77      10.835  -4.719   8.063  1.00  0.00           H
ATOM   1192  CG  LEU X  77       9.988  -4.189   6.085  1.00  0.00           C
ATOM   1193  HG  LEU X  77      10.732  -4.587   5.408  1.00  0.00           H
ATOM   1194  CD1 LEU X  77       8.619  -4.362   5.404  1.00  0.00           C
ATOM   1195 HD11 LEU X  77       7.852  -3.874   6.015  1.00  0.00           H
ATOM   1196 HD12 LEU X  77       8.298  -5.401   5.278  1.00  0.00           H
ATOM   1197 HD13 LEU X  77       8.472  -3.903   4.434  1.00  0.00           H
ATOM   1198  CD2 LEU X  77      10.312  -2.725   6.415  1.00  0.00           C
ATOM   1199 HD21 LEU X  77      11.254  -2.723   6.969  1.00  0.00           H
ATOM   1200 HD22 LEU X  77      10.600  -2.154   5.530  1.00  0.00           H
ATOM   1201 HD23 LEU X  77       9.604  -2.201   7.057  1.00  0.00           H
ATOM   1202  C   LEU X  77      11.029  -7.194   6.524  1.00  0.00           C
ATOM   1203  O   LEU X  77      12.150  -7.144   6.975  1.00  0.00           O
ATOM   1204  N   ILE X  78      10.647  -7.850   5.333  1.00  0.00           N
ATOM   1205  H   ILE X  78       9.675  -7.892   5.067  1.00  0.00           H
ATOM   1206  CA  ILE X  78      11.633  -8.468   4.406  1.00  0.00           C
ATOM   1207  HA  ILE X  78      12.652  -8.234   4.721  1.00  0.00           H
ATOM   1208  CB  ILE X  78      11.404  -9.971   4.222  1.00  0.00           C
ATOM   1209  HB  ILE X  78      12.011 -10.290   3.370  1.00  0.00           H
ATOM   1210  CG2 ILE X  78      11.919 -10.810   5.443  1.00  0.00           C
ATOM   1211 HG21 ILE X  78      11.898 -11.857   5.132  1.00  0.00           H
ATOM   1212 HG22 ILE X  78      11.303 -10.760   6.342  1.00  0.00           H
ATOM   1213 HG23 ILE X  78      12.945 -10.495   5.625  1.00  0.00           H
ATOM   1214  CG1 ILE X  78      10.040 -10.470   3.730  1.00  0.00           C
ATOM   1215 HG12 ILE X  78       9.367 -10.548   4.581  1.00  0.00           H
ATOM   1216 HG13 ILE X  78       9.551  -9.749   3.076  1.00  0.00           H
ATOM   1217  CD1 ILE X  78      10.179 -11.716   2.773  1.00  0.00           C
ATOM   1218 HD11 ILE X  78      10.726 -11.497   1.859  1.00  0.00           H
ATOM   1219 HD12 ILE X  78       9.178 -12.007   2.468  1.00  0.00           H
ATOM   1220 HD13 ILE X  78      10.715 -12.521   3.270  1.00  0.00           H
ATOM   1221  C   ILE X  78      11.585  -7.706   3.088  1.00  0.00           C
ATOM   1222  O   ILE X  78      10.523  -7.323   2.662  1.00  0.00           O
ATOM   1223  N   SER X  79      12.771  -7.498   2.509  1.00  0.00           N
ATOM   1224  H   SER X  79      13.619  -7.836   2.960  1.00  0.00           H
ATOM   1225  CA  SER X  79      12.860  -6.871   1.191  1.00  0.00           C
ATOM   1226  HA  SER X  79      11.926  -6.778   0.635  1.00  0.00           H
ATOM   1227  CB  SER X  79      13.333  -5.408   1.414  1.00  0.00           C
ATOM   1228  HB2 SER X  79      12.462  -4.906   1.831  1.00  0.00           H
ATOM   1229  HB3 SER X  79      14.192  -5.380   2.088  1.00  0.00           H
ATOM   1230  OG  SER X  79      13.651  -4.752   0.236  1.00  0.00           O
ATOM   1231  HG  SER X  79      12.952  -4.740  -0.419  1.00  0.00           H
ATOM   1232  C   SER X  79      13.821  -7.662   0.317  1.00  0.00           C
ATOM   1233  O   SER X  79      14.850  -8.093   0.818  1.00  0.00           O
ATOM   1234  N   TRP X  80      13.413  -7.824  -0.956  1.00  0.00           N
ATOM   1235  H   TRP X  80      12.728  -7.212  -1.359  1.00  0.00           H
ATOM   1236  CA  TRP X  80      14.195  -8.589  -1.992  1.00  0.00           C
ATOM   1237  HA  TRP X  80      15.207  -8.760  -1.641  1.00  0.00           H
ATOM   1238  CB  TRP X  80      13.610 -10.011  -2.120  1.00  0.00           C
ATOM   1239  HB2 TRP X  80      14.382 -10.465  -2.745  1.00  0.00           H
ATOM   1240  HB3 TRP X  80      13.680 -10.561  -1.184  1.00  0.00           H
ATOM   1241  CG  TRP X  80      12.290 -10.128  -2.753  1.00  0.00           C
ATOM   1242  CD1 TRP X  80      12.000 -10.499  -4.005  1.00  0.00           C
ATOM   1243  HD1 TRP X  80      12.702 -10.765  -4.775  1.00  0.00           H
ATOM   1244  NE1 TRP X  80      10.634 -10.568  -4.142  1.00  0.00           N
ATOM   1245  HE1 TRP X  80      10.192 -11.169  -4.818  1.00  0.00           H
ATOM   1246  CE2 TRP X  80       9.946 -10.099  -3.055  1.00  0.00           C
ATOM   1247  CZ2 TRP X  80       8.604  -9.986  -2.830  1.00  0.00           C
ATOM   1248  HZ2 TRP X  80       7.915 -10.412  -3.543  1.00  0.00           H
ATOM   1249  CH2 TRP X  80       8.203  -9.538  -1.541  1.00  0.00           C
ATOM   1250  HH2 TRP X  80       7.146  -9.501  -1.339  1.00  0.00           H
ATOM   1251  CZ3 TRP X  80       9.170  -9.160  -0.622  1.00  0.00           C
ATOM   1252  HZ3 TRP X  80       9.049  -8.988   0.438  1.00  0.00           H
ATOM   1253  CE3 TRP X  80      10.499  -9.292  -0.856  1.00  0.00           C
ATOM   1254  HE3 TRP X  80      11.242  -9.038  -0.113  1.00  0.00           H
ATOM   1255  CD2 TRP X  80      10.982  -9.746  -2.096  1.00  0.00           C
ATOM   1256  C   TRP X  80      14.233  -7.860  -3.359  1.00  0.00           C
ATOM   1257  O   TRP X  80      13.550  -6.821  -3.549  1.00  0.00           O
ATOM   1258  N   PRO X  81      15.116  -8.297  -4.311  1.00  0.00           N
ATOM   1259  CD  PRO X  81      16.068  -9.444  -4.152  1.00  0.00           C
ATOM   1260  HD2 PRO X  81      15.548 -10.324  -4.533  1.00  0.00           H
ATOM   1261  HD3 PRO X  81      16.476  -9.689  -3.168  1.00  0.00           H
ATOM   1262  CG  PRO X  81      17.152  -9.111  -5.063  1.00  0.00           C
ATOM   1263  HG2 PRO X  81      17.690 -10.024  -5.320  1.00  0.00           H
ATOM   1264  HG3 PRO X  81      17.881  -8.398  -4.680  1.00  0.00           H
ATOM   1265  CB  PRO X  81      16.475  -8.549  -6.290  1.00  0.00           C
ATOM   1266  HB2 PRO X  81      16.019  -9.372  -6.844  1.00  0.00           H
ATOM   1267  HB3 PRO X  81      17.138  -7.888  -6.859  1.00  0.00           H
ATOM   1268  CA  PRO X  81      15.357  -7.725  -5.668  1.00  0.00           C
ATOM   1269  HA  PRO X  81      15.671  -6.699  -5.469  1.00  0.00           H
ATOM   1270  C   PRO X  81      14.099  -7.777  -6.547  1.00  0.00           C
ATOM   1271  O   PRO X  81      13.186  -8.488  -6.177  1.00  0.00           O
ATOM   1272  N   LEU X  82      14.202  -7.159  -7.771  1.00  0.00           N
ATOM   1273  H   LEU X  82      15.023  -6.602  -7.986  1.00  0.00           H
ATOM   1274  CA  LEU X  82      13.125  -7.322  -8.699  1.00  0.00           C
ATOM   1275  HA  LEU X  82      12.209  -7.178  -8.125  1.00  0.00           H
ATOM   1276  CB  LEU X  82      13.144  -6.149  -9.766  1.00  0.00           C
ATOM   1277  HB2 LEU X  82      13.935  -6.394 -10.479  1.00  0.00           H
ATOM   1278  HB3 LEU X  82      12.169  -6.244 -10.248  1.00  0.00           H
ATOM   1279  CG  LEU X  82      13.366  -4.741  -9.102  1.00  0.00           C
ATOM   1280  HG  LEU X  82      14.371  -4.791  -8.688  1.00  0.00           H
ATOM   1281  CD1 LEU X  82      13.429  -3.656 -10.152  1.00  0.00           C
ATOM   1282 HD11 LEU X  82      13.557  -2.645  -9.775  1.00  0.00           H
ATOM   1283 HD12 LEU X  82      12.457  -3.688 -10.663  1.00  0.00           H
ATOM   1284 HD13 LEU X  82      14.046  -3.905 -11.023  1.00  0.00           H
ATOM   1285  CD2 LEU X  82      12.388  -4.344  -7.981  1.00  0.00           C
ATOM   1286 HD21 LEU X  82      11.341  -4.415  -8.260  1.00  0.00           H
ATOM   1287 HD22 LEU X  82      12.640  -4.875  -7.071  1.00  0.00           H
ATOM   1288 HD23 LEU X  82      12.623  -3.293  -7.803  1.00  0.00           H
ATOM   1289  C   LEU X  82      13.061  -8.732  -9.379  1.00  0.00           C
ATOM   1290  O   LEU X  82      14.057  -9.450  -9.408  1.00  0.00           O
ATOM   1291  N   SER X  83      11.922  -9.161  -9.921  1.00  0.00           N
ATOM   1292  H   SER X  83      11.233  -8.442 -10.106  1.00  0.00           H
ATOM   1293  CA  SER X  83      11.629 -10.405 -10.675  1.00  0.00           C
ATOM   1294  HA  SER X  83      10.624 -10.225 -11.057  1.00  0.00           H
ATOM   1295  CB  SER X  83      12.441 -10.428 -11.955  1.00  0.00           C
ATOM   1296  HB2 SER X  83      12.262  -9.525 -12.535  1.00  0.00           H
ATOM   1297  HB3 SER X  83      13.479 -10.452 -11.612  1.00  0.00           H
ATOM   1298  OG  SER X  83      12.258 -11.576 -12.794  1.00  0.00           O
ATOM   1299  HG  SER X  83      13.138 -11.930 -12.936  1.00  0.00           H
ATOM   1300  C   SER X  83      11.535 -11.790  -9.991  1.00  0.00           C
ATOM   1301  O   SER X  83      10.674 -12.599 -10.281  1.00  0.00           O
ATOM   1302  N   SER X  84      12.516 -12.050  -9.174  1.00  0.00           N
ATOM   1303  H   SER X  84      13.233 -11.348  -9.065  1.00  0.00           H
ATOM   1304  CA  SER X  84      12.699 -13.341  -8.438  1.00  0.00           C
ATOM   1305  HA  SER X  84      12.417 -14.079  -9.181  1.00  0.00           H
ATOM   1306  CB  SER X  84      14.163 -13.432  -8.026  1.00  0.00           C
ATOM   1307  HB2 SER X  84      14.799 -13.411  -8.903  1.00  0.00           H
ATOM   1308  HB3 SER X  84      14.461 -12.659  -7.316  1.00  0.00           H
ATOM   1309  OG  SER X  84      14.403 -14.741  -7.413  1.00  0.00           O
ATOM   1310  HG  SER X  84      15.249 -14.855  -6.974  1.00  0.00           H
ATOM   1311  C   SER X  84      11.754 -13.344  -7.176  1.00  0.00           C
ATOM   1312  O   SER X  84      11.474 -12.268  -6.623  1.00  0.00           O
ATOM   1313  N   PRO X  85      11.296 -14.489  -6.712  1.00  0.00           N
ATOM   1314  CD  PRO X  85      11.137 -15.737  -7.362  1.00  0.00           C
ATOM   1315  HD2 PRO X  85      12.025 -16.360  -7.263  1.00  0.00           H
ATOM   1316  HD3 PRO X  85      10.704 -15.597  -8.355  1.00  0.00           H
ATOM   1317  CG  PRO X  85      10.012 -16.486  -6.681  1.00  0.00           C
ATOM   1318  HG2 PRO X  85      10.192 -17.566  -6.684  1.00  0.00           H
ATOM   1319  HG3 PRO X  85       9.034 -16.377  -7.152  1.00  0.00           H
ATOM   1320  CB  PRO X  85      10.031 -16.010  -5.225  1.00  0.00           C
ATOM   1321  HB2 PRO X  85      10.720 -16.635  -4.667  1.00  0.00           H
ATOM   1322  HB3 PRO X  85       9.040 -16.110  -4.785  1.00  0.00           H
ATOM   1323  CA  PRO X  85      10.511 -14.545  -5.377  1.00  0.00           C
ATOM   1324  HA  PRO X  85       9.635 -13.888  -5.328  1.00  0.00           H
ATOM   1325  C   PRO X  85      11.442 -14.194  -4.205  1.00  0.00           C
ATOM   1326  O   PRO X  85      12.645 -14.457  -4.310  1.00  0.00           O
ATOM   1327  N   PRO X  86      10.942 -13.701  -3.073  1.00  0.00           N
ATOM   1328  CD  PRO X  86       9.493 -13.559  -2.771  1.00  0.00           C
ATOM   1329  HD2 PRO X  86       8.833 -14.363  -3.094  1.00  0.00           H
ATOM   1330  HD3 PRO X  86       9.252 -12.666  -3.355  1.00  0.00           H
ATOM   1331  CG  PRO X  86       9.381 -13.200  -1.280  1.00  0.00           C
ATOM   1332  HG2 PRO X  86       8.783 -13.921  -0.727  1.00  0.00           H
ATOM   1333  HG3 PRO X  86       8.813 -12.267  -1.201  1.00  0.00           H
ATOM   1334  CB  PRO X  86      10.874 -13.024  -0.741  1.00  0.00           C
ATOM   1335  HB2 PRO X  86      10.927 -13.410   0.272  1.00  0.00           H
ATOM   1336  HB3 PRO X  86      11.074 -11.960  -0.822  1.00  0.00           H
ATOM   1337  CA  PRO X  86      11.729 -13.665  -1.859  1.00  0.00           C
ATOM   1338  HA  PRO X  86      12.636 -13.079  -2.031  1.00  0.00           H
ATOM   1339  C   PRO X  86      12.151 -14.992  -1.410  1.00  0.00           C
ATOM   1340  O   PRO X  86      11.421 -15.986  -1.348  1.00  0.00           O
ATOM   1341  N   THR X  87      13.418 -15.136  -1.050  1.00  0.00           N
ATOM   1342  H   THR X  87      14.061 -14.405  -1.316  1.00  0.00           H
ATOM   1343  CA  THR X  87      14.040 -16.397  -0.550  1.00  0.00           C
ATOM   1344  HA  THR X  87      13.208 -16.879  -0.022  1.00  0.00           H
ATOM   1345  CB  THR X  87      14.499 -17.207  -1.682  1.00  0.00           C
ATOM   1346  HB  THR X  87      13.768 -17.372  -2.466  1.00  0.00           H
ATOM   1347  CG2 THR X  87      15.797 -16.621  -2.364  1.00  0.00           C
ATOM   1348 HG21 THR X  87      16.461 -15.964  -1.807  1.00  0.00           H
ATOM   1349 HG22 THR X  87      15.476 -16.024  -3.218  1.00  0.00           H
ATOM   1350 HG23 THR X  87      16.293 -17.511  -2.751  1.00  0.00           H
ATOM   1351  OG1 THR X  87      14.834 -18.499  -1.235  1.00  0.00           O
ATOM   1352  HG1 THR X  87      14.092 -18.974  -0.852  1.00  0.00           H
ATOM   1353  C   THR X  87      15.169 -16.189   0.539  1.00  0.00           C
ATOM   1354  O   THR X  87      15.882 -15.148   0.651  1.00  0.00           O
ATOM   1355  N   VAL X  88      15.515 -17.250   1.278  1.00  0.00           N
ATOM   1356  H   VAL X  88      15.051 -18.113   1.022  1.00  0.00           H
ATOM   1357  CA  VAL X  88      16.548 -17.316   2.377  1.00  0.00           C
ATOM   1358  HA  VAL X  88      16.312 -16.576   3.143  1.00  0.00           H
ATOM   1359  CB  VAL X  88      16.544 -18.656   3.062  1.00  0.00           C
ATOM   1360  HB  VAL X  88      17.244 -18.588   3.898  1.00  0.00           H
ATOM   1361  CG1 VAL X  88      15.137 -18.913   3.608  1.00  0.00           C
ATOM   1362 HG11 VAL X  88      14.584 -17.990   3.781  1.00  0.00           H
ATOM   1363 HG12 VAL X  88      14.537 -19.515   2.927  1.00  0.00           H
ATOM   1364 HG13 VAL X  88      15.265 -19.508   4.515  1.00  0.00           H
ATOM   1365  CG2 VAL X  88      17.014 -19.805   2.152  1.00  0.00           C
ATOM   1366 HG21 VAL X  88      18.050 -19.602   1.895  1.00  0.00           H
ATOM   1367 HG22 VAL X  88      16.287 -20.066   1.392  1.00  0.00           H
ATOM   1368 HG23 VAL X  88      17.199 -20.572   2.896  1.00  0.00           H
ATOM   1369  C   VAL X  88      17.960 -17.001   1.763  1.00  0.00           C
ATOM   1370  O   VAL X  88      18.996 -17.143   2.447  1.00  0.00           O
ATOM   1371  N   TYR X  89      18.026 -16.789   0.411  1.00  0.00           N
ATOM   1372  H   TYR X  89      17.226 -17.091  -0.127  1.00  0.00           H
ATOM   1373  CA  TYR X  89      19.337 -16.490  -0.321  1.00  0.00           C
ATOM   1374  HA  TYR X  89      20.126 -16.372   0.425  1.00  0.00           H
ATOM   1375  CB  TYR X  89      19.670 -17.653  -1.293  1.00  0.00           C
ATOM   1376  HB2 TYR X  89      18.786 -17.765  -1.926  1.00  0.00           H
ATOM   1377  HB3 TYR X  89      20.541 -17.443  -1.921  1.00  0.00           H
ATOM   1378  CG  TYR X  89      19.843 -19.049  -0.725  1.00  0.00           C
ATOM   1379  CD1 TYR X  89      21.037 -19.390  -0.130  1.00  0.00           C
ATOM   1380  HD1 TYR X  89      21.816 -18.648  -0.152  1.00  0.00           H
ATOM   1381  CE1 TYR X  89      21.230 -20.690   0.355  1.00  0.00           C
ATOM   1382  HE1 TYR X  89      22.135 -20.988   0.866  1.00  0.00           H
ATOM   1383  CZ  TYR X  89      20.058 -21.537   0.275  1.00  0.00           C
ATOM   1384  OH  TYR X  89      20.082 -22.711   0.980  1.00  0.00           O
ATOM   1385  HH  TYR X  89      19.182 -23.021   1.093  1.00  0.00           H
ATOM   1386  CE2 TYR X  89      18.874 -21.169  -0.383  1.00  0.00           C
ATOM   1387  HE2 TYR X  89      17.978 -21.767  -0.423  1.00  0.00           H
ATOM   1388  CD2 TYR X  89      18.764 -19.899  -0.887  1.00  0.00           C
ATOM   1389  HD2 TYR X  89      17.811 -19.598  -1.312  1.00  0.00           H
ATOM   1390  C   TYR X  89      19.297 -15.083  -1.071  1.00  0.00           C
ATOM   1391  O   TYR X  89      20.242 -14.750  -1.781  1.00  0.00           O
ATOM   1392  N   ASN X  90      18.208 -14.312  -1.108  1.00  0.00           N
ATOM   1393  H   ASN X  90      17.373 -14.651  -0.661  1.00  0.00           H
ATOM   1394  CA  ASN X  90      18.168 -13.012  -1.883  1.00  0.00           C
ATOM   1395  HA  ASN X  90      19.155 -12.669  -2.175  1.00  0.00           H
ATOM   1396  CB  ASN X  90      17.453 -13.186  -3.243  1.00  0.00           C
ATOM   1397  HB2 ASN X  90      17.697 -12.359  -3.915  1.00  0.00           H
ATOM   1398  HB3 ASN X  90      17.775 -14.130  -3.689  1.00  0.00           H
ATOM   1399  CG  ASN X  90      15.945 -13.313  -3.182  1.00  0.00           C
ATOM   1400  OD1 ASN X  90      15.303 -13.571  -2.161  1.00  0.00           O
ATOM   1401  ND2 ASN X  90      15.359 -13.084  -4.374  1.00  0.00           N
ATOM   1402 HD21 ASN X  90      15.819 -12.961  -5.262  1.00  0.00           H
ATOM   1403 HD22 ASN X  90      14.391 -13.367  -4.363  1.00  0.00           H
ATOM   1404  C   ASN X  90      17.511 -11.914  -1.044  1.00  0.00           C
ATOM   1405  O   ASN X  90      17.813 -10.758  -1.270  1.00  0.00           O
ATOM   1406  N   SER X  91      16.720 -12.316  -0.087  1.00  0.00           N
ATOM   1407  H   SER X  91      16.490 -13.298  -0.031  1.00  0.00           H
ATOM   1408  CA  SER X  91      16.026 -11.459   0.904  1.00  0.00           C
ATOM   1409  HA  SER X  91      15.798 -10.487   0.462  1.00  0.00           H
ATOM   1410  CB  SER X  91      14.742 -12.065   1.439  1.00  0.00           C
ATOM   1411  HB2 SER X  91      14.943 -13.008   1.925  1.00  0.00           H
ATOM   1412  HB3 SER X  91      14.206 -11.373   2.093  1.00  0.00           H
ATOM   1413  OG  SER X  91      13.768 -12.319   0.472  1.00  0.00           O
ATOM   1414  HG  SER X  91      14.205 -12.862  -0.202  1.00  0.00           H
ATOM   1415  C   SER X  91      16.849 -11.074   2.123  1.00  0.00           C
ATOM   1416  O   SER X  91      17.441 -11.931   2.806  1.00  0.00           O
ATOM   1417  N   ARG X  92      16.834  -9.783   2.507  1.00  0.00           N
ATOM   1418  H   ARG X  92      16.441  -9.098   1.888  1.00  0.00           H
ATOM   1419  CA  ARG X  92      17.290  -9.255   3.844  1.00  0.00           C
ATOM   1420  HA  ARG X  92      17.837 -10.040   4.360  1.00  0.00           H
ATOM   1421  CB  ARG X  92      18.127  -8.014   3.838  1.00  0.00           C
ATOM   1422  HB2 ARG X  92      18.402  -7.601   4.809  1.00  0.00           H
ATOM   1423  HB3 ARG X  92      19.056  -8.318   3.348  1.00  0.00           H
ATOM   1424  CG  ARG X  92      17.617  -6.699   3.139  1.00  0.00           C
ATOM   1425  HG2 ARG X  92      17.419  -6.796   2.069  1.00  0.00           H
ATOM   1426  HG3 ARG X  92      16.685  -6.545   3.690  1.00  0.00           H
ATOM   1427  CD  ARG X  92      18.590  -5.534   3.328  1.00  0.00           C
ATOM   1428  HD2 ARG X  92      18.657  -5.224   4.376  1.00  0.00           H
ATOM   1429  HD3 ARG X  92      19.604  -5.814   3.035  1.00  0.00           H
ATOM   1430  NE  ARG X  92      18.243  -4.357   2.481  1.00  0.00           N
ATOM   1431  HE  ARG X  92      17.371  -3.936   2.777  1.00  0.00           H
ATOM   1432  CZ  ARG X  92      18.712  -3.693   1.427  1.00  0.00           C
ATOM   1433  NH1 ARG X  92      19.708  -3.987   0.688  1.00  0.00           N
ATOM   1434 HH11 ARG X  92      20.336  -4.762   0.856  1.00  0.00           H
ATOM   1435 HH12 ARG X  92      19.793  -3.481  -0.177  1.00  0.00           H
ATOM   1436  NH2 ARG X  92      18.057  -2.658   1.078  1.00  0.00           N
ATOM   1437 HH21 ARG X  92      17.239  -2.488   1.648  1.00  0.00           H
ATOM   1438 HH22 ARG X  92      18.479  -1.923   0.527  1.00  0.00           H
ATOM   1439  C   ARG X  92      16.074  -8.979   4.778  1.00  0.00           C
ATOM   1440  O   ARG X  92      14.970  -8.517   4.408  1.00  0.00           O
ATOM   1441  N   VAL X  93      16.325  -9.237   6.054  1.00  0.00           N
ATOM   1442  H   VAL X  93      17.253  -9.589   6.220  1.00  0.00           H
ATOM   1443  CA  VAL X  93      15.537  -8.682   7.140  1.00  0.00           C
ATOM   1444  HA  VAL X  93      14.468  -8.691   6.951  1.00  0.00           H
ATOM   1445  CB  VAL X  93      15.646  -9.496   8.381  1.00  0.00           C
ATOM   1446  HB  VAL X  93      16.660  -9.757   8.674  1.00  0.00           H
ATOM   1447  CG1 VAL X  93      14.976  -8.783   9.628  1.00  0.00           C
ATOM   1448 HG11 VAL X  93      13.995  -8.350   9.435  1.00  0.00           H
ATOM   1449 HG12 VAL X  93      14.946  -9.591  10.368  1.00  0.00           H
ATOM   1450 HG13 VAL X  93      15.735  -8.084   9.975  1.00  0.00           H
ATOM   1451  CG2 VAL X  93      14.910 -10.863   8.232  1.00  0.00           C
ATOM   1452 HG21 VAL X  93      15.300 -11.418   7.372  1.00  0.00           H
ATOM   1453 HG22 VAL X  93      13.831 -10.794   8.183  1.00  0.00           H
ATOM   1454 HG23 VAL X  93      15.157 -11.472   9.101  1.00  0.00           H
ATOM   1455  C   VAL X  93      15.915  -7.229   7.325  1.00  0.00           C
ATOM   1456  O   VAL X  93      17.014  -6.891   7.734  1.00  0.00           O
ATOM   1457  N   GLU X  94      14.944  -6.327   7.058  1.00  0.00           N
ATOM   1458  H   GLU X  94      14.048  -6.650   6.726  1.00  0.00           H
ATOM   1459  CA  GLU X  94      15.056  -4.840   7.294  1.00  0.00           C
ATOM   1460  HA  GLU X  94      16.103  -4.599   7.144  1.00  0.00           H
ATOM   1461  CB  GLU X  94      14.187  -4.129   6.221  1.00  0.00           C
ATOM   1462  HB2 GLU X  94      14.614  -4.465   5.274  1.00  0.00           H
ATOM   1463  HB3 GLU X  94      13.214  -4.616   6.129  1.00  0.00           H
ATOM   1464  CG  GLU X  94      14.070  -2.560   6.293  1.00  0.00           C
ATOM   1465  HG2 GLU X  94      13.315  -2.260   5.573  1.00  0.00           H
ATOM   1466  HG3 GLU X  94      13.620  -2.355   7.267  1.00  0.00           H
ATOM   1467  CD  GLU X  94      15.423  -1.815   6.131  1.00  0.00           C
ATOM   1468  OE1 GLU X  94      16.378  -2.413   5.634  1.00  0.00           O
ATOM   1469  OE2 GLU X  94      15.432  -0.605   6.255  1.00  0.00           O
ATOM   1470  C   GLU X  94      14.735  -4.402   8.734  1.00  0.00           C
ATOM   1471  O   GLU X  94      15.504  -3.667   9.361  1.00  0.00           O
ATOM   1472  N   CYX X  95      13.649  -4.917   9.345  1.00  0.00           N
ATOM   1473  H   CYX X  95      13.259  -5.790   9.016  1.00  0.00           H
ATOM   1474  CA  CYX X  95      13.282  -4.606  10.778  1.00  0.00           C
ATOM   1475  HA  CYX X  95      14.182  -4.744  11.368  1.00  0.00           H
ATOM   1476  CB  CYX X  95      12.815  -3.126  10.963  1.00  0.00           C
ATOM   1477  HB2 CYX X  95      12.573  -3.026  12.021  1.00  0.00           H
ATOM   1478  HB3 CYX X  95      13.696  -2.533  10.717  1.00  0.00           H
ATOM   1479  SG  CYX X  95      11.425  -2.454   9.999  1.00  0.00           S
ATOM   1480  C   CYX X  95      12.285  -5.579  11.310  1.00  0.00           C
ATOM   1481  O   CYX X  95      11.434  -6.082  10.562  1.00  0.00           O
ATOM   1482  N   ILE X  96      12.355  -5.946  12.616  1.00  0.00           N
ATOM   1483  H   ILE X  96      13.102  -5.472  13.125  1.00  0.00           H
ATOM   1484  CA  ILE X  96      11.316  -6.882  13.220  1.00  0.00           C
ATOM   1485  HA  ILE X  96      11.068  -7.712  12.553  1.00  0.00           H
ATOM   1486  CB  ILE X  96      11.757  -7.515  14.587  1.00  0.00           C
ATOM   1487  HB  ILE X  96      11.940  -6.692  15.269  1.00  0.00           H
ATOM   1488  CG2 ILE X  96      10.570  -8.388  15.320  1.00  0.00           C
ATOM   1489 HG21 ILE X  96      10.296  -9.329  14.860  1.00  0.00           H
ATOM   1490 HG22 ILE X  96       9.657  -7.790  15.395  1.00  0.00           H
ATOM   1491 HG23 ILE X  96      10.896  -8.648  16.320  1.00  0.00           H
ATOM   1492  CG1 ILE X  96      13.024  -8.365  14.449  1.00  0.00           C
ATOM   1493 HG12 ILE X  96      13.880  -7.704  14.333  1.00  0.00           H
ATOM   1494 HG13 ILE X  96      13.162  -8.828  15.429  1.00  0.00           H
ATOM   1495  CD1 ILE X  96      13.105  -9.448  13.372  1.00  0.00           C
ATOM   1496 HD11 ILE X  96      12.134  -9.752  12.980  1.00  0.00           H
ATOM   1497 HD12 ILE X  96      13.609 -10.321  13.775  1.00  0.00           H
ATOM   1498 HD13 ILE X  96      13.557  -9.109  12.443  1.00  0.00           H
ATOM   1499  C   ILE X  96      10.074  -6.042  13.473  1.00  0.00           C
ATOM   1500  O   ILE X  96      10.223  -4.903  13.995  1.00  0.00           O
ATOM   1501  N   GLY X  97       8.919  -6.560  13.105  1.00  0.00           N
ATOM   1502  H   GLY X  97       8.938  -7.508  12.784  1.00  0.00           H
ATOM   1503  CA  GLY X  97       7.591  -5.921  13.247  1.00  0.00           C
ATOM   1504  HA2 GLY X  97       7.431  -5.648  14.288  1.00  0.00           H
ATOM   1505  HA3 GLY X  97       7.717  -4.979  12.720  1.00  0.00           H
ATOM   1506  C   GLY X  97       6.380  -6.531  12.480  1.00  0.00           C
ATOM   1507  O   GLY X  97       6.618  -7.200  11.481  1.00  0.00           O
ATOM   1508  N   TRP X  98       5.216  -6.295  12.998  1.00  0.00           N
ATOM   1509  H   TRP X  98       5.072  -5.715  13.816  1.00  0.00           H
ATOM   1510  CA  TRP X  98       4.000  -6.719  12.205  1.00  0.00           C
ATOM   1511  HA  TRP X  98       4.277  -7.382  11.381  1.00  0.00           H
ATOM   1512  CB  TRP X  98       3.066  -7.588  13.124  1.00  0.00           C
ATOM   1513  HB2 TRP X  98       2.075  -7.652  12.666  1.00  0.00           H
ATOM   1514  HB3 TRP X  98       3.405  -8.625  13.099  1.00  0.00           H
ATOM   1515  CG  TRP X  98       2.830  -7.116  14.516  1.00  0.00           C
ATOM   1516  CD1 TRP X  98       3.243  -7.726  15.604  1.00  0.00           C
ATOM   1517  HD1 TRP X  98       3.881  -8.585  15.723  1.00  0.00           H
ATOM   1518  NE1 TRP X  98       2.842  -6.987  16.740  1.00  0.00           N
ATOM   1519  HE1 TRP X  98       2.937  -7.342  17.681  1.00  0.00           H
ATOM   1520  CE2 TRP X  98       2.107  -5.905  16.378  1.00  0.00           C
ATOM   1521  CZ2 TRP X  98       1.463  -4.894  17.139  1.00  0.00           C
ATOM   1522  HZ2 TRP X  98       1.577  -4.830  18.205  1.00  0.00           H
ATOM   1523  CH2 TRP X  98       0.941  -3.841  16.415  1.00  0.00           C
ATOM   1524  HH2 TRP X  98       0.430  -3.012  16.879  1.00  0.00           H
ATOM   1525  CZ3 TRP X  98       0.917  -3.802  14.987  1.00  0.00           C
ATOM   1526  HZ3 TRP X  98       0.514  -2.947  14.454  1.00  0.00           H
ATOM   1527  CE3 TRP X  98       1.490  -4.877  14.320  1.00  0.00           C
ATOM   1528  HE3 TRP X  98       1.359  -4.952  13.243  1.00  0.00           H
ATOM   1529  CD2 TRP X  98       2.039  -5.978  14.962  1.00  0.00           C
ATOM   1530  C   TRP X  98       3.282  -5.567  11.439  1.00  0.00           C
ATOM   1531  O   TRP X  98       2.229  -5.812  10.859  1.00  0.00           O
ATOM   1532  N   SER X  99       3.833  -4.337  11.479  1.00  0.00           N
ATOM   1533  H   SER X  99       4.681  -4.194  12.014  1.00  0.00           H
ATOM   1534  CA  SER X  99       3.390  -3.156  10.795  1.00  0.00           C
ATOM   1535  HA  SER X  99       3.187  -3.464   9.765  1.00  0.00           H
ATOM   1536  CB  SER X  99       2.220  -2.475  11.523  1.00  0.00           C
ATOM   1537  HB2 SER X  99       1.413  -3.150  11.797  1.00  0.00           H
ATOM   1538  HB3 SER X  99       2.640  -2.216  12.499  1.00  0.00           H
ATOM   1539  OG  SER X  99       1.727  -1.308  10.897  1.00  0.00           O
ATOM   1540  HG  SER X  99       1.146  -1.482  10.148  1.00  0.00           H
ATOM   1541  C   SER X  99       4.585  -2.251  10.514  1.00  0.00           C
ATOM   1542  O   SER X  99       5.517  -2.198  11.373  1.00  0.00           O
ATOM   1543  N   SER X 100       4.637  -1.538   9.394  1.00  0.00           N
ATOM   1544  H   SER X 100       3.828  -1.513   8.798  1.00  0.00           H
ATOM   1545  CA  SER X 100       5.898  -0.973   8.883  1.00  0.00           C
ATOM   1546  HA  SER X 100       6.567  -0.688   9.686  1.00  0.00           H
ATOM   1547  CB  SER X 100       6.691  -2.032   8.061  1.00  0.00           C
ATOM   1548  HB2 SER X 100       7.745  -1.744   8.088  1.00  0.00           H
ATOM   1549  HB3 SER X 100       6.584  -3.029   8.486  1.00  0.00           H
ATOM   1550  OG  SER X 100       6.318  -1.995   6.724  1.00  0.00           O
ATOM   1551  HG  SER X 100       5.395  -2.254   6.685  1.00  0.00           H
ATOM   1552  C   SER X 100       5.653   0.312   8.030  1.00  0.00           C
ATOM   1553  O   SER X 100       4.561   0.385   7.432  1.00  0.00           O
ATOM   1554  N   THR X 101       6.663   1.133   7.866  1.00  0.00           N
ATOM   1555  H   THR X 101       7.477   1.077   8.456  1.00  0.00           H
ATOM   1556  CA  THR X 101       6.810   1.929   6.621  1.00  0.00           C
ATOM   1557  HA  THR X 101       6.424   1.378   5.761  1.00  0.00           H
ATOM   1558  CB  THR X 101       5.996   3.237   6.645  1.00  0.00           C
ATOM   1559  HB  THR X 101       6.187   3.614   7.655  1.00  0.00           H
ATOM   1560  CG2 THR X 101       6.262   4.363   5.690  1.00  0.00           C
ATOM   1561 HG21 THR X 101       5.573   5.126   6.046  1.00  0.00           H
ATOM   1562 HG22 THR X 101       6.086   4.155   4.638  1.00  0.00           H
ATOM   1563 HG23 THR X 101       7.255   4.763   5.867  1.00  0.00           H
ATOM   1564  OG1 THR X 101       4.697   2.735   6.383  1.00  0.00           O
ATOM   1565  HG1 THR X 101       4.664   1.901   6.873  1.00  0.00           H
ATOM   1566  C   THR X 101       8.230   2.308   6.263  1.00  0.00           C
ATOM   1567  O   THR X 101       8.976   2.526   7.173  1.00  0.00           O
ATOM   1568  N   SER X 102       8.685   2.326   5.015  1.00  0.00           N
ATOM   1569  H   SER X 102       8.013   2.198   4.271  1.00  0.00           H
ATOM   1570  CA  SER X 102      10.056   2.497   4.529  1.00  0.00           C
ATOM   1571  HA  SER X 102      10.595   2.991   5.341  1.00  0.00           H
ATOM   1572  CB  SER X 102      10.813   1.154   4.292  1.00  0.00           C
ATOM   1573  HB2 SER X 102      10.665   0.379   5.047  1.00  0.00           H
ATOM   1574  HB3 SER X 102      10.442   0.640   3.407  1.00  0.00           H
ATOM   1575  OG  SER X 102      12.231   1.419   4.122  1.00  0.00           O
ATOM   1576  HG  SER X 102      12.588   1.146   4.974  1.00  0.00           H
ATOM   1577  C   SER X 102      10.154   3.454   3.308  1.00  0.00           C
ATOM   1578  O   SER X 102       9.420   3.259   2.314  1.00  0.00           O
ATOM   1579  N   CYX X 103      11.173   4.317   3.342  1.00  0.00           N
ATOM   1580  H   CYX X 103      11.783   4.254   4.147  1.00  0.00           H
ATOM   1581  CA  CYX X 103      11.510   5.180   2.125  1.00  0.00           C
ATOM   1582  HA  CYX X 103      11.567   4.416   1.356  1.00  0.00           H
ATOM   1583  CB  CYX X 103      10.368   6.243   1.789  1.00  0.00           C
ATOM   1584  HB2 CYX X 103      10.781   6.766   0.921  1.00  0.00           H
ATOM   1585  HB3 CYX X 103       9.445   5.753   1.488  1.00  0.00           H
ATOM   1586  SG  CYX X 103      10.126   7.457   3.096  1.00  0.00           S
ATOM   1587  C   CYX X 103      12.904   5.943   2.187  1.00  0.00           C
ATOM   1588  O   CYX X 103      13.383   6.149   3.267  1.00  0.00           O
ATOM   1589  N   HID X 104      13.421   6.321   0.995  1.00  0.00           N
ATOM   1590  H   HID X 104      12.910   6.056   0.174  1.00  0.00           H
ATOM   1591  CA  HID X 104      14.640   7.085   0.808  1.00  0.00           C
ATOM   1592  HA  HID X 104      15.212   6.874   1.712  1.00  0.00           H
ATOM   1593  CB  HID X 104      15.279   6.722  -0.492  1.00  0.00           C
ATOM   1594  HB2 HID X 104      15.519   5.659  -0.502  1.00  0.00           H
ATOM   1595  HB3 HID X 104      14.524   6.782  -1.280  1.00  0.00           H
ATOM   1596  CG  HID X 104      16.507   7.457  -0.918  1.00  0.00           C
ATOM   1597  ND1 HID X 104      16.557   8.025  -2.139  1.00  0.00           N
ATOM   1598  HD1 HID X 104      15.771   8.182  -2.751  1.00  0.00           H
ATOM   1599  CE1 HID X 104      17.666   8.692  -2.181  1.00  0.00           C
ATOM   1600  HE1 HID X 104      17.843   9.433  -2.949  1.00  0.00           H
ATOM   1601  NE2 HID X 104      18.456   8.509  -1.109  1.00  0.00           N
ATOM   1602  CD2 HID X 104      17.694   7.725  -0.268  1.00  0.00           C
ATOM   1603  HD2 HID X 104      17.890   7.474   0.770  1.00  0.00           H
ATOM   1604  C   HID X 104      14.390   8.608   0.874  1.00  0.00           C
ATOM   1605  O   HID X 104      13.537   9.142   0.152  1.00  0.00           O
ATOM   1606  N   ASP X 105      15.177   9.431   1.683  1.00  0.00           N
ATOM   1607  H   ASP X 105      15.985   9.039   2.137  1.00  0.00           H
ATOM   1608  CA  ASP X 105      15.038  10.857   2.026  1.00  0.00           C
ATOM   1609  HA  ASP X 105      13.982  11.121   2.044  1.00  0.00           H
ATOM   1610  CB  ASP X 105      15.539  11.094   3.449  1.00  0.00           C
ATOM   1611  HB2 ASP X 105      15.277  12.127   3.664  1.00  0.00           H
ATOM   1612  HB3 ASP X 105      15.019  10.327   4.036  1.00  0.00           H
ATOM   1613  CG  ASP X 105      17.060  11.030   3.670  1.00  0.00           C
ATOM   1614  OD1 ASP X 105      17.803  10.888   2.724  1.00  0.00           O
ATOM   1615  OD2 ASP X 105      17.388  10.933   4.870  1.00  0.00           O
ATOM   1616  C   ASP X 105      15.660  11.729   0.937  1.00  0.00           C
ATOM   1617  O   ASP X 105      15.375  12.931   0.781  1.00  0.00           O
ATOM   1618  N   GLY X 106      16.596  11.093   0.109  1.00  0.00           N
ATOM   1619  H   GLY X 106      16.898  10.162   0.329  1.00  0.00           H
ATOM   1620  CA  GLY X 106      17.548  11.749  -0.778  1.00  0.00           C
ATOM   1621  HA2 GLY X 106      17.302  11.414  -1.777  1.00  0.00           H
ATOM   1622  HA3 GLY X 106      17.579  12.824  -0.582  1.00  0.00           H
ATOM   1623  C   GLY X 106      18.966  11.234  -0.685  1.00  0.00           C
ATOM   1624  O   GLY X 106      19.687  11.270  -1.709  1.00  0.00           O
ATOM   1625  N   LYS X 107      19.402  10.706   0.474  1.00  0.00           N
ATOM   1626  H   LYS X 107      18.773  10.896   1.241  1.00  0.00           H
ATOM   1627  CA  LYS X 107      20.668  10.083   0.760  1.00  0.00           C
ATOM   1628  HA  LYS X 107      21.114   9.843  -0.209  1.00  0.00           H
ATOM   1629  CB  LYS X 107      21.541  11.121   1.394  1.00  0.00           C
ATOM   1630  HB2 LYS X 107      22.570  10.753   1.440  1.00  0.00           H
ATOM   1631  HB3 LYS X 107      21.450  12.049   0.829  1.00  0.00           H
ATOM   1632  CG  LYS X 107      21.242  11.606   2.779  1.00  0.00           C
ATOM   1633  HG2 LYS X 107      20.240  12.028   2.829  1.00  0.00           H
ATOM   1634  HG3 LYS X 107      21.262  10.854   3.566  1.00  0.00           H
ATOM   1635  CD  LYS X 107      22.240  12.692   3.215  1.00  0.00           C
ATOM   1636  HD2 LYS X 107      22.031  12.663   4.285  1.00  0.00           H
ATOM   1637  HD3 LYS X 107      23.249  12.301   3.130  1.00  0.00           H
ATOM   1638  CE  LYS X 107      22.084  14.017   2.517  1.00  0.00           C
ATOM   1639  HE2 LYS X 107      22.271  13.845   1.463  1.00  0.00           H
ATOM   1640  HE3 LYS X 107      21.076  14.376   2.728  1.00  0.00           H
ATOM   1641  NZ  LYS X 107      22.913  15.009   3.082  1.00  0.00           N
ATOM   1642  HZ1 LYS X 107      23.911  14.929   2.932  1.00  0.00           H
ATOM   1643  HZ2 LYS X 107      22.937  15.164   4.087  1.00  0.00           H
ATOM   1644  HZ3 LYS X 107      22.704  15.837   2.550  1.00  0.00           H
ATOM   1645  C   LYS X 107      20.610   8.842   1.629  1.00  0.00           C
ATOM   1646  O   LYS X 107      21.551   7.972   1.484  1.00  0.00           O
ATOM   1647  N   THR X 108      19.591   8.692   2.489  1.00  0.00           N
ATOM   1648  H   THR X 108      18.912   9.422   2.638  1.00  0.00           H
ATOM   1649  CA  THR X 108      19.559   7.485   3.407  1.00  0.00           C
ATOM   1650  HA  THR X 108      20.147   6.658   2.990  1.00  0.00           H
ATOM   1651  CB  THR X 108      20.122   7.869   4.723  1.00  0.00           C
ATOM   1652  HB  THR X 108      19.435   8.606   5.114  1.00  0.00           H
ATOM   1653  CG2 THR X 108      20.271   6.726   5.618  1.00  0.00           C
ATOM   1654 HG21 THR X 108      20.604   6.980   6.617  1.00  0.00           H
ATOM   1655 HG22 THR X 108      21.020   6.022   5.239  1.00  0.00           H
ATOM   1656 HG23 THR X 108      19.358   6.133   5.770  1.00  0.00           H
ATOM   1657  OG1 THR X 108      21.438   8.441   4.643  1.00  0.00           O
ATOM   1658  HG1 THR X 108      21.472   9.140   5.308  1.00  0.00           H
ATOM   1659  C   THR X 108      18.085   7.066   3.583  1.00  0.00           C
ATOM   1660  O   THR X 108      17.091   7.787   3.440  1.00  0.00           O
ATOM   1661  N   ARG X 109      17.950   5.767   3.622  1.00  0.00           N
ATOM   1662  H   ARG X 109      18.731   5.170   3.363  1.00  0.00           H
ATOM   1663  CA  ARG X 109      16.693   5.069   3.959  1.00  0.00           C
ATOM   1664  HA  ARG X 109      15.810   5.541   3.527  1.00  0.00           H
ATOM   1665  CB  ARG X 109      16.871   3.620   3.450  1.00  0.00           C
ATOM   1666  HB2 ARG X 109      17.198   3.614   2.416  1.00  0.00           H
ATOM   1667  HB3 ARG X 109      17.615   3.125   4.075  1.00  0.00           H
ATOM   1668  CG  ARG X 109      15.484   2.923   3.541  1.00  0.00           C
ATOM   1669  HG2 ARG X 109      15.104   2.922   4.561  1.00  0.00           H
ATOM   1670  HG3 ARG X 109      14.772   3.336   2.819  1.00  0.00           H
ATOM   1671  CD  ARG X 109      15.445   1.456   3.035  1.00  0.00           C
ATOM   1672  HD2 ARG X 109      14.424   1.098   3.153  1.00  0.00           H
ATOM   1673  HD3 ARG X 109      15.602   1.435   1.957  1.00  0.00           H
ATOM   1674  NE  ARG X 109      16.373   0.513   3.741  1.00  0.00           N
ATOM   1675  HE  ARG X 109      16.047   0.126   4.617  1.00  0.00           H
ATOM   1676  CZ  ARG X 109      17.673   0.236   3.606  1.00  0.00           C
ATOM   1677  NH1 ARG X 109      18.545   0.695   2.790  1.00  0.00           N
ATOM   1678 HH11 ARG X 109      18.368   1.483   2.196  1.00  0.00           H
ATOM   1679 HH12 ARG X 109      19.474   0.310   2.656  1.00  0.00           H
ATOM   1680  NH2 ARG X 109      18.055  -0.675   4.378  1.00  0.00           N
ATOM   1681 HH21 ARG X 109      17.478  -1.200   5.017  1.00  0.00           H
ATOM   1682 HH22 ARG X 109      19.053  -0.823   4.289  1.00  0.00           H
ATOM   1683  C   ARG X 109      16.389   5.188   5.415  1.00  0.00           C
ATOM   1684  O   ARG X 109      17.138   4.698   6.294  1.00  0.00           O
ATOM   1685  N   MET X 110      15.173   5.670   5.630  1.00  0.00           N
ATOM   1686  H   MET X 110      14.733   5.908   4.755  1.00  0.00           H
ATOM   1687  CA  MET X 110      14.424   5.483   6.835  1.00  0.00           C
ATOM   1688  HA  MET X 110      15.028   5.539   7.745  1.00  0.00           H
ATOM   1689  CB  MET X 110      13.501   6.756   7.026  1.00  0.00           C
ATOM   1690  HB2 MET X 110      14.099   7.645   7.240  1.00  0.00           H
ATOM   1691  HB3 MET X 110      12.987   6.945   6.090  1.00  0.00           H
ATOM   1692  CG  MET X 110      12.498   6.609   8.161  1.00  0.00           C
ATOM   1693  HG2 MET X 110      11.620   6.030   7.867  1.00  0.00           H
ATOM   1694  HG3 MET X 110      12.948   6.111   9.013  1.00  0.00           H
ATOM   1695  SD  MET X 110      11.923   8.171   8.830  1.00  0.00           S
ATOM   1696  CE  MET X 110      10.589   8.438   7.554  1.00  0.00           C
ATOM   1697  HE1 MET X 110      10.025   9.337   7.750  1.00  0.00           H
ATOM   1698  HE2 MET X 110      11.022   8.597   6.568  1.00  0.00           H
ATOM   1699  HE3 MET X 110       9.921   7.568   7.564  1.00  0.00           H
ATOM   1700  C   MET X 110      13.598   4.222   6.764  1.00  0.00           C
ATOM   1701  O   MET X 110      12.858   4.127   5.776  1.00  0.00           O
ATOM   1702  N   SER X 111      13.671   3.208   7.644  1.00  0.00           N
ATOM   1703  H   SER X 111      14.318   3.361   8.412  1.00  0.00           H
ATOM   1704  CA  SER X 111      12.492   2.293   7.948  1.00  0.00           C
ATOM   1705  HA  SER X 111      11.736   2.615   7.224  1.00  0.00           H
ATOM   1706  CB  SER X 111      12.782   0.761   7.846  1.00  0.00           C
ATOM   1707  HB2 SER X 111      13.578   0.559   8.556  1.00  0.00           H
ATOM   1708  HB3 SER X 111      11.901   0.187   8.129  1.00  0.00           H
ATOM   1709  OG  SER X 111      13.175   0.440   6.528  1.00  0.00           O
ATOM   1710  HG  SER X 111      14.077   0.099   6.578  1.00  0.00           H
ATOM   1711  C   SER X 111      11.913   2.560   9.296  1.00  0.00           C
ATOM   1712  O   SER X 111      12.522   3.113  10.177  1.00  0.00           O
ATOM   1713  N   ILE X 112      10.694   2.036   9.491  1.00  0.00           N
ATOM   1714  H   ILE X 112      10.207   1.704   8.671  1.00  0.00           H
ATOM   1715  CA  ILE X 112       9.866   2.178  10.723  1.00  0.00           C
ATOM   1716  HA  ILE X 112      10.548   2.239  11.568  1.00  0.00           H
ATOM   1717  CB  ILE X 112       8.852   3.288  10.655  1.00  0.00           C
ATOM   1718  HB  ILE X 112       8.190   3.190   9.796  1.00  0.00           H
ATOM   1719  CG2 ILE X 112       7.863   3.242  11.868  1.00  0.00           C
ATOM   1720 HG21 ILE X 112       7.114   4.032  11.738  1.00  0.00           H
ATOM   1721 HG22 ILE X 112       8.448   3.335  12.781  1.00  0.00           H
ATOM   1722 HG23 ILE X 112       7.293   2.317  11.743  1.00  0.00           H
ATOM   1723  CG1 ILE X 112       9.514   4.665  10.390  1.00  0.00           C
ATOM   1724 HG12 ILE X 112      10.283   4.866  11.143  1.00  0.00           H
ATOM   1725 HG13 ILE X 112      10.097   4.594   9.470  1.00  0.00           H
ATOM   1726  CD1 ILE X 112       8.476   5.829  10.130  1.00  0.00           C
ATOM   1727 HD11 ILE X 112       7.763   5.518   9.367  1.00  0.00           H
ATOM   1728 HD12 ILE X 112       9.128   6.653   9.851  1.00  0.00           H
ATOM   1729 HD13 ILE X 112       7.910   6.043  11.041  1.00  0.00           H
ATOM   1730  C   ILE X 112       9.168   0.790  10.844  1.00  0.00           C
ATOM   1731  O   ILE X 112       8.703   0.203   9.819  1.00  0.00           O
ATOM   1732  N   CYX X 113       9.091   0.212  12.024  1.00  0.00           N
ATOM   1733  H   CYX X 113       9.499   0.701  12.804  1.00  0.00           H
ATOM   1734  CA  CYX X 113       8.493  -1.117  12.369  1.00  0.00           C
ATOM   1735  HA  CYX X 113       7.833  -1.420  11.569  1.00  0.00           H
ATOM   1736  CB  CYX X 113       9.619  -2.162  12.488  1.00  0.00           C
ATOM   1737  HB2 CYX X 113      10.559  -1.706  12.805  1.00  0.00           H
ATOM   1738  HB3 CYX X 113       9.221  -2.821  13.254  1.00  0.00           H
ATOM   1739  SG  CYX X 113       9.704  -3.105  10.986  1.00  0.00           S
ATOM   1740  C   CYX X 113       7.696  -0.973  13.714  1.00  0.00           C
ATOM   1741  O   CYX X 113       7.940  -0.028  14.456  1.00  0.00           O
ATOM   1742  N   ILE X 114       6.698  -1.821  13.945  1.00  0.00           N
ATOM   1743  H   ILE X 114       6.675  -2.609  13.323  1.00  0.00           H
ATOM   1744  CA  ILE X 114       5.846  -1.852  15.168  1.00  0.00           C
ATOM   1745  HA  ILE X 114       6.342  -1.224  15.906  1.00  0.00           H
ATOM   1746  CB  ILE X 114       4.472  -1.239  14.934  1.00  0.00           C
ATOM   1747  HB  ILE X 114       4.020  -1.862  14.169  1.00  0.00           H
ATOM   1748  CG2 ILE X 114       3.546  -1.236  16.177  1.00  0.00           C
ATOM   1749 HG21 ILE X 114       4.018  -0.765  17.047  1.00  0.00           H
ATOM   1750 HG22 ILE X 114       3.317  -2.289  16.334  1.00  0.00           H
ATOM   1751 HG23 ILE X 114       2.560  -0.813  16.006  1.00  0.00           H
ATOM   1752  CG1 ILE X 114       4.623   0.205  14.349  1.00  0.00           C
ATOM   1753 HG12 ILE X 114       5.064   0.873  15.087  1.00  0.00           H
ATOM   1754 HG13 ILE X 114       5.302   0.074  13.518  1.00  0.00           H
ATOM   1755  CD1 ILE X 114       3.233   0.755  13.707  1.00  0.00           C
ATOM   1756 HD11 ILE X 114       3.468   1.799  13.490  1.00  0.00           H
ATOM   1757 HD12 ILE X 114       2.425   0.571  14.419  1.00  0.00           H
ATOM   1758 HD13 ILE X 114       3.049   0.206  12.794  1.00  0.00           H
ATOM   1759  C   ILE X 114       5.723  -3.264  15.792  1.00  0.00           C
ATOM   1760  O   ILE X 114       5.431  -4.133  14.975  1.00  0.00           O
ATOM   1761  N   SER X 115       5.773  -3.414  17.096  1.00  0.00           N
ATOM   1762  H   SER X 115       6.085  -2.639  17.654  1.00  0.00           H
ATOM   1763  CA  SER X 115       5.385  -4.619  17.777  1.00  0.00           C
ATOM   1764  HA  SER X 115       4.553  -5.101  17.271  1.00  0.00           H
ATOM   1765  CB  SER X 115       6.582  -5.682  17.663  1.00  0.00           C
ATOM   1766  HB2 SER X 115       6.614  -5.835  16.582  1.00  0.00           H
ATOM   1767  HB3 SER X 115       7.472  -5.154  18.015  1.00  0.00           H
ATOM   1768  OG  SER X 115       6.405  -6.949  18.352  1.00  0.00           O
ATOM   1769  HG  SER X 115       5.883  -7.532  17.808  1.00  0.00           H
ATOM   1770  C   SER X 115       4.954  -4.338  19.219  1.00  0.00           C
ATOM   1771  O   SER X 115       5.114  -3.289  19.836  1.00  0.00           O
ATOM   1772  N   GLY X 116       4.397  -5.403  19.774  1.00  0.00           N
ATOM   1773  H   GLY X 116       4.456  -6.316  19.351  1.00  0.00           H
ATOM   1774  CA  GLY X 116       3.764  -5.385  21.153  1.00  0.00           C
ATOM   1775  HA2 GLY X 116       4.514  -5.825  21.812  1.00  0.00           H
ATOM   1776  HA3 GLY X 116       3.616  -4.360  21.502  1.00  0.00           H
ATOM   1777  C   GLY X 116       2.415  -6.045  21.273  1.00  0.00           C
ATOM   1778  O   GLY X 116       1.875  -6.355  20.233  1.00  0.00           O
ATOM   1779  N   PRO X 117       1.875  -6.205  22.544  1.00  0.00           N
ATOM   1780  CD  PRO X 117       2.652  -6.062  23.813  1.00  0.00           C
ATOM   1781  HD2 PRO X 117       2.937  -5.074  24.187  1.00  0.00           H
ATOM   1782  HD3 PRO X 117       3.606  -6.564  23.708  1.00  0.00           H
ATOM   1783  CG  PRO X 117       1.789  -6.682  24.895  1.00  0.00           C
ATOM   1784  HG2 PRO X 117       2.043  -6.407  25.914  1.00  0.00           H
ATOM   1785  HG3 PRO X 117       2.009  -7.751  24.904  1.00  0.00           H
ATOM   1786  CB  PRO X 117       0.311  -6.538  24.383  1.00  0.00           C
ATOM   1787  HB2 PRO X 117      -0.176  -5.642  24.780  1.00  0.00           H
ATOM   1788  HB3 PRO X 117      -0.178  -7.481  24.613  1.00  0.00           H
ATOM   1789  CA  PRO X 117       0.505  -6.547  22.841  1.00  0.00           C
ATOM   1790  HA  PRO X 117       0.360  -7.570  22.505  1.00  0.00           H
ATOM   1791  C   PRO X 117      -0.472  -5.662  22.200  1.00  0.00           C
ATOM   1792  O   PRO X 117      -0.169  -4.526  21.865  1.00  0.00           O
ATOM   1793  N   ASN X 118      -1.663  -6.197  21.840  1.00  0.00           N
ATOM   1794  H   ASN X 118      -1.864  -7.116  22.205  1.00  0.00           H
ATOM   1795  CA  ASN X 118      -2.852  -5.538  21.293  1.00  0.00           C
ATOM   1796  HA  ASN X 118      -2.702  -5.307  20.240  1.00  0.00           H
ATOM   1797  CB  ASN X 118      -4.061  -6.346  21.518  1.00  0.00           C
ATOM   1798  HB2 ASN X 118      -3.906  -7.338  21.084  1.00  0.00           H
ATOM   1799  HB3 ASN X 118      -4.323  -6.383  22.574  1.00  0.00           H
ATOM   1800  CG  ASN X 118      -5.241  -5.916  20.699  1.00  0.00           C
ATOM   1801  OD1 ASN X 118      -5.464  -6.335  19.551  1.00  0.00           O
ATOM   1802  ND2 ASN X 118      -6.073  -5.077  21.234  1.00  0.00           N
ATOM   1803 HD21 ASN X 118      -5.988  -4.710  22.174  1.00  0.00           H
ATOM   1804 HD22 ASN X 118      -6.567  -4.522  20.562  1.00  0.00           H
ATOM   1805  C   ASN X 118      -3.020  -4.109  21.846  1.00  0.00           C
ATOM   1806  O   ASN X 118      -3.218  -3.163  21.066  1.00  0.00           O
ATOM   1807  N   ASN X 119      -2.971  -3.906  23.161  1.00  0.00           N
ATOM   1808  H   ASN X 119      -2.692  -4.676  23.752  1.00  0.00           H
ATOM   1809  CA  ASN X 119      -3.305  -2.636  23.742  1.00  0.00           C
ATOM   1810  HA  ASN X 119      -3.966  -2.084  23.075  1.00  0.00           H
ATOM   1811  CB  ASN X 119      -4.173  -2.880  25.024  1.00  0.00           C
ATOM   1812  HB2 ASN X 119      -3.792  -3.798  25.463  1.00  0.00           H
ATOM   1813  HB3 ASN X 119      -4.025  -2.145  25.817  1.00  0.00           H
ATOM   1814  CG  ASN X 119      -5.565  -3.199  24.718  1.00  0.00           C
ATOM   1815  OD1 ASN X 119      -5.834  -4.024  23.896  1.00  0.00           O
ATOM   1816  ND2 ASN X 119      -6.441  -2.475  25.366  1.00  0.00           N
ATOM   1817 HD21 ASN X 119      -6.125  -1.870  26.101  1.00  0.00           H
ATOM   1818 HD22 ASN X 119      -7.401  -2.541  25.063  1.00  0.00           H
ATOM   1819  C   ASN X 119      -2.037  -1.810  23.996  1.00  0.00           C
ATOM   1820  O   ASN X 119      -2.129  -0.891  24.781  1.00  0.00           O
ATOM   1821  N   ASN X 120      -0.844  -2.217  23.576  1.00  0.00           N
ATOM   1822  H   ASN X 120      -0.851  -3.037  22.981  1.00  0.00           H
ATOM   1823  CA  ASN X 120       0.430  -1.699  24.168  1.00  0.00           C
ATOM   1824  HA  ASN X 120       0.198  -0.759  24.653  1.00  0.00           H
ATOM   1825  CB  ASN X 120       0.928  -2.656  25.292  1.00  0.00           C
ATOM   1826  HB2 ASN X 120       1.180  -3.663  24.941  1.00  0.00           H
ATOM   1827  HB3 ASN X 120       1.885  -2.256  25.629  1.00  0.00           H
ATOM   1828  CG  ASN X 120      -0.009  -2.692  26.418  1.00  0.00           C
ATOM   1829  OD1 ASN X 120      -1.000  -3.411  26.407  1.00  0.00           O
ATOM   1830  ND2 ASN X 120       0.281  -1.939  27.525  1.00  0.00           N
ATOM   1831 HD21 ASN X 120       1.021  -1.272  27.388  1.00  0.00           H
ATOM   1832 HD22 ASN X 120      -0.393  -1.880  28.265  1.00  0.00           H
ATOM   1833  C   ASN X 120       1.602  -1.425  23.133  1.00  0.00           C
ATOM   1834  O   ASN X 120       2.663  -1.035  23.561  1.00  0.00           O
ATOM   1835  N   ALA X 121       1.435  -1.683  21.845  1.00  0.00           N
ATOM   1836  H   ALA X 121       0.489  -1.729  21.490  1.00  0.00           H
ATOM   1837  CA  ALA X 121       2.533  -1.684  20.882  1.00  0.00           C
ATOM   1838  HA  ALA X 121       3.286  -2.382  21.243  1.00  0.00           H
ATOM   1839  CB  ALA X 121       2.049  -2.358  19.624  1.00  0.00           C
ATOM   1840  HB1 ALA X 121       1.500  -3.252  19.913  1.00  0.00           H
ATOM   1841  HB2 ALA X 121       2.806  -2.602  18.887  1.00  0.00           H
ATOM   1842  HB3 ALA X 121       1.332  -1.744  19.076  1.00  0.00           H
ATOM   1843  C   ALA X 121       3.185  -0.310  20.627  1.00  0.00           C
ATOM   1844  O   ALA X 121       2.695   0.769  20.916  1.00  0.00           O
ATOM   1845  N   SER X 122       4.454  -0.405  20.210  1.00  0.00           N
ATOM   1846  H   SER X 122       4.855  -1.315  20.031  1.00  0.00           H
ATOM   1847  CA  SER X 122       5.388   0.743  20.054  1.00  0.00           C
ATOM   1848  HA  SER X 122       4.764   1.634  20.063  1.00  0.00           H
ATOM   1849  CB  SER X 122       6.468   0.762  21.114  1.00  0.00           C
ATOM   1850  HB2 SER X 122       7.131   1.605  20.915  1.00  0.00           H
ATOM   1851  HB3 SER X 122       6.078   0.935  22.119  1.00  0.00           H
ATOM   1852  OG  SER X 122       7.134  -0.456  21.125  1.00  0.00           O
ATOM   1853  HG  SER X 122       6.548  -1.148  21.442  1.00  0.00           H
ATOM   1854  C   SER X 122       6.101   0.655  18.692  1.00  0.00           C
ATOM   1855  O   SER X 122       6.526  -0.428  18.316  1.00  0.00           O
ATOM   1856  N   ALA X 123       6.311   1.791  17.943  1.00  0.00           N
ATOM   1857  H   ALA X 123       5.979   2.621  18.414  1.00  0.00           H
ATOM   1858  CA  ALA X 123       7.199   1.946  16.796  1.00  0.00           C
ATOM   1859  HA  ALA X 123       7.089   0.970  16.315  1.00  0.00           H
ATOM   1860  CB  ALA X 123       6.708   3.031  15.908  1.00  0.00           C
ATOM   1861  HB1 ALA X 123       6.927   4.016  16.327  1.00  0.00           H
ATOM   1862  HB2 ALA X 123       5.641   3.041  15.696  1.00  0.00           H
ATOM   1863  HB3 ALA X 123       7.253   2.859  14.979  1.00  0.00           H
ATOM   1864  C   ALA X 123       8.592   2.277  17.284  1.00  0.00           C
ATOM   1865  O   ALA X 123       8.842   3.048  18.233  1.00  0.00           O
ATOM   1866  N   VAL X 124       9.538   1.751  16.533  1.00  0.00           N
ATOM   1867  H   VAL X 124       9.209   1.239  15.723  1.00  0.00           H
ATOM   1868  CA  VAL X 124      10.975   2.237  16.516  1.00  0.00           C
ATOM   1869  HA  VAL X 124      10.995   3.071  17.212  1.00  0.00           H
ATOM   1870  CB  VAL X 124      11.958   1.080  17.085  1.00  0.00           C
ATOM   1871  HB  VAL X 124      11.731   0.087  16.707  1.00  0.00           H
ATOM   1872  CG1 VAL X 124      13.456   1.383  16.958  1.00  0.00           C
ATOM   1873 HG11 VAL X 124      14.082   0.540  17.256  1.00  0.00           H
ATOM   1874 HG12 VAL X 124      13.660   1.727  15.944  1.00  0.00           H
ATOM   1875 HG13 VAL X 124      13.636   2.259  17.571  1.00  0.00           H
ATOM   1876  CG2 VAL X 124      11.642   0.780  18.578  1.00  0.00           C
ATOM   1877 HG21 VAL X 124      12.370   0.043  18.922  1.00  0.00           H
ATOM   1878 HG22 VAL X 124      10.602   0.462  18.598  1.00  0.00           H
ATOM   1879 HG23 VAL X 124      11.643   1.700  19.179  1.00  0.00           H
ATOM   1880  C   VAL X 124      11.397   2.547  15.031  1.00  0.00           C
ATOM   1881  O   VAL X 124      10.953   1.891  14.129  1.00  0.00           O
ATOM   1882  N   ILE X 125      12.148   3.655  14.914  1.00  0.00           N
ATOM   1883  H   ILE X 125      12.476   4.146  15.737  1.00  0.00           H
ATOM   1884  CA  ILE X 125      12.590   4.292  13.668  1.00  0.00           C
ATOM   1885  HA  ILE X 125      12.100   3.857  12.792  1.00  0.00           H
ATOM   1886  CB  ILE X 125      12.313   5.782  13.635  1.00  0.00           C
ATOM   1887  HB  ILE X 125      12.838   6.125  14.528  1.00  0.00           H
ATOM   1888  CG2 ILE X 125      13.002   6.546  12.516  1.00  0.00           C
ATOM   1889 HG21 ILE X 125      14.089   6.612  12.597  1.00  0.00           H
ATOM   1890 HG22 ILE X 125      12.811   7.589  12.291  1.00  0.00           H
ATOM   1891 HG23 ILE X 125      12.778   6.009  11.588  1.00  0.00           H
ATOM   1892  CG1 ILE X 125      10.852   6.283  13.825  1.00  0.00           C
ATOM   1893 HG12 ILE X 125      10.930   7.356  14.005  1.00  0.00           H
ATOM   1894 HG13 ILE X 125      10.266   6.192  12.922  1.00  0.00           H
ATOM   1895  CD1 ILE X 125       9.947   5.744  14.963  1.00  0.00           C
ATOM   1896 HD11 ILE X 125       9.319   4.968  14.528  1.00  0.00           H
ATOM   1897 HD12 ILE X 125       9.273   6.548  15.254  1.00  0.00           H
ATOM   1898 HD13 ILE X 125      10.445   5.306  15.832  1.00  0.00           H
ATOM   1899  C   ILE X 125      14.024   4.040  13.481  1.00  0.00           C
ATOM   1900  O   ILE X 125      14.814   4.396  14.336  1.00  0.00           O
ATOM   1901  N   TRP X 126      14.370   3.498  12.322  1.00  0.00           N
ATOM   1902  H   TRP X 126      13.567   3.268  11.753  1.00  0.00           H
ATOM   1903  CA  TRP X 126      15.587   2.891  11.861  1.00  0.00           C
ATOM   1904  HA  TRP X 126      16.332   2.873  12.663  1.00  0.00           H
ATOM   1905  CB  TRP X 126      15.305   1.431  11.565  1.00  0.00           C
ATOM   1906  HB2 TRP X 126      14.416   1.351  10.936  1.00  0.00           H
ATOM   1907  HB3 TRP X 126      16.125   0.876  11.120  1.00  0.00           H
ATOM   1908  CG  TRP X 126      14.913   0.545  12.748  1.00  0.00           C
ATOM   1909  CD1 TRP X 126      13.647   0.067  13.013  1.00  0.00           C
ATOM   1910  HD1 TRP X 126      12.770   0.227  12.412  1.00  0.00           H
ATOM   1911  NE1 TRP X 126      13.701  -0.847  13.989  1.00  0.00           N
ATOM   1912  HE1 TRP X 126      12.967  -1.529  14.149  1.00  0.00           H
ATOM   1913  CE2 TRP X 126      14.967  -0.824  14.630  1.00  0.00           C
ATOM   1914  CZ2 TRP X 126      15.495  -1.550  15.694  1.00  0.00           C
ATOM   1915  HZ2 TRP X 126      14.961  -2.224  16.328  1.00  0.00           H
ATOM   1916  CH2 TRP X 126      16.924  -1.692  15.806  1.00  0.00           C
ATOM   1917  HH2 TRP X 126      17.383  -2.293  16.572  1.00  0.00           H
ATOM   1918  CZ3 TRP X 126      17.735  -0.958  14.925  1.00  0.00           C
ATOM   1919  HZ3 TRP X 126      18.782  -1.125  15.147  1.00  0.00           H
ATOM   1920  CE3 TRP X 126      17.214  -0.096  13.964  1.00  0.00           C
ATOM   1921  HE3 TRP X 126      17.789   0.564  13.326  1.00  0.00           H
ATOM   1922  CD2 TRP X 126      15.825  -0.070  13.731  1.00  0.00           C
ATOM   1923  C   TRP X 126      16.187   3.677  10.680  1.00  0.00           C
ATOM   1924  O   TRP X 126      15.514   3.936   9.699  1.00  0.00           O
ATOM   1925  N   TYR X 127      17.428   4.142  10.902  1.00  0.00           N
ATOM   1926  H   TYR X 127      18.018   3.857  11.666  1.00  0.00           H
ATOM   1927  CA  TYR X 127      18.097   5.110  10.016  1.00  0.00           C
ATOM   1928  HA  TYR X 127      17.742   4.878   9.012  1.00  0.00           H
ATOM   1929  CB  TYR X 127      17.682   6.525  10.376  1.00  0.00           C
ATOM   1930  HB2 TYR X 127      16.594   6.566  10.442  1.00  0.00           H
ATOM   1931  HB3 TYR X 127      18.117   6.735  11.350  1.00  0.00           H
ATOM   1932  CG  TYR X 127      18.172   7.608   9.376  1.00  0.00           C
ATOM   1933  CD1 TYR X 127      17.382   7.771   8.256  1.00  0.00           C
ATOM   1934  HD1 TYR X 127      16.455   7.240   8.113  1.00  0.00           H
ATOM   1935  CE1 TYR X 127      17.791   8.679   7.334  1.00  0.00           C
ATOM   1936  HE1 TYR X 127      17.225   8.858   6.425  1.00  0.00           H
ATOM   1937  CZ  TYR X 127      18.951   9.434   7.558  1.00  0.00           C
ATOM   1938  OH  TYR X 127      19.255  10.542   6.771  1.00  0.00           O
ATOM   1939  HH  TYR X 127      18.490  10.524   6.196  1.00  0.00           H
ATOM   1940  CE2 TYR X 127      19.768   9.238   8.726  1.00  0.00           C
ATOM   1941  HE2 TYR X 127      20.523   9.948   9.021  1.00  0.00           H
ATOM   1942  CD2 TYR X 127      19.457   8.185   9.586  1.00  0.00           C
ATOM   1943  HD2 TYR X 127      19.983   7.952  10.500  1.00  0.00           H
ATOM   1944  C   TYR X 127      19.605   4.749  10.075  1.00  0.00           C
ATOM   1945  O   TYR X 127      20.223   4.772  11.133  1.00  0.00           O
ATOM   1946  N   ASN X 128      20.272   4.567   8.945  1.00  0.00           N
ATOM   1947  H   ASN X 128      19.644   4.508   8.145  1.00  0.00           H
ATOM   1948  CA  ASN X 128      21.606   3.915   8.836  1.00  0.00           C
ATOM   1949  HA  ASN X 128      21.789   3.775   7.777  1.00  0.00           H
ATOM   1950  CB  ASN X 128      22.780   4.849   9.371  1.00  0.00           C
ATOM   1951  HB2 ASN X 128      22.793   4.956  10.452  1.00  0.00           H
ATOM   1952  HB3 ASN X 128      23.695   4.272   9.222  1.00  0.00           H
ATOM   1953  CG  ASN X 128      22.842   6.162   8.694  1.00  0.00           C
ATOM   1954  OD1 ASN X 128      23.017   6.110   7.521  1.00  0.00           O
ATOM   1955  ND2 ASN X 128      22.710   7.254   9.359  1.00  0.00           N
ATOM   1956 HD21 ASN X 128      22.677   7.233  10.363  1.00  0.00           H
ATOM   1957 HD22 ASN X 128      22.828   8.080   8.777  1.00  0.00           H
ATOM   1958  C   ASN X 128      21.651   2.464   9.339  1.00  0.00           C
ATOM   1959  O   ASN X 128      22.627   2.110   9.966  1.00  0.00           O
ATOM   1960  N   ARG X 129      20.544   1.689   9.224  1.00  0.00           N
ATOM   1961  H   ARG X 129      19.708   2.046   8.782  1.00  0.00           H
ATOM   1962  CA  ARG X 129      20.371   0.372   9.880  1.00  0.00           C
ATOM   1963  HA  ARG X 129      19.338   0.142   9.625  1.00  0.00           H
ATOM   1964  CB  ARG X 129      21.284  -0.824   9.403  1.00  0.00           C
ATOM   1965  HB2 ARG X 129      22.333  -0.646   9.638  1.00  0.00           H
ATOM   1966  HB3 ARG X 129      20.898  -1.675   9.964  1.00  0.00           H
ATOM   1967  CG  ARG X 129      21.350  -1.093   7.916  1.00  0.00           C
ATOM   1968  HG2 ARG X 129      20.341  -1.056   7.503  1.00  0.00           H
ATOM   1969  HG3 ARG X 129      21.954  -0.300   7.485  1.00  0.00           H
ATOM   1970  CD  ARG X 129      22.039  -2.406   7.536  1.00  0.00           C
ATOM   1971  HD2 ARG X 129      22.967  -2.465   8.107  1.00  0.00           H
ATOM   1972  HD3 ARG X 129      21.440  -3.248   7.874  1.00  0.00           H
ATOM   1973  NE  ARG X 129      22.255  -2.727   6.091  1.00  0.00           N
ATOM   1974  HE  ARG X 129      21.999  -1.958   5.492  1.00  0.00           H
ATOM   1975  CZ  ARG X 129      22.403  -3.895   5.468  1.00  0.00           C
ATOM   1976  NH1 ARG X 129      22.725  -4.970   6.136  1.00  0.00           N
ATOM   1977 HH11 ARG X 129      23.087  -4.882   7.080  1.00  0.00           H
ATOM   1978 HH12 ARG X 129      22.803  -5.852   5.649  1.00  0.00           H
ATOM   1979  NH2 ARG X 129      22.231  -3.944   4.161  1.00  0.00           N
ATOM   1980 HH21 ARG X 129      22.053  -3.112   3.621  1.00  0.00           H
ATOM   1981 HH22 ARG X 129      22.207  -4.777   3.597  1.00  0.00           H
ATOM   1982  C   ARG X 129      20.263   0.437  11.362  1.00  0.00           C
ATOM   1983  O   ARG X 129      19.562  -0.349  11.976  1.00  0.00           O
ATOM   1984  N   ARG X 130      20.916   1.354  12.003  1.00  0.00           N
ATOM   1985  H   ARG X 130      21.594   1.852  11.438  1.00  0.00           H
ATOM   1986  CA  ARG X 130      20.852   1.640  13.458  1.00  0.00           C
ATOM   1987  HA  ARG X 130      20.653   0.710  14.007  1.00  0.00           H
ATOM   1988  CB  ARG X 130      22.251   2.112  14.018  1.00  0.00           C
ATOM   1989  HB2 ARG X 130      22.304   2.139  15.104  1.00  0.00           H
ATOM   1990  HB3 ARG X 130      22.863   1.278  13.675  1.00  0.00           H
ATOM   1991  CG  ARG X 130      22.788   3.434  13.495  1.00  0.00           C
ATOM   1992  HG2 ARG X 130      23.797   3.466  13.909  1.00  0.00           H
ATOM   1993  HG3 ARG X 130      22.918   3.377  12.420  1.00  0.00           H
ATOM   1994  CD  ARG X 130      22.093   4.735  13.947  1.00  0.00           C
ATOM   1995  HD2 ARG X 130      21.064   4.829  13.586  1.00  0.00           H
ATOM   1996  HD3 ARG X 130      22.269   4.765  15.024  1.00  0.00           H
ATOM   1997  NE  ARG X 130      22.720   5.994  13.392  1.00  0.00           N
ATOM   1998  HE  ARG X 130      23.664   5.896  13.047  1.00  0.00           H
ATOM   1999  CZ  ARG X 130      22.174   7.179  13.245  1.00  0.00           C
ATOM   2000  NH1 ARG X 130      20.956   7.435  13.715  1.00  0.00           N
ATOM   2001 HH11 ARG X 130      20.413   6.741  14.209  1.00  0.00           H
ATOM   2002 HH12 ARG X 130      20.557   8.355  13.579  1.00  0.00           H
ATOM   2003  NH2 ARG X 130      22.670   8.042  12.510  1.00  0.00           N
ATOM   2004 HH21 ARG X 130      23.672   7.974  12.410  1.00  0.00           H
ATOM   2005 HH22 ARG X 130      22.237   8.953  12.595  1.00  0.00           H
ATOM   2006  C   ARG X 130      19.551   2.460  13.830  1.00  0.00           C
ATOM   2007  O   ARG X 130      19.041   3.098  12.973  1.00  0.00           O
ATOM   2008  N   PRO X 131      19.189   2.502  15.089  1.00  0.00           N
ATOM   2009  CD  PRO X 131      19.702   1.737  16.228  1.00  0.00           C
ATOM   2010  HD2 PRO X 131      20.632   2.097  16.669  1.00  0.00           H
ATOM   2011  HD3 PRO X 131      20.006   0.735  15.941  1.00  0.00           H
ATOM   2012  CG  PRO X 131      18.602   1.760  17.259  1.00  0.00           C
ATOM   2013  HG2 PRO X 131      18.905   2.388  18.091  1.00  0.00           H
ATOM   2014  HG3 PRO X 131      18.340   0.743  17.571  1.00  0.00           H
ATOM   2015  CB  PRO X 131      17.360   2.375  16.560  1.00  0.00           C
ATOM   2016  HB2 PRO X 131      16.745   2.935  17.266  1.00  0.00           H
ATOM   2017  HB3 PRO X 131      16.797   1.512  16.204  1.00  0.00           H
ATOM   2018  CA  PRO X 131      18.001   3.273  15.499  1.00  0.00           C
ATOM   2019  HA  PRO X 131      17.315   3.221  14.652  1.00  0.00           H
ATOM   2020  C   PRO X 131      18.317   4.734  15.768  1.00  0.00           C
ATOM   2021  O   PRO X 131      19.428   5.190  15.929  1.00  0.00           O
ATOM   2022  N   VAL X 132      17.246   5.535  15.779  1.00  0.00           N
ATOM   2023  H   VAL X 132      16.350   5.166  15.505  1.00  0.00           H
ATOM   2024  CA  VAL X 132      17.334   6.948  16.288  1.00  0.00           C
ATOM   2025  HA  VAL X 132      18.174   7.167  16.943  1.00  0.00           H
ATOM   2026  CB  VAL X 132      17.528   7.889  15.149  1.00  0.00           C
ATOM   2027  HB  VAL X 132      18.488   7.542  14.770  1.00  0.00           H
ATOM   2028  CG1 VAL X 132      16.429   7.774  14.110  1.00  0.00           C
ATOM   2029 HG11 VAL X 132      16.636   6.794  13.659  1.00  0.00           H
ATOM   2030 HG12 VAL X 132      15.430   7.846  14.525  1.00  0.00           H
ATOM   2031 HG13 VAL X 132      16.716   8.477  13.328  1.00  0.00           H
ATOM   2032  CG2 VAL X 132      17.716   9.394  15.634  1.00  0.00           C
ATOM   2033 HG21 VAL X 132      18.309   9.319  16.541  1.00  0.00           H
ATOM   2034 HG22 VAL X 132      16.786   9.958  15.762  1.00  0.00           H
ATOM   2035 HG23 VAL X 132      18.341   9.957  14.953  1.00  0.00           H
ATOM   2036  C   VAL X 132      16.124   7.481  17.125  1.00  0.00           C
ATOM   2037  O   VAL X 132      16.334   8.423  17.945  1.00  0.00           O
ATOM   2038  N   THR X 133      14.965   6.918  17.006  1.00  0.00           N
ATOM   2039  H   THR X 133      14.874   6.155  16.335  1.00  0.00           H
ATOM   2040  CA  THR X 133      13.741   7.469  17.555  1.00  0.00           C
ATOM   2041  HA  THR X 133      13.984   8.035  18.462  1.00  0.00           H
ATOM   2042  CB  THR X 133      13.005   8.509  16.601  1.00  0.00           C
ATOM   2043  HB  THR X 133      12.598   8.135  15.652  1.00  0.00           H
ATOM   2044  CG2 THR X 133      11.862   9.246  17.314  1.00  0.00           C
ATOM   2045 HG21 THR X 133      11.002   8.632  17.574  1.00  0.00           H
ATOM   2046 HG22 THR X 133      11.404  10.056  16.751  1.00  0.00           H
ATOM   2047 HG23 THR X 133      12.241   9.543  18.301  1.00  0.00           H
ATOM   2048  OG1 THR X 133      13.810   9.650  16.331  1.00  0.00           O
ATOM   2049  HG1 THR X 133      13.883   9.677  15.371  1.00  0.00           H
ATOM   2050  C   THR X 133      12.811   6.331  17.873  1.00  0.00           C
ATOM   2051  O   THR X 133      12.823   5.277  17.192  1.00  0.00           O
ATOM   2052  N   GLU X 134      11.905   6.523  18.919  1.00  0.00           N
ATOM   2053  H   GLU X 134      12.013   7.299  19.549  1.00  0.00           H
ATOM   2054  CA  GLU X 134      10.789   5.661  19.211  1.00  0.00           C
ATOM   2055  HA  GLU X 134      10.538   5.247  18.232  1.00  0.00           H
ATOM   2056  CB  GLU X 134      11.223   4.574  20.185  1.00  0.00           C
ATOM   2057  HB2 GLU X 134      10.366   3.996  20.502  1.00  0.00           H
ATOM   2058  HB3 GLU X 134      11.932   3.908  19.685  1.00  0.00           H
ATOM   2059  CG  GLU X 134      11.765   4.860  21.635  1.00  0.00           C
ATOM   2060  HG2 GLU X 134      10.996   5.286  22.285  1.00  0.00           H
ATOM   2061  HG3 GLU X 134      11.927   3.928  22.167  1.00  0.00           H
ATOM   2062  CD  GLU X 134      13.092   5.626  21.650  1.00  0.00           C
ATOM   2063  OE1 GLU X 134      13.146   6.730  22.239  1.00  0.00           O
ATOM   2064  OE2 GLU X 134      14.126   5.117  21.117  1.00  0.00           O
ATOM   2065  C   GLU X 134       9.497   6.371  19.640  1.00  0.00           C
ATOM   2066  O   GLU X 134       9.586   7.473  20.182  1.00  0.00           O
ATOM   2067  N   ILE X 135       8.344   5.731  19.522  1.00  0.00           N
ATOM   2068  H   ILE X 135       8.425   4.770  19.209  1.00  0.00           H
ATOM   2069  CA  ILE X 135       7.060   6.418  19.621  1.00  0.00           C
ATOM   2070  HA  ILE X 135       7.155   7.353  20.167  1.00  0.00           H
ATOM   2071  CB  ILE X 135       6.467   6.821  18.221  1.00  0.00           C
ATOM   2072  HB  ILE X 135       6.401   5.942  17.589  1.00  0.00           H
ATOM   2073  CG2 ILE X 135       4.963   7.262  18.213  1.00  0.00           C
ATOM   2074 HG21 ILE X 135       4.573   7.493  17.221  1.00  0.00           H
ATOM   2075 HG22 ILE X 135       4.772   8.162  18.798  1.00  0.00           H
ATOM   2076 HG23 ILE X 135       4.303   6.492  18.615  1.00  0.00           H
ATOM   2077  CG1 ILE X 135       7.432   7.796  17.544  1.00  0.00           C
ATOM   2078 HG12 ILE X 135       7.555   8.793  17.983  1.00  0.00           H
ATOM   2079 HG13 ILE X 135       8.416   7.338  17.659  1.00  0.00           H
ATOM   2080  CD1 ILE X 135       7.207   7.990  16.036  1.00  0.00           C
ATOM   2081 HD11 ILE X 135       6.462   8.755  15.828  1.00  0.00           H
ATOM   2082 HD12 ILE X 135       7.009   7.034  15.534  1.00  0.00           H
ATOM   2083 HD13 ILE X 135       8.125   8.471  15.698  1.00  0.00           H
ATOM   2084  C   ILE X 135       6.051   5.463  20.281  1.00  0.00           C
ATOM   2085  O   ILE X 135       5.821   4.302  19.865  1.00  0.00           O
ATOM   2086  N   ASN X 136       5.319   6.089  21.230  1.00  0.00           N
ATOM   2087  H   ASN X 136       5.599   7.057  21.272  1.00  0.00           H
ATOM   2088  CA  ASN X 136       4.373   5.419  22.150  1.00  0.00           C
ATOM   2089  HA  ASN X 136       4.590   4.354  22.188  1.00  0.00           H
ATOM   2090  CB  ASN X 136       4.589   6.109  23.482  1.00  0.00           C
ATOM   2091  HB2 ASN X 136       4.274   7.130  23.299  1.00  0.00           H
ATOM   2092  HB3 ASN X 136       4.048   5.597  24.275  1.00  0.00           H
ATOM   2093  CG  ASN X 136       6.034   6.274  23.917  1.00  0.00           C
ATOM   2094  OD1 ASN X 136       6.486   7.409  24.022  1.00  0.00           O
ATOM   2095  ND2 ASN X 136       6.707   5.226  24.330  1.00  0.00           N
ATOM   2096 HD21 ASN X 136       6.272   4.316  24.347  1.00  0.00           H
ATOM   2097 HD22 ASN X 136       7.629   5.451  24.678  1.00  0.00           H
ATOM   2098  C   ASN X 136       2.887   5.493  21.647  1.00  0.00           C
ATOM   2099  O   ASN X 136       2.581   6.429  20.919  1.00  0.00           O
ATOM   2100  N   THR X 137       2.130   4.452  22.018  1.00  0.00           N
ATOM   2101  H   THR X 137       2.526   3.782  22.646  1.00  0.00           H
ATOM   2102  CA  THR X 137       0.689   4.337  21.779  1.00  0.00           C
ATOM   2103  HA  THR X 137       0.556   4.443  20.707  1.00  0.00           H
ATOM   2104  CB  THR X 137       0.180   2.959  22.291  1.00  0.00           C
ATOM   2105  HB  THR X 137       0.696   2.192  21.717  1.00  0.00           H
ATOM   2106  CG2 THR X 137       0.418   2.693  23.862  1.00  0.00           C
ATOM   2107 HG21 THR X 137       0.692   1.646  23.964  1.00  0.00           H
ATOM   2108 HG22 THR X 137      -0.480   2.979  24.418  1.00  0.00           H
ATOM   2109 HG23 THR X 137       1.313   3.168  24.283  1.00  0.00           H
ATOM   2110  OG1 THR X 137      -1.200   2.827  22.223  1.00  0.00           O
ATOM   2111  HG1 THR X 137      -1.545   3.228  21.414  1.00  0.00           H
ATOM   2112  C   THR X 137      -0.105   5.538  22.388  1.00  0.00           C
ATOM   2113  O   THR X 137       0.228   6.009  23.458  1.00  0.00           O
ATOM   2114  N   TRP X 138      -1.114   5.982  21.664  1.00  0.00           N
ATOM   2115  H   TRP X 138      -1.334   5.660  20.726  1.00  0.00           H
ATOM   2116  CA  TRP X 138      -2.027   7.003  22.176  1.00  0.00           C
ATOM   2117  HA  TRP X 138      -1.614   7.345  23.129  1.00  0.00           H
ATOM   2118  CB  TRP X 138      -2.033   8.216  21.335  1.00  0.00           C
ATOM   2119  HB2 TRP X 138      -2.664   8.947  21.843  1.00  0.00           H
ATOM   2120  HB3 TRP X 138      -0.992   8.550  21.394  1.00  0.00           H
ATOM   2121  CG  TRP X 138      -2.372   8.077  19.934  1.00  0.00           C
ATOM   2122  CD1 TRP X 138      -3.570   8.137  19.369  1.00  0.00           C
ATOM   2123  HD1 TRP X 138      -4.502   8.472  19.793  1.00  0.00           H
ATOM   2124  NE1 TRP X 138      -3.467   7.902  18.022  1.00  0.00           N
ATOM   2125  HE1 TRP X 138      -4.237   7.809  17.365  1.00  0.00           H
ATOM   2126  CE2 TRP X 138      -2.187   7.634  17.620  1.00  0.00           C
ATOM   2127  CZ2 TRP X 138      -1.565   7.346  16.349  1.00  0.00           C
ATOM   2128  HZ2 TRP X 138      -2.114   7.292  15.424  1.00  0.00           H
ATOM   2129  CH2 TRP X 138      -0.162   7.146  16.406  1.00  0.00           C
ATOM   2130  HH2 TRP X 138       0.338   6.908  15.482  1.00  0.00           H
ATOM   2131  CZ3 TRP X 138       0.565   7.126  17.602  1.00  0.00           C
ATOM   2132  HZ3 TRP X 138       1.587   6.794  17.621  1.00  0.00           H
ATOM   2133  CE3 TRP X 138      -0.110   7.453  18.801  1.00  0.00           C
ATOM   2134  HE3 TRP X 138       0.526   7.449  19.672  1.00  0.00           H
ATOM   2135  CD2 TRP X 138      -1.474   7.704  18.853  1.00  0.00           C
ATOM   2136  C   TRP X 138      -3.460   6.519  22.497  1.00  0.00           C
ATOM   2137  O   TRP X 138      -4.098   6.984  23.427  1.00  0.00           O
ATOM   2138  N   ALA X 139      -3.964   5.513  21.771  1.00  0.00           N
ATOM   2139  H   ALA X 139      -3.368   5.143  21.037  1.00  0.00           H
ATOM   2140  CA  ALA X 139      -5.389   5.139  21.682  1.00  0.00           C
ATOM   2141  HA  ALA X 139      -5.919   5.617  22.508  1.00  0.00           H
ATOM   2142  CB  ALA X 139      -5.816   5.837  20.256  1.00  0.00           C
ATOM   2143  HB1 ALA X 139      -5.635   6.909  20.334  1.00  0.00           H
ATOM   2144  HB2 ALA X 139      -6.856   5.708  19.955  1.00  0.00           H
ATOM   2145  HB3 ALA X 139      -5.192   5.551  19.411  1.00  0.00           H
ATOM   2146  C   ALA X 139      -5.593   3.599  21.779  1.00  0.00           C
ATOM   2147  O   ALA X 139      -6.699   3.223  22.094  1.00  0.00           O
ATOM   2148  N   ARG X 140      -4.501   2.861  21.923  1.00  0.00           N
ATOM   2149  H   ARG X 140      -3.659   3.102  21.419  1.00  0.00           H
ATOM   2150  CA  ARG X 140      -4.550   1.567  22.608  1.00  0.00           C
ATOM   2151  HA  ARG X 140      -3.560   1.173  22.441  1.00  0.00           H
ATOM   2152  CB  ARG X 140      -4.751   1.702  24.112  1.00  0.00           C
ATOM   2153  HB2 ARG X 140      -5.654   2.273  24.323  1.00  0.00           H
ATOM   2154  HB3 ARG X 140      -4.909   0.756  24.646  1.00  0.00           H
ATOM   2155  CG  ARG X 140      -3.643   2.497  24.751  1.00  0.00           C
ATOM   2156  HG2 ARG X 140      -2.725   2.259  24.221  1.00  0.00           H
ATOM   2157  HG3 ARG X 140      -3.896   3.547  24.610  1.00  0.00           H
ATOM   2158  CD  ARG X 140      -3.613   2.181  26.198  1.00  0.00           C
ATOM   2159  HD2 ARG X 140      -4.560   2.548  26.586  1.00  0.00           H
ATOM   2160  HD3 ARG X 140      -3.584   1.091  26.182  1.00  0.00           H
ATOM   2161  NE  ARG X 140      -2.456   2.769  26.871  1.00  0.00           N
ATOM   2162  HE  ARG X 140      -2.505   3.735  27.126  1.00  0.00           H
ATOM   2163  CZ  ARG X 140      -1.316   2.156  27.073  1.00  0.00           C
ATOM   2164  NH1 ARG X 140      -0.978   0.983  26.631  1.00  0.00           N
ATOM   2165 HH11 ARG X 140      -1.483   0.438  25.941  1.00  0.00           H
ATOM   2166 HH12 ARG X 140      -0.058   0.604  26.790  1.00  0.00           H
ATOM   2167  NH2 ARG X 140      -0.349   2.745  27.658  1.00  0.00           N
ATOM   2168 HH21 ARG X 140      -0.526   3.600  28.150  1.00  0.00           H
ATOM   2169 HH22 ARG X 140       0.588   2.458  27.420  1.00  0.00           H
ATOM   2170  C   ARG X 140      -5.508   0.566  21.920  1.00  0.00           C
ATOM   2171  O   ARG X 140      -6.133  -0.261  22.588  1.00  0.00           O
ATOM   2172  N   ASN X 141      -5.549   0.501  20.597  1.00  0.00           N
ATOM   2173  H   ASN X 141      -5.061   1.217  20.065  1.00  0.00           H
ATOM   2174  CA  ASN X 141      -6.034  -0.675  19.876  1.00  0.00           C
ATOM   2175  HA  ASN X 141      -5.689  -1.529  20.454  1.00  0.00           H
ATOM   2176  CB  ASN X 141      -7.610  -0.867  19.899  1.00  0.00           C
ATOM   2177  HB2 ASN X 141      -8.063  -0.545  20.836  1.00  0.00           H
ATOM   2178  HB3 ASN X 141      -8.122  -0.422  19.049  1.00  0.00           H
ATOM   2179  CG  ASN X 141      -7.985  -2.389  19.643  1.00  0.00           C
ATOM   2180  OD1 ASN X 141      -7.239  -3.217  19.211  1.00  0.00           O
ATOM   2181  ND2 ASN X 141      -9.195  -2.696  20.061  1.00  0.00           N
ATOM   2182 HD21 ASN X 141      -9.779  -1.939  20.398  1.00  0.00           H
ATOM   2183 HD22 ASN X 141      -9.427  -3.667  19.934  1.00  0.00           H
ATOM   2184  C   ASN X 141      -5.421  -0.875  18.491  1.00  0.00           C
ATOM   2185  O   ASN X 141      -5.867  -0.224  17.475  1.00  0.00           O
ATOM   2186  N   ILE X 142      -4.338  -1.652  18.396  1.00  0.00           N
ATOM   2187  H   ILE X 142      -4.265  -2.245  19.217  1.00  0.00           H
ATOM   2188  CA  ILE X 142      -3.274  -1.850  17.438  1.00  0.00           C
ATOM   2189  HA  ILE X 142      -2.413  -2.324  17.919  1.00  0.00           H
ATOM   2190  CB  ILE X 142      -3.699  -2.884  16.286  1.00  0.00           C
ATOM   2191  HB  ILE X 142      -4.572  -2.451  15.800  1.00  0.00           H
ATOM   2192  CG2 ILE X 142      -2.496  -3.044  15.274  1.00  0.00           C
ATOM   2193 HG21 ILE X 142      -2.209  -2.114  14.795  1.00  0.00           H
ATOM   2194 HG22 ILE X 142      -2.854  -3.675  14.458  1.00  0.00           H
ATOM   2195 HG23 ILE X 142      -1.650  -3.513  15.764  1.00  0.00           H
ATOM   2196  CG1 ILE X 142      -4.061  -4.243  16.800  1.00  0.00           C
ATOM   2197 HG12 ILE X 142      -3.139  -4.762  17.060  1.00  0.00           H
ATOM   2198 HG13 ILE X 142      -4.795  -4.157  17.602  1.00  0.00           H
ATOM   2199  CD1 ILE X 142      -4.864  -5.048  15.774  1.00  0.00           C
ATOM   2200 HD11 ILE X 142      -5.077  -6.014  16.225  1.00  0.00           H
ATOM   2201 HD12 ILE X 142      -4.260  -5.250  14.885  1.00  0.00           H
ATOM   2202 HD13 ILE X 142      -5.739  -4.529  15.387  1.00  0.00           H
ATOM   2203  C   ILE X 142      -2.751  -0.519  16.882  1.00  0.00           C
ATOM   2204  O   ILE X 142      -3.315   0.008  15.945  1.00  0.00           O
ATOM   2205  N   LEU X 143      -1.661  -0.060  17.476  1.00  0.00           N
ATOM   2206  H   LEU X 143      -1.141  -0.601  18.158  1.00  0.00           H
ATOM   2207  CA  LEU X 143      -0.772   0.952  16.838  1.00  0.00           C
ATOM   2208  HA  LEU X 143      -1.425   1.798  16.688  1.00  0.00           H
ATOM   2209  CB  LEU X 143       0.389   1.497  17.821  1.00  0.00           C
ATOM   2210  HB2 LEU X 143      -0.158   2.077  18.571  1.00  0.00           H
ATOM   2211  HB3 LEU X 143       0.841   0.616  18.261  1.00  0.00           H
ATOM   2212  CG  LEU X 143       1.507   2.259  17.168  1.00  0.00           C
ATOM   2213  HG  LEU X 143       1.773   1.731  16.243  1.00  0.00           H
ATOM   2214  CD1 LEU X 143       0.957   3.639  16.801  1.00  0.00           C
ATOM   2215 HD11 LEU X 143       1.826   4.195  16.448  1.00  0.00           H
ATOM   2216 HD12 LEU X 143       0.546   4.191  17.639  1.00  0.00           H
ATOM   2217 HD13 LEU X 143       0.158   3.606  16.053  1.00  0.00           H
ATOM   2218  CD2 LEU X 143       2.777   2.377  18.000  1.00  0.00           C
ATOM   2219 HD21 LEU X 143       3.206   1.381  18.017  1.00  0.00           H
ATOM   2220 HD22 LEU X 143       3.519   3.031  17.550  1.00  0.00           H
ATOM   2221 HD23 LEU X 143       2.552   2.778  18.987  1.00  0.00           H
ATOM   2222  C   LEU X 143      -0.219   0.404  15.516  1.00  0.00           C
ATOM   2223  O   LEU X 143       0.217  -0.689  15.477  1.00  0.00           O
ATOM   2224  N   ARG X 144      -0.385   1.171  14.419  1.00  0.00           N
ATOM   2225  H   ARG X 144      -0.829   2.054  14.629  1.00  0.00           H
ATOM   2226  CA  ARG X 144      -0.232   0.797  12.985  1.00  0.00           C
ATOM   2227  HA  ARG X 144       0.546   0.046  12.879  1.00  0.00           H
ATOM   2228  CB  ARG X 144      -1.484   0.125  12.477  1.00  0.00           C
ATOM   2229  HB2 ARG X 144      -1.447  -0.349  11.493  1.00  0.00           H
ATOM   2230  HB3 ARG X 144      -1.612  -0.752  13.116  1.00  0.00           H
ATOM   2231  CG  ARG X 144      -2.781   0.923  12.599  1.00  0.00           C
ATOM   2232  HG2 ARG X 144      -2.735   1.298  13.626  1.00  0.00           H
ATOM   2233  HG3 ARG X 144      -2.988   1.647  11.809  1.00  0.00           H
ATOM   2234  CD  ARG X 144      -3.998  -0.028  12.388  1.00  0.00           C
ATOM   2235  HD2 ARG X 144      -4.022  -0.403  11.364  1.00  0.00           H
ATOM   2236  HD3 ARG X 144      -4.035  -0.886  13.063  1.00  0.00           H
ATOM   2237  NE  ARG X 144      -5.300   0.758  12.521  1.00  0.00           N
ATOM   2238  HE  ARG X 144      -5.616   1.342  11.761  1.00  0.00           H
ATOM   2239  CZ  ARG X 144      -5.930   1.091  13.572  1.00  0.00           C
ATOM   2240  NH1 ARG X 144      -5.596   0.718  14.802  1.00  0.00           N
ATOM   2241 HH11 ARG X 144      -4.638   0.419  14.922  1.00  0.00           H
ATOM   2242 HH12 ARG X 144      -6.137   0.908  15.638  1.00  0.00           H
ATOM   2243  NH2 ARG X 144      -7.034   1.807  13.461  1.00  0.00           N
ATOM   2244 HH21 ARG X 144      -7.418   2.068  12.557  1.00  0.00           H
ATOM   2245 HH22 ARG X 144      -7.604   1.856  14.293  1.00  0.00           H
ATOM   2246  C   ARG X 144       0.297   1.993  12.176  1.00  0.00           C
ATOM   2247  O   ARG X 144       0.157   3.132  12.570  1.00  0.00           O
ATOM   2248  N   THR X 145       0.855   1.628  11.031  1.00  0.00           N
ATOM   2249  H   THR X 145       1.037   0.638  10.894  1.00  0.00           H
ATOM   2250  CA  THR X 145       1.268   2.709   9.984  1.00  0.00           C
ATOM   2251  HA  THR X 145       0.625   3.566  10.169  1.00  0.00           H
ATOM   2252  CB  THR X 145       2.750   3.120  10.175  1.00  0.00           C
ATOM   2253  HB  THR X 145       2.852   3.563  11.166  1.00  0.00           H
ATOM   2254  CG2 THR X 145       3.728   1.954  10.105  1.00  0.00           C
ATOM   2255 HG21 THR X 145       4.064   1.782  11.124  1.00  0.00           H
ATOM   2256 HG22 THR X 145       4.655   2.204   9.598  1.00  0.00           H
ATOM   2257 HG23 THR X 145       3.185   1.049   9.838  1.00  0.00           H
ATOM   2258  OG1 THR X 145       3.184   4.173   9.346  1.00  0.00           O
ATOM   2259  HG1 THR X 145       2.723   4.954   9.660  1.00  0.00           H
ATOM   2260  C   THR X 145       0.983   2.425   8.517  1.00  0.00           C
ATOM   2261  O   THR X 145       0.338   1.413   8.194  1.00  0.00           O
ATOM   2262  N   GLN X 146       1.136   3.351   7.589  1.00  0.00           N
ATOM   2263  H   GLN X 146       1.640   4.155   7.908  1.00  0.00           H
ATOM   2264  CA  GLN X 146       0.710   3.297   6.148  1.00  0.00           C
ATOM   2265  HA  GLN X 146      -0.371   3.170   6.208  1.00  0.00           H
ATOM   2266  CB  GLN X 146       1.122   4.581   5.579  1.00  0.00           C
ATOM   2267  HB2 GLN X 146       0.584   4.617   4.622  1.00  0.00           H
ATOM   2268  HB3 GLN X 146       0.717   5.441   6.110  1.00  0.00           H
ATOM   2269  CG  GLN X 146       2.581   4.767   5.363  1.00  0.00           C
ATOM   2270  HG2 GLN X 146       3.172   4.694   6.280  1.00  0.00           H
ATOM   2271  HG3 GLN X 146       2.947   3.920   4.766  1.00  0.00           H
ATOM   2272  CD  GLN X 146       2.976   5.989   4.447  1.00  0.00           C
ATOM   2273  OE1 GLN X 146       3.196   7.050   5.088  1.00  0.00           O
ATOM   2274  NE2 GLN X 146       3.080   5.950   3.113  1.00  0.00           N
ATOM   2275 HE21 GLN X 146       3.611   6.748   2.786  1.00  0.00           H
ATOM   2276 HE22 GLN X 146       2.915   5.106   2.578  1.00  0.00           H
ATOM   2277  C   GLN X 146       1.136   2.011   5.355  1.00  0.00           C
ATOM   2278  O   GLN X 146       0.560   1.840   4.301  1.00  0.00           O
ATOM   2279  N   GLH X 147       2.163   1.301   5.763  1.00  0.00           N
ATOM   2280  H   GLH X 147       2.586   1.470   6.671  1.00  0.00           H
ATOM   2281  CA  GLH X 147       2.515   0.071   4.985  1.00  0.00           C
ATOM   2282  HA  GLH X 147       3.502  -0.270   5.287  1.00  0.00           H
ATOM   2283  CB  GLH X 147       1.606  -1.073   5.458  1.00  0.00           C
ATOM   2284  HB2 GLH X 147       1.467  -1.041   6.546  1.00  0.00           H
ATOM   2285  HB3 GLH X 147       0.660  -0.934   4.935  1.00  0.00           H
ATOM   2286  CG  GLH X 147       1.903  -2.585   5.080  1.00  0.00           C
ATOM   2287  HG2 GLH X 147       1.037  -3.187   5.358  1.00  0.00           H
ATOM   2288  HG3 GLH X 147       2.170  -2.736   4.041  1.00  0.00           H
ATOM   2289  CD  GLH X 147       3.094  -3.121   5.793  1.00  0.00           C
ATOM   2290  OE1 GLH X 147       3.452  -2.745   6.889  1.00  0.00           O
ATOM   2291  OE2 GLH X 147       3.811  -4.060   5.150  1.00  0.00           O
ATOM   2292  HE2 GLH X 147       3.305  -4.493   4.454  1.00  0.00           H
ATOM   2293  C   GLH X 147       2.621   0.343   3.425  1.00  0.00           C
ATOM   2294  O   GLH X 147       1.890  -0.305   2.668  1.00  0.00           O
ATOM   2295  N   SER X 148       3.405   1.333   3.013  1.00  0.00           N
ATOM   2296  H   SER X 148       3.856   1.849   3.753  1.00  0.00           H
ATOM   2297  CA  SER X 148       3.742   1.694   1.665  1.00  0.00           C
ATOM   2298  HA  SER X 148       4.002   0.835   1.050  1.00  0.00           H
ATOM   2299  CB  SER X 148       2.491   2.349   0.960  1.00  0.00           C
ATOM   2300  HB2 SER X 148       2.724   2.723  -0.035  1.00  0.00           H
ATOM   2301  HB3 SER X 148       1.702   1.605   1.002  1.00  0.00           H
ATOM   2302  OG  SER X 148       2.029   3.421   1.740  1.00  0.00           O
ATOM   2303  HG  SER X 148       1.472   3.076   2.436  1.00  0.00           H
ATOM   2304  C   SER X 148       4.879   2.774   1.506  1.00  0.00           C
ATOM   2305  O   SER X 148       5.311   3.273   2.510  1.00  0.00           O
ATOM   2306  N   GLH X 149       5.361   3.154   0.291  1.00  0.00           N
ATOM   2307  H   GLH X 149       4.714   3.068  -0.477  1.00  0.00           H
ATOM   2308  CA  GLH X 149       6.454   4.104   0.045  1.00  0.00           C
ATOM   2309  HA  GLH X 149       7.336   3.868   0.646  1.00  0.00           H
ATOM   2310  CB  GLH X 149       6.939   4.178  -1.412  1.00  0.00           C
ATOM   2311  HB2 GLH X 149       7.324   3.195  -1.694  1.00  0.00           H
ATOM   2312  HB3 GLH X 149       6.120   4.360  -2.111  1.00  0.00           H
ATOM   2313  CG  GLH X 149       8.020   5.239  -1.644  1.00  0.00           C
ATOM   2314  HG2 GLH X 149       7.553   6.220  -1.633  1.00  0.00           H
ATOM   2315  HG3 GLH X 149       8.649   5.225  -0.752  1.00  0.00           H
ATOM   2316  CD  GLH X 149       8.857   5.035  -2.866  1.00  0.00           C
ATOM   2317  OE1 GLH X 149       9.996   4.583  -2.839  1.00  0.00           O
ATOM   2318  OE2 GLH X 149       8.233   5.380  -4.007  1.00  0.00           O
ATOM   2319  HE2 GLH X 149       8.934   5.396  -4.664  1.00  0.00           H
ATOM   2320  C   GLH X 149       6.004   5.536   0.592  1.00  0.00           C
ATOM   2321  O   GLH X 149       5.097   6.188   0.092  1.00  0.00           O
ATOM   2322  N   CYX X 150       6.767   6.048   1.564  1.00  0.00           N
ATOM   2323  H   CYX X 150       7.367   5.338   1.973  1.00  0.00           H
ATOM   2324  CA  CYX X 150       6.834   7.441   1.962  1.00  0.00           C
ATOM   2325  HA  CYX X 150       5.834   7.844   1.782  1.00  0.00           H
ATOM   2326  CB  CYX X 150       7.111   7.540   3.495  1.00  0.00           C
ATOM   2327  HB2 CYX X 150       7.203   8.606   3.718  1.00  0.00           H
ATOM   2328  HB3 CYX X 150       6.175   7.179   3.916  1.00  0.00           H
ATOM   2329  SG  CYX X 150       8.546   6.658   4.188  1.00  0.00           S
ATOM   2330  C   CYX X 150       7.686   8.318   1.005  1.00  0.00           C
ATOM   2331  O   CYX X 150       8.323   7.787   0.094  1.00  0.00           O
ATOM   2332  N   VAL X 151       7.723   9.627   1.158  1.00  0.00           N
ATOM   2333  H   VAL X 151       7.115  10.109   1.794  1.00  0.00           H
ATOM   2334  CA  VAL X 151       8.313  10.597   0.254  1.00  0.00           C
ATOM   2335  HA  VAL X 151       9.256  10.123  -0.028  1.00  0.00           H
ATOM   2336  CB  VAL X 151       7.462  10.756  -1.084  1.00  0.00           C
ATOM   2337  HB  VAL X 151       7.608   9.785  -1.562  1.00  0.00           H
ATOM   2338  CG1 VAL X 151       5.958  10.867  -0.610  1.00  0.00           C
ATOM   2339 HG11 VAL X 151       5.345  11.244  -1.430  1.00  0.00           H
ATOM   2340 HG12 VAL X 151       5.600   9.865  -0.380  1.00  0.00           H
ATOM   2341 HG13 VAL X 151       5.768  11.581   0.194  1.00  0.00           H
ATOM   2342  CG2 VAL X 151       7.872  11.779  -2.184  1.00  0.00           C
ATOM   2343 HG21 VAL X 151       7.129  11.903  -2.970  1.00  0.00           H
ATOM   2344 HG22 VAL X 151       8.931  11.671  -2.406  1.00  0.00           H
ATOM   2345 HG23 VAL X 151       7.828  12.748  -1.686  1.00  0.00           H
ATOM   2346  C   VAL X 151       8.586  11.949   0.910  1.00  0.00           C
ATOM   2347  O   VAL X 151       7.807  12.407   1.757  1.00  0.00           O
ATOM   2348  N   CYX X 152       9.649  12.545   0.489  1.00  0.00           N
ATOM   2349  H   CYX X 152      10.175  12.072  -0.238  1.00  0.00           H
ATOM   2350  CA  CYX X 152      10.304  13.631   1.238  1.00  0.00           C
ATOM   2351  HA  CYX X 152       9.695  14.021   2.049  1.00  0.00           H
ATOM   2352  CB  CYX X 152      11.683  13.106   1.804  1.00  0.00           C
ATOM   2353  HB2 CYX X 152      12.437  13.001   1.027  1.00  0.00           H
ATOM   2354  HB3 CYX X 152      12.044  13.844   2.525  1.00  0.00           H
ATOM   2355  SG  CYX X 152      11.556  11.427   2.648  1.00  0.00           S
ATOM   2356  C   CYX X 152      10.545  14.927   0.469  1.00  0.00           C
ATOM   2357  O   CYX X 152      10.516  14.948  -0.794  1.00  0.00           O
ATOM   2358  N   HID X 153      10.771  16.106   1.175  1.00  0.00           N
ATOM   2359  H   HID X 153      10.552  16.078   2.163  1.00  0.00           H
ATOM   2360  CA  HID X 153      11.144  17.379   0.594  1.00  0.00           C
ATOM   2361  HA  HID X 153      11.587  17.257  -0.402  1.00  0.00           H
ATOM   2362  CB  HID X 153       9.910  18.264   0.467  1.00  0.00           C
ATOM   2363  HB2 HID X 153       9.102  17.639   0.105  1.00  0.00           H
ATOM   2364  HB3 HID X 153       9.607  18.530   1.486  1.00  0.00           H
ATOM   2365  CG  HID X 153       9.995  19.497  -0.399  1.00  0.00           C
ATOM   2366  ND1 HID X 153      10.653  20.728  -0.157  1.00  0.00           N
ATOM   2367  HD1 HID X 153      11.173  21.018   0.651  1.00  0.00           H
ATOM   2368  CE1 HID X 153      10.364  21.536  -1.251  1.00  0.00           C
ATOM   2369  HE1 HID X 153      10.593  22.586  -1.297  1.00  0.00           H
ATOM   2370  NE2 HID X 153       9.523  20.862  -2.085  1.00  0.00           N
ATOM   2371  CD2 HID X 153       9.255  19.672  -1.527  1.00  0.00           C
ATOM   2372  HD2 HID X 153       8.562  19.003  -2.013  1.00  0.00           H
ATOM   2373  C   HID X 153      11.954  18.195   1.609  1.00  0.00           C
ATOM   2374  O   HID X 153      11.820  18.099   2.847  1.00  0.00           O
ATOM   2375  N   ASN X 154      12.939  18.967   1.124  1.00  0.00           N
ATOM   2376  H   ASN X 154      12.936  19.190   0.140  1.00  0.00           H
ATOM   2377  CA  ASN X 154      14.172  19.335   1.937  1.00  0.00           C
ATOM   2378  HA  ASN X 154      14.855  19.635   1.147  1.00  0.00           H
ATOM   2379  CB  ASN X 154      13.839  20.593   2.753  1.00  0.00           C
ATOM   2380  HB2 ASN X 154      12.993  20.399   3.402  1.00  0.00           H
ATOM   2381  HB3 ASN X 154      14.770  20.727   3.317  1.00  0.00           H
ATOM   2382  CG  ASN X 154      13.631  21.786   1.866  1.00  0.00           C
ATOM   2383  OD1 ASN X 154      12.526  22.134   1.613  1.00  0.00           O
ATOM   2384  ND2 ASN X 154      14.668  22.411   1.427  1.00  0.00           N
ATOM   2385 HD21 ASN X 154      15.635  22.140   1.555  1.00  0.00           H
ATOM   2386 HD22 ASN X 154      14.503  23.220   0.852  1.00  0.00           H
ATOM   2387  C   ASN X 154      14.831  18.166   2.711  1.00  0.00           C
ATOM   2388  O   ASN X 154      15.491  18.373   3.726  1.00  0.00           O
ATOM   2389  N   GLY X 155      14.549  16.950   2.379  1.00  0.00           N
ATOM   2390  H   GLY X 155      13.961  16.861   1.557  1.00  0.00           H
ATOM   2391  CA  GLY X 155      14.781  15.653   3.081  1.00  0.00           C
ATOM   2392  HA2 GLY X 155      14.511  14.845   2.409  1.00  0.00           H
ATOM   2393  HA3 GLY X 155      15.825  15.425   3.290  1.00  0.00           H
ATOM   2394  C   GLY X 155      14.047  15.477   4.366  1.00  0.00           C
ATOM   2395  O   GLY X 155      14.244  14.573   5.191  1.00  0.00           O
ATOM   2396  N   VAL X 156      13.063  16.360   4.637  1.00  0.00           N
ATOM   2397  H   VAL X 156      12.973  17.094   3.947  1.00  0.00           H
ATOM   2398  CA  VAL X 156      12.000  16.070   5.655  1.00  0.00           C
ATOM   2399  HA  VAL X 156      12.355  15.580   6.568  1.00  0.00           H
ATOM   2400  CB  VAL X 156      11.412  17.418   6.252  1.00  0.00           C
ATOM   2401  HB  VAL X 156      10.748  17.740   5.456  1.00  0.00           H
ATOM   2402  CG1 VAL X 156      10.452  17.159   7.518  1.00  0.00           C
ATOM   2403 HG11 VAL X 156      11.040  16.895   8.401  1.00  0.00           H
ATOM   2404 HG12 VAL X 156      10.011  18.099   7.842  1.00  0.00           H
ATOM   2405 HG13 VAL X 156       9.674  16.450   7.232  1.00  0.00           H
ATOM   2406  CG2 VAL X 156      12.393  18.517   6.675  1.00  0.00           C
ATOM   2407 HG21 VAL X 156      13.026  18.210   7.507  1.00  0.00           H
ATOM   2408 HG22 VAL X 156      11.819  19.413   6.880  1.00  0.00           H
ATOM   2409 HG23 VAL X 156      13.129  18.755   5.898  1.00  0.00           H
ATOM   2410  C   VAL X 156      10.914  15.140   5.087  1.00  0.00           C
ATOM   2411  O   VAL X 156      10.490  15.336   3.945  1.00  0.00           O
ATOM   2412  N   CYX X 157      10.509  14.124   5.791  1.00  0.00           N
ATOM   2413  H   CYX X 157      10.945  13.872   6.658  1.00  0.00           H
ATOM   2414  CA  CYX X 157       9.741  12.986   5.313  1.00  0.00           C
ATOM   2415  HA  CYX X 157       9.446  13.165   4.277  1.00  0.00           H
ATOM   2416  CB  CYX X 157      10.704  11.820   5.404  1.00  0.00           C
ATOM   2417  HB2 CYX X 157      11.002  11.700   6.442  1.00  0.00           H
ATOM   2418  HB3 CYX X 157      10.161  10.889   5.242  1.00  0.00           H
ATOM   2419  SG  CYX X 157      12.244  11.791   4.425  1.00  0.00           S
ATOM   2420  C   CYX X 157       8.449  12.710   6.175  1.00  0.00           C
ATOM   2421  O   CYX X 157       8.542  12.327   7.333  1.00  0.00           O
ATOM   2422  N   PRO X 158       7.270  12.994   5.661  1.00  0.00           N
ATOM   2423  CD  PRO X 158       7.067  13.877   4.554  1.00  0.00           C
ATOM   2424  HD2 PRO X 158       6.964  13.280   3.655  1.00  0.00           H
ATOM   2425  HD3 PRO X 158       7.873  14.594   4.386  1.00  0.00           H
ATOM   2426  CG  PRO X 158       5.851  14.774   4.863  1.00  0.00           C
ATOM   2427  HG2 PRO X 158       5.383  15.113   3.940  1.00  0.00           H
ATOM   2428  HG3 PRO X 158       6.097  15.584   5.552  1.00  0.00           H
ATOM   2429  CB  PRO X 158       4.936  13.743   5.593  1.00  0.00           C
ATOM   2430  HB2 PRO X 158       4.330  13.289   4.810  1.00  0.00           H
ATOM   2431  HB3 PRO X 158       4.318  14.220   6.351  1.00  0.00           H
ATOM   2432  CA  PRO X 158       5.980  12.746   6.307  1.00  0.00           C
ATOM   2433  HA  PRO X 158       5.935  12.990   7.364  1.00  0.00           H
ATOM   2434  C   PRO X 158       5.683  11.223   6.139  1.00  0.00           C
ATOM   2435  O   PRO X 158       5.971  10.633   5.124  1.00  0.00           O
ATOM   2436  N   VAL X 159       5.030  10.722   7.164  1.00  0.00           N
ATOM   2437  H   VAL X 159       4.907  11.282   7.996  1.00  0.00           H
ATOM   2438  CA  VAL X 159       4.502   9.351   7.339  1.00  0.00           C
ATOM   2439  HA  VAL X 159       4.313   8.880   6.373  1.00  0.00           H
ATOM   2440  CB  VAL X 159       5.527   8.416   8.011  1.00  0.00           C
ATOM   2441  HB  VAL X 159       5.890   8.811   8.953  1.00  0.00           H
ATOM   2442  CG1 VAL X 159       4.935   7.051   8.393  1.00  0.00           C
ATOM   2443 HG11 VAL X 159       4.343   6.706   7.545  1.00  0.00           H
ATOM   2444 HG12 VAL X 159       5.742   6.362   8.656  1.00  0.00           H
ATOM   2445 HG13 VAL X 159       4.374   7.146   9.321  1.00  0.00           H
ATOM   2446  CG2 VAL X 159       6.743   8.028   7.084  1.00  0.00           C
ATOM   2447 HG21 VAL X 159       6.221   7.500   6.288  1.00  0.00           H
ATOM   2448 HG22 VAL X 159       7.458   7.398   7.614  1.00  0.00           H
ATOM   2449 HG23 VAL X 159       7.242   8.935   6.758  1.00  0.00           H
ATOM   2450  C   VAL X 159       3.197   9.407   8.254  1.00  0.00           C
ATOM   2451  O   VAL X 159       3.044  10.290   9.069  1.00  0.00           O
ATOM   2452  N   VAL X 160       2.187   8.698   7.805  1.00  0.00           N
ATOM   2453  H   VAL X 160       2.266   8.159   6.965  1.00  0.00           H
ATOM   2454  CA  VAL X 160       0.899   8.447   8.431  1.00  0.00           C
ATOM   2455  HA  VAL X 160       0.718   9.350   9.007  1.00  0.00           H
ATOM   2456  CB  VAL X 160      -0.295   8.339   7.443  1.00  0.00           C
ATOM   2457  HB  VAL X 160      -0.254   7.330   7.042  1.00  0.00           H
ATOM   2458  CG1 VAL X 160      -1.635   8.363   8.157  1.00  0.00           C
ATOM   2459 HG11 VAL X 160      -2.397   8.457   7.384  1.00  0.00           H
ATOM   2460 HG12 VAL X 160      -1.765   7.450   8.731  1.00  0.00           H
ATOM   2461 HG13 VAL X 160      -1.787   9.253   8.768  1.00  0.00           H
ATOM   2462  CG2 VAL X 160      -0.129   9.338   6.263  1.00  0.00           C
ATOM   2463 HG21 VAL X 160      -0.957   9.230   5.563  1.00  0.00           H
ATOM   2464 HG22 VAL X 160       0.764   9.197   5.645  1.00  0.00           H
ATOM   2465 HG23 VAL X 160      -0.251  10.356   6.625  1.00  0.00           H
ATOM   2466  C   VAL X 160       0.917   7.273   9.389  1.00  0.00           C
ATOM   2467  O   VAL X 160       1.383   6.174   9.060  1.00  0.00           O
ATOM   2468  N   PHE X 161       0.375   7.492  10.626  1.00  0.00           N
ATOM   2469  H   PHE X 161       0.044   8.394  10.935  1.00  0.00           H
ATOM   2470  CA  PHE X 161       0.265   6.431  11.750  1.00  0.00           C
ATOM   2471  HA  PHE X 161       0.496   5.445  11.322  1.00  0.00           H
ATOM   2472  CB  PHE X 161       1.257   6.575  12.866  1.00  0.00           C
ATOM   2473  HB2 PHE X 161       1.170   7.566  13.296  1.00  0.00           H
ATOM   2474  HB3 PHE X 161       0.868   5.879  13.597  1.00  0.00           H
ATOM   2475  CG  PHE X 161       2.670   6.258  12.635  1.00  0.00           C
ATOM   2476  CD1 PHE X 161       3.208   5.137  13.198  1.00  0.00           C
ATOM   2477  HD1 PHE X 161       2.586   4.463  13.773  1.00  0.00           H
ATOM   2478  CE1 PHE X 161       4.589   5.005  13.192  1.00  0.00           C
ATOM   2479  HE1 PHE X 161       5.019   4.163  13.726  1.00  0.00           H
ATOM   2480  CZ  PHE X 161       5.417   6.042  12.727  1.00  0.00           C
ATOM   2481  HZ  PHE X 161       6.476   5.854  12.872  1.00  0.00           H
ATOM   2482  CE2 PHE X 161       4.896   7.222  12.066  1.00  0.00           C
ATOM   2483  HE2 PHE X 161       5.515   8.046  11.764  1.00  0.00           H
ATOM   2484  CD2 PHE X 161       3.491   7.296  11.956  1.00  0.00           C
ATOM   2485  HD2 PHE X 161       3.095   8.159  11.443  1.00  0.00           H
ATOM   2486  C   PHE X 161      -1.166   6.482  12.370  1.00  0.00           C
ATOM   2487  O   PHE X 161      -1.759   7.527  12.513  1.00  0.00           O
ATOM   2488  N   THR X 162      -1.658   5.317  12.753  1.00  0.00           N
ATOM   2489  H   THR X 162      -1.148   4.454  12.658  1.00  0.00           H
ATOM   2490  CA  THR X 162      -2.970   5.113  13.391  1.00  0.00           C
ATOM   2491  HA  THR X 162      -3.306   6.088  13.739  1.00  0.00           H
ATOM   2492  CB  THR X 162      -4.076   4.525  12.398  1.00  0.00           C
ATOM   2493  HB  THR X 162      -3.853   3.482  12.170  1.00  0.00           H
ATOM   2494  CG2 THR X 162      -5.508   4.809  12.742  1.00  0.00           C
ATOM   2495 HG21 THR X 162      -6.060   3.972  12.322  1.00  0.00           H
ATOM   2496 HG22 THR X 162      -5.896   5.701  12.246  1.00  0.00           H
ATOM   2497 HG23 THR X 162      -5.656   4.858  13.827  1.00  0.00           H
ATOM   2498  OG1 THR X 162      -3.835   5.094  11.143  1.00  0.00           O
ATOM   2499  HG1 THR X 162      -3.949   6.040  11.222  1.00  0.00           H
ATOM   2500  C   THR X 162      -2.946   4.244  14.631  1.00  0.00           C
ATOM   2501  O   THR X 162      -2.081   3.383  14.731  1.00  0.00           O
ATOM   2502  N   ASP X 163      -3.854   4.467  15.601  1.00  0.00           N
ATOM   2503  H   ASP X 163      -4.521   5.228  15.523  1.00  0.00           H
ATOM   2504  CA  ASP X 163      -3.980   3.739  16.848  1.00  0.00           C
ATOM   2505  HA  ASP X 163      -3.717   2.674  16.819  1.00  0.00           H
ATOM   2506  CB  ASP X 163      -3.096   4.361  17.957  1.00  0.00           C
ATOM   2507  HB2 ASP X 163      -2.108   4.597  17.579  1.00  0.00           H
ATOM   2508  HB3 ASP X 163      -3.481   5.374  18.093  1.00  0.00           H
ATOM   2509  CG  ASP X 163      -2.996   3.476  19.207  1.00  0.00           C
ATOM   2510  OD1 ASP X 163      -3.677   2.431  19.291  1.00  0.00           O
ATOM   2511  OD2 ASP X 163      -2.360   3.820  20.170  1.00  0.00           O
ATOM   2512  C   ASP X 163      -5.528   3.832  17.219  1.00  0.00           C
ATOM   2513  O   ASP X 163      -6.266   4.535  16.534  1.00  0.00           O
ATOM   2514  N   GLY X 164      -6.010   3.130  18.226  1.00  0.00           N
ATOM   2515  H   GLY X 164      -5.369   2.494  18.680  1.00  0.00           H
ATOM   2516  CA  GLY X 164      -7.502   3.007  18.450  1.00  0.00           C
ATOM   2517  HA2 GLY X 164      -7.690   2.523  19.404  1.00  0.00           H
ATOM   2518  HA3 GLY X 164      -7.997   3.973  18.573  1.00  0.00           H
ATOM   2519  C   GLY X 164      -8.174   2.215  17.313  1.00  0.00           C
ATOM   2520  O   GLY X 164      -7.613   1.817  16.286  1.00  0.00           O
ATOM   2521  N   SER X 165      -9.467   1.964  17.584  1.00  0.00           N
ATOM   2522  H   SER X 165      -9.826   2.257  18.483  1.00  0.00           H
ATOM   2523  CA  SER X 165     -10.154   0.852  16.907  1.00  0.00           C
ATOM   2524  HA  SER X 165      -9.561  -0.054  17.079  1.00  0.00           H
ATOM   2525  CB  SER X 165     -11.449   0.587  17.656  1.00  0.00           C
ATOM   2526  HB2 SER X 165     -11.306   0.770  18.728  1.00  0.00           H
ATOM   2527  HB3 SER X 165     -12.274   1.205  17.300  1.00  0.00           H
ATOM   2528  OG  SER X 165     -11.839  -0.687  17.434  1.00  0.00           O
ATOM   2529  HG  SER X 165     -12.399  -0.874  18.190  1.00  0.00           H
ATOM   2530  C   SER X 165     -10.378   1.022  15.392  1.00  0.00           C
ATOM   2531  O   SER X 165     -11.138   1.955  14.966  1.00  0.00           O
ATOM   2532  N   ALA X 166      -9.971   0.103  14.545  1.00  0.00           N
ATOM   2533  H   ALA X 166      -9.307  -0.594  14.856  1.00  0.00           H
ATOM   2534  CA  ALA X 166     -10.199   0.057  13.161  1.00  0.00           C
ATOM   2535  HA  ALA X 166      -9.777   0.962  12.728  1.00  0.00           H
ATOM   2536  CB  ALA X 166      -9.569  -1.202  12.626  1.00  0.00           C
ATOM   2537  HB1 ALA X 166     -10.153  -2.090  12.860  1.00  0.00           H
ATOM   2538  HB2 ALA X 166      -8.569  -1.330  13.061  1.00  0.00           H
ATOM   2539  HB3 ALA X 166      -9.506  -1.193  11.535  1.00  0.00           H
ATOM   2540  C   ALA X 166     -11.711  -0.004  12.857  1.00  0.00           C
ATOM   2541  O   ALA X 166     -11.972  -0.173  11.691  1.00  0.00           O
ATOM   2542  N   THR X 167     -12.690  -0.039  13.796  1.00  0.00           N
ATOM   2543  H   THR X 167     -12.363  -0.080  14.755  1.00  0.00           H
ATOM   2544  CA  THR X 167     -14.167   0.006  13.541  1.00  0.00           C
ATOM   2545  HA  THR X 167     -14.260  -0.567  12.620  1.00  0.00           H
ATOM   2546  CB  THR X 167     -14.903  -0.666  14.673  1.00  0.00           C
ATOM   2547  HB  THR X 167     -15.952  -0.867  14.432  1.00  0.00           H
ATOM   2548  CG2 THR X 167     -14.342  -2.006  15.158  1.00  0.00           C
ATOM   2549 HG21 THR X 167     -13.322  -1.862  15.536  1.00  0.00           H
ATOM   2550 HG22 THR X 167     -14.311  -2.625  14.264  1.00  0.00           H
ATOM   2551 HG23 THR X 167     -14.940  -2.536  15.887  1.00  0.00           H
ATOM   2552  OG1 THR X 167     -14.827   0.264  15.726  1.00  0.00           O
ATOM   2553  HG1 THR X 167     -15.669   0.137  16.173  1.00  0.00           H
ATOM   2554  C   THR X 167     -14.711   1.410  13.344  1.00  0.00           C
ATOM   2555  O   THR X 167     -15.913   1.510  13.066  1.00  0.00           O
ATOM   2556  N   GLY X 168     -13.958   2.482  13.455  1.00  0.00           N
ATOM   2557  H   GLY X 168     -13.072   2.290  13.919  1.00  0.00           H
ATOM   2558  CA  GLY X 168     -14.483   3.820  13.461  1.00  0.00           C
ATOM   2559  HA2 GLY X 168     -14.355   4.073  12.403  1.00  0.00           H
ATOM   2560  HA3 GLY X 168     -15.533   3.953  13.730  1.00  0.00           H
ATOM   2561  C   GLY X 168     -13.771   4.764  14.388  1.00  0.00           C
ATOM   2562  O   GLY X 168     -13.150   5.700  13.887  1.00  0.00           O
ATOM   2563  N   PRO X 169     -13.690   4.530  15.706  1.00  0.00           N
ATOM   2564  CD  PRO X 169     -14.346   3.352  16.227  1.00  0.00           C
ATOM   2565  HD2 PRO X 169     -13.798   2.439  16.001  1.00  0.00           H
ATOM   2566  HD3 PRO X 169     -15.351   3.158  15.847  1.00  0.00           H
ATOM   2567  CG  PRO X 169     -14.461   3.517  17.714  1.00  0.00           C
ATOM   2568  HG2 PRO X 169     -14.508   2.554  18.221  1.00  0.00           H
ATOM   2569  HG3 PRO X 169     -15.436   3.944  17.959  1.00  0.00           H
ATOM   2570  CB  PRO X 169     -13.329   4.473  18.120  1.00  0.00           C
ATOM   2571  HB2 PRO X 169     -12.482   3.837  18.380  1.00  0.00           H
ATOM   2572  HB3 PRO X 169     -13.602   5.106  18.959  1.00  0.00           H
ATOM   2573  CA  PRO X 169     -13.069   5.292  16.822  1.00  0.00           C
ATOM   2574  HA  PRO X 169     -13.498   6.284  16.906  1.00  0.00           H
ATOM   2575  C   PRO X 169     -11.571   5.597  16.644  1.00  0.00           C
ATOM   2576  O   PRO X 169     -10.919   6.110  17.555  1.00  0.00           O
ATOM   2577  N   ALA X 170     -10.987   5.224  15.564  1.00  0.00           N
ATOM   2578  H   ALA X 170     -11.433   4.719  14.803  1.00  0.00           H
ATOM   2579  CA  ALA X 170      -9.568   5.331  15.396  1.00  0.00           C
ATOM   2580  HA  ALA X 170      -9.126   4.699  16.165  1.00  0.00           H
ATOM   2581  CB  ALA X 170      -9.265   4.663  13.987  1.00  0.00           C
ATOM   2582  HB1 ALA X 170      -8.242   4.740  13.635  1.00  0.00           H
ATOM   2583  HB2 ALA X 170     -10.073   4.909  13.300  1.00  0.00           H
ATOM   2584  HB3 ALA X 170      -9.450   3.592  14.050  1.00  0.00           H
ATOM   2585  C   ALA X 170      -9.064   6.767  15.332  1.00  0.00           C
ATOM   2586  O   ALA X 170      -9.597   7.641  14.642  1.00  0.00           O
ATOM   2587  N   GLU X 171      -7.818   6.948  15.776  1.00  0.00           N
ATOM   2588  H   GLU X 171      -7.252   6.139  15.993  1.00  0.00           H
ATOM   2589  CA  GLU X 171      -7.182   8.232  15.755  1.00  0.00           C
ATOM   2590  HA  GLU X 171      -7.865   8.889  15.224  1.00  0.00           H
ATOM   2591  CB  GLU X 171      -6.973   8.687  17.252  1.00  0.00           C
ATOM   2592  HB2 GLU X 171      -7.995   8.893  17.595  1.00  0.00           H
ATOM   2593  HB3 GLU X 171      -6.568   7.850  17.813  1.00  0.00           H
ATOM   2594  CG  GLU X 171      -6.059   9.875  17.605  1.00  0.00           C
ATOM   2595  HG2 GLU X 171      -6.001   9.938  18.687  1.00  0.00           H
ATOM   2596  HG3 GLU X 171      -5.019   9.808  17.285  1.00  0.00           H
ATOM   2597  CD  GLU X 171      -6.560  11.249  17.132  1.00  0.00           C
ATOM   2598  OE1 GLU X 171      -7.336  11.335  16.176  1.00  0.00           O
ATOM   2599  OE2 GLU X 171      -6.115  12.246  17.732  1.00  0.00           O
ATOM   2600  C   GLU X 171      -5.913   8.201  14.894  1.00  0.00           C
ATOM   2601  O   GLU X 171      -4.918   7.561  15.157  1.00  0.00           O
ATOM   2602  N   THR X 172      -6.000   8.925  13.719  1.00  0.00           N
ATOM   2603  H   THR X 172      -6.805   9.537  13.700  1.00  0.00           H
ATOM   2604  CA  THR X 172      -4.999   8.986  12.677  1.00  0.00           C
ATOM   2605  HA  THR X 172      -4.367   8.100  12.668  1.00  0.00           H
ATOM   2606  CB  THR X 172      -5.731   9.023  11.336  1.00  0.00           C
ATOM   2607  HB  THR X 172      -6.405   9.884  11.264  1.00  0.00           H
ATOM   2608  CG2 THR X 172      -4.749   9.277  10.225  1.00  0.00           C
ATOM   2609 HG21 THR X 172      -4.197   8.355  10.061  1.00  0.00           H
ATOM   2610 HG22 THR X 172      -4.053  10.112  10.253  1.00  0.00           H
ATOM   2611 HG23 THR X 172      -5.479   9.441   9.435  1.00  0.00           H
ATOM   2612  OG1 THR X 172      -6.438   7.819  11.126  1.00  0.00           O
ATOM   2613  HG1 THR X 172      -7.289   7.754  11.564  1.00  0.00           H
ATOM   2614  C   THR X 172      -4.058  10.188  12.970  1.00  0.00           C
ATOM   2615  O   THR X 172      -4.575  11.324  13.208  1.00  0.00           O
ATOM   2616  N   ARG X 173      -2.743  10.128  12.796  1.00  0.00           N
ATOM   2617  H   ARG X 173      -2.450   9.161  12.726  1.00  0.00           H
ATOM   2618  CA  ARG X 173      -1.699  11.130  13.075  1.00  0.00           C
ATOM   2619  HA  ARG X 173      -2.169  12.117  13.065  1.00  0.00           H
ATOM   2620  CB  ARG X 173      -0.819  10.940  14.289  1.00  0.00           C
ATOM   2621  HB2 ARG X 173      -0.471   9.906  14.264  1.00  0.00           H
ATOM   2622  HB3 ARG X 173       0.080  11.557  14.245  1.00  0.00           H
ATOM   2623  CG  ARG X 173      -1.553  11.249  15.557  1.00  0.00           C
ATOM   2624  HG2 ARG X 173      -1.699  12.325  15.625  1.00  0.00           H
ATOM   2625  HG3 ARG X 173      -2.483  10.672  15.593  1.00  0.00           H
ATOM   2626  CD  ARG X 173      -0.602  10.901  16.708  1.00  0.00           C
ATOM   2627  HD2 ARG X 173      -0.365   9.847  16.625  1.00  0.00           H
ATOM   2628  HD3 ARG X 173       0.343  11.448  16.708  1.00  0.00           H
ATOM   2629  NE  ARG X 173      -1.191  11.145  18.018  1.00  0.00           N
ATOM   2630  HE  ARG X 173      -2.115  11.548  17.998  1.00  0.00           H
ATOM   2631  CZ  ARG X 173      -0.615  11.027  19.163  1.00  0.00           C
ATOM   2632  NH1 ARG X 173       0.569  10.636  19.277  1.00  0.00           N
ATOM   2633 HH11 ARG X 173       1.238  10.388  18.573  1.00  0.00           H
ATOM   2634 HH12 ARG X 173       0.859  10.624  20.249  1.00  0.00           H
ATOM   2635  NH2 ARG X 173      -1.355  11.311  20.191  1.00  0.00           N
ATOM   2636 HH21 ARG X 173      -2.314  11.571  19.984  1.00  0.00           H
ATOM   2637 HH22 ARG X 173      -1.029  11.119  21.130  1.00  0.00           H
ATOM   2638  C   ARG X 173      -0.730  11.237  11.882  1.00  0.00           C
ATOM   2639  O   ARG X 173      -0.508  10.301  11.203  1.00  0.00           O
ATOM   2640  N   ILE X 174      -0.084  12.355  11.673  1.00  0.00           N
ATOM   2641  H   ILE X 174      -0.288  13.128  12.285  1.00  0.00           H
ATOM   2642  CA  ILE X 174       1.050  12.567  10.774  1.00  0.00           C
ATOM   2643  HA  ILE X 174       1.339  11.601  10.359  1.00  0.00           H
ATOM   2644  CB  ILE X 174       0.676  13.485   9.474  1.00  0.00           C
ATOM   2645  HB  ILE X 174       0.311  14.477   9.747  1.00  0.00           H
ATOM   2646  CG2 ILE X 174       1.928  13.688   8.568  1.00  0.00           C
ATOM   2647 HG21 ILE X 174       1.734  14.407   7.779  1.00  0.00           H
ATOM   2648 HG22 ILE X 174       2.086  12.714   8.101  1.00  0.00           H
ATOM   2649 HG23 ILE X 174       2.813  14.044   9.106  1.00  0.00           H
ATOM   2650  CG1 ILE X 174      -0.494  12.797   8.662  1.00  0.00           C
ATOM   2651 HG12 ILE X 174      -0.281  11.749   8.434  1.00  0.00           H
ATOM   2652 HG13 ILE X 174      -1.298  12.956   9.376  1.00  0.00           H
ATOM   2653  CD1 ILE X 174      -0.918  13.504   7.336  1.00  0.00           C
ATOM   2654 HD11 ILE X 174      -1.190  14.537   7.521  1.00  0.00           H
ATOM   2655 HD12 ILE X 174      -1.828  12.990   7.051  1.00  0.00           H
ATOM   2656 HD13 ILE X 174      -0.155  13.427   6.566  1.00  0.00           H
ATOM   2657  C   ILE X 174       2.248  12.959  11.631  1.00  0.00           C
ATOM   2658  O   ILE X 174       2.198  13.813  12.500  1.00  0.00           O
ATOM   2659  N   TYR X 175       3.414  12.223  11.407  1.00  0.00           N
ATOM   2660  H   TYR X 175       3.394  11.474  10.740  1.00  0.00           H
ATOM   2661  CA  TYR X 175       4.760  12.425  11.878  1.00  0.00           C
ATOM   2662  HA  TYR X 175       4.621  13.312  12.500  1.00  0.00           H
ATOM   2663  CB  TYR X 175       5.362  11.340  12.827  1.00  0.00           C
ATOM   2664  HB2 TYR X 175       5.479  10.408  12.269  1.00  0.00           H
ATOM   2665  HB3 TYR X 175       6.373  11.612  13.125  1.00  0.00           H
ATOM   2666  CG  TYR X 175       4.532  11.025  14.052  1.00  0.00           C
ATOM   2667  CD1 TYR X 175       3.392  10.223  14.009  1.00  0.00           C
ATOM   2668  HD1 TYR X 175       2.913   9.945  13.091  1.00  0.00           H
ATOM   2669  CE1 TYR X 175       2.797   9.866  15.221  1.00  0.00           C
ATOM   2670  HE1 TYR X 175       1.898   9.272  15.272  1.00  0.00           H
ATOM   2671  CZ  TYR X 175       3.390  10.282  16.505  1.00  0.00           C
ATOM   2672  OH  TYR X 175       2.783  10.059  17.677  1.00  0.00           O
ATOM   2673  HH  TYR X 175       3.234  10.624  18.319  1.00  0.00           H
ATOM   2674  CE2 TYR X 175       4.568  11.055  16.475  1.00  0.00           C
ATOM   2675  HE2 TYR X 175       4.989  11.291  17.444  1.00  0.00           H
ATOM   2676  CD2 TYR X 175       5.148  11.418  15.271  1.00  0.00           C
ATOM   2677  HD2 TYR X 175       6.087  11.919  15.104  1.00  0.00           H
ATOM   2678  C   TYR X 175       5.620  12.859  10.659  1.00  0.00           C
ATOM   2679  O   TYR X 175       5.606  12.267   9.605  1.00  0.00           O
ATOM   2680  N   TYR X 176       6.440  13.971  10.862  1.00  0.00           N
ATOM   2681  H   TYR X 176       6.480  14.317  11.811  1.00  0.00           H
ATOM   2682  CA  TYR X 176       7.415  14.610   9.878  1.00  0.00           C
ATOM   2683  HA  TYR X 176       7.276  14.173   8.893  1.00  0.00           H
ATOM   2684  CB  TYR X 176       6.971  16.140   9.845  1.00  0.00           C
ATOM   2685  HB2 TYR X 176       7.043  16.442  10.894  1.00  0.00           H
ATOM   2686  HB3 TYR X 176       7.749  16.599   9.223  1.00  0.00           H
ATOM   2687  CG  TYR X 176       5.605  16.528   9.359  1.00  0.00           C
ATOM   2688  CD1 TYR X 176       4.430  16.337  10.058  1.00  0.00           C
ATOM   2689  HD1 TYR X 176       4.540  15.907  11.042  1.00  0.00           H
ATOM   2690  CE1 TYR X 176       3.158  16.738   9.570  1.00  0.00           C
ATOM   2691  HE1 TYR X 176       2.243  16.748  10.153  1.00  0.00           H
ATOM   2692  CZ  TYR X 176       3.014  17.335   8.296  1.00  0.00           C
ATOM   2693  OH  TYR X 176       1.742  17.737   7.756  1.00  0.00           O
ATOM   2694  HH  TYR X 176       1.208  18.006   8.511  1.00  0.00           H
ATOM   2695  CE2 TYR X 176       4.219  17.445   7.570  1.00  0.00           C
ATOM   2696  HE2 TYR X 176       4.282  17.607   6.509  1.00  0.00           H
ATOM   2697  CD2 TYR X 176       5.468  17.132   8.105  1.00  0.00           C
ATOM   2698  HD2 TYR X 176       6.356  17.374   7.545  1.00  0.00           H
ATOM   2699  C   TYR X 176       8.868  14.427  10.373  1.00  0.00           C
ATOM   2700  O   TYR X 176       9.207  14.998  11.409  1.00  0.00           O
ATOM   2701  N   PHE X 177       9.660  13.695   9.667  1.00  0.00           N
ATOM   2702  H   PHE X 177       9.240  13.497   8.774  1.00  0.00           H
ATOM   2703  CA  PHE X 177      10.948  13.113  10.051  1.00  0.00           C
ATOM   2704  HA  PHE X 177      11.078  13.278  11.125  1.00  0.00           H
ATOM   2705  CB  PHE X 177      10.972  11.571  10.007  1.00  0.00           C
ATOM   2706  HB2 PHE X 177      10.746  11.264   8.985  1.00  0.00           H
ATOM   2707  HB3 PHE X 177      11.950  11.123  10.191  1.00  0.00           H
ATOM   2708  CG  PHE X 177       9.933  10.951  10.962  1.00  0.00           C
ATOM   2709  CD1 PHE X 177      10.197  10.535  12.272  1.00  0.00           C
ATOM   2710  HD1 PHE X 177      11.127  10.760  12.773  1.00  0.00           H
ATOM   2711  CE1 PHE X 177       9.258   9.727  12.979  1.00  0.00           C
ATOM   2712  HE1 PHE X 177       9.367   9.407  14.008  1.00  0.00           H
ATOM   2713  CZ  PHE X 177       8.096   9.371  12.282  1.00  0.00           C
ATOM   2714  HZ  PHE X 177       7.378   8.795  12.845  1.00  0.00           H
ATOM   2715  CE2 PHE X 177       7.746   9.799  11.024  1.00  0.00           C
ATOM   2716  HE2 PHE X 177       6.798   9.584  10.561  1.00  0.00           H
ATOM   2717  CD2 PHE X 177       8.660  10.630  10.383  1.00  0.00           C
ATOM   2718  HD2 PHE X 177       8.415  10.930   9.374  1.00  0.00           H
ATOM   2719  C   PHE X 177      12.110  13.774   9.234  1.00  0.00           C
ATOM   2720  O   PHE X 177      12.170  13.749   8.026  1.00  0.00           O
ATOM   2721  N   LYS X 178      13.157  14.315   9.893  1.00  0.00           N
ATOM   2722  H   LYS X 178      13.056  14.451  10.889  1.00  0.00           H
ATOM   2723  CA  LYS X 178      14.477  14.611   9.304  1.00  0.00           C
ATOM   2724  HA  LYS X 178      14.460  14.491   8.225  1.00  0.00           H
ATOM   2725  CB  LYS X 178      14.773  16.137   9.492  1.00  0.00           C
ATOM   2726  HB2 LYS X 178      13.914  16.671   9.084  1.00  0.00           H
ATOM   2727  HB3 LYS X 178      14.736  16.386  10.549  1.00  0.00           H
ATOM   2728  CG  LYS X 178      16.096  16.693   8.887  1.00  0.00           C
ATOM   2729  HG2 LYS X 178      16.079  17.750   9.172  1.00  0.00           H
ATOM   2730  HG3 LYS X 178      16.993  16.196   9.263  1.00  0.00           H
ATOM   2731  CD  LYS X 178      16.148  16.521   7.344  1.00  0.00           C
ATOM   2732  HD2 LYS X 178      15.942  15.483   7.096  1.00  0.00           H
ATOM   2733  HD3 LYS X 178      15.383  17.136   6.872  1.00  0.00           H
ATOM   2734  CE  LYS X 178      17.607  16.918   6.794  1.00  0.00           C
ATOM   2735  HE2 LYS X 178      18.305  16.152   7.129  1.00  0.00           H
ATOM   2736  HE3 LYS X 178      17.590  16.908   5.699  1.00  0.00           H
ATOM   2737  NZ  LYS X 178      18.089  18.223   7.243  1.00  0.00           N
ATOM   2738  HZ1 LYS X 178      18.205  18.153   8.247  1.00  0.00           H
ATOM   2739  HZ2 LYS X 178      17.573  19.006   6.872  1.00  0.00           H
ATOM   2740  HZ3 LYS X 178      19.057  18.296   6.957  1.00  0.00           H
ATOM   2741  C   LYS X 178      15.595  13.783   9.869  1.00  0.00           C
ATOM   2742  O   LYS X 178      15.785  13.891  11.079  1.00  0.00           O
ATOM   2743  N   GLU X 179      16.383  13.108   9.054  1.00  0.00           N
ATOM   2744  H   GLU X 179      16.249  13.148   8.052  1.00  0.00           H
ATOM   2745  CA  GLU X 179      17.397  12.115   9.501  1.00  0.00           C
ATOM   2746  HA  GLU X 179      17.569  11.393   8.706  1.00  0.00           H
ATOM   2747  CB  GLU X 179      18.701  12.913   9.813  1.00  0.00           C
ATOM   2748  HB2 GLU X 179      18.596  13.457  10.751  1.00  0.00           H
ATOM   2749  HB3 GLU X 179      19.400  12.091   9.902  1.00  0.00           H
ATOM   2750  CG  GLU X 179      19.373  13.670   8.643  1.00  0.00           C
ATOM   2751  HG2 GLU X 179      19.509  13.019   7.774  1.00  0.00           H
ATOM   2752  HG3 GLU X 179      18.676  14.471   8.435  1.00  0.00           H
ATOM   2753  CD  GLU X 179      20.749  14.306   8.924  1.00  0.00           C
ATOM   2754  OE1 GLU X 179      20.927  14.634  10.131  1.00  0.00           O
ATOM   2755  OE2 GLU X 179      21.519  14.463   7.989  1.00  0.00           O
ATOM   2756  C   GLU X 179      16.900  11.172  10.663  1.00  0.00           C
ATOM   2757  O   GLU X 179      17.496  11.083  11.724  1.00  0.00           O
ATOM   2758  N   GLY X 180      15.618  10.741  10.554  1.00  0.00           N
ATOM   2759  H   GLY X 180      15.055  10.929   9.745  1.00  0.00           H
ATOM   2760  CA  GLY X 180      14.832   9.974  11.553  1.00  0.00           C
ATOM   2761  HA2 GLY X 180      13.978   9.556  11.026  1.00  0.00           H
ATOM   2762  HA3 GLY X 180      15.489   9.178  11.898  1.00  0.00           H
ATOM   2763  C   GLY X 180      14.427  10.693  12.844  1.00  0.00           C
ATOM   2764  O   GLY X 180      13.790  10.060  13.666  1.00  0.00           O
ATOM   2765  N   LYS X 181      14.842  11.939  13.092  1.00  0.00           N
ATOM   2766  H   LYS X 181      15.454  12.372  12.418  1.00  0.00           H
ATOM   2767  CA  LYS X 181      14.353  12.787  14.205  1.00  0.00           C
ATOM   2768  HA  LYS X 181      14.075  12.131  15.032  1.00  0.00           H
ATOM   2769  CB  LYS X 181      15.512  13.619  14.722  1.00  0.00           C
ATOM   2770  HB2 LYS X 181      15.921  14.151  13.854  1.00  0.00           H
ATOM   2771  HB3 LYS X 181      15.202  14.351  15.463  1.00  0.00           H
ATOM   2772  CG  LYS X 181      16.593  12.835  15.440  1.00  0.00           C
ATOM   2773  HG2 LYS X 181      16.104  12.374  16.301  1.00  0.00           H
ATOM   2774  HG3 LYS X 181      16.899  12.043  14.759  1.00  0.00           H
ATOM   2775  CD  LYS X 181      17.831  13.701  15.686  1.00  0.00           C
ATOM   2776  HD2 LYS X 181      18.360  13.824  14.734  1.00  0.00           H
ATOM   2777  HD3 LYS X 181      17.538  14.726  15.940  1.00  0.00           H
ATOM   2778  CE  LYS X 181      18.899  13.130  16.666  1.00  0.00           C
ATOM   2779  HE2 LYS X 181      18.359  12.446  17.321  1.00  0.00           H
ATOM   2780  HE3 LYS X 181      19.647  12.613  16.068  1.00  0.00           H
ATOM   2781  NZ  LYS X 181      19.512  14.182  17.528  1.00  0.00           N
ATOM   2782  HZ1 LYS X 181      20.368  13.894  17.983  1.00  0.00           H
ATOM   2783  HZ2 LYS X 181      18.846  14.336  18.266  1.00  0.00           H
ATOM   2784  HZ3 LYS X 181      19.796  15.052  17.097  1.00  0.00           H
ATOM   2785  C   LYS X 181      13.160  13.577  13.821  1.00  0.00           C
ATOM   2786  O   LYS X 181      13.049  14.080  12.746  1.00  0.00           O
ATOM   2787  N   ILE X 182      12.195  13.560  14.758  1.00  0.00           N
ATOM   2788  H   ILE X 182      12.337  13.157  15.680  1.00  0.00           H
ATOM   2789  CA  ILE X 182      10.906  14.183  14.531  1.00  0.00           C
ATOM   2790  HA  ILE X 182      10.624  13.918  13.518  1.00  0.00           H
ATOM   2791  CB  ILE X 182       9.853  13.826  15.589  1.00  0.00           C
ATOM   2792  HB  ILE X 182      10.190  14.093  16.587  1.00  0.00           H
ATOM   2793  CG2 ILE X 182       8.527  14.587  15.349  1.00  0.00           C
ATOM   2794 HG21 ILE X 182       8.698  15.658  15.386  1.00  0.00           H
ATOM   2795 HG22 ILE X 182       7.738  14.321  16.064  1.00  0.00           H
ATOM   2796 HG23 ILE X 182       8.208  14.371  14.336  1.00  0.00           H
ATOM   2797  CG1 ILE X 182       9.507  12.304  15.559  1.00  0.00           C
ATOM   2798 HG12 ILE X 182       8.998  12.063  14.623  1.00  0.00           H
ATOM   2799 HG13 ILE X 182      10.468  11.838  15.328  1.00  0.00           H
ATOM   2800  CD1 ILE X 182       8.903  11.655  16.822  1.00  0.00           C
ATOM   2801 HD11 ILE X 182       7.954  12.141  17.061  1.00  0.00           H
ATOM   2802 HD12 ILE X 182       9.547  11.944  17.652  1.00  0.00           H
ATOM   2803 HD13 ILE X 182       8.735  10.579  16.745  1.00  0.00           H
ATOM   2804  C   ILE X 182      11.130  15.700  14.561  1.00  0.00           C
ATOM   2805  O   ILE X 182      11.551  16.264  15.585  1.00  0.00           O
ATOM   2806  N   LEU X 183      10.666  16.475  13.526  1.00  0.00           N
ATOM   2807  H   LEU X 183      10.470  15.946  12.690  1.00  0.00           H
ATOM   2808  CA  LEU X 183      10.645  17.948  13.499  1.00  0.00           C
ATOM   2809  HA  LEU X 183      11.370  18.347  14.210  1.00  0.00           H
ATOM   2810  CB  LEU X 183      10.947  18.579  12.110  1.00  0.00           C
ATOM   2811  HB2 LEU X 183      10.179  18.219  11.420  1.00  0.00           H
ATOM   2812  HB3 LEU X 183      10.887  19.658  12.266  1.00  0.00           H
ATOM   2813  CG  LEU X 183      12.366  18.375  11.499  1.00  0.00           C
ATOM   2814  HG  LEU X 183      12.482  17.320  11.253  1.00  0.00           H
ATOM   2815  CD1 LEU X 183      12.578  19.114  10.137  1.00  0.00           C
ATOM   2816 HD11 LEU X 183      13.528  18.766   9.716  1.00  0.00           H
ATOM   2817 HD12 LEU X 183      12.524  20.181  10.336  1.00  0.00           H
ATOM   2818 HD13 LEU X 183      11.762  18.870   9.467  1.00  0.00           H
ATOM   2819  CD2 LEU X 183      13.430  18.870  12.471  1.00  0.00           C
ATOM   2820 HD21 LEU X 183      13.456  18.147  13.275  1.00  0.00           H
ATOM   2821 HD22 LEU X 183      14.403  18.919  11.986  1.00  0.00           H
ATOM   2822 HD23 LEU X 183      13.167  19.878  12.801  1.00  0.00           H
ATOM   2823  C   LEU X 183       9.231  18.527  13.855  1.00  0.00           C
ATOM   2824  O   LEU X 183       9.193  19.705  14.304  1.00  0.00           O
ATOM   2825  N   LYS X 184       8.172  17.729  13.616  1.00  0.00           N
ATOM   2826  H   LYS X 184       8.428  16.824  13.250  1.00  0.00           H
ATOM   2827  CA  LYS X 184       6.750  18.064  13.843  1.00  0.00           C
ATOM   2828  HA  LYS X 184       6.588  18.517  14.818  1.00  0.00           H
ATOM   2829  CB  LYS X 184       6.208  18.932  12.666  1.00  0.00           C
ATOM   2830  HB2 LYS X 184       6.847  19.799  12.471  1.00  0.00           H
ATOM   2831  HB3 LYS X 184       6.155  18.369  11.747  1.00  0.00           H
ATOM   2832  CG  LYS X 184       4.838  19.490  12.978  1.00  0.00           C
ATOM   2833  HG2 LYS X 184       4.151  18.773  13.431  1.00  0.00           H
ATOM   2834  HG3 LYS X 184       4.940  20.274  13.729  1.00  0.00           H
ATOM   2835  CD  LYS X 184       4.064  20.153  11.819  1.00  0.00           C
ATOM   2836  HD2 LYS X 184       4.504  21.107  11.532  1.00  0.00           H
ATOM   2837  HD3 LYS X 184       3.975  19.481  10.962  1.00  0.00           H
ATOM   2838  CE  LYS X 184       2.646  20.468  12.353  1.00  0.00           C
ATOM   2839  HE2 LYS X 184       2.308  19.487  12.703  1.00  0.00           H
ATOM   2840  HE3 LYS X 184       2.811  21.190  13.149  1.00  0.00           H
ATOM   2841  NZ  LYS X 184       1.727  21.037  11.265  1.00  0.00           N
ATOM   2842  HZ1 LYS X 184       1.911  21.985  10.976  1.00  0.00           H
ATOM   2843  HZ2 LYS X 184       0.776  21.083  11.596  1.00  0.00           H
ATOM   2844  HZ3 LYS X 184       1.790  20.529  10.389  1.00  0.00           H
ATOM   2845  C   LYS X 184       5.903  16.729  13.861  1.00  0.00           C
ATOM   2846  O   LYS X 184       6.144  15.803  13.122  1.00  0.00           O
ATOM   2847  N   TRP X 185       4.826  16.719  14.655  1.00  0.00           N
ATOM   2848  H   TRP X 185       4.806  17.365  15.424  1.00  0.00           H
ATOM   2849  CA  TRP X 185       3.627  15.884  14.470  1.00  0.00           C
ATOM   2850  HA  TRP X 185       3.640  15.571  13.430  1.00  0.00           H
ATOM   2851  CB  TRP X 185       3.744  14.546  15.257  1.00  0.00           C
ATOM   2852  HB2 TRP X 185       2.882  13.960  14.946  1.00  0.00           H
ATOM   2853  HB3 TRP X 185       4.646  14.044  14.935  1.00  0.00           H
ATOM   2854  CG  TRP X 185       3.545  14.697  16.779  1.00  0.00           C
ATOM   2855  CD1 TRP X 185       4.390  15.092  17.755  1.00  0.00           C
ATOM   2856  HD1 TRP X 185       5.393  15.424  17.547  1.00  0.00           H
ATOM   2857  NE1 TRP X 185       3.694  15.152  19.041  1.00  0.00           N
ATOM   2858  HE1 TRP X 185       3.980  15.747  19.805  1.00  0.00           H
ATOM   2859  CE2 TRP X 185       2.427  14.779  18.895  1.00  0.00           C
ATOM   2860  CZ2 TRP X 185       1.411  14.730  19.863  1.00  0.00           C
ATOM   2861  HZ2 TRP X 185       1.669  14.907  20.896  1.00  0.00           H
ATOM   2862  CH2 TRP X 185       0.117  14.333  19.424  1.00  0.00           C
ATOM   2863  HH2 TRP X 185      -0.612  14.191  20.208  1.00  0.00           H
ATOM   2864  CZ3 TRP X 185      -0.123  14.200  18.031  1.00  0.00           C
ATOM   2865  HZ3 TRP X 185      -1.153  14.097  17.717  1.00  0.00           H
ATOM   2866  CE3 TRP X 185       0.978  14.347  17.058  1.00  0.00           C
ATOM   2867  HE3 TRP X 185       0.811  14.191  16.010  1.00  0.00           H
ATOM   2868  CD2 TRP X 185       2.279  14.509  17.500  1.00  0.00           C
ATOM   2869  C   TRP X 185       2.378  16.718  14.652  1.00  0.00           C
ATOM   2870  O   TRP X 185       2.469  17.749  15.235  1.00  0.00           O
ATOM   2871  N   GLU X 186       1.260  16.202  14.135  1.00  0.00           N
ATOM   2872  H   GLU X 186       1.364  15.290  13.715  1.00  0.00           H
ATOM   2873  CA  GLU X 186      -0.111  16.745  14.367  1.00  0.00           C
ATOM   2874  HA  GLU X 186      -0.186  17.116  15.393  1.00  0.00           H
ATOM   2875  CB  GLU X 186      -0.306  17.896  13.335  1.00  0.00           C
ATOM   2876  HB2 GLU X 186       0.546  18.580  13.348  1.00  0.00           H
ATOM   2877  HB3 GLU X 186      -0.344  17.482  12.325  1.00  0.00           H
ATOM   2878  CG  GLU X 186      -1.441  18.838  13.483  1.00  0.00           C
ATOM   2879  HG2 GLU X 186      -2.299  18.168  13.376  1.00  0.00           H
ATOM   2880  HG3 GLU X 186      -1.407  19.281  14.478  1.00  0.00           H
ATOM   2881  CD  GLU X 186      -1.696  20.035  12.560  1.00  0.00           C
ATOM   2882  OE1 GLU X 186      -0.745  20.697  12.129  1.00  0.00           O
ATOM   2883  OE2 GLU X 186      -2.841  20.206  12.136  1.00  0.00           O
ATOM   2884  C   GLU X 186      -1.217  15.686  14.191  1.00  0.00           C
ATOM   2885  O   GLU X 186      -1.163  14.937  13.207  1.00  0.00           O
ATOM   2886  N   PRO X 187      -2.318  15.788  14.917  1.00  0.00           N
ATOM   2887  CD  PRO X 187      -2.481  16.588  16.107  1.00  0.00           C
ATOM   2888  HD2 PRO X 187      -2.267  17.648  16.028  1.00  0.00           H
ATOM   2889  HD3 PRO X 187      -1.931  16.159  16.939  1.00  0.00           H
ATOM   2890  CG  PRO X 187      -3.952  16.355  16.470  1.00  0.00           C
ATOM   2891  HG2 PRO X 187      -4.561  17.085  15.946  1.00  0.00           H
ATOM   2892  HG3 PRO X 187      -4.051  16.350  17.557  1.00  0.00           H
ATOM   2893  CB  PRO X 187      -4.338  14.976  15.919  1.00  0.00           C
ATOM   2894  HB2 PRO X 187      -5.402  14.869  15.735  1.00  0.00           H
ATOM   2895  HB3 PRO X 187      -3.958  14.204  16.591  1.00  0.00           H
ATOM   2896  CA  PRO X 187      -3.479  14.972  14.671  1.00  0.00           C
ATOM   2897  HA  PRO X 187      -3.161  13.964  14.376  1.00  0.00           H
ATOM   2898  C   PRO X 187      -4.249  15.499  13.379  1.00  0.00           C
ATOM   2899  O   PRO X 187      -4.325  16.711  13.201  1.00  0.00           O
ATOM   2900  N   LEU X 188      -4.769  14.546  12.614  1.00  0.00           N
ATOM   2901  H   LEU X 188      -4.785  13.577  12.881  1.00  0.00           H
ATOM   2902  CA  LEU X 188      -5.239  14.820  11.223  1.00  0.00           C
ATOM   2903  HA  LEU X 188      -4.439  15.445  10.824  1.00  0.00           H
ATOM   2904  CB  LEU X 188      -5.181  13.503  10.471  1.00  0.00           C
ATOM   2905  HB2 LEU X 188      -4.212  12.991  10.461  1.00  0.00           H
ATOM   2906  HB3 LEU X 188      -5.953  12.864  10.906  1.00  0.00           H
ATOM   2907  CG  LEU X 188      -5.715  13.663   9.010  1.00  0.00           C
ATOM   2908  HG  LEU X 188      -6.726  14.081   9.000  1.00  0.00           H
ATOM   2909  CD1 LEU X 188      -4.858  14.550   8.092  1.00  0.00           C
ATOM   2910 HD11 LEU X 188      -3.783  14.378   8.155  1.00  0.00           H
ATOM   2911 HD12 LEU X 188      -4.995  15.600   8.367  1.00  0.00           H
ATOM   2912 HD13 LEU X 188      -5.272  14.413   7.089  1.00  0.00           H
ATOM   2913  CD2 LEU X 188      -5.818  12.163   8.624  1.00  0.00           C
ATOM   2914 HD21 LEU X 188      -6.282  12.209   7.641  1.00  0.00           H
ATOM   2915 HD22 LEU X 188      -4.834  11.761   8.427  1.00  0.00           H
ATOM   2916 HD23 LEU X 188      -6.399  11.515   9.280  1.00  0.00           H
ATOM   2917  C   LEU X 188      -6.547  15.560  11.130  1.00  0.00           C
ATOM   2918  O   LEU X 188      -7.622  15.142  11.556  1.00  0.00           O
ATOM   2919  N   ALA X 189      -6.469  16.751  10.543  1.00  0.00           N
ATOM   2920  H   ALA X 189      -5.526  17.005  10.260  1.00  0.00           H
ATOM   2921  CA  ALA X 189      -7.498  17.664  10.066  1.00  0.00           C
ATOM   2922  HA  ALA X 189      -8.298  17.729  10.814  1.00  0.00           H
ATOM   2923  CB  ALA X 189      -6.884  19.149  10.025  1.00  0.00           C
ATOM   2924  HB1 ALA X 189      -6.084  19.412   9.331  1.00  0.00           H
ATOM   2925  HB2 ALA X 189      -6.464  19.275  11.019  1.00  0.00           H
ATOM   2926  HB3 ALA X 189      -7.711  19.849   9.931  1.00  0.00           H
ATOM   2927  C   ALA X 189      -8.139  17.213   8.731  1.00  0.00           C
ATOM   2928  O   ALA X 189      -7.624  16.274   8.090  1.00  0.00           O
ATOM   2929  N   GLY X 190      -9.207  17.890   8.436  1.00  0.00           N
ATOM   2930  H   GLY X 190      -9.482  18.668   9.021  1.00  0.00           H
ATOM   2931  CA  GLY X 190      -9.964  17.551   7.217  1.00  0.00           C
ATOM   2932  HA2 GLY X 190     -10.261  18.443   6.658  1.00  0.00           H
ATOM   2933  HA3 GLY X 190      -9.321  17.047   6.495  1.00  0.00           H
ATOM   2934  C   GLY X 190     -11.252  16.831   7.463  1.00  0.00           C
ATOM   2935  O   GLY X 190     -11.439  16.425   8.588  1.00  0.00           O
ATOM   2936  N   THR X 191     -12.079  16.600   6.466  1.00  0.00           N
ATOM   2937  H   THR X 191     -11.689  16.796   5.551  1.00  0.00           H
ATOM   2938  CA  THR X 191     -13.451  16.138   6.556  1.00  0.00           C
ATOM   2939  HA  THR X 191     -13.934  16.453   7.481  1.00  0.00           H
ATOM   2940  CB  THR X 191     -14.294  16.799   5.452  1.00  0.00           C
ATOM   2941  HB  THR X 191     -15.325  16.502   5.621  1.00  0.00           H
ATOM   2942  CG2 THR X 191     -14.344  18.299   5.641  1.00  0.00           C
ATOM   2943 HG21 THR X 191     -14.867  18.405   6.592  1.00  0.00           H
ATOM   2944 HG22 THR X 191     -14.960  18.724   4.845  1.00  0.00           H
ATOM   2945 HG23 THR X 191     -13.346  18.743   5.620  1.00  0.00           H
ATOM   2946  OG1 THR X 191     -13.799  16.543   4.144  1.00  0.00           O
ATOM   2947  HG1 THR X 191     -14.454  16.841   3.504  1.00  0.00           H
ATOM   2948  C   THR X 191     -13.576  14.603   6.467  1.00  0.00           C
ATOM   2949  O   THR X 191     -14.749  14.149   6.544  1.00  0.00           O
ATOM   2950  N   ALA X 192     -12.506  13.851   6.418  1.00  0.00           N
ATOM   2951  H   ALA X 192     -11.640  14.319   6.209  1.00  0.00           H
ATOM   2952  CA  ALA X 192     -12.592  12.396   6.281  1.00  0.00           C
ATOM   2953  HA  ALA X 192     -13.280  12.082   5.501  1.00  0.00           H
ATOM   2954  CB  ALA X 192     -11.218  11.970   5.758  1.00  0.00           C
ATOM   2955  HB1 ALA X 192     -11.158  10.916   5.487  1.00  0.00           H
ATOM   2956  HB2 ALA X 192     -10.585  12.146   6.623  1.00  0.00           H
ATOM   2957  HB3 ALA X 192     -10.915  12.576   4.900  1.00  0.00           H
ATOM   2958  C   ALA X 192     -12.862  11.705   7.631  1.00  0.00           C
ATOM   2959  O   ALA X 192     -12.261  11.938   8.638  1.00  0.00           O
ATOM   2960  N   LYS X 193     -13.912  10.877   7.681  1.00  0.00           N
ATOM   2961  H   LYS X 193     -14.270  10.582   6.777  1.00  0.00           H
ATOM   2962  CA  LYS X 193     -14.626  10.379   8.892  1.00  0.00           C
ATOM   2963  HA  LYS X 193     -14.574  11.036   9.768  1.00  0.00           H
ATOM   2964  CB  LYS X 193     -16.106  10.147   8.565  1.00  0.00           C
ATOM   2965  HB2 LYS X 193     -16.096   9.480   7.707  1.00  0.00           H
ATOM   2966  HB3 LYS X 193     -16.559   9.594   9.382  1.00  0.00           H
ATOM   2967  CG  LYS X 193     -16.963  11.360   8.132  1.00  0.00           C
ATOM   2968  HG2 LYS X 193     -16.455  11.914   7.350  1.00  0.00           H
ATOM   2969  HG3 LYS X 193     -17.856  10.882   7.752  1.00  0.00           H
ATOM   2970  CD  LYS X 193     -17.332  12.459   9.170  1.00  0.00           C
ATOM   2971  HD2 LYS X 193     -17.803  11.854   9.942  1.00  0.00           H
ATOM   2972  HD3 LYS X 193     -16.410  12.904   9.537  1.00  0.00           H
ATOM   2973  CE  LYS X 193     -18.202  13.526   8.604  1.00  0.00           C
ATOM   2974  HE2 LYS X 193     -18.956  13.050   7.983  1.00  0.00           H
ATOM   2975  HE3 LYS X 193     -18.682  13.948   9.484  1.00  0.00           H
ATOM   2976  NZ  LYS X 193     -17.423  14.432   7.758  1.00  0.00           N
ATOM   2977  HZ1 LYS X 193     -17.647  14.339   6.776  1.00  0.00           H
ATOM   2978  HZ2 LYS X 193     -16.415  14.348   7.802  1.00  0.00           H
ATOM   2979  HZ3 LYS X 193     -17.497  15.430   7.945  1.00  0.00           H
ATOM   2980  C   LYS X 193     -14.066   9.039   9.447  1.00  0.00           C
ATOM   2981  O   LYS X 193     -14.213   8.622  10.588  1.00  0.00           O
ATOM   2982  N   HIE X 194     -13.193   8.305   8.689  1.00  0.00           N
ATOM   2983  H   HIE X 194     -13.159   8.476   7.694  1.00  0.00           H
ATOM   2984  CA  HIE X 194     -12.364   7.105   9.086  1.00  0.00           C
ATOM   2985  HA  HIE X 194     -11.898   7.230  10.065  1.00  0.00           H
ATOM   2986  CB  HIE X 194     -13.171   5.880   9.337  1.00  0.00           C
ATOM   2987  HB2 HIE X 194     -14.005   6.148   9.982  1.00  0.00           H
ATOM   2988  HB3 HIE X 194     -13.685   5.606   8.415  1.00  0.00           H
ATOM   2989  CG  HIE X 194     -12.355   4.723   9.870  1.00  0.00           C
ATOM   2990  ND1 HIE X 194     -12.204   3.505   9.274  1.00  0.00           N
ATOM   2991  CE1 HIE X 194     -11.569   2.706  10.206  1.00  0.00           C
ATOM   2992  HE1 HIE X 194     -11.310   1.676  10.071  1.00  0.00           H
ATOM   2993  NE2 HIE X 194     -11.311   3.391  11.280  1.00  0.00           N
ATOM   2994  HE2 HIE X 194     -10.638   3.100  11.971  1.00  0.00           H
ATOM   2995  CD2 HIE X 194     -11.759   4.672  11.078  1.00  0.00           C
ATOM   2996  HD2 HIE X 194     -11.738   5.459  11.821  1.00  0.00           H
ATOM   2997  C   HIE X 194     -11.322   6.977   8.014  1.00  0.00           C
ATOM   2998  O   HIE X 194     -11.615   7.114   6.812  1.00  0.00           O
ATOM   2999  N   ILE X 195     -10.055   6.720   8.432  1.00  0.00           N
ATOM   3000  H   ILE X 195      -9.839   6.809   9.413  1.00  0.00           H
ATOM   3001  CA  ILE X 195      -8.892   6.764   7.590  1.00  0.00           C
ATOM   3002  HA  ILE X 195      -9.337   6.442   6.651  1.00  0.00           H
ATOM   3003  CB  ILE X 195      -8.260   8.216   7.444  1.00  0.00           C
ATOM   3004  HB  ILE X 195      -7.445   8.285   8.158  1.00  0.00           H
ATOM   3005  CG2 ILE X 195      -7.574   8.336   6.050  1.00  0.00           C
ATOM   3006 HG21 ILE X 195      -8.361   8.479   5.308  1.00  0.00           H
ATOM   3007 HG22 ILE X 195      -6.944   7.459   5.918  1.00  0.00           H
ATOM   3008 HG23 ILE X 195      -7.021   9.275   6.111  1.00  0.00           H
ATOM   3009  CG1 ILE X 195      -9.222   9.414   7.581  1.00  0.00           C
ATOM   3010 HG12 ILE X 195      -8.741  10.293   7.157  1.00  0.00           H
ATOM   3011 HG13 ILE X 195     -10.145   9.197   7.040  1.00  0.00           H
ATOM   3012  CD1 ILE X 195      -9.468   9.770   9.050  1.00  0.00           C
ATOM   3013 HD11 ILE X 195     -10.053   8.964   9.484  1.00  0.00           H
ATOM   3014 HD12 ILE X 195     -10.102  10.661   9.088  1.00  0.00           H
ATOM   3015 HD13 ILE X 195      -8.503   9.862   9.542  1.00  0.00           H
ATOM   3016  C   ILE X 195      -7.972   5.691   8.049  1.00  0.00           C
ATOM   3017  O   ILE X 195      -7.190   5.880   9.008  1.00  0.00           O
ATOM   3018  N   GLU X 196      -7.686   4.657   7.218  1.00  0.00           N
ATOM   3019  H   GLU X 196      -8.300   4.440   6.451  1.00  0.00           H
ATOM   3020  CA  GLU X 196      -6.760   3.540   7.370  1.00  0.00           C
ATOM   3021  HA  GLU X 196      -6.051   3.724   8.190  1.00  0.00           H
ATOM   3022  CB  GLU X 196      -7.605   2.275   7.754  1.00  0.00           C
ATOM   3023  HB2 GLU X 196      -8.276   2.085   6.917  1.00  0.00           H
ATOM   3024  HB3 GLU X 196      -7.021   1.368   7.885  1.00  0.00           H
ATOM   3025  CG  GLU X 196      -8.515   2.316   8.972  1.00  0.00           C
ATOM   3026  HG2 GLU X 196      -9.161   3.190   8.890  1.00  0.00           H
ATOM   3027  HG3 GLU X 196      -9.209   1.482   8.823  1.00  0.00           H
ATOM   3028  CD  GLU X 196      -7.850   2.432  10.336  1.00  0.00           C
ATOM   3029  OE1 GLU X 196      -8.461   2.884  11.361  1.00  0.00           O
ATOM   3030  OE2 GLU X 196      -6.598   2.218  10.482  1.00  0.00           O
ATOM   3031  C   GLU X 196      -5.942   3.308   6.109  1.00  0.00           C
ATOM   3032  O   GLU X 196      -6.285   3.869   5.055  1.00  0.00           O
ATOM   3033  N   GLU X 197      -4.907   2.487   6.209  1.00  0.00           N
ATOM   3034  H   GLU X 197      -4.540   2.301   7.131  1.00  0.00           H
ATOM   3035  CA  GLU X 197      -4.247   1.762   5.166  1.00  0.00           C
ATOM   3036  HA  GLU X 197      -3.306   1.462   5.630  1.00  0.00           H
ATOM   3037  CB  GLU X 197      -4.916   0.405   4.768  1.00  0.00           C
ATOM   3038  HB2 GLU X 197      -5.937   0.637   4.458  1.00  0.00           H
ATOM   3039  HB3 GLU X 197      -4.362  -0.030   3.927  1.00  0.00           H
ATOM   3040  CG  GLU X 197      -4.943  -0.599   5.850  1.00  0.00           C
ATOM   3041  HG2 GLU X 197      -3.939  -0.647   6.274  1.00  0.00           H
ATOM   3042  HG3 GLU X 197      -5.685  -0.250   6.563  1.00  0.00           H
ATOM   3043  CD  GLU X 197      -5.467  -1.994   5.400  1.00  0.00           C
ATOM   3044  OE1 GLU X 197      -6.261  -2.140   4.465  1.00  0.00           O
ATOM   3045  OE2 GLU X 197      -5.021  -3.004   6.020  1.00  0.00           O
ATOM   3046  C   GLU X 197      -3.762   2.602   3.915  1.00  0.00           C
ATOM   3047  O   GLU X 197      -4.058   2.238   2.773  1.00  0.00           O
ATOM   3048  N   CYX X 198      -3.031   3.693   4.063  1.00  0.00           N
ATOM   3049  H   CYX X 198      -2.724   3.867   5.009  1.00  0.00           H
ATOM   3050  CA  CYX X 198      -2.799   4.711   3.048  1.00  0.00           C
ATOM   3051  HA  CYX X 198      -3.740   4.924   2.545  1.00  0.00           H
ATOM   3052  CB  CYX X 198      -2.556   5.984   3.844  1.00  0.00           C
ATOM   3053  HB2 CYX X 198      -1.804   5.734   4.598  1.00  0.00           H
ATOM   3054  HB3 CYX X 198      -2.134   6.808   3.280  1.00  0.00           H
ATOM   3055  SG  CYX X 198      -4.037   6.674   4.675  1.00  0.00           S
ATOM   3056  C   CYX X 198      -1.714   4.474   2.005  1.00  0.00           C
ATOM   3057  O   CYX X 198      -0.781   3.669   2.286  1.00  0.00           O
ATOM   3058  N   SER X 199      -1.827   5.075   0.795  1.00  0.00           N
ATOM   3059  H   SER X 199      -2.708   5.532   0.639  1.00  0.00           H
ATOM   3060  CA  SER X 199      -0.919   4.772  -0.366  1.00  0.00           C
ATOM   3061  HA  SER X 199      -0.066   4.168  -0.071  1.00  0.00           H
ATOM   3062  CB  SER X 199      -1.711   3.855  -1.355  1.00  0.00           C
ATOM   3063  HB2 SER X 199      -2.612   4.358  -1.692  1.00  0.00           H
ATOM   3064  HB3 SER X 199      -1.103   3.690  -2.239  1.00  0.00           H
ATOM   3065  OG  SER X 199      -2.068   2.531  -0.846  1.00  0.00           O
ATOM   3066  HG  SER X 199      -2.748   2.149  -1.413  1.00  0.00           H
ATOM   3067  C   SER X 199      -0.438   6.037  -1.099  1.00  0.00           C
ATOM   3068  O   SER X 199      -1.128   6.568  -1.978  1.00  0.00           O
ATOM   3069  N   CYX X 200       0.607   6.655  -0.623  1.00  0.00           N
ATOM   3070  H   CYX X 200       1.110   6.298   0.174  1.00  0.00           H
ATOM   3071  CA  CYX X 200       1.050   8.045  -0.950  1.00  0.00           C
ATOM   3072  HA  CYX X 200       0.247   8.784  -0.966  1.00  0.00           H
ATOM   3073  CB  CYX X 200       1.812   8.460   0.289  1.00  0.00           C
ATOM   3074  HB2 CYX X 200       2.648   7.764   0.383  1.00  0.00           H
ATOM   3075  HB3 CYX X 200       2.178   9.482   0.270  1.00  0.00           H
ATOM   3076  SG  CYX X 200       0.776   8.405   1.823  1.00  0.00           S
ATOM   3077  C   CYX X 200       1.962   8.177  -2.162  1.00  0.00           C
ATOM   3078  O   CYX X 200       2.797   7.291  -2.234  1.00  0.00           O
ATOM   3079  N   TYR X 201       1.842   9.193  -2.966  1.00  0.00           N
ATOM   3080  H   TYR X 201       1.098   9.827  -2.728  1.00  0.00           H
ATOM   3081  CA  TYR X 201       2.766   9.626  -4.057  1.00  0.00           C
ATOM   3082  HA  TYR X 201       3.677   9.026  -3.959  1.00  0.00           H
ATOM   3083  CB  TYR X 201       2.190   9.290  -5.381  1.00  0.00           C
ATOM   3084  HB2 TYR X 201       2.942   9.518  -6.135  1.00  0.00           H
ATOM   3085  HB3 TYR X 201       1.904   8.247  -5.443  1.00  0.00           H
ATOM   3086  CG  TYR X 201       0.954  10.141  -5.686  1.00  0.00           C
ATOM   3087  CD1 TYR X 201       1.156  11.418  -6.274  1.00  0.00           C
ATOM   3088  HD1 TYR X 201       2.168  11.795  -6.385  1.00  0.00           H
ATOM   3089  CE1 TYR X 201      -0.054  12.131  -6.598  1.00  0.00           C
ATOM   3090  HE1 TYR X 201       0.078  13.081  -7.095  1.00  0.00           H
ATOM   3091  CZ  TYR X 201      -1.329  11.521  -6.467  1.00  0.00           C
ATOM   3092  OH  TYR X 201      -2.358  12.236  -6.907  1.00  0.00           O
ATOM   3093  HH  TYR X 201      -2.138  13.166  -6.845  1.00  0.00           H
ATOM   3094  CE2 TYR X 201      -1.464  10.201  -5.929  1.00  0.00           C
ATOM   3095  HE2 TYR X 201      -2.339   9.581  -5.841  1.00  0.00           H
ATOM   3096  CD2 TYR X 201      -0.317   9.545  -5.558  1.00  0.00           C
ATOM   3097  HD2 TYR X 201      -0.384   8.579  -5.073  1.00  0.00           H
ATOM   3098  C   TYR X 201       3.045  11.206  -3.838  1.00  0.00           C
ATOM   3099  O   TYR X 201       2.219  11.943  -3.258  1.00  0.00           O
ATOM   3100  N   GLY X 202       4.194  11.772  -4.410  1.00  0.00           N
ATOM   3101  H   GLY X 202       4.830  11.160  -4.904  1.00  0.00           H
ATOM   3102  CA  GLY X 202       4.645  13.150  -4.279  1.00  0.00           C
ATOM   3103  HA2 GLY X 202       3.833  13.757  -3.881  1.00  0.00           H
ATOM   3104  HA3 GLY X 202       5.500  13.140  -3.610  1.00  0.00           H
ATOM   3105  C   GLY X 202       4.921  13.810  -5.685  1.00  0.00           C
ATOM   3106  O   GLY X 202       5.474  13.157  -6.596  1.00  0.00           O
ATOM   3107  N   GLH X 203       4.561  15.091  -5.818  1.00  0.00           N
ATOM   3108  H   GLH X 203       4.027  15.538  -5.088  1.00  0.00           H
ATOM   3109  CA  GLH X 203       4.689  15.794  -7.081  1.00  0.00           C
ATOM   3110  HA  GLH X 203       5.706  15.688  -7.479  1.00  0.00           H
ATOM   3111  CB  GLH X 203       3.607  15.335  -8.060  1.00  0.00           C
ATOM   3112  HB2 GLH X 203       3.840  15.990  -8.891  1.00  0.00           H
ATOM   3113  HB3 GLH X 203       3.823  14.282  -8.256  1.00  0.00           H
ATOM   3114  CG  GLH X 203       2.224  15.627  -7.559  1.00  0.00           C
ATOM   3115  HG2 GLH X 203       1.849  14.655  -7.244  1.00  0.00           H
ATOM   3116  HG3 GLH X 203       2.237  16.384  -6.773  1.00  0.00           H
ATOM   3117  CD  GLH X 203       1.256  15.989  -8.765  1.00  0.00           C
ATOM   3118  OE1 GLH X 203       1.560  15.837  -9.973  1.00  0.00           O
ATOM   3119  OE2 GLH X 203       0.008  16.464  -8.440  1.00  0.00           O
ATOM   3120  HE2 GLH X 203      -0.468  16.615  -9.256  1.00  0.00           H
ATOM   3121  C   GLH X 203       4.472  17.262  -6.730  1.00  0.00           C
ATOM   3122  O   GLH X 203       3.888  17.550  -5.679  1.00  0.00           O
ATOM   3123  N   ARG X 204       4.902  18.211  -7.494  1.00  0.00           N
ATOM   3124  H   ARG X 204       5.397  17.867  -8.302  1.00  0.00           H
ATOM   3125  CA  ARG X 204       4.331  19.640  -7.545  1.00  0.00           C
ATOM   3126  HA  ARG X 204       5.033  20.267  -8.096  1.00  0.00           H
ATOM   3127  CB  ARG X 204       2.982  19.717  -8.279  1.00  0.00           C
ATOM   3128  HB2 ARG X 204       2.956  19.235  -9.258  1.00  0.00           H
ATOM   3129  HB3 ARG X 204       2.160  19.387  -7.639  1.00  0.00           H
ATOM   3130  CG  ARG X 204       2.628  21.113  -8.783  1.00  0.00           C
ATOM   3131  HG2 ARG X 204       2.768  21.817  -7.956  1.00  0.00           H
ATOM   3132  HG3 ARG X 204       3.346  21.235  -9.585  1.00  0.00           H
ATOM   3133  CD  ARG X 204       1.145  21.327  -9.153  1.00  0.00           C
ATOM   3134  HD2 ARG X 204       0.474  20.939  -8.379  1.00  0.00           H
ATOM   3135  HD3 ARG X 204       0.977  22.391  -9.329  1.00  0.00           H
ATOM   3136  NE  ARG X 204       0.949  20.439 -10.324  1.00  0.00           N
ATOM   3137  HE  ARG X 204       1.647  20.487 -11.047  1.00  0.00           H
ATOM   3138  CZ  ARG X 204       0.110  19.451 -10.546  1.00  0.00           C
ATOM   3139  NH1 ARG X 204      -0.950  19.253  -9.764  1.00  0.00           N
ATOM   3140 HH11 ARG X 204      -1.027  19.564  -8.811  1.00  0.00           H
ATOM   3141 HH12 ARG X 204      -1.532  18.491 -10.076  1.00  0.00           H
ATOM   3142  NH2 ARG X 204       0.264  18.637 -11.482  1.00  0.00           N
ATOM   3143 HH21 ARG X 204       1.075  18.743 -12.071  1.00  0.00           H
ATOM   3144 HH22 ARG X 204      -0.431  17.938 -11.691  1.00  0.00           H
ATOM   3145  C   ARG X 204       4.340  20.290  -6.105  1.00  0.00           C
ATOM   3146  O   ARG X 204       3.365  20.955  -5.741  1.00  0.00           O
ATOM   3147  N   ALA X 205       5.427  20.041  -5.279  1.00  0.00           N
ATOM   3148  H   ALA X 205       6.081  19.344  -5.607  1.00  0.00           H
ATOM   3149  CA  ALA X 205       5.534  20.566  -3.863  1.00  0.00           C
ATOM   3150  HA  ALA X 205       6.318  20.001  -3.356  1.00  0.00           H
ATOM   3151  CB  ALA X 205       5.936  22.046  -3.842  1.00  0.00           C
ATOM   3152  HB1 ALA X 205       5.094  22.611  -4.253  1.00  0.00           H
ATOM   3153  HB2 ALA X 205       6.889  22.244  -4.329  1.00  0.00           H
ATOM   3154  HB3 ALA X 205       6.053  22.367  -2.811  1.00  0.00           H
ATOM   3155  C   ALA X 205       4.380  20.194  -2.913  1.00  0.00           C
ATOM   3156  O   ALA X 205       4.041  20.841  -1.941  1.00  0.00           O
ATOM   3157  N   GLU X 206       3.773  19.042  -3.233  1.00  0.00           N
ATOM   3158  H   GLU X 206       4.131  18.548  -4.043  1.00  0.00           H
ATOM   3159  CA  GLU X 206       2.704  18.464  -2.459  1.00  0.00           C
ATOM   3160  HA  GLU X 206       2.830  18.770  -1.416  1.00  0.00           H
ATOM   3161  CB  GLU X 206       1.382  18.834  -3.039  1.00  0.00           C
ATOM   3162  HB2 GLU X 206       1.293  18.700  -4.114  1.00  0.00           H
ATOM   3163  HB3 GLU X 206       0.677  18.129  -2.589  1.00  0.00           H
ATOM   3164  CG  GLU X 206       1.050  20.287  -2.758  1.00  0.00           C
ATOM   3165  HG2 GLU X 206       1.133  20.214  -1.675  1.00  0.00           H
ATOM   3166  HG3 GLU X 206       1.811  20.948  -3.166  1.00  0.00           H
ATOM   3167  CD  GLU X 206      -0.352  20.784  -3.110  1.00  0.00           C
ATOM   3168  OE1 GLU X 206      -0.868  20.318  -4.136  1.00  0.00           O
ATOM   3169  OE2 GLU X 206      -0.764  21.649  -2.357  1.00  0.00           O
ATOM   3170  C   GLU X 206       2.876  16.920  -2.550  1.00  0.00           C
ATOM   3171  O   GLU X 206       3.675  16.331  -3.306  1.00  0.00           O
ATOM   3172  N   ILE X 207       2.108  16.299  -1.672  1.00  0.00           N
ATOM   3173  H   ILE X 207       1.630  16.857  -0.983  1.00  0.00           H
ATOM   3174  CA  ILE X 207       1.937  14.841  -1.411  1.00  0.00           C
ATOM   3175  HA  ILE X 207       2.381  14.245  -2.209  1.00  0.00           H
ATOM   3176  CB  ILE X 207       2.718  14.447  -0.107  1.00  0.00           C
ATOM   3177  HB  ILE X 207       2.372  15.002   0.757  1.00  0.00           H
ATOM   3178  CG2 ILE X 207       2.600  12.948   0.216  1.00  0.00           C
ATOM   3179 HG21 ILE X 207       3.020  12.768   1.213  1.00  0.00           H
ATOM   3180 HG22 ILE X 207       3.155  12.466  -0.578  1.00  0.00           H
ATOM   3181 HG23 ILE X 207       1.520  12.817   0.317  1.00  0.00           H
ATOM   3182  CG1 ILE X 207       4.206  14.637  -0.199  1.00  0.00           C
ATOM   3183 HG12 ILE X 207       4.630  13.877  -0.853  1.00  0.00           H
ATOM   3184 HG13 ILE X 207       4.488  15.639  -0.527  1.00  0.00           H
ATOM   3185  CD1 ILE X 207       4.850  14.486   1.191  1.00  0.00           C
ATOM   3186 HD11 ILE X 207       5.015  13.428   1.406  1.00  0.00           H
ATOM   3187 HD12 ILE X 207       4.223  14.979   1.935  1.00  0.00           H
ATOM   3188 HD13 ILE X 207       5.812  14.997   1.197  1.00  0.00           H
ATOM   3189  C   ILE X 207       0.462  14.537  -1.291  1.00  0.00           C
ATOM   3190  O   ILE X 207      -0.328  15.223  -0.650  1.00  0.00           O
ATOM   3191  N   THR X 208       0.091  13.371  -1.841  1.00  0.00           N
ATOM   3192  H   THR X 208       0.783  12.850  -2.362  1.00  0.00           H
ATOM   3193  CA  THR X 208      -1.304  12.917  -1.886  1.00  0.00           C
ATOM   3194  HA  THR X 208      -1.913  13.329  -1.077  1.00  0.00           H
ATOM   3195  CB  THR X 208      -1.961  13.116  -3.293  1.00  0.00           C
ATOM   3196  HB  THR X 208      -1.788  12.253  -3.936  1.00  0.00           H
ATOM   3197  CG2 THR X 208      -3.412  13.424  -3.126  1.00  0.00           C
ATOM   3198 HG21 THR X 208      -3.836  12.442  -2.915  1.00  0.00           H
ATOM   3199 HG22 THR X 208      -3.838  13.983  -3.964  1.00  0.00           H
ATOM   3200 HG23 THR X 208      -3.549  14.075  -2.257  1.00  0.00           H
ATOM   3201  OG1 THR X 208      -1.434  14.242  -3.859  1.00  0.00           O
ATOM   3202  HG1 THR X 208      -0.544  14.004  -4.139  1.00  0.00           H
ATOM   3203  C   THR X 208      -1.341  11.393  -1.613  1.00  0.00           C
ATOM   3204  O   THR X 208      -0.582  10.565  -2.136  1.00  0.00           O
ATOM   3205  N   CYX X 209      -2.329  10.921  -0.796  1.00  0.00           N
ATOM   3206  H   CYX X 209      -2.928  11.546  -0.271  1.00  0.00           H
ATOM   3207  CA  CYX X 209      -2.405   9.535  -0.405  1.00  0.00           C
ATOM   3208  HA  CYX X 209      -1.580   8.992  -0.861  1.00  0.00           H
ATOM   3209  CB  CYX X 209      -2.040   9.463   1.130  1.00  0.00           C
ATOM   3210  HB2 CYX X 209      -2.786  10.114   1.587  1.00  0.00           H
ATOM   3211  HB3 CYX X 209      -2.039   8.393   1.362  1.00  0.00           H
ATOM   3212  SG  CYX X 209      -0.420  10.045   1.796  1.00  0.00           S
ATOM   3213  C   CYX X 209      -3.825   8.916  -0.601  1.00  0.00           C
ATOM   3214  O   CYX X 209      -4.803   9.538  -0.161  1.00  0.00           O
ATOM   3215  N   THR X 210      -3.872   7.734  -1.260  1.00  0.00           N
ATOM   3216  H   THR X 210      -3.005   7.373  -1.646  1.00  0.00           H
ATOM   3217  CA  THR X 210      -5.219   6.967  -1.348  1.00  0.00           C
ATOM   3218  HA  THR X 210      -6.013   7.712  -1.415  1.00  0.00           H
ATOM   3219  CB  THR X 210      -5.248   6.060  -2.531  1.00  0.00           C
ATOM   3220  HB  THR X 210      -4.580   5.209  -2.450  1.00  0.00           H
ATOM   3221  CG2 THR X 210      -6.605   5.362  -2.771  1.00  0.00           C
ATOM   3222 HG21 THR X 210      -7.486   5.992  -2.850  1.00  0.00           H
ATOM   3223 HG22 THR X 210      -6.873   4.687  -1.950  1.00  0.00           H
ATOM   3224 HG23 THR X 210      -6.592   4.734  -3.665  1.00  0.00           H
ATOM   3225  OG1 THR X 210      -4.964   6.718  -3.723  1.00  0.00           O
ATOM   3226  HG1 THR X 210      -4.195   7.297  -3.622  1.00  0.00           H
ATOM   3227  C   THR X 210      -5.419   6.119  -0.060  1.00  0.00           C
ATOM   3228  O   THR X 210      -4.451   5.438   0.359  1.00  0.00           O
ATOM   3229  N   CYX X 211      -6.567   6.230   0.599  1.00  0.00           N
ATOM   3230  H   CYX X 211      -7.272   6.878   0.260  1.00  0.00           H
ATOM   3231  CA  CYX X 211      -6.892   5.628   1.840  1.00  0.00           C
ATOM   3232  HA  CYX X 211      -6.135   4.864   2.028  1.00  0.00           H
ATOM   3233  CB  CYX X 211      -6.787   6.633   2.915  1.00  0.00           C
ATOM   3234  HB2 CYX X 211      -7.575   7.331   2.642  1.00  0.00           H
ATOM   3235  HB3 CYX X 211      -7.109   6.193   3.860  1.00  0.00           H
ATOM   3236  SG  CYX X 211      -5.116   7.512   3.088  1.00  0.00           S
ATOM   3237  C   CYX X 211      -8.148   4.701   1.865  1.00  0.00           C
ATOM   3238  O   CYX X 211      -8.844   4.497   0.896  1.00  0.00           O
ATOM   3239  N   ARG X 212      -8.428   4.059   3.015  1.00  0.00           N
ATOM   3240  H   ARG X 212      -7.707   4.068   3.719  1.00  0.00           H
ATOM   3241  CA  ARG X 212      -9.541   3.123   3.388  1.00  0.00           C
ATOM   3242  HA  ARG X 212     -10.189   3.063   2.516  1.00  0.00           H
ATOM   3243  CB  ARG X 212      -8.871   1.775   3.661  1.00  0.00           C
ATOM   3244  HB2 ARG X 212      -8.439   1.294   2.785  1.00  0.00           H
ATOM   3245  HB3 ARG X 212      -7.994   2.014   4.266  1.00  0.00           H
ATOM   3246  CG  ARG X 212      -9.652   0.744   4.454  1.00  0.00           C
ATOM   3247  HG2 ARG X 212      -9.832   1.211   5.426  1.00  0.00           H
ATOM   3248  HG3 ARG X 212     -10.644   0.636   4.012  1.00  0.00           H
ATOM   3249  CD  ARG X 212      -8.940  -0.548   4.611  1.00  0.00           C
ATOM   3250  HD2 ARG X 212      -8.703  -0.974   3.638  1.00  0.00           H
ATOM   3251  HD3 ARG X 212      -8.065  -0.374   5.235  1.00  0.00           H
ATOM   3252  NE  ARG X 212      -9.823  -1.506   5.222  1.00  0.00           N
ATOM   3253  HE  ARG X 212     -10.583  -1.070   5.719  1.00  0.00           H
ATOM   3254  CZ  ARG X 212      -9.592  -2.740   5.529  1.00  0.00           C
ATOM   3255  NH1 ARG X 212      -8.572  -3.379   5.065  1.00  0.00           N
ATOM   3256 HH11 ARG X 212      -7.862  -2.879   4.542  1.00  0.00           H
ATOM   3257 HH12 ARG X 212      -8.388  -4.323   5.356  1.00  0.00           H
ATOM   3258  NH2 ARG X 212     -10.381  -3.339   6.342  1.00  0.00           N
ATOM   3259 HH21 ARG X 212     -11.070  -2.779   6.828  1.00  0.00           H
ATOM   3260 HH22 ARG X 212     -10.318  -4.348   6.429  1.00  0.00           H
ATOM   3261  C   ARG X 212     -10.437   3.601   4.475  1.00  0.00           C
ATOM   3262  O   ARG X 212      -9.908   4.224   5.339  1.00  0.00           O
ATOM   3263  N   AP1 X 213     -11.733   3.266   4.311  1.00  0.00           N
ATOM   3264  H   AP1 X 213     -12.065   2.806   3.484  1.00  0.00           H
ATOM   3265  CA  AP1 X 213     -12.805   3.542   5.340  1.00  0.00           C
ATOM   3266  HA  AP1 X 213     -12.310   3.766   6.287  1.00  0.00           H
ATOM   3267  CB  AP1 X 213     -13.581   4.817   4.905  1.00  0.00           C
ATOM   3268  HB2 AP1 X 213     -12.870   5.643   4.966  1.00  0.00           H
ATOM   3269  HB3 AP1 X 213     -13.781   4.834   3.840  1.00  0.00           H
ATOM   3270  CG  AP1 X 213     -14.845   5.211   5.808  1.00  0.00           C
ATOM   3271  OD1 AP1 X 213     -15.168   4.506   6.800  1.00  0.00           O
ATOM   3272  OD2 AP1 X 213     -15.531   6.217   5.511  1.00  0.00           O
ATOM   3273  C   AP1 X 213     -13.710   2.290   5.595  1.00  0.00           C
ATOM   3274  O   AP1 X 213     -14.646   1.908   4.933  1.00  0.00           O
ATOM   3275  N   ASN X 214     -13.551   1.841   6.829  1.00  0.00           N
ATOM   3276  H   ASN X 214     -12.735   2.227   7.286  1.00  0.00           H
ATOM   3277  CA  ASN X 214     -14.241   0.728   7.419  1.00  0.00           C
ATOM   3278  HA  ASN X 214     -14.465   0.079   6.567  1.00  0.00           H
ATOM   3279  CB  ASN X 214     -13.402   0.073   8.512  1.00  0.00           C
ATOM   3280  HB2 ASN X 214     -13.448   0.745   9.366  1.00  0.00           H
ATOM   3281  HB3 ASN X 214     -13.902  -0.890   8.662  1.00  0.00           H
ATOM   3282  CG  ASN X 214     -11.975  -0.378   8.190  1.00  0.00           C
ATOM   3283  OD1 ASN X 214     -11.842  -0.745   7.027  1.00  0.00           O
ATOM   3284  ND2 ASN X 214     -10.956  -0.450   8.994  1.00  0.00           N
ATOM   3285 HD21 ASN X 214     -11.136  -0.245   9.963  1.00  0.00           H
ATOM   3286 HD22 ASN X 214     -10.117  -0.936   8.684  1.00  0.00           H
ATOM   3287  C   ASN X 214     -15.596   1.159   7.983  1.00  0.00           C
ATOM   3288  O   ASN X 214     -16.586   0.468   7.756  1.00  0.00           O
ATOM   3289  N   TRP X 215     -15.650   2.317   8.667  1.00  0.00           N
ATOM   3290  H   TRP X 215     -14.891   2.968   8.574  1.00  0.00           H
ATOM   3291  CA  TRP X 215     -16.760   2.789   9.451  1.00  0.00           C
ATOM   3292  HA  TRP X 215     -16.987   2.100  10.267  1.00  0.00           H
ATOM   3293  CB  TRP X 215     -16.356   4.036  10.164  1.00  0.00           C
ATOM   3294  HB2 TRP X 215     -15.546   3.742  10.828  1.00  0.00           H
ATOM   3295  HB3 TRP X 215     -15.928   4.745   9.455  1.00  0.00           H
ATOM   3296  CG  TRP X 215     -17.394   4.782  10.997  1.00  0.00           C
ATOM   3297  CD1 TRP X 215     -17.782   4.391  12.264  1.00  0.00           C
ATOM   3298  HD1 TRP X 215     -17.285   3.595  12.797  1.00  0.00           H
ATOM   3299  NE1 TRP X 215     -18.820   5.246  12.595  1.00  0.00           N
ATOM   3300  HE1 TRP X 215     -19.241   5.241  13.520  1.00  0.00           H
ATOM   3301  CE2 TRP X 215     -19.031   6.160  11.676  1.00  0.00           C
ATOM   3302  CZ2 TRP X 215     -19.911   7.316  11.553  1.00  0.00           C
ATOM   3303  HZ2 TRP X 215     -20.730   7.375  12.260  1.00  0.00           H
ATOM   3304  CH2 TRP X 215     -19.850   8.190  10.411  1.00  0.00           C
ATOM   3305  HH2 TRP X 215     -20.622   8.936  10.295  1.00  0.00           H
ATOM   3306  CZ3 TRP X 215     -18.829   8.008   9.477  1.00  0.00           C
ATOM   3307  HZ3 TRP X 215     -18.748   8.634   8.595  1.00  0.00           H
ATOM   3308  CE3 TRP X 215     -17.964   6.946   9.595  1.00  0.00           C
ATOM   3309  HE3 TRP X 215     -17.286   6.905   8.761  1.00  0.00           H
ATOM   3310  CD2 TRP X 215     -18.065   6.002  10.652  1.00  0.00           C
ATOM   3311  C   TRP X 215     -18.090   2.940   8.637  1.00  0.00           C
ATOM   3312  O   TRP X 215     -19.163   2.537   9.142  1.00  0.00           O
ATOM   3313  N   GLN X 216     -17.953   3.295   7.373  1.00  0.00           N
ATOM   3314  H   GLN X 216     -17.002   3.294   7.045  1.00  0.00           H
ATOM   3315  CA  GLN X 216     -19.006   3.175   6.430  1.00  0.00           C
ATOM   3316  HA  GLN X 216     -19.471   2.209   6.594  1.00  0.00           H
ATOM   3317  CB  GLN X 216     -19.988   4.363   6.689  1.00  0.00           C
ATOM   3318  HB2 GLN X 216     -20.373   4.415   7.701  1.00  0.00           H
ATOM   3319  HB3 GLN X 216     -19.514   5.315   6.426  1.00  0.00           H
ATOM   3320  CG  GLN X 216     -21.211   4.153   5.845  1.00  0.00           C
ATOM   3321  HG2 GLN X 216     -20.907   4.544   4.864  1.00  0.00           H
ATOM   3322  HG3 GLN X 216     -21.483   3.105   5.775  1.00  0.00           H
ATOM   3323  CD  GLN X 216     -22.399   4.971   6.198  1.00  0.00           C
ATOM   3324  OE1 GLN X 216     -22.377   5.863   7.017  1.00  0.00           O
ATOM   3325  NE2 GLN X 216     -23.578   4.775   5.609  1.00  0.00           N
ATOM   3326 HE21 GLN X 216     -24.489   5.117   5.892  1.00  0.00           H
ATOM   3327 HE22 GLN X 216     -23.584   3.974   4.991  1.00  0.00           H
ATOM   3328  C   GLN X 216     -18.478   3.211   4.953  1.00  0.00           C
ATOM   3329  O   GLN X 216     -19.170   2.690   4.049  1.00  0.00           O
ATOM   3330  N   GY1 X 217     -17.288   3.882   4.715  1.00  0.00           N
ATOM   3331  H   GY1 X 217     -16.837   4.307   5.518  1.00  0.00           H
ATOM   3332  CA  GY1 X 217     -16.788   4.189   3.369  1.00  0.00           C
ATOM   3333  HA2 GY1 X 217     -17.436   4.886   2.835  1.00  0.00           H
ATOM   3334  HA3 GY1 X 217     -15.878   4.803   3.397  1.00  0.00           H
ATOM   3335  C   GY1 X 217     -16.619   2.901   2.532  1.00  0.00           C
ATOM   3336  O   GY1 X 217     -15.538   2.384   2.613  1.00  0.00           O
ATOM   3337  N   SER X 218     -17.372   2.948   1.421  1.00  0.00           N
ATOM   3338  H   SER X 218     -18.222   3.487   1.500  1.00  0.00           H
ATOM   3339  CA  SER X 218     -17.149   2.206   0.198  1.00  0.00           C
ATOM   3340  HA  SER X 218     -16.428   1.402   0.388  1.00  0.00           H
ATOM   3341  CB  SER X 218     -18.475   1.503  -0.333  1.00  0.00           C
ATOM   3342  HB2 SER X 218     -18.321   0.953  -1.255  1.00  0.00           H
ATOM   3343  HB3 SER X 218     -18.941   0.954   0.482  1.00  0.00           H
ATOM   3344  OG  SER X 218     -19.419   2.556  -0.711  1.00  0.00           O
ATOM   3345  HG  SER X 218     -20.270   2.337  -0.313  1.00  0.00           H
ATOM   3346  C   SER X 218     -16.462   3.079  -0.815  1.00  0.00           C
ATOM   3347  O   SER X 218     -15.752   2.584  -1.735  1.00  0.00           O
ATOM   3348  N   ASN X 219     -16.628   4.388  -0.660  1.00  0.00           N
ATOM   3349  H   ASN X 219     -17.181   4.537   0.170  1.00  0.00           H
ATOM   3350  CA  ASN X 219     -15.893   5.445  -1.431  1.00  0.00           C
ATOM   3351  HA  ASN X 219     -15.656   4.997  -2.401  1.00  0.00           H
ATOM   3352  CB  ASN X 219     -16.839   6.651  -1.719  1.00  0.00           C
ATOM   3353  HB2 ASN X 219     -16.398   7.355  -2.427  1.00  0.00           H
ATOM   3354  HB3 ASN X 219     -17.747   6.337  -2.215  1.00  0.00           H
ATOM   3355  CG  ASN X 219     -17.291   7.417  -0.419  1.00  0.00           C
ATOM   3356  OD1 ASN X 219     -17.492   6.911   0.638  1.00  0.00           O
ATOM   3357  ND2 ASN X 219     -17.524   8.736  -0.515  1.00  0.00           N
ATOM   3358 HD21 ASN X 219     -17.550   9.177  -1.421  1.00  0.00           H
ATOM   3359 HD22 ASN X 219     -17.799   9.220   0.325  1.00  0.00           H
ATOM   3360  C   ASN X 219     -14.520   5.829  -0.729  1.00  0.00           C
ATOM   3361  O   ASN X 219     -14.356   5.986   0.511  1.00  0.00           O
ATOM   3362  N   ARG X 220     -13.419   6.010  -1.464  1.00  0.00           N
ATOM   3363  H   ARG X 220     -13.451   5.828  -2.466  1.00  0.00           H
ATOM   3364  CA  ARG X 220     -12.051   6.253  -0.835  1.00  0.00           C
ATOM   3365  HA  ARG X 220     -11.963   5.542  -0.016  1.00  0.00           H
ATOM   3366  CB  ARG X 220     -10.954   6.125  -1.871  1.00  0.00           C
ATOM   3367  HB2 ARG X 220     -11.136   6.716  -2.772  1.00  0.00           H
ATOM   3368  HB3 ARG X 220     -10.086   6.426  -1.276  1.00  0.00           H
ATOM   3369  CG  ARG X 220     -10.937   4.632  -2.237  1.00  0.00           C
ATOM   3370  HG2 ARG X 220     -11.289   3.992  -1.429  1.00  0.00           H
ATOM   3371  HG3 ARG X 220     -11.633   4.489  -3.062  1.00  0.00           H
ATOM   3372  CD  ARG X 220      -9.524   4.142  -2.544  1.00  0.00           C
ATOM   3373  HD2 ARG X 220      -9.188   4.643  -3.446  1.00  0.00           H
ATOM   3374  HD3 ARG X 220      -8.910   4.399  -1.682  1.00  0.00           H
ATOM   3375  NE  ARG X 220      -9.520   2.643  -2.667  1.00  0.00           N
ATOM   3376  HE  ARG X 220      -9.752   2.275  -3.580  1.00  0.00           H
ATOM   3377  CZ  ARG X 220      -9.363   1.726  -1.743  1.00  0.00           C
ATOM   3378  NH1 ARG X 220      -9.061   2.072  -0.475  1.00  0.00           N
ATOM   3379 HH11 ARG X 220      -9.109   3.035  -0.180  1.00  0.00           H
ATOM   3380 HH12 ARG X 220      -8.878   1.293   0.148  1.00  0.00           H
ATOM   3381  NH2 ARG X 220      -9.347   0.453  -2.089  1.00  0.00           N
ATOM   3382 HH21 ARG X 220      -9.373   0.125  -3.039  1.00  0.00           H
ATOM   3383 HH22 ARG X 220      -9.221  -0.262  -1.398  1.00  0.00           H
ATOM   3384  C   ARG X 220     -11.894   7.682  -0.241  1.00  0.00           C
ATOM   3385  O   ARG X 220     -12.089   8.641  -0.901  1.00  0.00           O
ATOM   3386  N   PRO X 221     -11.547   7.765   1.017  1.00  0.00           N
ATOM   3387  CD  PRO X 221     -11.732   6.787   2.060  1.00  0.00           C
ATOM   3388  HD2 PRO X 221     -11.759   5.729   1.822  1.00  0.00           H
ATOM   3389  HD3 PRO X 221     -12.748   6.870   2.452  1.00  0.00           H
ATOM   3390  CG  PRO X 221     -10.693   7.064   3.091  1.00  0.00           C
ATOM   3391  HG2 PRO X 221      -9.702   6.671   2.863  1.00  0.00           H
ATOM   3392  HG3 PRO X 221     -10.902   6.729   4.113  1.00  0.00           H
ATOM   3393  CB  PRO X 221     -10.653   8.573   3.034  1.00  0.00           C
ATOM   3394  HB2 PRO X 221      -9.776   8.878   3.620  1.00  0.00           H
ATOM   3395  HB3 PRO X 221     -11.496   8.969   3.600  1.00  0.00           H
ATOM   3396  CA  PRO X 221     -10.806   8.845   1.562  1.00  0.00           C
ATOM   3397  HA  PRO X 221     -11.427   9.733   1.491  1.00  0.00           H
ATOM   3398  C   PRO X 221      -9.463   9.012   0.892  1.00  0.00           C
ATOM   3399  O   PRO X 221      -8.912   7.968   0.563  1.00  0.00           O
ATOM   3400  N   VAL X 222      -8.964  10.188   0.965  1.00  0.00           N
ATOM   3401  H   VAL X 222      -9.683  10.886   1.114  1.00  0.00           H
ATOM   3402  CA  VAL X 222      -7.560  10.572   0.676  1.00  0.00           C
ATOM   3403  HA  VAL X 222      -6.929   9.690   0.635  1.00  0.00           H
ATOM   3404  CB  VAL X 222      -7.358  11.330  -0.670  1.00  0.00           C
ATOM   3405  HB  VAL X 222      -6.311  11.573  -0.810  1.00  0.00           H
ATOM   3406  CG1 VAL X 222      -7.693  10.363  -1.832  1.00  0.00           C
ATOM   3407 HG11 VAL X 222      -8.708   9.972  -1.780  1.00  0.00           H
ATOM   3408 HG12 VAL X 222      -7.742  11.042  -2.683  1.00  0.00           H
ATOM   3409 HG13 VAL X 222      -6.923   9.606  -1.949  1.00  0.00           H
ATOM   3410  CG2 VAL X 222      -8.141  12.653  -0.838  1.00  0.00           C
ATOM   3411 HG21 VAL X 222      -9.122  12.591  -1.305  1.00  0.00           H
ATOM   3412 HG22 VAL X 222      -7.498  13.329  -1.391  1.00  0.00           H
ATOM   3413 HG23 VAL X 222      -8.422  13.099   0.118  1.00  0.00           H
ATOM   3414  C   VAL X 222      -7.032  11.470   1.855  1.00  0.00           C
ATOM   3415  O   VAL X 222      -7.811  12.085   2.629  1.00  0.00           O
ATOM   3416  N   ILE X 223      -5.694  11.549   1.998  1.00  0.00           N
ATOM   3417  H   ILE X 223      -5.178  11.051   1.285  1.00  0.00           H
ATOM   3418  CA  ILE X 223      -4.903  12.588   2.736  1.00  0.00           C
ATOM   3419  HA  ILE X 223      -5.564  13.130   3.410  1.00  0.00           H
ATOM   3420  CB  ILE X 223      -3.876  11.988   3.727  1.00  0.00           C
ATOM   3421  HB  ILE X 223      -3.150  11.332   3.238  1.00  0.00           H
ATOM   3422  CG2 ILE X 223      -3.049  13.071   4.361  1.00  0.00           C
ATOM   3423 HG21 ILE X 223      -2.291  12.594   4.985  1.00  0.00           H
ATOM   3424 HG22 ILE X 223      -3.700  13.705   4.952  1.00  0.00           H
ATOM   3425 HG23 ILE X 223      -2.541  13.647   3.576  1.00  0.00           H
ATOM   3426  CG1 ILE X 223      -4.614  11.016   4.719  1.00  0.00           C
ATOM   3427 HG12 ILE X 223      -5.133  11.631   5.456  1.00  0.00           H
ATOM   3428 HG13 ILE X 223      -5.346  10.382   4.223  1.00  0.00           H
ATOM   3429  CD1 ILE X 223      -3.683  10.021   5.442  1.00  0.00           C
ATOM   3430 HD11 ILE X 223      -4.233   9.252   5.976  1.00  0.00           H
ATOM   3431 HD12 ILE X 223      -2.942  10.435   6.132  1.00  0.00           H
ATOM   3432 HD13 ILE X 223      -3.154   9.502   4.642  1.00  0.00           H
ATOM   3433  C   ILE X 223      -4.224  13.411   1.719  1.00  0.00           C
ATOM   3434  O   ILE X 223      -3.664  12.855   0.815  1.00  0.00           O
ATOM   3435  N   ARG X 224      -4.096  14.762   1.845  1.00  0.00           N
ATOM   3436  H   ARG X 224      -4.641  15.252   2.537  1.00  0.00           H
ATOM   3437  CA  ARG X 224      -3.122  15.632   1.133  1.00  0.00           C
ATOM   3438  HA  ARG X 224      -2.411  14.985   0.611  1.00  0.00           H
ATOM   3439  CB  ARG X 224      -3.958  16.454   0.078  1.00  0.00           C
ATOM   3440  HB2 ARG X 224      -3.257  17.083  -0.463  1.00  0.00           H
ATOM   3441  HB3 ARG X 224      -4.370  15.774  -0.676  1.00  0.00           H
ATOM   3442  CG  ARG X 224      -5.029  17.385   0.659  1.00  0.00           C
ATOM   3443  HG2 ARG X 224      -5.766  16.722   1.110  1.00  0.00           H
ATOM   3444  HG3 ARG X 224      -4.679  18.079   1.415  1.00  0.00           H
ATOM   3445  CD  ARG X 224      -5.596  18.128  -0.573  1.00  0.00           C
ATOM   3446  HD2 ARG X 224      -4.817  18.671  -1.115  1.00  0.00           H
ATOM   3447  HD3 ARG X 224      -6.002  17.413  -1.291  1.00  0.00           H
ATOM   3448  NE  ARG X 224      -6.720  19.018  -0.184  1.00  0.00           N
ATOM   3449  HE  ARG X 224      -7.617  18.553  -0.182  1.00  0.00           H
ATOM   3450  CZ  ARG X 224      -6.788  20.340  -0.225  1.00  0.00           C
ATOM   3451  NH1 ARG X 224      -5.804  21.116  -0.142  1.00  0.00           N
ATOM   3452 HH11 ARG X 224      -4.862  20.769  -0.229  1.00  0.00           H
ATOM   3453 HH12 ARG X 224      -5.967  22.117  -0.116  1.00  0.00           H
ATOM   3454  NH2 ARG X 224      -8.040  20.835  -0.208  1.00  0.00           N
ATOM   3455 HH21 ARG X 224      -8.860  20.260  -0.091  1.00  0.00           H
ATOM   3456 HH22 ARG X 224      -8.126  21.844  -0.287  1.00  0.00           H
ATOM   3457  C   ARG X 224      -2.406  16.541   2.166  1.00  0.00           C
ATOM   3458  O   ARG X 224      -2.839  16.595   3.315  1.00  0.00           O
ATOM   3459  N   ILE X 225      -1.134  16.815   1.769  1.00  0.00           N
ATOM   3460  H   ILE X 225      -0.893  16.468   0.846  1.00  0.00           H
ATOM   3461  CA  ILE X 225      -0.102  17.467   2.574  1.00  0.00           C
ATOM   3462  HA  ILE X 225      -0.455  18.149   3.347  1.00  0.00           H
ATOM   3463  CB  ILE X 225       0.837  16.416   3.164  1.00  0.00           C
ATOM   3464  HB  ILE X 225       1.418  16.040   2.317  1.00  0.00           H
ATOM   3465  CG2 ILE X 225       1.837  17.084   4.085  1.00  0.00           C
ATOM   3466 HG21 ILE X 225       2.181  18.073   3.764  1.00  0.00           H
ATOM   3467 HG22 ILE X 225       2.708  16.451   4.173  1.00  0.00           H
ATOM   3468 HG23 ILE X 225       1.417  17.117   5.086  1.00  0.00           H
ATOM   3469  CG1 ILE X 225       0.127  15.231   3.792  1.00  0.00           C
ATOM   3470 HG12 ILE X 225      -0.380  15.618   4.675  1.00  0.00           H
ATOM   3471 HG13 ILE X 225      -0.548  14.890   3.007  1.00  0.00           H
ATOM   3472  CD1 ILE X 225       1.001  14.061   3.977  1.00  0.00           C
ATOM   3473 HD11 ILE X 225       1.574  13.743   3.102  1.00  0.00           H
ATOM   3474 HD12 ILE X 225       0.286  13.257   4.106  1.00  0.00           H
ATOM   3475 HD13 ILE X 225       1.740  14.142   4.775  1.00  0.00           H
ATOM   3476  C   ILE X 225       0.685  18.383   1.645  1.00  0.00           C
ATOM   3477  O   ILE X 225       0.948  18.000   0.527  1.00  0.00           O
ATOM   3478  N   ASP X 226       0.818  19.624   2.081  1.00  0.00           N
ATOM   3479  H   ASP X 226       0.322  19.946   2.892  1.00  0.00           H
ATOM   3480  CA  ASP X 226       2.018  20.454   1.750  1.00  0.00           C
ATOM   3481  HA  ASP X 226       2.207  20.281   0.686  1.00  0.00           H
ATOM   3482  CB  ASP X 226       1.500  21.972   1.792  1.00  0.00           C
ATOM   3483  HB2 ASP X 226       0.789  22.166   0.989  1.00  0.00           H
ATOM   3484  HB3 ASP X 226       0.957  22.165   2.709  1.00  0.00           H
ATOM   3485  CG  ASP X 226       2.713  22.904   1.611  1.00  0.00           C
ATOM   3486  OD1 ASP X 226       3.831  22.415   1.438  1.00  0.00           O
ATOM   3487  OD2 ASP X 226       2.432  24.135   1.655  1.00  0.00           O
ATOM   3488  C   ASP X 226       3.251  20.068   2.669  1.00  0.00           C
ATOM   3489  O   ASP X 226       3.170  20.355   3.868  1.00  0.00           O
ATOM   3490  N   PRO X 227       4.223  19.218   2.179  1.00  0.00           N
ATOM   3491  CD  PRO X 227       4.396  18.735   0.833  1.00  0.00           C
ATOM   3492  HD2 PRO X 227       4.148  19.493   0.095  1.00  0.00           H
ATOM   3493  HD3 PRO X 227       3.837  17.813   0.638  1.00  0.00           H
ATOM   3494  CG  PRO X 227       5.806  18.354   0.693  1.00  0.00           C
ATOM   3495  HG2 PRO X 227       6.324  19.264   0.389  1.00  0.00           H
ATOM   3496  HG3 PRO X 227       5.906  17.478   0.055  1.00  0.00           H
ATOM   3497  CB  PRO X 227       6.267  17.963   2.150  1.00  0.00           C
ATOM   3498  HB2 PRO X 227       7.347  18.117   2.055  1.00  0.00           H
ATOM   3499  HB3 PRO X 227       5.871  16.971   2.354  1.00  0.00           H
ATOM   3500  CA  PRO X 227       5.440  18.980   2.954  1.00  0.00           C
ATOM   3501  HA  PRO X 227       5.242  18.515   3.914  1.00  0.00           H
ATOM   3502  C   PRO X 227       6.381  20.166   3.097  1.00  0.00           C
ATOM   3503  O   PRO X 227       7.326  20.067   3.837  1.00  0.00           O
ATOM   3504  N   VAL X 228       6.109  21.384   2.515  1.00  0.00           N
ATOM   3505  H   VAL X 228       5.263  21.478   1.967  1.00  0.00           H
ATOM   3506  CA  VAL X 228       6.981  22.512   2.538  1.00  0.00           C
ATOM   3507  HA  VAL X 228       8.024  22.264   2.760  1.00  0.00           H
ATOM   3508  CB  VAL X 228       7.081  23.272   1.233  1.00  0.00           C
ATOM   3509  HB  VAL X 228       6.191  23.894   1.195  1.00  0.00           H
ATOM   3510  CG1 VAL X 228       8.380  24.136   1.241  1.00  0.00           C
ATOM   3511 HG11 VAL X 228       8.442  24.840   0.407  1.00  0.00           H
ATOM   3512 HG12 VAL X 228       8.379  24.718   2.163  1.00  0.00           H
ATOM   3513 HG13 VAL X 228       9.298  23.551   1.155  1.00  0.00           H
ATOM   3514  CG2 VAL X 228       7.093  22.306  -0.009  1.00  0.00           C
ATOM   3515 HG21 VAL X 228       7.937  21.620  -0.007  1.00  0.00           H
ATOM   3516 HG22 VAL X 228       7.184  22.870  -0.942  1.00  0.00           H
ATOM   3517 HG23 VAL X 228       6.144  21.772  -0.113  1.00  0.00           H
ATOM   3518  C   VAL X 228       6.588  23.391   3.675  1.00  0.00           C
ATOM   3519  O   VAL X 228       7.421  23.728   4.496  1.00  0.00           O
ATOM   3520  N   ALA X 229       5.265  23.624   3.824  1.00  0.00           N
ATOM   3521  H   ALA X 229       4.715  23.302   3.048  1.00  0.00           H
ATOM   3522  CA  ALA X 229       4.552  24.204   4.964  1.00  0.00           C
ATOM   3523  HA  ALA X 229       5.153  25.060   5.295  1.00  0.00           H
ATOM   3524  CB  ALA X 229       3.207  24.702   4.526  1.00  0.00           C
ATOM   3525  HB1 ALA X 229       2.535  23.944   4.115  1.00  0.00           H
ATOM   3526  HB2 ALA X 229       3.298  25.540   3.839  1.00  0.00           H
ATOM   3527  HB3 ALA X 229       2.721  25.090   5.421  1.00  0.00           H
ATOM   3528  C   ALA X 229       4.430  23.143   6.117  1.00  0.00           C
ATOM   3529  O   ALA X 229       4.322  23.504   7.303  1.00  0.00           O
ATOM   3530  N   MET X 230       4.545  21.825   5.928  1.00  0.00           N
ATOM   3531  H   MET X 230       4.421  21.535   4.964  1.00  0.00           H
ATOM   3532  CA  MET X 230       4.305  20.716   6.904  1.00  0.00           C
ATOM   3533  HA  MET X 230       4.568  19.779   6.411  1.00  0.00           H
ATOM   3534  CB  MET X 230       5.271  20.710   8.079  1.00  0.00           C
ATOM   3535  HB2 MET X 230       5.101  21.545   8.747  1.00  0.00           H
ATOM   3536  HB3 MET X 230       5.088  19.772   8.600  1.00  0.00           H
ATOM   3537  CG  MET X 230       6.787  20.529   7.687  1.00  0.00           C
ATOM   3538  HG2 MET X 230       6.764  19.769   6.910  1.00  0.00           H
ATOM   3539  HG3 MET X 230       7.122  21.493   7.319  1.00  0.00           H
ATOM   3540  SD  MET X 230       7.913  20.025   9.110  1.00  0.00           S
ATOM   3541  CE  MET X 230       8.396  21.741   9.623  1.00  0.00           C
ATOM   3542  HE1 MET X 230       9.478  21.671   9.540  1.00  0.00           H
ATOM   3543  HE2 MET X 230       8.012  22.480   8.905  1.00  0.00           H
ATOM   3544  HE3 MET X 230       8.116  21.919  10.657  1.00  0.00           H
ATOM   3545  C   MET X 230       2.884  20.753   7.366  1.00  0.00           C
ATOM   3546  O   MET X 230       2.579  20.598   8.566  1.00  0.00           O
ATOM   3547  N   THR X 231       1.959  20.975   6.438  1.00  0.00           N
ATOM   3548  H   THR X 231       2.218  20.968   5.459  1.00  0.00           H
ATOM   3549  CA  THR X 231       0.535  21.068   6.779  1.00  0.00           C
ATOM   3550  HA  THR X 231       0.350  20.685   7.780  1.00  0.00           H
ATOM   3551  CB  THR X 231       0.015  22.486   6.714  1.00  0.00           C
ATOM   3552  HB  THR X 231      -0.988  22.386   7.132  1.00  0.00           H
ATOM   3553  CG2 THR X 231       0.780  23.344   7.708  1.00  0.00           C
ATOM   3554 HG21 THR X 231       1.137  22.828   8.595  1.00  0.00           H
ATOM   3555 HG22 THR X 231       0.101  24.157   7.997  1.00  0.00           H
ATOM   3556 HG23 THR X 231       1.571  23.713   7.060  1.00  0.00           H
ATOM   3557  OG1 THR X 231      -0.045  23.138   5.450  1.00  0.00           O
ATOM   3558  HG1 THR X 231      -0.570  22.630   4.824  1.00  0.00           H
ATOM   3559  C   THR X 231      -0.370  20.101   5.950  1.00  0.00           C
ATOM   3560  O   THR X 231      -0.176  19.946   4.722  1.00  0.00           O
ATOM   3561  N   HIE X 232      -1.398  19.558   6.611  1.00  0.00           N
ATOM   3562  H   HIE X 232      -1.467  19.721   7.606  1.00  0.00           H
ATOM   3563  CA  HIE X 232      -2.289  18.447   6.005  1.00  0.00           C
ATOM   3564  HA  HIE X 232      -1.978  18.208   4.983  1.00  0.00           H
ATOM   3565  CB  HIE X 232      -2.029  17.200   6.834  1.00  0.00           C
ATOM   3566  HB2 HIE X 232      -2.697  16.385   6.532  1.00  0.00           H
ATOM   3567  HB3 HIE X 232      -1.002  16.864   6.693  1.00  0.00           H
ATOM   3568  CG  HIE X 232      -2.279  17.301   8.288  1.00  0.00           C
ATOM   3569  ND1 HIE X 232      -1.828  16.442   9.272  1.00  0.00           N
ATOM   3570  CE1 HIE X 232      -2.259  16.843  10.453  1.00  0.00           C
ATOM   3571  HE1 HIE X 232      -2.074  16.440  11.440  1.00  0.00           H
ATOM   3572  NE2 HIE X 232      -3.020  18.012  10.258  1.00  0.00           N
ATOM   3573  HE2 HIE X 232      -3.299  18.685  10.959  1.00  0.00           H
ATOM   3574  CD2 HIE X 232      -2.962  18.304   8.935  1.00  0.00           C
ATOM   3575  HD2 HIE X 232      -3.400  19.201   8.535  1.00  0.00           H
ATOM   3576  C   HIE X 232      -3.786  18.876   5.908  1.00  0.00           C
ATOM   3577  O   HIE X 232      -4.314  19.865   6.490  1.00  0.00           O
ATOM   3578  N   THR X 233      -4.591  18.150   5.185  1.00  0.00           N
ATOM   3579  H   THR X 233      -4.125  17.363   4.761  1.00  0.00           H
ATOM   3580  CA  THR X 233      -6.006  18.062   5.199  1.00  0.00           C
ATOM   3581  HA  THR X 233      -6.329  18.036   6.237  1.00  0.00           H
ATOM   3582  CB  THR X 233      -6.623  19.380   4.682  1.00  0.00           C
ATOM   3583  HB  THR X 233      -6.340  20.230   5.298  1.00  0.00           H
ATOM   3584  CG2 THR X 233      -6.565  19.720   3.250  1.00  0.00           C
ATOM   3585 HG21 THR X 233      -7.062  20.678   3.099  1.00  0.00           H
ATOM   3586 HG22 THR X 233      -7.109  19.030   2.618  1.00  0.00           H
ATOM   3587 HG23 THR X 233      -5.532  19.801   2.898  1.00  0.00           H
ATOM   3588  OG1 THR X 233      -7.975  19.133   5.018  1.00  0.00           O
ATOM   3589  HG1 THR X 233      -8.457  19.913   4.721  1.00  0.00           H
ATOM   3590  C   THR X 233      -6.406  16.785   4.439  1.00  0.00           C
ATOM   3591  O   THR X 233      -5.583  16.120   3.828  1.00  0.00           O
ATOM   3592  N   SER X 234      -7.686  16.386   4.499  1.00  0.00           N
ATOM   3593  H   SER X 234      -8.370  16.984   4.929  1.00  0.00           H
ATOM   3594  CA  SER X 234      -8.229  15.138   4.036  1.00  0.00           C
ATOM   3595  HA  SER X 234      -7.654  14.792   3.185  1.00  0.00           H
ATOM   3596  CB  SER X 234      -8.277  14.063   5.157  1.00  0.00           C
ATOM   3597  HB2 SER X 234      -8.641  13.096   4.803  1.00  0.00           H
ATOM   3598  HB3 SER X 234      -7.237  13.886   5.410  1.00  0.00           H
ATOM   3599  OG  SER X 234      -9.028  14.409   6.367  1.00  0.00           O
ATOM   3600  HG  SER X 234      -8.461  14.969   6.909  1.00  0.00           H
ATOM   3601  C   SER X 234      -9.674  15.326   3.552  1.00  0.00           C
ATOM   3602  O   SER X 234     -10.342  16.311   3.939  1.00  0.00           O
ATOM   3603  N   GLN X 235     -10.194  14.353   2.738  1.00  0.00           N
ATOM   3604  H   GLN X 235      -9.637  13.534   2.560  1.00  0.00           H
ATOM   3605  CA  GLN X 235     -11.482  14.419   2.021  1.00  0.00           C
ATOM   3606  HA  GLN X 235     -12.194  14.573   2.826  1.00  0.00           H
ATOM   3607  CB  GLN X 235     -11.528  15.585   1.031  1.00  0.00           C
ATOM   3608  HB2 GLN X 235     -12.589  15.671   0.779  1.00  0.00           H
ATOM   3609  HB3 GLN X 235     -11.175  16.502   1.513  1.00  0.00           H
ATOM   3610  CG  GLN X 235     -10.702  15.270  -0.207  1.00  0.00           C
ATOM   3611  HG2 GLN X 235      -9.757  14.773   0.042  1.00  0.00           H
ATOM   3612  HG3 GLN X 235     -11.269  14.648  -0.902  1.00  0.00           H
ATOM   3613  CD  GLN X 235     -10.247  16.648  -0.815  1.00  0.00           C
ATOM   3614  OE1 GLN X 235      -9.238  17.230  -0.439  1.00  0.00           O
ATOM   3615  NE2 GLN X 235     -11.073  17.154  -1.643  1.00  0.00           N
ATOM   3616 HE21 GLN X 235     -10.995  18.115  -1.943  1.00  0.00           H
ATOM   3617 HE22 GLN X 235     -11.826  16.554  -1.962  1.00  0.00           H
ATOM   3618  C   GLN X 235     -11.814  13.073   1.319  1.00  0.00           C
ATOM   3619  O   GLN X 235     -10.913  12.265   1.060  1.00  0.00           O
ATOM   3620  N   TYR X 236     -13.070  12.784   0.807  1.00  0.00           N
ATOM   3621  H   TYR X 236     -13.858  13.210   1.262  1.00  0.00           H
ATOM   3622  CA  TYR X 236     -13.457  11.661  -0.014  1.00  0.00           C
ATOM   3623  HA  TYR X 236     -12.867  10.780   0.236  1.00  0.00           H
ATOM   3624  CB  TYR X 236     -14.846  11.073   0.235  1.00  0.00           C
ATOM   3625  HB2 TYR X 236     -15.588  11.833  -0.012  1.00  0.00           H
ATOM   3626  HB3 TYR X 236     -15.009  10.323  -0.536  1.00  0.00           H
ATOM   3627  CG  TYR X 236     -15.071  10.467   1.608  1.00  0.00           C
ATOM   3628  CD1 TYR X 236     -15.333  11.333   2.689  1.00  0.00           C
ATOM   3629  HD1 TYR X 236     -15.625  12.354   2.497  1.00  0.00           H
ATOM   3630  CE1 TYR X 236     -15.399  10.797   3.945  1.00  0.00           C
ATOM   3631  HE1 TYR X 236     -15.620  11.482   4.740  1.00  0.00           H
ATOM   3632  CZ  TYR X 236     -15.074   9.488   4.210  1.00  0.00           C
ATOM   3633  OH  TYR X 236     -15.190   9.069   5.496  1.00  0.00           O
ATOM   3634  HH  TYR X 236     -15.286   8.113   5.510  1.00  0.00           H
ATOM   3635  CE2 TYR X 236     -14.898   8.593   3.085  1.00  0.00           C
ATOM   3636  HE2 TYR X 236     -14.772   7.526   3.237  1.00  0.00           H
ATOM   3637  CD2 TYR X 236     -14.781   9.100   1.777  1.00  0.00           C
ATOM   3638  HD2 TYR X 236     -14.536   8.455   0.947  1.00  0.00           H
ATOM   3639  C   TYR X 236     -13.234  11.965  -1.476  1.00  0.00           C
ATOM   3640  O   TYR X 236     -13.584  13.108  -1.893  1.00  0.00           O
ATOM   3641  N   ILE X 237     -12.870  10.997  -2.289  1.00  0.00           N
ATOM   3642  H   ILE X 237     -12.647  10.126  -1.842  1.00  0.00           H
ATOM   3643  CA  ILE X 237     -12.762  11.065  -3.729  1.00  0.00           C
ATOM   3644  HA  ILE X 237     -12.143  11.931  -3.997  1.00  0.00           H
ATOM   3645  CB  ILE X 237     -12.020   9.832  -4.308  1.00  0.00           C
ATOM   3646  HB  ILE X 237     -12.337   8.977  -3.710  1.00  0.00           H
ATOM   3647  CG2 ILE X 237     -12.444   9.489  -5.779  1.00  0.00           C
ATOM   3648 HG21 ILE X 237     -11.936   8.572  -6.100  1.00  0.00           H
ATOM   3649 HG22 ILE X 237     -12.330  10.390  -6.372  1.00  0.00           H
ATOM   3650 HG23 ILE X 237     -13.506   9.215  -5.768  1.00  0.00           H
ATOM   3651  CG1 ILE X 237     -10.504  10.006  -4.263  1.00  0.00           C
ATOM   3652 HG12 ILE X 237     -10.043  10.694  -4.987  1.00  0.00           H
ATOM   3653 HG13 ILE X 237     -10.402  10.426  -3.268  1.00  0.00           H
ATOM   3654  CD1 ILE X 237      -9.618   8.778  -4.353  1.00  0.00           C
ATOM   3655 HD11 ILE X 237      -8.557   8.989  -4.396  1.00  0.00           H
ATOM   3656 HD12 ILE X 237      -9.756   8.227  -5.282  1.00  0.00           H
ATOM   3657 HD13 ILE X 237      -9.944   8.131  -3.531  1.00  0.00           H
ATOM   3658  C   ILE X 237     -14.206  11.166  -4.262  1.00  0.00           C
ATOM   3659  O   ILE X 237     -14.956  10.272  -4.033  1.00  0.00           O
ATOM   3660  N   CYX X 238     -14.629  12.282  -4.864  1.00  0.00           N
ATOM   3661  H   CYX X 238     -14.096  13.131  -4.864  1.00  0.00           H
ATOM   3662  CA  CYX X 238     -16.031  12.622  -5.143  1.00  0.00           C
ATOM   3663  HA  CYX X 238     -16.531  12.505  -4.179  1.00  0.00           H
ATOM   3664  CB  CYX X 238     -16.168  14.073  -5.584  1.00  0.00           C
ATOM   3665  HB2 CYX X 238     -15.589  14.252  -6.489  1.00  0.00           H
ATOM   3666  HB3 CYX X 238     -17.220  14.122  -5.871  1.00  0.00           H
ATOM   3667  SG  CYX X 238     -15.909  15.456  -4.426  1.00  0.00           S
ATOM   3668  C   CYX X 238     -16.806  11.694  -6.180  1.00  0.00           C
ATOM   3669  O   CYX X 238     -17.938  11.486  -5.991  1.00  0.00           O
ATOM   3670  N   SER X 239     -16.125  11.035  -7.109  1.00  0.00           N
ATOM   3671  H   SER X 239     -15.123  11.121  -7.170  1.00  0.00           H
ATOM   3672  CA  SER X 239     -16.804  10.185  -8.106  1.00  0.00           C
ATOM   3673  HA  SER X 239     -17.494  10.896  -8.575  1.00  0.00           H
ATOM   3674  CB  SER X 239     -15.775   9.703  -9.089  1.00  0.00           C
ATOM   3675  HB2 SER X 239     -15.238  10.414  -9.718  1.00  0.00           H
ATOM   3676  HB3 SER X 239     -15.080   9.067  -8.540  1.00  0.00           H
ATOM   3677  OG  SER X 239     -16.420   8.825  -9.968  1.00  0.00           O
ATOM   3678  HG  SER X 239     -16.588   9.253 -10.805  1.00  0.00           H
ATOM   3679  C   SER X 239     -17.654   8.968  -7.577  1.00  0.00           C
ATOM   3680  O   SER X 239     -17.201   8.412  -6.554  1.00  0.00           O
ATOM   3681  N   PRO X 240     -18.803   8.669  -8.189  1.00  0.00           N
ATOM   3682  CD  PRO X 240     -19.514   9.468  -9.219  1.00  0.00           C
ATOM   3683  HD2 PRO X 240     -18.858  10.012  -9.905  1.00  0.00           H
ATOM   3684  HD3 PRO X 240     -20.211  10.176  -8.775  1.00  0.00           H
ATOM   3685  CG  PRO X 240     -20.106   8.371 -10.012  1.00  0.00           C
ATOM   3686  HG2 PRO X 240     -19.343   7.890 -10.634  1.00  0.00           H
ATOM   3687  HG3 PRO X 240     -20.915   8.792 -10.613  1.00  0.00           H
ATOM   3688  CB  PRO X 240     -20.707   7.436  -8.952  1.00  0.00           C
ATOM   3689  HB2 PRO X 240     -21.075   6.478  -9.307  1.00  0.00           H
ATOM   3690  HB3 PRO X 240     -21.492   8.009  -8.446  1.00  0.00           H
ATOM   3691  CA  PRO X 240     -19.475   7.341  -8.064  1.00  0.00           C
ATOM   3692  HA  PRO X 240     -19.854   7.272  -7.045  1.00  0.00           H
ATOM   3693  C   PRO X 240     -18.620   6.030  -8.388  1.00  0.00           C
ATOM   3694  O   PRO X 240     -19.251   5.057  -8.177  1.00  0.00           O
ATOM   3695  N   VAL X 241     -17.406   6.111  -8.815  1.00  0.00           N
ATOM   3696  H   VAL X 241     -17.185   7.090  -8.912  1.00  0.00           H
ATOM   3697  CA  VAL X 241     -16.535   5.005  -9.004  1.00  0.00           C
ATOM   3698  HA  VAL X 241     -17.021   4.150  -9.456  1.00  0.00           H
ATOM   3699  CB  VAL X 241     -15.357   5.418  -9.917  1.00  0.00           C
ATOM   3700  HB  VAL X 241     -14.783   6.210  -9.428  1.00  0.00           H
ATOM   3701  CG1 VAL X 241     -14.375   4.273 -10.131  1.00  0.00           C
ATOM   3702 HG11 VAL X 241     -14.310   3.733  -9.187  1.00  0.00           H
ATOM   3703 HG12 VAL X 241     -14.713   3.534 -10.849  1.00  0.00           H
ATOM   3704 HG13 VAL X 241     -13.376   4.614 -10.401  1.00  0.00           H
ATOM   3705  CG2 VAL X 241     -15.965   5.850 -11.241  1.00  0.00           C
ATOM   3706 HG21 VAL X 241     -16.395   4.925 -11.616  1.00  0.00           H
ATOM   3707 HG22 VAL X 241     -15.127   6.233 -11.826  1.00  0.00           H
ATOM   3708 HG23 VAL X 241     -16.803   6.543 -11.162  1.00  0.00           H
ATOM   3709  C   VAL X 241     -15.981   4.548  -7.661  1.00  0.00           C
ATOM   3710  O   VAL X 241     -15.131   5.235  -7.081  1.00  0.00           O
ATOM   3711  N   LEU X 242     -16.556   3.499  -7.161  1.00  0.00           N
ATOM   3712  H   LEU X 242     -17.373   3.183  -7.668  1.00  0.00           H
ATOM   3713  CA  LEU X 242     -16.452   3.038  -5.717  1.00  0.00           C
ATOM   3714  HA  LEU X 242     -16.060   3.806  -5.049  1.00  0.00           H
ATOM   3715  CB  LEU X 242     -17.713   2.553  -4.964  1.00  0.00           C
ATOM   3716  HB2 LEU X 242     -17.925   1.577  -5.414  1.00  0.00           H
ATOM   3717  HB3 LEU X 242     -17.430   2.440  -3.908  1.00  0.00           H
ATOM   3718  CG  LEU X 242     -18.931   3.426  -5.078  1.00  0.00           C
ATOM   3719  HG  LEU X 242     -19.246   3.491  -6.121  1.00  0.00           H
ATOM   3720  CD1 LEU X 242     -20.118   2.731  -4.370  1.00  0.00           C
ATOM   3721 HD11 LEU X 242     -19.850   2.516  -3.331  1.00  0.00           H
ATOM   3722 HD12 LEU X 242     -20.586   1.837  -4.784  1.00  0.00           H
ATOM   3723 HD13 LEU X 242     -20.899   3.483  -4.193  1.00  0.00           H
ATOM   3724  CD2 LEU X 242     -18.611   4.772  -4.346  1.00  0.00           C
ATOM   3725 HD21 LEU X 242     -18.585   4.589  -3.273  1.00  0.00           H
ATOM   3726 HD22 LEU X 242     -17.596   5.060  -4.638  1.00  0.00           H
ATOM   3727 HD23 LEU X 242     -19.407   5.483  -4.581  1.00  0.00           H
ATOM   3728  C   LEU X 242     -15.349   1.998  -5.701  1.00  0.00           C
ATOM   3729  O   LEU X 242     -15.401   1.099  -6.533  1.00  0.00           O
ATOM   3730  N   THR X 243     -14.444   1.966  -4.680  1.00  0.00           N
ATOM   3731  H   THR X 243     -14.421   2.799  -4.116  1.00  0.00           H
ATOM   3732  CA  THR X 243     -13.320   1.064  -4.764  1.00  0.00           C
ATOM   3733  HA  THR X 243     -13.582   0.194  -5.365  1.00  0.00           H
ATOM   3734  CB  THR X 243     -12.078   1.695  -5.478  1.00  0.00           C
ATOM   3735  HB  THR X 243     -11.269   0.968  -5.483  1.00  0.00           H
ATOM   3736  CG2 THR X 243     -12.394   2.153  -6.910  1.00  0.00           C
ATOM   3737 HG21 THR X 243     -12.771   3.180  -6.958  1.00  0.00           H
ATOM   3738 HG22 THR X 243     -13.028   1.436  -7.446  1.00  0.00           H
ATOM   3739 HG23 THR X 243     -11.455   2.161  -7.463  1.00  0.00           H
ATOM   3740  OG1 THR X 243     -11.645   2.890  -4.825  1.00  0.00           O
ATOM   3741  HG1 THR X 243     -10.729   3.104  -5.004  1.00  0.00           H
ATOM   3742  C   THR X 243     -12.875   0.514  -3.448  1.00  0.00           C
ATOM   3743  O   THR X 243     -12.098  -0.505  -3.405  1.00  0.00           O
ATOM   3744  N   AP2 X 244     -13.300   1.059  -2.307  1.00  0.00           N
ATOM   3745  H   AP2 X 244     -14.079   1.708  -2.379  1.00  0.00           H
ATOM   3746  CA  AP2 X 244     -12.967   0.591  -0.912  1.00  0.00           C
ATOM   3747  HA  AP2 X 244     -11.929   0.248  -0.818  1.00  0.00           H
ATOM   3748  CB  AP2 X 244     -12.987   1.778   0.075  1.00  0.00           C
ATOM   3749  HB2 AP2 X 244     -12.112   2.324  -0.286  1.00  0.00           H
ATOM   3750  HB3 AP2 X 244     -13.824   2.474   0.041  1.00  0.00           H
ATOM   3751  CG  AP2 X 244     -12.927   1.425   1.540  1.00  0.00           C
ATOM   3752  OD1 AP2 X 244     -12.379   0.382   1.890  1.00  0.00           O
ATOM   3753  OD2 AP2 X 244     -13.382   2.196   2.393  1.00  0.00           O
ATOM   3754  C   AP2 X 244     -13.995  -0.469  -0.523  1.00  0.00           C
ATOM   3755  O   AP2 X 244     -14.711  -0.295   0.461  1.00  0.00           O
ATOM   3756  N   ASN X 245     -13.835  -1.586  -1.334  1.00  0.00           N
ATOM   3757  H   ASN X 245     -13.139  -1.622  -2.066  1.00  0.00           H
ATOM   3758  CA  ASN X 245     -14.610  -2.774  -1.330  1.00  0.00           C
ATOM   3759  HA  ASN X 245     -15.571  -2.332  -1.592  1.00  0.00           H
ATOM   3760  CB  ASN X 245     -14.227  -3.720  -2.499  1.00  0.00           C
ATOM   3761  HB2 ASN X 245     -13.339  -3.306  -2.993  1.00  0.00           H
ATOM   3762  HB3 ASN X 245     -13.857  -4.640  -2.041  1.00  0.00           H
ATOM   3763  CG  ASN X 245     -15.282  -4.077  -3.490  1.00  0.00           C
ATOM   3764  OD1 ASN X 245     -15.734  -3.205  -4.223  1.00  0.00           O
ATOM   3765  ND2 ASN X 245     -15.500  -5.336  -3.677  1.00  0.00           N
ATOM   3766 HD21 ASN X 245     -15.148  -6.010  -3.012  1.00  0.00           H
ATOM   3767 HD22 ASN X 245     -15.937  -5.680  -4.511  1.00  0.00           H
ATOM   3768  C   ASN X 245     -14.742  -3.384   0.012  1.00  0.00           C
ATOM   3769  O   ASN X 245     -13.776  -3.461   0.812  1.00  0.00           O
ATOM   3770  N   PRO X 246     -15.993  -3.917   0.367  1.00  0.00           N
ATOM   3771  CD  PRO X 246     -16.256  -4.790   1.510  1.00  0.00           C
ATOM   3772  HD2 PRO X 246     -16.478  -4.170   2.386  1.00  0.00           H
ATOM   3773  HD3 PRO X 246     -15.365  -5.396   1.627  1.00  0.00           H
ATOM   3774  CG  PRO X 246     -17.415  -5.675   1.193  1.00  0.00           C
ATOM   3775  HG2 PRO X 246     -17.844  -6.059   2.120  1.00  0.00           H
ATOM   3776  HG3 PRO X 246     -17.073  -6.566   0.671  1.00  0.00           H
ATOM   3777  CB  PRO X 246     -18.336  -4.867   0.294  1.00  0.00           C
ATOM   3778  HB2 PRO X 246     -19.004  -4.310   0.945  1.00  0.00           H
ATOM   3779  HB3 PRO X 246     -18.918  -5.504  -0.380  1.00  0.00           H
ATOM   3780  CA  PRO X 246     -17.265  -4.054  -0.442  1.00  0.00           C
ATOM   3781  HA  PRO X 246     -16.978  -4.580  -1.355  1.00  0.00           H
ATOM   3782  C   PRO X 246     -17.820  -2.748  -0.951  1.00  0.00           C
ATOM   3783  O   PRO X 246     -17.620  -1.690  -0.331  1.00  0.00           O
ATOM   3784  N   ARG X 247     -18.650  -2.840  -1.988  1.00  0.00           N
ATOM   3785  H   ARG X 247     -18.732  -3.739  -2.437  1.00  0.00           H
ATOM   3786  CA  ARG X 247     -19.470  -1.742  -2.462  1.00  0.00           C
ATOM   3787  HA  ARG X 247     -19.701  -1.058  -1.647  1.00  0.00           H
ATOM   3788  CB  ARG X 247     -18.744  -1.028  -3.581  1.00  0.00           C
ATOM   3789  HB2 ARG X 247     -19.271  -0.097  -3.802  1.00  0.00           H
ATOM   3790  HB3 ARG X 247     -17.732  -0.713  -3.299  1.00  0.00           H
ATOM   3791  CG  ARG X 247     -18.591  -1.918  -4.800  1.00  0.00           C
ATOM   3792  HG2 ARG X 247     -18.165  -2.895  -4.552  1.00  0.00           H
ATOM   3793  HG3 ARG X 247     -19.566  -2.056  -5.266  1.00  0.00           H
ATOM   3794  CD  ARG X 247     -17.782  -1.239  -5.845  1.00  0.00           C
ATOM   3795  HD2 ARG X 247     -18.172  -0.226  -5.994  1.00  0.00           H
ATOM   3796  HD3 ARG X 247     -16.746  -1.103  -5.556  1.00  0.00           H
ATOM   3797  NE  ARG X 247     -17.798  -1.927  -7.109  1.00  0.00           N
ATOM   3798  HE  ARG X 247     -18.459  -1.572  -7.788  1.00  0.00           H
ATOM   3799  CZ  ARG X 247     -17.022  -2.924  -7.545  1.00  0.00           C
ATOM   3800  NH1 ARG X 247     -16.066  -3.482  -6.861  1.00  0.00           N
ATOM   3801 HH11 ARG X 247     -15.956  -3.209  -5.885  1.00  0.00           H
ATOM   3802 HH12 ARG X 247     -15.535  -4.197  -7.320  1.00  0.00           H
ATOM   3803  NH2 ARG X 247     -17.219  -3.393  -8.725  1.00  0.00           N
ATOM   3804 HH21 ARG X 247     -18.008  -2.971  -9.192  1.00  0.00           H
ATOM   3805 HH22 ARG X 247     -16.965  -4.343  -8.963  1.00  0.00           H
ATOM   3806  C   ARG X 247     -20.862  -2.231  -2.887  1.00  0.00           C
ATOM   3807  O   ARG X 247     -20.997  -3.410  -3.109  1.00  0.00           O
ATOM   3808  N   PRO X 248     -21.855  -1.378  -3.049  1.00  0.00           N
ATOM   3809  CD  PRO X 248     -21.863   0.027  -2.568  1.00  0.00           C
ATOM   3810  HD2 PRO X 248     -20.999   0.591  -2.923  1.00  0.00           H
ATOM   3811  HD3 PRO X 248     -22.118   0.086  -1.505  1.00  0.00           H
ATOM   3812  CG  PRO X 248     -23.040   0.642  -3.200  1.00  0.00           C
ATOM   3813  HG2 PRO X 248     -22.872   1.077  -4.179  1.00  0.00           H
ATOM   3814  HG3 PRO X 248     -23.504   1.393  -2.548  1.00  0.00           H
ATOM   3815  CB  PRO X 248     -23.972  -0.496  -3.359  1.00  0.00           C
ATOM   3816  HB2 PRO X 248     -24.656  -0.245  -4.167  1.00  0.00           H
ATOM   3817  HB3 PRO X 248     -24.353  -0.648  -2.348  1.00  0.00           H
ATOM   3818  CA  PRO X 248     -23.042  -1.663  -3.788  1.00  0.00           C
ATOM   3819  HA  PRO X 248     -23.406  -2.616  -3.403  1.00  0.00           H
ATOM   3820  C   PRO X 248     -22.850  -1.692  -5.307  1.00  0.00           C
ATOM   3821  O   PRO X 248     -21.769  -1.389  -5.879  1.00  0.00           O
ATOM   3822  N   ASN X 249     -23.899  -1.983  -6.083  1.00  0.00           N
ATOM   3823  H   ASN X 249     -24.749  -2.207  -5.593  1.00  0.00           H
ATOM   3824  CA  ASN X 249     -24.103  -1.568  -7.499  1.00  0.00           C
ATOM   3825  HA  ASN X 249     -23.247  -1.994  -8.019  1.00  0.00           H
ATOM   3826  CB  ASN X 249     -25.350  -2.255  -7.913  1.00  0.00           C
ATOM   3827  HB2 ASN X 249     -25.253  -3.314  -7.643  1.00  0.00           H
ATOM   3828  HB3 ASN X 249     -26.194  -1.857  -7.338  1.00  0.00           H
ATOM   3829  CG  ASN X 249     -25.523  -2.209  -9.386  1.00  0.00           C
ATOM   3830  OD1 ASN X 249     -25.632  -1.282 -10.145  1.00  0.00           O
ATOM   3831  ND2 ASN X 249     -25.697  -3.388  -9.925  1.00  0.00           N
ATOM   3832 HD21 ASN X 249     -25.971  -4.151  -9.316  1.00  0.00           H
ATOM   3833 HD22 ASN X 249     -25.686  -3.367 -10.931  1.00  0.00           H
ATOM   3834  C   ASN X 249     -24.077  -0.030  -7.612  1.00  0.00           C
ATOM   3835  O   ASN X 249     -24.424   0.677  -6.659  1.00  0.00           O
ATOM   3836  N   ASP X 250     -23.662   0.500  -8.754  1.00  0.00           N
ATOM   3837  H   ASP X 250     -23.444  -0.093  -9.533  1.00  0.00           H
ATOM   3838  CA  ASP X 250     -23.161   1.880  -8.923  1.00  0.00           C
ATOM   3839  HA  ASP X 250     -22.384   1.802  -8.170  1.00  0.00           H
ATOM   3840  CB  ASP X 250     -22.535   2.031 -10.357  1.00  0.00           C
ATOM   3841  HB2 ASP X 250     -23.279   1.556 -10.997  1.00  0.00           H
ATOM   3842  HB3 ASP X 250     -22.337   3.043 -10.704  1.00  0.00           H
ATOM   3843  CG  ASP X 250     -21.272   1.261 -10.598  1.00  0.00           C
ATOM   3844  OD1 ASP X 250     -21.001   0.427  -9.654  1.00  0.00           O
ATOM   3845  OD2 ASP X 250     -20.583   1.318 -11.668  1.00  0.00           O
ATOM   3846  C   ASP X 250     -24.155   3.048  -8.682  1.00  0.00           C
ATOM   3847  O   ASP X 250     -25.351   2.921  -9.039  1.00  0.00           O
ATOM   3848  N   PRO X 251     -23.699   4.178  -8.130  1.00  0.00           N
ATOM   3849  CD  PRO X 251     -22.506   4.138  -7.264  1.00  0.00           C
ATOM   3850  HD2 PRO X 251     -21.633   4.127  -7.922  1.00  0.00           H
ATOM   3851  HD3 PRO X 251     -22.522   3.263  -6.615  1.00  0.00           H
ATOM   3852  CG  PRO X 251     -22.580   5.393  -6.373  1.00  0.00           C
ATOM   3853  HG2 PRO X 251     -21.573   5.814  -6.298  1.00  0.00           H
ATOM   3854  HG3 PRO X 251     -22.938   5.150  -5.368  1.00  0.00           H
ATOM   3855  CB  PRO X 251     -23.725   6.313  -6.862  1.00  0.00           C
ATOM   3856  HB2 PRO X 251     -23.304   7.182  -7.361  1.00  0.00           H
ATOM   3857  HB3 PRO X 251     -24.373   6.671  -6.050  1.00  0.00           H
ATOM   3858  CA  PRO X 251     -24.471   5.488  -7.971  1.00  0.00           C
ATOM   3859  HA  PRO X 251     -25.469   5.230  -7.621  1.00  0.00           H
ATOM   3860  C   PRO X 251     -24.540   6.315  -9.311  1.00  0.00           C
ATOM   3861  O   PRO X 251     -23.859   6.030 -10.242  1.00  0.00           O
ATOM   3862  N   THR X 252     -25.501   7.297  -9.356  1.00  0.00           N
ATOM   3863  H   THR X 252     -26.197   7.423  -8.626  1.00  0.00           H
ATOM   3864  CA  THR X 252     -25.397   8.349 -10.448  1.00  0.00           C
ATOM   3865  HA  THR X 252     -24.980   7.852 -11.313  1.00  0.00           H
ATOM   3866  CB  THR X 252     -26.736   9.030 -10.840  1.00  0.00           C
ATOM   3867  HB  THR X 252     -26.614   9.706 -11.685  1.00  0.00           H
ATOM   3868  CG2 THR X 252     -27.744   7.939 -11.205  1.00  0.00           C
ATOM   3869 HG21 THR X 252     -28.712   8.433 -11.293  1.00  0.00           H
ATOM   3870 HG22 THR X 252     -27.713   7.081 -10.534  1.00  0.00           H
ATOM   3871 HG23 THR X 252     -27.464   7.718 -12.233  1.00  0.00           H
ATOM   3872  OG1 THR X 252     -27.339   9.794  -9.746  1.00  0.00           O
ATOM   3873  HG1 THR X 252     -28.298   9.851  -9.822  1.00  0.00           H
ATOM   3874  C   THR X 252     -24.440   9.425  -9.963  1.00  0.00           C
ATOM   3875  O   THR X 252     -23.699  10.028 -10.750  1.00  0.00           O
ATOM   3876  N   VAL X 253     -24.311   9.714  -8.653  1.00  0.00           N
ATOM   3877  H   VAL X 253     -25.098   9.342  -8.146  1.00  0.00           H
ATOM   3878  CA  VAL X 253     -23.537  10.722  -7.973  1.00  0.00           C
ATOM   3879  HA  VAL X 253     -22.667  10.933  -8.592  1.00  0.00           H
ATOM   3880  CB  VAL X 253     -24.355  12.032  -7.808  1.00  0.00           C
ATOM   3881  HB  VAL X 253     -24.443  12.572  -8.754  1.00  0.00           H
ATOM   3882  CG1 VAL X 253     -25.714  11.877  -7.212  1.00  0.00           C
ATOM   3883 HG11 VAL X 253     -26.292  11.092  -7.713  1.00  0.00           H
ATOM   3884 HG12 VAL X 253     -25.535  11.399  -6.246  1.00  0.00           H
ATOM   3885 HG13 VAL X 253     -26.212  12.824  -7.057  1.00  0.00           H
ATOM   3886  CG2 VAL X 253     -23.655  12.994  -6.753  1.00  0.00           C
ATOM   3887 HG21 VAL X 253     -24.271  13.889  -6.622  1.00  0.00           H
ATOM   3888 HG22 VAL X 253     -22.712  13.298  -7.196  1.00  0.00           H
ATOM   3889 HG23 VAL X 253     -23.595  12.465  -5.801  1.00  0.00           H
ATOM   3890  C   VAL X 253     -22.905  10.224  -6.699  1.00  0.00           C
ATOM   3891  O   VAL X 253     -23.486   9.506  -5.992  1.00  0.00           O
ATOM   3892  N   GLY X 254     -21.628  10.550  -6.474  1.00  0.00           N
ATOM   3893  H   GLY X 254     -21.197  11.249  -7.061  1.00  0.00           H
ATOM   3894  CA  GLY X 254     -20.895  10.144  -5.285  1.00  0.00           C
ATOM   3895  HA2 GLY X 254     -21.217   9.237  -4.771  1.00  0.00           H
ATOM   3896  HA3 GLY X 254     -19.923   9.839  -5.659  1.00  0.00           H
ATOM   3897  C   GLY X 254     -20.792  11.333  -4.317  1.00  0.00           C
ATOM   3898  O   GLY X 254     -21.591  12.307  -4.356  1.00  0.00           O
ATOM   3899  N   LYS X 255     -19.773  11.303  -3.407  1.00  0.00           N
ATOM   3900  H   LYS X 255     -19.029  10.618  -3.495  1.00  0.00           H
ATOM   3901  CA  LYS X 255     -19.823  12.031  -2.125  1.00  0.00           C
ATOM   3902  HA  LYS X 255     -20.347  12.976  -2.276  1.00  0.00           H
ATOM   3903  CB  LYS X 255     -20.622  11.179  -1.116  1.00  0.00           C
ATOM   3904  HB2 LYS X 255     -20.084  10.308  -0.730  1.00  0.00           H
ATOM   3905  HB3 LYS X 255     -20.544  11.827  -0.236  1.00  0.00           H
ATOM   3906  CG  LYS X 255     -22.106  10.907  -1.346  1.00  0.00           C
ATOM   3907  HG2 LYS X 255     -22.559  11.850  -1.643  1.00  0.00           H
ATOM   3908  HG3 LYS X 255     -22.159  10.162  -2.149  1.00  0.00           H
ATOM   3909  CD  LYS X 255     -22.845  10.304  -0.143  1.00  0.00           C
ATOM   3910  HD2 LYS X 255     -23.908  10.238  -0.354  1.00  0.00           H
ATOM   3911  HD3 LYS X 255     -22.369   9.359   0.136  1.00  0.00           H
ATOM   3912  CE  LYS X 255     -22.809  11.197   1.063  1.00  0.00           C
ATOM   3913  HE2 LYS X 255     -21.801  11.452   1.394  1.00  0.00           H
ATOM   3914  HE3 LYS X 255     -23.326  12.111   0.785  1.00  0.00           H
ATOM   3915  NZ  LYS X 255     -23.469  10.613   2.331  1.00  0.00           N
ATOM   3916  HZ1 LYS X 255     -23.411  11.215   3.144  1.00  0.00           H
ATOM   3917  HZ2 LYS X 255     -22.904   9.805   2.559  1.00  0.00           H
ATOM   3918  HZ3 LYS X 255     -24.415  10.291   2.259  1.00  0.00           H
ATOM   3919  C   LYS X 255     -18.388  12.296  -1.492  1.00  0.00           C
ATOM   3920  O   LYS X 255     -17.568  11.436  -1.447  1.00  0.00           O
ATOM   3921  N   CYX X 256     -18.193  13.502  -1.046  1.00  0.00           N
ATOM   3922  H   CYX X 256     -19.022  14.035  -1.238  1.00  0.00           H
ATOM   3923  CA  CYX X 256     -16.958  14.197  -0.797  1.00  0.00           C
ATOM   3924  HA  CYX X 256     -16.229  13.581  -1.322  1.00  0.00           H
ATOM   3925  CB  CYX X 256     -16.918  15.514  -1.577  1.00  0.00           C
ATOM   3926  HB2 CYX X 256     -17.423  16.259  -0.968  1.00  0.00           H
ATOM   3927  HB3 CYX X 256     -15.896  15.871  -1.705  1.00  0.00           H
ATOM   3928  SG  CYX X 256     -17.524  15.338  -3.241  1.00  0.00           S
ATOM   3929  C   CYX X 256     -16.534  14.385   0.636  1.00  0.00           C
ATOM   3930  O   CYX X 256     -15.298  14.551   0.849  1.00  0.00           O
ATOM   3931  N   ASN X 257     -17.463  14.318   1.634  1.00  0.00           N
ATOM   3932  H   ASN X 257     -18.428  14.175   1.352  1.00  0.00           H
ATOM   3933  CA  ASN X 257     -17.225  14.809   2.997  1.00  0.00           C
ATOM   3934  HA  ASN X 257     -16.149  14.808   3.117  1.00  0.00           H
ATOM   3935  CB  ASN X 257     -17.514  16.271   3.149  1.00  0.00           C
ATOM   3936  HB2 ASN X 257     -18.541  16.599   2.947  1.00  0.00           H
ATOM   3937  HB3 ASN X 257     -17.442  16.506   4.208  1.00  0.00           H
ATOM   3938  CG  ASN X 257     -16.683  17.142   2.282  1.00  0.00           C
ATOM   3939  OD1 ASN X 257     -15.651  17.571   2.631  1.00  0.00           O
ATOM   3940  ND2 ASN X 257     -17.254  17.494   1.155  1.00  0.00           N
ATOM   3941 HD21 ASN X 257     -18.201  17.292   0.883  1.00  0.00           H
ATOM   3942 HD22 ASN X 257     -16.760  18.218   0.653  1.00  0.00           H
ATOM   3943  C   ASN X 257     -17.928  13.925   4.000  1.00  0.00           C
ATOM   3944  O   ASN X 257     -17.487  13.850   5.136  1.00  0.00           O
ATOM   3945  N   ASP X 258     -18.866  13.095   3.563  1.00  0.00           N
ATOM   3946  H   ASP X 258     -19.258  13.306   2.656  1.00  0.00           H
ATOM   3947  CA  ASP X 258     -19.269  11.918   4.311  1.00  0.00           C
ATOM   3948  HA  ASP X 258     -18.418  11.698   4.958  1.00  0.00           H
ATOM   3949  CB  ASP X 258     -20.490  12.248   5.246  1.00  0.00           C
ATOM   3950  HB2 ASP X 258     -20.601  11.426   5.950  1.00  0.00           H
ATOM   3951  HB3 ASP X 258     -20.326  13.158   5.833  1.00  0.00           H
ATOM   3952  CG  ASP X 258     -21.823  12.426   4.520  1.00  0.00           C
ATOM   3953  OD1 ASP X 258     -22.812  11.772   4.977  1.00  0.00           O
ATOM   3954  OD2 ASP X 258     -21.962  13.201   3.516  1.00  0.00           O
ATOM   3955  C   ASP X 258     -19.481  10.742   3.402  1.00  0.00           C
ATOM   3956  O   ASP X 258     -19.856  10.909   2.218  1.00  0.00           O
ATOM   3957  N   PRO X 259     -19.357   9.529   3.990  1.00  0.00           N
ATOM   3958  CD  PRO X 259     -19.201   9.167   5.395  1.00  0.00           C
ATOM   3959  HD2 PRO X 259     -20.174   9.095   5.883  1.00  0.00           H
ATOM   3960  HD3 PRO X 259     -18.471   9.853   5.812  1.00  0.00           H
ATOM   3961  CG  PRO X 259     -18.583   7.779   5.414  1.00  0.00           C
ATOM   3962  HG2 PRO X 259     -18.640   7.431   6.442  1.00  0.00           H
ATOM   3963  HG3 PRO X 259     -17.548   7.832   5.087  1.00  0.00           H
ATOM   3964  CB  PRO X 259     -19.308   7.155   4.289  1.00  0.00           C
ATOM   3965  HB2 PRO X 259     -20.348   6.896   4.503  1.00  0.00           H
ATOM   3966  HB3 PRO X 259     -18.946   6.197   3.900  1.00  0.00           H
ATOM   3967  CA  PRO X 259     -19.419   8.251   3.222  1.00  0.00           C
ATOM   3968  HA  PRO X 259     -18.608   8.208   2.502  1.00  0.00           H
ATOM   3969  C   PRO X 259     -20.541   8.022   2.309  1.00  0.00           C
ATOM   3970  O   PRO X 259     -21.693   8.485   2.613  1.00  0.00           O
ATOM   3971  N   TYR X 260     -20.294   7.250   1.223  1.00  0.00           N
ATOM   3972  H   TYR X 260     -19.305   7.125   1.038  1.00  0.00           H
ATOM   3973  CA  TYR X 260     -21.302   6.414   0.579  1.00  0.00           C
ATOM   3974  HA  TYR X 260     -22.191   7.055   0.578  1.00  0.00           H
ATOM   3975  CB  TYR X 260     -20.976   6.187  -0.901  1.00  0.00           C
ATOM   3976  HB2 TYR X 260     -20.440   7.005  -1.382  1.00  0.00           H
ATOM   3977  HB3 TYR X 260     -20.403   5.265  -1.002  1.00  0.00           H
ATOM   3978  CG  TYR X 260     -22.214   5.875  -1.772  1.00  0.00           C
ATOM   3979  CD1 TYR X 260     -23.023   6.906  -2.206  1.00  0.00           C
ATOM   3980  HD1 TYR X 260     -22.778   7.936  -1.983  1.00  0.00           H
ATOM   3981  CE1 TYR X 260     -24.242   6.680  -2.844  1.00  0.00           C
ATOM   3982  HE1 TYR X 260     -24.885   7.511  -3.102  1.00  0.00           H
ATOM   3983  CZ  TYR X 260     -24.609   5.319  -3.112  1.00  0.00           C
ATOM   3984  OH  TYR X 260     -25.670   5.032  -3.900  1.00  0.00           O
ATOM   3985  HH  TYR X 260     -25.664   4.108  -4.175  1.00  0.00           H
ATOM   3986  CE2 TYR X 260     -23.763   4.218  -2.726  1.00  0.00           C
ATOM   3987  HE2 TYR X 260     -24.072   3.203  -2.936  1.00  0.00           H
ATOM   3988  CD2 TYR X 260     -22.553   4.527  -2.040  1.00  0.00           C
ATOM   3989  HD2 TYR X 260     -21.928   3.667  -1.830  1.00  0.00           H
ATOM   3990  C   TYR X 260     -21.469   5.065   1.230  1.00  0.00           C
ATOM   3991  O   TYR X 260     -20.538   4.498   1.690  1.00  0.00           O
ATOM   3992  N   PRO X 261     -22.715   4.579   1.214  1.00  0.00           N
ATOM   3993  CD  PRO X 261     -23.954   5.264   0.820  1.00  0.00           C
ATOM   3994  HD2 PRO X 261     -24.244   5.038  -0.209  1.00  0.00           H
ATOM   3995  HD3 PRO X 261     -23.934   6.314   1.090  1.00  0.00           H
ATOM   3996  CG  PRO X 261     -24.947   4.598   1.765  1.00  0.00           C
ATOM   3997  HG2 PRO X 261     -25.926   4.709   1.304  1.00  0.00           H
ATOM   3998  HG3 PRO X 261     -24.777   4.727   2.838  1.00  0.00           H
ATOM   3999  CB  PRO X 261     -24.565   3.173   1.616  1.00  0.00           C
ATOM   4000  HB2 PRO X 261     -24.931   2.850   0.644  1.00  0.00           H
ATOM   4001  HB3 PRO X 261     -25.192   2.634   2.314  1.00  0.00           H
ATOM   4002  CA  PRO X 261     -23.057   3.308   1.899  1.00  0.00           C
ATOM   4003  HA  PRO X 261     -22.857   3.403   2.959  1.00  0.00           H
ATOM   4004  C   PRO X 261     -22.357   1.998   1.449  1.00  0.00           C
ATOM   4005  O   PRO X 261     -21.702   1.924   0.384  1.00  0.00           O
ATOM   4006  N   GLY X 262     -22.610   0.943   2.264  1.00  0.00           N
ATOM   4007  H   GLY X 262     -23.222   1.120   3.044  1.00  0.00           H
ATOM   4008  CA  GLY X 262     -22.317  -0.477   1.964  1.00  0.00           C
ATOM   4009  HA2 GLY X 262     -23.248  -1.033   2.057  1.00  0.00           H
ATOM   4010  HA3 GLY X 262     -22.019  -0.579   0.921  1.00  0.00           H
ATOM   4011  C   GLY X 262     -21.345  -1.248   2.740  1.00  0.00           C
ATOM   4012  O   GLY X 262     -21.125  -2.461   2.526  1.00  0.00           O
ATOM   4013  N   ASN X 263     -20.768  -0.659   3.776  1.00  0.00           N
ATOM   4014  H   ASN X 263     -21.096   0.259   4.042  1.00  0.00           H
ATOM   4015  CA  ASN X 263     -19.825  -1.185   4.789  1.00  0.00           C
ATOM   4016  HA  ASN X 263     -19.914  -2.266   4.842  1.00  0.00           H
ATOM   4017  CB  ASN X 263     -18.307  -0.742   4.624  1.00  0.00           C
ATOM   4018  HB2 ASN X 263     -18.033   0.248   4.986  1.00  0.00           H
ATOM   4019  HB3 ASN X 263     -17.725  -1.233   5.406  1.00  0.00           H
ATOM   4020  CG  ASN X 263     -17.870  -0.900   3.155  1.00  0.00           C
ATOM   4021  OD1 ASN X 263     -17.039  -0.152   2.599  1.00  0.00           O
ATOM   4022  ND2 ASN X 263     -18.230  -1.926   2.414  1.00  0.00           N
ATOM   4023 HD21 ASN X 263     -18.722  -2.695   2.852  1.00  0.00           H
ATOM   4024 HD22 ASN X 263     -18.085  -1.949   1.417  1.00  0.00           H
ATOM   4025  C   ASN X 263     -20.184  -0.871   6.273  1.00  0.00           C
ATOM   4026  O   ASN X 263     -20.674   0.209   6.572  1.00  0.00           O
ATOM   4027  N   ASN X 264     -19.863  -1.822   7.187  1.00  0.00           N
ATOM   4028  H   ASN X 264     -19.572  -2.733   6.876  1.00  0.00           H
ATOM   4029  CA  ASN X 264     -19.937  -1.537   8.601  1.00  0.00           C
ATOM   4030  HA  ASN X 264     -19.771  -0.457   8.697  1.00  0.00           H
ATOM   4031  CB  ASN X 264     -21.352  -2.018   9.126  1.00  0.00           C
ATOM   4032  HB2 ASN X 264     -22.052  -1.396   8.578  1.00  0.00           H
ATOM   4033  HB3 ASN X 264     -21.508  -3.067   8.864  1.00  0.00           H
ATOM   4034  CG  ASN X 264     -21.333  -1.697  10.603  1.00  0.00           C
ATOM   4035  OD1 ASN X 264     -20.968  -2.449  11.484  1.00  0.00           O
ATOM   4036  ND2 ASN X 264     -21.515  -0.405  10.830  1.00  0.00           N
ATOM   4037 HD21 ASN X 264     -21.840   0.283  10.166  1.00  0.00           H
ATOM   4038 HD22 ASN X 264     -21.214  -0.018  11.716  1.00  0.00           H
ATOM   4039  C   ASN X 264     -18.779  -2.313   9.213  1.00  0.00           C
ATOM   4040  O   ASN X 264     -18.894  -3.564   9.277  1.00  0.00           O
ATOM   4041  N   ASN X 265     -17.733  -1.605   9.615  1.00  0.00           N
ATOM   4042  H   ASN X 265     -17.759  -0.604   9.512  1.00  0.00           H
ATOM   4043  CA  ASN X 265     -16.354  -2.181   9.794  1.00  0.00           C
ATOM   4044  HA  ASN X 265     -15.733  -1.290   9.898  1.00  0.00           H
ATOM   4045  CB  ASN X 265     -16.363  -2.879  11.179  1.00  0.00           C
ATOM   4046  HB2 ASN X 265     -16.791  -2.226  11.940  1.00  0.00           H
ATOM   4047  HB3 ASN X 265     -16.874  -3.832  11.054  1.00  0.00           H
ATOM   4048  CG  ASN X 265     -14.887  -3.193  11.583  1.00  0.00           C
ATOM   4049  OD1 ASN X 265     -13.947  -2.446  11.271  1.00  0.00           O
ATOM   4050  ND2 ASN X 265     -14.652  -4.337  12.182  1.00  0.00           N
ATOM   4051 HD21 ASN X 265     -15.367  -5.046  12.145  1.00  0.00           H
ATOM   4052 HD22 ASN X 265     -13.691  -4.493  12.445  1.00  0.00           H
ATOM   4053  C   ASN X 265     -15.740  -2.939   8.578  1.00  0.00           C
ATOM   4054  O   ASN X 265     -15.323  -4.140   8.806  1.00  0.00           O
ATOM   4055  N   AN1 X 266     -15.730  -2.337   7.338  1.00  0.00           N
ATOM   4056  H   AN1 X 266     -15.979  -1.380   7.180  1.00  0.00           H
ATOM   4057  CA  AN1 X 266     -15.219  -3.047   6.116  1.00  0.00           C
ATOM   4058  HA  AN1 X 266     -14.453  -3.787   6.342  1.00  0.00           H
ATOM   4059  CB  AN1 X 266     -16.321  -3.942   5.471  1.00  0.00           C
ATOM   4060  HB2 AN1 X 266     -17.153  -4.100   6.147  1.00  0.00           H
ATOM   4061  HB3 AN1 X 266     -16.793  -3.403   4.652  1.00  0.00           H
ATOM   4062  CG  AN1 X 266     -15.897  -5.212   4.889  1.00  0.00           C
ATOM   4063  OD1 AN1 X 266     -14.745  -5.529   4.756  1.00  0.00           O
ATOM   4064  ND2 AN1 X 266     -16.786  -6.052   4.509  1.00  0.00           N
ATOM   4065 HD21 AN1 X 266     -17.786  -5.921   4.571  1.00  0.00           H
ATOM   4066 HD22 AN1 X 266     -16.467  -6.950   4.189  1.00  0.00           H
ATOM   4067  C   AN1 X 266     -14.520  -2.195   5.016  1.00  0.00           C
ATOM   4068  O   AN1 X 266     -15.031  -1.158   4.711  1.00  0.00           O
ATOM   4069  N   GLY X 267     -13.472  -2.792   4.397  1.00  0.00           N
ATOM   4070  H   GLY X 267     -13.484  -3.789   4.566  1.00  0.00           H
ATOM   4071  CA  GLY X 267     -12.658  -2.190   3.352  1.00  0.00           C
ATOM   4072  HA2 GLY X 267     -13.237  -1.748   2.547  1.00  0.00           H
ATOM   4073  HA3 GLY X 267     -12.118  -1.303   3.713  1.00  0.00           H
ATOM   4074  C   GLY X 267     -11.526  -3.019   2.722  1.00  0.00           C
ATOM   4075  O   GLY X 267     -11.434  -4.201   3.019  1.00  0.00           O
ATOM   4076  N   VAL X 268     -10.623  -2.316   1.976  1.00  0.00           N
ATOM   4077  H   VAL X 268     -10.893  -1.361   1.797  1.00  0.00           H
ATOM   4078  CA  VAL X 268      -9.409  -2.889   1.399  1.00  0.00           C
ATOM   4079  HA  VAL X 268      -8.910  -3.607   2.043  1.00  0.00           H
ATOM   4080  CB  VAL X 268      -9.871  -3.737   0.127  1.00  0.00           C
ATOM   4081  HB  VAL X 268     -10.705  -4.400   0.356  1.00  0.00           H
ATOM   4082  CG1 VAL X 268     -10.369  -2.848  -0.998  1.00  0.00           C
ATOM   4083 HG11 VAL X 268     -10.853  -3.474  -1.755  1.00  0.00           H
ATOM   4084 HG12 VAL X 268     -11.088  -2.137  -0.597  1.00  0.00           H
ATOM   4085 HG13 VAL X 268      -9.552  -2.295  -1.467  1.00  0.00           H
ATOM   4086  CG2 VAL X 268      -8.682  -4.658  -0.414  1.00  0.00           C
ATOM   4087 HG21 VAL X 268      -8.376  -5.314   0.407  1.00  0.00           H
ATOM   4088 HG22 VAL X 268      -7.797  -4.114  -0.754  1.00  0.00           H
ATOM   4089 HG23 VAL X 268      -8.916  -5.289  -1.270  1.00  0.00           H
ATOM   4090  C   VAL X 268      -8.431  -1.841   1.017  1.00  0.00           C
ATOM   4091  O   VAL X 268      -8.852  -0.720   0.739  1.00  0.00           O
ATOM   4092  N   LYS X 269      -7.166  -2.140   0.974  1.00  0.00           N
ATOM   4093  H   LYS X 269      -6.873  -3.057   1.292  1.00  0.00           H
ATOM   4094  CA  LYS X 269      -6.087  -1.175   0.481  1.00  0.00           C
ATOM   4095  HA  LYS X 269      -6.182  -0.243   1.040  1.00  0.00           H
ATOM   4096  CB  LYS X 269      -4.676  -1.754   0.794  1.00  0.00           C
ATOM   4097  HB2 LYS X 269      -4.676  -2.342   1.719  1.00  0.00           H
ATOM   4098  HB3 LYS X 269      -4.372  -2.451   0.018  1.00  0.00           H
ATOM   4099  CG  LYS X 269      -3.628  -0.555   0.905  1.00  0.00           C
ATOM   4100  HG2 LYS X 269      -3.813  -0.002  -0.012  1.00  0.00           H
ATOM   4101  HG3 LYS X 269      -3.755   0.009   1.828  1.00  0.00           H
ATOM   4102  CD  LYS X 269      -2.175  -1.115   0.905  1.00  0.00           C
ATOM   4103  HD2 LYS X 269      -2.152  -1.809   1.746  1.00  0.00           H
ATOM   4104  HD3 LYS X 269      -1.867  -1.548  -0.050  1.00  0.00           H
ATOM   4105  CE  LYS X 269      -1.147  -0.018   1.251  1.00  0.00           C
ATOM   4106  HE2 LYS X 269      -0.200  -0.498   1.528  1.00  0.00           H
ATOM   4107  HE3 LYS X 269      -1.064   0.647   0.394  1.00  0.00           H
ATOM   4108  NZ  LYS X 269      -1.434   0.850   2.411  1.00  0.00           N
ATOM   4109  HZ1 LYS X 269      -1.687   0.279   3.198  1.00  0.00           H
ATOM   4110  HZ2 LYS X 269      -2.186   1.515   2.288  1.00  0.00           H
ATOM   4111  HZ3 LYS X 269      -0.581   1.323   2.687  1.00  0.00           H
ATOM   4112  C   LYS X 269      -6.377  -0.943  -1.009  1.00  0.00           C
ATOM   4113  O   LYS X 269      -7.000  -1.765  -1.650  1.00  0.00           O
ATOM   4114  N   GLY X 270      -5.835   0.108  -1.594  1.00  0.00           N
ATOM   4115  H   GLY X 270      -5.244   0.733  -1.069  1.00  0.00           H
ATOM   4116  CA  GLY X 270      -5.991   0.559  -3.010  1.00  0.00           C
ATOM   4117  HA2 GLY X 270      -6.029  -0.285  -3.706  1.00  0.00           H
ATOM   4118  HA3 GLY X 270      -7.011   0.913  -3.154  1.00  0.00           H
ATOM   4119  C   GLY X 270      -5.214   1.763  -3.534  1.00  0.00           C
ATOM   4120  O   GLY X 270      -4.468   2.473  -2.794  1.00  0.00           O
ATOM   4121  N   PHE X 271      -5.190   1.925  -4.853  1.00  0.00           N
ATOM   4122  H   PHE X 271      -5.640   1.224  -5.434  1.00  0.00           H
ATOM   4123  CA  PHE X 271      -4.517   3.030  -5.504  1.00  0.00           C
ATOM   4124  HA  PHE X 271      -3.996   3.607  -4.746  1.00  0.00           H
ATOM   4125  CB  PHE X 271      -3.240   2.695  -6.312  1.00  0.00           C
ATOM   4126  HB2 PHE X 271      -2.633   3.599  -6.404  1.00  0.00           H
ATOM   4127  HB3 PHE X 271      -2.779   1.818  -5.872  1.00  0.00           H
ATOM   4128  CG  PHE X 271      -3.517   2.371  -7.773  1.00  0.00           C
ATOM   4129  CD1 PHE X 271      -3.811   1.093  -8.157  1.00  0.00           C
ATOM   4130  HD1 PHE X 271      -4.112   0.418  -7.370  1.00  0.00           H
ATOM   4131  CE1 PHE X 271      -3.738   0.718  -9.507  1.00  0.00           C
ATOM   4132  HE1 PHE X 271      -3.802  -0.309  -9.835  1.00  0.00           H
ATOM   4133  CZ  PHE X 271      -3.433   1.679 -10.477  1.00  0.00           C
ATOM   4134  HZ  PHE X 271      -3.434   1.348 -11.505  1.00  0.00           H
ATOM   4135  CE2 PHE X 271      -3.196   3.003 -10.114  1.00  0.00           C
ATOM   4136  HE2 PHE X 271      -3.008   3.766 -10.853  1.00  0.00           H
ATOM   4137  CD2 PHE X 271      -3.182   3.339  -8.730  1.00  0.00           C
ATOM   4138  HD2 PHE X 271      -2.950   4.345  -8.415  1.00  0.00           H
ATOM   4139  C   PHE X 271      -5.450   4.052  -6.201  1.00  0.00           C
ATOM   4140  O   PHE X 271      -6.516   3.742  -6.733  1.00  0.00           O
ATOM   4141  N   SER X 272      -4.997   5.298  -6.233  1.00  0.00           N
ATOM   4142  H   SER X 272      -4.053   5.461  -5.916  1.00  0.00           H
ATOM   4143  CA  SER X 272      -5.390   6.326  -7.145  1.00  0.00           C
ATOM   4144  HA  SER X 272      -5.559   5.792  -8.079  1.00  0.00           H
ATOM   4145  CB  SER X 272      -6.736   7.012  -6.758  1.00  0.00           C
ATOM   4146  HB2 SER X 272      -7.090   7.672  -7.553  1.00  0.00           H
ATOM   4147  HB3 SER X 272      -7.565   6.339  -6.537  1.00  0.00           H
ATOM   4148  OG  SER X 272      -6.551   7.815  -5.647  1.00  0.00           O
ATOM   4149  HG  SER X 272      -6.028   7.272  -5.046  1.00  0.00           H
ATOM   4150  C   SER X 272      -4.223   7.284  -7.426  1.00  0.00           C
ATOM   4151  O   SER X 272      -3.440   7.476  -6.579  1.00  0.00           O
ATOM   4152  N   TYR X 273      -4.186   7.811  -8.653  1.00  0.00           N
ATOM   4153  H   TYR X 273      -4.968   7.631  -9.257  1.00  0.00           H
ATOM   4154  CA  TYR X 273      -3.483   9.022  -9.002  1.00  0.00           C
ATOM   4155  HA  TYR X 273      -3.009   9.333  -8.079  1.00  0.00           H
ATOM   4156  CB  TYR X 273      -2.369   8.687 -10.038  1.00  0.00           C
ATOM   4157  HB2 TYR X 273      -2.807   8.261 -10.941  1.00  0.00           H
ATOM   4158  HB3 TYR X 273      -1.935   9.631 -10.354  1.00  0.00           H
ATOM   4159  CG  TYR X 273      -1.219   7.884  -9.484  1.00  0.00           C
ATOM   4160  CD1 TYR X 273      -1.307   6.555  -9.365  1.00  0.00           C
ATOM   4161  HD1 TYR X 273      -2.262   6.151  -9.670  1.00  0.00           H
ATOM   4162  CE1 TYR X 273      -0.295   5.769  -9.019  1.00  0.00           C
ATOM   4163  HE1 TYR X 273      -0.432   4.710  -8.842  1.00  0.00           H
ATOM   4164  CZ  TYR X 273       0.940   6.370  -8.665  1.00  0.00           C
ATOM   4165  OH  TYR X 273       1.946   5.675  -8.119  1.00  0.00           O
ATOM   4166  HH  TYR X 273       2.141   4.774  -8.359  1.00  0.00           H
ATOM   4167  CE2 TYR X 273       0.979   7.765  -8.543  1.00  0.00           C
ATOM   4168  HE2 TYR X 273       1.842   8.141  -8.020  1.00  0.00           H
ATOM   4169  CD2 TYR X 273      -0.101   8.529  -8.883  1.00  0.00           C
ATOM   4170  HD2 TYR X 273      -0.100   9.599  -8.699  1.00  0.00           H
ATOM   4171  C   TYR X 273      -4.554  10.018  -9.464  1.00  0.00           C
ATOM   4172  O   TYR X 273      -5.556   9.678 -10.148  1.00  0.00           O
ATOM   4173  N   LEU X 274      -4.401  11.265  -9.048  1.00  0.00           N
ATOM   4174  H   LEU X 274      -3.537  11.400  -8.541  1.00  0.00           H
ATOM   4175  CA  LEU X 274      -5.561  12.211  -8.873  1.00  0.00           C
ATOM   4176  HA  LEU X 274      -6.464  11.844  -9.361  1.00  0.00           H
ATOM   4177  CB  LEU X 274      -5.882  12.338  -7.329  1.00  0.00           C
ATOM   4178  HB2 LEU X 274      -5.031  12.716  -6.766  1.00  0.00           H
ATOM   4179  HB3 LEU X 274      -6.736  12.992  -7.175  1.00  0.00           H
ATOM   4180  CG  LEU X 274      -6.276  11.014  -6.661  1.00  0.00           C
ATOM   4181  HG  LEU X 274      -5.521  10.244  -6.807  1.00  0.00           H
ATOM   4182  CD1 LEU X 274      -6.502  11.131  -5.127  1.00  0.00           C
ATOM   4183 HD11 LEU X 274      -6.321  10.163  -4.659  1.00  0.00           H
ATOM   4184 HD12 LEU X 274      -7.444  11.603  -4.854  1.00  0.00           H
ATOM   4185 HD13 LEU X 274      -5.669  11.614  -4.621  1.00  0.00           H
ATOM   4186  CD2 LEU X 274      -7.625  10.628  -7.380  1.00  0.00           C
ATOM   4187 HD21 LEU X 274      -8.326  11.418  -7.090  1.00  0.00           H
ATOM   4188 HD22 LEU X 274      -7.526  10.611  -8.464  1.00  0.00           H
ATOM   4189 HD23 LEU X 274      -7.924   9.739  -6.826  1.00  0.00           H
ATOM   4190  C   LEU X 274      -5.289  13.615  -9.452  1.00  0.00           C
ATOM   4191  O   LEU X 274      -5.972  14.515  -8.932  1.00  0.00           O
ATOM   4192  N   ASP X 275      -4.361  13.836 -10.350  1.00  0.00           N
ATOM   4193  H   ASP X 275      -3.907  13.027 -10.742  1.00  0.00           H
ATOM   4194  CA  ASP X 275      -3.990  15.129 -10.762  1.00  0.00           C
ATOM   4195  HA  ASP X 275      -3.616  15.635  -9.866  1.00  0.00           H
ATOM   4196  CB  ASP X 275      -2.816  14.931 -11.650  1.00  0.00           C
ATOM   4197  HB2 ASP X 275      -2.275  14.054 -11.303  1.00  0.00           H
ATOM   4198  HB3 ASP X 275      -3.083  14.748 -12.693  1.00  0.00           H
ATOM   4199  CG  ASP X 275      -1.807  16.096 -11.558  1.00  0.00           C
ATOM   4200  OD1 ASP X 275      -1.279  16.599 -12.544  1.00  0.00           O
ATOM   4201  OD2 ASP X 275      -1.635  16.551 -10.450  1.00  0.00           O
ATOM   4202  C   ASP X 275      -4.980  16.022 -11.568  1.00  0.00           C
ATOM   4203  O   ASP X 275      -4.929  17.266 -11.617  1.00  0.00           O
ATOM   4204  N   GLY X 276      -5.746  15.424 -12.446  1.00  0.00           N
ATOM   4205  H   GLY X 276      -5.794  14.415 -12.359  1.00  0.00           H
ATOM   4206  CA  GLY X 276      -6.842  16.104 -13.131  1.00  0.00           C
ATOM   4207  HA2 GLY X 276      -7.581  16.154 -12.324  1.00  0.00           H
ATOM   4208  HA3 GLY X 276      -6.604  17.103 -13.473  1.00  0.00           H
ATOM   4209  C   GLY X 276      -7.430  15.208 -14.195  1.00  0.00           C
ATOM   4210  O   GLY X 276      -8.012  14.175 -13.768  1.00  0.00           O
ATOM   4211  N   VAL X 277      -7.295  15.435 -15.471  1.00  0.00           N
ATOM   4212  H   VAL X 277      -6.813  16.282 -15.709  1.00  0.00           H
ATOM   4213  CA  VAL X 277      -7.810  14.486 -16.592  1.00  0.00           C
ATOM   4214  HA  VAL X 277      -8.888  14.392 -16.425  1.00  0.00           H
ATOM   4215  CB  VAL X 277      -7.716  15.129 -17.962  1.00  0.00           C
ATOM   4216  HB  VAL X 277      -8.047  16.174 -17.978  1.00  0.00           H
ATOM   4217  CG1 VAL X 277      -6.355  15.174 -18.664  1.00  0.00           C
ATOM   4218 HG11 VAL X 277      -6.368  15.721 -19.594  1.00  0.00           H
ATOM   4219 HG12 VAL X 277      -5.723  15.804 -18.045  1.00  0.00           H
ATOM   4220 HG13 VAL X 277      -5.913  14.180 -18.797  1.00  0.00           H
ATOM   4221  CG2 VAL X 277      -8.711  14.432 -18.929  1.00  0.00           C
ATOM   4222 HG21 VAL X 277      -9.682  14.758 -18.568  1.00  0.00           H
ATOM   4223 HG22 VAL X 277      -8.609  13.352 -18.900  1.00  0.00           H
ATOM   4224 HG23 VAL X 277      -8.374  14.845 -19.879  1.00  0.00           H
ATOM   4225  C   VAL X 277      -7.207  13.101 -16.453  1.00  0.00           C
ATOM   4226  O   VAL X 277      -7.873  12.082 -16.634  1.00  0.00           O
ATOM   4227  N   ASN X 278      -5.876  13.033 -16.168  1.00  0.00           N
ATOM   4228  H   ASN X 278      -5.429  13.935 -16.020  1.00  0.00           H
ATOM   4229  CA  ASN X 278      -5.137  11.774 -15.912  1.00  0.00           C
ATOM   4230  HA  ASN X 278      -5.329  11.060 -16.711  1.00  0.00           H
ATOM   4231  CB  ASN X 278      -3.633  12.153 -16.009  1.00  0.00           C
ATOM   4232  HB2 ASN X 278      -3.361  12.981 -15.360  1.00  0.00           H
ATOM   4233  HB3 ASN X 278      -3.005  11.307 -15.730  1.00  0.00           H
ATOM   4234  CG  ASN X 278      -3.352  12.603 -17.395  1.00  0.00           C
ATOM   4235  OD1 ASN X 278      -3.307  11.824 -18.275  1.00  0.00           O
ATOM   4236  ND2 ASN X 278      -3.096  13.870 -17.570  1.00  0.00           N
ATOM   4237 HD21 ASN X 278      -3.080  14.465 -16.750  1.00  0.00           H
ATOM   4238 HD22 ASN X 278      -2.894  14.172 -18.507  1.00  0.00           H
ATOM   4239  C   ASN X 278      -5.479  11.134 -14.524  1.00  0.00           C
ATOM   4240  O   ASN X 278      -4.658  10.448 -13.977  1.00  0.00           O
ATOM   4241  N   THR X 279      -6.735  11.198 -14.001  1.00  0.00           N
ATOM   4242  H   THR X 279      -7.447  11.626 -14.583  1.00  0.00           H
ATOM   4243  CA  THR X 279      -7.109  10.605 -12.765  1.00  0.00           C
ATOM   4244  HA  THR X 279      -6.305  10.650 -12.028  1.00  0.00           H
ATOM   4245  CB  THR X 279      -8.303  11.226 -12.172  1.00  0.00           C
ATOM   4246  HB  THR X 279      -9.049  11.442 -12.941  1.00  0.00           H
ATOM   4247  CG2 THR X 279      -8.993  10.419 -11.037  1.00  0.00           C
ATOM   4248 HG21 THR X 279      -8.191   9.969 -10.453  1.00  0.00           H
ATOM   4249 HG22 THR X 279      -9.724   9.688 -11.387  1.00  0.00           H
ATOM   4250 HG23 THR X 279      -9.519  11.162 -10.440  1.00  0.00           H
ATOM   4251  OG1 THR X 279      -7.839  12.498 -11.670  1.00  0.00           O
ATOM   4252  HG1 THR X 279      -7.675  13.000 -12.466  1.00  0.00           H
ATOM   4253  C   THR X 279      -7.356   9.024 -12.890  1.00  0.00           C
ATOM   4254  O   THR X 279      -8.271   8.691 -13.647  1.00  0.00           O
ATOM   4255  N   TRP X 280      -6.586   8.174 -12.293  1.00  0.00           N
ATOM   4256  H   TRP X 280      -5.878   8.567 -11.684  1.00  0.00           H
ATOM   4257  CA  TRP X 280      -6.597   6.727 -12.465  1.00  0.00           C
ATOM   4258  HA  TRP X 280      -7.444   6.454 -13.083  1.00  0.00           H
ATOM   4259  CB  TRP X 280      -5.359   6.019 -13.032  1.00  0.00           C
ATOM   4260  HB2 TRP X 280      -4.470   6.457 -12.555  1.00  0.00           H
ATOM   4261  HB3 TRP X 280      -5.469   4.969 -12.762  1.00  0.00           H
ATOM   4262  CG  TRP X 280      -5.166   6.139 -14.491  1.00  0.00           C
ATOM   4263  CD1 TRP X 280      -4.705   7.266 -15.175  1.00  0.00           C
ATOM   4264  HD1 TRP X 280      -4.450   8.200 -14.705  1.00  0.00           H
ATOM   4265  NE1 TRP X 280      -4.759   7.008 -16.523  1.00  0.00           N
ATOM   4266  HE1 TRP X 280      -4.447   7.658 -17.235  1.00  0.00           H
ATOM   4267  CE2 TRP X 280      -5.105   5.693 -16.785  1.00  0.00           C
ATOM   4268  CZ2 TRP X 280      -5.157   4.962 -17.934  1.00  0.00           C
ATOM   4269  HZ2 TRP X 280      -4.970   5.448 -18.878  1.00  0.00           H
ATOM   4270  CH2 TRP X 280      -5.487   3.559 -17.858  1.00  0.00           C
ATOM   4271  HH2 TRP X 280      -5.622   3.002 -18.766  1.00  0.00           H
ATOM   4272  CZ3 TRP X 280      -5.740   2.948 -16.619  1.00  0.00           C
ATOM   4273  HZ3 TRP X 280      -5.929   1.886 -16.558  1.00  0.00           H
ATOM   4274  CE3 TRP X 280      -5.807   3.803 -15.458  1.00  0.00           C
ATOM   4275  HE3 TRP X 280      -6.060   3.402 -14.492  1.00  0.00           H
ATOM   4276  CD2 TRP X 280      -5.384   5.133 -15.505  1.00  0.00           C
ATOM   4277  C   TRP X 280      -6.826   6.063 -11.084  1.00  0.00           C
ATOM   4278  O   TRP X 280      -6.235   6.471 -10.083  1.00  0.00           O
ATOM   4279  N   LEU X 281      -7.560   4.906 -11.090  1.00  0.00           N
ATOM   4280  H   LEU X 281      -8.063   4.761 -11.958  1.00  0.00           H
ATOM   4281  CA  LEU X 281      -7.983   4.171  -9.931  1.00  0.00           C
ATOM   4282  HA  LEU X 281      -7.453   4.526  -9.049  1.00  0.00           H
ATOM   4283  CB  LEU X 281      -9.524   4.537  -9.638  1.00  0.00           C
ATOM   4284  HB2 LEU X 281     -10.061   4.484 -10.593  1.00  0.00           H
ATOM   4285  HB3 LEU X 281      -9.851   3.764  -8.941  1.00  0.00           H
ATOM   4286  CG  LEU X 281      -9.641   5.951  -8.996  1.00  0.00           C
ATOM   4287  HG  LEU X 281      -8.736   6.337  -8.531  1.00  0.00           H
ATOM   4288  CD1 LEU X 281     -10.124   7.008 -10.052  1.00  0.00           C
ATOM   4289 HD11 LEU X 281     -11.010   6.674 -10.594  1.00  0.00           H
ATOM   4290 HD12 LEU X 281      -9.403   7.166 -10.850  1.00  0.00           H
ATOM   4291 HD13 LEU X 281     -10.269   7.928  -9.485  1.00  0.00           H
ATOM   4292  CD2 LEU X 281     -10.678   5.938  -7.904  1.00  0.00           C
ATOM   4293 HD21 LEU X 281     -10.834   6.929  -7.470  1.00  0.00           H
ATOM   4294 HD22 LEU X 281     -11.578   5.541  -8.377  1.00  0.00           H
ATOM   4295 HD23 LEU X 281     -10.400   5.209  -7.147  1.00  0.00           H
ATOM   4296  C   LEU X 281      -7.817   2.641 -10.115  1.00  0.00           C
ATOM   4297  O   LEU X 281      -8.447   2.086 -11.008  1.00  0.00           O
ATOM   4298  N   GLY X 282      -7.094   1.937  -9.219  1.00  0.00           N
ATOM   4299  H   GLY X 282      -6.547   2.466  -8.543  1.00  0.00           H
ATOM   4300  CA  GLY X 282      -7.274   0.462  -9.200  1.00  0.00           C
ATOM   4301  HA2 GLY X 282      -7.248  -0.035 -10.162  1.00  0.00           H
ATOM   4302  HA3 GLY X 282      -6.494   0.095  -8.539  1.00  0.00           H
ATOM   4303  C   GLY X 282      -8.634   0.044  -8.608  1.00  0.00           C
ATOM   4304  O   GLY X 282      -9.103   0.773  -7.699  1.00  0.00           O
ATOM   4305  N   ARG X 283      -9.215  -1.020  -9.079  1.00  0.00           N
ATOM   4306  H   ARG X 283      -8.713  -1.445  -9.845  1.00  0.00           H
ATOM   4307  CA  ARG X 283     -10.593  -1.432  -8.824  1.00  0.00           C
ATOM   4308  HA  ARG X 283     -10.921  -1.116  -7.834  1.00  0.00           H
ATOM   4309  CB  ARG X 283     -11.504  -0.838  -9.864  1.00  0.00           C
ATOM   4310  HB2 ARG X 283     -11.303   0.209 -10.095  1.00  0.00           H
ATOM   4311  HB3 ARG X 283     -11.289  -1.420 -10.756  1.00  0.00           H
ATOM   4312  CG  ARG X 283     -12.991  -0.866  -9.450  1.00  0.00           C
ATOM   4313  HG2 ARG X 283     -13.144  -1.417  -8.525  1.00  0.00           H
ATOM   4314  HG3 ARG X 283     -13.335   0.155  -9.322  1.00  0.00           H
ATOM   4315  CD  ARG X 283     -13.758  -1.537 -10.654  1.00  0.00           C
ATOM   4316  HD2 ARG X 283     -13.374  -1.217 -11.617  1.00  0.00           H
ATOM   4317  HD3 ARG X 283     -13.581  -2.615 -10.577  1.00  0.00           H
ATOM   4318  NE  ARG X 283     -15.177  -1.201 -10.609  1.00  0.00           N
ATOM   4319  HE  ARG X 283     -15.422  -0.846  -9.688  1.00  0.00           H
ATOM   4320  CZ  ARG X 283     -16.120  -1.340 -11.529  1.00  0.00           C
ATOM   4321  NH1 ARG X 283     -15.842  -1.951 -12.624  1.00  0.00           N
ATOM   4322 HH11 ARG X 283     -14.936  -2.378 -12.743  1.00  0.00           H
ATOM   4323 HH12 ARG X 283     -16.487  -1.865 -13.395  1.00  0.00           H
ATOM   4324  NH2 ARG X 283     -17.268  -0.752 -11.231  1.00  0.00           N
ATOM   4325 HH21 ARG X 283     -17.176  -0.309 -10.332  1.00  0.00           H
ATOM   4326 HH22 ARG X 283     -18.061  -0.935 -11.826  1.00  0.00           H
ATOM   4327  C   ARG X 283     -10.853  -2.967  -8.855  1.00  0.00           C
ATOM   4328  O   ARG X 283     -10.638  -3.636  -9.846  1.00  0.00           O
ATOM   4329  N   THR X 284     -11.303  -3.452  -7.743  1.00  0.00           N
ATOM   4330  H   THR X 284     -11.233  -2.874  -6.915  1.00  0.00           H
ATOM   4331  CA  THR X 284     -11.606  -4.886  -7.660  1.00  0.00           C
ATOM   4332  HA  THR X 284     -10.912  -5.427  -8.300  1.00  0.00           H
ATOM   4333  CB  THR X 284     -11.242  -5.543  -6.337  1.00  0.00           C
ATOM   4334  HB  THR X 284     -10.229  -5.272  -6.048  1.00  0.00           H
ATOM   4335  CG2 THR X 284     -12.106  -5.197  -5.127  1.00  0.00           C
ATOM   4336 HG21 THR X 284     -11.601  -5.235  -4.152  1.00  0.00           H
ATOM   4337 HG22 THR X 284     -12.980  -5.839  -5.097  1.00  0.00           H
ATOM   4338 HG23 THR X 284     -12.492  -4.192  -5.274  1.00  0.00           H
ATOM   4339  OG1 THR X 284     -11.239  -6.934  -6.364  1.00  0.00           O
ATOM   4340  HG1 THR X 284     -10.552  -7.200  -6.972  1.00  0.00           H
ATOM   4341  C   THR X 284     -12.934  -5.206  -8.326  1.00  0.00           C
ATOM   4342  O   THR X 284     -13.801  -4.363  -8.342  1.00  0.00           O
ATOM   4343  N   ILE X 285     -13.125  -6.347  -8.923  1.00  0.00           N
ATOM   4344  H   ILE X 285     -12.437  -7.083  -8.827  1.00  0.00           H
ATOM   4345  CA  ILE X 285     -14.121  -6.531 -10.003  1.00  0.00           C
ATOM   4346  HA  ILE X 285     -14.158  -5.598 -10.564  1.00  0.00           H
ATOM   4347  CB  ILE X 285     -13.692  -7.570 -11.064  1.00  0.00           C
ATOM   4348  HB  ILE X 285     -13.574  -8.547 -10.591  1.00  0.00           H
ATOM   4349  CG2 ILE X 285     -14.639  -7.800 -12.276  1.00  0.00           C
ATOM   4350 HG21 ILE X 285     -15.678  -8.060 -12.072  1.00  0.00           H
ATOM   4351 HG22 ILE X 285     -14.336  -8.702 -12.810  1.00  0.00           H
ATOM   4352 HG23 ILE X 285     -14.527  -7.063 -13.069  1.00  0.00           H
ATOM   4353  CG1 ILE X 285     -12.377  -7.086 -11.670  1.00  0.00           C
ATOM   4354 HG12 ILE X 285     -12.489  -6.121 -12.161  1.00  0.00           H
ATOM   4355 HG13 ILE X 285     -11.687  -7.021 -10.825  1.00  0.00           H
ATOM   4356  CD1 ILE X 285     -11.703  -8.085 -12.572  1.00  0.00           C
ATOM   4357 HD11 ILE X 285     -12.166  -8.195 -13.543  1.00  0.00           H
ATOM   4358 HD12 ILE X 285     -11.810  -9.041 -12.052  1.00  0.00           H
ATOM   4359 HD13 ILE X 285     -10.651  -7.829 -12.714  1.00  0.00           H
ATOM   4360  C   ILE X 285     -15.471  -6.878  -9.420  1.00  0.00           C
ATOM   4361  O   ILE X 285     -16.543  -6.303  -9.824  1.00  0.00           O
ATOM   4362  N   SER X 286     -15.529  -7.774  -8.407  1.00  0.00           N
ATOM   4363  H   SER X 286     -14.672  -8.253  -8.189  1.00  0.00           H
ATOM   4364  CA  SER X 286     -16.745  -8.148  -7.726  1.00  0.00           C
ATOM   4365  HA  SER X 286     -17.455  -8.286  -8.543  1.00  0.00           H
ATOM   4366  CB  SER X 286     -16.561  -9.424  -6.850  1.00  0.00           C
ATOM   4367  HB2 SER X 286     -16.263 -10.268  -7.484  1.00  0.00           H
ATOM   4368  HB3 SER X 286     -15.746  -9.355  -6.135  1.00  0.00           H
ATOM   4369  OG  SER X 286     -17.650  -9.805  -6.126  1.00  0.00           O
ATOM   4370  HG  SER X 286     -18.252 -10.364  -6.630  1.00  0.00           H
ATOM   4371  C   SER X 286     -17.332  -7.073  -6.898  1.00  0.00           C
ATOM   4372  O   SER X 286     -16.547  -6.394  -6.241  1.00  0.00           O
ATOM   4373  N   ILE X 287     -18.657  -6.898  -6.872  1.00  0.00           N
ATOM   4374  H   ILE X 287     -19.240  -7.494  -7.441  1.00  0.00           H
ATOM   4375  CA  ILE X 287     -19.235  -5.889  -5.993  1.00  0.00           C
ATOM   4376  HA  ILE X 287     -18.628  -4.987  -6.034  1.00  0.00           H
ATOM   4377  CB  ILE X 287     -20.660  -5.367  -6.452  1.00  0.00           C
ATOM   4378  HB  ILE X 287     -20.748  -4.400  -5.968  1.00  0.00           H
ATOM   4379  CG2 ILE X 287     -20.587  -4.987  -7.949  1.00  0.00           C
ATOM   4380 HG21 ILE X 287     -20.715  -5.855  -8.599  1.00  0.00           H
ATOM   4381 HG22 ILE X 287     -19.642  -4.540  -8.239  1.00  0.00           H
ATOM   4382 HG23 ILE X 287     -21.391  -4.282  -8.204  1.00  0.00           H
ATOM   4383  CG1 ILE X 287     -21.776  -6.317  -6.138  1.00  0.00           C
ATOM   4384 HG12 ILE X 287     -21.590  -7.278  -6.614  1.00  0.00           H
ATOM   4385 HG13 ILE X 287     -21.888  -6.537  -5.072  1.00  0.00           H
ATOM   4386  CD1 ILE X 287     -23.162  -5.767  -6.435  1.00  0.00           C
ATOM   4387 HD11 ILE X 287     -23.323  -4.812  -5.935  1.00  0.00           H
ATOM   4388 HD12 ILE X 287     -23.843  -6.557  -6.143  1.00  0.00           H
ATOM   4389 HD13 ILE X 287     -23.202  -5.754  -7.525  1.00  0.00           H
ATOM   4390  C   ILE X 287     -19.159  -6.319  -4.496  1.00  0.00           C
ATOM   4391  O   ILE X 287     -18.995  -5.486  -3.645  1.00  0.00           O
ATOM   4392  N   ALA X 288     -19.102  -7.563  -4.254  1.00  0.00           N
ATOM   4393  H   ALA X 288     -18.885  -8.199  -5.016  1.00  0.00           H
ATOM   4394  CA  ALA X 288     -19.105  -8.140  -2.895  1.00  0.00           C
ATOM   4395  HA  ALA X 288     -19.361  -7.335  -2.221  1.00  0.00           H
ATOM   4396  CB  ALA X 288     -20.144  -9.271  -2.913  1.00  0.00           C
ATOM   4397  HB1 ALA X 288     -20.098  -9.852  -3.831  1.00  0.00           H
ATOM   4398  HB2 ALA X 288     -21.119  -8.792  -2.878  1.00  0.00           H
ATOM   4399  HB3 ALA X 288     -20.071  -9.912  -2.045  1.00  0.00           H
ATOM   4400  C   ALA X 288     -17.745  -8.577  -2.475  1.00  0.00           C
ATOM   4401  O   ALA X 288     -17.463  -8.540  -1.287  1.00  0.00           O
ATOM   4402  N   SER X 289     -16.946  -9.050  -3.399  1.00  0.00           N
ATOM   4403  H   SER X 289     -17.230  -9.226  -4.354  1.00  0.00           H
ATOM   4404  CA  SER X 289     -15.622  -9.637  -3.011  1.00  0.00           C
ATOM   4405  HA  SER X 289     -15.539  -9.710  -1.928  1.00  0.00           H
ATOM   4406  CB  SER X 289     -15.564 -11.099  -3.388  1.00  0.00           C
ATOM   4407  HB2 SER X 289     -14.553 -11.354  -3.055  1.00  0.00           H
ATOM   4408  HB3 SER X 289     -16.323 -11.572  -2.772  1.00  0.00           H
ATOM   4409  OG  SER X 289     -15.778 -11.614  -4.765  1.00  0.00           O
ATOM   4410  HG  SER X 289     -16.705 -11.441  -4.915  1.00  0.00           H
ATOM   4411  C   SER X 289     -14.434  -8.840  -3.541  1.00  0.00           C
ATOM   4412  O   SER X 289     -14.431  -8.273  -4.645  1.00  0.00           O
ATOM   4413  N   ARG X 290     -13.285  -8.984  -2.867  1.00  0.00           N
ATOM   4414  H   ARG X 290     -13.275  -9.522  -2.009  1.00  0.00           H
ATOM   4415  CA  ARG X 290     -11.974  -8.673  -3.357  1.00  0.00           C
ATOM   4416  HA  ARG X 290     -12.119  -7.612  -3.550  1.00  0.00           H
ATOM   4417  CB  ARG X 290     -10.914  -8.662  -2.226  1.00  0.00           C
ATOM   4418  HB2 ARG X 290     -10.840  -9.700  -1.900  1.00  0.00           H
ATOM   4419  HB3 ARG X 290      -9.921  -8.372  -2.571  1.00  0.00           H
ATOM   4420  CG  ARG X 290     -11.051  -7.716  -0.993  1.00  0.00           C
ATOM   4421  HG2 ARG X 290     -11.038  -6.712  -1.428  1.00  0.00           H
ATOM   4422  HG3 ARG X 290     -12.114  -7.758  -0.710  1.00  0.00           H
ATOM   4423  CD  ARG X 290     -10.021  -7.976   0.113  1.00  0.00           C
ATOM   4424  HD2 ARG X 290     -10.006  -8.988   0.490  1.00  0.00           H
ATOM   4425  HD3 ARG X 290      -9.014  -7.778  -0.279  1.00  0.00           H
ATOM   4426  NE  ARG X 290     -10.173  -7.039   1.214  1.00  0.00           N
ATOM   4427  HE  ARG X 290     -11.001  -6.503   1.396  1.00  0.00           H
ATOM   4428  CZ  ARG X 290      -9.275  -6.991   2.193  1.00  0.00           C
ATOM   4429  NH1 ARG X 290      -8.156  -7.688   2.182  1.00  0.00           N
ATOM   4430 HH11 ARG X 290      -7.993  -8.396   1.485  1.00  0.00           H
ATOM   4431 HH12 ARG X 290      -7.564  -7.780   3.000  1.00  0.00           H
ATOM   4432  NH2 ARG X 290      -9.530  -6.266   3.172  1.00  0.00           N
ATOM   4433 HH21 ARG X 290     -10.386  -5.733   3.170  1.00  0.00           H
ATOM   4434 HH22 ARG X 290      -8.684  -5.917   3.597  1.00  0.00           H
ATOM   4435  C   ARG X 290     -11.486  -9.267  -4.688  1.00  0.00           C
ATOM   4436  O   ARG X 290     -10.265  -9.407  -4.911  1.00  0.00           O
ATOM   4437  N   SER X 291     -12.423  -9.956  -5.408  1.00  0.00           N
ATOM   4438  H   SER X 291     -13.392  -9.806  -5.144  1.00  0.00           H
ATOM   4439  CA  SER X 291     -12.057 -10.891  -6.530  1.00  0.00           C
ATOM   4440  HA  SER X 291     -11.128 -11.421  -6.349  1.00  0.00           H
ATOM   4441  CB  SER X 291     -13.162 -11.935  -6.627  1.00  0.00           C
ATOM   4442  HB2 SER X 291     -13.267 -12.600  -5.772  1.00  0.00           H
ATOM   4443  HB3 SER X 291     -14.053 -11.386  -6.929  1.00  0.00           H
ATOM   4444  OG  SER X 291     -12.771 -12.882  -7.583  1.00  0.00           O
ATOM   4445  HG  SER X 291     -12.841 -13.752  -7.183  1.00  0.00           H
ATOM   4446  C   SER X 291     -11.749 -10.143  -7.855  1.00  0.00           C
ATOM   4447  O   SER X 291     -12.596  -9.326  -8.241  1.00  0.00           O
ATOM   4448  N   GLY X 292     -10.555 -10.350  -8.364  1.00  0.00           N
ATOM   4449  H   GLY X 292      -9.985 -10.983  -7.827  1.00  0.00           H
ATOM   4450  CA  GLY X 292     -10.116  -9.729  -9.628  1.00  0.00           C
ATOM   4451  HA2 GLY X 292      -9.289 -10.345  -9.992  1.00  0.00           H
ATOM   4452  HA3 GLY X 292     -10.992  -9.835 -10.252  1.00  0.00           H
ATOM   4453  C   GLY X 292      -9.649  -8.322  -9.388  1.00  0.00           C
ATOM   4454  O   GLY X 292      -9.776  -7.697  -8.321  1.00  0.00           O
ATOM   4455  N   TYR X 293      -8.932  -7.817 -10.386  1.00  0.00           N
ATOM   4456  H   TYR X 293      -8.726  -8.455 -11.129  1.00  0.00           H
ATOM   4457  CA  TYR X 293      -8.495  -6.448 -10.448  1.00  0.00           C
ATOM   4458  HA  TYR X 293      -9.209  -5.841  -9.890  1.00  0.00           H
ATOM   4459  CB  TYR X 293      -7.180  -6.393  -9.705  1.00  0.00           C
ATOM   4460  HB2 TYR X 293      -7.080  -7.210  -9.003  1.00  0.00           H
ATOM   4461  HB3 TYR X 293      -6.355  -6.528 -10.411  1.00  0.00           H
ATOM   4462  CG  TYR X 293      -6.977  -5.083  -8.908  1.00  0.00           C
ATOM   4463  CD1 TYR X 293      -6.266  -3.987  -9.524  1.00  0.00           C
ATOM   4464  HD1 TYR X 293      -5.904  -4.061 -10.535  1.00  0.00           H
ATOM   4465  CE1 TYR X 293      -5.945  -2.886  -8.767  1.00  0.00           C
ATOM   4466  HE1 TYR X 293      -5.255  -2.217  -9.244  1.00  0.00           H
ATOM   4467  CZ  TYR X 293      -6.351  -2.785  -7.379  1.00  0.00           C
ATOM   4468  OH  TYR X 293      -5.953  -1.795  -6.508  1.00  0.00           O
ATOM   4469  HH  TYR X 293      -5.022  -1.573  -6.504  1.00  0.00           H
ATOM   4470  CE2 TYR X 293      -7.106  -3.860  -6.770  1.00  0.00           C
ATOM   4471  HE2 TYR X 293      -7.320  -3.725  -5.713  1.00  0.00           H
ATOM   4472  CD2 TYR X 293      -7.478  -4.990  -7.608  1.00  0.00           C
ATOM   4473  HD2 TYR X 293      -8.114  -5.761  -7.214  1.00  0.00           H
ATOM   4474  C   TYR X 293      -8.446  -5.998 -11.937  1.00  0.00           C
ATOM   4475  O   TYR X 293      -8.076  -6.685 -12.901  1.00  0.00           O
ATOM   4476  N   GLU X 294      -8.851  -4.758 -12.108  1.00  0.00           N
ATOM   4477  H   GLU X 294      -9.277  -4.353 -11.282  1.00  0.00           H
ATOM   4478  CA  GLU X 294      -8.528  -3.852 -13.180  1.00  0.00           C
ATOM   4479  HA  GLU X 294      -7.727  -4.185 -13.840  1.00  0.00           H
ATOM   4480  CB  GLU X 294      -9.807  -3.753 -14.042  1.00  0.00           C
ATOM   4481  HB2 GLU X 294      -9.570  -3.190 -14.952  1.00  0.00           H
ATOM   4482  HB3 GLU X 294     -10.163  -4.738 -14.332  1.00  0.00           H
ATOM   4483  CG  GLU X 294     -11.031  -3.030 -13.426  1.00  0.00           C
ATOM   4484  HG2 GLU X 294     -11.100  -3.311 -12.379  1.00  0.00           H
ATOM   4485  HG3 GLU X 294     -10.856  -1.960 -13.530  1.00  0.00           H
ATOM   4486  CD  GLU X 294     -12.298  -3.269 -14.128  1.00  0.00           C
ATOM   4487  OE1 GLU X 294     -13.358  -2.729 -13.663  1.00  0.00           O
ATOM   4488  OE2 GLU X 294     -12.292  -3.942 -15.189  1.00  0.00           O
ATOM   4489  C   GLU X 294      -8.184  -2.436 -12.618  1.00  0.00           C
ATOM   4490  O   GLU X 294      -8.241  -2.241 -11.423  1.00  0.00           O
ATOM   4491  N   MET X 295      -7.913  -1.478 -13.509  1.00  0.00           N
ATOM   4492  H   MET X 295      -7.863  -1.824 -14.459  1.00  0.00           H
ATOM   4493  CA  MET X 295      -7.736  -0.010 -13.253  1.00  0.00           C
ATOM   4494  HA  MET X 295      -8.246   0.138 -12.297  1.00  0.00           H
ATOM   4495  CB  MET X 295      -6.373   0.453 -12.949  1.00  0.00           C
ATOM   4496  HB2 MET X 295      -6.407   1.536 -13.023  1.00  0.00           H
ATOM   4497  HB3 MET X 295      -6.097   0.158 -11.938  1.00  0.00           H
ATOM   4498  CG  MET X 295      -5.321  -0.185 -13.857  1.00  0.00           C
ATOM   4499  HG2 MET X 295      -5.639  -0.157 -14.904  1.00  0.00           H
ATOM   4500  HG3 MET X 295      -4.355   0.295 -13.784  1.00  0.00           H
ATOM   4501  SD  MET X 295      -4.815  -1.829 -13.507  1.00  0.00           S
ATOM   4502  CE  MET X 295      -3.727  -2.056 -14.926  1.00  0.00           C
ATOM   4503  HE1 MET X 295      -2.842  -1.411 -14.965  1.00  0.00           H
ATOM   4504  HE2 MET X 295      -3.468  -3.115 -14.905  1.00  0.00           H
ATOM   4505  HE3 MET X 295      -4.295  -1.984 -15.851  1.00  0.00           H
ATOM   4506  C   MET X 295      -8.416   0.773 -14.329  1.00  0.00           C
ATOM   4507  O   MET X 295      -8.434   0.438 -15.520  1.00  0.00           O
ATOM   4508  N   LEU X 296      -8.948   1.912 -13.971  1.00  0.00           N
ATOM   4509  H   LEU X 296      -8.855   2.219 -13.012  1.00  0.00           H
ATOM   4510  CA  LEU X 296      -9.814   2.759 -14.748  1.00  0.00           C
ATOM   4511  HA  LEU X 296      -9.751   2.436 -15.792  1.00  0.00           H
ATOM   4512  CB  LEU X 296     -11.329   2.695 -14.271  1.00  0.00           C
ATOM   4513  HB2 LEU X 296     -11.406   3.315 -13.372  1.00  0.00           H
ATOM   4514  HB3 LEU X 296     -11.936   3.253 -14.994  1.00  0.00           H
ATOM   4515  CG  LEU X 296     -12.093   1.321 -14.026  1.00  0.00           C
ATOM   4516  HG  LEU X 296     -11.499   0.809 -13.270  1.00  0.00           H
ATOM   4517  CD1 LEU X 296     -13.468   1.315 -13.615  1.00  0.00           C
ATOM   4518 HD11 LEU X 296     -14.143   1.570 -14.434  1.00  0.00           H
ATOM   4519 HD12 LEU X 296     -13.727   2.055 -12.851  1.00  0.00           H
ATOM   4520 HD13 LEU X 296     -13.819   0.378 -13.181  1.00  0.00           H
ATOM   4521  CD2 LEU X 296     -12.105   0.381 -15.244  1.00  0.00           C
ATOM   4522 HD21 LEU X 296     -12.239  -0.663 -14.997  1.00  0.00           H
ATOM   4523 HD22 LEU X 296     -12.867   0.628 -15.988  1.00  0.00           H
ATOM   4524 HD23 LEU X 296     -11.121   0.560 -15.675  1.00  0.00           H
ATOM   4525  C   LEU X 296      -9.331   4.217 -14.889  1.00  0.00           C
ATOM   4526  O   LEU X 296      -8.732   4.654 -13.932  1.00  0.00           O
ATOM   4527  N   LYS X 297      -9.633   4.921 -16.010  1.00  0.00           N
ATOM   4528  H   LYS X 297      -9.925   4.313 -16.763  1.00  0.00           H
ATOM   4529  CA  LYS X 297      -9.301   6.391 -16.217  1.00  0.00           C
ATOM   4530  HA  LYS X 297      -8.522   6.730 -15.544  1.00  0.00           H
ATOM   4531  CB  LYS X 297      -8.725   6.724 -17.570  1.00  0.00           C
ATOM   4532  HB2 LYS X 297      -7.801   6.151 -17.667  1.00  0.00           H
ATOM   4533  HB3 LYS X 297      -9.354   6.561 -18.437  1.00  0.00           H
ATOM   4534  CG  LYS X 297      -8.158   8.125 -17.634  1.00  0.00           C
ATOM   4535  HG2 LYS X 297      -8.962   8.864 -17.640  1.00  0.00           H
ATOM   4536  HG3 LYS X 297      -7.476   8.274 -16.801  1.00  0.00           H
ATOM   4537  CD  LYS X 297      -7.382   8.373 -18.946  1.00  0.00           C
ATOM   4538  HD2 LYS X 297      -6.695   7.590 -19.279  1.00  0.00           H
ATOM   4539  HD3 LYS X 297      -8.151   8.327 -19.720  1.00  0.00           H
ATOM   4540  CE  LYS X 297      -6.729   9.755 -18.918  1.00  0.00           C
ATOM   4541  HE2 LYS X 297      -7.478  10.462 -18.580  1.00  0.00           H
ATOM   4542  HE3 LYS X 297      -5.933   9.684 -18.175  1.00  0.00           H
ATOM   4543  NZ  LYS X 297      -5.958  10.034 -20.174  1.00  0.00           N
ATOM   4544  HZ1 LYS X 297      -6.546   9.719 -20.934  1.00  0.00           H
ATOM   4545  HZ2 LYS X 297      -5.145   9.429 -20.145  1.00  0.00           H
ATOM   4546  HZ3 LYS X 297      -5.716  11.016 -20.260  1.00  0.00           H
ATOM   4547  C   LYS X 297     -10.638   7.132 -15.989  1.00  0.00           C
ATOM   4548  O   LYS X 297     -11.653   6.815 -16.637  1.00  0.00           O
ATOM   4549  N   VAL X 298     -10.737   8.124 -15.043  1.00  0.00           N
ATOM   4550  H   VAL X 298      -9.952   8.455 -14.490  1.00  0.00           H
ATOM   4551  CA  VAL X 298     -11.933   8.753 -14.522  1.00  0.00           C
ATOM   4552  HA  VAL X 298     -12.707   8.671 -15.292  1.00  0.00           H
ATOM   4553  CB  VAL X 298     -12.335   7.903 -13.243  1.00  0.00           C
ATOM   4554  HB  VAL X 298     -11.673   8.046 -12.390  1.00  0.00           H
ATOM   4555  CG1 VAL X 298     -13.734   8.360 -12.788  1.00  0.00           C
ATOM   4556 HG11 VAL X 298     -13.782   9.439 -12.660  1.00  0.00           H
ATOM   4557 HG12 VAL X 298     -14.487   7.925 -13.435  1.00  0.00           H
ATOM   4558 HG13 VAL X 298     -13.917   7.954 -11.794  1.00  0.00           H
ATOM   4559  CG2 VAL X 298     -12.321   6.386 -13.372  1.00  0.00           C
ATOM   4560 HG21 VAL X 298     -12.377   6.078 -12.320  1.00  0.00           H
ATOM   4561 HG22 VAL X 298     -11.338   6.058 -13.712  1.00  0.00           H
ATOM   4562 HG23 VAL X 298     -13.207   6.053 -13.904  1.00  0.00           H
ATOM   4563  C   VAL X 298     -11.676  10.193 -14.144  1.00  0.00           C
ATOM   4564  O   VAL X 298     -11.306  10.501 -13.017  1.00  0.00           O
ATOM   4565  N   PRO X 299     -11.735  11.053 -15.153  1.00  0.00           N
ATOM   4566  CD  PRO X 299     -12.261  10.796 -16.494  1.00  0.00           C
ATOM   4567  HD2 PRO X 299     -13.347  10.901 -16.518  1.00  0.00           H
ATOM   4568  HD3 PRO X 299     -11.928   9.851 -16.918  1.00  0.00           H
ATOM   4569  CG  PRO X 299     -11.673  11.859 -17.441  1.00  0.00           C
ATOM   4570  HG2 PRO X 299     -12.165  11.939 -18.411  1.00  0.00           H
ATOM   4571  HG3 PRO X 299     -10.641  11.699 -17.749  1.00  0.00           H
ATOM   4572  CB  PRO X 299     -11.828  13.005 -16.491  1.00  0.00           C
ATOM   4573  HB2 PRO X 299     -12.880  13.280 -16.364  1.00  0.00           H
ATOM   4574  HB3 PRO X 299     -11.264  13.872 -16.845  1.00  0.00           H
ATOM   4575  CA  PRO X 299     -11.286  12.439 -15.155  1.00  0.00           C
ATOM   4576  HA  PRO X 299     -10.208  12.308 -15.188  1.00  0.00           H
ATOM   4577  C   PRO X 299     -11.734  13.201 -13.884  1.00  0.00           C
ATOM   4578  O   PRO X 299     -12.963  13.357 -13.675  1.00  0.00           O
ATOM   4579  N   ASN X 300     -10.794  13.859 -13.159  1.00  0.00           N
ATOM   4580  H   ASN X 300      -9.820  13.877 -13.447  1.00  0.00           H
ATOM   4581  CA  ASN X 300     -11.165  14.782 -12.026  1.00  0.00           C
ATOM   4582  HA  ASN X 300     -10.251  15.219 -11.617  1.00  0.00           H
ATOM   4583  CB  ASN X 300     -11.902  16.116 -12.556  1.00  0.00           C
ATOM   4584  HB2 ASN X 300     -12.968  15.853 -12.597  1.00  0.00           H
ATOM   4585  HB3 ASN X 300     -11.834  16.877 -11.775  1.00  0.00           H
ATOM   4586  CG  ASN X 300     -11.300  16.638 -13.821  1.00  0.00           C
ATOM   4587  OD1 ASN X 300     -10.179  17.080 -13.760  1.00  0.00           O
ATOM   4588  ND2 ASN X 300     -11.827  16.332 -14.993  1.00  0.00           N
ATOM   4589 HD21 ASN X 300     -12.748  15.940 -15.084  1.00  0.00           H
ATOM   4590 HD22 ASN X 300     -11.398  16.626 -15.857  1.00  0.00           H
ATOM   4591  C   ASN X 300     -11.801  14.088 -10.800  1.00  0.00           C
ATOM   4592  O   ASN X 300     -12.514  14.773 -10.070  1.00  0.00           O
ATOM   4593  N   ALA X 301     -11.672  12.753 -10.691  1.00  0.00           N
ATOM   4594  H   ALA X 301     -11.301  12.186 -11.439  1.00  0.00           H
ATOM   4595  CA  ALA X 301     -12.452  12.016  -9.666  1.00  0.00           C
ATOM   4596  HA  ALA X 301     -13.487  12.186  -9.968  1.00  0.00           H
ATOM   4597  CB  ALA X 301     -12.277  10.513  -9.792  1.00  0.00           C
ATOM   4598  HB1 ALA X 301     -12.484  10.323 -10.850  1.00  0.00           H
ATOM   4599  HB2 ALA X 301     -13.026   9.997  -9.191  1.00  0.00           H
ATOM   4600  HB3 ALA X 301     -11.213  10.292  -9.663  1.00  0.00           H
ATOM   4601  C   ALA X 301     -12.359  12.547  -8.241  1.00  0.00           C
ATOM   4602  O   ALA X 301     -13.260  12.258  -7.472  1.00  0.00           O
ATOM   4603  N   LEU X 302     -11.253  13.246  -7.862  1.00  0.00           N
ATOM   4604  H   LEU X 302     -10.451  13.175  -8.468  1.00  0.00           H
ATOM   4605  CA  LEU X 302     -11.153  13.924  -6.580  1.00  0.00           C
ATOM   4606  HA  LEU X 302     -11.257  13.193  -5.776  1.00  0.00           H
ATOM   4607  CB  LEU X 302      -9.717  14.473  -6.504  1.00  0.00           C
ATOM   4608  HB2 LEU X 302      -9.030  13.636  -6.576  1.00  0.00           H
ATOM   4609  HB3 LEU X 302      -9.503  15.166  -7.322  1.00  0.00           H
ATOM   4610  CG  LEU X 302      -9.402  15.211  -5.179  1.00  0.00           C
ATOM   4611  HG  LEU X 302     -10.149  16.014  -5.179  1.00  0.00           H
ATOM   4612  CD1 LEU X 302      -9.528  14.264  -3.952  1.00  0.00           C
ATOM   4613 HD11 LEU X 302      -9.441  14.984  -3.133  1.00  0.00           H
ATOM   4614 HD12 LEU X 302      -8.760  13.489  -4.035  1.00  0.00           H
ATOM   4615 HD13 LEU X 302     -10.541  13.889  -3.820  1.00  0.00           H
ATOM   4616  CD2 LEU X 302      -8.010  15.736  -5.104  1.00  0.00           C
ATOM   4617 HD21 LEU X 302      -7.960  16.602  -4.441  1.00  0.00           H
ATOM   4618 HD22 LEU X 302      -7.281  14.999  -4.760  1.00  0.00           H
ATOM   4619 HD23 LEU X 302      -7.631  16.262  -5.985  1.00  0.00           H
ATOM   4620  C   LEU X 302     -12.249  14.942  -6.378  1.00  0.00           C
ATOM   4621  O   LEU X 302     -13.063  14.981  -5.486  1.00  0.00           O
ATOM   4622  N   THR X 303     -12.217  15.907  -7.313  1.00  0.00           N
ATOM   4623  H   THR X 303     -11.376  15.932  -7.877  1.00  0.00           H
ATOM   4624  CA  THR X 303     -12.970  17.181  -7.217  1.00  0.00           C
ATOM   4625  HA  THR X 303     -13.149  17.467  -6.179  1.00  0.00           H
ATOM   4626  CB  THR X 303     -12.082  18.303  -7.810  1.00  0.00           C
ATOM   4627  HB  THR X 303     -12.491  19.268  -7.498  1.00  0.00           H
ATOM   4628  CG2 THR X 303     -10.592  18.272  -7.394  1.00  0.00           C
ATOM   4629 HG21 THR X 303     -10.097  17.455  -7.933  1.00  0.00           H
ATOM   4630 HG22 THR X 303     -10.513  17.963  -6.350  1.00  0.00           H
ATOM   4631 HG23 THR X 303     -10.064  19.203  -7.609  1.00  0.00           H
ATOM   4632  OG1 THR X 303     -11.946  18.205  -9.244  1.00  0.00           O
ATOM   4633  HG1 THR X 303     -12.717  18.588  -9.664  1.00  0.00           H
ATOM   4634  C   THR X 303     -14.387  17.103  -7.925  1.00  0.00           C
ATOM   4635  O   THR X 303     -15.088  18.095  -7.714  1.00  0.00           O
ATOM   4636  N   ASP X 304     -14.723  16.006  -8.562  1.00  0.00           N
ATOM   4637  H   ASP X 304     -13.948  15.420  -8.814  1.00  0.00           H
ATOM   4638  CA  ASP X 304     -16.043  15.959  -9.307  1.00  0.00           C
ATOM   4639  HA  ASP X 304     -16.614  16.875  -9.184  1.00  0.00           H
ATOM   4640  CB  ASP X 304     -15.599  15.832 -10.819  1.00  0.00           C
ATOM   4641  HB2 ASP X 304     -14.912  16.651 -11.034  1.00  0.00           H
ATOM   4642  HB3 ASP X 304     -15.133  14.859 -10.964  1.00  0.00           H
ATOM   4643  CG  ASP X 304     -16.817  15.905 -11.805  1.00  0.00           C
ATOM   4644  OD1 ASP X 304     -17.955  15.504 -11.478  1.00  0.00           O
ATOM   4645  OD2 ASP X 304     -16.627  16.350 -12.975  1.00  0.00           O
ATOM   4646  C   ASP X 304     -16.945  14.826  -8.855  1.00  0.00           C
ATOM   4647  O   ASP X 304     -16.681  13.632  -8.966  1.00  0.00           O
ATOM   4648  N   ASP X 305     -18.100  15.243  -8.362  1.00  0.00           N
ATOM   4649  H   ASP X 305     -18.350  16.219  -8.421  1.00  0.00           H
ATOM   4650  CA  ASP X 305     -19.133  14.338  -7.731  1.00  0.00           C
ATOM   4651  HA  ASP X 305     -18.555  13.643  -7.123  1.00  0.00           H
ATOM   4652  CB  ASP X 305     -20.106  15.128  -6.776  1.00  0.00           C
ATOM   4653  HB2 ASP X 305     -20.765  14.482  -6.199  1.00  0.00           H
ATOM   4654  HB3 ASP X 305     -19.429  15.780  -6.218  1.00  0.00           H
ATOM   4655  CG  ASP X 305     -20.928  16.195  -7.470  1.00  0.00           C
ATOM   4656  OD1 ASP X 305     -22.063  16.423  -7.069  1.00  0.00           O
ATOM   4657  OD2 ASP X 305     -20.490  16.892  -8.389  1.00  0.00           O
ATOM   4658  C   ASP X 305     -19.843  13.481  -8.751  1.00  0.00           C
ATOM   4659  O   ASP X 305     -20.589  12.532  -8.402  1.00  0.00           O
ATOM   4660  N   LYS X 306     -19.681  13.746 -10.071  1.00  0.00           N
ATOM   4661  H   LYS X 306     -18.964  14.378 -10.398  1.00  0.00           H
ATOM   4662  CA  LYS X 306     -20.564  13.099 -11.137  1.00  0.00           C
ATOM   4663  HA  LYS X 306     -21.271  12.377 -10.715  1.00  0.00           H
ATOM   4664  CB  LYS X 306     -21.238  14.255 -11.940  1.00  0.00           C
ATOM   4665  HB2 LYS X 306     -20.597  15.135 -12.005  1.00  0.00           H
ATOM   4666  HB3 LYS X 306     -21.445  13.840 -12.925  1.00  0.00           H
ATOM   4667  CG  LYS X 306     -22.644  14.612 -11.451  1.00  0.00           C
ATOM   4668  HG2 LYS X 306     -23.108  15.117 -12.296  1.00  0.00           H
ATOM   4669  HG3 LYS X 306     -23.160  13.679 -11.215  1.00  0.00           H
ATOM   4670  CD  LYS X 306     -22.716  15.496 -10.183  1.00  0.00           C
ATOM   4671  HD2 LYS X 306     -22.412  15.017  -9.256  1.00  0.00           H
ATOM   4672  HD3 LYS X 306     -22.090  16.367 -10.380  1.00  0.00           H
ATOM   4673  CE  LYS X 306     -24.144  15.860  -9.839  1.00  0.00           C
ATOM   4674  HE2 LYS X 306     -24.715  16.157 -10.715  1.00  0.00           H
ATOM   4675  HE3 LYS X 306     -24.612  14.976  -9.413  1.00  0.00           H
ATOM   4676  NZ  LYS X 306     -24.206  16.957  -8.915  1.00  0.00           N
ATOM   4677  HZ1 LYS X 306     -23.828  17.836  -9.247  1.00  0.00           H
ATOM   4678  HZ2 LYS X 306     -23.702  16.748  -8.058  1.00  0.00           H
ATOM   4679  HZ3 LYS X 306     -25.164  17.152  -8.686  1.00  0.00           H
ATOM   4680  C   LYS X 306     -19.748  12.175 -12.087  1.00  0.00           C
ATOM   4681  O   LYS X 306     -20.308  11.320 -12.769  1.00  0.00           O
ATOM   4682  N   SER X 307     -18.474  12.389 -12.202  1.00  0.00           N
ATOM   4683  H   SER X 307     -18.109  13.172 -11.681  1.00  0.00           H
ATOM   4684  CA  SER X 307     -17.455  11.930 -13.220  1.00  0.00           C
ATOM   4685  HA  SER X 307     -17.827  12.324 -14.172  1.00  0.00           H
ATOM   4686  CB  SER X 307     -16.047  12.488 -13.077  1.00  0.00           C
ATOM   4687  HB2 SER X 307     -16.096  13.570 -12.990  1.00  0.00           H
ATOM   4688  HB3 SER X 307     -15.587  12.144 -12.154  1.00  0.00           H
ATOM   4689  OG  SER X 307     -15.253  12.120 -14.148  1.00  0.00           O
ATOM   4690  HG  SER X 307     -14.393  12.494 -13.929  1.00  0.00           H
ATOM   4691  C   SER X 307     -17.407  10.411 -13.325  1.00  0.00           C
ATOM   4692  O   SER X 307     -17.112   9.789 -12.288  1.00  0.00           O
ATOM   4693  N   LYS X 308     -17.508   9.864 -14.515  1.00  0.00           N
ATOM   4694  H   LYS X 308     -17.757  10.428 -15.317  1.00  0.00           H
ATOM   4695  CA  LYS X 308     -17.606   8.440 -14.810  1.00  0.00           C
ATOM   4696  HA  LYS X 308     -17.515   7.851 -13.897  1.00  0.00           H
ATOM   4697  CB  LYS X 308     -18.999   8.199 -15.362  1.00  0.00           C
ATOM   4698  HB2 LYS X 308     -19.213   8.722 -16.297  1.00  0.00           H
ATOM   4699  HB3 LYS X 308     -19.076   7.123 -15.501  1.00  0.00           H
ATOM   4700  CG  LYS X 308     -20.109   8.509 -14.413  1.00  0.00           C
ATOM   4701  HG2 LYS X 308     -19.940   8.050 -13.440  1.00  0.00           H
ATOM   4702  HG3 LYS X 308     -20.112   9.586 -14.240  1.00  0.00           H
ATOM   4703  CD  LYS X 308     -21.488   8.062 -14.893  1.00  0.00           C
ATOM   4704  HD2 LYS X 308     -21.577   8.539 -15.861  1.00  0.00           H
ATOM   4705  HD3 LYS X 308     -21.576   6.987 -15.054  1.00  0.00           H
ATOM   4706  CE  LYS X 308     -22.622   8.468 -14.031  1.00  0.00           C
ATOM   4707  HE2 LYS X 308     -23.594   8.278 -14.479  1.00  0.00           H
ATOM   4708  HE3 LYS X 308     -22.462   7.876 -13.132  1.00  0.00           H
ATOM   4709  NZ  LYS X 308     -22.556   9.911 -13.721  1.00  0.00           N
ATOM   4710  HZ1 LYS X 308     -22.904   9.960 -12.767  1.00  0.00           H
ATOM   4711  HZ2 LYS X 308     -23.177  10.384 -14.373  1.00  0.00           H
ATOM   4712  HZ3 LYS X 308     -21.618  10.216 -13.961  1.00  0.00           H
ATOM   4713  C   LYS X 308     -16.419   7.865 -15.684  1.00  0.00           C
ATOM   4714  O   LYS X 308     -15.642   8.590 -16.343  1.00  0.00           O
ATOM   4715  N   PRO X 309     -16.160   6.516 -15.581  1.00  0.00           N
ATOM   4716  CD  PRO X 309     -16.829   5.527 -14.743  1.00  0.00           C
ATOM   4717  HD2 PRO X 309     -17.683   5.200 -15.334  1.00  0.00           H
ATOM   4718  HD3 PRO X 309     -17.036   5.915 -13.752  1.00  0.00           H
ATOM   4719  CG  PRO X 309     -15.916   4.345 -14.543  1.00  0.00           C
ATOM   4720  HG2 PRO X 309     -16.407   3.373 -14.583  1.00  0.00           H
ATOM   4721  HG3 PRO X 309     -15.388   4.394 -13.588  1.00  0.00           H
ATOM   4722  CB  PRO X 309     -15.036   4.474 -15.747  1.00  0.00           C
ATOM   4723  HB2 PRO X 309     -15.576   3.912 -16.499  1.00  0.00           H
ATOM   4724  HB3 PRO X 309     -14.046   4.067 -15.558  1.00  0.00           H
ATOM   4725  CA  PRO X 309     -14.936   5.945 -16.169  1.00  0.00           C
ATOM   4726  HA  PRO X 309     -14.046   6.407 -15.746  1.00  0.00           H
ATOM   4727  C   PRO X 309     -14.912   6.156 -17.656  1.00  0.00           C
ATOM   4728  O   PRO X 309     -15.884   5.932 -18.344  1.00  0.00           O
ATOM   4729  N   THR X 310     -13.719   6.483 -18.221  1.00  0.00           N
ATOM   4730  H   THR X 310     -12.981   6.727 -17.579  1.00  0.00           H
ATOM   4731  CA  THR X 310     -13.577   6.700 -19.628  1.00  0.00           C
ATOM   4732  HA  THR X 310     -14.547   6.574 -20.105  1.00  0.00           H
ATOM   4733  CB  THR X 310     -13.099   8.109 -19.945  1.00  0.00           C
ATOM   4734  HB  THR X 310     -13.687   8.751 -19.299  1.00  0.00           H
ATOM   4735  CG2 THR X 310     -11.632   8.504 -19.743  1.00  0.00           C
ATOM   4736 HG21 THR X 310     -11.090   7.912 -20.481  1.00  0.00           H
ATOM   4737 HG22 THR X 310     -11.219   8.402 -18.737  1.00  0.00           H
ATOM   4738 HG23 THR X 310     -11.509   9.569 -19.912  1.00  0.00           H
ATOM   4739  OG1 THR X 310     -13.321   8.401 -21.304  1.00  0.00           O
ATOM   4740  HG1 THR X 310     -13.826   9.217 -21.344  1.00  0.00           H
ATOM   4741  C   THR X 310     -12.560   5.636 -20.286  1.00  0.00           C
ATOM   4742  O   THR X 310     -12.565   5.452 -21.498  1.00  0.00           O
ATOM   4743  N   GLN X 311     -11.806   4.918 -19.486  1.00  0.00           N
ATOM   4744  H   GLN X 311     -11.911   5.085 -18.495  1.00  0.00           H
ATOM   4745  CA  GLN X 311     -10.821   3.907 -19.902  1.00  0.00           C
ATOM   4746  HA  GLN X 311     -11.190   3.456 -20.825  1.00  0.00           H
ATOM   4747  CB  GLN X 311      -9.495   4.686 -20.173  1.00  0.00           C
ATOM   4748  HB2 GLN X 311      -9.730   5.729 -20.403  1.00  0.00           H
ATOM   4749  HB3 GLN X 311      -8.881   4.700 -19.276  1.00  0.00           H
ATOM   4750  CG  GLN X 311      -8.741   4.115 -21.371  1.00  0.00           C
ATOM   4751  HG2 GLN X 311      -8.525   3.085 -21.084  1.00  0.00           H
ATOM   4752  HG3 GLN X 311      -9.317   4.070 -22.301  1.00  0.00           H
ATOM   4753  CD  GLN X 311      -7.404   4.867 -21.516  1.00  0.00           C
ATOM   4754  OE1 GLN X 311      -7.197   6.033 -21.195  1.00  0.00           O
ATOM   4755  NE2 GLN X 311      -6.416   4.322 -22.179  1.00  0.00           N
ATOM   4756 HE21 GLN X 311      -5.530   4.808 -22.166  1.00  0.00           H
ATOM   4757 HE22 GLN X 311      -6.508   3.395 -22.574  1.00  0.00           H
ATOM   4758  C   GLN X 311     -10.760   2.800 -18.878  1.00  0.00           C
ATOM   4759  O   GLN X 311     -11.015   2.922 -17.722  1.00  0.00           O
ATOM   4760  N   GLY X 312     -10.295   1.642 -19.341  1.00  0.00           N
ATOM   4761  H   GLY X 312     -10.194   1.528 -20.340  1.00  0.00           H
ATOM   4762  CA  GLY X 312      -9.933   0.546 -18.463  1.00  0.00           C
ATOM   4763  HA2 GLY X 312      -9.621   0.996 -17.514  1.00  0.00           H
ATOM   4764  HA3 GLY X 312     -10.837  -0.064 -18.370  1.00  0.00           H
ATOM   4765  C   GLY X 312      -8.951  -0.459 -18.900  1.00  0.00           C
ATOM   4766  O   GLY X 312      -8.855  -0.843 -20.054  1.00  0.00           O
ATOM   4767  N   GLN X 313      -8.280  -1.129 -17.983  1.00  0.00           N
ATOM   4768  H   GLN X 313      -8.361  -0.767 -17.048  1.00  0.00           H
ATOM   4769  CA  GLN X 313      -7.362  -2.209 -18.344  1.00  0.00           C
ATOM   4770  HA  GLN X 313      -7.615  -2.644 -19.310  1.00  0.00           H
ATOM   4771  CB  GLN X 313      -5.962  -1.645 -18.507  1.00  0.00           C
ATOM   4772  HB2 GLN X 313      -6.092  -0.834 -19.222  1.00  0.00           H
ATOM   4773  HB3 GLN X 313      -5.701  -1.094 -17.607  1.00  0.00           H
ATOM   4774  CG  GLN X 313      -4.908  -2.617 -18.901  1.00  0.00           C
ATOM   4775  HG2 GLN X 313      -4.768  -3.300 -18.072  1.00  0.00           H
ATOM   4776  HG3 GLN X 313      -5.106  -3.274 -19.749  1.00  0.00           H
ATOM   4777  CD  GLN X 313      -3.571  -1.928 -19.138  1.00  0.00           C
ATOM   4778  OE1 GLN X 313      -3.512  -0.813 -19.594  1.00  0.00           O
ATOM   4779  NE2 GLN X 313      -2.457  -2.513 -18.902  1.00  0.00           N
ATOM   4780 HE21 GLN X 313      -1.632  -2.155 -19.343  1.00  0.00           H
ATOM   4781 HE22 GLN X 313      -2.497  -3.519 -18.764  1.00  0.00           H
ATOM   4782  C   GLN X 313      -7.436  -3.316 -17.322  1.00  0.00           C
ATOM   4783  O   GLN X 313      -7.247  -3.163 -16.110  1.00  0.00           O
ATOM   4784  N   THR X 314      -7.573  -4.526 -17.763  1.00  0.00           N
ATOM   4785  H   THR X 314      -7.643  -4.635 -18.758  1.00  0.00           H
ATOM   4786  CA  THR X 314      -7.508  -5.745 -16.926  1.00  0.00           C
ATOM   4787  HA  THR X 314      -8.377  -5.894 -16.285  1.00  0.00           H
ATOM   4788  CB  THR X 314      -7.620  -6.984 -17.836  1.00  0.00           C
ATOM   4789  HB  THR X 314      -8.545  -6.866 -18.405  1.00  0.00           H
ATOM   4790  CG2 THR X 314      -6.425  -7.021 -18.775  1.00  0.00           C
ATOM   4791 HG21 THR X 314      -6.239  -6.047 -19.230  1.00  0.00           H
ATOM   4792 HG22 THR X 314      -6.675  -7.709 -19.584  1.00  0.00           H
ATOM   4793 HG23 THR X 314      -5.558  -7.464 -18.267  1.00  0.00           H
ATOM   4794  OG1 THR X 314      -7.656  -8.260 -17.213  1.00  0.00           O
ATOM   4795  HG1 THR X 314      -8.337  -8.251 -16.537  1.00  0.00           H
ATOM   4796  C   THR X 314      -6.168  -5.802 -16.185  1.00  0.00           C
ATOM   4797  O   THR X 314      -5.181  -5.212 -16.613  1.00  0.00           O
ATOM   4798  N   ILE X 315      -6.120  -6.430 -14.997  1.00  0.00           N
ATOM   4799  H   ILE X 315      -6.975  -6.816 -14.626  1.00  0.00           H
ATOM   4800  CA  ILE X 315      -4.809  -6.992 -14.563  1.00  0.00           C
ATOM   4801  HA  ILE X 315      -4.130  -7.012 -15.410  1.00  0.00           H
ATOM   4802  CB  ILE X 315      -3.978  -6.040 -13.616  1.00  0.00           C
ATOM   4803  HB  ILE X 315      -4.105  -5.108 -14.176  1.00  0.00           H
ATOM   4804  CG2 ILE X 315      -4.463  -5.851 -12.207  1.00  0.00           C
ATOM   4805 HG21 ILE X 315      -5.387  -5.270 -12.253  1.00  0.00           H
ATOM   4806 HG22 ILE X 315      -3.798  -5.103 -11.775  1.00  0.00           H
ATOM   4807 HG23 ILE X 315      -4.444  -6.749 -11.592  1.00  0.00           H
ATOM   4808  CG1 ILE X 315      -2.533  -6.517 -13.639  1.00  0.00           C
ATOM   4809 HG12 ILE X 315      -2.405  -7.450 -13.079  1.00  0.00           H
ATOM   4810 HG13 ILE X 315      -2.239  -6.743 -14.665  1.00  0.00           H
ATOM   4811  CD1 ILE X 315      -1.480  -5.498 -13.107  1.00  0.00           C
ATOM   4812 HD11 ILE X 315      -1.423  -5.435 -12.015  1.00  0.00           H
ATOM   4813 HD12 ILE X 315      -1.761  -4.555 -13.560  1.00  0.00           H
ATOM   4814 HD13 ILE X 315      -0.485  -5.807 -13.438  1.00  0.00           H
ATOM   4815  C   ILE X 315      -4.916  -8.433 -14.025  1.00  0.00           C
ATOM   4816  O   ILE X 315      -3.901  -9.226 -14.205  1.00  0.00           O
ATOM   4817  N   VAL X 316      -6.044  -8.929 -13.441  1.00  0.00           N
ATOM   4818  H   VAL X 316      -6.746  -8.220 -13.281  1.00  0.00           H
ATOM   4819  CA  VAL X 316      -6.267 -10.293 -13.026  1.00  0.00           C
ATOM   4820  HA  VAL X 316      -5.921 -11.007 -13.765  1.00  0.00           H
ATOM   4821  CB  VAL X 316      -5.500 -10.680 -11.764  1.00  0.00           C
ATOM   4822  HB  VAL X 316      -4.465 -10.454 -12.025  1.00  0.00           H
ATOM   4823  CG1 VAL X 316      -5.920  -9.839 -10.573  1.00  0.00           C
ATOM   4824 HG11 VAL X 316      -5.534  -8.828 -10.710  1.00  0.00           H
ATOM   4825 HG12 VAL X 316      -6.975  -9.805 -10.331  1.00  0.00           H
ATOM   4826 HG13 VAL X 316      -5.374 -10.131  -9.670  1.00  0.00           H
ATOM   4827  CG2 VAL X 316      -5.674 -12.113 -11.426  1.00  0.00           C
ATOM   4828 HG21 VAL X 316      -6.660 -12.310 -11.023  1.00  0.00           H
ATOM   4829 HG22 VAL X 316      -4.888 -12.428 -10.741  1.00  0.00           H
ATOM   4830 HG23 VAL X 316      -5.513 -12.723 -12.319  1.00  0.00           H
ATOM   4831  C   VAL X 316      -7.769 -10.524 -12.868  1.00  0.00           C
ATOM   4832  O   VAL X 316      -8.503  -9.579 -12.634  1.00  0.00           O
ATOM   4833  N   LEU X 317      -8.219 -11.742 -13.174  1.00  0.00           N
ATOM   4834  H   LEU X 317      -7.538 -12.452 -13.407  1.00  0.00           H
ATOM   4835  CA  LEU X 317      -9.640 -12.055 -13.312  1.00  0.00           C
ATOM   4836  HA  LEU X 317     -10.115 -11.132 -13.649  1.00  0.00           H
ATOM   4837  CB  LEU X 317      -9.868 -13.057 -14.460  1.00  0.00           C
ATOM   4838  HB2 LEU X 317      -9.306 -13.949 -14.191  1.00  0.00           H
ATOM   4839  HB3 LEU X 317     -10.887 -13.435 -14.511  1.00  0.00           H
ATOM   4840  CG  LEU X 317      -9.551 -12.197 -15.759  1.00  0.00           C
ATOM   4841  HG  LEU X 317      -8.737 -11.486 -15.621  1.00  0.00           H
ATOM   4842  CD1 LEU X 317      -9.228 -13.204 -16.844  1.00  0.00           C
ATOM   4843 HD11 LEU X 317     -10.144 -13.684 -17.176  1.00  0.00           H
ATOM   4844 HD12 LEU X 317      -8.473 -13.864 -16.407  1.00  0.00           H
ATOM   4845 HD13 LEU X 317      -8.786 -12.630 -17.645  1.00  0.00           H
ATOM   4846  CD2 LEU X 317     -10.749 -11.327 -16.185  1.00  0.00           C
ATOM   4847 HD21 LEU X 317     -11.004 -10.548 -15.466  1.00  0.00           H
ATOM   4848 HD22 LEU X 317     -10.472 -10.736 -17.054  1.00  0.00           H
ATOM   4849 HD23 LEU X 317     -11.585 -11.944 -16.490  1.00  0.00           H
ATOM   4850  C   LEU X 317     -10.196 -12.493 -11.964  1.00  0.00           C
ATOM   4851  O   LEU X 317      -9.465 -13.038 -11.089  1.00  0.00           O
ATOM   4852  N   ASN X 318     -11.490 -12.276 -11.799  1.00  0.00           N
ATOM   4853  H   ASN X 318     -12.001 -11.901 -12.599  1.00  0.00           H
ATOM   4854  CA  ASN X 318     -12.400 -12.580 -10.725  1.00  0.00           C
ATOM   4855  HA  ASN X 318     -11.861 -12.243  -9.840  1.00  0.00           H
ATOM   4856  CB  ASN X 318     -13.660 -11.758 -10.816  1.00  0.00           C
ATOM   4857  HB2 ASN X 318     -14.272 -12.045  -9.970  1.00  0.00           H
ATOM   4858  HB3 ASN X 318     -13.430 -10.694 -10.732  1.00  0.00           H
ATOM   4859  CG  ASN X 318     -14.501 -11.841 -12.078  1.00  0.00           C
ATOM   4860  OD1 ASN X 318     -14.121 -11.638 -13.228  1.00  0.00           O
ATOM   4861  ND2 ASN X 318     -15.733 -12.207 -11.918  1.00  0.00           N
ATOM   4862 HD21 ASN X 318     -16.042 -12.344 -10.964  1.00  0.00           H
ATOM   4863 HD22 ASN X 318     -16.305 -12.153 -12.749  1.00  0.00           H
ATOM   4864  C   ASN X 318     -12.715 -14.123 -10.648  1.00  0.00           C
ATOM   4865  O   ASN X 318     -13.817 -14.549 -10.913  1.00  0.00           O
ATOM   4866  N   THR X 319     -11.681 -14.882 -10.456  1.00  0.00           N
ATOM   4867  H   THR X 319     -10.796 -14.412 -10.521  1.00  0.00           H
ATOM   4868  CA  THR X 319     -11.704 -16.318 -10.296  1.00  0.00           C
ATOM   4869  HA  THR X 319     -12.722 -16.577 -10.019  1.00  0.00           H
ATOM   4870  CB  THR X 319     -11.259 -17.050 -11.581  1.00  0.00           C
ATOM   4871  HB  THR X 319     -11.506 -16.400 -12.416  1.00  0.00           H
ATOM   4872  CG2 THR X 319      -9.744 -17.246 -11.566  1.00  0.00           C
ATOM   4873 HG21 THR X 319      -9.176 -16.369 -11.272  1.00  0.00           H
ATOM   4874 HG22 THR X 319      -9.494 -17.698 -12.523  1.00  0.00           H
ATOM   4875 HG23 THR X 319      -9.550 -18.136 -10.956  1.00  0.00           H
ATOM   4876  OG1 THR X 319     -12.050 -18.272 -11.594  1.00  0.00           O
ATOM   4877  HG1 THR X 319     -12.969 -18.085 -11.391  1.00  0.00           H
ATOM   4878  C   THR X 319     -10.900 -16.691  -9.003  1.00  0.00           C
ATOM   4879  O   THR X 319     -11.028 -17.824  -8.520  1.00  0.00           O
ATOM   4880  N   ASP X 320     -10.092 -15.743  -8.494  1.00  0.00           N
ATOM   4881  H   ASP X 320     -10.111 -14.851  -8.956  1.00  0.00           H
ATOM   4882  CA  ASP X 320      -9.317 -15.619  -7.202  1.00  0.00           C
ATOM   4883  HA  ASP X 320      -9.824 -16.197  -6.427  1.00  0.00           H
ATOM   4884  CB  ASP X 320      -7.928 -16.131  -7.438  1.00  0.00           C
ATOM   4885  HB2 ASP X 320      -7.658 -15.915  -8.467  1.00  0.00           H
ATOM   4886  HB3 ASP X 320      -7.166 -15.714  -6.787  1.00  0.00           H
ATOM   4887  CG  ASP X 320      -7.714 -17.701  -7.298  1.00  0.00           C
ATOM   4888  OD1 ASP X 320      -6.809 -18.237  -7.990  1.00  0.00           O
ATOM   4889  OD2 ASP X 320      -8.324 -18.390  -6.415  1.00  0.00           O
ATOM   4890  C   ASP X 320      -9.181 -14.167  -6.674  1.00  0.00           C
ATOM   4891  O   ASP X 320      -9.464 -13.232  -7.410  1.00  0.00           O
ATOM   4892  N   TRP X 321      -8.928 -14.059  -5.328  1.00  0.00           N
ATOM   4893  H   TRP X 321      -8.779 -14.859  -4.724  1.00  0.00           H
ATOM   4894  CA  TRP X 321      -8.900 -12.847  -4.522  1.00  0.00           C
ATOM   4895  HA  TRP X 321      -9.675 -12.112  -4.748  1.00  0.00           H
ATOM   4896  CB  TRP X 321      -9.077 -13.175  -3.063  1.00  0.00           C
ATOM   4897  HB2 TRP X 321      -8.457 -14.006  -2.746  1.00  0.00           H
ATOM   4898  HB3 TRP X 321      -8.861 -12.281  -2.459  1.00  0.00           H
ATOM   4899  CG  TRP X 321     -10.514 -13.479  -2.625  1.00  0.00           C
ATOM   4900  CD1 TRP X 321     -11.548 -13.797  -3.406  1.00  0.00           C
ATOM   4901  HD1 TRP X 321     -11.553 -13.898  -4.478  1.00  0.00           H
ATOM   4902  NE1 TRP X 321     -12.734 -13.860  -2.604  1.00  0.00           N
ATOM   4903  HE1 TRP X 321     -13.649 -14.123  -2.926  1.00  0.00           H
ATOM   4904  CE2 TRP X 321     -12.398 -13.695  -1.238  1.00  0.00           C
ATOM   4905  CZ2 TRP X 321     -13.040 -13.650  -0.056  1.00  0.00           C
ATOM   4906  HZ2 TRP X 321     -14.113 -13.768  -0.088  1.00  0.00           H
ATOM   4907  CH2 TRP X 321     -12.444 -13.372   1.207  1.00  0.00           C
ATOM   4908  HH2 TRP X 321     -12.918 -13.340   2.173  1.00  0.00           H
ATOM   4909  CZ3 TRP X 321     -11.027 -13.331   1.180  1.00  0.00           C
ATOM   4910  HZ3 TRP X 321     -10.473 -13.066   2.066  1.00  0.00           H
ATOM   4911  CE3 TRP X 321     -10.329 -13.439  -0.068  1.00  0.00           C
ATOM   4912  HE3 TRP X 321      -9.252 -13.458  -0.108  1.00  0.00           H
ATOM   4913  CD2 TRP X 321     -11.019 -13.469  -1.274  1.00  0.00           C
ATOM   4914  C   TRP X 321      -7.585 -12.027  -4.729  1.00  0.00           C
ATOM   4915  O   TRP X 321      -6.477 -12.638  -4.672  1.00  0.00           O
ATOM   4916  N   SER X 322      -7.744 -10.714  -4.990  1.00  0.00           N
ATOM   4917  H   SER X 322      -8.653 -10.292  -5.134  1.00  0.00           H
ATOM   4918  CA  SER X 322      -6.737  -9.723  -4.854  1.00  0.00           C
ATOM   4919  HA  SER X 322      -5.774 -10.194  -5.053  1.00  0.00           H
ATOM   4920  CB  SER X 322      -6.969  -8.442  -5.695  1.00  0.00           C
ATOM   4921  HB2 SER X 322      -6.060  -7.847  -5.705  1.00  0.00           H
ATOM   4922  HB3 SER X 322      -7.181  -8.732  -6.728  1.00  0.00           H
ATOM   4923  OG  SER X 322      -8.167  -7.655  -5.177  1.00  0.00           O
ATOM   4924  HG  SER X 322      -8.886  -8.275  -5.085  1.00  0.00           H
ATOM   4925  C   SER X 322      -6.534  -9.388  -3.372  1.00  0.00           C
ATOM   4926  O   SER X 322      -7.355  -9.773  -2.481  1.00  0.00           O
ATOM   4927  N   GLY X 323      -5.521  -8.546  -3.072  1.00  0.00           N
ATOM   4928  H   GLY X 323      -4.976  -8.175  -3.835  1.00  0.00           H
ATOM   4929  CA  GLY X 323      -5.400  -7.980  -1.721  1.00  0.00           C
ATOM   4930  HA2 GLY X 323      -6.396  -7.982  -1.285  1.00  0.00           H
ATOM   4931  HA3 GLY X 323      -4.757  -8.606  -1.096  1.00  0.00           H
ATOM   4932  C   GLY X 323      -4.860  -6.574  -1.737  1.00  0.00           C
ATOM   4933  O   GLY X 323      -5.472  -5.722  -2.391  1.00  0.00           O
ATOM   4934  N   TYR X 324      -3.740  -6.334  -0.998  1.00  0.00           N
ATOM   4935  H   TYR X 324      -3.332  -7.129  -0.524  1.00  0.00           H
ATOM   4936  CA  TYR X 324      -3.021  -5.059  -0.929  1.00  0.00           C
ATOM   4937  HA  TYR X 324      -3.648  -4.336  -0.410  1.00  0.00           H
ATOM   4938  CB  TYR X 324      -1.833  -5.334  -0.030  1.00  0.00           C
ATOM   4939  HB2 TYR X 324      -1.574  -6.387  -0.162  1.00  0.00           H
ATOM   4940  HB3 TYR X 324      -0.973  -4.720  -0.290  1.00  0.00           H
ATOM   4941  CG  TYR X 324      -1.990  -5.018   1.412  1.00  0.00           C
ATOM   4942  CD1 TYR X 324      -3.146  -5.313   2.168  1.00  0.00           C
ATOM   4943  HD1 TYR X 324      -3.918  -5.942   1.749  1.00  0.00           H
ATOM   4944  CE1 TYR X 324      -3.291  -4.928   3.459  1.00  0.00           C
ATOM   4945  HE1 TYR X 324      -4.224  -5.251   3.895  1.00  0.00           H
ATOM   4946  CZ  TYR X 324      -2.323  -4.166   4.121  1.00  0.00           C
ATOM   4947  OH  TYR X 324      -2.512  -3.624   5.335  1.00  0.00           O
ATOM   4948  HH  TYR X 324      -3.420  -3.508   5.620  1.00  0.00           H
ATOM   4949  CE2 TYR X 324      -1.138  -3.909   3.444  1.00  0.00           C
ATOM   4950  HE2 TYR X 324      -0.430  -3.247   3.913  1.00  0.00           H
ATOM   4951  CD2 TYR X 324      -0.934  -4.321   2.091  1.00  0.00           C
ATOM   4952  HD2 TYR X 324      -0.112  -3.906   1.540  1.00  0.00           H
ATOM   4953  C   TYR X 324      -2.715  -4.459  -2.314  1.00  0.00           C
ATOM   4954  O   TYR X 324      -2.553  -5.133  -3.309  1.00  0.00           O
ATOM   4955  N   SER X 325      -2.887  -3.126  -2.437  1.00  0.00           N
ATOM   4956  H   SER X 325      -3.298  -2.684  -1.634  1.00  0.00           H
ATOM   4957  CA  SER X 325      -2.510  -2.343  -3.638  1.00  0.00           C
ATOM   4958  HA  SER X 325      -1.600  -2.699  -4.112  1.00  0.00           H
ATOM   4959  CB  SER X 325      -3.594  -2.507  -4.739  1.00  0.00           C
ATOM   4960  HB2 SER X 325      -3.714  -3.509  -5.147  1.00  0.00           H
ATOM   4961  HB3 SER X 325      -4.501  -2.292  -4.174  1.00  0.00           H
ATOM   4962  OG  SER X 325      -3.420  -1.637  -5.840  1.00  0.00           O
ATOM   4963  HG  SER X 325      -2.530  -1.784  -6.173  1.00  0.00           H
ATOM   4964  C   SER X 325      -2.299  -0.853  -3.352  1.00  0.00           C
ATOM   4965  O   SER X 325      -3.027  -0.271  -2.589  1.00  0.00           O
ATOM   4966  N   GLY X 326      -1.221  -0.281  -3.941  1.00  0.00           N
ATOM   4967  H   GLY X 326      -0.532  -0.794  -4.474  1.00  0.00           H
ATOM   4968  CA  GLY X 326      -0.827   1.094  -3.673  1.00  0.00           C
ATOM   4969  HA2 GLY X 326      -1.606   1.852  -3.710  1.00  0.00           H
ATOM   4970  HA3 GLY X 326      -0.355   1.120  -2.690  1.00  0.00           H
ATOM   4971  C   GLY X 326       0.182   1.667  -4.735  1.00  0.00           C
ATOM   4972  O   GLY X 326       0.847   0.946  -5.525  1.00  0.00           O
ATOM   4973  N   SER X 327       0.272   2.961  -4.625  1.00  0.00           N
ATOM   4974  H   SER X 327      -0.208   3.409  -3.851  1.00  0.00           H
ATOM   4975  CA  SER X 327       1.094   3.868  -5.397  1.00  0.00           C
ATOM   4976  HA  SER X 327       1.049   3.602  -6.449  1.00  0.00           H
ATOM   4977  CB  SER X 327       0.532   5.276  -5.344  1.00  0.00           C
ATOM   4978  HB2 SER X 327       0.587   5.633  -4.314  1.00  0.00           H
ATOM   4979  HB3 SER X 327       1.042   5.976  -6.014  1.00  0.00           H
ATOM   4980  OG  SER X 327      -0.830   5.236  -5.819  1.00  0.00           O
ATOM   4981  HG  SER X 327      -1.014   5.993  -6.369  1.00  0.00           H
ATOM   4982  C   SER X 327       2.572   3.728  -4.987  1.00  0.00           C
ATOM   4983  O   SER X 327       2.907   3.595  -3.812  1.00  0.00           O
ATOM   4984  N   PHE X 328       3.474   3.803  -5.928  1.00  0.00           N
ATOM   4985  H   PHE X 328       3.412   3.478  -6.882  1.00  0.00           H
ATOM   4986  CA  PHE X 328       4.941   4.015  -5.549  1.00  0.00           C
ATOM   4987  HA  PHE X 328       4.990   4.814  -4.815  1.00  0.00           H
ATOM   4988  CB  PHE X 328       5.696   2.760  -5.129  1.00  0.00           C
ATOM   4989  HB2 PHE X 328       6.555   3.100  -4.540  1.00  0.00           H
ATOM   4990  HB3 PHE X 328       5.163   2.063  -4.492  1.00  0.00           H
ATOM   4991  CG  PHE X 328       6.270   1.968  -6.293  1.00  0.00           C
ATOM   4992  CD1 PHE X 328       5.421   1.082  -6.906  1.00  0.00           C
ATOM   4993  HD1 PHE X 328       4.453   0.937  -6.458  1.00  0.00           H
ATOM   4994  CE1 PHE X 328       5.866   0.250  -7.934  1.00  0.00           C
ATOM   4995  HE1 PHE X 328       5.158  -0.482  -8.292  1.00  0.00           H
ATOM   4996  CZ  PHE X 328       7.218   0.393  -8.397  1.00  0.00           C
ATOM   4997  HZ  PHE X 328       7.568  -0.308  -9.138  1.00  0.00           H
ATOM   4998  CE2 PHE X 328       8.089   1.370  -7.846  1.00  0.00           C
ATOM   4999  HE2 PHE X 328       9.142   1.451  -8.074  1.00  0.00           H
ATOM   5000  CD2 PHE X 328       7.588   2.156  -6.786  1.00  0.00           C
ATOM   5001  HD2 PHE X 328       8.147   2.933  -6.276  1.00  0.00           H
ATOM   5002  C   PHE X 328       5.628   4.679  -6.826  1.00  0.00           C
ATOM   5003  O   PHE X 328       5.140   4.446  -7.903  1.00  0.00           O
ATOM   5004  N   MET X 329       6.727   5.403  -6.725  1.00  0.00           N
ATOM   5005  H   MET X 329       7.043   5.537  -5.772  1.00  0.00           H
ATOM   5006  CA  MET X 329       7.588   5.916  -7.823  1.00  0.00           C
ATOM   5007  HA  MET X 329       7.454   5.245  -8.674  1.00  0.00           H
ATOM   5008  CB  MET X 329       7.034   7.288  -8.342  1.00  0.00           C
ATOM   5009  HB2 MET X 329       7.261   7.977  -7.526  1.00  0.00           H
ATOM   5010  HB3 MET X 329       7.517   7.588  -9.262  1.00  0.00           H
ATOM   5011  CG  MET X 329       5.525   7.203  -8.784  1.00  0.00           C
ATOM   5012  HG2 MET X 329       5.429   6.432  -9.546  1.00  0.00           H
ATOM   5013  HG3 MET X 329       4.973   6.885  -7.898  1.00  0.00           H
ATOM   5014  SD  MET X 329       4.938   8.735  -9.511  1.00  0.00           S
ATOM   5015  CE  MET X 329       5.110   9.880  -8.054  1.00  0.00           C
ATOM   5016  HE1 MET X 329       4.262  10.553  -8.055  1.00  0.00           H
ATOM   5017  HE2 MET X 329       5.097   9.448  -7.051  1.00  0.00           H
ATOM   5018  HE3 MET X 329       6.086  10.330  -8.230  1.00  0.00           H
ATOM   5019  C   MET X 329       9.049   5.968  -7.493  1.00  0.00           C
ATOM   5020  O   MET X 329       9.454   6.073  -6.334  1.00  0.00           O
ATOM   5021  N   ASP X 330       9.833   6.125  -8.588  1.00  0.00           N
ATOM   5022  H   ASP X 330       9.357   6.014  -9.469  1.00  0.00           H
ATOM   5023  CA  ASP X 330      11.267   6.484  -8.608  1.00  0.00           C
ATOM   5024  HA  ASP X 330      11.831   6.223  -7.707  1.00  0.00           H
ATOM   5025  CB  ASP X 330      11.956   5.500  -9.531  1.00  0.00           C
ATOM   5026  HB2 ASP X 330      11.668   4.551  -9.089  1.00  0.00           H
ATOM   5027  HB3 ASP X 330      11.615   5.552 -10.574  1.00  0.00           H
ATOM   5028  CG  ASP X 330      13.398   5.671  -9.604  1.00  0.00           C
ATOM   5029  OD1 ASP X 330      13.920   5.083 -10.568  1.00  0.00           O
ATOM   5030  OD2 ASP X 330      14.052   6.496  -8.909  1.00  0.00           O
ATOM   5031  C   ASP X 330      11.385   7.998  -8.790  1.00  0.00           C
ATOM   5032  O   ASP X 330      11.355   8.545  -9.975  1.00  0.00           O
ATOM   5033  N   TYR X 331      11.684   8.713  -7.727  1.00  0.00           N
ATOM   5034  H   TYR X 331      11.605   8.173  -6.878  1.00  0.00           H
ATOM   5035  CA  TYR X 331      11.868  10.110  -7.684  1.00  0.00           C
ATOM   5036  HA  TYR X 331      11.169  10.541  -8.408  1.00  0.00           H
ATOM   5037  CB  TYR X 331      11.533  10.645  -6.290  1.00  0.00           C
ATOM   5038  HB2 TYR X 331      12.193  10.223  -5.540  1.00  0.00           H
ATOM   5039  HB3 TYR X 331      11.619  11.730  -6.252  1.00  0.00           H
ATOM   5040  CG  TYR X 331      10.122  10.265  -5.779  1.00  0.00           C
ATOM   5041  CD1 TYR X 331       8.975  10.885  -6.347  1.00  0.00           C
ATOM   5042  HD1 TYR X 331       9.160  11.632  -7.105  1.00  0.00           H
ATOM   5043  CE1 TYR X 331       7.617  10.580  -5.882  1.00  0.00           C
ATOM   5044  HE1 TYR X 331       6.720  11.075  -6.218  1.00  0.00           H
ATOM   5045  CZ  TYR X 331       7.497   9.590  -4.963  1.00  0.00           C
ATOM   5046  OH  TYR X 331       6.252   9.214  -4.457  1.00  0.00           O
ATOM   5047  HH  TYR X 331       6.285   8.700  -3.651  1.00  0.00           H
ATOM   5048  CE2 TYR X 331       8.591   8.855  -4.443  1.00  0.00           C
ATOM   5049  HE2 TYR X 331       8.505   8.005  -3.774  1.00  0.00           H
ATOM   5050  CD2 TYR X 331       9.920   9.276  -4.755  1.00  0.00           C
ATOM   5051  HD2 TYR X 331      10.757   8.762  -4.301  1.00  0.00           H
ATOM   5052  C   TYR X 331      13.285  10.568  -8.216  1.00  0.00           C
ATOM   5053  O   TYR X 331      13.574  11.784  -8.209  1.00  0.00           O
ATOM   5054  N   TRP X 332      14.177   9.648  -8.562  1.00  0.00           N
ATOM   5055  H   TRP X 332      13.815   8.722  -8.403  1.00  0.00           H
ATOM   5056  CA  TRP X 332      15.479   9.695  -9.158  1.00  0.00           C
ATOM   5057  HA  TRP X 332      15.652  10.767  -9.242  1.00  0.00           H
ATOM   5058  CB  TRP X 332      16.494   9.055  -8.223  1.00  0.00           C
ATOM   5059  HB2 TRP X 332      16.338   7.978  -8.329  1.00  0.00           H
ATOM   5060  HB3 TRP X 332      17.509   9.321  -8.511  1.00  0.00           H
ATOM   5061  CG  TRP X 332      16.315   9.522  -6.764  1.00  0.00           C
ATOM   5062  CD1 TRP X 332      17.047  10.465  -6.261  1.00  0.00           C
[truncated: 75,292 more chars]
