# Supplementary material for: Binding mechanism of oseltamivir and influenza neuraminidase suggests perspectives for the design of new anti-influenza drugs
Source: PLoS Comput Biol. 2022 Jul 28;18(7):e1010343. doi: 10.1371/journal.pcbi.1010343 (PMC9401145; doi:10.1371/journal.pcbi.1010343)
Supplement: S2 Data — PDB files of typical conformation of the metastable states identified from our MSM (with water molecules and counter ions removed). A PDB file (containing water molecules and counter ions) of the metastable state S9 (corresponding to the NA subunit of residues 1~389) appearing in the oseltamivir-NA tetramer simulation. (ZIP) [file pcbi.1010343.s014.zip › S2_Data/S6.pdb]

CRYST1   86.008   86.008   86.008 109.47 109.47 109.47 P 1           1
ATOM      1  N   ARG X   1       8.108  -4.312 -24.969  1.00  0.00           N
ATOM      2  H1  ARG X   1       7.707  -4.006 -24.095  1.00  0.00           H
ATOM      3  H2  ARG X   1       7.620  -5.078 -25.398  1.00  0.00           H
ATOM      4  H3  ARG X   1       9.026  -4.682 -24.771  1.00  0.00           H
ATOM      5  CA  ARG X   1       8.070  -3.083 -25.852  1.00  0.00           C
ATOM      6  HA  ARG X   1       8.577  -3.376 -26.774  1.00  0.00           H
ATOM      7  CB  ARG X   1       6.725  -2.709 -26.283  1.00  0.00           C
ATOM      8  HB2 ARG X   1       6.199  -3.647 -26.450  1.00  0.00           H
ATOM      9  HB3 ARG X   1       6.155  -2.130 -25.556  1.00  0.00           H
ATOM     10  CG  ARG X   1       6.685  -1.865 -27.577  1.00  0.00           C
ATOM     11  HG2 ARG X   1       7.403  -1.038 -27.574  1.00  0.00           H
ATOM     12  HG3 ARG X   1       6.965  -2.493 -28.427  1.00  0.00           H
ATOM     13  CD  ARG X   1       5.262  -1.288 -27.862  1.00  0.00           C
ATOM     14  HD2 ARG X   1       5.332  -1.094 -28.929  1.00  0.00           H
ATOM     15  HD3 ARG X   1       4.527  -2.065 -27.652  1.00  0.00           H
ATOM     16  NE  ARG X   1       5.028   0.000 -27.198  1.00  0.00           N
ATOM     17  HE  ARG X   1       5.841   0.477 -26.841  1.00  0.00           H
ATOM     18  CZ  ARG X   1       3.956   0.413 -26.581  1.00  0.00           C
ATOM     19  NH1 ARG X   1       2.791   0.144 -27.029  1.00  0.00           N
ATOM     20 HH11 ARG X   1       2.688  -0.464 -27.832  1.00  0.00           H
ATOM     21 HH12 ARG X   1       1.953   0.534 -26.607  1.00  0.00           H
ATOM     22  NH2 ARG X   1       3.973   1.098 -25.524  1.00  0.00           N
ATOM     23 HH21 ARG X   1       4.825   1.345 -25.033  1.00  0.00           H
ATOM     24 HH22 ARG X   1       3.059   1.395 -25.242  1.00  0.00           H
ATOM     25  C   ARG X   1       8.919  -1.922 -25.354  1.00  0.00           C
ATOM     26  O   ARG X   1       9.816  -1.519 -26.098  1.00  0.00           O
ATOM     27  N   ASP X   2       8.625  -1.405 -24.206  1.00  0.00           N
ATOM     28  H   ASP X   2       7.858  -1.889 -23.766  1.00  0.00           H
ATOM     29  CA  ASP X   2       9.076  -0.100 -23.646  1.00  0.00           C
ATOM     30  HA  ASP X   2       9.426   0.479 -24.503  1.00  0.00           H
ATOM     31  CB  ASP X   2       8.050   0.859 -22.998  1.00  0.00           C
ATOM     32  HB2 ASP X   2       7.526   0.178 -22.323  1.00  0.00           H
ATOM     33  HB3 ASP X   2       8.443   1.572 -22.257  1.00  0.00           H
ATOM     34  CG  ASP X   2       7.010   1.489 -23.936  1.00  0.00           C
ATOM     35  OD1 ASP X   2       6.776   1.053 -25.056  1.00  0.00           O
ATOM     36  OD2 ASP X   2       6.409   2.487 -23.434  1.00  0.00           O
ATOM     37  C   ASP X   2      10.298  -0.198 -22.801  1.00  0.00           C
ATOM     38  O   ASP X   2      10.514  -1.199 -22.126  1.00  0.00           O
ATOM     39  N   PHE X   3      11.098   0.866 -22.869  1.00  0.00           N
ATOM     40  H   PHE X   3      10.834   1.719 -23.341  1.00  0.00           H
ATOM     41  CA  PHE X   3      12.394   0.878 -22.181  1.00  0.00           C
ATOM     42  HA  PHE X   3      12.901  -0.092 -22.176  1.00  0.00           H
ATOM     43  CB  PHE X   3      13.345   1.897 -22.985  1.00  0.00           C
ATOM     44  HB2 PHE X   3      13.719   1.437 -23.902  1.00  0.00           H
ATOM     45  HB3 PHE X   3      12.734   2.791 -23.086  1.00  0.00           H
ATOM     46  CG  PHE X   3      14.630   2.382 -22.289  1.00  0.00           C
ATOM     47  CD1 PHE X   3      15.354   1.564 -21.361  1.00  0.00           C
ATOM     48  HD1 PHE X   3      15.059   0.535 -21.198  1.00  0.00           H
ATOM     49  CE1 PHE X   3      16.408   2.106 -20.624  1.00  0.00           C
ATOM     50  HE1 PHE X   3      16.875   1.450 -19.895  1.00  0.00           H
ATOM     51  CZ  PHE X   3      16.748   3.447 -20.899  1.00  0.00           C
ATOM     52  HZ  PHE X   3      17.542   3.935 -20.350  1.00  0.00           H
ATOM     53  CE2 PHE X   3      16.155   4.168 -21.900  1.00  0.00           C
ATOM     54  HE2 PHE X   3      16.401   5.211 -22.022  1.00  0.00           H
ATOM     55  CD2 PHE X   3      15.089   3.676 -22.653  1.00  0.00           C
ATOM     56  HD2 PHE X   3      14.623   4.287 -23.412  1.00  0.00           H
ATOM     57  C   PHE X   3      12.222   1.260 -20.772  1.00  0.00           C
ATOM     58  O   PHE X   3      11.841   2.385 -20.557  1.00  0.00           O
ATOM     59  N   ASN X   4      12.486   0.298 -19.859  1.00  0.00           N
ATOM     60  H   ASN X   4      12.857  -0.572 -20.206  1.00  0.00           H
ATOM     61  CA  ASN X   4      12.256   0.394 -18.437  1.00  0.00           C
ATOM     62  HA  ASN X   4      11.283   0.855 -18.243  1.00  0.00           H
ATOM     63  CB  ASN X   4      12.266  -1.006 -17.750  1.00  0.00           C
ATOM     64  HB2 ASN X   4      11.374  -1.513 -18.104  1.00  0.00           H
ATOM     65  HB3 ASN X   4      13.216  -1.439 -18.048  1.00  0.00           H
ATOM     66  CG  ASN X   4      12.076  -1.086 -16.211  1.00  0.00           C
ATOM     67  OD1 ASN X   4      12.614  -2.024 -15.570  1.00  0.00           O
ATOM     68  ND2 ASN X   4      11.627  -0.087 -15.519  1.00  0.00           N
ATOM     69 HD21 ASN X   4      10.983   0.550 -15.981  1.00  0.00           H
ATOM     70 HD22 ASN X   4      11.463  -0.260 -14.530  1.00  0.00           H
ATOM     71  C   ASN X   4      13.313   1.367 -17.746  1.00  0.00           C
ATOM     72  O   ASN X   4      14.519   1.043 -17.643  1.00  0.00           O
ATOM     73  N   ASN X   5      12.884   2.610 -17.427  1.00  0.00           N
ATOM     74  H   ASN X   5      11.881   2.738 -17.332  1.00  0.00           H
ATOM     75  CA  ASN X   5      13.727   3.760 -17.166  1.00  0.00           C
ATOM     76  HA  ASN X   5      14.655   3.415 -16.705  1.00  0.00           H
ATOM     77  CB  ASN X   5      14.080   4.441 -18.473  1.00  0.00           C
ATOM     78  HB2 ASN X   5      14.482   3.691 -19.148  1.00  0.00           H
ATOM     79  HB3 ASN X   5      13.183   4.866 -18.924  1.00  0.00           H
ATOM     80  CG  ASN X   5      15.040   5.532 -18.279  1.00  0.00           C
ATOM     81  OD1 ASN X   5      15.753   5.703 -17.276  1.00  0.00           O
ATOM     82  ND2 ASN X   5      15.014   6.531 -19.138  1.00  0.00           N
ATOM     83 HD21 ASN X   5      14.402   6.418 -19.930  1.00  0.00           H
ATOM     84 HD22 ASN X   5      15.686   7.274 -19.017  1.00  0.00           H
ATOM     85  C   ASN X   5      13.071   4.666 -16.121  1.00  0.00           C
ATOM     86  O   ASN X   5      11.991   5.245 -16.350  1.00  0.00           O
ATOM     87  N   LEU X   6      13.847   4.886 -15.000  1.00  0.00           N
ATOM     88  H   LEU X   6      14.773   4.481 -14.915  1.00  0.00           H
ATOM     89  CA  LEU X   6      13.512   5.787 -13.910  1.00  0.00           C
ATOM     90  HA  LEU X   6      12.521   6.163 -14.168  1.00  0.00           H
ATOM     91  CB  LEU X   6      13.447   4.986 -12.585  1.00  0.00           C
ATOM     92  HB2 LEU X   6      14.424   4.705 -12.186  1.00  0.00           H
ATOM     93  HB3 LEU X   6      13.118   5.764 -11.900  1.00  0.00           H
ATOM     94  CG  LEU X   6      12.643   3.679 -12.614  1.00  0.00           C
ATOM     95  HG  LEU X   6      13.134   2.994 -13.292  1.00  0.00           H
ATOM     96  CD1 LEU X   6      12.766   3.189 -11.224  1.00  0.00           C
ATOM     97 HD11 LEU X   6      12.105   3.724 -10.549  1.00  0.00           H
ATOM     98 HD12 LEU X   6      13.777   3.181 -10.820  1.00  0.00           H
ATOM     99 HD13 LEU X   6      12.475   2.143 -11.277  1.00  0.00           H
ATOM    100  CD2 LEU X   6      11.103   3.792 -12.996  1.00  0.00           C
ATOM    101 HD21 LEU X   6      10.809   2.747 -13.114  1.00  0.00           H
ATOM    102 HD22 LEU X   6      10.509   4.165 -12.156  1.00  0.00           H
ATOM    103 HD23 LEU X   6      10.820   4.385 -13.863  1.00  0.00           H
ATOM    104  C   LEU X   6      14.407   7.077 -13.693  1.00  0.00           C
ATOM    105  O   LEU X   6      14.534   7.552 -12.590  1.00  0.00           O
ATOM    106  N   THR X   7      15.085   7.545 -14.732  1.00  0.00           N
ATOM    107  H   THR X   7      14.897   7.115 -15.628  1.00  0.00           H
ATOM    108  CA  THR X   7      16.100   8.638 -14.654  1.00  0.00           C
ATOM    109  HA  THR X   7      16.771   8.561 -13.793  1.00  0.00           H
ATOM    110  CB  THR X   7      16.892   8.697 -15.905  1.00  0.00           C
ATOM    111  HB  THR X   7      17.133   7.676 -16.194  1.00  0.00           H
ATOM    112  CG2 THR X   7      16.310   9.527 -17.102  1.00  0.00           C
ATOM    113 HG21 THR X   7      16.763   9.195 -18.032  1.00  0.00           H
ATOM    114 HG22 THR X   7      16.462  10.598 -16.909  1.00  0.00           H
ATOM    115 HG23 THR X   7      15.240   9.380 -17.261  1.00  0.00           H
ATOM    116  OG1 THR X   7      18.170   9.216 -15.607  1.00  0.00           O
ATOM    117  HG1 THR X   7      18.664   8.535 -15.147  1.00  0.00           H
ATOM    118  C   THR X   7      15.388  10.031 -14.366  1.00  0.00           C
ATOM    119  O   THR X   7      16.026  10.978 -13.948  1.00  0.00           O
ATOM    120  N   LYS X   8      14.130  10.223 -14.688  1.00  0.00           N
ATOM    121  H   LYS X   8      13.570   9.459 -15.034  1.00  0.00           H
ATOM    122  CA  LYS X   8      13.408  11.521 -14.393  1.00  0.00           C
ATOM    123  HA  LYS X   8      13.996  12.376 -14.725  1.00  0.00           H
ATOM    124  CB  LYS X   8      12.120  11.497 -15.199  1.00  0.00           C
ATOM    125  HB2 LYS X   8      11.664  10.505 -15.281  1.00  0.00           H
ATOM    126  HB3 LYS X   8      11.358  12.042 -14.646  1.00  0.00           H
ATOM    127  CG  LYS X   8      12.348  12.014 -16.614  1.00  0.00           C
ATOM    128  HG2 LYS X   8      12.751  13.022 -16.556  1.00  0.00           H
ATOM    129  HG3 LYS X   8      13.103  11.466 -17.179  1.00  0.00           H
ATOM    130  CD  LYS X   8      11.111  11.971 -17.444  1.00  0.00           C
ATOM    131  HD2 LYS X   8      10.723  10.967 -17.629  1.00  0.00           H
ATOM    132  HD3 LYS X   8      10.312  12.597 -17.052  1.00  0.00           H
ATOM    133  CE  LYS X   8      11.532  12.562 -18.831  1.00  0.00           C
ATOM    134  HE2 LYS X   8      11.826  13.608 -18.713  1.00  0.00           H
ATOM    135  HE3 LYS X   8      12.398  12.034 -19.256  1.00  0.00           H
ATOM    136  NZ  LYS X   8      10.321  12.485 -19.692  1.00  0.00           N
ATOM    137  HZ1 LYS X   8      10.323  12.961 -20.581  1.00  0.00           H
ATOM    138  HZ2 LYS X   8       9.514  12.823 -19.198  1.00  0.00           H
ATOM    139  HZ3 LYS X   8      10.168  11.501 -19.875  1.00  0.00           H
ATOM    140  C   LYS X   8      13.174  11.655 -12.912  1.00  0.00           C
ATOM    141  O   LYS X   8      12.937  10.660 -12.172  1.00  0.00           O
ATOM    142  N   GLY X   9      13.224  12.906 -12.484  1.00  0.00           N
ATOM    143  H   GLY X   9      13.145  13.616 -13.199  1.00  0.00           H
ATOM    144  CA  GLY X   9      12.896  13.356 -11.114  1.00  0.00           C
ATOM    145  HA2 GLY X   9      13.358  12.693 -10.380  1.00  0.00           H
ATOM    146  HA3 GLY X   9      13.288  14.370 -11.101  1.00  0.00           H
ATOM    147  C   GLY X   9      11.435  13.462 -10.792  1.00  0.00           C
ATOM    148  O   GLY X   9      10.618  13.515 -11.747  1.00  0.00           O
ATOM    149  N   LEU X  10      11.062  13.396  -9.512  1.00  0.00           N
ATOM    150  H   LEU X  10      11.781  13.253  -8.819  1.00  0.00           H
ATOM    151  CA  LEU X  10       9.734  13.966  -9.102  1.00  0.00           C
ATOM    152  HA  LEU X  10       8.931  13.445  -9.628  1.00  0.00           H
ATOM    153  CB  LEU X  10       9.441  13.670  -7.627  1.00  0.00           C
ATOM    154  HB2 LEU X  10      10.358  13.889  -7.074  1.00  0.00           H
ATOM    155  HB3 LEU X  10       8.636  14.326  -7.298  1.00  0.00           H
ATOM    156  CG  LEU X  10       9.125  12.257  -7.253  1.00  0.00           C
ATOM    157  HG  LEU X  10       9.881  11.601  -7.672  1.00  0.00           H
ATOM    158  CD1 LEU X  10       9.238  12.030  -5.746  1.00  0.00           C
ATOM    159 HD11 LEU X  10       8.975  11.010  -5.453  1.00  0.00           H
ATOM    160 HD12 LEU X  10       8.757  12.802  -5.132  1.00  0.00           H
ATOM    161 HD13 LEU X  10      10.266  12.130  -5.407  1.00  0.00           H
ATOM    162  CD2 LEU X  10       7.759  11.731  -7.732  1.00  0.00           C
ATOM    163 HD21 LEU X  10       6.917  12.343  -7.404  1.00  0.00           H
ATOM    164 HD22 LEU X  10       7.790  11.761  -8.824  1.00  0.00           H
ATOM    165 HD23 LEU X  10       7.608  10.699  -7.417  1.00  0.00           H
ATOM    166  C   LEU X  10       9.518  15.435  -9.405  1.00  0.00           C
ATOM    167  O   LEU X  10      10.384  16.340  -9.348  1.00  0.00           O
ATOM    168  N   CYX X  11       8.250  15.855  -9.583  1.00  0.00           N
ATOM    169  H   CYX X  11       7.489  15.187  -9.539  1.00  0.00           H
ATOM    170  CA  CYX X  11       7.809  17.222  -9.863  1.00  0.00           C
ATOM    171  HA  CYX X  11       8.594  17.815 -10.344  1.00  0.00           H
ATOM    172  CB  CYX X  11       6.577  17.153 -10.646  1.00  0.00           C
ATOM    173  HB2 CYX X  11       5.950  16.425 -10.126  1.00  0.00           H
ATOM    174  HB3 CYX X  11       6.106  18.135 -10.599  1.00  0.00           H
ATOM    175  SG  CYX X  11       6.447  16.428 -12.366  1.00  0.00           S
ATOM    176  C   CYX X  11       7.500  17.911  -8.452  1.00  0.00           C
ATOM    177  O   CYX X  11       7.251  17.263  -7.440  1.00  0.00           O
ATOM    178  N   THR X  12       7.396  19.252  -8.515  1.00  0.00           N
ATOM    179  H   THR X  12       7.701  19.627  -9.406  1.00  0.00           H
ATOM    180  CA  THR X  12       6.975  20.068  -7.368  1.00  0.00           C
ATOM    181  HA  THR X  12       7.598  19.775  -6.520  1.00  0.00           H
ATOM    182  CB  THR X  12       7.308  21.578  -7.569  1.00  0.00           C
ATOM    183  HB  THR X  12       6.892  21.912  -8.514  1.00  0.00           H
ATOM    184  CG2 THR X  12       6.862  22.533  -6.498  1.00  0.00           C
ATOM    185 HG21 THR X  12       5.784  22.632  -6.629  1.00  0.00           H
ATOM    186 HG22 THR X  12       7.304  23.512  -6.664  1.00  0.00           H
ATOM    187 HG23 THR X  12       7.066  22.230  -5.474  1.00  0.00           H
ATOM    188  OG1 THR X  12       8.712  21.697  -7.795  1.00  0.00           O
ATOM    189  HG1 THR X  12       8.926  22.632  -7.676  1.00  0.00           H
ATOM    190  C   THR X  12       5.488  19.863  -7.021  1.00  0.00           C
ATOM    191  O   THR X  12       4.709  19.940  -7.920  1.00  0.00           O
ATOM    192  N   ILE X  13       5.221  19.641  -5.699  1.00  0.00           N
ATOM    193  H   ILE X  13       5.965  19.487  -5.042  1.00  0.00           H
ATOM    194  CA  ILE X  13       3.908  19.409  -5.057  1.00  0.00           C
ATOM    195  HA  ILE X  13       3.082  19.154  -5.729  1.00  0.00           H
ATOM    196  CB  ILE X  13       4.058  18.190  -4.116  1.00  0.00           C
ATOM    197  HB  ILE X  13       4.681  18.502  -3.269  1.00  0.00           H
ATOM    198  CG2 ILE X  13       2.779  17.768  -3.450  1.00  0.00           C
ATOM    199 HG21 ILE X  13       2.046  17.290  -4.095  1.00  0.00           H
ATOM    200 HG22 ILE X  13       2.269  18.584  -2.940  1.00  0.00           H
ATOM    201 HG23 ILE X  13       3.095  17.032  -2.696  1.00  0.00           H
ATOM    202  CG1 ILE X  13       4.593  16.917  -4.847  1.00  0.00           C
ATOM    203 HG12 ILE X  13       3.909  16.593  -5.623  1.00  0.00           H
ATOM    204 HG13 ILE X  13       5.455  17.186  -5.459  1.00  0.00           H
ATOM    205  CD1 ILE X  13       5.063  15.624  -3.952  1.00  0.00           C
ATOM    206 HD11 ILE X  13       5.508  14.793  -4.503  1.00  0.00           H
ATOM    207 HD12 ILE X  13       4.238  15.189  -3.383  1.00  0.00           H
ATOM    208 HD13 ILE X  13       5.769  15.908  -3.178  1.00  0.00           H
ATOM    209  C   ILE X  13       3.328  20.639  -4.330  1.00  0.00           C
ATOM    210  O   ILE X  13       3.955  21.080  -3.337  1.00  0.00           O
ATOM    211  N   ASN X  14       2.050  21.022  -4.534  1.00  0.00           N
ATOM    212  H   ASN X  14       1.534  20.541  -5.253  1.00  0.00           H
ATOM    213  CA  ASN X  14       1.383  22.118  -3.854  1.00  0.00           C
ATOM    214  HA  ASN X  14       1.766  22.263  -2.847  1.00  0.00           H
ATOM    215  CB  ASN X  14       1.538  23.433  -4.603  1.00  0.00           C
ATOM    216  HB2 ASN X  14       1.326  23.250  -5.654  1.00  0.00           H
ATOM    217  HB3 ASN X  14       0.891  24.189  -4.132  1.00  0.00           H
ATOM    218  CG  ASN X  14       2.881  24.123  -4.626  1.00  0.00           C
ATOM    219  OD1 ASN X  14       3.382  24.244  -3.546  1.00  0.00           O
ATOM    220  ND2 ASN X  14       3.545  24.379  -5.724  1.00  0.00           N
ATOM    221 HD21 ASN X  14       3.016  24.280  -6.583  1.00  0.00           H
ATOM    222 HD22 ASN X  14       4.402  24.908  -5.792  1.00  0.00           H
ATOM    223  C   ASN X  14      -0.097  21.789  -3.550  1.00  0.00           C
ATOM    224  O   ASN X  14      -0.527  21.983  -2.394  1.00  0.00           O
ATOM    225  N   SER X  15      -0.776  21.091  -4.476  1.00  0.00           N
ATOM    226  H   SER X  15      -0.348  21.010  -5.387  1.00  0.00           H
ATOM    227  CA  SER X  15      -2.012  20.460  -4.255  1.00  0.00           C
ATOM    228  HA  SER X  15      -2.029  20.249  -3.188  1.00  0.00           H
ATOM    229  CB  SER X  15      -3.157  21.520  -4.623  1.00  0.00           C
ATOM    230  HB2 SER X  15      -4.126  21.138  -4.296  1.00  0.00           H
ATOM    231  HB3 SER X  15      -2.908  22.449  -4.119  1.00  0.00           H
ATOM    232  OG  SER X  15      -3.371  21.685  -6.030  1.00  0.00           O
ATOM    233  HG  SER X  15      -2.637  22.205  -6.378  1.00  0.00           H
ATOM    234  C   SER X  15      -2.099  19.031  -4.837  1.00  0.00           C
ATOM    235  O   SER X  15      -1.059  18.529  -5.394  1.00  0.00           O
ATOM    236  N   TRP X  16      -3.217  18.388  -4.629  1.00  0.00           N
ATOM    237  H   TRP X  16      -3.937  18.766  -4.029  1.00  0.00           H
ATOM    238  CA  TRP X  16      -3.569  17.019  -5.027  1.00  0.00           C
ATOM    239  HA  TRP X  16      -2.788  16.708  -5.715  1.00  0.00           H
ATOM    240  CB  TRP X  16      -3.403  16.113  -3.821  1.00  0.00           C
ATOM    241  HB2 TRP X  16      -4.324  16.295  -3.261  1.00  0.00           H
ATOM    242  HB3 TRP X  16      -3.455  15.108  -4.258  1.00  0.00           H
ATOM    243  CG  TRP X  16      -2.094  16.181  -3.006  1.00  0.00           C
ATOM    244  CD1 TRP X  16      -1.892  16.929  -1.862  1.00  0.00           C
ATOM    245  HD1 TRP X  16      -2.671  17.545  -1.445  1.00  0.00           H
ATOM    246  NE1 TRP X  16      -0.624  16.776  -1.465  1.00  0.00           N
ATOM    247  HE1 TRP X  16      -0.158  17.312  -0.750  1.00  0.00           H
ATOM    248  CE2 TRP X  16       0.034  15.791  -2.105  1.00  0.00           C
ATOM    249  CZ2 TRP X  16       1.226  15.164  -1.825  1.00  0.00           C
ATOM    250  HZ2 TRP X  16       1.810  15.342  -0.935  1.00  0.00           H
ATOM    251  CH2 TRP X  16       1.614  14.142  -2.718  1.00  0.00           C
ATOM    252  HH2 TRP X  16       2.556  13.610  -2.674  1.00  0.00           H
ATOM    253  CZ3 TRP X  16       0.830  13.940  -3.881  1.00  0.00           C
ATOM    254  HZ3 TRP X  16       1.100  13.141  -4.551  1.00  0.00           H
ATOM    255  CE3 TRP X  16      -0.318  14.653  -4.152  1.00  0.00           C
ATOM    256  HE3 TRP X  16      -0.925  14.438  -5.018  1.00  0.00           H
ATOM    257  CD2 TRP X  16      -0.800  15.506  -3.216  1.00  0.00           C
ATOM    258  C   TRP X  16      -4.904  16.770  -5.710  1.00  0.00           C
ATOM    259  O   TRP X  16      -5.930  17.459  -5.498  1.00  0.00           O
ATOM    260  N   HID X  17      -5.021  15.895  -6.724  1.00  0.00           N
ATOM    261  H   HID X  17      -4.228  15.302  -6.963  1.00  0.00           H
ATOM    262  CA  HID X  17      -6.158  15.817  -7.643  1.00  0.00           C
ATOM    263  HA  HID X  17      -6.971  16.420  -7.237  1.00  0.00           H
ATOM    264  CB  HID X  17      -5.836  16.581  -8.930  1.00  0.00           C
ATOM    265  HB2 HID X  17      -6.801  16.681  -9.419  1.00  0.00           H
ATOM    266  HB3 HID X  17      -5.482  17.605  -8.832  1.00  0.00           H
ATOM    267  CG  HID X  17      -4.934  15.800  -9.858  1.00  0.00           C
ATOM    268  ND1 HID X  17      -5.228  14.757 -10.632  1.00  0.00           N
ATOM    269  HD1 HID X  17      -6.154  14.368 -10.764  1.00  0.00           H
ATOM    270  CE1 HID X  17      -4.226  14.395 -11.382  1.00  0.00           C
ATOM    271  HE1 HID X  17      -4.231  13.525 -12.025  1.00  0.00           H
ATOM    272  NE2 HID X  17      -3.213  15.216 -11.084  1.00  0.00           N
ATOM    273  CD2 HID X  17      -3.610  16.034 -10.037  1.00  0.00           C
ATOM    274  HD2 HID X  17      -3.104  16.844  -9.521  1.00  0.00           H
ATOM    275  C   HID X  17      -6.596  14.392  -7.725  1.00  0.00           C
ATOM    276  O   HID X  17      -5.851  13.414  -7.695  1.00  0.00           O
ATOM    277  N   ILE X  18      -7.902  14.235  -7.997  1.00  0.00           N
ATOM    278  H   ILE X  18      -8.400  15.107  -7.963  1.00  0.00           H
ATOM    279  CA  ILE X  18      -8.575  12.980  -8.393  1.00  0.00           C
ATOM    280  HA  ILE X  18      -8.426  12.363  -7.502  1.00  0.00           H
ATOM    281  CB  ILE X  18     -10.138  13.240  -8.559  1.00  0.00           C
ATOM    282  HB  ILE X  18     -10.560  13.627  -7.637  1.00  0.00           H
ATOM    283  CG2 ILE X  18     -10.431  14.251  -9.697  1.00  0.00           C
ATOM    284 HG21 ILE X  18     -11.510  14.357  -9.795  1.00  0.00           H
ATOM    285 HG22 ILE X  18     -10.083  13.992 -10.696  1.00  0.00           H
ATOM    286 HG23 ILE X  18     -10.242  15.305  -9.495  1.00  0.00           H
ATOM    287  CG1 ILE X  18     -10.914  11.897  -8.747  1.00  0.00           C
ATOM    288 HG12 ILE X  18     -11.990  12.076  -8.683  1.00  0.00           H
ATOM    289 HG13 ILE X  18     -10.743  11.582  -9.772  1.00  0.00           H
ATOM    290  CD1 ILE X  18     -10.606  10.774  -7.712  1.00  0.00           C
ATOM    291 HD11 ILE X  18      -9.803  10.073  -7.944  1.00  0.00           H
ATOM    292 HD12 ILE X  18     -11.501  10.176  -7.536  1.00  0.00           H
ATOM    293 HD13 ILE X  18     -10.303  11.148  -6.733  1.00  0.00           H
ATOM    294  C   ILE X  18      -7.885  12.305  -9.607  1.00  0.00           C
ATOM    295  O   ILE X  18      -7.351  12.914 -10.494  1.00  0.00           O
ATOM    296  N   TYR X  19      -7.773  11.038  -9.587  1.00  0.00           N
ATOM    297  H   TYR X  19      -8.069  10.597  -8.732  1.00  0.00           H
ATOM    298  CA  TYR X  19      -7.226  10.222 -10.612  1.00  0.00           C
ATOM    299  HA  TYR X  19      -7.433  10.857 -11.467  1.00  0.00           H
ATOM    300  CB  TYR X  19      -5.706   9.989 -10.361  1.00  0.00           C
ATOM    301  HB2 TYR X  19      -5.178  10.945 -10.310  1.00  0.00           H
ATOM    302  HB3 TYR X  19      -5.574   9.551  -9.367  1.00  0.00           H
ATOM    303  CG  TYR X  19      -5.008   9.018 -11.322  1.00  0.00           C
ATOM    304  CD1 TYR X  19      -4.629   9.512 -12.607  1.00  0.00           C
ATOM    305  HD1 TYR X  19      -4.860  10.553 -12.765  1.00  0.00           H
ATOM    306  CE1 TYR X  19      -4.012   8.675 -13.600  1.00  0.00           C
ATOM    307  HE1 TYR X  19      -3.752   9.122 -14.544  1.00  0.00           H
ATOM    308  CZ  TYR X  19      -3.777   7.372 -13.329  1.00  0.00           C
ATOM    309  OH  TYR X  19      -3.190   6.551 -14.175  1.00  0.00           O
ATOM    310  HH  TYR X  19      -3.429   6.844 -15.059  1.00  0.00           H
ATOM    311  CE2 TYR X  19      -4.133   6.879 -12.040  1.00  0.00           C
ATOM    312  HE2 TYR X  19      -3.968   5.824 -11.925  1.00  0.00           H
ATOM    313  CD2 TYR X  19      -4.851   7.659 -11.066  1.00  0.00           C
ATOM    314  HD2 TYR X  19      -5.166   7.132 -10.177  1.00  0.00           H
ATOM    315  C   TYR X  19      -7.906   8.932 -10.944  1.00  0.00           C
ATOM    316  O   TYR X  19      -8.032   8.608 -12.098  1.00  0.00           O
ATOM    317  N   GLY X  20      -8.529   8.271  -9.950  1.00  0.00           N
ATOM    318  H   GLY X  20      -8.286   8.539  -9.007  1.00  0.00           H
ATOM    319  CA  GLY X  20      -9.720   7.371 -10.140  1.00  0.00           C
ATOM    320  HA2 GLY X  20     -10.465   7.900 -10.724  1.00  0.00           H
ATOM    321  HA3 GLY X  20      -9.362   6.529 -10.731  1.00  0.00           H
ATOM    322  C   GLY X  20     -10.463   7.113  -8.803  1.00  0.00           C
ATOM    323  O   GLY X  20      -9.867   7.201  -7.727  1.00  0.00           O
ATOM    324  N   LYS X  21     -11.824   6.921  -8.909  1.00  0.00           N
ATOM    325  H   LYS X  21     -12.343   7.035  -9.775  1.00  0.00           H
ATOM    326  CA  LYS X  21     -12.640   6.406  -7.778  1.00  0.00           C
ATOM    327  HA  LYS X  21     -11.925   5.861  -7.163  1.00  0.00           H
ATOM    328  CB  LYS X  21     -13.326   7.592  -7.119  1.00  0.00           C
ATOM    329  HB2 LYS X  21     -13.842   7.129  -6.276  1.00  0.00           H
ATOM    330  HB3 LYS X  21     -12.563   8.295  -6.805  1.00  0.00           H
ATOM    331  CG  LYS X  21     -14.363   8.366  -7.948  1.00  0.00           C
ATOM    332  HG2 LYS X  21     -13.751   9.022  -8.558  1.00  0.00           H
ATOM    333  HG3 LYS X  21     -15.028   7.768  -8.574  1.00  0.00           H
ATOM    334  CD  LYS X  21     -15.216   9.112  -6.904  1.00  0.00           C
ATOM    335  HD2 LYS X  21     -15.764   8.433  -6.250  1.00  0.00           H
ATOM    336  HD3 LYS X  21     -14.613   9.738  -6.251  1.00  0.00           H
ATOM    337  CE  LYS X  21     -16.234  10.104  -7.536  1.00  0.00           C
ATOM    338  HE2 LYS X  21     -16.626  10.811  -6.813  1.00  0.00           H
ATOM    339  HE3 LYS X  21     -15.671  10.498  -8.380  1.00  0.00           H
ATOM    340  NZ  LYS X  21     -17.490   9.430  -7.978  1.00  0.00           N
ATOM    341  HZ1 LYS X  21     -18.260  10.057  -8.131  1.00  0.00           H
ATOM    342  HZ2 LYS X  21     -17.775   8.714  -7.322  1.00  0.00           H
ATOM    343  HZ3 LYS X  21     -17.251   8.953  -8.838  1.00  0.00           H
ATOM    344  C   LYS X  21     -13.681   5.511  -8.307  1.00  0.00           C
ATOM    345  O   LYS X  21     -13.849   5.415  -9.517  1.00  0.00           O
ATOM    346  N   ASH X  22     -14.500   4.854  -7.452  1.00  0.00           N
ATOM    347  H   ASH X  22     -14.333   4.948  -6.459  1.00  0.00           H
ATOM    348  CA  ASH X  22     -15.514   3.923  -8.012  1.00  0.00           C
ATOM    349  HA  ASH X  22     -15.946   4.366  -8.903  1.00  0.00           H
ATOM    350  CB  ASH X  22     -14.923   2.538  -8.426  1.00  0.00           C
ATOM    351  HB2 ASH X  22     -15.684   2.034  -9.032  1.00  0.00           H
ATOM    352  HB3 ASH X  22     -14.057   2.651  -9.071  1.00  0.00           H
ATOM    353  CG  ASH X  22     -14.419   1.686  -7.295  1.00  0.00           C
ATOM    354  OD1 ASH X  22     -14.577   1.924  -6.105  1.00  0.00           O
ATOM    355  OD2 ASH X  22     -13.629   0.714  -7.745  1.00  0.00           O
ATOM    356  HD2 ASH X  22     -13.583   0.659  -8.704  1.00  0.00           H
ATOM    357  C   ASH X  22     -16.718   3.569  -7.123  1.00  0.00           C
ATOM    358  O   ASH X  22     -17.702   2.950  -7.619  1.00  0.00           O
ATOM    359  N   ASN X  23     -16.710   4.024  -5.828  1.00  0.00           N
ATOM    360  H   ASN X  23     -15.900   4.505  -5.487  1.00  0.00           H
ATOM    361  CA  ASN X  23     -17.918   3.998  -4.986  1.00  0.00           C
ATOM    362  HA  ASN X  23     -17.629   4.294  -3.976  1.00  0.00           H
ATOM    363  CB  ASN X  23     -18.881   5.022  -5.642  1.00  0.00           C
ATOM    364  HB2 ASN X  23     -19.112   4.789  -6.685  1.00  0.00           H
ATOM    365  HB3 ASN X  23     -19.767   4.918  -5.021  1.00  0.00           H
ATOM    366  CG  ASN X  23     -18.400   6.530  -5.575  1.00  0.00           C
ATOM    367  OD1 ASN X  23     -17.948   7.083  -6.567  1.00  0.00           O
ATOM    368  ND2 ASN X  23     -18.615   7.190  -4.504  1.00  0.00           N
ATOM    369 HD21 ASN X  23     -19.271   6.843  -3.821  1.00  0.00           H
ATOM    370 HD22 ASN X  23     -18.236   8.123  -4.612  1.00  0.00           H
ATOM    371  C   ASN X  23     -18.424   2.580  -4.846  1.00  0.00           C
ATOM    372  O   ASN X  23     -19.600   2.352  -4.661  1.00  0.00           O
ATOM    373  N   ALA X  24     -17.582   1.549  -4.957  1.00  0.00           N
ATOM    374  H   ALA X  24     -16.640   1.855  -5.155  1.00  0.00           H
ATOM    375  CA  ALA X  24     -18.049   0.199  -5.244  1.00  0.00           C
ATOM    376  HA  ALA X  24     -18.357   0.092  -6.287  1.00  0.00           H
ATOM    377  CB  ALA X  24     -16.772  -0.676  -5.304  1.00  0.00           C
ATOM    378  HB1 ALA X  24     -16.156  -0.612  -6.204  1.00  0.00           H
ATOM    379  HB2 ALA X  24     -17.072  -1.722  -5.386  1.00  0.00           H
ATOM    380  HB3 ALA X  24     -16.104  -0.544  -4.449  1.00  0.00           H
ATOM    381  C   ALA X  24     -19.010  -0.427  -4.242  1.00  0.00           C
ATOM    382  O   ALA X  24     -19.809  -1.220  -4.585  1.00  0.00           O
ATOM    383  N   VAL X  25     -19.071  -0.056  -2.977  1.00  0.00           N
ATOM    384  H   VAL X  25     -18.483   0.727  -2.702  1.00  0.00           H
ATOM    385  CA  VAL X  25     -20.018  -0.516  -1.970  1.00  0.00           C
ATOM    386  HA  VAL X  25     -20.019  -1.606  -1.985  1.00  0.00           H
ATOM    387  CB  VAL X  25     -19.542  -0.151  -0.584  1.00  0.00           C
ATOM    388  HB  VAL X  25     -19.623   0.925  -0.477  1.00  0.00           H
ATOM    389  CG1 VAL X  25     -20.452  -0.690   0.440  1.00  0.00           C
ATOM    390 HG11 VAL X  25     -20.554  -1.778   0.350  1.00  0.00           H
ATOM    391 HG12 VAL X  25     -20.164  -0.626   1.499  1.00  0.00           H
ATOM    392 HG13 VAL X  25     -21.442  -0.252   0.366  1.00  0.00           H
ATOM    393  CG2 VAL X  25     -18.151  -0.844  -0.282  1.00  0.00           C
ATOM    394 HG21 VAL X  25     -17.388  -0.392  -0.905  1.00  0.00           H
ATOM    395 HG22 VAL X  25     -18.189  -1.915  -0.473  1.00  0.00           H
ATOM    396 HG23 VAL X  25     -17.844  -0.676   0.752  1.00  0.00           H
ATOM    397  C   VAL X  25     -21.459  -0.088  -2.236  1.00  0.00           C
ATOM    398  O   VAL X  25     -22.416  -0.895  -2.159  1.00  0.00           O
ATOM    399  N   ARG X  26     -21.676   1.065  -2.861  1.00  0.00           N
ATOM    400  H   ARG X  26     -20.840   1.571  -3.070  1.00  0.00           H
ATOM    401  CA  ARG X  26     -23.048   1.668  -3.140  1.00  0.00           C
ATOM    402  HA  ARG X  26     -23.673   1.747  -2.250  1.00  0.00           H
ATOM    403  CB  ARG X  26     -22.772   3.094  -3.637  1.00  0.00           C
ATOM    404  HB2 ARG X  26     -22.100   3.601  -2.939  1.00  0.00           H
ATOM    405  HB3 ARG X  26     -22.311   3.119  -4.621  1.00  0.00           H
ATOM    406  CG  ARG X  26     -24.069   3.839  -3.763  1.00  0.00           C
ATOM    407  HG2 ARG X  26     -24.736   3.490  -4.542  1.00  0.00           H
ATOM    408  HG3 ARG X  26     -24.526   3.884  -2.768  1.00  0.00           H
ATOM    409  CD  ARG X  26     -23.806   5.354  -4.152  1.00  0.00           C
ATOM    410  HD2 ARG X  26     -22.972   5.701  -3.536  1.00  0.00           H
ATOM    411  HD3 ARG X  26     -23.436   5.355  -5.178  1.00  0.00           H
ATOM    412  NE  ARG X  26     -24.943   6.340  -4.077  1.00  0.00           N
ATOM    413  HE  ARG X  26     -25.180   6.775  -3.198  1.00  0.00           H
ATOM    414  CZ  ARG X  26     -25.625   6.919  -5.030  1.00  0.00           C
ATOM    415  NH1 ARG X  26     -25.605   6.495  -6.290  1.00  0.00           N
ATOM    416 HH11 ARG X  26     -25.089   5.672  -6.549  1.00  0.00           H
ATOM    417 HH12 ARG X  26     -26.142   7.003  -6.987  1.00  0.00           H
ATOM    418  NH2 ARG X  26     -26.310   7.960  -4.709  1.00  0.00           N
ATOM    419 HH21 ARG X  26     -26.346   8.387  -3.801  1.00  0.00           H
ATOM    420 HH22 ARG X  26     -26.705   8.460  -5.494  1.00  0.00           H
ATOM    421  C   ARG X  26     -23.794   0.926  -4.266  1.00  0.00           C
ATOM    422  O   ARG X  26     -25.075   0.905  -4.188  1.00  0.00           O
ATOM    423  N   ILE X  27     -23.113   0.727  -5.423  1.00  0.00           N
ATOM    424  H   ILE X  27     -22.138   0.959  -5.325  1.00  0.00           H
ATOM    425  CA  ILE X  27     -23.643  -0.035  -6.609  1.00  0.00           C
ATOM    426  HA  ILE X  27     -24.648   0.301  -6.839  1.00  0.00           H
ATOM    427  CB  ILE X  27     -22.617   0.111  -7.791  1.00  0.00           C
ATOM    428  HB  ILE X  27     -22.806   1.065  -8.284  1.00  0.00           H
ATOM    429  CG2 ILE X  27     -21.212   0.170  -7.305  1.00  0.00           C
ATOM    430 HG21 ILE X  27     -20.550   0.038  -8.159  1.00  0.00           H
ATOM    431 HG22 ILE X  27     -21.038  -0.543  -6.501  1.00  0.00           H
ATOM    432 HG23 ILE X  27     -20.920   1.150  -6.932  1.00  0.00           H
ATOM    433  CG1 ILE X  27     -22.817  -0.902  -8.937  1.00  0.00           C
ATOM    434 HG12 ILE X  27     -22.437  -1.884  -8.646  1.00  0.00           H
ATOM    435 HG13 ILE X  27     -23.887  -1.032  -9.109  1.00  0.00           H
ATOM    436  CD1 ILE X  27     -22.228  -0.427 -10.221  1.00  0.00           C
ATOM    437 HD11 ILE X  27     -22.849   0.329 -10.704  1.00  0.00           H
ATOM    438 HD12 ILE X  27     -22.075  -1.294 -10.880  1.00  0.00           H
ATOM    439 HD13 ILE X  27     -21.232  -0.011 -10.169  1.00  0.00           H
ATOM    440  C   ILE X  27     -23.864  -1.528  -6.124  1.00  0.00           C
ATOM    441  O   ILE X  27     -24.848  -2.111  -6.647  1.00  0.00           O
ATOM    442  N   GLY X  28     -22.998  -2.169  -5.285  1.00  0.00           N
ATOM    443  H   GLY X  28     -22.269  -1.644  -4.843  1.00  0.00           H
ATOM    444  CA  GLY X  28     -23.150  -3.543  -4.798  1.00  0.00           C
ATOM    445  HA2 GLY X  28     -23.074  -4.322  -5.556  1.00  0.00           H
ATOM    446  HA3 GLY X  28     -22.281  -3.651  -4.159  1.00  0.00           H
ATOM    447  C   GLY X  28     -24.369  -3.720  -3.933  1.00  0.00           C
ATOM    448  O   GLY X  28     -24.503  -4.859  -3.454  1.00  0.00           O
ATOM    449  N   GLU X  29     -25.296  -2.754  -3.754  1.00  0.00           N
ATOM    450  H   GLU X  29     -25.113  -1.809  -4.073  1.00  0.00           H
ATOM    451  CA  GLU X  29     -26.609  -3.073  -3.315  1.00  0.00           C
ATOM    452  HA  GLU X  29     -26.544  -3.512  -2.324  1.00  0.00           H
ATOM    453  CB  GLU X  29     -27.417  -1.735  -3.443  1.00  0.00           C
ATOM    454  HB2 GLU X  29     -27.249  -1.075  -2.600  1.00  0.00           H
ATOM    455  HB3 GLU X  29     -27.030  -1.282  -4.361  1.00  0.00           H
ATOM    456  CG  GLU X  29     -28.979  -1.851  -3.681  1.00  0.00           C
ATOM    457  HG2 GLU X  29     -29.461  -0.879  -3.809  1.00  0.00           H
ATOM    458  HG3 GLU X  29     -29.332  -2.326  -4.595  1.00  0.00           H
ATOM    459  CD  GLU X  29     -29.781  -2.521  -2.556  1.00  0.00           C
ATOM    460  OE1 GLU X  29     -29.134  -2.865  -1.574  1.00  0.00           O
ATOM    461  OE2 GLU X  29     -31.050  -2.761  -2.692  1.00  0.00           O
ATOM    462  C   GLU X  29     -27.390  -4.192  -4.149  1.00  0.00           C
ATOM    463  O   GLU X  29     -28.047  -5.114  -3.565  1.00  0.00           O
ATOM    464  N   ASP X  30     -27.209  -4.210  -5.514  1.00  0.00           N
ATOM    465  H   ASP X  30     -26.729  -3.445  -5.968  1.00  0.00           H
ATOM    466  CA  ASP X  30     -27.582  -5.406  -6.291  1.00  0.00           C
ATOM    467  HA  ASP X  30     -27.323  -6.292  -5.707  1.00  0.00           H
ATOM    468  CB  ASP X  30     -29.114  -5.468  -6.436  1.00  0.00           C
ATOM    469  HB2 ASP X  30     -29.417  -6.457  -6.791  1.00  0.00           H
ATOM    470  HB3 ASP X  30     -29.579  -5.322  -5.455  1.00  0.00           H
ATOM    471  CG  ASP X  30     -29.711  -4.306  -7.390  1.00  0.00           C
ATOM    472  OD1 ASP X  30     -28.941  -3.638  -8.060  1.00  0.00           O
ATOM    473  OD2 ASP X  30     -30.971  -4.162  -7.471  1.00  0.00           O
ATOM    474  C   ASP X  30     -26.862  -5.689  -7.631  1.00  0.00           C
ATOM    475  O   ASP X  30     -27.157  -6.676  -8.294  1.00  0.00           O
ATOM    476  N   SER X  31     -25.828  -4.970  -7.905  1.00  0.00           N
ATOM    477  H   SER X  31     -25.572  -4.194  -7.320  1.00  0.00           H
ATOM    478  CA  SER X  31     -24.811  -5.402  -8.879  1.00  0.00           C
ATOM    479  HA  SER X  31     -25.228  -5.712  -9.845  1.00  0.00           H
ATOM    480  CB  SER X  31     -23.950  -4.161  -9.157  1.00  0.00           C
ATOM    481  HB2 SER X  31     -24.681  -3.516  -9.647  1.00  0.00           H
ATOM    482  HB3 SER X  31     -23.653  -3.730  -8.198  1.00  0.00           H
ATOM    483  OG  SER X  31     -22.903  -4.383 -10.106  1.00  0.00           O
ATOM    484  HG  SER X  31     -23.268  -4.216 -10.974  1.00  0.00           H
ATOM    485  C   SER X  31     -23.958  -6.487  -8.344  1.00  0.00           C
ATOM    486  O   SER X  31     -23.683  -6.457  -7.160  1.00  0.00           O
ATOM    487  N   ASP X  32     -23.356  -7.342  -9.147  1.00  0.00           N
ATOM    488  H   ASP X  32     -23.307  -7.000 -10.101  1.00  0.00           H
ATOM    489  CA  ASP X  32     -22.465  -8.450  -8.804  1.00  0.00           C
ATOM    490  HA  ASP X  32     -22.786  -9.004  -7.920  1.00  0.00           H
ATOM    491  CB  ASP X  32     -22.529  -9.538  -9.898  1.00  0.00           C
ATOM    492  HB2 ASP X  32     -22.091  -9.247 -10.859  1.00  0.00           H
ATOM    493  HB3 ASP X  32     -21.794 -10.299  -9.612  1.00  0.00           H
ATOM    494  CG  ASP X  32     -23.873 -10.131 -10.102  1.00  0.00           C
ATOM    495  OD1 ASP X  32     -24.194 -10.461 -11.261  1.00  0.00           O
ATOM    496  OD2 ASP X  32     -24.694 -10.333  -9.173  1.00  0.00           O
ATOM    497  C   ASP X  32     -20.999  -8.015  -8.525  1.00  0.00           C
ATOM    498  O   ASP X  32     -19.969  -8.554  -9.107  1.00  0.00           O
ATOM    499  N   VAL X  33     -20.796  -7.002  -7.674  1.00  0.00           N
ATOM    500  H   VAL X  33     -21.680  -6.639  -7.319  1.00  0.00           H
ATOM    501  CA  VAL X  33     -19.546  -6.486  -7.151  1.00  0.00           C
ATOM    502  HA  VAL X  33     -18.852  -6.480  -7.986  1.00  0.00           H
ATOM    503  CB  VAL X  33     -19.723  -4.998  -6.600  1.00  0.00           C
ATOM    504  HB  VAL X  33     -20.179  -5.077  -5.612  1.00  0.00           H
ATOM    505  CG1 VAL X  33     -18.398  -4.254  -6.553  1.00  0.00           C
ATOM    506 HG11 VAL X  33     -17.755  -4.648  -5.764  1.00  0.00           H
ATOM    507 HG12 VAL X  33     -17.817  -4.198  -7.480  1.00  0.00           H
ATOM    508 HG13 VAL X  33     -18.580  -3.302  -6.043  1.00  0.00           H
ATOM    509  CG2 VAL X  33     -20.671  -4.096  -7.415  1.00  0.00           C
ATOM    510 HG21 VAL X  33     -21.727  -4.322  -7.241  1.00  0.00           H
ATOM    511 HG22 VAL X  33     -20.444  -3.978  -8.475  1.00  0.00           H
ATOM    512 HG23 VAL X  33     -20.492  -3.079  -7.072  1.00  0.00           H
ATOM    513  C   VAL X  33     -18.923  -7.422  -6.107  1.00  0.00           C
ATOM    514  O   VAL X  33     -19.611  -7.796  -5.180  1.00  0.00           O
ATOM    515  N   LEU X  34     -17.673  -7.734  -6.283  1.00  0.00           N
ATOM    516  H   LEU X  34     -17.172  -7.218  -6.991  1.00  0.00           H
ATOM    517  CA  LEU X  34     -16.864  -8.499  -5.402  1.00  0.00           C
ATOM    518  HA  LEU X  34     -17.337  -9.414  -5.035  1.00  0.00           H
ATOM    519  CB  LEU X  34     -15.627  -8.955  -6.227  1.00  0.00           C
ATOM    520  HB2 LEU X  34     -15.085  -8.021  -6.412  1.00  0.00           H
ATOM    521  HB3 LEU X  34     -15.097  -9.694  -5.612  1.00  0.00           H
ATOM    522  CG  LEU X  34     -15.986  -9.755  -7.458  1.00  0.00           C
ATOM    523  HG  LEU X  34     -16.676  -9.241  -8.120  1.00  0.00           H
ATOM    524  CD1 LEU X  34     -14.777  -9.818  -8.335  1.00  0.00           C
ATOM    525 HD11 LEU X  34     -13.843 -10.116  -7.857  1.00  0.00           H
ATOM    526 HD12 LEU X  34     -14.637  -8.798  -8.683  1.00  0.00           H
ATOM    527 HD13 LEU X  34     -14.896 -10.414  -9.241  1.00  0.00           H
ATOM    528  CD2 LEU X  34     -16.560 -11.117  -7.186  1.00  0.00           C
ATOM    529 HD21 LEU X  34     -16.468 -11.750  -8.077  1.00  0.00           H
ATOM    530 HD22 LEU X  34     -15.993 -11.588  -6.381  1.00  0.00           H
ATOM    531 HD23 LEU X  34     -17.637 -11.066  -7.010  1.00  0.00           H
ATOM    532  C   LEU X  34     -16.447  -7.847  -4.120  1.00  0.00           C
ATOM    533  O   LEU X  34     -16.057  -6.634  -4.170  1.00  0.00           O
ATOM    534  N   VAL X  35     -16.409  -8.631  -3.051  1.00  0.00           N
ATOM    535  H   VAL X  35     -16.748  -9.575  -3.155  1.00  0.00           H
ATOM    536  CA  VAL X  35     -16.086  -8.146  -1.703  1.00  0.00           C
ATOM    537  HA  VAL X  35     -16.639  -7.215  -1.561  1.00  0.00           H
ATOM    538  CB  VAL X  35     -16.398  -9.123  -0.623  1.00  0.00           C
ATOM    539  HB  VAL X  35     -16.070 -10.071  -1.050  1.00  0.00           H
ATOM    540  CG1 VAL X  35     -15.753  -8.851   0.734  1.00  0.00           C
ATOM    541 HG11 VAL X  35     -14.683  -8.825   0.525  1.00  0.00           H
ATOM    542 HG12 VAL X  35     -16.147  -7.896   1.088  1.00  0.00           H
ATOM    543 HG13 VAL X  35     -16.039  -9.713   1.323  1.00  0.00           H
ATOM    544  CG2 VAL X  35     -17.954  -9.251  -0.492  1.00  0.00           C
ATOM    545 HG21 VAL X  35     -18.260  -9.934   0.302  1.00  0.00           H
ATOM    546 HG22 VAL X  35     -18.237  -9.792  -1.403  1.00  0.00           H
ATOM    547 HG23 VAL X  35     -18.438  -8.296  -0.288  1.00  0.00           H
ATOM    548  C   VAL X  35     -14.554  -7.971  -1.800  1.00  0.00           C
ATOM    549  O   VAL X  35     -13.806  -8.946  -2.041  1.00  0.00           O
ATOM    550  N   THR X  36     -14.033  -6.755  -1.616  1.00  0.00           N
ATOM    551  H   THR X  36     -14.624  -5.937  -1.564  1.00  0.00           H
ATOM    552  CA  THR X  36     -12.656  -6.425  -1.868  1.00  0.00           C
ATOM    553  HA  THR X  36     -12.103  -7.356  -2.010  1.00  0.00           H
ATOM    554  CB  THR X  36     -12.413  -5.704  -3.257  1.00  0.00           C
ATOM    555  HB  THR X  36     -11.374  -5.414  -3.111  1.00  0.00           H
ATOM    556  CG2 THR X  36     -12.294  -6.475  -4.536  1.00  0.00           C
ATOM    557 HG21 THR X  36     -13.233  -6.614  -5.066  1.00  0.00           H
ATOM    558 HG22 THR X  36     -11.745  -7.402  -4.399  1.00  0.00           H
ATOM    559 HG23 THR X  36     -11.745  -5.868  -5.263  1.00  0.00           H
ATOM    560  OG1 THR X  36     -13.315  -4.626  -3.426  1.00  0.00           O
ATOM    561  HG1 THR X  36     -14.224  -4.911  -3.480  1.00  0.00           H
ATOM    562  C   THR X  36     -12.066  -5.570  -0.751  1.00  0.00           C
ATOM    563  O   THR X  36     -12.691  -4.672  -0.115  1.00  0.00           O
ATOM    564  N   ARG X  37     -10.734  -5.738  -0.595  1.00  0.00           N
ATOM    565  H   ARG X  37     -10.268  -6.298  -1.285  1.00  0.00           H
ATOM    566  CA  ARG X  37      -9.919  -4.991   0.414  1.00  0.00           C
ATOM    567  HA  ARG X  37     -10.309  -3.975   0.531  1.00  0.00           H
ATOM    568  CB  ARG X  37     -10.045  -5.660   1.830  1.00  0.00           C
ATOM    569  HB2 ARG X  37     -10.230  -6.730   1.756  1.00  0.00           H
ATOM    570  HB3 ARG X  37      -9.127  -5.502   2.392  1.00  0.00           H
ATOM    571  CG  ARG X  37     -11.006  -4.934   2.824  1.00  0.00           C
ATOM    572  HG2 ARG X  37     -11.233  -3.952   2.404  1.00  0.00           H
ATOM    573  HG3 ARG X  37     -11.885  -5.580   2.938  1.00  0.00           H
ATOM    574  CD  ARG X  37     -10.582  -4.761   4.319  1.00  0.00           C
ATOM    575  HD2 ARG X  37     -11.516  -4.506   4.834  1.00  0.00           H
ATOM    576  HD3 ARG X  37     -10.251  -5.717   4.732  1.00  0.00           H
ATOM    577  NE  ARG X  37      -9.527  -3.718   4.355  1.00  0.00           N
ATOM    578  HE  ARG X  37      -9.618  -2.966   3.694  1.00  0.00           H
ATOM    579  CZ  ARG X  37      -8.392  -3.914   4.958  1.00  0.00           C
ATOM    580  NH1 ARG X  37      -8.275  -4.715   5.969  1.00  0.00           N
ATOM    581 HH11 ARG X  37      -9.162  -4.917   6.408  1.00  0.00           H
ATOM    582 HH12 ARG X  37      -7.396  -5.039   6.352  1.00  0.00           H
ATOM    583  NH2 ARG X  37      -7.318  -3.319   4.545  1.00  0.00           N
ATOM    584 HH21 ARG X  37      -7.306  -2.806   3.682  1.00  0.00           H
ATOM    585 HH22 ARG X  37      -6.395  -3.478   4.941  1.00  0.00           H
ATOM    586  C   ARG X  37      -8.454  -4.833   0.033  1.00  0.00           C
ATOM    587  O   ARG X  37      -8.138  -5.547  -0.921  1.00  0.00           O
ATOM    588  N   GLU X  38      -7.642  -4.065   0.796  1.00  0.00           N
ATOM    589  H   GLU X  38      -8.143  -3.590   1.529  1.00  0.00           H
ATOM    590  CA  GLU X  38      -6.175  -3.906   0.632  1.00  0.00           C
ATOM    591  HA  GLU X  38      -5.864  -3.121   1.325  1.00  0.00           H
ATOM    592  CB  GLU X  38      -5.375  -5.181   0.915  1.00  0.00           C
ATOM    593  HB2 GLU X  38      -5.784  -5.946   0.247  1.00  0.00           H
ATOM    594  HB3 GLU X  38      -4.305  -5.027   0.787  1.00  0.00           H
ATOM    595  CG  GLU X  38      -5.766  -5.602   2.371  1.00  0.00           C
ATOM    596  HG2 GLU X  38      -5.631  -4.789   3.090  1.00  0.00           H
ATOM    597  HG3 GLU X  38      -6.785  -5.978   2.297  1.00  0.00           H
ATOM    598  CD  GLU X  38      -4.873  -6.622   3.007  1.00  0.00           C
ATOM    599  OE1 GLU X  38      -3.657  -6.243   3.127  1.00  0.00           O
ATOM    600  OE2 GLU X  38      -5.337  -7.705   3.517  1.00  0.00           O
ATOM    601  C   GLU X  38      -5.766  -3.406  -0.765  1.00  0.00           C
ATOM    602  O   GLU X  38      -4.875  -4.032  -1.302  1.00  0.00           O
ATOM    603  N   PRO X  39      -6.556  -2.492  -1.346  1.00  0.00           N
ATOM    604  CD  PRO X  39      -7.357  -1.400  -0.798  1.00  0.00           C
ATOM    605  HD2 PRO X  39      -6.844  -0.878   0.004  1.00  0.00           H
ATOM    606  HD3 PRO X  39      -8.284  -1.900  -0.538  1.00  0.00           H
ATOM    607  CG  PRO X  39      -7.682  -0.527  -1.978  1.00  0.00           C
ATOM    608  HG2 PRO X  39      -7.000   0.323  -2.078  1.00  0.00           H
ATOM    609  HG3 PRO X  39      -8.693  -0.133  -1.844  1.00  0.00           H
ATOM    610  CB  PRO X  39      -7.419  -1.317  -3.234  1.00  0.00           C
ATOM    611  HB2 PRO X  39      -7.170  -0.844  -4.188  1.00  0.00           H
ATOM    612  HB3 PRO X  39      -8.337  -1.901  -3.291  1.00  0.00           H
ATOM    613  CA  PRO X  39      -6.272  -2.163  -2.733  1.00  0.00           C
ATOM    614  HA  PRO X  39      -6.135  -3.098  -3.280  1.00  0.00           H
ATOM    615  C   PRO X  39      -4.967  -1.347  -2.887  1.00  0.00           C
ATOM    616  O   PRO X  39      -4.496  -0.789  -1.854  1.00  0.00           O
ATOM    617  N   TYR X  40      -4.456  -1.264  -4.134  1.00  0.00           N
ATOM    618  H   TYR X  40      -4.716  -1.926  -4.857  1.00  0.00           H
ATOM    619  CA  TYR X  40      -3.463  -0.350  -4.706  1.00  0.00           C
ATOM    620  HA  TYR X  40      -3.545   0.646  -4.283  1.00  0.00           H
ATOM    621  CB  TYR X  40      -2.073  -0.902  -4.411  1.00  0.00           C
ATOM    622  HB2 TYR X  40      -1.306  -0.228  -4.778  1.00  0.00           H
ATOM    623  HB3 TYR X  40      -2.072  -1.019  -3.322  1.00  0.00           H
ATOM    624  CG  TYR X  40      -1.852  -2.240  -5.103  1.00  0.00           C
ATOM    625  CD1 TYR X  40      -2.266  -3.447  -4.513  1.00  0.00           C
ATOM    626  HD1 TYR X  40      -2.805  -3.370  -3.587  1.00  0.00           H
ATOM    627  CE1 TYR X  40      -1.950  -4.629  -5.161  1.00  0.00           C
ATOM    628  HE1 TYR X  40      -2.299  -5.543  -4.714  1.00  0.00           H
ATOM    629  CZ  TYR X  40      -1.288  -4.669  -6.418  1.00  0.00           C
ATOM    630  OH  TYR X  40      -0.911  -5.889  -6.856  1.00  0.00           O
ATOM    631  HH  TYR X  40      -1.137  -6.585  -6.239  1.00  0.00           H
ATOM    632  CE2 TYR X  40      -0.841  -3.533  -7.050  1.00  0.00           C
ATOM    633  HE2 TYR X  40      -0.290  -3.581  -7.981  1.00  0.00           H
ATOM    634  CD2 TYR X  40      -1.236  -2.327  -6.439  1.00  0.00           C
ATOM    635  HD2 TYR X  40      -0.908  -1.396  -6.878  1.00  0.00           H
ATOM    636  C   TYR X  40      -3.713  -0.037  -6.185  1.00  0.00           C
ATOM    637  O   TYR X  40      -4.727  -0.440  -6.724  1.00  0.00           O
ATOM    638  N   VAL X  41      -2.812   0.752  -6.812  1.00  0.00           N
ATOM    639  H   VAL X  41      -2.052   1.146  -6.276  1.00  0.00           H
ATOM    640  CA  VAL X  41      -2.848   0.999  -8.278  1.00  0.00           C
ATOM    641  HA  VAL X  41      -3.538   0.409  -8.892  1.00  0.00           H
ATOM    642  CB  VAL X  41      -3.118   2.540  -8.687  1.00  0.00           C
ATOM    643  HB  VAL X  41      -2.372   3.098  -8.113  1.00  0.00           H
ATOM    644  CG1 VAL X  41      -3.107   2.904 -10.153  1.00  0.00           C
ATOM    645 HG11 VAL X  41      -2.077   2.776 -10.499  1.00  0.00           H
ATOM    646 HG12 VAL X  41      -3.655   2.142 -10.717  1.00  0.00           H
ATOM    647 HG13 VAL X  41      -3.536   3.897 -10.260  1.00  0.00           H
ATOM    648  CG2 VAL X  41      -4.614   2.863  -8.347  1.00  0.00           C
ATOM    649 HG21 VAL X  41      -4.800   3.926  -8.512  1.00  0.00           H
ATOM    650 HG22 VAL X  41      -4.931   2.597  -7.336  1.00  0.00           H
ATOM    651 HG23 VAL X  41      -5.252   2.290  -9.012  1.00  0.00           H
ATOM    652  C   VAL X  41      -1.461   0.659  -8.836  1.00  0.00           C
ATOM    653  O   VAL X  41      -0.417   0.752  -8.194  1.00  0.00           O
ATOM    654  N   SER X  42      -1.569   0.044  -9.995  1.00  0.00           N
ATOM    655  H   SER X  42      -2.464   0.017 -10.472  1.00  0.00           H
ATOM    656  CA  SER X  42      -0.430  -0.289 -10.823  1.00  0.00           C
ATOM    657  HA  SER X  42       0.439   0.310 -10.532  1.00  0.00           H
ATOM    658  CB  SER X  42      -0.086  -1.744 -10.564  1.00  0.00           C
ATOM    659  HB2 SER X  42      -0.014  -1.972  -9.502  1.00  0.00           H
ATOM    660  HB3 SER X  42      -0.928  -2.293 -11.002  1.00  0.00           H
ATOM    661  OG  SER X  42       1.191  -2.103 -11.045  1.00  0.00           O
ATOM    662  HG  SER X  42       1.839  -1.651 -10.503  1.00  0.00           H
ATOM    663  C   SER X  42      -0.706  -0.058 -12.373  1.00  0.00           C
ATOM    664  O   SER X  42      -1.840   0.219 -12.781  1.00  0.00           O
ATOM    665  N   CYX X  43       0.308  -0.240 -13.205  1.00  0.00           N
ATOM    666  H   CYX X  43       1.224  -0.214 -12.773  1.00  0.00           H
ATOM    667  CA  CYX X  43       0.216   0.267 -14.602  1.00  0.00           C
ATOM    668  HA  CYX X  43      -0.748  -0.088 -14.973  1.00  0.00           H
ATOM    669  CB  CYX X  43       0.544   1.748 -14.641  1.00  0.00           C
ATOM    670  HB2 CYX X  43       1.619   1.878 -14.506  1.00  0.00           H
ATOM    671  HB3 CYX X  43       0.427   2.123 -15.659  1.00  0.00           H
ATOM    672  SG  CYX X  43      -0.360   2.882 -13.508  1.00  0.00           S
ATOM    673  C   CYX X  43       1.205  -0.426 -15.537  1.00  0.00           C
ATOM    674  O   CYX X  43       2.278  -0.790 -15.179  1.00  0.00           O
ATOM    675  N   ASP X  44       0.783  -0.578 -16.804  1.00  0.00           N
ATOM    676  H   ASP X  44      -0.050  -0.052 -17.010  1.00  0.00           H
ATOM    677  CA  ASP X  44       1.560  -0.994 -17.964  1.00  0.00           C
ATOM    678  HA  ASP X  44       2.503  -1.369 -17.578  1.00  0.00           H
ATOM    679  CB  ASP X  44       0.874  -2.180 -18.557  1.00  0.00           C
ATOM    680  HB2 ASP X  44       0.020  -1.974 -19.215  1.00  0.00           H
ATOM    681  HB3 ASP X  44       1.591  -2.733 -19.166  1.00  0.00           H
ATOM    682  CG  ASP X  44       0.350  -3.191 -17.438  1.00  0.00           C
ATOM    683  OD1 ASP X  44      -0.877  -3.418 -17.535  1.00  0.00           O
ATOM    684  OD2 ASP X  44       1.119  -3.713 -16.584  1.00  0.00           O
ATOM    685  C   ASP X  44       1.888   0.267 -18.847  1.00  0.00           C
ATOM    686  O   ASP X  44       1.632   1.368 -18.379  1.00  0.00           O
ATOM    687  N   PRO X  45       2.490   0.137 -20.012  1.00  0.00           N
ATOM    688  CD  PRO X  45       3.142  -1.103 -20.535  1.00  0.00           C
ATOM    689  HD2 PRO X  45       2.373  -1.689 -21.029  1.00  0.00           H
ATOM    690  HD3 PRO X  45       3.475  -1.801 -19.768  1.00  0.00           H
ATOM    691  CG  PRO X  45       4.259  -0.688 -21.517  1.00  0.00           C
ATOM    692  HG2 PRO X  45       4.259  -1.206 -22.480  1.00  0.00           H
ATOM    693  HG3 PRO X  45       5.210  -0.785 -20.995  1.00  0.00           H
ATOM    694  CB  PRO X  45       3.953   0.807 -21.759  1.00  0.00           C
ATOM    695  HB2 PRO X  45       3.247   0.860 -22.585  1.00  0.00           H
ATOM    696  HB3 PRO X  45       4.915   1.324 -21.767  1.00  0.00           H
ATOM    697  CA  PRO X  45       3.038   1.340 -20.670  1.00  0.00           C
ATOM    698  HA  PRO X  45       3.711   1.753 -19.913  1.00  0.00           H
ATOM    699  C   PRO X  45       2.100   2.396 -21.164  1.00  0.00           C
ATOM    700  O   PRO X  45       2.361   3.570 -21.062  1.00  0.00           O
ATOM    701  N   ASP X  46       0.911   1.940 -21.680  1.00  0.00           N
ATOM    702  H   ASP X  46       0.710   0.950 -21.768  1.00  0.00           H
ATOM    703  CA  ASP X  46      -0.106   2.779 -22.195  1.00  0.00           C
ATOM    704  HA  ASP X  46       0.374   3.743 -22.328  1.00  0.00           H
ATOM    705  CB  ASP X  46      -0.485   2.118 -23.563  1.00  0.00           C
ATOM    706  HB2 ASP X  46      -0.845   1.094 -23.432  1.00  0.00           H
ATOM    707  HB3 ASP X  46      -1.319   2.660 -23.999  1.00  0.00           H
ATOM    708  CG  ASP X  46       0.633   1.939 -24.565  1.00  0.00           C
ATOM    709  OD1 ASP X  46       0.550   1.084 -25.470  1.00  0.00           O
ATOM    710  OD2 ASP X  46       1.664   2.648 -24.473  1.00  0.00           O
ATOM    711  C   ASP X  46      -1.307   3.027 -21.266  1.00  0.00           C
ATOM    712  O   ASP X  46      -2.106   3.920 -21.551  1.00  0.00           O
ATOM    713  N   GLU X  47      -1.397   2.230 -20.128  1.00  0.00           N
ATOM    714  H   GLU X  47      -0.723   1.498 -19.983  1.00  0.00           H
ATOM    715  CA  GLU X  47      -2.642   2.202 -19.306  1.00  0.00           C
ATOM    716  HA  GLU X  47      -2.908   3.261 -19.256  1.00  0.00           H
ATOM    717  CB  GLU X  47      -3.789   1.541 -20.091  1.00  0.00           C
ATOM    718  HB2 GLU X  47      -4.184   2.157 -20.900  1.00  0.00           H
ATOM    719  HB3 GLU X  47      -3.275   0.665 -20.501  1.00  0.00           H
ATOM    720  CG  GLU X  47      -5.028   1.070 -19.274  1.00  0.00           C
ATOM    721  HG2 GLU X  47      -4.815   0.353 -18.483  1.00  0.00           H
ATOM    722  HG3 GLU X  47      -5.429   1.889 -18.677  1.00  0.00           H
ATOM    723  CD  GLU X  47      -6.163   0.378 -20.033  1.00  0.00           C
ATOM    724  OE1 GLU X  47      -6.024   0.105 -21.277  1.00  0.00           O
ATOM    725  OE2 GLU X  47      -7.216   0.058 -19.390  1.00  0.00           O
ATOM    726  C   GLU X  47      -2.488   1.661 -17.818  1.00  0.00           C
ATOM    727  O   GLU X  47      -1.686   0.765 -17.516  1.00  0.00           O
ATOM    728  N   CYX X  48      -3.318   2.192 -16.886  1.00  0.00           N
ATOM    729  H   CYX X  48      -3.947   2.930 -17.192  1.00  0.00           H
ATOM    730  CA  CYX X  48      -3.398   1.851 -15.429  1.00  0.00           C
ATOM    731  HA  CYX X  48      -2.554   1.223 -15.142  1.00  0.00           H
ATOM    732  CB  CYX X  48      -3.194   3.165 -14.729  1.00  0.00           C
ATOM    733  HB2 CYX X  48      -3.851   3.895 -15.202  1.00  0.00           H
ATOM    734  HB3 CYX X  48      -3.420   3.084 -13.672  1.00  0.00           H
ATOM    735  SG  CYX X  48      -1.519   3.971 -14.799  1.00  0.00           S
ATOM    736  C   CYX X  48      -4.729   1.214 -15.033  1.00  0.00           C
ATOM    737  O   CYX X  48      -5.706   1.322 -15.710  1.00  0.00           O
ATOM    738  N   ARG X  49      -4.878   0.648 -13.792  1.00  0.00           N
ATOM    739  H   ARG X  49      -4.106   0.702 -13.134  1.00  0.00           H
ATOM    740  CA  ARG X  49      -5.911  -0.324 -13.415  1.00  0.00           C
ATOM    741  HA  ARG X  49      -6.875   0.007 -13.785  1.00  0.00           H
ATOM    742  CB  ARG X  49      -5.572  -1.674 -13.929  1.00  0.00           C
ATOM    743  HB2 ARG X  49      -4.516  -1.870 -13.742  1.00  0.00           H
ATOM    744  HB3 ARG X  49      -6.138  -2.394 -13.337  1.00  0.00           H
ATOM    745  CG  ARG X  49      -5.903  -2.112 -15.378  1.00  0.00           C
ATOM    746  HG2 ARG X  49      -6.989  -2.088 -15.467  1.00  0.00           H
ATOM    747  HG3 ARG X  49      -5.466  -1.378 -16.051  1.00  0.00           H
ATOM    748  CD  ARG X  49      -5.364  -3.464 -15.830  1.00  0.00           C
ATOM    749  HD2 ARG X  49      -5.339  -3.455 -16.920  1.00  0.00           H
ATOM    750  HD3 ARG X  49      -4.351  -3.603 -15.466  1.00  0.00           H
ATOM    751  NE  ARG X  49      -6.140  -4.540 -15.312  1.00  0.00           N
ATOM    752  HE  ARG X  49      -5.817  -4.894 -14.425  1.00  0.00           H
ATOM    753  CZ  ARG X  49      -7.149  -5.205 -15.906  1.00  0.00           C
ATOM    754  NH1 ARG X  49      -7.558  -5.004 -17.145  1.00  0.00           N
ATOM    755 HH11 ARG X  49      -7.229  -4.160 -17.594  1.00  0.00           H
ATOM    756 HH12 ARG X  49      -8.341  -5.504 -17.555  1.00  0.00           H
ATOM    757  NH2 ARG X  49      -7.686  -6.220 -15.274  1.00  0.00           N
ATOM    758 HH21 ARG X  49      -7.492  -6.483 -14.322  1.00  0.00           H
ATOM    759 HH22 ARG X  49      -8.547  -6.569 -15.664  1.00  0.00           H
ATOM    760  C   ARG X  49      -5.954  -0.532 -11.857  1.00  0.00           C
ATOM    761  O   ARG X  49      -4.895  -0.549 -11.293  1.00  0.00           O
ATOM    762  N   PHE X  50      -7.163  -0.642 -11.258  1.00  0.00           N
ATOM    763  H   PHE X  50      -7.997  -0.860 -11.793  1.00  0.00           H
ATOM    764  CA  PHE X  50      -7.170  -1.026  -9.865  1.00  0.00           C
ATOM    765  HA  PHE X  50      -6.389  -0.413  -9.401  1.00  0.00           H
ATOM    766  CB  PHE X  50      -8.519  -0.699  -9.249  1.00  0.00           C
ATOM    767  HB2 PHE X  50      -9.218  -1.233  -9.908  1.00  0.00           H
ATOM    768  HB3 PHE X  50      -8.521  -1.018  -8.212  1.00  0.00           H
ATOM    769  CG  PHE X  50      -9.087   0.752  -9.303  1.00  0.00           C
ATOM    770  CD1 PHE X  50      -8.419   1.816  -8.582  1.00  0.00           C
ATOM    771  HD1 PHE X  50      -7.566   1.589  -7.960  1.00  0.00           H
ATOM    772  CE1 PHE X  50      -9.067   3.055  -8.481  1.00  0.00           C
ATOM    773  HE1 PHE X  50      -8.668   3.786  -7.790  1.00  0.00           H
ATOM    774  CZ  PHE X  50     -10.245   3.362  -9.115  1.00  0.00           C
ATOM    775  HZ  PHE X  50     -10.778   4.292  -9.019  1.00  0.00           H
ATOM    776  CE2 PHE X  50     -10.908   2.356  -9.738  1.00  0.00           C
ATOM    777  HE2 PHE X  50     -11.877   2.615 -10.143  1.00  0.00           H
ATOM    778  CD2 PHE X  50     -10.347   1.082  -9.872  1.00  0.00           C
ATOM    779  HD2 PHE X  50     -10.980   0.322 -10.303  1.00  0.00           H
ATOM    780  C   PHE X  50      -6.752  -2.434  -9.586  1.00  0.00           C
ATOM    781  O   PHE X  50      -7.139  -3.326 -10.356  1.00  0.00           O
ATOM    782  N   TYR X  51      -6.106  -2.773  -8.428  1.00  0.00           N
ATOM    783  H   TYR X  51      -5.775  -1.978  -7.892  1.00  0.00           H
ATOM    784  CA  TYR X  51      -5.722  -4.079  -7.914  1.00  0.00           C
ATOM    785  HA  TYR X  51      -6.310  -4.868  -8.389  1.00  0.00           H
ATOM    786  CB  TYR X  51      -4.225  -4.321  -8.060  1.00  0.00           C
ATOM    787  HB2 TYR X  51      -3.668  -3.513  -7.581  1.00  0.00           H
ATOM    788  HB3 TYR X  51      -3.942  -5.191  -7.468  1.00  0.00           H
ATOM    789  CG  TYR X  51      -3.611  -4.545  -9.406  1.00  0.00           C
ATOM    790  CD1 TYR X  51      -3.549  -3.483 -10.291  1.00  0.00           C
ATOM    791  HD1 TYR X  51      -3.779  -2.501  -9.905  1.00  0.00           H
ATOM    792  CE1 TYR X  51      -3.041  -3.637 -11.562  1.00  0.00           C
ATOM    793  HE1 TYR X  51      -2.763  -2.819 -12.209  1.00  0.00           H
ATOM    794  CZ  TYR X  51      -2.686  -4.941 -12.006  1.00  0.00           C
ATOM    795  OH  TYR X  51      -2.177  -5.218 -13.285  1.00  0.00           O
ATOM    796  HH  TYR X  51      -1.848  -4.484 -13.805  1.00  0.00           H
ATOM    797  CE2 TYR X  51      -2.800  -6.048 -11.137  1.00  0.00           C
ATOM    798  HE2 TYR X  51      -2.630  -7.035 -11.547  1.00  0.00           H
ATOM    799  CD2 TYR X  51      -3.196  -5.804  -9.805  1.00  0.00           C
ATOM    800  HD2 TYR X  51      -3.141  -6.590  -9.063  1.00  0.00           H
ATOM    801  C   TYR X  51      -6.088  -4.178  -6.403  1.00  0.00           C
ATOM    802  O   TYR X  51      -5.811  -3.271  -5.632  1.00  0.00           O
ATOM    803  N   ALA X  52      -6.610  -5.302  -6.017  1.00  0.00           N
ATOM    804  H   ALA X  52      -6.738  -6.048  -6.683  1.00  0.00           H
ATOM    805  CA  ALA X  52      -7.047  -5.612  -4.682  1.00  0.00           C
ATOM    806  HA  ALA X  52      -6.324  -5.274  -3.932  1.00  0.00           H
ATOM    807  CB  ALA X  52      -8.416  -4.916  -4.468  1.00  0.00           C
ATOM    808  HB1 ALA X  52      -8.690  -5.009  -3.413  1.00  0.00           H
ATOM    809  HB2 ALA X  52      -9.224  -5.427  -5.003  1.00  0.00           H
ATOM    810  HB3 ALA X  52      -8.237  -3.867  -4.687  1.00  0.00           H
ATOM    811  C   ALA X  52      -7.206  -7.158  -4.436  1.00  0.00           C
ATOM    812  O   ALA X  52      -7.422  -7.958  -5.339  1.00  0.00           O
ATOM    813  N   LEU X  53      -7.257  -7.471  -3.096  1.00  0.00           N
ATOM    814  H   LEU X  53      -7.076  -6.759  -2.391  1.00  0.00           H
ATOM    815  CA  LEU X  53      -7.644  -8.761  -2.614  1.00  0.00           C
ATOM    816  HA  LEU X  53      -7.200  -9.466  -3.326  1.00  0.00           H
ATOM    817  CB  LEU X  53      -7.139  -8.947  -1.133  1.00  0.00           C
ATOM    818  HB2 LEU X  53      -7.280  -8.070  -0.491  1.00  0.00           H
ATOM    819  HB3 LEU X  53      -7.669  -9.781  -0.689  1.00  0.00           H
ATOM    820  CG  LEU X  53      -5.629  -9.206  -1.122  1.00  0.00           C
ATOM    821  HG  LEU X  53      -5.141  -8.259  -1.380  1.00  0.00           H
ATOM    822  CD1 LEU X  53      -5.254  -9.555   0.312  1.00  0.00           C
ATOM    823 HD11 LEU X  53      -5.772 -10.424   0.709  1.00  0.00           H
ATOM    824 HD12 LEU X  53      -5.343  -8.694   0.978  1.00  0.00           H
ATOM    825 HD13 LEU X  53      -4.204  -9.848   0.379  1.00  0.00           H
ATOM    826  CD2 LEU X  53      -5.162 -10.395  -1.997  1.00  0.00           C
ATOM    827 HD21 LEU X  53      -5.177 -10.177  -3.064  1.00  0.00           H
ATOM    828 HD22 LEU X  53      -4.140 -10.628  -1.713  1.00  0.00           H
ATOM    829 HD23 LEU X  53      -5.713 -11.297  -1.748  1.00  0.00           H
ATOM    830  C   LEU X  53      -9.188  -8.833  -2.766  1.00  0.00           C
ATOM    831  O   LEU X  53     -10.023  -8.292  -2.035  1.00  0.00           O
ATOM    832  N   SER X  54      -9.606  -9.740  -3.673  1.00  0.00           N
ATOM    833  H   SER X  54      -8.902 -10.101  -4.304  1.00  0.00           H
ATOM    834  CA  SER X  54     -10.947 -10.257  -3.667  1.00  0.00           C
ATOM    835  HA  SER X  54     -11.558  -9.371  -3.504  1.00  0.00           H
ATOM    836  CB  SER X  54     -11.395 -10.928  -4.967  1.00  0.00           C
ATOM    837  HB2 SER X  54     -11.740 -10.122  -5.614  1.00  0.00           H
ATOM    838  HB3 SER X  54     -10.596 -11.554  -5.359  1.00  0.00           H
ATOM    839  OG  SER X  54     -12.545 -11.723  -4.715  1.00  0.00           O
ATOM    840  HG  SER X  54     -12.739 -12.169  -5.536  1.00  0.00           H
ATOM    841  C   SER X  54     -11.007 -11.332  -2.502  1.00  0.00           C
ATOM    842  O   SER X  54     -10.051 -12.092  -2.344  1.00  0.00           O
ATOM    843  N   GLN X  55     -12.178 -11.415  -1.825  1.00  0.00           N
ATOM    844  H   GLN X  55     -12.902 -10.714  -1.856  1.00  0.00           H
ATOM    845  CA  GLN X  55     -12.519 -12.491  -0.868  1.00  0.00           C
ATOM    846  HA  GLN X  55     -11.561 -12.802  -0.450  1.00  0.00           H
ATOM    847  CB  GLN X  55     -13.476 -11.942   0.249  1.00  0.00           C
ATOM    848  HB2 GLN X  55     -14.251 -11.315  -0.186  1.00  0.00           H
ATOM    849  HB3 GLN X  55     -13.909 -12.829   0.720  1.00  0.00           H
ATOM    850  CG  GLN X  55     -12.764 -11.172   1.345  1.00  0.00           C
ATOM    851  HG2 GLN X  55     -12.092 -10.459   0.887  1.00  0.00           H
ATOM    852  HG3 GLN X  55     -13.501 -10.627   1.943  1.00  0.00           H
ATOM    853  CD  GLN X  55     -12.014 -12.066   2.388  1.00  0.00           C
ATOM    854  OE1 GLN X  55     -11.990 -13.327   2.332  1.00  0.00           O
ATOM    855  NE2 GLN X  55     -11.177 -11.395   3.231  1.00  0.00           N
ATOM    856 HE21 GLN X  55     -10.777 -11.932   3.982  1.00  0.00           H
ATOM    857 HE22 GLN X  55     -11.238 -10.392   3.322  1.00  0.00           H
ATOM    858  C   GLN X  55     -13.091 -13.742  -1.499  1.00  0.00           C
ATOM    859  O   GLN X  55     -13.225 -14.756  -0.796  1.00  0.00           O
ATOM    860  N   GLY X  56     -13.354 -13.718  -2.798  1.00  0.00           N
ATOM    861  H   GLY X  56     -13.189 -12.866  -3.306  1.00  0.00           H
ATOM    862  CA  GLY X  56     -13.810 -14.888  -3.527  1.00  0.00           C
ATOM    863  HA2 GLY X  56     -13.422 -14.892  -4.544  1.00  0.00           H
ATOM    864  HA3 GLY X  56     -13.383 -15.792  -3.066  1.00  0.00           H
ATOM    865  C   GLY X  56     -15.263 -15.034  -3.626  1.00  0.00           C
ATOM    866  O   GLY X  56     -15.769 -16.092  -3.862  1.00  0.00           O
ATOM    867  N   THR X  57     -15.974 -13.928  -3.501  1.00  0.00           N
ATOM    868  H   THR X  57     -15.500 -13.067  -3.275  1.00  0.00           H
ATOM    869  CA  THR X  57     -17.454 -13.851  -3.521  1.00  0.00           C
ATOM    870  HA  THR X  57     -17.786 -14.455  -4.369  1.00  0.00           H
ATOM    871  CB  THR X  57     -18.162 -14.525  -2.332  1.00  0.00           C
ATOM    872  HB  THR X  57     -17.693 -15.504  -2.227  1.00  0.00           H
ATOM    873  CG2 THR X  57     -18.133 -13.736  -0.967  1.00  0.00           C
ATOM    874 HG21 THR X  57     -18.155 -14.427  -0.125  1.00  0.00           H
ATOM    875 HG22 THR X  57     -18.942 -13.009  -0.974  1.00  0.00           H
ATOM    876 HG23 THR X  57     -17.171 -13.224  -0.856  1.00  0.00           H
ATOM    877  OG1 THR X  57     -19.530 -14.706  -2.512  1.00  0.00           O
ATOM    878  HG1 THR X  57     -19.749 -15.493  -3.014  1.00  0.00           H
ATOM    879  C   THR X  57     -18.025 -12.442  -3.838  1.00  0.00           C
ATOM    880  O   THR X  57     -17.253 -11.478  -3.861  1.00  0.00           O
ATOM    881  N   THR X  58     -19.293 -12.322  -4.159  1.00  0.00           N
ATOM    882  H   THR X  58     -19.832 -13.173  -4.242  1.00  0.00           H
ATOM    883  CA  THR X  58     -20.045 -11.070  -4.413  1.00  0.00           C
ATOM    884  HA  THR X  58     -19.481 -10.295  -4.919  1.00  0.00           H
ATOM    885  CB  THR X  58     -21.169 -11.301  -5.481  1.00  0.00           C
ATOM    886  HB  THR X  58     -21.746 -10.385  -5.641  1.00  0.00           H
ATOM    887  CG2 THR X  58     -20.624 -11.830  -6.854  1.00  0.00           C
ATOM    888 HG21 THR X  58     -20.178 -10.955  -7.312  1.00  0.00           H
ATOM    889 HG22 THR X  58     -21.409 -12.115  -7.557  1.00  0.00           H
ATOM    890 HG23 THR X  58     -19.994 -12.709  -6.710  1.00  0.00           H
ATOM    891  OG1 THR X  58     -21.845 -12.479  -4.925  1.00  0.00           O
ATOM    892  HG1 THR X  58     -21.459 -13.255  -5.340  1.00  0.00           H
ATOM    893  C   THR X  58     -20.612 -10.554  -3.124  1.00  0.00           C
ATOM    894  O   THR X  58     -20.855 -11.371  -2.187  1.00  0.00           O
ATOM    895  N   ILE X  59     -20.812  -9.217  -2.989  1.00  0.00           N
ATOM    896  H   ILE X  59     -20.576  -8.582  -3.737  1.00  0.00           H
ATOM    897  CA  ILE X  59     -21.353  -8.500  -1.797  1.00  0.00           C
ATOM    898  HA  ILE X  59     -20.701  -8.626  -0.928  1.00  0.00           H
ATOM    899  CB  ILE X  59     -21.373  -6.989  -2.122  1.00  0.00           C
ATOM    900  HB  ILE X  59     -21.687  -6.999  -3.164  1.00  0.00           H
ATOM    901  CG2 ILE X  59     -22.306  -6.128  -1.224  1.00  0.00           C
ATOM    902 HG21 ILE X  59     -21.991  -6.242  -0.190  1.00  0.00           H
ATOM    903 HG22 ILE X  59     -23.290  -6.565  -1.385  1.00  0.00           H
ATOM    904 HG23 ILE X  59     -22.236  -5.075  -1.499  1.00  0.00           H
ATOM    905  CG1 ILE X  59     -19.946  -6.440  -1.953  1.00  0.00           C
ATOM    906 HG12 ILE X  59     -19.597  -6.546  -0.916  1.00  0.00           H
ATOM    907 HG13 ILE X  59     -19.213  -7.102  -2.423  1.00  0.00           H
ATOM    908  CD1 ILE X  59     -19.710  -4.981  -2.370  1.00  0.00           C
ATOM    909 HD11 ILE X  59     -20.077  -4.887  -3.401  1.00  0.00           H
ATOM    910 HD12 ILE X  59     -18.640  -4.855  -2.565  1.00  0.00           H
ATOM    911 HD13 ILE X  59     -20.213  -4.179  -1.835  1.00  0.00           H
ATOM    912  C   ILE X  59     -22.710  -9.002  -1.357  1.00  0.00           C
ATOM    913  O   ILE X  59     -22.966  -9.166  -0.166  1.00  0.00           O
ATOM    914  N   ARG X  60     -23.601  -9.273  -2.288  1.00  0.00           N
ATOM    915  H   ARG X  60     -23.401  -8.928  -3.220  1.00  0.00           H
ATOM    916  CA  ARG X  60     -24.906  -9.991  -2.145  1.00  0.00           C
ATOM    917  HA  ARG X  60     -25.224  -9.787  -1.122  1.00  0.00           H
ATOM    918  CB  ARG X  60     -25.997  -9.540  -3.188  1.00  0.00           C
ATOM    919  HB2 ARG X  60     -25.626  -9.699  -4.195  1.00  0.00           H
ATOM    920  HB3 ARG X  60     -26.891 -10.138  -3.012  1.00  0.00           H
ATOM    921  CG  ARG X  60     -26.537  -8.082  -2.907  1.00  0.00           C
ATOM    922  HG2 ARG X  60     -25.667  -7.421  -2.920  1.00  0.00           H
ATOM    923  HG3 ARG X  60     -27.210  -7.729  -3.685  1.00  0.00           H
ATOM    924  CD  ARG X  60     -27.225  -8.003  -1.546  1.00  0.00           C
ATOM    925  HD2 ARG X  60     -28.017  -8.738  -1.407  1.00  0.00           H
ATOM    926  HD3 ARG X  60     -26.559  -8.169  -0.707  1.00  0.00           H
ATOM    927  NE  ARG X  60     -27.903  -6.713  -1.349  1.00  0.00           N
ATOM    928  HE  ARG X  60     -27.855  -6.129  -2.168  1.00  0.00           H
ATOM    929  CZ  ARG X  60     -28.742  -6.375  -0.375  1.00  0.00           C
ATOM    930  NH1 ARG X  60     -29.083  -7.192   0.576  1.00  0.00           N
ATOM    931 HH11 ARG X  60     -28.643  -8.100   0.595  1.00  0.00           H
ATOM    932 HH12 ARG X  60     -29.825  -6.853   1.176  1.00  0.00           H
ATOM    933  NH2 ARG X  60     -29.223  -5.251  -0.362  1.00  0.00           N
ATOM    934 HH21 ARG X  60     -28.982  -4.468  -0.953  1.00  0.00           H
ATOM    935 HH22 ARG X  60     -29.994  -5.192   0.290  1.00  0.00           H
ATOM    936  C   ARG X  60     -24.781 -11.496  -2.157  1.00  0.00           C
ATOM    937  O   ARG X  60     -25.756 -12.180  -1.793  1.00  0.00           O
ATOM    938  N   GLY X  61     -23.579 -12.054  -2.414  1.00  0.00           N
ATOM    939  H   GLY X  61     -22.805 -11.472  -2.710  1.00  0.00           H
ATOM    940  CA  GLY X  61     -23.460 -13.536  -2.522  1.00  0.00           C
ATOM    941  HA2 GLY X  61     -24.338 -13.972  -3.004  1.00  0.00           H
ATOM    942  HA3 GLY X  61     -22.543 -13.900  -2.996  1.00  0.00           H
ATOM    943  C   GLY X  61     -23.599 -14.277  -1.171  1.00  0.00           C
ATOM    944  O   GLY X  61     -23.370 -13.749  -0.057  1.00  0.00           O
ATOM    945  N   LYS X  62     -24.055 -15.542  -1.161  1.00  0.00           N
ATOM    946  H   LYS X  62     -23.995 -15.989  -2.060  1.00  0.00           H
ATOM    947  CA  LYS X  62     -24.489 -16.248   0.132  1.00  0.00           C
ATOM    948  HA  LYS X  62     -25.180 -15.574   0.642  1.00  0.00           H
ATOM    949  CB  LYS X  62     -24.972 -17.646  -0.225  1.00  0.00           C
ATOM    950  HB2 LYS X  62     -24.363 -18.168  -0.973  1.00  0.00           H
ATOM    951  HB3 LYS X  62     -25.021 -18.257   0.678  1.00  0.00           H
ATOM    952  CG  LYS X  62     -26.394 -17.460  -0.736  1.00  0.00           C
ATOM    953  HG2 LYS X  62     -26.950 -17.066   0.110  1.00  0.00           H
ATOM    954  HG3 LYS X  62     -26.526 -16.758  -1.560  1.00  0.00           H
ATOM    955  CD  LYS X  62     -27.071 -18.784  -1.119  1.00  0.00           C
ATOM    956  HD2 LYS X  62     -26.719 -19.035  -2.123  1.00  0.00           H
ATOM    957  HD3 LYS X  62     -26.802 -19.584  -0.429  1.00  0.00           H
ATOM    958  CE  LYS X  62     -28.562 -18.520  -1.167  1.00  0.00           C
ATOM    959  HE2 LYS X  62     -28.824 -17.845  -0.350  1.00  0.00           H
ATOM    960  HE3 LYS X  62     -28.741 -17.927  -2.061  1.00  0.00           H
ATOM    961  NZ  LYS X  62     -29.266 -19.768  -1.154  1.00  0.00           N
ATOM    962  HZ1 LYS X  62     -30.257 -19.646  -1.333  1.00  0.00           H
ATOM    963  HZ2 LYS X  62     -29.016 -20.193  -0.282  1.00  0.00           H
ATOM    964  HZ3 LYS X  62     -28.950 -20.468  -1.811  1.00  0.00           H
ATOM    965  C   LYS X  62     -23.275 -16.439   1.032  1.00  0.00           C
ATOM    966  O   LYS X  62     -23.307 -16.297   2.210  1.00  0.00           O
ATOM    967  N   HID X  63     -22.146 -16.764   0.400  1.00  0.00           N
ATOM    968  H   HID X  63     -22.083 -16.827  -0.599  1.00  0.00           H
ATOM    969  CA  HID X  63     -20.921 -16.958   1.178  1.00  0.00           C
ATOM    970  HA  HID X  63     -21.139 -17.586   2.040  1.00  0.00           H
ATOM    971  CB  HID X  63     -19.883 -17.637   0.269  1.00  0.00           C
ATOM    972  HB2 HID X  63     -19.748 -16.966  -0.583  1.00  0.00           H
ATOM    973  HB3 HID X  63     -18.941 -17.705   0.830  1.00  0.00           H
ATOM    974  CG  HID X  63     -20.369 -19.000  -0.205  1.00  0.00           C
ATOM    975  ND1 HID X  63     -21.338 -19.177  -1.252  1.00  0.00           N
ATOM    976  HD1 HID X  63     -21.709 -18.505  -1.906  1.00  0.00           H
ATOM    977  CE1 HID X  63     -21.418 -20.524  -1.460  1.00  0.00           C
ATOM    978  HE1 HID X  63     -21.853 -20.960  -2.346  1.00  0.00           H
ATOM    979  NE2 HID X  63     -20.717 -21.199  -0.558  1.00  0.00           N
ATOM    980  CD2 HID X  63     -20.027 -20.281   0.267  1.00  0.00           C
ATOM    981  HD2 HID X  63     -19.327 -20.462   1.073  1.00  0.00           H
ATOM    982  C   HID X  63     -20.298 -15.622   1.782  1.00  0.00           C
ATOM    983  O   HID X  63     -19.248 -15.574   2.357  1.00  0.00           O
ATOM    984  N   SER X  64     -20.874 -14.414   1.540  1.00  0.00           N
ATOM    985  H   SER X  64     -21.753 -14.405   1.052  1.00  0.00           H
ATOM    986  CA  SER X  64     -20.314 -13.078   1.937  1.00  0.00           C
ATOM    987  HA  SER X  64     -19.313 -13.196   1.538  1.00  0.00           H
ATOM    988  CB  SER X  64     -21.112 -11.981   1.367  1.00  0.00           C
ATOM    989  HB2 SER X  64     -20.594 -11.029   1.509  1.00  0.00           H
ATOM    990  HB3 SER X  64     -21.305 -12.157   0.302  1.00  0.00           H
ATOM    991  OG  SER X  64     -22.359 -11.931   1.976  1.00  0.00           O
ATOM    992  HG  SER X  64     -23.015 -12.489   1.551  1.00  0.00           H
ATOM    993  C   SER X  64     -20.277 -12.858   3.456  1.00  0.00           C
ATOM    994  O   SER X  64     -19.712 -11.865   3.962  1.00  0.00           O
ATOM    995  N   ASN X  65     -20.883 -13.791   4.239  1.00  0.00           N
ATOM    996  H   ASN X  65     -21.384 -14.579   3.849  1.00  0.00           H
ATOM    997  CA  ASN X  65     -20.905 -13.764   5.687  1.00  0.00           C
ATOM    998  HA  ASN X  65     -20.967 -12.690   5.851  1.00  0.00           H
ATOM    999  CB  ASN X  65     -22.151 -14.508   6.248  1.00  0.00           C
ATOM   1000  HB2 ASN X  65     -23.081 -14.222   5.754  1.00  0.00           H
ATOM   1001  HB3 ASN X  65     -22.003 -15.583   6.144  1.00  0.00           H
ATOM   1002  CG  ASN X  65     -22.330 -14.295   7.759  1.00  0.00           C
ATOM   1003  OD1 ASN X  65     -21.526 -13.739   8.451  1.00  0.00           O
ATOM   1004  ND2 ASN X  65     -23.423 -14.767   8.290  1.00  0.00           N
ATOM   1005 HD21 ASN X  65     -23.901 -15.434   7.711  1.00  0.00           H
ATOM   1006 HD22 ASN X  65     -23.591 -14.786   9.289  1.00  0.00           H
ATOM   1007  C   ASN X  65     -19.565 -14.377   6.196  1.00  0.00           C
ATOM   1008  O   ASN X  65     -19.069 -15.392   5.759  1.00  0.00           O
ATOM   1009  N   GLY X  66     -18.962 -13.614   7.156  1.00  0.00           N
ATOM   1010  H   GLY X  66     -19.342 -12.724   7.461  1.00  0.00           H
ATOM   1011  CA  GLY X  66     -17.667 -13.978   7.747  1.00  0.00           C
ATOM   1012  HA2 GLY X  66     -17.771 -13.542   8.734  1.00  0.00           H
ATOM   1013  HA3 GLY X  66     -17.612 -15.052   7.940  1.00  0.00           H
ATOM   1014  C   GLY X  66     -16.452 -13.503   6.935  1.00  0.00           C
ATOM   1015  O   GLY X  66     -15.317 -13.841   7.352  1.00  0.00           O
ATOM   1016  N   THR X  67     -16.608 -12.725   5.893  1.00  0.00           N
ATOM   1017  H   THR X  67     -17.582 -12.502   5.744  1.00  0.00           H
ATOM   1018  CA  THR X  67     -15.514 -12.177   4.997  1.00  0.00           C
ATOM   1019  HA  THR X  67     -14.915 -13.044   4.727  1.00  0.00           H
ATOM   1020  CB  THR X  67     -16.183 -11.631   3.727  1.00  0.00           C
ATOM   1021  HB  THR X  67     -15.473 -11.166   3.031  1.00  0.00           H
ATOM   1022  CG2 THR X  67     -16.833 -12.755   2.928  1.00  0.00           C
ATOM   1023 HG21 THR X  67     -17.320 -12.427   2.010  1.00  0.00           H
ATOM   1024 HG22 THR X  67     -17.504 -13.398   3.501  1.00  0.00           H
ATOM   1025 HG23 THR X  67     -16.032 -13.386   2.528  1.00  0.00           H
ATOM   1026  OG1 THR X  67     -17.097 -10.585   4.026  1.00  0.00           O
ATOM   1027  HG1 THR X  67     -17.971 -10.887   3.764  1.00  0.00           H
ATOM   1028  C   THR X  67     -14.612 -11.063   5.619  1.00  0.00           C
ATOM   1029  O   THR X  67     -13.766 -10.451   4.972  1.00  0.00           O
ATOM   1030  N   ILE X  68     -14.783 -10.754   6.931  1.00  0.00           N
ATOM   1031  H   ILE X  68     -15.579 -11.135   7.426  1.00  0.00           H
ATOM   1032  CA  ILE X  68     -13.831 -10.011   7.747  1.00  0.00           C
ATOM   1033  HA  ILE X  68     -13.793  -9.018   7.280  1.00  0.00           H
ATOM   1034  CB  ILE X  68     -14.379  -9.748   9.220  1.00  0.00           C
ATOM   1035  HB  ILE X  68     -15.448  -9.526   9.125  1.00  0.00           H
ATOM   1036  CG2 ILE X  68     -14.430 -11.021  10.115  1.00  0.00           C
ATOM   1037 HG21 ILE X  68     -13.451 -11.098  10.590  1.00  0.00           H
ATOM   1038 HG22 ILE X  68     -14.653 -11.944   9.561  1.00  0.00           H
ATOM   1039 HG23 ILE X  68     -15.164 -10.884  10.909  1.00  0.00           H
ATOM   1040  CG1 ILE X  68     -13.588  -8.690  10.090  1.00  0.00           C
ATOM   1041 HG12 ILE X  68     -12.535  -8.968  10.184  1.00  0.00           H
ATOM   1042 HG13 ILE X  68     -13.559  -7.716   9.584  1.00  0.00           H
ATOM   1043  CD1 ILE X  68     -14.186  -8.403  11.468  1.00  0.00           C
ATOM   1044 HD11 ILE X  68     -15.261  -8.578  11.496  1.00  0.00           H
ATOM   1045 HD12 ILE X  68     -14.001  -7.402  11.837  1.00  0.00           H
ATOM   1046 HD13 ILE X  68     -13.853  -8.990  12.330  1.00  0.00           H
ATOM   1047  C   ILE X  68     -12.415 -10.662   7.779  1.00  0.00           C
ATOM   1048  O   ILE X  68     -11.387 -10.030   8.019  1.00  0.00           O
ATOM   1049  N   HID X  69     -12.314 -11.979   7.643  1.00  0.00           N
ATOM   1050  H   HID X  69     -13.201 -12.472   7.677  1.00  0.00           H
ATOM   1051  CA  HID X  69     -11.026 -12.695   7.809  1.00  0.00           C
ATOM   1052  HA  HID X  69     -10.574 -12.617   8.794  1.00  0.00           H
ATOM   1053  CB  HID X  69     -11.432 -14.133   7.822  1.00  0.00           C
ATOM   1054  HB2 HID X  69     -12.177 -14.252   7.041  1.00  0.00           H
ATOM   1055  HB3 HID X  69     -10.577 -14.795   7.701  1.00  0.00           H
ATOM   1056  CG  HID X  69     -12.111 -14.450   9.105  1.00  0.00           C
ATOM   1057  ND1 HID X  69     -13.454 -14.717   9.278  1.00  0.00           N
ATOM   1058  HD1 HID X  69     -14.188 -14.716   8.575  1.00  0.00           H
ATOM   1059  CE1 HID X  69     -13.699 -14.903  10.552  1.00  0.00           C
ATOM   1060  HE1 HID X  69     -14.736 -15.047  10.834  1.00  0.00           H
ATOM   1061  NE2 HID X  69     -12.616 -14.765  11.260  1.00  0.00           N
ATOM   1062  CD2 HID X  69     -11.591 -14.398  10.369  1.00  0.00           C
ATOM   1063  HD2 HID X  69     -10.534 -14.289  10.579  1.00  0.00           H
ATOM   1064  C   HID X  69     -10.015 -12.395   6.710  1.00  0.00           C
ATOM   1065  O   HID X  69     -10.198 -12.612   5.525  1.00  0.00           O
ATOM   1066  N   ASP X  70      -8.818 -12.105   7.200  1.00  0.00           N
ATOM   1067  H   ASP X  70      -8.756 -12.111   8.206  1.00  0.00           H
ATOM   1068  CA  ASP X  70      -7.653 -11.733   6.429  1.00  0.00           C
ATOM   1069  HA  ASP X  70      -7.891 -10.940   5.715  1.00  0.00           H
ATOM   1070  CB  ASP X  70      -6.504 -11.155   7.252  1.00  0.00           C
ATOM   1071  HB2 ASP X  70      -6.247 -11.914   7.996  1.00  0.00           H
ATOM   1072  HB3 ASP X  70      -5.657 -10.887   6.625  1.00  0.00           H
ATOM   1073  CG  ASP X  70      -6.943  -9.870   8.010  1.00  0.00           C
ATOM   1074  OD1 ASP X  70      -7.890  -9.847   8.840  1.00  0.00           O
ATOM   1075  OD2 ASP X  70      -6.349  -8.802   7.774  1.00  0.00           O
ATOM   1076  C   ASP X  70      -7.097 -12.856   5.576  1.00  0.00           C
ATOM   1077  O   ASP X  70      -6.687 -12.693   4.424  1.00  0.00           O
ATOM   1078  N   ARG X  71      -7.234 -14.088   6.073  1.00  0.00           N
ATOM   1079  H   ARG X  71      -7.615 -14.111   7.011  1.00  0.00           H
ATOM   1080  CA  ARG X  71      -6.483 -15.246   5.563  1.00  0.00           C
ATOM   1081  HA  ARG X  71      -5.806 -14.884   4.797  1.00  0.00           H
ATOM   1082  CB  ARG X  71      -5.501 -15.693   6.719  1.00  0.00           C
ATOM   1083  HB2 ARG X  71      -6.149 -15.965   7.551  1.00  0.00           H
ATOM   1084  HB3 ARG X  71      -4.994 -16.538   6.269  1.00  0.00           H
ATOM   1085  CG  ARG X  71      -4.523 -14.529   7.091  1.00  0.00           C
ATOM   1086  HG2 ARG X  71      -3.968 -14.259   6.186  1.00  0.00           H
ATOM   1087  HG3 ARG X  71      -5.084 -13.624   7.353  1.00  0.00           H
ATOM   1088  CD  ARG X  71      -3.559 -14.955   8.200  1.00  0.00           C
ATOM   1089  HD2 ARG X  71      -3.000 -15.839   7.883  1.00  0.00           H
ATOM   1090  HD3 ARG X  71      -2.786 -14.193   8.215  1.00  0.00           H
ATOM   1091  NE  ARG X  71      -4.237 -15.095   9.450  1.00  0.00           N
ATOM   1092  HE  ARG X  71      -4.652 -16.007   9.623  1.00  0.00           H
ATOM   1093  CZ  ARG X  71      -4.411 -14.167  10.314  1.00  0.00           C
ATOM   1094  NH1 ARG X  71      -3.998 -12.932  10.278  1.00  0.00           N
ATOM   1095 HH11 ARG X  71      -3.407 -12.621   9.517  1.00  0.00           H
ATOM   1096 HH12 ARG X  71      -4.260 -12.269  10.989  1.00  0.00           H
ATOM   1097  NH2 ARG X  71      -5.161 -14.422  11.352  1.00  0.00           N
ATOM   1098 HH21 ARG X  71      -5.487 -15.379  11.453  1.00  0.00           H
ATOM   1099 HH22 ARG X  71      -5.447 -13.721  12.016  1.00  0.00           H
ATOM   1100  C   ARG X  71      -7.369 -16.392   5.033  1.00  0.00           C
ATOM   1101  O   ARG X  71      -6.988 -17.510   5.210  1.00  0.00           O
ATOM   1102  N   SER X  72      -8.496 -16.059   4.404  1.00  0.00           N
ATOM   1103  H   SER X  72      -8.623 -15.071   4.259  1.00  0.00           H
ATOM   1104  CA  SER X  72      -9.225 -17.033   3.600  1.00  0.00           C
ATOM   1105  HA  SER X  72      -9.523 -17.719   4.398  1.00  0.00           H
ATOM   1106  CB  SER X  72     -10.487 -16.397   2.989  1.00  0.00           C
ATOM   1107  HB2 SER X  72     -11.138 -16.194   3.842  1.00  0.00           H
ATOM   1108  HB3 SER X  72     -10.243 -15.424   2.561  1.00  0.00           H
ATOM   1109  OG  SER X  72     -11.226 -17.214   2.089  1.00  0.00           O
ATOM   1110  HG  SER X  72     -12.067 -16.761   1.950  1.00  0.00           H
ATOM   1111  C   SER X  72      -8.502 -17.827   2.460  1.00  0.00           C
ATOM   1112  O   SER X  72      -7.876 -17.219   1.596  1.00  0.00           O
ATOM   1113  N   GLN X  73      -8.519 -19.157   2.446  1.00  0.00           N
ATOM   1114  H   GLN X  73      -9.040 -19.616   3.183  1.00  0.00           H
ATOM   1115  CA  GLN X  73      -7.950 -19.940   1.323  1.00  0.00           C
ATOM   1116  HA  GLN X  73      -6.916 -19.621   1.279  1.00  0.00           H
ATOM   1117  CB  GLN X  73      -7.961 -21.361   1.701  1.00  0.00           C
ATOM   1118  HB2 GLN X  73      -7.309 -21.928   1.049  1.00  0.00           H
ATOM   1119  HB3 GLN X  73      -7.560 -21.486   2.713  1.00  0.00           H
ATOM   1120  CG  GLN X  73      -9.399 -22.068   1.817  1.00  0.00           C
ATOM   1121  HG2 GLN X  73      -9.795 -21.725   2.778  1.00  0.00           H
ATOM   1122  HG3 GLN X  73     -10.077 -21.743   1.033  1.00  0.00           H
ATOM   1123  CD  GLN X  73      -9.246 -23.602   1.871  1.00  0.00           C
ATOM   1124  OE1 GLN X  73      -8.993 -24.161   2.872  1.00  0.00           O
ATOM   1125  NE2 GLN X  73      -9.362 -24.334   0.750  1.00  0.00           N
ATOM   1126 HE21 GLN X  73      -9.341 -25.342   0.717  1.00  0.00           H
ATOM   1127 HE22 GLN X  73      -9.325 -23.869  -0.147  1.00  0.00           H
ATOM   1128  C   GLN X  73      -8.723 -19.728  -0.012  1.00  0.00           C
ATOM   1129  O   GLN X  73      -8.246 -20.239  -1.082  1.00  0.00           O
ATOM   1130  N   TYR X  74      -9.853 -19.038  -0.068  1.00  0.00           N
ATOM   1131  H   TYR X  74     -10.236 -18.817   0.836  1.00  0.00           H
ATOM   1132  CA  TYR X  74     -10.521 -18.571  -1.316  1.00  0.00           C
ATOM   1133  HA  TYR X  74     -10.178 -19.275  -2.080  1.00  0.00           H
ATOM   1134  CB  TYR X  74     -12.079 -18.664  -1.110  1.00  0.00           C
ATOM   1135  HB2 TYR X  74     -12.372 -17.843  -0.450  1.00  0.00           H
ATOM   1136  HB3 TYR X  74     -12.585 -18.494  -2.066  1.00  0.00           H
ATOM   1137  CG  TYR X  74     -12.591 -19.937  -0.402  1.00  0.00           C
ATOM   1138  CD1 TYR X  74     -13.102 -19.876   0.888  1.00  0.00           C
ATOM   1139  HD1 TYR X  74     -13.186 -18.925   1.384  1.00  0.00           H
ATOM   1140  CE1 TYR X  74     -13.385 -21.030   1.624  1.00  0.00           C
ATOM   1141  HE1 TYR X  74     -13.695 -20.910   2.648  1.00  0.00           H
ATOM   1142  CZ  TYR X  74     -13.136 -22.288   1.068  1.00  0.00           C
ATOM   1143  OH  TYR X  74     -13.259 -23.396   1.884  1.00  0.00           O
ATOM   1144  HH  TYR X  74     -12.860 -24.150   1.454  1.00  0.00           H
ATOM   1145  CE2 TYR X  74     -12.650 -22.349  -0.267  1.00  0.00           C
ATOM   1146  HE2 TYR X  74     -12.482 -23.332  -0.692  1.00  0.00           H
ATOM   1147  CD2 TYR X  74     -12.394 -21.196  -0.969  1.00  0.00           C
ATOM   1148  HD2 TYR X  74     -12.037 -21.360  -1.975  1.00  0.00           H
ATOM   1149  C   TYR X  74     -10.020 -17.141  -1.826  1.00  0.00           C
ATOM   1150  O   TYR X  74     -10.429 -16.767  -2.954  1.00  0.00           O
ATOM   1151  N   ARG X  75      -9.365 -16.406  -0.947  1.00  0.00           N
ATOM   1152  H   ARG X  75      -9.093 -17.004  -0.182  1.00  0.00           H
ATOM   1153  CA  ARG X  75      -8.882 -15.028  -1.088  1.00  0.00           C
ATOM   1154  HA  ARG X  75      -9.723 -14.462  -1.493  1.00  0.00           H
ATOM   1155  CB  ARG X  75      -8.433 -14.418   0.220  1.00  0.00           C
ATOM   1156  HB2 ARG X  75      -9.266 -14.616   0.887  1.00  0.00           H
ATOM   1157  HB3 ARG X  75      -7.478 -14.857   0.491  1.00  0.00           H
ATOM   1158  CG  ARG X  75      -8.141 -12.937   0.210  1.00  0.00           C
ATOM   1159  HG2 ARG X  75      -7.216 -12.790  -0.345  1.00  0.00           H
ATOM   1160  HG3 ARG X  75      -8.943 -12.432  -0.318  1.00  0.00           H
ATOM   1161  CD  ARG X  75      -7.993 -12.440   1.622  1.00  0.00           C
ATOM   1162  HD2 ARG X  75      -8.736 -12.838   2.309  1.00  0.00           H
ATOM   1163  HD3 ARG X  75      -6.967 -12.557   1.972  1.00  0.00           H
ATOM   1164  NE  ARG X  75      -8.492 -11.031   1.758  1.00  0.00           N
ATOM   1165  HE  ARG X  75      -9.261 -10.676   1.211  1.00  0.00           H
ATOM   1166  CZ  ARG X  75      -7.969 -10.090   2.588  1.00  0.00           C
ATOM   1167  NH1 ARG X  75      -7.029 -10.300   3.449  1.00  0.00           N
ATOM   1168 HH11 ARG X  75      -6.638 -11.195   3.676  1.00  0.00           H
ATOM   1169 HH12 ARG X  75      -6.625  -9.455   3.837  1.00  0.00           H
ATOM   1170  NH2 ARG X  75      -8.550  -8.917   2.603  1.00  0.00           N
ATOM   1171 HH21 ARG X  75      -9.120  -8.701   1.788  1.00  0.00           H
ATOM   1172 HH22 ARG X  75      -8.213  -8.300   3.327  1.00  0.00           H
ATOM   1173  C   ARG X  75      -7.843 -15.093  -2.261  1.00  0.00           C
ATOM   1174  O   ARG X  75      -7.053 -16.024  -2.345  1.00  0.00           O
ATOM   1175  N   ALA X  76      -7.756 -14.048  -3.064  1.00  0.00           N
ATOM   1176  H   ALA X  76      -8.408 -13.307  -2.813  1.00  0.00           H
ATOM   1177  CA  ALA X  76      -6.946 -14.001  -4.338  1.00  0.00           C
ATOM   1178  HA  ALA X  76      -5.982 -14.425  -4.076  1.00  0.00           H
ATOM   1179  CB  ALA X  76      -7.828 -14.734  -5.389  1.00  0.00           C
ATOM   1180  HB1 ALA X  76      -8.887 -14.445  -5.365  1.00  0.00           H
ATOM   1181  HB2 ALA X  76      -7.810 -15.809  -5.191  1.00  0.00           H
ATOM   1182  HB3 ALA X  76      -7.443 -14.445  -6.361  1.00  0.00           H
ATOM   1183  C   ALA X  76      -6.713 -12.558  -4.807  1.00  0.00           C
ATOM   1184  O   ALA X  76      -7.624 -11.750  -4.568  1.00  0.00           O
ATOM   1185  N   LEU X  77      -5.593 -12.232  -5.439  1.00  0.00           N
ATOM   1186  H   LEU X  77      -4.989 -13.008  -5.686  1.00  0.00           H
ATOM   1187  CA  LEU X  77      -5.484 -10.867  -6.109  1.00  0.00           C
ATOM   1188  HA  LEU X  77      -5.742 -10.090  -5.380  1.00  0.00           H
ATOM   1189  CB  LEU X  77      -3.964 -10.719  -6.392  1.00  0.00           C
ATOM   1190  HB2 LEU X  77      -3.601 -10.803  -5.369  1.00  0.00           H
ATOM   1191  HB3 LEU X  77      -3.581 -11.602  -6.894  1.00  0.00           H
ATOM   1192  CG  LEU X  77      -3.384  -9.443  -7.072  1.00  0.00           C
ATOM   1193  HG  LEU X  77      -3.733  -9.318  -8.098  1.00  0.00           H
ATOM   1194  CD1 LEU X  77      -3.816  -8.214  -6.270  1.00  0.00           C
ATOM   1195 HD11 LEU X  77      -4.861  -7.993  -6.512  1.00  0.00           H
ATOM   1196 HD12 LEU X  77      -3.189  -7.513  -6.833  1.00  0.00           H
ATOM   1197 HD13 LEU X  77      -3.553  -8.371  -5.228  1.00  0.00           H
ATOM   1198  CD2 LEU X  77      -1.821  -9.538  -7.237  1.00  0.00           C
ATOM   1199 HD21 LEU X  77      -1.364  -9.197  -6.311  1.00  0.00           H
ATOM   1200 HD22 LEU X  77      -1.738 -10.598  -7.484  1.00  0.00           H
ATOM   1201 HD23 LEU X  77      -1.525  -9.045  -8.156  1.00  0.00           H
ATOM   1202  C   LEU X  77      -6.329 -10.795  -7.380  1.00  0.00           C
ATOM   1203  O   LEU X  77      -6.133 -11.616  -8.345  1.00  0.00           O
ATOM   1204  N   ILE X  78      -7.170  -9.770  -7.468  1.00  0.00           N
ATOM   1205  H   ILE X  78      -7.383  -9.189  -6.670  1.00  0.00           H
ATOM   1206  CA  ILE X  78      -7.891  -9.323  -8.714  1.00  0.00           C
ATOM   1207  HA  ILE X  78      -7.717 -10.008  -9.546  1.00  0.00           H
ATOM   1208  CB  ILE X  78      -9.416  -9.350  -8.562  1.00  0.00           C
ATOM   1209  HB  ILE X  78      -9.824  -9.246  -9.573  1.00  0.00           H
ATOM   1210  CG2 ILE X  78      -9.862 -10.705  -8.071  1.00  0.00           C
ATOM   1211 HG21 ILE X  78      -9.534 -11.374  -8.878  1.00  0.00           H
ATOM   1212 HG22 ILE X  78     -10.934 -10.863  -8.184  1.00  0.00           H
ATOM   1213 HG23 ILE X  78      -9.414 -10.877  -7.089  1.00  0.00           H
ATOM   1214  CG1 ILE X  78     -10.073  -8.325  -7.582  1.00  0.00           C
ATOM   1215 HG12 ILE X  78      -9.930  -8.627  -6.549  1.00  0.00           H
ATOM   1216 HG13 ILE X  78      -9.519  -7.406  -7.779  1.00  0.00           H
ATOM   1217  CD1 ILE X  78     -11.560  -8.145  -7.887  1.00  0.00           C
ATOM   1218 HD11 ILE X  78     -11.664  -7.593  -8.820  1.00  0.00           H
ATOM   1219 HD12 ILE X  78     -11.925  -7.410  -7.179  1.00  0.00           H
ATOM   1220 HD13 ILE X  78     -12.178  -9.013  -7.668  1.00  0.00           H
ATOM   1221  C   ILE X  78      -7.419  -7.884  -9.109  1.00  0.00           C
ATOM   1222  O   ILE X  78      -7.221  -7.004  -8.286  1.00  0.00           O
ATOM   1223  N   SER X  79      -7.443  -7.675 -10.454  1.00  0.00           N
ATOM   1224  H   SER X  79      -7.632  -8.400 -11.124  1.00  0.00           H
ATOM   1225  CA  SER X  79      -7.418  -6.363 -11.077  1.00  0.00           C
ATOM   1226  HA  SER X  79      -7.444  -5.578 -10.325  1.00  0.00           H
ATOM   1227  CB  SER X  79      -6.075  -6.056 -11.782  1.00  0.00           C
ATOM   1228  HB2 SER X  79      -6.068  -4.992 -12.016  1.00  0.00           H
ATOM   1229  HB3 SER X  79      -5.151  -6.261 -11.248  1.00  0.00           H
ATOM   1230  OG  SER X  79      -6.089  -6.627 -13.015  1.00  0.00           O
ATOM   1231  HG  SER X  79      -5.580  -7.440 -12.988  1.00  0.00           H
ATOM   1232  C   SER X  79      -8.694  -6.146 -11.974  1.00  0.00           C
ATOM   1233  O   SER X  79      -9.262  -7.088 -12.443  1.00  0.00           O
ATOM   1234  N   TRP X  80      -9.015  -4.874 -12.229  1.00  0.00           N
ATOM   1235  H   TRP X  80      -8.541  -4.196 -11.658  1.00  0.00           H
ATOM   1236  CA  TRP X  80     -10.128  -4.463 -13.080  1.00  0.00           C
ATOM   1237  HA  TRP X  80     -10.243  -5.087 -13.964  1.00  0.00           H
ATOM   1238  CB  TRP X  80     -11.464  -4.577 -12.291  1.00  0.00           C
ATOM   1239  HB2 TRP X  80     -12.279  -4.584 -13.021  1.00  0.00           H
ATOM   1240  HB3 TRP X  80     -11.573  -5.568 -11.868  1.00  0.00           H
ATOM   1241  CG  TRP X  80     -11.683  -3.637 -11.153  1.00  0.00           C
ATOM   1242  CD1 TRP X  80     -12.607  -2.602 -11.180  1.00  0.00           C
ATOM   1243  HD1 TRP X  80     -13.287  -2.226 -11.927  1.00  0.00           H
ATOM   1244  NE1 TRP X  80     -12.581  -1.987  -9.991  1.00  0.00           N
ATOM   1245  HE1 TRP X  80     -13.057  -1.115  -9.785  1.00  0.00           H
ATOM   1246  CE2 TRP X  80     -11.628  -2.541  -9.184  1.00  0.00           C
ATOM   1247  CZ2 TRP X  80     -11.145  -2.185  -7.891  1.00  0.00           C
ATOM   1248  HZ2 TRP X  80     -11.538  -1.302  -7.417  1.00  0.00           H
ATOM   1249  CH2 TRP X  80     -10.262  -2.971  -7.206  1.00  0.00           C
ATOM   1250  HH2 TRP X  80      -9.891  -2.677  -6.226  1.00  0.00           H
ATOM   1251  CZ3 TRP X  80      -9.790  -4.204  -7.828  1.00  0.00           C
ATOM   1252  HZ3 TRP X  80      -8.971  -4.745  -7.384  1.00  0.00           H
ATOM   1253  CE3 TRP X  80     -10.297  -4.556  -9.117  1.00  0.00           C
ATOM   1254  HE3 TRP X  80      -9.931  -5.417  -9.665  1.00  0.00           H
ATOM   1255  CD2 TRP X  80     -11.128  -3.656  -9.865  1.00  0.00           C
ATOM   1256  C   TRP X  80      -9.856  -3.052 -13.605  1.00  0.00           C
ATOM   1257  O   TRP X  80      -8.889  -2.395 -13.169  1.00  0.00           O
ATOM   1258  N   PRO X  81     -10.612  -2.477 -14.573  1.00  0.00           N
ATOM   1259  CD  PRO X  81     -11.738  -3.076 -15.194  1.00  0.00           C
ATOM   1260  HD2 PRO X  81     -12.440  -2.821 -14.393  1.00  0.00           H
ATOM   1261  HD3 PRO X  81     -11.587  -4.119 -15.476  1.00  0.00           H
ATOM   1262  CG  PRO X  81     -11.953  -2.266 -16.454  1.00  0.00           C
ATOM   1263  HG2 PRO X  81     -12.982  -2.261 -16.796  1.00  0.00           H
ATOM   1264  HG3 PRO X  81     -11.373  -2.794 -17.218  1.00  0.00           H
ATOM   1265  CB  PRO X  81     -11.367  -0.875 -16.222  1.00  0.00           C
ATOM   1266  HB2 PRO X  81     -12.053  -0.177 -15.754  1.00  0.00           H
ATOM   1267  HB3 PRO X  81     -10.985  -0.430 -17.135  1.00  0.00           H
ATOM   1268  CA  PRO X  81     -10.254  -1.133 -15.102  1.00  0.00           C
ATOM   1269  HA  PRO X  81      -9.259  -1.057 -15.535  1.00  0.00           H
ATOM   1270  C   PRO X  81     -10.320  -0.020 -14.008  1.00  0.00           C
ATOM   1271  O   PRO X  81     -11.073  -0.049 -12.989  1.00  0.00           O
ATOM   1272  N   LEU X  82      -9.505   1.027 -14.238  1.00  0.00           N
ATOM   1273  H   LEU X  82      -8.995   0.973 -15.111  1.00  0.00           H
ATOM   1274  CA  LEU X  82      -9.415   2.244 -13.506  1.00  0.00           C
ATOM   1275  HA  LEU X  82      -9.047   2.088 -12.491  1.00  0.00           H
ATOM   1276  CB  LEU X  82      -8.349   3.166 -14.080  1.00  0.00           C
ATOM   1277  HB2 LEU X  82      -7.510   2.576 -14.439  1.00  0.00           H
ATOM   1278  HB3 LEU X  82      -8.885   3.610 -14.920  1.00  0.00           H
ATOM   1279  CG  LEU X  82      -7.979   4.383 -13.165  1.00  0.00           C
ATOM   1280  HG  LEU X  82      -8.860   5.001 -12.991  1.00  0.00           H
ATOM   1281  CD1 LEU X  82      -7.391   4.069 -11.745  1.00  0.00           C
ATOM   1282 HD11 LEU X  82      -7.103   4.993 -11.254  1.00  0.00           H
ATOM   1283 HD12 LEU X  82      -6.523   3.414 -11.842  1.00  0.00           H
ATOM   1284 HD13 LEU X  82      -8.179   3.663 -11.114  1.00  0.00           H
ATOM   1285  CD2 LEU X  82      -6.949   5.172 -13.966  1.00  0.00           C
ATOM   1286 HD21 LEU X  82      -6.003   4.633 -14.056  1.00  0.00           H
ATOM   1287 HD22 LEU X  82      -7.343   5.506 -14.932  1.00  0.00           H
ATOM   1288 HD23 LEU X  82      -6.724   6.088 -13.420  1.00  0.00           H
ATOM   1289  C   LEU X  82     -10.841   2.941 -13.537  1.00  0.00           C
ATOM   1290  O   LEU X  82     -11.550   2.901 -14.536  1.00  0.00           O
ATOM   1291  N   SER X  83     -11.136   3.745 -12.544  1.00  0.00           N
ATOM   1292  H   SER X  83     -10.453   3.826 -11.800  1.00  0.00           H
ATOM   1293  CA  SER X  83     -12.380   4.516 -12.280  1.00  0.00           C
ATOM   1294  HA  SER X  83     -12.241   4.813 -11.243  1.00  0.00           H
ATOM   1295  CB  SER X  83     -12.408   5.777 -13.186  1.00  0.00           C
ATOM   1296  HB2 SER X  83     -12.652   5.461 -14.207  1.00  0.00           H
ATOM   1297  HB3 SER X  83     -13.098   6.519 -12.779  1.00  0.00           H
ATOM   1298  OG  SER X  83     -11.197   6.532 -13.252  1.00  0.00           O
ATOM   1299  HG  SER X  83     -11.355   7.086 -14.020  1.00  0.00           H
ATOM   1300  C   SER X  83     -13.660   3.690 -12.331  1.00  0.00           C
ATOM   1301  O   SER X  83     -14.774   4.194 -12.587  1.00  0.00           O
ATOM   1302  N   SER X  84     -13.508   2.360 -12.290  1.00  0.00           N
ATOM   1303  H   SER X  84     -12.626   2.004 -11.933  1.00  0.00           H
ATOM   1304  CA  SER X  84     -14.612   1.300 -12.401  1.00  0.00           C
ATOM   1305  HA  SER X  84     -15.558   1.842 -12.455  1.00  0.00           H
ATOM   1306  CB  SER X  84     -14.346   0.532 -13.724  1.00  0.00           C
ATOM   1307  HB2 SER X  84     -15.365   0.221 -13.950  1.00  0.00           H
ATOM   1308  HB3 SER X  84     -13.948   1.242 -14.452  1.00  0.00           H
ATOM   1309  OG  SER X  84     -13.544  -0.588 -13.444  1.00  0.00           O
ATOM   1310  HG  SER X  84     -12.614  -0.397 -13.519  1.00  0.00           H
ATOM   1311  C   SER X  84     -14.814   0.397 -11.095  1.00  0.00           C
ATOM   1312  O   SER X  84     -13.935   0.492 -10.225  1.00  0.00           O
ATOM   1313  N   PRO X  85     -15.959  -0.231 -10.867  1.00  0.00           N
ATOM   1314  CD  PRO X  85     -17.170  -0.118 -11.655  1.00  0.00           C
ATOM   1315  HD2 PRO X  85     -17.135  -0.975 -12.325  1.00  0.00           H
ATOM   1316  HD3 PRO X  85     -17.256   0.864 -12.131  1.00  0.00           H
ATOM   1317  CG  PRO X  85     -18.367  -0.396 -10.657  1.00  0.00           C
ATOM   1318  HG2 PRO X  85     -19.061  -1.134 -11.068  1.00  0.00           H
ATOM   1319  HG3 PRO X  85     -18.937   0.533 -10.555  1.00  0.00           H
ATOM   1320  CB  PRO X  85     -17.711  -0.845  -9.348  1.00  0.00           C
ATOM   1321  HB2 PRO X  85     -18.203  -1.722  -8.938  1.00  0.00           H
ATOM   1322  HB3 PRO X  85     -17.826  -0.045  -8.616  1.00  0.00           H
ATOM   1323  CA  PRO X  85     -16.219  -1.032  -9.665  1.00  0.00           C
ATOM   1324  HA  PRO X  85     -15.587  -0.591  -8.900  1.00  0.00           H
ATOM   1325  C   PRO X  85     -15.824  -2.514  -9.847  1.00  0.00           C
ATOM   1326  O   PRO X  85     -16.071  -2.992 -10.964  1.00  0.00           O
ATOM   1327  N   PRO X  86     -15.256  -3.270  -8.863  1.00  0.00           N
ATOM   1328  CD  PRO X  86     -14.913  -2.913  -7.491  1.00  0.00           C
ATOM   1329  HD2 PRO X  86     -15.876  -2.708  -7.021  1.00  0.00           H
ATOM   1330  HD3 PRO X  86     -14.238  -2.058  -7.378  1.00  0.00           H
ATOM   1331  CG  PRO X  86     -14.379  -4.175  -6.782  1.00  0.00           C
ATOM   1332  HG2 PRO X  86     -15.239  -4.695  -6.362  1.00  0.00           H
ATOM   1333  HG3 PRO X  86     -13.664  -3.876  -6.018  1.00  0.00           H
ATOM   1334  CB  PRO X  86     -13.844  -4.904  -8.018  1.00  0.00           C
ATOM   1335  HB2 PRO X  86     -13.803  -5.942  -7.677  1.00  0.00           H
ATOM   1336  HB3 PRO X  86     -12.823  -4.634  -8.284  1.00  0.00           H
ATOM   1337  CA  PRO X  86     -14.821  -4.626  -9.145  1.00  0.00           C
ATOM   1338  HA  PRO X  86     -14.256  -4.589 -10.075  1.00  0.00           H
ATOM   1339  C   PRO X  86     -15.891  -5.682  -9.303  1.00  0.00           C
ATOM   1340  O   PRO X  86     -16.340  -6.139  -8.280  1.00  0.00           O
ATOM   1341  N   THR X  87     -16.332  -6.111 -10.439  1.00  0.00           N
ATOM   1342  H   THR X  87     -15.925  -5.764 -11.298  1.00  0.00           H
ATOM   1343  CA  THR X  87     -17.437  -7.121 -10.640  1.00  0.00           C
ATOM   1344  HA  THR X  87     -17.788  -7.357  -9.635  1.00  0.00           H
ATOM   1345  CB  THR X  87     -18.603  -6.590 -11.520  1.00  0.00           C
ATOM   1346  HB  THR X  87     -19.471  -7.236 -11.480  1.00  0.00           H
ATOM   1347  CG2 THR X  87     -18.981  -5.229 -11.112  1.00  0.00           C
ATOM   1348 HG21 THR X  87     -18.255  -4.509 -11.486  1.00  0.00           H
ATOM   1349 HG22 THR X  87     -19.118  -5.102 -10.038  1.00  0.00           H
ATOM   1350 HG23 THR X  87     -19.945  -5.055 -11.606  1.00  0.00           H
ATOM   1351  OG1 THR X  87     -18.210  -6.603 -12.823  1.00  0.00           O
ATOM   1352  HG1 THR X  87     -17.970  -5.689 -12.989  1.00  0.00           H
ATOM   1353  C   THR X  87     -16.961  -8.445 -11.257  1.00  0.00           C
ATOM   1354  O   THR X  87     -15.801  -8.565 -11.678  1.00  0.00           O
ATOM   1355  N   VAL X  88     -17.820  -9.478 -11.239  1.00  0.00           N
ATOM   1356  H   VAL X  88     -18.767  -9.351 -10.899  1.00  0.00           H
ATOM   1357  CA  VAL X  88     -17.507 -10.653 -12.047  1.00  0.00           C
ATOM   1358  HA  VAL X  88     -16.482 -10.918 -11.789  1.00  0.00           H
ATOM   1359  CB  VAL X  88     -18.475 -11.784 -11.738  1.00  0.00           C
ATOM   1360  HB  VAL X  88     -18.237 -12.636 -12.375  1.00  0.00           H
ATOM   1361  CG1 VAL X  88     -18.089 -12.392 -10.348  1.00  0.00           C
ATOM   1362 HG11 VAL X  88     -18.594 -13.358 -10.309  1.00  0.00           H
ATOM   1363 HG12 VAL X  88     -17.030 -12.511 -10.142  1.00  0.00           H
ATOM   1364 HG13 VAL X  88     -18.320 -11.734  -9.510  1.00  0.00           H
ATOM   1365  CG2 VAL X  88     -19.949 -11.614 -12.006  1.00  0.00           C
ATOM   1366 HG21 VAL X  88     -19.966 -11.202 -13.017  1.00  0.00           H
ATOM   1367 HG22 VAL X  88     -20.350 -10.847 -11.344  1.00  0.00           H
ATOM   1368 HG23 VAL X  88     -20.590 -12.492 -11.888  1.00  0.00           H
ATOM   1369  C   VAL X  88     -17.389 -10.358 -13.564  1.00  0.00           C
ATOM   1370  O   VAL X  88     -16.540 -10.924 -14.194  1.00  0.00           O
ATOM   1371  N   TYR X  89     -18.127  -9.377 -14.093  1.00  0.00           N
ATOM   1372  H   TYR X  89     -18.574  -8.734 -13.463  1.00  0.00           H
ATOM   1373  CA  TYR X  89     -18.122  -8.969 -15.493  1.00  0.00           C
ATOM   1374  HA  TYR X  89     -18.366  -9.806 -16.142  1.00  0.00           H
ATOM   1375  CB  TYR X  89     -19.166  -7.861 -15.706  1.00  0.00           C
ATOM   1376  HB2 TYR X  89     -18.858  -6.882 -15.342  1.00  0.00           H
ATOM   1377  HB3 TYR X  89     -19.449  -7.731 -16.746  1.00  0.00           H
ATOM   1378  CG  TYR X  89     -20.533  -8.154 -15.109  1.00  0.00           C
ATOM   1379  CD1 TYR X  89     -21.184  -9.425 -15.103  1.00  0.00           C
ATOM   1380  HD1 TYR X  89     -20.656 -10.245 -15.580  1.00  0.00           H
ATOM   1381  CE1 TYR X  89     -22.468  -9.540 -14.544  1.00  0.00           C
ATOM   1382  HE1 TYR X  89     -22.966 -10.476 -14.744  1.00  0.00           H
ATOM   1383  CZ  TYR X  89     -23.046  -8.508 -13.730  1.00  0.00           C
ATOM   1384  OH  TYR X  89     -24.303  -8.640 -13.215  1.00  0.00           O
ATOM   1385  HH  TYR X  89     -24.392  -9.432 -12.683  1.00  0.00           H
ATOM   1386  CE2 TYR X  89     -22.356  -7.238 -13.699  1.00  0.00           C
ATOM   1387  HE2 TYR X  89     -22.839  -6.396 -13.229  1.00  0.00           H
ATOM   1388  CD2 TYR X  89     -21.111  -7.075 -14.433  1.00  0.00           C
ATOM   1389  HD2 TYR X  89     -20.676  -6.092 -14.386  1.00  0.00           H
ATOM   1390  C   TYR X  89     -16.785  -8.314 -15.939  1.00  0.00           C
ATOM   1391  O   TYR X  89     -16.403  -8.474 -17.044  1.00  0.00           O
ATOM   1392  N   ASN X  90     -16.090  -7.596 -14.986  1.00  0.00           N
ATOM   1393  H   ASN X  90     -16.523  -7.523 -14.071  1.00  0.00           H
ATOM   1394  CA  ASN X  90     -14.787  -6.930 -15.256  1.00  0.00           C
ATOM   1395  HA  ASN X  90     -14.613  -7.074 -16.322  1.00  0.00           H
ATOM   1396  CB  ASN X  90     -14.985  -5.415 -15.129  1.00  0.00           C
ATOM   1397  HB2 ASN X  90     -14.193  -4.844 -15.617  1.00  0.00           H
ATOM   1398  HB3 ASN X  90     -15.914  -5.237 -15.669  1.00  0.00           H
ATOM   1399  CG  ASN X  90     -15.092  -4.841 -13.710  1.00  0.00           C
ATOM   1400  OD1 ASN X  90     -15.060  -5.668 -12.802  1.00  0.00           O
ATOM   1401  ND2 ASN X  90     -15.182  -3.545 -13.491  1.00  0.00           N
ATOM   1402 HD21 ASN X  90     -15.359  -2.833 -14.192  1.00  0.00           H
ATOM   1403 HD22 ASN X  90     -15.374  -3.322 -12.529  1.00  0.00           H
ATOM   1404  C   ASN X  90     -13.510  -7.495 -14.581  1.00  0.00           C
ATOM   1405  O   ASN X  90     -12.436  -7.025 -15.026  1.00  0.00           O
ATOM   1406  N   SER X  91     -13.577  -8.299 -13.497  1.00  0.00           N
ATOM   1407  H   SER X  91     -14.462  -8.165 -13.044  1.00  0.00           H
ATOM   1408  CA  SER X  91     -12.335  -8.672 -12.822  1.00  0.00           C
ATOM   1409  HA  SER X  91     -11.701  -7.791 -12.727  1.00  0.00           H
ATOM   1410  CB  SER X  91     -12.589  -9.036 -11.376  1.00  0.00           C
ATOM   1411  HB2 SER X  91     -11.708  -9.432 -10.873  1.00  0.00           H
ATOM   1412  HB3 SER X  91     -12.811  -8.098 -10.864  1.00  0.00           H
ATOM   1413  OG  SER X  91     -13.593  -9.995 -11.271  1.00  0.00           O
ATOM   1414  HG  SER X  91     -14.398  -9.527 -11.502  1.00  0.00           H
ATOM   1415  C   SER X  91     -11.512  -9.818 -13.477  1.00  0.00           C
ATOM   1416  O   SER X  91     -11.968 -10.903 -13.836  1.00  0.00           O
ATOM   1417  N   ARG X  92     -10.198  -9.609 -13.602  1.00  0.00           N
ATOM   1418  H   ARG X  92      -9.964  -8.640 -13.452  1.00  0.00           H
ATOM   1419  CA  ARG X  92      -9.162 -10.599 -13.928  1.00  0.00           C
ATOM   1420  HA  ARG X  92      -9.607 -11.545 -14.223  1.00  0.00           H
ATOM   1421  CB  ARG X  92      -8.164 -10.004 -14.884  1.00  0.00           C
ATOM   1422  HB2 ARG X  92      -8.695  -9.723 -15.790  1.00  0.00           H
ATOM   1423  HB3 ARG X  92      -7.771  -9.071 -14.489  1.00  0.00           H
ATOM   1424  CG  ARG X  92      -7.144 -10.959 -15.445  1.00  0.00           C
ATOM   1425  HG2 ARG X  92      -6.500 -11.443 -14.715  1.00  0.00           H
ATOM   1426  HG3 ARG X  92      -7.682 -11.779 -15.923  1.00  0.00           H
ATOM   1427  CD  ARG X  92      -6.210 -10.245 -16.482  1.00  0.00           C
ATOM   1428  HD2 ARG X  92      -5.783 -10.928 -17.216  1.00  0.00           H
ATOM   1429  HD3 ARG X  92      -6.840  -9.534 -17.023  1.00  0.00           H
ATOM   1430  NE  ARG X  92      -5.132  -9.449 -15.779  1.00  0.00           N
ATOM   1431  HE  ARG X  92      -4.868  -9.617 -14.818  1.00  0.00           H
ATOM   1432  CZ  ARG X  92      -4.617  -8.326 -16.345  1.00  0.00           C
ATOM   1433  NH1 ARG X  92      -4.777  -8.117 -17.670  1.00  0.00           N
ATOM   1434 HH11 ARG X  92      -4.685  -8.900 -18.293  1.00  0.00           H
ATOM   1435 HH12 ARG X  92      -4.290  -7.321 -18.046  1.00  0.00           H
ATOM   1436  NH2 ARG X  92      -3.959  -7.510 -15.566  1.00  0.00           N
ATOM   1437 HH21 ARG X  92      -3.968  -7.755 -14.587  1.00  0.00           H
ATOM   1438 HH22 ARG X  92      -3.573  -6.646 -15.928  1.00  0.00           H
ATOM   1439  C   ARG X  92      -8.459 -10.935 -12.669  1.00  0.00           C
ATOM   1440  O   ARG X  92      -8.141  -9.969 -11.997  1.00  0.00           O
ATOM   1441  N   VAL X  93      -8.333 -12.184 -12.351  1.00  0.00           N
ATOM   1442  H   VAL X  93      -8.609 -12.881 -13.039  1.00  0.00           H
ATOM   1443  CA  VAL X  93      -7.604 -12.745 -11.196  1.00  0.00           C
ATOM   1444  HA  VAL X  93      -7.646 -12.012 -10.394  1.00  0.00           H
ATOM   1445  CB  VAL X  93      -8.136 -14.128 -10.832  1.00  0.00           C
ATOM   1446  HB  VAL X  93      -8.113 -14.815 -11.685  1.00  0.00           H
ATOM   1447  CG1 VAL X  93      -7.224 -14.744  -9.782  1.00  0.00           C
ATOM   1448 HG11 VAL X  93      -7.713 -15.662  -9.456  1.00  0.00           H
ATOM   1449 HG12 VAL X  93      -6.288 -15.021 -10.267  1.00  0.00           H
ATOM   1450 HG13 VAL X  93      -7.042 -14.008  -8.994  1.00  0.00           H
ATOM   1451  CG2 VAL X  93      -9.588 -14.012 -10.208  1.00  0.00           C
ATOM   1452 HG21 VAL X  93     -10.019 -15.008 -10.103  1.00  0.00           H
ATOM   1453 HG22 VAL X  93     -10.175 -13.319 -10.802  1.00  0.00           H
ATOM   1454 HG23 VAL X  93      -9.536 -13.512  -9.245  1.00  0.00           H
ATOM   1455  C   VAL X  93      -6.126 -12.811 -11.672  1.00  0.00           C
ATOM   1456  O   VAL X  93      -5.833 -13.255 -12.723  1.00  0.00           O
ATOM   1457  N   GLU X  94      -5.222 -12.229 -10.885  1.00  0.00           N
ATOM   1458  H   GLU X  94      -5.487 -11.744 -10.038  1.00  0.00           H
ATOM   1459  CA  GLU X  94      -3.781 -12.334 -11.162  1.00  0.00           C
ATOM   1460  HA  GLU X  94      -3.678 -12.455 -12.236  1.00  0.00           H
ATOM   1461  CB  GLU X  94      -2.954 -11.079 -10.703  1.00  0.00           C
ATOM   1462  HB2 GLU X  94      -3.020 -10.937  -9.623  1.00  0.00           H
ATOM   1463  HB3 GLU X  94      -1.909 -11.258 -10.967  1.00  0.00           H
ATOM   1464  CG  GLU X  94      -3.497  -9.727 -11.213  1.00  0.00           C
ATOM   1465  HG2 GLU X  94      -4.392  -9.491 -10.648  1.00  0.00           H
ATOM   1466  HG3 GLU X  94      -2.810  -9.008 -10.776  1.00  0.00           H
ATOM   1467  CD  GLU X  94      -3.511  -9.505 -12.718  1.00  0.00           C
ATOM   1468  OE1 GLU X  94      -4.387  -8.782 -13.264  1.00  0.00           O
ATOM   1469  OE2 GLU X  94      -2.773 -10.041 -13.578  1.00  0.00           O
ATOM   1470  C   GLU X  94      -3.189 -13.566 -10.412  1.00  0.00           C
ATOM   1471  O   GLU X  94      -2.237 -14.188 -10.885  1.00  0.00           O
ATOM   1472  N   CYX X  95      -3.570 -13.932  -9.135  1.00  0.00           N
ATOM   1473  H   CYX X  95      -4.267 -13.369  -8.683  1.00  0.00           H
ATOM   1474  CA  CYX X  95      -3.255 -15.197  -8.427  1.00  0.00           C
ATOM   1475  HA  CYX X  95      -3.455 -15.962  -9.172  1.00  0.00           H
ATOM   1476  CB  CYX X  95      -1.770 -15.130  -8.106  1.00  0.00           C
ATOM   1477  HB2 CYX X  95      -1.398 -15.953  -7.503  1.00  0.00           H
ATOM   1478  HB3 CYX X  95      -1.285 -15.267  -9.075  1.00  0.00           H
ATOM   1479  SG  CYX X  95      -0.991 -13.616  -7.574  1.00  0.00           S
ATOM   1480  C   CYX X  95      -4.105 -15.382  -7.158  1.00  0.00           C
ATOM   1481  O   CYX X  95      -4.792 -14.447  -6.756  1.00  0.00           O
ATOM   1482  N   ILE X  96      -4.076 -16.538  -6.550  1.00  0.00           N
ATOM   1483  H   ILE X  96      -3.431 -17.214  -6.916  1.00  0.00           H
ATOM   1484  CA  ILE X  96      -4.751 -16.914  -5.337  1.00  0.00           C
ATOM   1485  HA  ILE X  96      -5.609 -16.274  -5.150  1.00  0.00           H
ATOM   1486  CB  ILE X  96      -5.322 -18.327  -5.614  1.00  0.00           C
ATOM   1487  HB  ILE X  96      -4.487 -18.909  -6.006  1.00  0.00           H
ATOM   1488  CG2 ILE X  96      -5.846 -19.100  -4.343  1.00  0.00           C
ATOM   1489 HG21 ILE X  96      -6.154 -20.120  -4.562  1.00  0.00           H
ATOM   1490 HG22 ILE X  96      -6.600 -18.465  -3.870  1.00  0.00           H
ATOM   1491 HG23 ILE X  96      -5.068 -19.174  -3.587  1.00  0.00           H
ATOM   1492  CG1 ILE X  96      -6.270 -18.358  -6.806  1.00  0.00           C
ATOM   1493 HG12 ILE X  96      -7.088 -17.666  -6.623  1.00  0.00           H
ATOM   1494 HG13 ILE X  96      -5.761 -18.006  -7.707  1.00  0.00           H
ATOM   1495  CD1 ILE X  96      -6.780 -19.750  -7.224  1.00  0.00           C
ATOM   1496 HD11 ILE X  96      -7.313 -20.317  -6.459  1.00  0.00           H
ATOM   1497 HD12 ILE X  96      -5.874 -20.317  -7.418  1.00  0.00           H
ATOM   1498 HD13 ILE X  96      -7.361 -19.619  -8.144  1.00  0.00           H
ATOM   1499  C   ILE X  96      -3.748 -16.709  -4.150  1.00  0.00           C
ATOM   1500  O   ILE X  96      -2.541 -16.978  -4.255  1.00  0.00           O
ATOM   1501  N   GLY X  97      -4.265 -16.169  -3.073  1.00  0.00           N
ATOM   1502  H   GLY X  97      -5.223 -15.863  -3.180  1.00  0.00           H
ATOM   1503  CA  GLY X  97      -3.556 -15.880  -1.841  1.00  0.00           C
ATOM   1504  HA2 GLY X  97      -3.495 -16.756  -1.196  1.00  0.00           H
ATOM   1505  HA3 GLY X  97      -2.543 -15.571  -2.114  1.00  0.00           H
ATOM   1506  C   GLY X  97      -4.191 -14.749  -0.987  1.00  0.00           C
ATOM   1507  O   GLY X  97      -5.114 -14.014  -1.452  1.00  0.00           O
ATOM   1508  N   TRP X  98      -3.749 -14.636   0.237  1.00  0.00           N
ATOM   1509  H   TRP X  98      -2.946 -15.194   0.511  1.00  0.00           H
ATOM   1510  CA  TRP X  98      -4.283 -13.666   1.161  1.00  0.00           C
ATOM   1511  HA  TRP X  98      -5.178 -13.174   0.799  1.00  0.00           H
ATOM   1512  CB  TRP X  98      -4.724 -14.470   2.334  1.00  0.00           C
ATOM   1513  HB2 TRP X  98      -5.021 -13.802   3.149  1.00  0.00           H
ATOM   1514  HB3 TRP X  98      -5.623 -14.904   1.898  1.00  0.00           H
ATOM   1515  CG  TRP X  98      -3.902 -15.590   2.889  1.00  0.00           C
ATOM   1516  CD1 TRP X  98      -4.280 -16.927   2.857  1.00  0.00           C
ATOM   1517  HD1 TRP X  98      -5.179 -17.342   2.432  1.00  0.00           H
ATOM   1518  NE1 TRP X  98      -3.328 -17.659   3.505  1.00  0.00           N
ATOM   1519  HE1 TRP X  98      -3.397 -18.643   3.701  1.00  0.00           H
ATOM   1520  CE2 TRP X  98      -2.260 -16.891   3.919  1.00  0.00           C
ATOM   1521  CZ2 TRP X  98      -1.147 -17.190   4.673  1.00  0.00           C
ATOM   1522  HZ2 TRP X  98      -0.926 -18.185   5.025  1.00  0.00           H
ATOM   1523  CH2 TRP X  98      -0.326 -16.107   5.083  1.00  0.00           C
ATOM   1524  HH2 TRP X  98       0.671 -16.283   5.458  1.00  0.00           H
ATOM   1525  CZ3 TRP X  98      -0.746 -14.792   4.823  1.00  0.00           C
ATOM   1526  HZ3 TRP X  98      -0.166 -13.942   5.134  1.00  0.00           H
ATOM   1527  CE3 TRP X  98      -1.833 -14.486   4.019  1.00  0.00           C
ATOM   1528  HE3 TRP X  98      -1.956 -13.431   3.837  1.00  0.00           H
ATOM   1529  CD2 TRP X  98      -2.628 -15.561   3.584  1.00  0.00           C
ATOM   1530  C   TRP X  98      -3.311 -12.473   1.446  1.00  0.00           C
ATOM   1531  O   TRP X  98      -3.716 -11.582   2.218  1.00  0.00           O
ATOM   1532  N   SER X  99      -2.109 -12.420   0.876  1.00  0.00           N
ATOM   1533  H   SER X  99      -1.878 -13.261   0.357  1.00  0.00           H
ATOM   1534  CA  SER X  99      -1.153 -11.307   0.655  1.00  0.00           C
ATOM   1535  HA  SER X  99      -1.671 -10.346   0.667  1.00  0.00           H
ATOM   1536  CB  SER X  99      -0.143 -11.338   1.871  1.00  0.00           C
ATOM   1537  HB2 SER X  99      -0.764 -10.977   2.688  1.00  0.00           H
ATOM   1538  HB3 SER X  99       0.088 -12.376   2.078  1.00  0.00           H
ATOM   1539  OG  SER X  99       0.979 -10.528   1.639  1.00  0.00           O
ATOM   1540  HG  SER X  99       0.583  -9.652   1.630  1.00  0.00           H
ATOM   1541  C   SER X  99      -0.451 -11.362  -0.697  1.00  0.00           C
ATOM   1542  O   SER X  99      -0.198 -12.475  -1.144  1.00  0.00           O
ATOM   1543  N   SER X 100      -0.134 -10.210  -1.384  1.00  0.00           N
ATOM   1544  H   SER X 100      -0.516  -9.382  -0.968  1.00  0.00           H
ATOM   1545  CA  SER X 100       0.344 -10.262  -2.817  1.00  0.00           C
ATOM   1546  HA  SER X 100       1.174 -10.972  -2.869  1.00  0.00           H
ATOM   1547  CB  SER X 100      -0.833 -10.500  -3.778  1.00  0.00           C
ATOM   1548  HB2 SER X 100      -0.596 -10.905  -4.757  1.00  0.00           H
ATOM   1549  HB3 SER X 100      -1.324 -11.306  -3.231  1.00  0.00           H
ATOM   1550  OG  SER X 100      -1.730  -9.383  -3.836  1.00  0.00           O
ATOM   1551  HG  SER X 100      -1.822  -8.956  -2.980  1.00  0.00           H
ATOM   1552  C   SER X 100       1.044  -8.993  -3.246  1.00  0.00           C
ATOM   1553  O   SER X 100       1.159  -7.984  -2.528  1.00  0.00           O
ATOM   1554  N   THR X 101       1.575  -9.106  -4.492  1.00  0.00           N
ATOM   1555  H   THR X 101       1.516 -10.009  -4.943  1.00  0.00           H
ATOM   1556  CA  THR X 101       2.011  -7.959  -5.287  1.00  0.00           C
ATOM   1557  HA  THR X 101       1.283  -7.151  -5.171  1.00  0.00           H
ATOM   1558  CB  THR X 101       3.366  -7.485  -4.796  1.00  0.00           C
ATOM   1559  HB  THR X 101       3.291  -7.122  -3.772  1.00  0.00           H
ATOM   1560  CG2 THR X 101       4.508  -8.518  -4.962  1.00  0.00           C
ATOM   1561 HG21 THR X 101       4.412  -9.371  -4.283  1.00  0.00           H
ATOM   1562 HG22 THR X 101       5.386  -7.957  -4.640  1.00  0.00           H
ATOM   1563 HG23 THR X 101       4.675  -8.744  -6.017  1.00  0.00           H
ATOM   1564  OG1 THR X 101       3.858  -6.352  -5.452  1.00  0.00           O
ATOM   1565  HG1 THR X 101       3.412  -5.599  -5.047  1.00  0.00           H
ATOM   1566  C   THR X 101       2.006  -8.202  -6.768  1.00  0.00           C
ATOM   1567  O   THR X 101       1.848  -9.314  -7.290  1.00  0.00           O
ATOM   1568  N   SER X 102       2.121  -7.190  -7.577  1.00  0.00           N
ATOM   1569  H   SER X 102       2.419  -6.355  -7.092  1.00  0.00           H
ATOM   1570  CA  SER X 102       2.173  -7.077  -9.047  1.00  0.00           C
ATOM   1571  HA  SER X 102       2.645  -7.946  -9.487  1.00  0.00           H
ATOM   1572  CB  SER X 102       0.803  -7.079  -9.620  1.00  0.00           C
ATOM   1573  HB2 SER X 102       0.295  -7.986  -9.294  1.00  0.00           H
ATOM   1574  HB3 SER X 102       0.202  -6.207  -9.342  1.00  0.00           H
ATOM   1575  OG  SER X 102       0.864  -7.225 -11.031  1.00  0.00           O
ATOM   1576  HG  SER X 102       1.249  -8.091 -11.187  1.00  0.00           H
ATOM   1577  C   SER X 102       2.886  -5.799  -9.620  1.00  0.00           C
ATOM   1578  O   SER X 102       2.690  -4.682  -9.047  1.00  0.00           O
ATOM   1579  N   CYX X 103       3.788  -5.986 -10.630  1.00  0.00           N
ATOM   1580  H   CYX X 103       3.816  -6.866 -11.130  1.00  0.00           H
ATOM   1581  CA  CYX X 103       4.414  -4.840 -11.392  1.00  0.00           C
ATOM   1582  HA  CYX X 103       3.703  -4.019 -11.473  1.00  0.00           H
ATOM   1583  CB  CYX X 103       5.646  -4.346 -10.625  1.00  0.00           C
ATOM   1584  HB2 CYX X 103       6.129  -3.637 -11.293  1.00  0.00           H
ATOM   1585  HB3 CYX X 103       5.279  -3.865  -9.711  1.00  0.00           H
ATOM   1586  SG  CYX X 103       6.867  -5.561 -10.031  1.00  0.00           S
ATOM   1587  C   CYX X 103       4.887  -5.220 -12.806  1.00  0.00           C
ATOM   1588  O   CYX X 103       4.946  -6.389 -13.168  1.00  0.00           O
ATOM   1589  N   HID X 104       5.089  -4.183 -13.639  1.00  0.00           N
ATOM   1590  H   HID X 104       5.037  -3.251 -13.249  1.00  0.00           H
ATOM   1591  CA  HID X 104       5.425  -4.319 -15.068  1.00  0.00           C
ATOM   1592  HA  HID X 104       5.266  -5.375 -15.287  1.00  0.00           H
ATOM   1593  CB  HID X 104       4.552  -3.506 -15.977  1.00  0.00           C
ATOM   1594  HB2 HID X 104       3.505  -3.780 -15.829  1.00  0.00           H
ATOM   1595  HB3 HID X 104       4.491  -2.491 -15.588  1.00  0.00           H
ATOM   1596  CG  HID X 104       4.955  -3.546 -17.463  1.00  0.00           C
ATOM   1597  ND1 HID X 104       4.603  -4.439 -18.455  1.00  0.00           N
ATOM   1598  HD1 HID X 104       4.214  -5.364 -18.343  1.00  0.00           H
ATOM   1599  CE1 HID X 104       5.196  -4.013 -19.559  1.00  0.00           C
ATOM   1600  HE1 HID X 104       4.976  -4.428 -20.525  1.00  0.00           H
ATOM   1601  NE2 HID X 104       5.838  -2.849 -19.447  1.00  0.00           N
ATOM   1602  CD2 HID X 104       5.637  -2.590 -18.053  1.00  0.00           C
ATOM   1603  HD2 HID X 104       6.017  -1.694 -17.582  1.00  0.00           H
ATOM   1604  C   HID X 104       6.930  -4.022 -15.443  1.00  0.00           C
ATOM   1605  O   HID X 104       7.387  -2.862 -15.258  1.00  0.00           O
ATOM   1606  N   ASP X 105       7.619  -4.953 -16.091  1.00  0.00           N
ATOM   1607  H   ASP X 105       7.146  -5.829 -16.280  1.00  0.00           H
ATOM   1608  CA  ASP X 105       9.070  -4.957 -16.301  1.00  0.00           C
ATOM   1609  HA  ASP X 105       9.359  -4.372 -15.422  1.00  0.00           H
ATOM   1610  CB  ASP X 105       9.460  -6.426 -16.149  1.00  0.00           C
ATOM   1611  HB2 ASP X 105      10.503  -6.391 -15.859  1.00  0.00           H
ATOM   1612  HB3 ASP X 105       8.762  -6.880 -15.446  1.00  0.00           H
ATOM   1613  CG  ASP X 105       9.485  -7.381 -17.348  1.00  0.00           C
ATOM   1614  OD1 ASP X 105       8.929  -7.026 -18.394  1.00  0.00           O
ATOM   1615  OD2 ASP X 105      10.062  -8.486 -17.236  1.00  0.00           O
ATOM   1616  C   ASP X 105       9.649  -4.278 -17.628  1.00  0.00           C
ATOM   1617  O   ASP X 105      10.815  -4.482 -17.945  1.00  0.00           O
ATOM   1618  N   GLY X 106       8.850  -3.515 -18.313  1.00  0.00           N
ATOM   1619  H   GLY X 106       7.930  -3.279 -17.985  1.00  0.00           H
ATOM   1620  CA  GLY X 106       9.047  -3.097 -19.725  1.00  0.00           C
ATOM   1621  HA2 GLY X 106       8.474  -2.182 -19.819  1.00  0.00           H
ATOM   1622  HA3 GLY X 106      10.098  -2.851 -19.851  1.00  0.00           H
ATOM   1623  C   GLY X 106       8.585  -4.052 -20.837  1.00  0.00           C
ATOM   1624  O   GLY X 106       8.725  -3.632 -21.982  1.00  0.00           O
ATOM   1625  N   LYS X 107       8.053  -5.179 -20.528  1.00  0.00           N
ATOM   1626  H   LYS X 107       8.309  -5.450 -19.593  1.00  0.00           H
ATOM   1627  CA  LYS X 107       7.845  -6.235 -21.540  1.00  0.00           C
ATOM   1628  HA  LYS X 107       7.479  -5.897 -22.515  1.00  0.00           H
ATOM   1629  CB  LYS X 107       9.095  -7.087 -21.843  1.00  0.00           C
ATOM   1630  HB2 LYS X 107       9.980  -6.458 -21.956  1.00  0.00           H
ATOM   1631  HB3 LYS X 107       9.360  -7.693 -20.971  1.00  0.00           H
ATOM   1632  CG  LYS X 107       8.855  -8.097 -23.000  1.00  0.00           C
ATOM   1633  HG2 LYS X 107       8.053  -8.760 -22.649  1.00  0.00           H
ATOM   1634  HG3 LYS X 107       8.544  -7.508 -23.858  1.00  0.00           H
ATOM   1635  CD  LYS X 107      10.135  -8.936 -23.190  1.00  0.00           C
ATOM   1636  HD2 LYS X 107      10.315  -9.601 -22.345  1.00  0.00           H
ATOM   1637  HD3 LYS X 107      10.033  -9.573 -24.061  1.00  0.00           H
ATOM   1638  CE  LYS X 107      11.342  -8.008 -23.428  1.00  0.00           C
ATOM   1639  HE2 LYS X 107      11.086  -7.405 -24.296  1.00  0.00           H
ATOM   1640  HE3 LYS X 107      11.471  -7.474 -22.485  1.00  0.00           H
ATOM   1641  NZ  LYS X 107      12.660  -8.732 -23.671  1.00  0.00           N
ATOM   1642  HZ1 LYS X 107      13.407  -8.055 -23.777  1.00  0.00           H
ATOM   1643  HZ2 LYS X 107      12.704  -9.329 -24.486  1.00  0.00           H
ATOM   1644  HZ3 LYS X 107      12.884  -9.275 -22.844  1.00  0.00           H
ATOM   1645  C   LYS X 107       6.641  -7.151 -21.131  1.00  0.00           C
ATOM   1646  O   LYS X 107       5.758  -7.493 -21.955  1.00  0.00           O
ATOM   1647  N   THR X 108       6.435  -7.395 -19.829  1.00  0.00           N
ATOM   1648  H   THR X 108       7.215  -7.168 -19.225  1.00  0.00           H
ATOM   1649  CA  THR X 108       5.332  -8.060 -19.280  1.00  0.00           C
ATOM   1650  HA  THR X 108       4.405  -7.761 -19.772  1.00  0.00           H
ATOM   1651  CB  THR X 108       5.353  -9.540 -19.542  1.00  0.00           C
ATOM   1652  HB  THR X 108       5.530  -9.792 -20.588  1.00  0.00           H
ATOM   1653  CG2 THR X 108       6.352 -10.255 -18.717  1.00  0.00           C
ATOM   1654 HG21 THR X 108       6.211 -10.135 -17.638  1.00  0.00           H
ATOM   1655 HG22 THR X 108       7.279  -9.774 -18.988  1.00  0.00           H
ATOM   1656 HG23 THR X 108       6.518 -11.282 -19.045  1.00  0.00           H
ATOM   1657  OG1 THR X 108       4.086 -10.115 -19.218  1.00  0.00           O
ATOM   1658  HG1 THR X 108       3.471  -9.928 -19.932  1.00  0.00           H
ATOM   1659  C   THR X 108       5.106  -7.805 -17.788  1.00  0.00           C
ATOM   1660  O   THR X 108       5.806  -6.977 -17.162  1.00  0.00           O
ATOM   1661  N   ARG X 109       4.046  -8.315 -17.181  1.00  0.00           N
ATOM   1662  H   ARG X 109       3.523  -8.979 -17.735  1.00  0.00           H
ATOM   1663  CA  ARG X 109       3.678  -8.174 -15.776  1.00  0.00           C
ATOM   1664  HA  ARG X 109       4.322  -7.354 -15.452  1.00  0.00           H
ATOM   1665  CB  ARG X 109       2.236  -7.625 -15.698  1.00  0.00           C
ATOM   1666  HB2 ARG X 109       2.269  -6.633 -16.152  1.00  0.00           H
ATOM   1667  HB3 ARG X 109       1.547  -8.143 -16.366  1.00  0.00           H
ATOM   1668  CG  ARG X 109       1.513  -7.713 -14.345  1.00  0.00           C
ATOM   1669  HG2 ARG X 109       1.235  -8.734 -14.068  1.00  0.00           H
ATOM   1670  HG3 ARG X 109       2.290  -7.329 -13.681  1.00  0.00           H
ATOM   1671  CD  ARG X 109       0.276  -6.740 -14.259  1.00  0.00           C
ATOM   1672  HD2 ARG X 109      -0.396  -7.020 -15.079  1.00  0.00           H
ATOM   1673  HD3 ARG X 109      -0.289  -6.858 -13.332  1.00  0.00           H
ATOM   1674  NE  ARG X 109       0.641  -5.353 -14.436  1.00  0.00           N
ATOM   1675  HE  ARG X 109       0.962  -5.129 -15.362  1.00  0.00           H
ATOM   1676  CZ  ARG X 109       0.961  -4.445 -13.514  1.00  0.00           C
ATOM   1677  NH1 ARG X 109       0.825  -4.606 -12.309  1.00  0.00           N
ATOM   1678 HH11 ARG X 109       0.441  -5.477 -11.956  1.00  0.00           H
ATOM   1679 HH12 ARG X 109       0.934  -3.816 -11.695  1.00  0.00           H
ATOM   1680  NH2 ARG X 109       1.392  -3.272 -13.845  1.00  0.00           N
ATOM   1681 HH21 ARG X 109       1.273  -3.069 -14.823  1.00  0.00           H
ATOM   1682 HH22 ARG X 109       1.563  -2.575 -13.131  1.00  0.00           H
ATOM   1683  C   ARG X 109       4.001  -9.385 -14.953  1.00  0.00           C
ATOM   1684  O   ARG X 109       3.600 -10.483 -15.365  1.00  0.00           O
ATOM   1685  N   MET X 110       4.655  -9.203 -13.819  1.00  0.00           N
ATOM   1686  H   MET X 110       4.993  -8.282 -13.582  1.00  0.00           H
ATOM   1687  CA  MET X 110       4.884 -10.285 -12.835  1.00  0.00           C
ATOM   1688  HA  MET X 110       4.905 -11.297 -13.236  1.00  0.00           H
ATOM   1689  CB  MET X 110       6.289  -9.973 -12.260  1.00  0.00           C
ATOM   1690  HB2 MET X 110       7.021  -9.821 -13.057  1.00  0.00           H
ATOM   1691  HB3 MET X 110       6.143  -9.020 -11.755  1.00  0.00           H
ATOM   1692  CG  MET X 110       6.838 -11.001 -11.265  1.00  0.00           C
ATOM   1693  HG2 MET X 110       6.085 -11.057 -10.482  1.00  0.00           H
ATOM   1694  HG3 MET X 110       6.781 -11.990 -11.703  1.00  0.00           H
ATOM   1695  SD  MET X 110       8.439 -10.422 -10.667  1.00  0.00           S
ATOM   1696  CE  MET X 110       7.876  -9.064  -9.675  1.00  0.00           C
ATOM   1697  HE1 MET X 110       8.772  -8.534  -9.363  1.00  0.00           H
ATOM   1698  HE2 MET X 110       7.290  -8.377 -10.277  1.00  0.00           H
ATOM   1699  HE3 MET X 110       7.192  -9.428  -8.896  1.00  0.00           H
ATOM   1700  C   MET X 110       3.842 -10.061 -11.772  1.00  0.00           C
ATOM   1701  O   MET X 110       3.151  -9.033 -11.520  1.00  0.00           O
ATOM   1702  N   SER X 111       3.601 -11.154 -11.086  1.00  0.00           N
ATOM   1703  H   SER X 111       4.094 -11.966 -11.435  1.00  0.00           H
ATOM   1704  CA  SER X 111       2.678 -11.347 -10.008  1.00  0.00           C
ATOM   1705  HA  SER X 111       2.524 -10.375  -9.545  1.00  0.00           H
ATOM   1706  CB  SER X 111       1.260 -11.763 -10.572  1.00  0.00           C
ATOM   1707  HB2 SER X 111       1.352 -12.525 -11.351  1.00  0.00           H
ATOM   1708  HB3 SER X 111       0.719 -12.263  -9.770  1.00  0.00           H
ATOM   1709  OG  SER X 111       0.604 -10.612 -11.045  1.00  0.00           O
ATOM   1710  HG  SER X 111      -0.067 -10.910 -11.659  1.00  0.00           H
ATOM   1711  C   SER X 111       3.320 -12.341  -9.017  1.00  0.00           C
ATOM   1712  O   SER X 111       4.063 -13.229  -9.313  1.00  0.00           O
ATOM   1713  N   ILE X 112       2.976 -12.102  -7.771  1.00  0.00           N
ATOM   1714  H   ILE X 112       2.386 -11.311  -7.570  1.00  0.00           H
ATOM   1715  CA  ILE X 112       3.399 -12.895  -6.602  1.00  0.00           C
ATOM   1716  HA  ILE X 112       3.651 -13.907  -6.909  1.00  0.00           H
ATOM   1717  CB  ILE X 112       4.570 -12.240  -5.846  1.00  0.00           C
ATOM   1718  HB  ILE X 112       4.389 -11.171  -5.848  1.00  0.00           H
ATOM   1719  CG2 ILE X 112       4.741 -12.775  -4.461  1.00  0.00           C
ATOM   1720 HG21 ILE X 112       4.940 -13.833  -4.297  1.00  0.00           H
ATOM   1721 HG22 ILE X 112       3.868 -12.456  -3.891  1.00  0.00           H
ATOM   1722 HG23 ILE X 112       5.576 -12.228  -4.011  1.00  0.00           H
ATOM   1723  CG1 ILE X 112       5.971 -12.572  -6.548  1.00  0.00           C
ATOM   1724 HG12 ILE X 112       6.751 -12.669  -5.786  1.00  0.00           H
ATOM   1725 HG13 ILE X 112       5.837 -13.407  -7.237  1.00  0.00           H
ATOM   1726  CD1 ILE X 112       6.374 -11.383  -7.371  1.00  0.00           C
ATOM   1727 HD11 ILE X 112       5.630 -11.161  -8.130  1.00  0.00           H
ATOM   1728 HD12 ILE X 112       7.390 -11.536  -7.726  1.00  0.00           H
ATOM   1729 HD13 ILE X 112       6.307 -10.520  -6.701  1.00  0.00           H
ATOM   1730  C   ILE X 112       2.107 -12.933  -5.733  1.00  0.00           C
ATOM   1731  O   ILE X 112       1.667 -11.862  -5.235  1.00  0.00           O
ATOM   1732  N   CYX X 113       1.576 -14.119  -5.392  1.00  0.00           N
ATOM   1733  H   CYX X 113       1.913 -14.903  -5.929  1.00  0.00           H
ATOM   1734  CA  CYX X 113       0.616 -14.294  -4.298  1.00  0.00           C
ATOM   1735  HA  CYX X 113       0.420 -13.331  -3.825  1.00  0.00           H
ATOM   1736  CB  CYX X 113      -0.735 -14.682  -4.816  1.00  0.00           C
ATOM   1737  HB2 CYX X 113      -0.632 -15.520  -5.496  1.00  0.00           H
ATOM   1738  HB3 CYX X 113      -1.365 -14.834  -3.943  1.00  0.00           H
ATOM   1739  SG  CYX X 113      -1.617 -13.436  -5.672  1.00  0.00           S
ATOM   1740  C   CYX X 113       1.085 -15.280  -3.227  1.00  0.00           C
ATOM   1741  O   CYX X 113       1.715 -16.276  -3.570  1.00  0.00           O
ATOM   1742  N   ILE X 114       0.778 -15.074  -1.934  1.00  0.00           N
ATOM   1743  H   ILE X 114       0.318 -14.248  -1.574  1.00  0.00           H
ATOM   1744  CA  ILE X 114       1.024 -16.025  -0.829  1.00  0.00           C
ATOM   1745  HA  ILE X 114       1.683 -16.784  -1.230  1.00  0.00           H
ATOM   1746  CB  ILE X 114       1.863 -15.261   0.188  1.00  0.00           C
ATOM   1747  HB  ILE X 114       1.172 -14.471   0.481  1.00  0.00           H
ATOM   1748  CG2 ILE X 114       2.220 -16.021   1.495  1.00  0.00           C
ATOM   1749 HG21 ILE X 114       1.341 -16.608   1.768  1.00  0.00           H
ATOM   1750 HG22 ILE X 114       2.408 -15.355   2.325  1.00  0.00           H
ATOM   1751 HG23 ILE X 114       3.090 -16.665   1.376  1.00  0.00           H
ATOM   1752  CG1 ILE X 114       3.099 -14.520  -0.451  1.00  0.00           C
ATOM   1753 HG12 ILE X 114       3.644 -15.150  -1.158  1.00  0.00           H
ATOM   1754 HG13 ILE X 114       2.669 -13.725  -1.047  1.00  0.00           H
ATOM   1755  CD1 ILE X 114       3.980 -13.748   0.556  1.00  0.00           C
ATOM   1756 HD11 ILE X 114       4.666 -13.170  -0.065  1.00  0.00           H
ATOM   1757 HD12 ILE X 114       4.364 -14.467   1.274  1.00  0.00           H
ATOM   1758 HD13 ILE X 114       3.512 -12.989   1.183  1.00  0.00           H
ATOM   1759  C   ILE X 114      -0.208 -16.644  -0.244  1.00  0.00           C
ATOM   1760  O   ILE X 114      -1.218 -15.995   0.003  1.00  0.00           O
ATOM   1761  N   SER X 115      -0.154 -17.977  -0.046  1.00  0.00           N
ATOM   1762  H   SER X 115       0.709 -18.418  -0.334  1.00  0.00           H
ATOM   1763  CA  SER X 115      -1.189 -18.734   0.717  1.00  0.00           C
ATOM   1764  HA  SER X 115      -1.721 -18.099   1.423  1.00  0.00           H
ATOM   1765  CB  SER X 115      -2.185 -19.205  -0.317  1.00  0.00           C
ATOM   1766  HB2 SER X 115      -2.400 -18.363  -0.973  1.00  0.00           H
ATOM   1767  HB3 SER X 115      -1.628 -19.917  -0.932  1.00  0.00           H
ATOM   1768  OG  SER X 115      -3.384 -19.703   0.132  1.00  0.00           O
ATOM   1769  HG  SER X 115      -4.117 -19.121  -0.079  1.00  0.00           H
ATOM   1770  C   SER X 115      -0.646 -19.916   1.457  1.00  0.00           C
ATOM   1771  O   SER X 115       0.554 -20.111   1.485  1.00  0.00           O
ATOM   1772  N   GLY X 116      -1.497 -20.620   2.249  1.00  0.00           N
ATOM   1773  H   GLY X 116      -2.488 -20.488   2.127  1.00  0.00           H
ATOM   1774  CA  GLY X 116      -1.124 -21.815   3.124  1.00  0.00           C
ATOM   1775  HA2 GLY X 116      -1.583 -22.684   2.664  1.00  0.00           H
ATOM   1776  HA3 GLY X 116      -0.043 -22.003   3.093  1.00  0.00           H
ATOM   1777  C   GLY X 116      -1.469 -21.488   4.597  1.00  0.00           C
ATOM   1778  O   GLY X 116      -1.937 -20.352   4.834  1.00  0.00           O
ATOM   1779  N   PRO X 117      -1.278 -22.399   5.480  1.00  0.00           N
ATOM   1780  CD  PRO X 117      -1.118 -23.889   5.208  1.00  0.00           C
ATOM   1781  HD2 PRO X 117      -0.051 -24.119   5.180  1.00  0.00           H
ATOM   1782  HD3 PRO X 117      -1.607 -24.187   4.280  1.00  0.00           H
ATOM   1783  CG  PRO X 117      -1.802 -24.547   6.404  1.00  0.00           C
ATOM   1784  HG2 PRO X 117      -1.321 -25.513   6.540  1.00  0.00           H
ATOM   1785  HG3 PRO X 117      -2.867 -24.705   6.254  1.00  0.00           H
ATOM   1786  CB  PRO X 117      -1.444 -23.498   7.483  1.00  0.00           C
ATOM   1787  HB2 PRO X 117      -0.398 -23.529   7.798  1.00  0.00           H
ATOM   1788  HB3 PRO X 117      -2.128 -23.530   8.328  1.00  0.00           H
ATOM   1789  CA  PRO X 117      -1.563 -22.141   6.879  1.00  0.00           C
ATOM   1790  HA  PRO X 117      -2.600 -21.832   6.892  1.00  0.00           H
ATOM   1791  C   PRO X 117      -0.702 -21.051   7.549  1.00  0.00           C
ATOM   1792  O   PRO X 117       0.334 -20.649   7.044  1.00  0.00           O
ATOM   1793  N   ASN X 118      -1.083 -20.665   8.700  1.00  0.00           N
ATOM   1794  H   ASN X 118      -2.034 -20.997   8.826  1.00  0.00           H
ATOM   1795  CA  ASN X 118      -0.413 -19.566   9.393  1.00  0.00           C
ATOM   1796  HA  ASN X 118      -0.348 -18.637   8.828  1.00  0.00           H
ATOM   1797  CB  ASN X 118      -1.239 -19.051  10.645  1.00  0.00           C
ATOM   1798  HB2 ASN X 118      -1.253 -19.877  11.362  1.00  0.00           H
ATOM   1799  HB3 ASN X 118      -0.658 -18.214  11.043  1.00  0.00           H
ATOM   1800  CG  ASN X 118      -2.620 -18.465  10.351  1.00  0.00           C
ATOM   1801  OD1 ASN X 118      -3.008 -18.145   9.218  1.00  0.00           O
ATOM   1802  ND2 ASN X 118      -3.439 -18.643  11.340  1.00  0.00           N
ATOM   1803 HD21 ASN X 118      -3.183 -18.915  12.275  1.00  0.00           H
ATOM   1804 HD22 ASN X 118      -4.340 -18.310  11.034  1.00  0.00           H
ATOM   1805  C   ASN X 118       0.984 -19.911   9.879  1.00  0.00           C
ATOM   1806  O   ASN X 118       1.838 -19.073  10.137  1.00  0.00           O
ATOM   1807  N   ASN X 119       1.354 -21.213   9.963  1.00  0.00           N
ATOM   1808  H   ASN X 119       0.700 -21.975   9.913  1.00  0.00           H
ATOM   1809  CA  ASN X 119       2.719 -21.719  10.243  1.00  0.00           C
ATOM   1810  HA  ASN X 119       3.334 -20.928  10.685  1.00  0.00           H
ATOM   1811  CB  ASN X 119       2.717 -22.933  11.196  1.00  0.00           C
ATOM   1812  HB2 ASN X 119       3.702 -23.382  11.225  1.00  0.00           H
ATOM   1813  HB3 ASN X 119       2.359 -22.648  12.185  1.00  0.00           H
ATOM   1814  CG  ASN X 119       1.795 -24.105  10.676  1.00  0.00           C
ATOM   1815  OD1 ASN X 119       1.090 -23.991   9.714  1.00  0.00           O
ATOM   1816  ND2 ASN X 119       1.705 -25.239  11.354  1.00  0.00           N
ATOM   1817 HD21 ASN X 119       2.215 -25.308  12.221  1.00  0.00           H
ATOM   1818 HD22 ASN X 119       0.992 -25.907  11.102  1.00  0.00           H
ATOM   1819  C   ASN X 119       3.562 -22.096   9.018  1.00  0.00           C
ATOM   1820  O   ASN X 119       4.739 -21.900   9.102  1.00  0.00           O
ATOM   1821  N   ASN X 120       2.903 -22.447   7.884  1.00  0.00           N
ATOM   1822  H   ASN X 120       1.888 -22.437   7.926  1.00  0.00           H
ATOM   1823  CA  ASN X 120       3.550 -23.026   6.677  1.00  0.00           C
ATOM   1824  HA  ASN X 120       4.605 -22.749   6.733  1.00  0.00           H
ATOM   1825  CB  ASN X 120       3.272 -24.536   6.737  1.00  0.00           C
ATOM   1826  HB2 ASN X 120       2.338 -24.744   7.272  1.00  0.00           H
ATOM   1827  HB3 ASN X 120       3.257 -24.921   5.721  1.00  0.00           H
ATOM   1828  CG  ASN X 120       4.396 -25.234   7.478  1.00  0.00           C
ATOM   1829  OD1 ASN X 120       4.292 -25.547   8.639  1.00  0.00           O
ATOM   1830  ND2 ASN X 120       5.463 -25.546   6.744  1.00  0.00           N
ATOM   1831 HD21 ASN X 120       5.469 -25.252   5.778  1.00  0.00           H
ATOM   1832 HD22 ASN X 120       6.275 -25.993   7.141  1.00  0.00           H
ATOM   1833  C   ASN X 120       3.000 -22.249   5.425  1.00  0.00           C
ATOM   1834  O   ASN X 120       2.502 -22.832   4.431  1.00  0.00           O
ATOM   1835  N   ALA X 121       3.013 -20.993   5.571  1.00  0.00           N
ATOM   1836  H   ALA X 121       3.365 -20.602   6.434  1.00  0.00           H
ATOM   1837  CA  ALA X 121       2.721 -20.057   4.504  1.00  0.00           C
ATOM   1838  HA  ALA X 121       1.830 -20.418   4.001  1.00  0.00           H
ATOM   1839  CB  ALA X 121       2.566 -18.629   5.042  1.00  0.00           C
ATOM   1840  HB1 ALA X 121       2.556 -17.866   4.265  1.00  0.00           H
ATOM   1841  HB2 ALA X 121       3.380 -18.518   5.769  1.00  0.00           H
ATOM   1842  HB3 ALA X 121       1.631 -18.490   5.581  1.00  0.00           H
ATOM   1843  C   ALA X 121       3.842 -20.206   3.467  1.00  0.00           C
ATOM   1844  O   ALA X 121       5.021 -20.473   3.763  1.00  0.00           O
ATOM   1845  N   SER X 122       3.525 -20.117   2.157  1.00  0.00           N
ATOM   1846  H   SER X 122       2.521 -20.099   1.989  1.00  0.00           H
ATOM   1847  CA  SER X 122       4.343 -20.243   0.952  1.00  0.00           C
ATOM   1848  HA  SER X 122       5.333 -19.873   1.203  1.00  0.00           H
ATOM   1849  CB  SER X 122       4.633 -21.695   0.695  1.00  0.00           C
ATOM   1850  HB2 SER X 122       5.518 -21.692   0.061  1.00  0.00           H
ATOM   1851  HB3 SER X 122       4.849 -22.203   1.635  1.00  0.00           H
ATOM   1852  OG  SER X 122       3.686 -22.400  -0.033  1.00  0.00           O
ATOM   1853  HG  SER X 122       3.866 -22.367  -0.976  1.00  0.00           H
ATOM   1854  C   SER X 122       3.801 -19.409  -0.136  1.00  0.00           C
ATOM   1855  O   SER X 122       2.598 -19.070  -0.212  1.00  0.00           O
ATOM   1856  N   ALA X 123       4.712 -19.043  -1.054  1.00  0.00           N
ATOM   1857  H   ALA X 123       5.696 -19.186  -0.873  1.00  0.00           H
ATOM   1858  CA  ALA X 123       4.520 -18.100  -2.205  1.00  0.00           C
ATOM   1859  HA  ALA X 123       3.557 -17.623  -2.020  1.00  0.00           H
ATOM   1860  CB  ALA X 123       5.528 -16.934  -2.185  1.00  0.00           C
ATOM   1861  HB1 ALA X 123       6.519 -17.218  -2.523  1.00  0.00           H
ATOM   1862  HB2 ALA X 123       5.611 -16.572  -1.160  1.00  0.00           H
ATOM   1863  HB3 ALA X 123       5.149 -16.114  -2.800  1.00  0.00           H
ATOM   1864  C   ALA X 123       4.444 -18.826  -3.577  1.00  0.00           C
ATOM   1865  O   ALA X 123       5.397 -19.594  -3.901  1.00  0.00           O
ATOM   1866  N   VAL X 124       3.514 -18.501  -4.434  1.00  0.00           N
ATOM   1867  H   VAL X 124       2.744 -17.902  -4.143  1.00  0.00           H
ATOM   1868  CA  VAL X 124       3.502 -18.897  -5.851  1.00  0.00           C
ATOM   1869  HA  VAL X 124       4.315 -19.583  -6.093  1.00  0.00           H
ATOM   1870  CB  VAL X 124       2.259 -19.615  -6.373  1.00  0.00           C
ATOM   1871  HB  VAL X 124       1.383 -18.952  -6.399  1.00  0.00           H
ATOM   1872  CG1 VAL X 124       2.420 -20.164  -7.721  1.00  0.00           C
ATOM   1873 HG11 VAL X 124       3.087 -21.024  -7.788  1.00  0.00           H
ATOM   1874 HG12 VAL X 124       1.433 -20.436  -8.085  1.00  0.00           H
ATOM   1875 HG13 VAL X 124       2.694 -19.382  -8.431  1.00  0.00           H
ATOM   1876  CG2 VAL X 124       1.866 -20.892  -5.557  1.00  0.00           C
ATOM   1877 HG21 VAL X 124       2.675 -21.616  -5.693  1.00  0.00           H
ATOM   1878 HG22 VAL X 124       0.992 -21.390  -5.965  1.00  0.00           H
ATOM   1879 HG23 VAL X 124       1.626 -20.616  -4.532  1.00  0.00           H
ATOM   1880  C   VAL X 124       3.708 -17.635  -6.573  1.00  0.00           C
ATOM   1881  O   VAL X 124       2.918 -16.641  -6.472  1.00  0.00           O
ATOM   1882  N   ILE X 125       4.729 -17.721  -7.478  1.00  0.00           N
ATOM   1883  H   ILE X 125       5.142 -18.635  -7.577  1.00  0.00           H
ATOM   1884  CA  ILE X 125       5.270 -16.725  -8.351  1.00  0.00           C
ATOM   1885  HA  ILE X 125       4.751 -15.785  -8.182  1.00  0.00           H
ATOM   1886  CB  ILE X 125       6.694 -16.302  -8.087  1.00  0.00           C
ATOM   1887  HB  ILE X 125       7.246 -17.229  -8.245  1.00  0.00           H
ATOM   1888  CG2 ILE X 125       7.198 -15.271  -9.174  1.00  0.00           C
ATOM   1889 HG21 ILE X 125       6.897 -14.257  -8.932  1.00  0.00           H
ATOM   1890 HG22 ILE X 125       6.814 -15.393 -10.186  1.00  0.00           H
ATOM   1891 HG23 ILE X 125       8.284 -15.326  -9.177  1.00  0.00           H
ATOM   1892  CG1 ILE X 125       7.072 -15.776  -6.706  1.00  0.00           C
ATOM   1893 HG12 ILE X 125       8.024 -15.263  -6.816  1.00  0.00           H
ATOM   1894 HG13 ILE X 125       6.285 -15.139  -6.306  1.00  0.00           H
ATOM   1895  CD1 ILE X 125       7.405 -16.940  -5.775  1.00  0.00           C
ATOM   1896 HD11 ILE X 125       8.437 -17.268  -5.890  1.00  0.00           H
ATOM   1897 HD12 ILE X 125       6.681 -17.745  -5.899  1.00  0.00           H
ATOM   1898 HD13 ILE X 125       7.364 -16.569  -4.748  1.00  0.00           H
ATOM   1899  C   ILE X 125       4.946 -16.999  -9.783  1.00  0.00           C
ATOM   1900  O   ILE X 125       5.164 -18.119 -10.233  1.00  0.00           O
ATOM   1901  N   TRP X 126       4.377 -15.908 -10.356  1.00  0.00           N
ATOM   1902  H   TRP X 126       4.486 -15.050  -9.845  1.00  0.00           H
ATOM   1903  CA  TRP X 126       3.647 -15.887 -11.638  1.00  0.00           C
ATOM   1904  HA  TRP X 126       3.727 -16.847 -12.154  1.00  0.00           H
ATOM   1905  CB  TRP X 126       2.149 -15.577 -11.301  1.00  0.00           C
ATOM   1906  HB2 TRP X 126       2.166 -14.806 -10.528  1.00  0.00           H
ATOM   1907  HB3 TRP X 126       1.699 -15.167 -12.197  1.00  0.00           H
ATOM   1908  CG  TRP X 126       1.274 -16.729 -10.915  1.00  0.00           C
ATOM   1909  CD1 TRP X 126       1.321 -17.315  -9.688  1.00  0.00           C
ATOM   1910  HD1 TRP X 126       1.923 -17.028  -8.838  1.00  0.00           H
ATOM   1911  NE1 TRP X 126       0.344 -18.325  -9.575  1.00  0.00           N
ATOM   1912  HE1 TRP X 126      -0.079 -18.565  -8.688  1.00  0.00           H
ATOM   1913  CE2 TRP X 126      -0.281 -18.493 -10.764  1.00  0.00           C
ATOM   1914  CZ2 TRP X 126      -1.346 -19.316 -11.073  1.00  0.00           C
ATOM   1915  HZ2 TRP X 126      -1.797 -19.965 -10.340  1.00  0.00           H
ATOM   1916  CH2 TRP X 126      -1.861 -19.183 -12.374  1.00  0.00           C
ATOM   1917  HH2 TRP X 126      -2.692 -19.839 -12.612  1.00  0.00           H
ATOM   1918  CZ3 TRP X 126      -1.293 -18.348 -13.310  1.00  0.00           C
ATOM   1919  HZ3 TRP X 126      -1.705 -18.313 -14.308  1.00  0.00           H
ATOM   1920  CE3 TRP X 126      -0.239 -17.507 -12.941  1.00  0.00           C
ATOM   1921  HE3 TRP X 126       0.068 -16.822 -13.711  1.00  0.00           H
ATOM   1922  CD2 TRP X 126       0.254 -17.499 -11.625  1.00  0.00           C
ATOM   1923  C   TRP X 126       4.167 -14.906 -12.620  1.00  0.00           C
ATOM   1924  O   TRP X 126       4.377 -13.727 -12.239  1.00  0.00           O
ATOM   1925  N   TYR X 127       4.223 -15.172 -13.953  1.00  0.00           N
ATOM   1926  H   TYR X 127       3.795 -15.995 -14.351  1.00  0.00           H
ATOM   1927  CA  TYR X 127       4.918 -14.264 -14.991  1.00  0.00           C
ATOM   1928  HA  TYR X 127       4.630 -13.229 -14.787  1.00  0.00           H
ATOM   1929  CB  TYR X 127       6.415 -14.342 -14.787  1.00  0.00           C
ATOM   1930  HB2 TYR X 127       6.713 -14.189 -13.743  1.00  0.00           H
ATOM   1931  HB3 TYR X 127       6.701 -15.333 -15.153  1.00  0.00           H
ATOM   1932  CG  TYR X 127       7.242 -13.361 -15.643  1.00  0.00           C
ATOM   1933  CD1 TYR X 127       7.278 -12.032 -15.356  1.00  0.00           C
ATOM   1934  HD1 TYR X 127       6.682 -11.655 -14.532  1.00  0.00           H
ATOM   1935  CE1 TYR X 127       8.152 -11.176 -16.029  1.00  0.00           C
ATOM   1936  HE1 TYR X 127       8.170 -10.152 -15.678  1.00  0.00           H
ATOM   1937  CZ  TYR X 127       8.921 -11.704 -17.144  1.00  0.00           C
ATOM   1938  OH  TYR X 127       9.892 -10.901 -17.765  1.00  0.00           O
ATOM   1939  HH  TYR X 127       9.904 -10.002 -17.410  1.00  0.00           H
ATOM   1940  CE2 TYR X 127       8.820 -13.048 -17.474  1.00  0.00           C
ATOM   1941  HE2 TYR X 127       9.420 -13.435 -18.289  1.00  0.00           H
ATOM   1942  CD2 TYR X 127       8.049 -13.926 -16.695  1.00  0.00           C
ATOM   1943  HD2 TYR X 127       8.030 -14.975 -16.937  1.00  0.00           H
ATOM   1944  C   TYR X 127       4.411 -14.504 -16.352  1.00  0.00           C
ATOM   1945  O   TYR X 127       4.149 -15.666 -16.758  1.00  0.00           O
ATOM   1946  N   ASN X 128       4.210 -13.474 -17.161  1.00  0.00           N
ATOM   1947  H   ASN X 128       4.352 -12.538 -16.791  1.00  0.00           H
ATOM   1948  CA  ASN X 128       3.611 -13.603 -18.476  1.00  0.00           C
ATOM   1949  HA  ASN X 128       3.365 -12.607 -18.847  1.00  0.00           H
ATOM   1950  CB  ASN X 128       4.543 -14.000 -19.562  1.00  0.00           C
ATOM   1951  HB2 ASN X 128       5.452 -13.410 -19.459  1.00  0.00           H
ATOM   1952  HB3 ASN X 128       4.653 -15.058 -19.355  1.00  0.00           H
ATOM   1953  CG  ASN X 128       4.085 -13.918 -21.016  1.00  0.00           C
ATOM   1954  OD1 ASN X 128       2.989 -13.464 -21.294  1.00  0.00           O
ATOM   1955  ND2 ASN X 128       4.984 -14.266 -21.929  1.00  0.00           N
ATOM   1956 HD21 ASN X 128       5.867 -14.677 -21.659  1.00  0.00           H
ATOM   1957 HD22 ASN X 128       4.663 -14.447 -22.869  1.00  0.00           H
ATOM   1958  C   ASN X 128       2.178 -14.332 -18.432  1.00  0.00           C
ATOM   1959  O   ASN X 128       1.939 -15.299 -19.200  1.00  0.00           O
ATOM   1960  N   ARG X 129       1.282 -14.013 -17.521  1.00  0.00           N
ATOM   1961  H   ARG X 129       1.627 -13.358 -16.836  1.00  0.00           H
ATOM   1962  CA  ARG X 129      -0.084 -14.529 -17.240  1.00  0.00           C
ATOM   1963  HA  ARG X 129      -0.433 -14.017 -16.344  1.00  0.00           H
ATOM   1964  CB  ARG X 129      -1.151 -14.127 -18.317  1.00  0.00           C
ATOM   1965  HB2 ARG X 129      -0.812 -14.384 -19.320  1.00  0.00           H
ATOM   1966  HB3 ARG X 129      -1.973 -14.813 -18.107  1.00  0.00           H
ATOM   1967  CG  ARG X 129      -1.723 -12.684 -18.366  1.00  0.00           C
ATOM   1968  HG2 ARG X 129      -0.941 -11.924 -18.347  1.00  0.00           H
ATOM   1969  HG3 ARG X 129      -2.196 -12.626 -19.344  1.00  0.00           H
ATOM   1970  CD  ARG X 129      -2.510 -12.350 -17.094  1.00  0.00           C
ATOM   1971  HD2 ARG X 129      -1.828 -12.195 -16.253  1.00  0.00           H
ATOM   1972  HD3 ARG X 129      -2.783 -11.313 -17.235  1.00  0.00           H
ATOM   1973  NE  ARG X 129      -3.671 -13.170 -16.787  1.00  0.00           N
ATOM   1974  HE  ARG X 129      -3.972 -13.729 -17.573  1.00  0.00           H
ATOM   1975  CZ  ARG X 129      -4.298 -13.120 -15.670  1.00  0.00           C
ATOM   1976  NH1 ARG X 129      -3.849 -12.523 -14.659  1.00  0.00           N
ATOM   1977 HH11 ARG X 129      -3.043 -11.911 -14.663  1.00  0.00           H
ATOM   1978 HH12 ARG X 129      -4.264 -12.785 -13.778  1.00  0.00           H
ATOM   1979  NH2 ARG X 129      -5.341 -13.856 -15.412  1.00  0.00           N
ATOM   1980 HH21 ARG X 129      -5.704 -14.499 -16.097  1.00  0.00           H
ATOM   1981 HH22 ARG X 129      -5.700 -13.877 -14.471  1.00  0.00           H
ATOM   1982  C   ARG X 129      -0.174 -16.012 -16.783  1.00  0.00           C
ATOM   1983  O   ARG X 129      -1.225 -16.622 -16.841  1.00  0.00           O
ATOM   1984  N   ARG X 130       0.987 -16.610 -16.443  1.00  0.00           N
ATOM   1985  H   ARG X 130       1.856 -16.097 -16.548  1.00  0.00           H
ATOM   1986  CA  ARG X 130       1.191 -18.090 -16.148  1.00  0.00           C
ATOM   1987  HA  ARG X 130       0.239 -18.450 -15.770  1.00  0.00           H
ATOM   1988  CB  ARG X 130       1.488 -18.894 -17.435  1.00  0.00           C
ATOM   1989  HB2 ARG X 130       1.601 -19.922 -17.071  1.00  0.00           H
ATOM   1990  HB3 ARG X 130       0.541 -18.789 -17.962  1.00  0.00           H
ATOM   1991  CG  ARG X 130       2.781 -18.492 -18.121  1.00  0.00           C
ATOM   1992  HG2 ARG X 130       2.708 -17.446 -18.438  1.00  0.00           H
ATOM   1993  HG3 ARG X 130       3.635 -18.555 -17.444  1.00  0.00           H
ATOM   1994  CD  ARG X 130       3.002 -19.389 -19.356  1.00  0.00           C
ATOM   1995  HD2 ARG X 130       3.028 -20.438 -19.087  1.00  0.00           H
ATOM   1996  HD3 ARG X 130       2.140 -19.242 -20.010  1.00  0.00           H
ATOM   1997  NE  ARG X 130       4.137 -19.051 -20.210  1.00  0.00           N
ATOM   1998  HE  ARG X 130       5.001 -19.440 -19.859  1.00  0.00           H
ATOM   1999  CZ  ARG X 130       4.312 -18.404 -21.380  1.00  0.00           C
ATOM   2000  NH1 ARG X 130       3.280 -17.926 -22.045  1.00  0.00           N
ATOM   2001 HH11 ARG X 130       2.398 -17.912 -21.552  1.00  0.00           H
ATOM   2002 HH12 ARG X 130       3.460 -17.372 -22.873  1.00  0.00           H
ATOM   2003  NH2 ARG X 130       5.515 -18.222 -21.869  1.00  0.00           N
ATOM   2004 HH21 ARG X 130       6.281 -18.484 -21.279  1.00  0.00           H
ATOM   2005 HH22 ARG X 130       5.682 -17.891 -22.811  1.00  0.00           H
ATOM   2006  C   ARG X 130       2.231 -18.536 -15.018  1.00  0.00           C
ATOM   2007  O   ARG X 130       3.157 -17.752 -14.778  1.00  0.00           O
ATOM   2008  N   PRO X 131       2.015 -19.534 -14.155  1.00  0.00           N
ATOM   2009  CD  PRO X 131       0.984 -20.609 -14.262  1.00  0.00           C
ATOM   2010  HD2 PRO X 131       0.754 -20.938 -15.271  1.00  0.00           H
ATOM   2011  HD3 PRO X 131       0.045 -20.381 -13.754  1.00  0.00           H
ATOM   2012  CG  PRO X 131       1.468 -21.782 -13.416  1.00  0.00           C
ATOM   2013  HG2 PRO X 131       2.043 -22.498 -13.998  1.00  0.00           H
ATOM   2014  HG3 PRO X 131       0.735 -22.273 -12.783  1.00  0.00           H
ATOM   2015  CB  PRO X 131       2.372 -21.087 -12.383  1.00  0.00           C
ATOM   2016  HB2 PRO X 131       3.105 -21.786 -11.980  1.00  0.00           H
ATOM   2017  HB3 PRO X 131       1.777 -20.637 -11.589  1.00  0.00           H
ATOM   2018  CA  PRO X 131       2.944 -19.870 -13.084  1.00  0.00           C
ATOM   2019  HA  PRO X 131       2.962 -18.977 -12.455  1.00  0.00           H
ATOM   2020  C   PRO X 131       4.387 -20.145 -13.525  1.00  0.00           C
ATOM   2021  O   PRO X 131       4.721 -20.425 -14.678  1.00  0.00           O
ATOM   2022  N   VAL X 132       5.354 -19.820 -12.668  1.00  0.00           N
ATOM   2023  H   VAL X 132       5.002 -19.465 -11.794  1.00  0.00           H
ATOM   2024  CA  VAL X 132       6.815 -19.799 -12.933  1.00  0.00           C
ATOM   2025  HA  VAL X 132       6.942 -20.460 -13.794  1.00  0.00           H
ATOM   2026  CB  VAL X 132       7.292 -18.473 -13.484  1.00  0.00           C
ATOM   2027  HB  VAL X 132       6.772 -18.407 -14.429  1.00  0.00           H
ATOM   2028  CG1 VAL X 132       6.957 -17.234 -12.615  1.00  0.00           C
ATOM   2029 HG11 VAL X 132       7.622 -16.378 -12.723  1.00  0.00           H
ATOM   2030 HG12 VAL X 132       5.908 -16.931 -12.601  1.00  0.00           H
ATOM   2031 HG13 VAL X 132       7.114 -17.386 -11.539  1.00  0.00           H
ATOM   2032  CG2 VAL X 132       8.744 -18.420 -13.878  1.00  0.00           C
ATOM   2033 HG21 VAL X 132       9.129 -19.290 -14.402  1.00  0.00           H
ATOM   2034 HG22 VAL X 132       9.304 -18.275 -12.957  1.00  0.00           H
ATOM   2035 HG23 VAL X 132       8.931 -17.655 -14.635  1.00  0.00           H
ATOM   2036  C   VAL X 132       7.695 -20.278 -11.778  1.00  0.00           C
ATOM   2037  O   VAL X 132       8.569 -21.092 -12.061  1.00  0.00           O
ATOM   2038  N   THR X 133       7.604 -19.810 -10.556  1.00  0.00           N
ATOM   2039  H   THR X 133       6.789 -19.244 -10.340  1.00  0.00           H
ATOM   2040  CA  THR X 133       8.506 -20.314  -9.441  1.00  0.00           C
ATOM   2041  HA  THR X 133       8.621 -21.393  -9.499  1.00  0.00           H
ATOM   2042  CB  THR X 133       9.893 -19.808  -9.505  1.00  0.00           C
ATOM   2043  HB  THR X 133      10.272 -20.146 -10.475  1.00  0.00           H
ATOM   2044  CG2 THR X 133      10.041 -18.281  -9.303  1.00  0.00           C
ATOM   2045 HG21 THR X 133      10.060 -17.986  -8.255  1.00  0.00           H
ATOM   2046 HG22 THR X 133       9.397 -17.861 -10.073  1.00  0.00           H
ATOM   2047 HG23 THR X 133      11.071 -18.186  -9.651  1.00  0.00           H
ATOM   2048  OG1 THR X 133      10.793 -20.434  -8.630  1.00  0.00           O
ATOM   2049  HG1 THR X 133      10.721 -21.360  -8.876  1.00  0.00           H
ATOM   2050  C   THR X 133       7.867 -20.158  -8.036  1.00  0.00           C
ATOM   2051  O   THR X 133       6.714 -19.773  -7.969  1.00  0.00           O
ATOM   2052  N   GLU X 134       8.590 -20.482  -6.909  1.00  0.00           N
ATOM   2053  H   GLU X 134       9.582 -20.673  -6.947  1.00  0.00           H
ATOM   2054  CA  GLU X 134       8.085 -20.507  -5.540  1.00  0.00           C
ATOM   2055  HA  GLU X 134       7.228 -19.840  -5.435  1.00  0.00           H
ATOM   2056  CB  GLU X 134       7.699 -21.930  -5.123  1.00  0.00           C
ATOM   2057  HB2 GLU X 134       8.553 -22.612  -5.254  1.00  0.00           H
ATOM   2058  HB3 GLU X 134       7.507 -21.917  -4.052  1.00  0.00           H
ATOM   2059  CG  GLU X 134       6.356 -22.417  -5.793  1.00  0.00           C
ATOM   2060  HG2 GLU X 134       5.711 -22.738  -4.974  1.00  0.00           H
ATOM   2061  HG3 GLU X 134       5.763 -21.611  -6.232  1.00  0.00           H
ATOM   2062  CD  GLU X 134       6.493 -23.530  -6.819  1.00  0.00           C
ATOM   2063  OE1 GLU X 134       5.593 -23.716  -7.728  1.00  0.00           O
ATOM   2064  OE2 GLU X 134       7.466 -24.281  -6.715  1.00  0.00           O
ATOM   2065  C   GLU X 134       9.132 -20.042  -4.424  1.00  0.00           C
ATOM   2066  O   GLU X 134      10.352 -20.315  -4.587  1.00  0.00           O
ATOM   2067  N   ILE X 135       8.611 -19.437  -3.372  1.00  0.00           N
ATOM   2068  H   ILE X 135       7.608 -19.336  -3.320  1.00  0.00           H
ATOM   2069  CA  ILE X 135       9.357 -18.971  -2.202  1.00  0.00           C
ATOM   2070  HA  ILE X 135      10.415 -19.218  -2.245  1.00  0.00           H
ATOM   2071  CB  ILE X 135       9.465 -17.423  -2.218  1.00  0.00           C
ATOM   2072  HB  ILE X 135       8.558 -16.941  -2.587  1.00  0.00           H
ATOM   2073  CG2 ILE X 135       9.805 -16.857  -0.851  1.00  0.00           C
ATOM   2074 HG21 ILE X 135       9.943 -15.774  -0.863  1.00  0.00           H
ATOM   2075 HG22 ILE X 135      10.590 -17.334  -0.271  1.00  0.00           H
ATOM   2076 HG23 ILE X 135       8.911 -16.921  -0.237  1.00  0.00           H
ATOM   2077  CG1 ILE X 135      10.592 -17.098  -3.206  1.00  0.00           C
ATOM   2078 HG12 ILE X 135      11.570 -17.275  -2.745  1.00  0.00           H
ATOM   2079 HG13 ILE X 135      10.546 -17.780  -4.054  1.00  0.00           H
ATOM   2080  CD1 ILE X 135      10.416 -15.655  -3.684  1.00  0.00           C
ATOM   2081 HD11 ILE X 135      10.467 -14.982  -2.827  1.00  0.00           H
ATOM   2082 HD12 ILE X 135       9.477 -15.511  -4.225  1.00  0.00           H
ATOM   2083 HD13 ILE X 135      11.238 -15.342  -4.326  1.00  0.00           H
ATOM   2084  C   ILE X 135       8.741 -19.539  -0.944  1.00  0.00           C
ATOM   2085  O   ILE X 135       7.510 -19.368  -0.680  1.00  0.00           O
ATOM   2086  N   ASN X 136       9.580 -20.080  -0.034  1.00  0.00           N
ATOM   2087  H   ASN X 136      10.575 -20.030  -0.190  1.00  0.00           H
ATOM   2088  CA  ASN X 136       9.076 -20.783   1.240  1.00  0.00           C
ATOM   2089  HA  ASN X 136       7.997 -20.917   1.158  1.00  0.00           H
ATOM   2090  CB  ASN X 136       9.551 -22.207   1.121  1.00  0.00           C
ATOM   2091  HB2 ASN X 136       9.154 -22.744   0.257  1.00  0.00           H
ATOM   2092  HB3 ASN X 136      10.639 -22.196   1.056  1.00  0.00           H
ATOM   2093  CG  ASN X 136       9.040 -23.034   2.232  1.00  0.00           C
ATOM   2094  OD1 ASN X 136       7.884 -22.940   2.700  1.00  0.00           O
ATOM   2095  ND2 ASN X 136       9.931 -23.763   2.889  1.00  0.00           N
ATOM   2096 HD21 ASN X 136      10.839 -23.820   2.434  1.00  0.00           H
ATOM   2097 HD22 ASN X 136       9.727 -24.078   3.823  1.00  0.00           H
ATOM   2098  C   ASN X 136       9.467 -19.980   2.528  1.00  0.00           C
ATOM   2099  O   ASN X 136      10.357 -19.153   2.483  1.00  0.00           O
ATOM   2100  N   THR X 137       8.689 -20.110   3.656  1.00  0.00           N
ATOM   2101  H   THR X 137       7.928 -20.758   3.518  1.00  0.00           H
ATOM   2102  CA  THR X 137       8.943 -19.443   4.976  1.00  0.00           C
ATOM   2103  HA  THR X 137       8.963 -18.362   4.847  1.00  0.00           H
ATOM   2104  CB  THR X 137       7.831 -19.804   6.007  1.00  0.00           C
ATOM   2105  HB  THR X 137       6.923 -19.268   5.725  1.00  0.00           H
ATOM   2106  CG2 THR X 137       7.589 -21.318   6.182  1.00  0.00           C
ATOM   2107 HG21 THR X 137       8.456 -21.971   6.237  1.00  0.00           H
ATOM   2108 HG22 THR X 137       7.060 -21.606   5.275  1.00  0.00           H
ATOM   2109 HG23 THR X 137       6.850 -21.555   6.941  1.00  0.00           H
ATOM   2110  OG1 THR X 137       8.141 -19.276   7.242  1.00  0.00           O
ATOM   2111  HG1 THR X 137       8.521 -18.404   7.142  1.00  0.00           H
ATOM   2112  C   THR X 137      10.350 -19.788   5.515  1.00  0.00           C
ATOM   2113  O   THR X 137      10.874 -20.934   5.274  1.00  0.00           O
ATOM   2114  N   TRP X 138      10.990 -18.775   6.190  1.00  0.00           N
ATOM   2115  H   TRP X 138      10.449 -17.939   6.318  1.00  0.00           H
ATOM   2116  CA  TRP X 138      12.233 -18.911   6.992  1.00  0.00           C
ATOM   2117  HA  TRP X 138      12.521 -19.947   6.789  1.00  0.00           H
ATOM   2118  CB  TRP X 138      13.290 -17.877   6.484  1.00  0.00           C
ATOM   2119  HB2 TRP X 138      14.138 -17.967   7.154  1.00  0.00           H
ATOM   2120  HB3 TRP X 138      13.604 -18.150   5.474  1.00  0.00           H
ATOM   2121  CG  TRP X 138      12.754 -16.463   6.338  1.00  0.00           C
ATOM   2122  CD1 TRP X 138      12.871 -15.428   7.164  1.00  0.00           C
ATOM   2123  HD1 TRP X 138      13.485 -15.592   8.040  1.00  0.00           H
ATOM   2124  NE1 TRP X 138      12.247 -14.257   6.709  1.00  0.00           N
ATOM   2125  HE1 TRP X 138      12.232 -13.340   7.133  1.00  0.00           H
ATOM   2126  CE2 TRP X 138      11.714 -14.541   5.400  1.00  0.00           C
ATOM   2127  CZ2 TRP X 138      11.045 -13.734   4.443  1.00  0.00           C
ATOM   2128  HZ2 TRP X 138      10.855 -12.721   4.790  1.00  0.00           H
ATOM   2129  CH2 TRP X 138      10.615 -14.360   3.254  1.00  0.00           C
ATOM   2130  HH2 TRP X 138      10.053 -13.879   2.470  1.00  0.00           H
ATOM   2131  CZ3 TRP X 138      10.928 -15.677   2.939  1.00  0.00           C
ATOM   2132  HZ3 TRP X 138      10.484 -16.128   2.062  1.00  0.00           H
ATOM   2133  CE3 TRP X 138      11.717 -16.429   3.845  1.00  0.00           C
ATOM   2134  HE3 TRP X 138      11.878 -17.485   3.678  1.00  0.00           H
ATOM   2135  CD2 TRP X 138      12.013 -15.975   5.159  1.00  0.00           C
ATOM   2136  C   TRP X 138      11.910 -18.806   8.447  1.00  0.00           C
ATOM   2137  O   TRP X 138      12.227 -19.662   9.242  1.00  0.00           O
ATOM   2138  N   ALA X 139      11.285 -17.727   8.908  1.00  0.00           N
ATOM   2139  H   ALA X 139      11.038 -17.028   8.225  1.00  0.00           H
ATOM   2140  CA  ALA X 139      11.017 -17.377  10.280  1.00  0.00           C
ATOM   2141  HA  ALA X 139      11.918 -17.749  10.756  1.00  0.00           H
ATOM   2142  CB  ALA X 139      11.166 -15.879  10.415  1.00  0.00           C
ATOM   2143  HB1 ALA X 139      10.382 -15.449  11.037  1.00  0.00           H
ATOM   2144  HB2 ALA X 139      10.995 -15.436   9.433  1.00  0.00           H
ATOM   2145  HB3 ALA X 139      12.164 -15.564  10.710  1.00  0.00           H
ATOM   2146  C   ALA X 139       9.702 -17.908  10.905  1.00  0.00           C
ATOM   2147  O   ALA X 139       9.541 -17.800  12.116  1.00  0.00           O
ATOM   2148  N   ARG X 140       8.861 -18.606  10.056  1.00  0.00           N
ATOM   2149  H   ARG X 140       9.100 -18.409   9.093  1.00  0.00           H
ATOM   2150  CA  ARG X 140       7.813 -19.554  10.308  1.00  0.00           C
ATOM   2151  HA  ARG X 140       7.254 -19.662   9.385  1.00  0.00           H
ATOM   2152  CB  ARG X 140       8.336 -20.917  10.758  1.00  0.00           C
ATOM   2153  HB2 ARG X 140       8.794 -20.936  11.742  1.00  0.00           H
ATOM   2154  HB3 ARG X 140       7.426 -21.512  10.775  1.00  0.00           H
ATOM   2155  CG  ARG X 140       9.384 -21.440   9.707  1.00  0.00           C
ATOM   2156  HG2 ARG X 140       8.808 -21.382   8.780  1.00  0.00           H
ATOM   2157  HG3 ARG X 140      10.272 -20.820   9.730  1.00  0.00           H
ATOM   2158  CD  ARG X 140       9.842 -22.879   9.930  1.00  0.00           C
ATOM   2159  HD2 ARG X 140       8.950 -23.507   9.912  1.00  0.00           H
ATOM   2160  HD3 ARG X 140      10.516 -23.140   9.113  1.00  0.00           H
ATOM   2161  NE  ARG X 140      10.561 -23.145  11.127  1.00  0.00           N
ATOM   2162  HE  ARG X 140      10.239 -23.918  11.677  1.00  0.00           H
ATOM   2163  CZ  ARG X 140      11.807 -22.834  11.357  1.00  0.00           C
ATOM   2164  NH1 ARG X 140      12.664 -22.115  10.682  1.00  0.00           N
ATOM   2165 HH11 ARG X 140      12.314 -21.321  10.158  1.00  0.00           H
ATOM   2166 HH12 ARG X 140      13.653 -22.009  10.865  1.00  0.00           H
ATOM   2167  NH2 ARG X 140      12.380 -23.456  12.393  1.00  0.00           N
ATOM   2168 HH21 ARG X 140      11.711 -23.770  13.073  1.00  0.00           H
ATOM   2169 HH22 ARG X 140      13.361 -23.484  12.651  1.00  0.00           H
ATOM   2170  C   ARG X 140       6.677 -19.018  11.188  1.00  0.00           C
ATOM   2171  O   ARG X 140       6.303 -19.660  12.177  1.00  0.00           O
ATOM   2172  N   ASN X 141       6.184 -17.823  10.836  1.00  0.00           N
ATOM   2173  H   ASN X 141       6.687 -17.378  10.079  1.00  0.00           H
ATOM   2174  CA  ASN X 141       4.783 -17.434  11.161  1.00  0.00           C
ATOM   2175  HA  ASN X 141       4.236 -18.358  10.953  1.00  0.00           H
ATOM   2176  CB  ASN X 141       4.742 -16.950  12.626  1.00  0.00           C
ATOM   2177  HB2 ASN X 141       5.126 -17.761  13.261  1.00  0.00           H
ATOM   2178  HB3 ASN X 141       5.408 -16.094  12.710  1.00  0.00           H
ATOM   2179  CG  ASN X 141       3.398 -16.483  13.175  1.00  0.00           C
ATOM   2180  OD1 ASN X 141       2.628 -17.224  13.772  1.00  0.00           O
ATOM   2181  ND2 ASN X 141       3.042 -15.244  12.898  1.00  0.00           N
ATOM   2182 HD21 ASN X 141       3.606 -14.614  12.349  1.00  0.00           H
ATOM   2183 HD22 ASN X 141       2.188 -14.909  13.320  1.00  0.00           H
ATOM   2184  C   ASN X 141       4.287 -16.420  10.216  1.00  0.00           C
ATOM   2185  O   ASN X 141       4.837 -15.320  10.264  1.00  0.00           O
ATOM   2186  N   ILE X 142       3.290 -16.761   9.389  1.00  0.00           N
ATOM   2187  H   ILE X 142       2.918 -17.702   9.429  1.00  0.00           H
ATOM   2188  CA  ILE X 142       2.632 -15.897   8.494  1.00  0.00           C
ATOM   2189  HA  ILE X 142       1.989 -16.495   7.847  1.00  0.00           H
ATOM   2190  CB  ILE X 142       1.633 -14.980   9.205  1.00  0.00           C
ATOM   2191  HB  ILE X 142       2.173 -14.165   9.700  1.00  0.00           H
ATOM   2192  CG2 ILE X 142       0.664 -14.393   8.138  1.00  0.00           C
ATOM   2193 HG21 ILE X 142       0.281 -15.165   7.483  1.00  0.00           H
ATOM   2194 HG22 ILE X 142       1.198 -13.721   7.460  1.00  0.00           H
ATOM   2195 HG23 ILE X 142      -0.176 -13.871   8.600  1.00  0.00           H
ATOM   2196  CG1 ILE X 142       0.666 -15.673  10.180  1.00  0.00           C
ATOM   2197 HG12 ILE X 142       0.147 -16.538   9.754  1.00  0.00           H
ATOM   2198 HG13 ILE X 142       1.252 -16.158  10.960  1.00  0.00           H
ATOM   2199  CD1 ILE X 142      -0.143 -14.648  10.995  1.00  0.00           C
ATOM   2200 HD11 ILE X 142      -0.839 -14.071  10.386  1.00  0.00           H
ATOM   2201 HD12 ILE X 142       0.434 -14.012  11.661  1.00  0.00           H
ATOM   2202 HD13 ILE X 142      -0.833 -15.327  11.513  1.00  0.00           H
ATOM   2203  C   ILE X 142       3.539 -15.182   7.540  1.00  0.00           C
ATOM   2204  O   ILE X 142       3.616 -13.974   7.520  1.00  0.00           O
ATOM   2205  N   LEU X 143       4.367 -15.891   6.743  1.00  0.00           N
ATOM   2206  H   LEU X 143       4.393 -16.889   6.923  1.00  0.00           H
ATOM   2207  CA  LEU X 143       5.189 -15.281   5.708  1.00  0.00           C
ATOM   2208  HA  LEU X 143       6.043 -14.697   6.045  1.00  0.00           H
ATOM   2209  CB  LEU X 143       5.663 -16.365   4.690  1.00  0.00           C
ATOM   2210  HB2 LEU X 143       6.292 -17.049   5.275  1.00  0.00           H
ATOM   2211  HB3 LEU X 143       4.738 -16.856   4.393  1.00  0.00           H
ATOM   2212  CG  LEU X 143       6.370 -16.008   3.372  1.00  0.00           C
ATOM   2213  HG  LEU X 143       5.588 -15.543   2.776  1.00  0.00           H
ATOM   2214  CD1 LEU X 143       7.587 -15.020   3.539  1.00  0.00           C
ATOM   2215 HD11 LEU X 143       8.417 -15.412   4.128  1.00  0.00           H
ATOM   2216 HD12 LEU X 143       7.150 -14.225   4.146  1.00  0.00           H
ATOM   2217 HD13 LEU X 143       7.922 -14.569   2.609  1.00  0.00           H
ATOM   2218  CD2 LEU X 143       6.843 -17.185   2.565  1.00  0.00           C
ATOM   2219 HD21 LEU X 143       7.471 -16.838   1.748  1.00  0.00           H
ATOM   2220 HD22 LEU X 143       7.474 -17.719   3.266  1.00  0.00           H
ATOM   2221 HD23 LEU X 143       5.995 -17.803   2.242  1.00  0.00           H
ATOM   2222  C   LEU X 143       4.311 -14.350   4.836  1.00  0.00           C
ATOM   2223  O   LEU X 143       3.210 -14.779   4.514  1.00  0.00           O
ATOM   2224  N   ARG X 144       4.674 -13.124   4.462  1.00  0.00           N
ATOM   2225  H   ARG X 144       5.544 -12.779   4.832  1.00  0.00           H
ATOM   2226  CA  ARG X 144       3.729 -12.149   3.810  1.00  0.00           C
ATOM   2227  HA  ARG X 144       3.140 -12.701   3.077  1.00  0.00           H
ATOM   2228  CB  ARG X 144       2.873 -11.439   4.815  1.00  0.00           C
ATOM   2229  HB2 ARG X 144       2.214 -10.702   4.351  1.00  0.00           H
ATOM   2230  HB3 ARG X 144       2.345 -12.229   5.330  1.00  0.00           H
ATOM   2231  CG  ARG X 144       3.669 -10.614   5.890  1.00  0.00           C
ATOM   2232  HG2 ARG X 144       4.686 -10.998   5.968  1.00  0.00           H
ATOM   2233  HG3 ARG X 144       3.637  -9.534   5.750  1.00  0.00           H
ATOM   2234  CD  ARG X 144       3.057 -10.829   7.316  1.00  0.00           C
ATOM   2235  HD2 ARG X 144       2.196 -10.149   7.268  1.00  0.00           H
ATOM   2236  HD3 ARG X 144       2.634 -11.817   7.507  1.00  0.00           H
ATOM   2237  NE  ARG X 144       3.890 -10.357   8.451  1.00  0.00           N
ATOM   2238  HE  ARG X 144       4.152  -9.380   8.472  1.00  0.00           H
ATOM   2239  CZ  ARG X 144       4.518 -11.102   9.363  1.00  0.00           C
ATOM   2240  NH1 ARG X 144       4.484 -12.430   9.485  1.00  0.00           N
ATOM   2241 HH11 ARG X 144       4.230 -12.865   8.603  1.00  0.00           H
ATOM   2242 HH12 ARG X 144       4.817 -13.031  10.216  1.00  0.00           H
ATOM   2243  NH2 ARG X 144       5.185 -10.548  10.344  1.00  0.00           N
ATOM   2244 HH21 ARG X 144       5.113  -9.538  10.414  1.00  0.00           H
ATOM   2245 HH22 ARG X 144       5.716 -11.078  11.018  1.00  0.00           H
ATOM   2246  C   ARG X 144       4.553 -11.153   3.018  1.00  0.00           C
ATOM   2247  O   ARG X 144       5.816 -11.145   2.945  1.00  0.00           O
ATOM   2248  N   THR X 145       3.912 -10.227   2.322  1.00  0.00           N
ATOM   2249  H   THR X 145       2.903 -10.298   2.325  1.00  0.00           H
ATOM   2250  CA  THR X 145       4.588  -9.213   1.417  1.00  0.00           C
ATOM   2251  HA  THR X 145       5.522  -9.002   1.930  1.00  0.00           H
ATOM   2252  CB  THR X 145       4.858  -9.915   0.033  1.00  0.00           C
ATOM   2253  HB  THR X 145       5.356 -10.855   0.269  1.00  0.00           H
ATOM   2254  CG2 THR X 145       3.505 -10.288  -0.740  1.00  0.00           C
ATOM   2255 HG21 THR X 145       3.548 -10.327  -1.827  1.00  0.00           H
ATOM   2256 HG22 THR X 145       2.880  -9.423  -0.539  1.00  0.00           H
ATOM   2257 HG23 THR X 145       3.060 -11.190  -0.325  1.00  0.00           H
ATOM   2258  OG1 THR X 145       5.550  -9.104  -0.867  1.00  0.00           O
ATOM   2259  HG1 THR X 145       6.432  -9.034  -0.503  1.00  0.00           H
ATOM   2260  C   THR X 145       3.861  -7.805   1.332  1.00  0.00           C
ATOM   2261  O   THR X 145       2.999  -7.440   2.178  1.00  0.00           O
ATOM   2262  N   GLN X 146       4.338  -6.994   0.355  1.00  0.00           N
ATOM   2263  H   GLN X 146       5.112  -7.329  -0.189  1.00  0.00           H
ATOM   2264  CA  GLN X 146       3.927  -5.617   0.140  1.00  0.00           C
ATOM   2265  HA  GLN X 146       4.512  -5.037   0.850  1.00  0.00           H
ATOM   2266  CB  GLN X 146       4.375  -5.268  -1.313  1.00  0.00           C
ATOM   2267  HB2 GLN X 146       4.152  -6.138  -1.932  1.00  0.00           H
ATOM   2268  HB3 GLN X 146       3.786  -4.425  -1.688  1.00  0.00           H
ATOM   2269  CG  GLN X 146       5.828  -4.849  -1.307  1.00  0.00           C
ATOM   2270  HG2 GLN X 146       6.055  -4.263  -0.419  1.00  0.00           H
ATOM   2271  HG3 GLN X 146       6.313  -5.820  -1.281  1.00  0.00           H
ATOM   2272  CD  GLN X 146       6.300  -4.155  -2.542  1.00  0.00           C
ATOM   2273  OE1 GLN X 146       6.803  -4.786  -3.502  1.00  0.00           O
ATOM   2274  NE2 GLN X 146       6.066  -2.821  -2.528  1.00  0.00           N
ATOM   2275 HE21 GLN X 146       6.233  -2.363  -3.415  1.00  0.00           H
ATOM   2276 HE22 GLN X 146       5.396  -2.506  -1.855  1.00  0.00           H
ATOM   2277  C   GLN X 146       2.415  -5.150   0.314  1.00  0.00           C
ATOM   2278  O   GLN X 146       2.231  -4.115   0.978  1.00  0.00           O
ATOM   2279  N   GLH X 147       1.443  -5.928  -0.236  1.00  0.00           N
ATOM   2280  H   GLH X 147       1.692  -6.773  -0.722  1.00  0.00           H
ATOM   2281  CA  GLH X 147       0.091  -5.448  -0.417  1.00  0.00           C
ATOM   2282  HA  GLH X 147      -0.412  -6.314  -0.851  1.00  0.00           H
ATOM   2283  CB  GLH X 147      -0.510  -5.032   0.952  1.00  0.00           C
ATOM   2284  HB2 GLH X 147      -0.223  -4.028   1.254  1.00  0.00           H
ATOM   2285  HB3 GLH X 147      -1.567  -4.965   0.684  1.00  0.00           H
ATOM   2286  CG  GLH X 147      -0.361  -5.959   2.131  1.00  0.00           C
ATOM   2287  HG2 GLH X 147       0.678  -6.137   2.416  1.00  0.00           H
ATOM   2288  HG3 GLH X 147      -1.008  -5.669   2.958  1.00  0.00           H
ATOM   2289  CD  GLH X 147      -0.739  -7.385   1.680  1.00  0.00           C
ATOM   2290  OE1 GLH X 147       0.108  -8.158   1.310  1.00  0.00           O
ATOM   2291  OE2 GLH X 147      -2.048  -7.697   1.898  1.00  0.00           O
ATOM   2292  HE2 GLH X 147      -2.563  -7.000   2.317  1.00  0.00           H
ATOM   2293  C   GLH X 147      -0.162  -4.283  -1.419  1.00  0.00           C
ATOM   2294  O   GLH X 147      -1.264  -3.772  -1.524  1.00  0.00           O
ATOM   2295  N   SER X 148       0.922  -3.949  -2.116  1.00  0.00           N
ATOM   2296  H   SER X 148       1.667  -4.623  -2.062  1.00  0.00           H
ATOM   2297  CA  SER X 148       1.257  -2.857  -3.074  1.00  0.00           C
ATOM   2298  HA  SER X 148       0.273  -2.660  -3.487  1.00  0.00           H
ATOM   2299  CB  SER X 148       1.653  -1.600  -2.260  1.00  0.00           C
ATOM   2300  HB2 SER X 148       1.033  -1.493  -1.364  1.00  0.00           H
ATOM   2301  HB3 SER X 148       2.643  -1.750  -1.829  1.00  0.00           H
ATOM   2302  OG  SER X 148       1.477  -0.455  -3.048  1.00  0.00           O
ATOM   2303  HG  SER X 148       0.726  -0.015  -2.656  1.00  0.00           H
ATOM   2304  C   SER X 148       2.159  -3.182  -4.222  1.00  0.00           C
ATOM   2305  O   SER X 148       2.753  -4.290  -4.270  1.00  0.00           O
ATOM   2306  N   GLH X 149       2.396  -2.265  -5.108  1.00  0.00           N
ATOM   2307  H   GLH X 149       2.013  -1.342  -4.945  1.00  0.00           H
ATOM   2308  CA  GLH X 149       3.182  -2.544  -6.294  1.00  0.00           C
ATOM   2309  HA  GLH X 149       2.833  -3.498  -6.701  1.00  0.00           H
ATOM   2310  CB  GLH X 149       2.792  -1.731  -7.547  1.00  0.00           C
ATOM   2311  HB2 GLH X 149       3.448  -2.083  -8.337  1.00  0.00           H
ATOM   2312  HB3 GLH X 149       1.741  -1.841  -7.819  1.00  0.00           H
ATOM   2313  CG  GLH X 149       3.154  -0.274  -7.381  1.00  0.00           C
ATOM   2314  HG2 GLH X 149       2.414   0.240  -6.773  1.00  0.00           H
ATOM   2315  HG3 GLH X 149       4.168  -0.195  -7.003  1.00  0.00           H
ATOM   2316  CD  GLH X 149       3.071   0.412  -8.757  1.00  0.00           C
ATOM   2317  OE1 GLH X 149       2.569  -0.079  -9.733  1.00  0.00           O
ATOM   2318  OE2 GLH X 149       3.626   1.622  -8.867  1.00  0.00           O
ATOM   2319  HE2 GLH X 149       3.536   1.895  -9.789  1.00  0.00           H
ATOM   2320  C   GLH X 149       4.705  -2.644  -6.016  1.00  0.00           C
ATOM   2321  O   GLH X 149       5.220  -1.887  -5.214  1.00  0.00           O
ATOM   2322  N   CYX X 150       5.316  -3.451  -6.879  1.00  0.00           N
ATOM   2323  H   CYX X 150       4.728  -3.990  -7.507  1.00  0.00           H
ATOM   2324  CA  CYX X 150       6.707  -3.478  -7.099  1.00  0.00           C
ATOM   2325  HA  CYX X 150       7.139  -2.994  -6.224  1.00  0.00           H
ATOM   2326  CB  CYX X 150       7.147  -4.894  -7.090  1.00  0.00           C
ATOM   2327  HB2 CYX X 150       8.209  -4.891  -7.322  1.00  0.00           H
ATOM   2328  HB3 CYX X 150       6.941  -5.235  -6.072  1.00  0.00           H
ATOM   2329  SG  CYX X 150       6.305  -6.128  -8.209  1.00  0.00           S
ATOM   2330  C   CYX X 150       7.095  -2.552  -8.275  1.00  0.00           C
ATOM   2331  O   CYX X 150       6.221  -1.925  -8.889  1.00  0.00           O
ATOM   2332  N   VAL X 151       8.412  -2.405  -8.518  1.00  0.00           N
ATOM   2333  H   VAL X 151       9.127  -2.900  -7.993  1.00  0.00           H
ATOM   2334  CA  VAL X 151       8.891  -1.195  -9.147  1.00  0.00           C
ATOM   2335  HA  VAL X 151       8.132  -0.971  -9.898  1.00  0.00           H
ATOM   2336  CB  VAL X 151       9.063   0.009  -8.231  1.00  0.00           C
ATOM   2337  HB  VAL X 151       9.778  -0.343  -7.495  1.00  0.00           H
ATOM   2338  CG1 VAL X 151       9.463   1.287  -8.892  1.00  0.00           C
ATOM   2339 HG11 VAL X 151      10.474   1.223  -9.278  1.00  0.00           H
ATOM   2340 HG12 VAL X 151       8.782   1.391  -9.738  1.00  0.00           H
ATOM   2341 HG13 VAL X 151       9.574   2.085  -8.155  1.00  0.00           H
ATOM   2342  CG2 VAL X 151       7.758   0.346  -7.535  1.00  0.00           C
ATOM   2343 HG21 VAL X 151       7.768   1.342  -7.089  1.00  0.00           H
ATOM   2344 HG22 VAL X 151       7.523  -0.413  -6.794  1.00  0.00           H
ATOM   2345 HG23 VAL X 151       6.893   0.202  -8.172  1.00  0.00           H
ATOM   2346  C   VAL X 151      10.146  -1.486  -9.902  1.00  0.00           C
ATOM   2347  O   VAL X 151      11.212  -1.287  -9.387  1.00  0.00           O
ATOM   2348  N   CYX X 152      10.066  -2.177 -11.073  1.00  0.00           N
ATOM   2349  H   CYX X 152       9.212  -2.199 -11.608  1.00  0.00           H
ATOM   2350  CA  CYX X 152      11.283  -2.743 -11.755  1.00  0.00           C
ATOM   2351  HA  CYX X 152      11.957  -3.165 -11.001  1.00  0.00           H
ATOM   2352  CB  CYX X 152      10.800  -3.853 -12.754  1.00  0.00           C
ATOM   2353  HB2 CYX X 152      10.488  -3.348 -13.663  1.00  0.00           H
ATOM   2354  HB3 CYX X 152      11.663  -4.437 -13.060  1.00  0.00           H
ATOM   2355  SG  CYX X 152       9.445  -4.845 -12.145  1.00  0.00           S
ATOM   2356  C   CYX X 152      12.196  -1.641 -12.376  1.00  0.00           C
ATOM   2357  O   CYX X 152      11.674  -0.593 -12.738  1.00  0.00           O
ATOM   2358  N   HID X 153      13.536  -1.902 -12.468  1.00  0.00           N
ATOM   2359  H   HID X 153      13.841  -2.739 -11.973  1.00  0.00           H
ATOM   2360  CA  HID X 153      14.455  -1.081 -13.282  1.00  0.00           C
ATOM   2361  HA  HID X 153      13.833  -0.596 -14.033  1.00  0.00           H
ATOM   2362  CB  HID X 153      15.102  -0.021 -12.397  1.00  0.00           C
ATOM   2363  HB2 HID X 153      14.386   0.532 -11.789  1.00  0.00           H
ATOM   2364  HB3 HID X 153      15.833  -0.439 -11.710  1.00  0.00           H
ATOM   2365  CG  HID X 153      15.774   1.077 -13.214  1.00  0.00           C
ATOM   2366  ND1 HID X 153      17.091   1.569 -13.092  1.00  0.00           N
ATOM   2367  HD1 HID X 153      17.793   1.088 -12.556  1.00  0.00           H
ATOM   2368  CE1 HID X 153      17.220   2.670 -13.850  1.00  0.00           C
ATOM   2369  HE1 HID X 153      18.149   3.204 -13.970  1.00  0.00           H
ATOM   2370  NE2 HID X 153      16.113   2.866 -14.511  1.00  0.00           N
ATOM   2371  CD2 HID X 153      15.156   1.974 -14.125  1.00  0.00           C
ATOM   2372  HD2 HID X 153      14.156   1.874 -14.522  1.00  0.00           H
ATOM   2373  C   HID X 153      15.465  -1.942 -13.957  1.00  0.00           C
ATOM   2374  O   HID X 153      16.069  -2.821 -13.371  1.00  0.00           O
ATOM   2375  N   ASN X 154      15.563  -1.735 -15.295  1.00  0.00           N
ATOM   2376  H   ASN X 154      14.931  -1.010 -15.604  1.00  0.00           H
ATOM   2377  CA  ASN X 154      16.264  -2.440 -16.356  1.00  0.00           C
ATOM   2378  HA  ASN X 154      16.014  -2.007 -17.323  1.00  0.00           H
ATOM   2379  CB  ASN X 154      17.836  -2.348 -16.251  1.00  0.00           C
ATOM   2380  HB2 ASN X 154      18.123  -1.306 -16.144  1.00  0.00           H
ATOM   2381  HB3 ASN X 154      18.201  -2.897 -15.385  1.00  0.00           H
ATOM   2382  CG  ASN X 154      18.603  -2.829 -17.504  1.00  0.00           C
ATOM   2383  OD1 ASN X 154      18.212  -2.684 -18.645  1.00  0.00           O
ATOM   2384  ND2 ASN X 154      19.783  -3.358 -17.354  1.00  0.00           N
ATOM   2385 HD21 ASN X 154      20.171  -3.481 -16.435  1.00  0.00           H
ATOM   2386 HD22 ASN X 154      20.271  -3.574 -18.211  1.00  0.00           H
ATOM   2387  C   ASN X 154      15.815  -3.938 -16.460  1.00  0.00           C
ATOM   2388  O   ASN X 154      16.609  -4.836 -16.531  1.00  0.00           O
ATOM   2389  N   GLY X 155      14.490  -4.176 -16.138  1.00  0.00           N
ATOM   2390  H   GLY X 155      13.962  -3.318 -16.024  1.00  0.00           H
ATOM   2391  CA  GLY X 155      13.814  -5.441 -15.976  1.00  0.00           C
ATOM   2392  HA2 GLY X 155      12.759  -5.351 -16.185  1.00  0.00           H
ATOM   2393  HA3 GLY X 155      14.257  -6.071 -16.759  1.00  0.00           H
ATOM   2394  C   GLY X 155      14.137  -6.189 -14.661  1.00  0.00           C
ATOM   2395  O   GLY X 155      13.300  -7.060 -14.467  1.00  0.00           O
ATOM   2396  N   VAL X 156      15.060  -5.797 -13.866  1.00  0.00           N
ATOM   2397  H   VAL X 156      15.695  -5.063 -14.158  1.00  0.00           H
ATOM   2398  CA  VAL X 156      15.159  -6.368 -12.522  1.00  0.00           C
ATOM   2399  HA  VAL X 156      15.018  -7.452 -12.600  1.00  0.00           H
ATOM   2400  CB  VAL X 156      16.518  -6.008 -11.892  1.00  0.00           C
ATOM   2401  HB  VAL X 156      16.647  -4.928 -11.814  1.00  0.00           H
ATOM   2402  CG1 VAL X 156      16.650  -6.518 -10.484  1.00  0.00           C
ATOM   2403 HG11 VAL X 156      17.520  -6.132  -9.941  1.00  0.00           H
ATOM   2404 HG12 VAL X 156      15.775  -6.389  -9.859  1.00  0.00           H
ATOM   2405 HG13 VAL X 156      16.843  -7.587 -10.557  1.00  0.00           H
ATOM   2406  CG2 VAL X 156      17.787  -6.526 -12.702  1.00  0.00           C
ATOM   2407 HG21 VAL X 156      17.835  -7.619 -12.676  1.00  0.00           H
ATOM   2408 HG22 VAL X 156      18.733  -6.054 -12.437  1.00  0.00           H
ATOM   2409 HG23 VAL X 156      17.695  -6.387 -13.778  1.00  0.00           H
ATOM   2410  C   VAL X 156      14.050  -5.866 -11.649  1.00  0.00           C
ATOM   2411  O   VAL X 156      13.778  -4.670 -11.449  1.00  0.00           O
ATOM   2412  N   CYX X 157      13.262  -6.753 -11.009  1.00  0.00           N
ATOM   2413  H   CYX X 157      13.542  -7.704 -11.189  1.00  0.00           H
ATOM   2414  CA  CYX X 157      12.078  -6.447 -10.247  1.00  0.00           C
ATOM   2415  HA  CYX X 157      11.837  -5.385 -10.296  1.00  0.00           H
ATOM   2416  CB  CYX X 157      10.890  -7.241 -10.838  1.00  0.00           C
ATOM   2417  HB2 CYX X 157      11.305  -8.244 -10.804  1.00  0.00           H
ATOM   2418  HB3 CYX X 157      10.094  -7.167 -10.100  1.00  0.00           H
ATOM   2419  SG  CYX X 157      10.222  -6.733 -12.425  1.00  0.00           S
ATOM   2420  C   CYX X 157      12.302  -6.688  -8.741  1.00  0.00           C
ATOM   2421  O   CYX X 157      12.545  -7.858  -8.353  1.00  0.00           O
ATOM   2422  N   PRO X 158      12.437  -5.676  -7.892  1.00  0.00           N
ATOM   2423  CD  PRO X 158      12.532  -4.284  -8.150  1.00  0.00           C
ATOM   2424  HD2 PRO X 158      11.563  -3.963  -8.540  1.00  0.00           H
ATOM   2425  HD3 PRO X 158      13.318  -3.982  -8.845  1.00  0.00           H
ATOM   2426  CG  PRO X 158      12.865  -3.560  -6.791  1.00  0.00           C
ATOM   2427  HG2 PRO X 158      11.947  -3.156  -6.360  1.00  0.00           H
ATOM   2428  HG3 PRO X 158      13.486  -2.674  -6.933  1.00  0.00           H
ATOM   2429  CB  PRO X 158      13.499  -4.733  -5.947  1.00  0.00           C
ATOM   2430  HB2 PRO X 158      13.375  -4.577  -4.879  1.00  0.00           H
ATOM   2431  HB3 PRO X 158      14.527  -4.908  -6.244  1.00  0.00           H
ATOM   2432  CA  PRO X 158      12.607  -5.897  -6.427  1.00  0.00           C
ATOM   2433  HA  PRO X 158      13.251  -6.762  -6.354  1.00  0.00           H
ATOM   2434  C   PRO X 158      11.262  -5.928  -5.640  1.00  0.00           C
ATOM   2435  O   PRO X 158      10.313  -5.114  -5.875  1.00  0.00           O
ATOM   2436  N   VAL X 159      11.178  -6.791  -4.604  1.00  0.00           N
ATOM   2437  H   VAL X 159      11.954  -7.357  -4.304  1.00  0.00           H
ATOM   2438  CA  VAL X 159       9.993  -7.075  -3.879  1.00  0.00           C
ATOM   2439  HA  VAL X 159       9.337  -6.211  -3.903  1.00  0.00           H
ATOM   2440  CB  VAL X 159       9.238  -8.270  -4.405  1.00  0.00           C
ATOM   2441  HB  VAL X 159       9.954  -9.096  -4.434  1.00  0.00           H
ATOM   2442  CG1 VAL X 159       8.127  -8.624  -3.468  1.00  0.00           C
ATOM   2443 HG11 VAL X 159       7.508  -9.437  -3.843  1.00  0.00           H
ATOM   2444 HG12 VAL X 159       8.468  -8.953  -2.481  1.00  0.00           H
ATOM   2445 HG13 VAL X 159       7.545  -7.714  -3.304  1.00  0.00           H
ATOM   2446  CG2 VAL X 159       8.828  -8.072  -5.885  1.00  0.00           C
ATOM   2447 HG21 VAL X 159       8.438  -9.016  -6.271  1.00  0.00           H
ATOM   2448 HG22 VAL X 159       9.768  -7.962  -6.421  1.00  0.00           H
ATOM   2449 HG23 VAL X 159       8.110  -7.295  -6.126  1.00  0.00           H
ATOM   2450  C   VAL X 159      10.363  -7.423  -2.384  1.00  0.00           C
ATOM   2451  O   VAL X 159      11.333  -8.182  -2.083  1.00  0.00           O
ATOM   2452  N   VAL X 160       9.740  -6.706  -1.506  1.00  0.00           N
ATOM   2453  H   VAL X 160       9.067  -6.062  -1.878  1.00  0.00           H
ATOM   2454  CA  VAL X 160       9.820  -6.948  -0.034  1.00  0.00           C
ATOM   2455  HA  VAL X 160      10.873  -7.066   0.234  1.00  0.00           H
ATOM   2456  CB  VAL X 160       9.292  -5.691   0.724  1.00  0.00           C
ATOM   2457  HB  VAL X 160       8.204  -5.743   0.616  1.00  0.00           H
ATOM   2458  CG1 VAL X 160       9.703  -5.621   2.230  1.00  0.00           C
ATOM   2459 HG11 VAL X 160       9.316  -6.506   2.748  1.00  0.00           H
ATOM   2460 HG12 VAL X 160      10.778  -5.607   2.390  1.00  0.00           H
ATOM   2461 HG13 VAL X 160       9.372  -4.669   2.640  1.00  0.00           H
ATOM   2462  CG2 VAL X 160       9.691  -4.479  -0.002  1.00  0.00           C
ATOM   2463 HG21 VAL X 160      10.768  -4.386  -0.159  1.00  0.00           H
ATOM   2464 HG22 VAL X 160       9.376  -3.679   0.668  1.00  0.00           H
ATOM   2465 HG23 VAL X 160       9.160  -4.424  -0.954  1.00  0.00           H
ATOM   2466  C   VAL X 160       9.014  -8.176   0.402  1.00  0.00           C
ATOM   2467  O   VAL X 160       7.863  -8.293   0.046  1.00  0.00           O
ATOM   2468  N   PHE X 161       9.513  -8.926   1.415  1.00  0.00           N
ATOM   2469  H   PHE X 161      10.485  -8.828   1.677  1.00  0.00           H
ATOM   2470  CA  PHE X 161       8.754 -10.000   2.166  1.00  0.00           C
ATOM   2471  HA  PHE X 161       7.681  -9.892   2.055  1.00  0.00           H
ATOM   2472  CB  PHE X 161       9.027 -11.357   1.449  1.00  0.00           C
ATOM   2473  HB2 PHE X 161      10.118 -11.428   1.447  1.00  0.00           H
ATOM   2474  HB3 PHE X 161       8.583 -12.161   2.045  1.00  0.00           H
ATOM   2475  CG  PHE X 161       8.537 -11.587   0.033  1.00  0.00           C
ATOM   2476  CD1 PHE X 161       9.260 -11.260  -1.169  1.00  0.00           C
ATOM   2477  HD1 PHE X 161      10.005 -10.486  -1.183  1.00  0.00           H
ATOM   2478  CE1 PHE X 161       9.000 -11.916  -2.371  1.00  0.00           C
ATOM   2479  HE1 PHE X 161       9.574 -11.719  -3.267  1.00  0.00           H
ATOM   2480  CZ  PHE X 161       7.957 -12.815  -2.462  1.00  0.00           C
ATOM   2481  HZ  PHE X 161       7.678 -13.173  -3.435  1.00  0.00           H
ATOM   2482  CE2 PHE X 161       7.120 -13.089  -1.302  1.00  0.00           C
ATOM   2483  HE2 PHE X 161       6.268 -13.750  -1.400  1.00  0.00           H
ATOM   2484  CD2 PHE X 161       7.422 -12.495  -0.055  1.00  0.00           C
ATOM   2485  HD2 PHE X 161       6.805 -12.768   0.785  1.00  0.00           H
ATOM   2486  C   PHE X 161       9.129 -10.000   3.654  1.00  0.00           C
ATOM   2487  O   PHE X 161      10.250  -9.624   3.996  1.00  0.00           O
ATOM   2488  N   THR X 162       8.175 -10.444   4.467  1.00  0.00           N
ATOM   2489  H   THR X 162       7.290 -10.822   4.157  1.00  0.00           H
ATOM   2490  CA  THR X 162       8.351 -10.461   5.906  1.00  0.00           C
ATOM   2491  HA  THR X 162       9.408 -10.430   6.163  1.00  0.00           H
ATOM   2492  CB  THR X 162       7.520  -9.333   6.419  1.00  0.00           C
ATOM   2493  HB  THR X 162       6.504  -9.466   6.058  1.00  0.00           H
ATOM   2494  CG2 THR X 162       7.265  -9.341   7.927  1.00  0.00           C
ATOM   2495 HG21 THR X 162       6.795 -10.271   8.229  1.00  0.00           H
ATOM   2496 HG22 THR X 162       6.603  -8.474   7.989  1.00  0.00           H
ATOM   2497 HG23 THR X 162       8.212  -9.107   8.425  1.00  0.00           H
ATOM   2498  OG1 THR X 162       8.089  -8.111   6.021  1.00  0.00           O
ATOM   2499  HG1 THR X 162       8.916  -7.987   6.485  1.00  0.00           H
ATOM   2500  C   THR X 162       7.813 -11.796   6.385  1.00  0.00           C
ATOM   2501  O   THR X 162       6.728 -12.208   6.040  1.00  0.00           O
ATOM   2502  N   ASP X 163       8.522 -12.319   7.391  1.00  0.00           N
ATOM   2503  H   ASP X 163       9.433 -11.960   7.632  1.00  0.00           H
ATOM   2504  CA  ASP X 163       8.144 -13.531   8.071  1.00  0.00           C
ATOM   2505  HA  ASP X 163       7.101 -13.807   7.966  1.00  0.00           H
ATOM   2506  CB  ASP X 163       8.911 -14.633   7.368  1.00  0.00           C
ATOM   2507  HB2 ASP X 163       8.860 -14.422   6.299  1.00  0.00           H
ATOM   2508  HB3 ASP X 163       9.949 -14.605   7.687  1.00  0.00           H
ATOM   2509  CG  ASP X 163       8.396 -16.065   7.543  1.00  0.00           C
ATOM   2510  OD1 ASP X 163       7.454 -16.384   8.314  1.00  0.00           O
ATOM   2511  OD2 ASP X 163       9.070 -16.954   7.052  1.00  0.00           O
ATOM   2512  C   ASP X 163       8.596 -13.495   9.562  1.00  0.00           C
ATOM   2513  O   ASP X 163       9.652 -13.044   9.921  1.00  0.00           O
ATOM   2514  N   GLY X 164       7.748 -14.142  10.363  1.00  0.00           N
ATOM   2515  H   GLY X 164       6.941 -14.524   9.909  1.00  0.00           H
ATOM   2516  CA  GLY X 164       7.793 -14.275  11.809  1.00  0.00           C
ATOM   2517  HA2 GLY X 164       7.622 -15.329  12.008  1.00  0.00           H
ATOM   2518  HA3 GLY X 164       8.782 -13.950  12.132  1.00  0.00           H
ATOM   2519  C   GLY X 164       6.820 -13.338  12.600  1.00  0.00           C
ATOM   2520  O   GLY X 164       5.854 -12.932  11.967  1.00  0.00           O
ATOM   2521  N   SER X 165       7.079 -12.820  13.791  1.00  0.00           N
ATOM   2522  H   SER X 165       7.978 -12.992  14.205  1.00  0.00           H
ATOM   2523  CA  SER X 165       6.078 -12.087  14.630  1.00  0.00           C
ATOM   2524  HA  SER X 165       5.236 -12.780  14.661  1.00  0.00           H
ATOM   2525  CB  SER X 165       6.495 -11.998  16.110  1.00  0.00           C
ATOM   2526  HB2 SER X 165       6.463 -12.989  16.565  1.00  0.00           H
ATOM   2527  HB3 SER X 165       7.537 -11.707  16.153  1.00  0.00           H
ATOM   2528  OG  SER X 165       5.608 -11.222  16.957  1.00  0.00           O
ATOM   2529  HG  SER X 165       5.047 -11.878  17.360  1.00  0.00           H
ATOM   2530  C   SER X 165       5.676 -10.735  14.065  1.00  0.00           C
ATOM   2531  O   SER X 165       6.504  -9.978  13.571  1.00  0.00           O
ATOM   2532  N   ALA X 166       4.398 -10.472  14.221  1.00  0.00           N
ATOM   2533  H   ALA X 166       3.821 -11.133  14.727  1.00  0.00           H
ATOM   2534  CA  ALA X 166       3.683  -9.402  13.603  1.00  0.00           C
ATOM   2535  HA  ALA X 166       4.134  -9.350  12.609  1.00  0.00           H
ATOM   2536  CB  ALA X 166       2.173  -9.815  13.720  1.00  0.00           C
ATOM   2537  HB1 ALA X 166       1.536  -8.972  13.448  1.00  0.00           H
ATOM   2538  HB2 ALA X 166       1.929 -10.071  14.753  1.00  0.00           H
ATOM   2539  HB3 ALA X 166       1.966 -10.635  13.027  1.00  0.00           H
ATOM   2540  C   ALA X 166       3.934  -8.138  14.415  1.00  0.00           C
ATOM   2541  O   ALA X 166       3.714  -7.067  13.890  1.00  0.00           O
ATOM   2542  N   THR X 167       4.362  -8.242  15.700  1.00  0.00           N
ATOM   2543  H   THR X 167       4.535  -9.197  15.984  1.00  0.00           H
ATOM   2544  CA  THR X 167       4.516  -7.117  16.748  1.00  0.00           C
ATOM   2545  HA  THR X 167       4.778  -6.204  16.218  1.00  0.00           H
ATOM   2546  CB  THR X 167       3.240  -6.968  17.530  1.00  0.00           C
ATOM   2547  HB  THR X 167       3.449  -6.334  18.391  1.00  0.00           H
ATOM   2548  CG2 THR X 167       2.096  -6.304  16.760  1.00  0.00           C
ATOM   2549 HG21 THR X 167       1.714  -7.042  16.053  1.00  0.00           H
ATOM   2550 HG22 THR X 167       2.394  -5.382  16.257  1.00  0.00           H
ATOM   2551 HG23 THR X 167       1.292  -6.129  17.483  1.00  0.00           H
ATOM   2552  OG1 THR X 167       2.832  -8.205  17.992  1.00  0.00           O
ATOM   2553  HG1 THR X 167       3.265  -8.398  18.820  1.00  0.00           H
ATOM   2554  C   THR X 167       5.734  -7.253  17.698  1.00  0.00           C
ATOM   2555  O   THR X 167       5.722  -6.880  18.884  1.00  0.00           O
ATOM   2556  N   GLY X 168       6.779  -7.828  17.134  1.00  0.00           N
ATOM   2557  H   GLY X 168       6.873  -8.113  16.169  1.00  0.00           H
ATOM   2558  CA  GLY X 168       8.003  -8.312  17.825  1.00  0.00           C
ATOM   2559  HA2 GLY X 168       8.625  -7.445  18.056  1.00  0.00           H
ATOM   2560  HA3 GLY X 168       7.743  -8.931  18.683  1.00  0.00           H
ATOM   2561  C   GLY X 168       8.888  -9.127  16.764  1.00  0.00           C
ATOM   2562  O   GLY X 168       8.565  -9.051  15.578  1.00  0.00           O
ATOM   2563  N   PRO X 169       9.905  -9.896  17.201  1.00  0.00           N
ATOM   2564  CD  PRO X 169      10.334 -10.144  18.659  1.00  0.00           C
ATOM   2565  HD2 PRO X 169       9.621 -10.782  19.179  1.00  0.00           H
ATOM   2566  HD3 PRO X 169      10.335  -9.178  19.177  1.00  0.00           H
ATOM   2567  CG  PRO X 169      11.797 -10.694  18.536  1.00  0.00           C
ATOM   2568  HG2 PRO X 169      12.104 -11.316  19.380  1.00  0.00           H
ATOM   2569  HG3 PRO X 169      12.422  -9.819  18.378  1.00  0.00           H
ATOM   2570  CB  PRO X 169      11.794 -11.404  17.091  1.00  0.00           C
ATOM   2571  HB2 PRO X 169      11.219 -12.319  17.190  1.00  0.00           H
ATOM   2572  HB3 PRO X 169      12.776 -11.574  16.652  1.00  0.00           H
ATOM   2573  CA  PRO X 169      10.885 -10.463  16.269  1.00  0.00           C
ATOM   2574  HA  PRO X 169      11.560  -9.659  15.959  1.00  0.00           H
ATOM   2575  C   PRO X 169      10.436 -11.168  15.020  1.00  0.00           C
ATOM   2576  O   PRO X 169       9.840 -12.254  15.078  1.00  0.00           O
ATOM   2577  N   ALA X 170      10.650 -10.460  13.878  1.00  0.00           N
ATOM   2578  H   ALA X 170      10.951  -9.494  13.982  1.00  0.00           H
ATOM   2579  CA  ALA X 170      10.574 -10.932  12.427  1.00  0.00           C
ATOM   2580  HA  ALA X 170      10.045 -11.874  12.313  1.00  0.00           H
ATOM   2581  CB  ALA X 170       9.513  -9.987  11.807  1.00  0.00           C
ATOM   2582  HB1 ALA X 170       9.786  -8.942  11.947  1.00  0.00           H
ATOM   2583  HB2 ALA X 170       8.606 -10.181  12.389  1.00  0.00           H
ATOM   2584  HB3 ALA X 170       9.255 -10.186  10.770  1.00  0.00           H
ATOM   2585  C   ALA X 170      11.935 -10.915  11.718  1.00  0.00           C
ATOM   2586  O   ALA X 170      12.896 -10.207  12.101  1.00  0.00           O
ATOM   2587  N   GLU X 171      12.069 -11.608  10.601  1.00  0.00           N
ATOM   2588  H   GLU X 171      11.268 -12.128  10.291  1.00  0.00           H
ATOM   2589  CA  GLU X 171      13.044 -11.306   9.556  1.00  0.00           C
ATOM   2590  HA  GLU X 171      13.726 -10.497   9.794  1.00  0.00           H
ATOM   2591  CB  GLU X 171      13.911 -12.566   9.292  1.00  0.00           C
ATOM   2592  HB2 GLU X 171      14.399 -12.830  10.226  1.00  0.00           H
ATOM   2593  HB3 GLU X 171      13.299 -13.442   9.057  1.00  0.00           H
ATOM   2594  CG  GLU X 171      15.024 -12.421   8.169  1.00  0.00           C
ATOM   2595  HG2 GLU X 171      14.543 -12.027   7.278  1.00  0.00           H
ATOM   2596  HG3 GLU X 171      15.779 -11.681   8.427  1.00  0.00           H
ATOM   2597  CD  GLU X 171      15.747 -13.700   7.860  1.00  0.00           C
ATOM   2598  OE1 GLU X 171      16.278 -13.881   6.717  1.00  0.00           O
ATOM   2599  OE2 GLU X 171      15.862 -14.528   8.763  1.00  0.00           O
ATOM   2600  C   GLU X 171      12.275 -10.837   8.256  1.00  0.00           C
ATOM   2601  O   GLU X 171      11.605 -11.634   7.562  1.00  0.00           O
ATOM   2602  N   THR X 172      12.642  -9.591   7.790  1.00  0.00           N
ATOM   2603  H   THR X 172      13.289  -9.001   8.278  1.00  0.00           H
ATOM   2604  CA  THR X 172      12.210  -9.012   6.501  1.00  0.00           C
ATOM   2605  HA  THR X 172      11.324  -9.535   6.148  1.00  0.00           H
ATOM   2606  CB  THR X 172      11.822  -7.526   6.720  1.00  0.00           C
ATOM   2607  HB  THR X 172      12.640  -6.989   7.200  1.00  0.00           H
ATOM   2608  CG2 THR X 172      11.351  -6.738   5.454  1.00  0.00           C
ATOM   2609 HG21 THR X 172      10.739  -5.850   5.641  1.00  0.00           H
ATOM   2610 HG22 THR X 172      10.640  -7.400   4.981  1.00  0.00           H
ATOM   2611 HG23 THR X 172      12.148  -6.613   4.719  1.00  0.00           H
ATOM   2612  OG1 THR X 172      10.663  -7.582   7.559  1.00  0.00           O
ATOM   2613  HG1 THR X 172      11.002  -7.633   8.461  1.00  0.00           H
ATOM   2614  C   THR X 172      13.291  -9.273   5.501  1.00  0.00           C
ATOM   2615  O   THR X 172      14.481  -9.160   5.869  1.00  0.00           O
ATOM   2616  N   ARG X 173      12.982  -9.347   4.214  1.00  0.00           N
ATOM   2617  H   ARG X 173      12.002  -9.280   3.978  1.00  0.00           H
ATOM   2618  CA  ARG X 173      13.894  -9.707   3.146  1.00  0.00           C
ATOM   2619  HA  ARG X 173      14.888  -9.382   3.433  1.00  0.00           H
ATOM   2620  CB  ARG X 173      13.784 -11.209   2.807  1.00  0.00           C
ATOM   2621  HB2 ARG X 173      12.752 -11.396   2.494  1.00  0.00           H
ATOM   2622  HB3 ARG X 173      14.453 -11.460   1.981  1.00  0.00           H
ATOM   2623  CG  ARG X 173      14.184 -12.135   3.867  1.00  0.00           C
ATOM   2624  HG2 ARG X 173      15.134 -11.890   4.344  1.00  0.00           H
ATOM   2625  HG3 ARG X 173      13.460 -12.024   4.670  1.00  0.00           H
ATOM   2626  CD  ARG X 173      14.384 -13.589   3.436  1.00  0.00           C
ATOM   2627  HD2 ARG X 173      13.465 -14.080   3.102  1.00  0.00           H
ATOM   2628  HD3 ARG X 173      15.035 -13.633   2.564  1.00  0.00           H
ATOM   2629  NE  ARG X 173      14.974 -14.396   4.464  1.00  0.00           N
ATOM   2630  HE  ARG X 173      15.384 -13.944   5.268  1.00  0.00           H
ATOM   2631  CZ  ARG X 173      15.144 -15.743   4.432  1.00  0.00           C
ATOM   2632  NH1 ARG X 173      14.755 -16.477   3.450  1.00  0.00           N
ATOM   2633 HH11 ARG X 173      14.212 -16.061   2.706  1.00  0.00           H
ATOM   2634 HH12 ARG X 173      15.034 -17.436   3.340  1.00  0.00           H
ATOM   2635  NH2 ARG X 173      15.840 -16.218   5.397  1.00  0.00           N
ATOM   2636 HH21 ARG X 173      16.030 -15.550   6.125  1.00  0.00           H
ATOM   2637 HH22 ARG X 173      16.024 -17.196   5.548  1.00  0.00           H
ATOM   2638  C   ARG X 173      13.468  -8.893   1.923  1.00  0.00           C
ATOM   2639  O   ARG X 173      12.274  -8.566   1.795  1.00  0.00           O
ATOM   2640  N   ILE X 174      14.449  -8.590   1.057  1.00  0.00           N
ATOM   2641  H   ILE X 174      15.378  -8.813   1.375  1.00  0.00           H
ATOM   2642  CA  ILE X 174      14.220  -8.157  -0.315  1.00  0.00           C
ATOM   2643  HA  ILE X 174      13.182  -7.895  -0.548  1.00  0.00           H
ATOM   2644  CB  ILE X 174      15.068  -6.937  -0.554  1.00  0.00           C
ATOM   2645  HB  ILE X 174      16.099  -7.259  -0.444  1.00  0.00           H
ATOM   2646  CG2 ILE X 174      14.955  -6.420  -1.976  1.00  0.00           C
ATOM   2647 HG21 ILE X 174      15.530  -5.492  -1.969  1.00  0.00           H
ATOM   2648 HG22 ILE X 174      13.935  -6.175  -2.281  1.00  0.00           H
ATOM   2649 HG23 ILE X 174      15.428  -7.136  -2.634  1.00  0.00           H
ATOM   2650  CG1 ILE X 174      14.776  -5.798   0.452  1.00  0.00           C
ATOM   2651 HG12 ILE X 174      15.172  -6.075   1.426  1.00  0.00           H
ATOM   2652 HG13 ILE X 174      15.387  -4.944   0.141  1.00  0.00           H
ATOM   2653  CD1 ILE X 174      13.302  -5.450   0.471  1.00  0.00           C
ATOM   2654 HD11 ILE X 174      12.891  -5.296  -0.527  1.00  0.00           H
ATOM   2655 HD12 ILE X 174      13.123  -4.542   1.041  1.00  0.00           H
ATOM   2656 HD13 ILE X 174      12.871  -6.248   1.066  1.00  0.00           H
ATOM   2657  C   ILE X 174      14.625  -9.328  -1.219  1.00  0.00           C
ATOM   2658  O   ILE X 174      15.798  -9.855  -1.200  1.00  0.00           O
ATOM   2659  N   TYR X 175      13.661  -9.754  -2.024  1.00  0.00           N
ATOM   2660  H   TYR X 175      12.822  -9.186  -2.019  1.00  0.00           H
ATOM   2661  CA  TYR X 175      13.895 -10.634  -3.178  1.00  0.00           C
ATOM   2662  HA  TYR X 175      14.802 -11.221  -2.998  1.00  0.00           H
ATOM   2663  CB  TYR X 175      12.833 -11.743  -3.242  1.00  0.00           C
ATOM   2664  HB2 TYR X 175      11.817 -11.346  -3.214  1.00  0.00           H
ATOM   2665  HB3 TYR X 175      12.857 -12.282  -4.195  1.00  0.00           H
ATOM   2666  CG  TYR X 175      12.876 -12.747  -2.055  1.00  0.00           C
ATOM   2667  CD1 TYR X 175      12.609 -12.377  -0.672  1.00  0.00           C
ATOM   2668  HD1 TYR X 175      12.375 -11.386  -0.320  1.00  0.00           H
ATOM   2669  CE1 TYR X 175      12.725 -13.376   0.336  1.00  0.00           C
ATOM   2670  HE1 TYR X 175      12.426 -13.184   1.360  1.00  0.00           H
ATOM   2671  CZ  TYR X 175      13.179 -14.649  -0.005  1.00  0.00           C
ATOM   2672  OH  TYR X 175      13.436 -15.567   0.950  1.00  0.00           O
ATOM   2673  HH  TYR X 175      13.434 -16.481   0.687  1.00  0.00           H
ATOM   2674  CE2 TYR X 175      13.320 -15.063  -1.346  1.00  0.00           C
ATOM   2675  HE2 TYR X 175      13.670 -16.047  -1.599  1.00  0.00           H
ATOM   2676  CD2 TYR X 175      13.245 -14.072  -2.351  1.00  0.00           C
ATOM   2677  HD2 TYR X 175      13.475 -14.340  -3.372  1.00  0.00           H
ATOM   2678  C   TYR X 175      13.935  -9.851  -4.535  1.00  0.00           C
ATOM   2679  O   TYR X 175      13.311  -8.770  -4.537  1.00  0.00           O
ATOM   2680  N   TYR X 176      14.658 -10.382  -5.506  1.00  0.00           N
ATOM   2681  H   TYR X 176      15.225 -11.186  -5.280  1.00  0.00           H
ATOM   2682  CA  TYR X 176      14.803  -9.836  -6.848  1.00  0.00           C
ATOM   2683  HA  TYR X 176      14.149  -8.959  -6.868  1.00  0.00           H
ATOM   2684  CB  TYR X 176      16.257  -9.342  -7.015  1.00  0.00           C
ATOM   2685  HB2 TYR X 176      16.992 -10.139  -6.895  1.00  0.00           H
ATOM   2686  HB3 TYR X 176      16.324  -8.890  -8.009  1.00  0.00           H
ATOM   2687  CG  TYR X 176      16.714  -8.156  -6.131  1.00  0.00           C
ATOM   2688  CD1 TYR X 176      17.296  -8.353  -4.892  1.00  0.00           C
ATOM   2689  HD1 TYR X 176      17.396  -9.340  -4.473  1.00  0.00           H
ATOM   2690  CE1 TYR X 176      17.780  -7.275  -4.112  1.00  0.00           C
ATOM   2691  HE1 TYR X 176      18.336  -7.522  -3.212  1.00  0.00           H
ATOM   2692  CZ  TYR X 176      17.610  -5.937  -4.521  1.00  0.00           C
ATOM   2693  OH  TYR X 176      18.017  -4.879  -3.783  1.00  0.00           O
ATOM   2694  HH  TYR X 176      18.413  -4.161  -4.286  1.00  0.00           H
ATOM   2695  CE2 TYR X 176      17.055  -5.757  -5.805  1.00  0.00           C
ATOM   2696  HE2 TYR X 176      16.959  -4.733  -6.136  1.00  0.00           H
ATOM   2697  CD2 TYR X 176      16.631  -6.840  -6.618  1.00  0.00           C
ATOM   2698  HD2 TYR X 176      16.147  -6.648  -7.560  1.00  0.00           H
ATOM   2699  C   TYR X 176      14.447 -10.812  -7.956  1.00  0.00           C
ATOM   2700  O   TYR X 176      15.182 -11.756  -8.199  1.00  0.00           O
ATOM   2701  N   PHE X 177      13.456 -10.562  -8.758  1.00  0.00           N
ATOM   2702  H   PHE X 177      12.876  -9.756  -8.566  1.00  0.00           H
ATOM   2703  CA  PHE X 177      13.190 -11.424  -9.958  1.00  0.00           C
ATOM   2704  HA  PHE X 177      13.714 -12.326  -9.655  1.00  0.00           H
ATOM   2705  CB  PHE X 177      11.700 -11.773 -10.014  1.00  0.00           C
ATOM   2706  HB2 PHE X 177      11.125 -10.896 -10.322  1.00  0.00           H
ATOM   2707  HB3 PHE X 177      11.681 -12.556 -10.765  1.00  0.00           H
ATOM   2708  CG  PHE X 177      11.090 -12.229  -8.698  1.00  0.00           C
ATOM   2709  CD1 PHE X 177      11.075 -13.593  -8.276  1.00  0.00           C
ATOM   2710  HD1 PHE X 177      11.529 -14.299  -8.959  1.00  0.00           H
ATOM   2711  CE1 PHE X 177      10.440 -13.972  -7.051  1.00  0.00           C
ATOM   2712  HE1 PHE X 177      10.522 -14.973  -6.651  1.00  0.00           H
ATOM   2713  CZ  PHE X 177       9.874 -13.104  -6.172  1.00  0.00           C
ATOM   2714  HZ  PHE X 177       9.522 -13.442  -5.205  1.00  0.00           H
ATOM   2715  CE2 PHE X 177      10.008 -11.748  -6.535  1.00  0.00           C
ATOM   2716  HE2 PHE X 177       9.742 -11.010  -5.791  1.00  0.00           H
ATOM   2717  CD2 PHE X 177      10.612 -11.323  -7.737  1.00  0.00           C
ATOM   2718  HD2 PHE X 177      10.628 -10.249  -7.861  1.00  0.00           H
ATOM   2719  C   PHE X 177      13.682 -10.769 -11.236  1.00  0.00           C
ATOM   2720  O   PHE X 177      13.583  -9.540 -11.263  1.00  0.00           O
ATOM   2721  N   LYS X 178      14.140 -11.506 -12.241  1.00  0.00           N
ATOM   2722  H   LYS X 178      14.372 -12.473 -12.113  1.00  0.00           H
ATOM   2723  CA  LYS X 178      14.308 -11.109 -13.631  1.00  0.00           C
ATOM   2724  HA  LYS X 178      13.601 -10.344 -13.925  1.00  0.00           H
ATOM   2725  CB  LYS X 178      15.759 -10.475 -13.918  1.00  0.00           C
ATOM   2726  HB2 LYS X 178      15.857  -9.646 -13.208  1.00  0.00           H
ATOM   2727  HB3 LYS X 178      16.479 -11.238 -13.649  1.00  0.00           H
ATOM   2728  CG  LYS X 178      15.990  -9.910 -15.357  1.00  0.00           C
ATOM   2729  HG2 LYS X 178      15.879 -10.691 -16.107  1.00  0.00           H
ATOM   2730  HG3 LYS X 178      15.254  -9.135 -15.537  1.00  0.00           H
ATOM   2731  CD  LYS X 178      17.333  -9.244 -15.567  1.00  0.00           C
ATOM   2732  HD2 LYS X 178      17.467  -8.323 -14.994  1.00  0.00           H
ATOM   2733  HD3 LYS X 178      18.028 -10.011 -15.223  1.00  0.00           H
ATOM   2734  CE  LYS X 178      17.670  -8.914 -16.967  1.00  0.00           C
ATOM   2735  HE2 LYS X 178      18.736  -8.730 -17.093  1.00  0.00           H
ATOM   2736  HE3 LYS X 178      17.469  -9.766 -17.620  1.00  0.00           H
ATOM   2737  NZ  LYS X 178      16.809  -7.762 -17.465  1.00  0.00           N
ATOM   2738  HZ1 LYS X 178      16.937  -6.965 -16.864  1.00  0.00           H
ATOM   2739  HZ2 LYS X 178      15.847  -7.982 -17.658  1.00  0.00           H
ATOM   2740  HZ3 LYS X 178      17.060  -7.472 -18.394  1.00  0.00           H
ATOM   2741  C   LYS X 178      13.889 -12.342 -14.405  1.00  0.00           C
ATOM   2742  O   LYS X 178      14.085 -13.517 -13.922  1.00  0.00           O
ATOM   2743  N   GLU X 179      13.152 -12.138 -15.507  1.00  0.00           N
ATOM   2744  H   GLU X 179      12.974 -11.193 -15.811  1.00  0.00           H
ATOM   2745  CA  GLU X 179      12.487 -13.278 -16.284  1.00  0.00           C
ATOM   2746  HA  GLU X 179      11.786 -12.865 -17.012  1.00  0.00           H
ATOM   2747  CB  GLU X 179      13.430 -14.049 -17.197  1.00  0.00           C
ATOM   2748  HB2 GLU X 179      14.002 -14.761 -16.605  1.00  0.00           H
ATOM   2749  HB3 GLU X 179      12.843 -14.677 -17.859  1.00  0.00           H
ATOM   2750  CG  GLU X 179      14.396 -13.315 -18.190  1.00  0.00           C
ATOM   2751  HG2 GLU X 179      15.083 -12.715 -17.585  1.00  0.00           H
ATOM   2752  HG3 GLU X 179      14.949 -13.999 -18.828  1.00  0.00           H
ATOM   2753  CD  GLU X 179      13.598 -12.448 -19.173  1.00  0.00           C
ATOM   2754  OE1 GLU X 179      12.761 -12.966 -19.941  1.00  0.00           O
ATOM   2755  OE2 GLU X 179      13.774 -11.205 -19.042  1.00  0.00           O
ATOM   2756  C   GLU X 179      11.586 -14.167 -15.477  1.00  0.00           C
ATOM   2757  O   GLU X 179      11.468 -15.411 -15.683  1.00  0.00           O
ATOM   2758  N   GLY X 180      10.981 -13.567 -14.493  1.00  0.00           N
ATOM   2759  H   GLY X 180      11.247 -12.604 -14.344  1.00  0.00           H
ATOM   2760  CA  GLY X 180       9.948 -14.181 -13.646  1.00  0.00           C
ATOM   2761  HA2 GLY X 180       9.394 -13.371 -13.168  1.00  0.00           H
ATOM   2762  HA3 GLY X 180       9.290 -14.796 -14.271  1.00  0.00           H
ATOM   2763  C   GLY X 180      10.505 -15.077 -12.558  1.00  0.00           C
ATOM   2764  O   GLY X 180       9.842 -15.671 -11.727  1.00  0.00           O
ATOM   2765  N   LYS X 181      11.845 -15.264 -12.553  1.00  0.00           N
ATOM   2766  H   LYS X 181      12.386 -14.705 -13.195  1.00  0.00           H
ATOM   2767  CA  LYS X 181      12.673 -16.259 -11.811  1.00  0.00           C
ATOM   2768  HA  LYS X 181      12.042 -16.748 -11.078  1.00  0.00           H
ATOM   2769  CB  LYS X 181      13.303 -17.269 -12.771  1.00  0.00           C
ATOM   2770  HB2 LYS X 181      13.730 -18.078 -12.178  1.00  0.00           H
ATOM   2771  HB3 LYS X 181      12.460 -17.742 -13.280  1.00  0.00           H
ATOM   2772  CG  LYS X 181      14.190 -16.610 -13.815  1.00  0.00           C
ATOM   2773  HG2 LYS X 181      13.624 -15.917 -14.430  1.00  0.00           H
ATOM   2774  HG3 LYS X 181      14.993 -16.038 -13.354  1.00  0.00           H
ATOM   2775  CD  LYS X 181      14.880 -17.631 -14.715  1.00  0.00           C
ATOM   2776  HD2 LYS X 181      15.605 -17.163 -15.370  1.00  0.00           H
ATOM   2777  HD3 LYS X 181      15.347 -18.312 -14.004  1.00  0.00           H
ATOM   2778  CE  LYS X 181      13.882 -18.375 -15.554  1.00  0.00           C
ATOM   2779  HE2 LYS X 181      12.931 -18.604 -15.070  1.00  0.00           H
ATOM   2780  HE3 LYS X 181      13.581 -17.704 -16.356  1.00  0.00           H
ATOM   2781  NZ  LYS X 181      14.490 -19.635 -16.046  1.00  0.00           N
ATOM   2782  HZ1 LYS X 181      13.830 -20.212 -16.547  1.00  0.00           H
ATOM   2783  HZ2 LYS X 181      14.902 -20.161 -15.288  1.00  0.00           H
ATOM   2784  HZ3 LYS X 181      15.243 -19.441 -16.691  1.00  0.00           H
ATOM   2785  C   LYS X 181      13.678 -15.510 -10.936  1.00  0.00           C
ATOM   2786  O   LYS X 181      13.858 -14.316 -11.112  1.00  0.00           O
ATOM   2787  N   ILE X 182      14.358 -16.164  -9.977  1.00  0.00           N
ATOM   2788  H   ILE X 182      14.123 -17.134  -9.832  1.00  0.00           H
ATOM   2789  CA  ILE X 182      15.091 -15.413  -8.913  1.00  0.00           C
ATOM   2790  HA  ILE X 182      14.618 -14.464  -8.664  1.00  0.00           H
ATOM   2791  CB  ILE X 182      15.023 -16.244  -7.553  1.00  0.00           C
ATOM   2792  HB  ILE X 182      15.546 -17.196  -7.545  1.00  0.00           H
ATOM   2793  CG2 ILE X 182      15.490 -15.376  -6.385  1.00  0.00           C
ATOM   2794 HG21 ILE X 182      15.431 -15.979  -5.479  1.00  0.00           H
ATOM   2795 HG22 ILE X 182      14.809 -14.603  -6.026  1.00  0.00           H
ATOM   2796 HG23 ILE X 182      16.502 -14.986  -6.529  1.00  0.00           H
ATOM   2797  CG1 ILE X 182      13.516 -16.502  -7.246  1.00  0.00           C
ATOM   2798 HG12 ILE X 182      12.976 -15.564  -7.080  1.00  0.00           H
ATOM   2799 HG13 ILE X 182      13.090 -17.019  -8.107  1.00  0.00           H
ATOM   2800  CD1 ILE X 182      13.226 -17.401  -6.040  1.00  0.00           C
ATOM   2801 HD11 ILE X 182      12.232 -17.821  -6.267  1.00  0.00           H
ATOM   2802 HD12 ILE X 182      13.060 -16.850  -5.118  1.00  0.00           H
ATOM   2803 HD13 ILE X 182      13.930 -18.225  -5.971  1.00  0.00           H
ATOM   2804  C   ILE X 182      16.612 -15.050  -9.207  1.00  0.00           C
ATOM   2805  O   ILE X 182      17.366 -16.027  -9.317  1.00  0.00           O
ATOM   2806  N   LEU X 183      16.911 -13.800  -9.308  1.00  0.00           N
ATOM   2807  H   LEU X 183      16.186 -13.101  -9.171  1.00  0.00           H
ATOM   2808  CA  LEU X 183      18.228 -13.282  -9.654  1.00  0.00           C
ATOM   2809  HA  LEU X 183      18.580 -13.971 -10.427  1.00  0.00           H
ATOM   2810  CB  LEU X 183      18.065 -11.789 -10.102  1.00  0.00           C
ATOM   2811  HB2 LEU X 183      17.367 -11.778 -10.946  1.00  0.00           H
ATOM   2812  HB3 LEU X 183      17.569 -11.163  -9.355  1.00  0.00           H
ATOM   2813  CG  LEU X 183      19.302 -11.095 -10.603  1.00  0.00           C
ATOM   2814  HG  LEU X 183      19.892 -10.989  -9.696  1.00  0.00           H
ATOM   2815  CD1 LEU X 183      20.100 -11.836 -11.650  1.00  0.00           C
ATOM   2816 HD11 LEU X 183      21.109 -11.411 -11.718  1.00  0.00           H
ATOM   2817 HD12 LEU X 183      19.641 -11.631 -12.610  1.00  0.00           H
ATOM   2818 HD13 LEU X 183      20.325 -12.874 -11.406  1.00  0.00           H
ATOM   2819  CD2 LEU X 183      18.981  -9.660 -11.020  1.00  0.00           C
ATOM   2820 HD21 LEU X 183      18.613  -9.216 -10.103  1.00  0.00           H
ATOM   2821 HD22 LEU X 183      19.853  -9.127 -11.408  1.00  0.00           H
ATOM   2822 HD23 LEU X 183      18.127  -9.598 -11.697  1.00  0.00           H
ATOM   2823  C   LEU X 183      19.113 -13.340  -8.409  1.00  0.00           C
ATOM   2824  O   LEU X 183      20.324 -13.634  -8.443  1.00  0.00           O
ATOM   2825  N   LYS X 184      18.457 -12.884  -7.238  1.00  0.00           N
ATOM   2826  H   LYS X 184      17.485 -12.649  -7.409  1.00  0.00           H
ATOM   2827  CA  LYS X 184      19.025 -12.663  -5.847  1.00  0.00           C
ATOM   2828  HA  LYS X 184      19.551 -13.571  -5.552  1.00  0.00           H
ATOM   2829  CB  LYS X 184      20.006 -11.446  -5.835  1.00  0.00           C
ATOM   2830  HB2 LYS X 184      20.646 -11.605  -6.711  1.00  0.00           H
ATOM   2831  HB3 LYS X 184      19.454 -10.514  -5.988  1.00  0.00           H
ATOM   2832  CG  LYS X 184      20.903 -11.246  -4.694  1.00  0.00           C
ATOM   2833  HG2 LYS X 184      20.257 -10.956  -3.868  1.00  0.00           H
ATOM   2834  HG3 LYS X 184      21.336 -12.210  -4.430  1.00  0.00           H
ATOM   2835  CD  LYS X 184      22.191 -10.375  -4.946  1.00  0.00           C
ATOM   2836  HD2 LYS X 184      22.607 -10.710  -5.896  1.00  0.00           H
ATOM   2837  HD3 LYS X 184      21.870  -9.344  -5.016  1.00  0.00           H
ATOM   2838  CE  LYS X 184      23.259 -10.548  -3.774  1.00  0.00           C
ATOM   2839  HE2 LYS X 184      22.768 -10.535  -2.800  1.00  0.00           H
ATOM   2840  HE3 LYS X 184      23.763 -11.514  -3.786  1.00  0.00           H
ATOM   2841  NZ  LYS X 184      24.235  -9.430  -3.841  1.00  0.00           N
ATOM   2842  HZ1 LYS X 184      23.857  -8.493  -3.776  1.00  0.00           H
ATOM   2843  HZ2 LYS X 184      24.785  -9.504  -4.689  1.00  0.00           H
ATOM   2844  HZ3 LYS X 184      24.882  -9.552  -3.078  1.00  0.00           H
ATOM   2845  C   LYS X 184      17.925 -12.547  -4.780  1.00  0.00           C
ATOM   2846  O   LYS X 184      16.850 -12.037  -4.968  1.00  0.00           O
ATOM   2847  N   TRP X 185      18.225 -12.899  -3.529  1.00  0.00           N
ATOM   2848  H   TRP X 185      19.058 -13.457  -3.439  1.00  0.00           H
ATOM   2849  CA  TRP X 185      17.492 -12.494  -2.324  1.00  0.00           C
ATOM   2850  HA  TRP X 185      16.907 -11.604  -2.555  1.00  0.00           H
ATOM   2851  CB  TRP X 185      16.516 -13.696  -1.924  1.00  0.00           C
ATOM   2852  HB2 TRP X 185      15.920 -13.337  -1.087  1.00  0.00           H
ATOM   2853  HB3 TRP X 185      15.887 -14.011  -2.759  1.00  0.00           H
ATOM   2854  CG  TRP X 185      17.095 -14.978  -1.395  1.00  0.00           C
ATOM   2855  CD1 TRP X 185      17.177 -16.110  -2.100  1.00  0.00           C
ATOM   2856  HD1 TRP X 185      17.007 -16.203  -3.158  1.00  0.00           H
ATOM   2857  NE1 TRP X 185      17.751 -17.087  -1.318  1.00  0.00           N
ATOM   2858  HE1 TRP X 185      17.994 -18.015  -1.626  1.00  0.00           H
ATOM   2859  CE2 TRP X 185      17.923 -16.606  -0.016  1.00  0.00           C
ATOM   2860  CZ2 TRP X 185      18.356 -17.270   1.095  1.00  0.00           C
ATOM   2861  HZ2 TRP X 185      18.607 -18.306   0.896  1.00  0.00           H
ATOM   2862  CH2 TRP X 185      18.366 -16.582   2.340  1.00  0.00           C
ATOM   2863  HH2 TRP X 185      18.657 -17.115   3.228  1.00  0.00           H
ATOM   2864  CZ3 TRP X 185      17.977 -15.236   2.397  1.00  0.00           C
ATOM   2865  HZ3 TRP X 185      18.002 -14.650   3.301  1.00  0.00           H
ATOM   2866  CE3 TRP X 185      17.567 -14.565   1.171  1.00  0.00           C
ATOM   2867  HE3 TRP X 185      17.350 -13.507   1.118  1.00  0.00           H
ATOM   2868  CD2 TRP X 185      17.601 -15.283  -0.040  1.00  0.00           C
ATOM   2869  C   TRP X 185      18.504 -12.208  -1.273  1.00  0.00           C
ATOM   2870  O   TRP X 185      19.508 -12.961  -1.186  1.00  0.00           O
ATOM   2871  N   GLU X 186      18.238 -11.251  -0.389  1.00  0.00           N
ATOM   2872  H   GLU X 186      17.473 -10.626  -0.603  1.00  0.00           H
ATOM   2873  CA  GLU X 186      18.918 -11.021   0.868  1.00  0.00           C
ATOM   2874  HA  GLU X 186      19.327 -11.978   1.185  1.00  0.00           H
ATOM   2875  CB  GLU X 186      20.009 -10.051   0.609  1.00  0.00           C
ATOM   2876  HB2 GLU X 186      19.643  -9.246  -0.018  1.00  0.00           H
ATOM   2877  HB3 GLU X 186      20.299  -9.604   1.567  1.00  0.00           H
ATOM   2878  CG  GLU X 186      21.306 -10.587  -0.053  1.00  0.00           C
ATOM   2879  HG2 GLU X 186      21.665 -11.539   0.351  1.00  0.00           H
ATOM   2880  HG3 GLU X 186      21.073 -10.735  -1.111  1.00  0.00           H
ATOM   2881  CD  GLU X 186      22.272  -9.399  -0.124  1.00  0.00           C
ATOM   2882  OE1 GLU X 186      21.928  -8.207   0.151  1.00  0.00           O
ATOM   2883  OE2 GLU X 186      23.437  -9.670  -0.507  1.00  0.00           O
ATOM   2884  C   GLU X 186      18.086 -10.635   2.076  1.00  0.00           C
ATOM   2885  O   GLU X 186      17.002 -10.022   1.897  1.00  0.00           O
ATOM   2886  N   PRO X 187      18.480 -10.978   3.304  1.00  0.00           N
ATOM   2887  CD  PRO X 187      19.603 -11.818   3.665  1.00  0.00           C
ATOM   2888  HD2 PRO X 187      20.449 -11.570   3.027  1.00  0.00           H
ATOM   2889  HD3 PRO X 187      19.399 -12.871   3.472  1.00  0.00           H
ATOM   2890  CG  PRO X 187      19.842 -11.553   5.173  1.00  0.00           C
ATOM   2891  HG2 PRO X 187      20.520 -10.697   5.184  1.00  0.00           H
ATOM   2892  HG3 PRO X 187      19.978 -12.426   5.809  1.00  0.00           H
ATOM   2893  CB  PRO X 187      18.539 -10.996   5.715  1.00  0.00           C
ATOM   2894  HB2 PRO X 187      18.551 -10.321   6.560  1.00  0.00           H
ATOM   2895  HB3 PRO X 187      17.842 -11.757   6.050  1.00  0.00           H
ATOM   2896  CA  PRO X 187      17.909 -10.304   4.483  1.00  0.00           C
ATOM   2897  HA  PRO X 187      16.831 -10.510   4.521  1.00  0.00           H
ATOM   2898  C   PRO X 187      18.055  -8.791   4.363  1.00  0.00           C
ATOM   2899  O   PRO X 187      19.170  -8.384   3.962  1.00  0.00           O
ATOM   2900  N   LEU X 188      16.989  -8.023   4.685  1.00  0.00           N
ATOM   2901  H   LEU X 188      16.148  -8.460   5.045  1.00  0.00           H
ATOM   2902  CA  LEU X 188      16.932  -6.586   4.291  1.00  0.00           C
ATOM   2903  HA  LEU X 188      17.229  -6.409   3.267  1.00  0.00           H
ATOM   2904  CB  LEU X 188      15.506  -6.136   4.564  1.00  0.00           C
ATOM   2905  HB2 LEU X 188      14.848  -6.508   3.779  1.00  0.00           H
ATOM   2906  HB3 LEU X 188      15.186  -6.625   5.488  1.00  0.00           H
ATOM   2907  CG  LEU X 188      15.304  -4.530   4.685  1.00  0.00           C
ATOM   2908  HG  LEU X 188      16.100  -4.141   5.311  1.00  0.00           H
ATOM   2909  CD1 LEU X 188      15.478  -3.925   3.318  1.00  0.00           C
ATOM   2910 HD11 LEU X 188      16.178  -4.421   2.636  1.00  0.00           H
ATOM   2911 HD12 LEU X 188      15.920  -2.946   3.471  1.00  0.00           H
ATOM   2912 HD13 LEU X 188      14.564  -3.768   2.759  1.00  0.00           H
ATOM   2913  CD2 LEU X 188      13.954  -4.170   5.225  1.00  0.00           C
ATOM   2914 HD21 LEU X 188      13.210  -4.717   4.629  1.00  0.00           H
ATOM   2915 HD22 LEU X 188      13.807  -4.590   6.214  1.00  0.00           H
ATOM   2916 HD23 LEU X 188      13.913  -3.088   5.081  1.00  0.00           H
ATOM   2917  C   LEU X 188      17.972  -5.833   5.121  1.00  0.00           C
ATOM   2918  O   LEU X 188      18.058  -6.146   6.316  1.00  0.00           O
ATOM   2919  N   ALA X 189      18.701  -4.858   4.565  1.00  0.00           N
ATOM   2920  H   ALA X 189      18.607  -4.602   3.591  1.00  0.00           H
ATOM   2921  CA  ALA X 189      19.724  -4.106   5.378  1.00  0.00           C
ATOM   2922  HA  ALA X 189      20.030  -4.612   6.300  1.00  0.00           H
ATOM   2923  CB  ALA X 189      20.922  -3.844   4.418  1.00  0.00           C
ATOM   2924  HB1 ALA X 189      20.625  -3.119   3.665  1.00  0.00           H
ATOM   2925  HB2 ALA X 189      21.379  -4.746   4.038  1.00  0.00           H
ATOM   2926  HB3 ALA X 189      21.662  -3.200   4.912  1.00  0.00           H
ATOM   2927  C   ALA X 189      19.142  -2.728   5.915  1.00  0.00           C
ATOM   2928  O   ALA X 189      18.108  -2.218   5.469  1.00  0.00           O
ATOM   2929  N   GLY X 190      19.904  -2.031   6.836  1.00  0.00           N
ATOM   2930  H   GLY X 190      20.724  -2.511   7.145  1.00  0.00           H
ATOM   2931  CA  GLY X 190      19.561  -0.702   7.417  1.00  0.00           C
ATOM   2932  HA2 GLY X 190      20.534  -0.208   7.467  1.00  0.00           H
ATOM   2933  HA3 GLY X 190      18.875  -0.290   6.680  1.00  0.00           H
ATOM   2934  C   GLY X 190      18.807  -0.674   8.738  1.00  0.00           C
ATOM   2935  O   GLY X 190      18.489  -1.625   9.387  1.00  0.00           O
ATOM   2936  N   THR X 191      18.612   0.532   9.243  1.00  0.00           N
ATOM   2937  H   THR X 191      18.766   1.345   8.660  1.00  0.00           H
ATOM   2938  CA  THR X 191      18.516   0.858  10.675  1.00  0.00           C
ATOM   2939  HA  THR X 191      19.228   0.206  11.178  1.00  0.00           H
ATOM   2940  CB  THR X 191      19.010   2.300  10.988  1.00  0.00           C
ATOM   2941  HB  THR X 191      18.840   2.573  12.032  1.00  0.00           H
ATOM   2942  CG2 THR X 191      20.543   2.518  10.769  1.00  0.00           C
ATOM   2943 HG21 THR X 191      20.865   3.524  10.488  1.00  0.00           H
ATOM   2944 HG22 THR X 191      20.850   1.900   9.918  1.00  0.00           H
ATOM   2945 HG23 THR X 191      21.132   2.112  11.593  1.00  0.00           H
ATOM   2946  OG1 THR X 191      18.439   3.197  10.100  1.00  0.00           O
ATOM   2947  HG1 THR X 191      18.746   4.106  10.224  1.00  0.00           H
ATOM   2948  C   THR X 191      17.158   0.664  11.315  1.00  0.00           C
ATOM   2949  O   THR X 191      17.060   0.669  12.568  1.00  0.00           O
ATOM   2950  N   ALA X 192      16.133   0.337  10.484  1.00  0.00           N
ATOM   2951  H   ALA X 192      16.313   0.164   9.506  1.00  0.00           H
ATOM   2952  CA  ALA X 192      14.727   0.152  10.964  1.00  0.00           C
ATOM   2953  HA  ALA X 192      14.697   1.017  11.629  1.00  0.00           H
ATOM   2954  CB  ALA X 192      13.719   0.305   9.797  1.00  0.00           C
ATOM   2955  HB1 ALA X 192      13.653   1.366   9.573  1.00  0.00           H
ATOM   2956  HB2 ALA X 192      12.737  -0.066  10.086  1.00  0.00           H
ATOM   2957  HB3 ALA X 192      13.966  -0.423   9.028  1.00  0.00           H
ATOM   2958  C   ALA X 192      14.609  -1.226  11.668  1.00  0.00           C
ATOM   2959  O   ALA X 192      15.212  -2.200  11.250  1.00  0.00           O
ATOM   2960  N   LYS X 193      13.849  -1.307  12.788  1.00  0.00           N
ATOM   2961  H   LYS X 193      13.434  -0.426  13.066  1.00  0.00           H
ATOM   2962  CA  LYS X 193      13.676  -2.498  13.656  1.00  0.00           C
ATOM   2963  HA  LYS X 193      14.652  -2.967  13.814  1.00  0.00           H
ATOM   2964  CB  LYS X 193      13.126  -2.103  14.976  1.00  0.00           C
ATOM   2965  HB2 LYS X 193      13.736  -1.272  15.309  1.00  0.00           H
ATOM   2966  HB3 LYS X 193      12.073  -1.812  15.012  1.00  0.00           H
ATOM   2967  CG  LYS X 193      13.225  -3.146  16.091  1.00  0.00           C
ATOM   2968  HG2 LYS X 193      12.784  -4.086  15.767  1.00  0.00           H
ATOM   2969  HG3 LYS X 193      14.301  -3.312  16.132  1.00  0.00           H
ATOM   2970  CD  LYS X 193      12.725  -2.647  17.395  1.00  0.00           C
ATOM   2971  HD2 LYS X 193      13.092  -1.657  17.664  1.00  0.00           H
ATOM   2972  HD3 LYS X 193      11.636  -2.546  17.363  1.00  0.00           H
ATOM   2973  CE  LYS X 193      13.224  -3.606  18.517  1.00  0.00           C
ATOM   2974  HE2 LYS X 193      12.599  -3.331  19.361  1.00  0.00           H
ATOM   2975  HE3 LYS X 193      12.925  -4.588  18.157  1.00  0.00           H
ATOM   2976  NZ  LYS X 193      14.664  -3.341  18.817  1.00  0.00           N
ATOM   2977  HZ1 LYS X 193      14.873  -2.365  18.635  1.00  0.00           H
ATOM   2978  HZ2 LYS X 193      15.204  -4.051  18.337  1.00  0.00           H
ATOM   2979  HZ3 LYS X 193      14.767  -3.562  19.792  1.00  0.00           H
ATOM   2980  C   LYS X 193      12.835  -3.613  13.048  1.00  0.00           C
ATOM   2981  O   LYS X 193      13.087  -4.779  13.153  1.00  0.00           O
ATOM   2982  N   HIE X 194      11.717  -3.138  12.466  1.00  0.00           N
ATOM   2983  H   HIE X 194      11.530  -2.169  12.681  1.00  0.00           H
ATOM   2984  CA  HIE X 194      10.606  -4.006  12.105  1.00  0.00           C
ATOM   2985  HA  HIE X 194      11.057  -4.851  11.578  1.00  0.00           H
ATOM   2986  CB  HIE X 194       9.814  -4.413  13.326  1.00  0.00           C
ATOM   2987  HB2 HIE X 194      10.510  -4.834  14.059  1.00  0.00           H
ATOM   2988  HB3 HIE X 194       9.462  -3.464  13.733  1.00  0.00           H
ATOM   2989  CG  HIE X 194       8.587  -5.248  13.205  1.00  0.00           C
ATOM   2990  ND1 HIE X 194       7.289  -4.882  12.741  1.00  0.00           N
ATOM   2991  CE1 HIE X 194       6.568  -6.060  12.786  1.00  0.00           C
ATOM   2992  HE1 HIE X 194       5.586  -6.113  12.333  1.00  0.00           H
ATOM   2993  NE2 HIE X 194       7.350  -7.049  13.218  1.00  0.00           N
ATOM   2994  HE2 HIE X 194       7.028  -8.003  13.241  1.00  0.00           H
ATOM   2995  CD2 HIE X 194       8.604  -6.602  13.397  1.00  0.00           C
ATOM   2996  HD2 HIE X 194       9.498  -7.116  13.724  1.00  0.00           H
ATOM   2997  C   HIE X 194       9.758  -3.332  11.103  1.00  0.00           C
ATOM   2998  O   HIE X 194       9.380  -2.124  11.243  1.00  0.00           O
ATOM   2999  N   ILE X 195       9.625  -3.892   9.859  1.00  0.00           N
ATOM   3000  H   ILE X 195       9.820  -4.872   9.719  1.00  0.00           H
ATOM   3001  CA  ILE X 195       9.160  -3.171   8.684  1.00  0.00           C
ATOM   3002  HA  ILE X 195       8.706  -2.255   9.066  1.00  0.00           H
ATOM   3003  CB  ILE X 195      10.313  -2.795   7.843  1.00  0.00           C
ATOM   3004  HB  ILE X 195      10.584  -3.752   7.409  1.00  0.00           H
ATOM   3005  CG2 ILE X 195       9.851  -1.899   6.676  1.00  0.00           C
ATOM   3006 HG21 ILE X 195       9.104  -1.178   6.995  1.00  0.00           H
ATOM   3007 HG22 ILE X 195       9.547  -2.447   5.778  1.00  0.00           H
ATOM   3008 HG23 ILE X 195      10.701  -1.378   6.227  1.00  0.00           H
ATOM   3009  CG1 ILE X 195      11.597  -2.165   8.390  1.00  0.00           C
ATOM   3010 HG12 ILE X 195      12.101  -1.559   7.639  1.00  0.00           H
ATOM   3011 HG13 ILE X 195      11.276  -1.495   9.184  1.00  0.00           H
ATOM   3012  CD1 ILE X 195      12.587  -3.111   8.941  1.00  0.00           C
ATOM   3013 HD11 ILE X 195      12.895  -3.858   8.202  1.00  0.00           H
ATOM   3014 HD12 ILE X 195      12.276  -3.758   9.769  1.00  0.00           H
ATOM   3015 HD13 ILE X 195      13.494  -2.590   9.249  1.00  0.00           H
ATOM   3016  C   ILE X 195       8.038  -3.940   7.898  1.00  0.00           C
ATOM   3017  O   ILE X 195       8.244  -5.078   7.535  1.00  0.00           O
ATOM   3018  N   GLU X 196       6.831  -3.489   7.659  1.00  0.00           N
ATOM   3019  H   GLU X 196       6.735  -2.545   8.004  1.00  0.00           H
ATOM   3020  CA  GLU X 196       5.683  -4.156   6.969  1.00  0.00           C
ATOM   3021  HA  GLU X 196       5.952  -5.093   6.480  1.00  0.00           H
ATOM   3022  CB  GLU X 196       4.653  -4.619   7.957  1.00  0.00           C
ATOM   3023  HB2 GLU X 196       4.147  -3.829   8.512  1.00  0.00           H
ATOM   3024  HB3 GLU X 196       3.782  -4.981   7.408  1.00  0.00           H
ATOM   3025  CG  GLU X 196       5.107  -5.711   8.990  1.00  0.00           C
ATOM   3026  HG2 GLU X 196       6.168  -5.904   8.804  1.00  0.00           H
ATOM   3027  HG3 GLU X 196       5.112  -5.342  10.016  1.00  0.00           H
ATOM   3028  CD  GLU X 196       4.389  -7.031   8.915  1.00  0.00           C
ATOM   3029  OE1 GLU X 196       4.305  -7.795   9.964  1.00  0.00           O
ATOM   3030  OE2 GLU X 196       4.022  -7.440   7.755  1.00  0.00           O
ATOM   3031  C   GLU X 196       5.027  -3.361   5.857  1.00  0.00           C
ATOM   3032  O   GLU X 196       5.230  -2.113   5.812  1.00  0.00           O
ATOM   3033  N   GLU X 197       4.272  -4.071   4.987  1.00  0.00           N
ATOM   3034  H   GLU X 197       4.330  -5.074   4.998  1.00  0.00           H
ATOM   3035  CA  GLU X 197       3.256  -3.519   4.115  1.00  0.00           C
ATOM   3036  HA  GLU X 197       2.989  -4.283   3.391  1.00  0.00           H
ATOM   3037  CB  GLU X 197       1.997  -3.348   4.949  1.00  0.00           C
ATOM   3038  HB2 GLU X 197       1.693  -4.329   5.329  1.00  0.00           H
ATOM   3039  HB3 GLU X 197       2.283  -2.665   5.751  1.00  0.00           H
ATOM   3040  CG  GLU X 197       0.771  -2.860   4.241  1.00  0.00           C
ATOM   3041  HG2 GLU X 197       0.917  -1.782   4.184  1.00  0.00           H
ATOM   3042  HG3 GLU X 197       0.624  -3.424   3.317  1.00  0.00           H
ATOM   3043  CD  GLU X 197      -0.563  -3.157   5.055  1.00  0.00           C
ATOM   3044  OE1 GLU X 197      -1.735  -2.979   4.495  1.00  0.00           O
ATOM   3045  OE2 GLU X 197      -0.498  -3.406   6.311  1.00  0.00           O
ATOM   3046  C   GLU X 197       3.664  -2.203   3.439  1.00  0.00           C
ATOM   3047  O   GLU X 197       3.130  -1.138   3.625  1.00  0.00           O
ATOM   3048  N   CYX X 198       4.654  -2.331   2.546  1.00  0.00           N
ATOM   3049  H   CYX X 198       5.105  -3.225   2.428  1.00  0.00           H
ATOM   3050  CA  CYX X 198       5.337  -1.273   1.802  1.00  0.00           C
ATOM   3051  HA  CYX X 198       5.133  -0.465   2.506  1.00  0.00           H
ATOM   3052  CB  CYX X 198       6.844  -1.466   1.788  1.00  0.00           C
ATOM   3053  HB2 CYX X 198       6.996  -2.368   1.181  1.00  0.00           H
ATOM   3054  HB3 CYX X 198       7.218  -0.564   1.305  1.00  0.00           H
ATOM   3055  SG  CYX X 198       7.626  -1.795   3.368  1.00  0.00           S
ATOM   3056  C   CYX X 198       4.759  -0.876   0.462  1.00  0.00           C
ATOM   3057  O   CYX X 198       4.545  -1.809  -0.312  1.00  0.00           O
ATOM   3058  N   SER X 199       4.564   0.442   0.190  1.00  0.00           N
ATOM   3059  H   SER X 199       5.102   1.106   0.736  1.00  0.00           H
ATOM   3060  CA  SER X 199       4.189   0.985  -1.122  1.00  0.00           C
ATOM   3061  HA  SER X 199       4.111   0.215  -1.886  1.00  0.00           H
ATOM   3062  CB  SER X 199       2.879   1.767  -1.075  1.00  0.00           C
ATOM   3063  HB2 SER X 199       2.495   2.093  -2.044  1.00  0.00           H
ATOM   3064  HB3 SER X 199       2.061   1.100  -0.789  1.00  0.00           H
ATOM   3065  OG  SER X 199       3.071   2.775  -0.158  1.00  0.00           O
ATOM   3066  HG  SER X 199       3.151   2.422   0.733  1.00  0.00           H
ATOM   3067  C   SER X 199       5.190   2.000  -1.693  1.00  0.00           C
ATOM   3068  O   SER X 199       6.052   2.523  -1.000  1.00  0.00           O
ATOM   3069  N   CYX X 200       5.256   2.071  -3.026  1.00  0.00           N
ATOM   3070  H   CYX X 200       4.548   1.614  -3.591  1.00  0.00           H
ATOM   3071  CA  CYX X 200       6.522   2.429  -3.659  1.00  0.00           C
ATOM   3072  HA  CYX X 200       7.187   2.992  -3.006  1.00  0.00           H
ATOM   3073  CB  CYX X 200       7.325   1.190  -4.185  1.00  0.00           C
ATOM   3074  HB2 CYX X 200       6.647   0.570  -4.772  1.00  0.00           H
ATOM   3075  HB3 CYX X 200       8.244   1.461  -4.695  1.00  0.00           H
ATOM   3076  SG  CYX X 200       7.912   0.031  -2.940  1.00  0.00           S
ATOM   3077  C   CYX X 200       6.357   3.208  -4.921  1.00  0.00           C
ATOM   3078  O   CYX X 200       5.367   3.220  -5.682  1.00  0.00           O
ATOM   3079  N   TYR X 201       7.418   3.882  -5.282  1.00  0.00           N
ATOM   3080  H   TYR X 201       8.257   3.726  -4.729  1.00  0.00           H
ATOM   3081  CA  TYR X 201       7.698   4.627  -6.513  1.00  0.00           C
ATOM   3082  HA  TYR X 201       7.296   4.142  -7.406  1.00  0.00           H
ATOM   3083  CB  TYR X 201       7.066   6.065  -6.393  1.00  0.00           C
ATOM   3084  HB2 TYR X 201       7.068   6.639  -7.317  1.00  0.00           H
ATOM   3085  HB3 TYR X 201       6.003   5.988  -6.156  1.00  0.00           H
ATOM   3086  CG  TYR X 201       7.716   7.039  -5.326  1.00  0.00           C
ATOM   3087  CD1 TYR X 201       8.884   7.801  -5.613  1.00  0.00           C
ATOM   3088  HD1 TYR X 201       9.305   8.016  -6.585  1.00  0.00           H
ATOM   3089  CE1 TYR X 201       9.534   8.548  -4.592  1.00  0.00           C
ATOM   3090  HE1 TYR X 201      10.510   8.966  -4.790  1.00  0.00           H
ATOM   3091  CZ  TYR X 201       8.986   8.573  -3.270  1.00  0.00           C
ATOM   3092  OH  TYR X 201       9.689   9.061  -2.191  1.00  0.00           O
ATOM   3093  HH  TYR X 201      10.533   9.416  -2.489  1.00  0.00           H
ATOM   3094  CE2 TYR X 201       7.879   7.702  -3.014  1.00  0.00           C
ATOM   3095  HE2 TYR X 201       7.589   7.652  -1.970  1.00  0.00           H
ATOM   3096  CD2 TYR X 201       7.261   6.937  -4.014  1.00  0.00           C
ATOM   3097  HD2 TYR X 201       6.444   6.279  -3.773  1.00  0.00           H
ATOM   3098  C   TYR X 201       9.223   4.677  -6.798  1.00  0.00           C
ATOM   3099  O   TYR X 201      10.053   4.203  -6.043  1.00  0.00           O
ATOM   3100  N   GLY X 202       9.662   5.419  -7.860  1.00  0.00           N
ATOM   3101  H   GLY X 202       9.016   5.859  -8.493  1.00  0.00           H
ATOM   3102  CA  GLY X 202      11.100   5.660  -8.324  1.00  0.00           C
ATOM   3103  HA2 GLY X 202      11.793   5.396  -7.533  1.00  0.00           H
ATOM   3104  HA3 GLY X 202      11.358   4.995  -9.151  1.00  0.00           H
ATOM   3105  C   GLY X 202      11.268   7.083  -8.717  1.00  0.00           C
ATOM   3106  O   GLY X 202      10.346   7.799  -9.000  1.00  0.00           O
ATOM   3107  N   GLH X 203      12.551   7.462  -8.811  1.00  0.00           N
ATOM   3108  H   GLH X 203      13.210   6.795  -8.425  1.00  0.00           H
ATOM   3109  CA  GLH X 203      13.085   8.672  -9.388  1.00  0.00           C
ATOM   3110  HA  GLH X 203      12.881   8.626 -10.466  1.00  0.00           H
ATOM   3111  CB  GLH X 203      12.540   9.957  -8.772  1.00  0.00           C
ATOM   3112  HB2 GLH X 203      13.021  10.745  -9.359  1.00  0.00           H
ATOM   3113  HB3 GLH X 203      11.457  10.087  -8.773  1.00  0.00           H
ATOM   3114  CG  GLH X 203      12.894  10.018  -7.272  1.00  0.00           C
ATOM   3115  HG2 GLH X 203      12.300   9.312  -6.684  1.00  0.00           H
ATOM   3116  HG3 GLH X 203      13.955   9.754  -7.211  1.00  0.00           H
ATOM   3117  CD  GLH X 203      12.848  11.439  -6.703  1.00  0.00           C
ATOM   3118  OE1 GLH X 203      12.777  11.631  -5.483  1.00  0.00           O
ATOM   3119  OE2 GLH X 203      12.933  12.509  -7.511  1.00  0.00           O
ATOM   3120  HE2 GLH X 203      12.708  13.187  -6.867  1.00  0.00           H
ATOM   3121  C   GLH X 203      14.587   8.674  -9.411  1.00  0.00           C
ATOM   3122  O   GLH X 203      15.181   8.119  -8.524  1.00  0.00           O
ATOM   3123  N   ARG X 204      15.150   9.418 -10.394  1.00  0.00           N
ATOM   3124  H   ARG X 204      14.539   9.773 -11.107  1.00  0.00           H
ATOM   3125  CA  ARG X 204      16.647   9.498 -10.528  1.00  0.00           C
ATOM   3126  HA  ARG X 204      16.704   9.644 -11.600  1.00  0.00           H
ATOM   3127  CB  ARG X 204      17.265  10.729  -9.884  1.00  0.00           C
ATOM   3128  HB2 ARG X 204      17.399  10.456  -8.836  1.00  0.00           H
ATOM   3129  HB3 ARG X 204      18.268  10.891 -10.278  1.00  0.00           H
ATOM   3130  CG  ARG X 204      16.467  12.026 -10.132  1.00  0.00           C
ATOM   3131  HG2 ARG X 204      16.425  12.010 -11.219  1.00  0.00           H
ATOM   3132  HG3 ARG X 204      15.490  11.885  -9.658  1.00  0.00           H
ATOM   3133  CD  ARG X 204      17.166  13.313  -9.575  1.00  0.00           C
ATOM   3134  HD2 ARG X 204      17.779  13.111  -8.696  1.00  0.00           H
ATOM   3135  HD3 ARG X 204      17.888  13.681 -10.309  1.00  0.00           H
ATOM   3136  NE  ARG X 204      16.247  14.418  -9.205  1.00  0.00           N
ATOM   3137  HE  ARG X 204      16.162  15.172  -9.878  1.00  0.00           H
ATOM   3138  CZ  ARG X 204      15.488  14.515  -8.118  1.00  0.00           C
ATOM   3139  NH1 ARG X 204      15.595  13.678  -7.133  1.00  0.00           N
ATOM   3140 HH11 ARG X 204      16.424  13.101  -7.120  1.00  0.00           H
ATOM   3141 HH12 ARG X 204      14.977  13.748  -6.336  1.00  0.00           H
ATOM   3142  NH2 ARG X 204      14.549  15.359  -8.041  1.00  0.00           N
ATOM   3143 HH21 ARG X 204      14.447  16.120  -8.698  1.00  0.00           H
ATOM   3144 HH22 ARG X 204      13.943  15.336  -7.234  1.00  0.00           H
ATOM   3145  C   ARG X 204      17.424   8.235 -10.311  1.00  0.00           C
ATOM   3146  O   ARG X 204      18.302   8.130  -9.469  1.00  0.00           O
ATOM   3147  N   ALA X 205      17.005   7.235 -11.008  1.00  0.00           N
ATOM   3148  H   ALA X 205      16.215   7.375 -11.626  1.00  0.00           H
ATOM   3149  CA  ALA X 205      17.419   5.802 -11.030  1.00  0.00           C
ATOM   3150  HA  ALA X 205      16.585   5.326 -11.535  1.00  0.00           H
ATOM   3151  CB  ALA X 205      18.726   5.702 -11.894  1.00  0.00           C
ATOM   3152  HB1 ALA X 205      19.449   6.369 -11.422  1.00  0.00           H
ATOM   3153  HB2 ALA X 205      18.544   6.091 -12.888  1.00  0.00           H
ATOM   3154  HB3 ALA X 205      19.146   4.697 -11.922  1.00  0.00           H
ATOM   3155  C   ALA X 205      17.515   5.039  -9.682  1.00  0.00           C
ATOM   3156  O   ALA X 205      18.248   4.091  -9.486  1.00  0.00           O
ATOM   3157  N   GLU X 206      16.731   5.524  -8.756  1.00  0.00           N
ATOM   3158  H   GLU X 206      16.297   6.428  -8.885  1.00  0.00           H
ATOM   3159  CA  GLU X 206      16.523   4.876  -7.492  1.00  0.00           C
ATOM   3160  HA  GLU X 206      17.104   3.968  -7.337  1.00  0.00           H
ATOM   3161  CB  GLU X 206      17.009   5.939  -6.481  1.00  0.00           C
ATOM   3162  HB2 GLU X 206      18.083   6.100  -6.614  1.00  0.00           H
ATOM   3163  HB3 GLU X 206      16.440   6.863  -6.556  1.00  0.00           H
ATOM   3164  CG  GLU X 206      16.795   5.448  -5.031  1.00  0.00           C
ATOM   3165  HG2 GLU X 206      15.759   5.386  -4.722  1.00  0.00           H
ATOM   3166  HG3 GLU X 206      17.276   4.469  -5.001  1.00  0.00           H
ATOM   3167  CD  GLU X 206      17.623   6.278  -4.068  1.00  0.00           C
ATOM   3168  OE1 GLU X 206      18.398   5.629  -3.309  1.00  0.00           O
ATOM   3169  OE2 GLU X 206      17.587   7.561  -4.095  1.00  0.00           O
ATOM   3170  C   GLU X 206      15.052   4.553  -7.254  1.00  0.00           C
ATOM   3171  O   GLU X 206      14.148   5.136  -7.905  1.00  0.00           O
ATOM   3172  N   ILE X 207      14.782   3.514  -6.424  1.00  0.00           N
ATOM   3173  H   ILE X 207      15.580   2.976  -6.102  1.00  0.00           H
ATOM   3174  CA  ILE X 207      13.456   3.057  -5.947  1.00  0.00           C
ATOM   3175  HA  ILE X 207      12.632   3.542  -6.465  1.00  0.00           H
ATOM   3176  CB  ILE X 207      13.238   1.528  -6.050  1.00  0.00           C
ATOM   3177  HB  ILE X 207      13.756   1.026  -5.234  1.00  0.00           H
ATOM   3178  CG2 ILE X 207      11.834   0.983  -5.999  1.00  0.00           C
ATOM   3179 HG21 ILE X 207      11.455   1.046  -4.986  1.00  0.00           H
ATOM   3180 HG22 ILE X 207      11.818  -0.062  -6.319  1.00  0.00           H
ATOM   3181 HG23 ILE X 207      11.263   1.668  -6.634  1.00  0.00           H
ATOM   3182  CG1 ILE X 207      13.916   1.000  -7.315  1.00  0.00           C
ATOM   3183 HG12 ILE X 207      14.963   1.317  -7.265  1.00  0.00           H
ATOM   3184 HG13 ILE X 207      14.015  -0.084  -7.245  1.00  0.00           H
ATOM   3185  CD1 ILE X 207      13.251   1.387  -8.668  1.00  0.00           C
ATOM   3186 HD11 ILE X 207      12.602   2.259  -8.606  1.00  0.00           H
ATOM   3187 HD12 ILE X 207      12.716   0.465  -8.926  1.00  0.00           H
ATOM   3188 HD13 ILE X 207      14.012   1.672  -9.393  1.00  0.00           H
ATOM   3189  C   ILE X 207      13.326   3.449  -4.523  1.00  0.00           C
ATOM   3190  O   ILE X 207      14.285   3.198  -3.753  1.00  0.00           O
ATOM   3191  N   THR X 208      12.135   3.905  -4.185  1.00  0.00           N
ATOM   3192  H   THR X 208      11.388   3.883  -4.874  1.00  0.00           H
ATOM   3193  CA  THR X 208      11.831   4.333  -2.830  1.00  0.00           C
ATOM   3194  HA  THR X 208      12.585   3.911  -2.172  1.00  0.00           H
ATOM   3195  CB  THR X 208      11.957   5.858  -2.632  1.00  0.00           C
ATOM   3196  HB  THR X 208      11.418   6.269  -3.485  1.00  0.00           H
ATOM   3197  CG2 THR X 208      11.463   6.404  -1.310  1.00  0.00           C
ATOM   3198 HG21 THR X 208      10.375   6.507  -1.293  1.00  0.00           H
ATOM   3199 HG22 THR X 208      12.026   7.294  -1.034  1.00  0.00           H
ATOM   3200 HG23 THR X 208      11.767   5.702  -0.534  1.00  0.00           H
ATOM   3201  OG1 THR X 208      13.315   6.231  -2.768  1.00  0.00           O
ATOM   3202  HG1 THR X 208      13.560   6.014  -3.670  1.00  0.00           H
ATOM   3203  C   THR X 208      10.431   3.942  -2.422  1.00  0.00           C
ATOM   3204  O   THR X 208       9.517   4.096  -3.157  1.00  0.00           O
ATOM   3205  N   CYX X 209      10.307   3.414  -1.139  1.00  0.00           N
ATOM   3206  H   CYX X 209      11.104   3.250  -0.552  1.00  0.00           H
ATOM   3207  CA  CYX X 209       9.062   2.885  -0.613  1.00  0.00           C
ATOM   3208  HA  CYX X 209       8.258   3.265  -1.239  1.00  0.00           H
ATOM   3209  CB  CYX X 209       9.105   1.402  -0.752  1.00  0.00           C
ATOM   3210  HB2 CYX X 209       9.975   1.188  -0.135  1.00  0.00           H
ATOM   3211  HB3 CYX X 209       8.276   0.866  -0.287  1.00  0.00           H
ATOM   3212  SG  CYX X 209       9.692   0.695  -2.351  1.00  0.00           S
ATOM   3213  C   CYX X 209       8.775   3.318   0.831  1.00  0.00           C
ATOM   3214  O   CYX X 209       9.714   3.363   1.614  1.00  0.00           O
ATOM   3215  N   THR X 210       7.520   3.487   1.219  1.00  0.00           N
ATOM   3216  H   THR X 210       6.866   3.250   0.486  1.00  0.00           H
ATOM   3217  CA  THR X 210       6.991   3.850   2.595  1.00  0.00           C
ATOM   3218  HA  THR X 210       7.889   4.065   3.186  1.00  0.00           H
ATOM   3219  CB  THR X 210       6.186   5.187   2.533  1.00  0.00           C
ATOM   3220  HB  THR X 210       6.915   5.993   2.427  1.00  0.00           H
ATOM   3221  CG2 THR X 210       5.089   5.164   1.465  1.00  0.00           C
ATOM   3222 HG21 THR X 210       4.495   4.273   1.669  1.00  0.00           H
ATOM   3223 HG22 THR X 210       5.578   5.219   0.491  1.00  0.00           H
ATOM   3224 HG23 THR X 210       4.483   6.064   1.528  1.00  0.00           H
ATOM   3225  OG1 THR X 210       5.485   5.476   3.667  1.00  0.00           O
ATOM   3226  HG1 THR X 210       4.618   5.761   3.380  1.00  0.00           H
ATOM   3227  C   THR X 210       6.320   2.587   3.231  1.00  0.00           C
ATOM   3228  O   THR X 210       5.755   1.807   2.472  1.00  0.00           O
ATOM   3229  N   CYX X 211       6.498   2.345   4.521  1.00  0.00           N
ATOM   3230  H   CYX X 211       7.047   3.034   5.012  1.00  0.00           H
ATOM   3231  CA  CYX X 211       6.189   1.123   5.316  1.00  0.00           C
ATOM   3232  HA  CYX X 211       5.464   0.462   4.851  1.00  0.00           H
ATOM   3233  CB  CYX X 211       7.524   0.364   5.500  1.00  0.00           C
ATOM   3234  HB2 CYX X 211       8.194   1.074   5.991  1.00  0.00           H
ATOM   3235  HB3 CYX X 211       7.335  -0.536   6.078  1.00  0.00           H
ATOM   3236  SG  CYX X 211       8.402  -0.044   3.961  1.00  0.00           S
ATOM   3237  C   CYX X 211       5.485   1.501   6.612  1.00  0.00           C
ATOM   3238  O   CYX X 211       5.032   2.651   6.778  1.00  0.00           O
ATOM   3239  N   ARG X 212       5.430   0.589   7.577  1.00  0.00           N
ATOM   3240  H   ARG X 212       5.515  -0.364   7.248  1.00  0.00           H
ATOM   3241  CA  ARG X 212       4.969   0.695   8.986  1.00  0.00           C
ATOM   3242  HA  ARG X 212       5.064   1.719   9.367  1.00  0.00           H
ATOM   3243  CB  ARG X 212       3.499   0.366   9.023  1.00  0.00           C
ATOM   3244  HB2 ARG X 212       3.116   0.618  10.019  1.00  0.00           H
ATOM   3245  HB3 ARG X 212       3.002   1.005   8.300  1.00  0.00           H
ATOM   3246  CG  ARG X 212       3.188  -1.146   8.667  1.00  0.00           C
ATOM   3247  HG2 ARG X 212       3.214  -1.419   7.613  1.00  0.00           H
ATOM   3248  HG3 ARG X 212       3.801  -1.804   9.278  1.00  0.00           H
ATOM   3249  CD  ARG X 212       1.763  -1.413   9.038  1.00  0.00           C
ATOM   3250  HD2 ARG X 212       1.443  -1.345  10.075  1.00  0.00           H
ATOM   3251  HD3 ARG X 212       1.164  -0.684   8.491  1.00  0.00           H
ATOM   3252  NE  ARG X 212       1.361  -2.672   8.429  1.00  0.00           N
ATOM   3253  HE  ARG X 212       0.717  -2.598   7.654  1.00  0.00           H
ATOM   3254  CZ  ARG X 212       1.624  -3.896   8.812  1.00  0.00           C
ATOM   3255  NH1 ARG X 212       2.266  -4.381   9.837  1.00  0.00           N
ATOM   3256 HH11 ARG X 212       2.632  -3.759  10.553  1.00  0.00           H
ATOM   3257 HH12 ARG X 212       2.058  -5.324  10.136  1.00  0.00           H
ATOM   3258  NH2 ARG X 212       1.013  -4.771   8.090  1.00  0.00           N
ATOM   3259 HH21 ARG X 212       0.446  -4.414   7.334  1.00  0.00           H
ATOM   3260 HH22 ARG X 212       1.228  -5.759   8.191  1.00  0.00           H
ATOM   3261  C   ARG X 212       5.823  -0.139   9.970  1.00  0.00           C
ATOM   3262  O   ARG X 212       6.507  -1.090   9.516  1.00  0.00           O
ATOM   3263  N   AP1 X 213       5.952   0.293  11.259  1.00  0.00           N
ATOM   3264  H   AP1 X 213       5.323   1.022  11.576  1.00  0.00           H
ATOM   3265  CA  AP1 X 213       6.638  -0.445  12.321  1.00  0.00           C
ATOM   3266  HA  AP1 X 213       7.030  -1.361  11.899  1.00  0.00           H
ATOM   3267  CB  AP1 X 213       7.934   0.298  12.721  1.00  0.00           C
ATOM   3268  HB2 AP1 X 213       8.633   0.391  11.884  1.00  0.00           H
ATOM   3269  HB3 AP1 X 213       7.603   1.264  13.069  1.00  0.00           H
ATOM   3270  CG  AP1 X 213       8.743  -0.375  13.879  1.00  0.00           C
ATOM   3271  OD1 AP1 X 213       8.215  -1.331  14.532  1.00  0.00           O
ATOM   3272  OD2 AP1 X 213       9.925   0.063  14.061  1.00  0.00           O
ATOM   3273  C   AP1 X 213       5.692  -0.742  13.550  1.00  0.00           C
ATOM   3274  O   AP1 X 213       5.337   0.153  14.293  1.00  0.00           O
ATOM   3275  N   ASN X 214       5.287  -2.001  13.555  1.00  0.00           N
ATOM   3276  H   ASN X 214       5.724  -2.620  12.890  1.00  0.00           H
ATOM   3277  CA  ASN X 214       4.398  -2.702  14.528  1.00  0.00           C
ATOM   3278  HA  ASN X 214       3.764  -1.909  14.922  1.00  0.00           H
ATOM   3279  CB  ASN X 214       3.418  -3.660  13.806  1.00  0.00           C
ATOM   3280  HB2 ASN X 214       4.017  -4.345  13.192  1.00  0.00           H
ATOM   3281  HB3 ASN X 214       2.907  -4.334  14.505  1.00  0.00           H
ATOM   3282  CG  ASN X 214       2.548  -2.895  12.909  1.00  0.00           C
ATOM   3283  OD1 ASN X 214       2.878  -2.513  11.800  1.00  0.00           O
ATOM   3284  ND2 ASN X 214       1.270  -2.669  13.260  1.00  0.00           N
ATOM   3285 HD21 ASN X 214       0.890  -3.068  14.101  1.00  0.00           H
ATOM   3286 HD22 ASN X 214       0.569  -2.495  12.548  1.00  0.00           H
ATOM   3287  C   ASN X 214       5.021  -3.383  15.686  1.00  0.00           C
ATOM   3288  O   ASN X 214       4.377  -3.785  16.695  1.00  0.00           O
ATOM   3289  N   TRP X 215       6.366  -3.419  15.705  1.00  0.00           N
ATOM   3290  H   TRP X 215       6.878  -3.085  14.907  1.00  0.00           H
ATOM   3291  CA  TRP X 215       7.145  -3.710  17.025  1.00  0.00           C
ATOM   3292  HA  TRP X 215       6.833  -4.698  17.345  1.00  0.00           H
ATOM   3293  CB  TRP X 215       8.554  -4.039  16.720  1.00  0.00           C
ATOM   3294  HB2 TRP X 215       8.642  -4.773  15.918  1.00  0.00           H
ATOM   3295  HB3 TRP X 215       9.095  -3.137  16.418  1.00  0.00           H
ATOM   3296  CG  TRP X 215       9.302  -4.739  17.819  1.00  0.00           C
ATOM   3297  CD1 TRP X 215       8.886  -4.811  19.068  1.00  0.00           C
ATOM   3298  HD1 TRP X 215       7.942  -4.521  19.502  1.00  0.00           H
ATOM   3299  NE1 TRP X 215       9.696  -5.688  19.728  1.00  0.00           N
ATOM   3300  HE1 TRP X 215       9.421  -5.974  20.661  1.00  0.00           H
ATOM   3301  CE2 TRP X 215      10.773  -6.089  18.987  1.00  0.00           C
ATOM   3302  CZ2 TRP X 215      11.918  -6.831  19.293  1.00  0.00           C
ATOM   3303  HZ2 TRP X 215      11.968  -7.231  20.290  1.00  0.00           H
ATOM   3304  CH2 TRP X 215      12.851  -7.063  18.261  1.00  0.00           C
ATOM   3305  HH2 TRP X 215      13.726  -7.661  18.454  1.00  0.00           H
ATOM   3306  CZ3 TRP X 215      12.576  -6.690  16.897  1.00  0.00           C
ATOM   3307  HZ3 TRP X 215      13.271  -7.019  16.138  1.00  0.00           H
ATOM   3308  CE3 TRP X 215      11.414  -5.910  16.700  1.00  0.00           C
ATOM   3309  HE3 TRP X 215      11.092  -5.755  15.684  1.00  0.00           H
ATOM   3310  CD2 TRP X 215      10.555  -5.532  17.741  1.00  0.00           C
ATOM   3311  C   TRP X 215       6.963  -2.507  17.984  1.00  0.00           C
ATOM   3312  O   TRP X 215       6.383  -2.663  19.090  1.00  0.00           O
ATOM   3313  N   GLN X 216       7.392  -1.342  17.531  1.00  0.00           N
ATOM   3314  H   GLN X 216       7.859  -1.302  16.640  1.00  0.00           H
ATOM   3315  CA  GLN X 216       7.517  -0.184  18.394  1.00  0.00           C
ATOM   3316  HA  GLN X 216       6.679  -0.203  19.090  1.00  0.00           H
ATOM   3317  CB  GLN X 216       8.765  -0.201  19.286  1.00  0.00           C
ATOM   3318  HB2 GLN X 216       9.668   0.087  18.746  1.00  0.00           H
ATOM   3319  HB3 GLN X 216       8.527   0.524  20.058  1.00  0.00           H
ATOM   3320  CG  GLN X 216       9.037  -1.544  19.890  1.00  0.00           C
ATOM   3321  HG2 GLN X 216       8.108  -1.852  20.374  1.00  0.00           H
ATOM   3322  HG3 GLN X 216       9.415  -2.292  19.194  1.00  0.00           H
ATOM   3323  CD  GLN X 216      10.200  -1.472  20.846  1.00  0.00           C
ATOM   3324  OE1 GLN X 216      11.354  -1.451  20.456  1.00  0.00           O
ATOM   3325  NE2 GLN X 216       9.957  -1.298  22.128  1.00  0.00           N
ATOM   3326 HE21 GLN X 216      10.730  -1.128  22.761  1.00  0.00           H
ATOM   3327 HE22 GLN X 216       8.996  -1.161  22.406  1.00  0.00           H
ATOM   3328  C   GLN X 216       7.557   1.187  17.729  1.00  0.00           C
ATOM   3329  O   GLN X 216       7.696   2.226  18.391  1.00  0.00           O
ATOM   3330  N   GY1 X 217       7.310   1.308  16.412  1.00  0.00           N
ATOM   3331  H   GY1 X 217       6.885   0.563  15.865  1.00  0.00           H
ATOM   3332  CA  GY1 X 217       7.580   2.592  15.765  1.00  0.00           C
ATOM   3333  HA2 GY1 X 217       8.076   3.319  16.393  1.00  0.00           H
ATOM   3334  HA3 GY1 X 217       8.143   2.413  14.846  1.00  0.00           H
ATOM   3335  C   GY1 X 217       6.248   3.258  15.370  1.00  0.00           C
ATOM   3336  O   GY1 X 217       5.590   2.831  14.474  1.00  0.00           O
ATOM   3337  N   SER X 218       6.168   4.509  15.780  1.00  0.00           N
ATOM   3338  H   SER X 218       6.829   4.668  16.522  1.00  0.00           H
ATOM   3339  CA  SER X 218       5.339   5.619  15.308  1.00  0.00           C
ATOM   3340  HA  SER X 218       4.530   5.227  14.708  1.00  0.00           H
ATOM   3341  CB  SER X 218       4.648   6.196  16.533  1.00  0.00           C
ATOM   3342  HB2 SER X 218       4.465   5.419  17.274  1.00  0.00           H
ATOM   3343  HB3 SER X 218       5.244   6.998  16.974  1.00  0.00           H
ATOM   3344  OG  SER X 218       3.480   6.774  16.027  1.00  0.00           O
ATOM   3345  HG  SER X 218       2.756   6.385  16.534  1.00  0.00           H
ATOM   3346  C   SER X 218       6.104   6.680  14.415  1.00  0.00           C
ATOM   3347  O   SER X 218       5.485   7.436  13.637  1.00  0.00           O
ATOM   3348  N   ASN X 219       7.451   6.688  14.529  1.00  0.00           N
ATOM   3349  H   ASN X 219       7.806   6.089  15.264  1.00  0.00           H
ATOM   3350  CA  ASN X 219       8.282   7.187  13.452  1.00  0.00           C
ATOM   3351  HA  ASN X 219       7.855   8.101  13.048  1.00  0.00           H
ATOM   3352  CB  ASN X 219       9.673   7.568  14.125  1.00  0.00           C
ATOM   3353  HB2 ASN X 219      10.350   7.930  13.359  1.00  0.00           H
ATOM   3354  HB3 ASN X 219       9.447   8.338  14.853  1.00  0.00           H
ATOM   3355  CG  ASN X 219      10.422   6.510  14.922  1.00  0.00           C
ATOM   3356  OD1 ASN X 219       9.849   5.609  15.535  1.00  0.00           O
ATOM   3357  ND2 ASN X 219      11.728   6.677  14.956  1.00  0.00           N
ATOM   3358 HD21 ASN X 219      12.285   7.377  14.493  1.00  0.00           H
ATOM   3359 HD22 ASN X 219      12.231   5.930  15.404  1.00  0.00           H
ATOM   3360  C   ASN X 219       8.333   6.102  12.409  1.00  0.00           C
ATOM   3361  O   ASN X 219       8.481   4.918  12.747  1.00  0.00           O
ATOM   3362  N   ARG X 220       8.002   6.473  11.137  1.00  0.00           N
ATOM   3363  H   ARG X 220       7.695   7.415  10.958  1.00  0.00           H
ATOM   3364  CA  ARG X 220       7.784   5.557  10.067  1.00  0.00           C
ATOM   3365  HA  ARG X 220       7.171   4.786  10.532  1.00  0.00           H
ATOM   3366  CB  ARG X 220       6.979   6.267   8.972  1.00  0.00           C
ATOM   3367  HB2 ARG X 220       6.192   6.853   9.461  1.00  0.00           H
ATOM   3368  HB3 ARG X 220       7.586   6.960   8.397  1.00  0.00           H
ATOM   3369  CG  ARG X 220       6.310   5.333   7.972  1.00  0.00           C
ATOM   3370  HG2 ARG X 220       7.153   4.990   7.375  1.00  0.00           H
ATOM   3371  HG3 ARG X 220       5.932   4.540   8.627  1.00  0.00           H
ATOM   3372  CD  ARG X 220       5.168   6.108   7.169  1.00  0.00           C
ATOM   3373  HD2 ARG X 220       5.496   7.065   6.774  1.00  0.00           H
ATOM   3374  HD3 ARG X 220       4.957   5.652   6.210  1.00  0.00           H
ATOM   3375  NE  ARG X 220       3.949   6.405   7.903  1.00  0.00           N
ATOM   3376  HE  ARG X 220       3.702   7.368   8.095  1.00  0.00           H
ATOM   3377  CZ  ARG X 220       2.938   5.571   8.078  1.00  0.00           C
ATOM   3378  NH1 ARG X 220       3.107   4.264   8.002  1.00  0.00           N
ATOM   3379 HH11 ARG X 220       3.923   3.905   7.525  1.00  0.00           H
ATOM   3380 HH12 ARG X 220       2.401   3.652   8.401  1.00  0.00           H
ATOM   3381  NH2 ARG X 220       1.751   6.044   8.467  1.00  0.00           N
ATOM   3382 HH21 ARG X 220       1.461   7.008   8.532  1.00  0.00           H
ATOM   3383 HH22 ARG X 220       1.001   5.359   8.450  1.00  0.00           H
ATOM   3384  C   ARG X 220       9.104   4.961   9.585  1.00  0.00           C
ATOM   3385  O   ARG X 220       9.941   5.729   9.201  1.00  0.00           O
ATOM   3386  N   PRO X 221       9.269   3.652   9.587  1.00  0.00           N
ATOM   3387  CD  PRO X 221       8.433   2.612  10.255  1.00  0.00           C
ATOM   3388  HD2 PRO X 221       7.394   2.921  10.396  1.00  0.00           H
ATOM   3389  HD3 PRO X 221       8.945   2.550  11.221  1.00  0.00           H
ATOM   3390  CG  PRO X 221       8.744   1.325   9.455  1.00  0.00           C
ATOM   3391  HG2 PRO X 221       8.335   1.492   8.460  1.00  0.00           H
ATOM   3392  HG3 PRO X 221       8.437   0.406   9.954  1.00  0.00           H
ATOM   3393  CB  PRO X 221      10.231   1.434   9.143  1.00  0.00           C
ATOM   3394  HB2 PRO X 221      10.499   0.744   8.351  1.00  0.00           H
ATOM   3395  HB3 PRO X 221      10.698   1.080  10.063  1.00  0.00           H
ATOM   3396  CA  PRO X 221      10.358   2.916   8.849  1.00  0.00           C
ATOM   3397  HA  PRO X 221      11.325   3.337   9.159  1.00  0.00           H
ATOM   3398  C   PRO X 221      10.220   3.156   7.402  1.00  0.00           C
ATOM   3399  O   PRO X 221       9.143   3.426   6.846  1.00  0.00           O
ATOM   3400  N   VAL X 222      11.308   3.021   6.590  1.00  0.00           N
ATOM   3401  H   VAL X 222      12.096   2.606   7.059  1.00  0.00           H
ATOM   3402  CA  VAL X 222      11.428   3.421   5.160  1.00  0.00           C
ATOM   3403  HA  VAL X 222      10.443   3.436   4.706  1.00  0.00           H
ATOM   3404  CB  VAL X 222      11.899   4.869   5.014  1.00  0.00           C
ATOM   3405  HB  VAL X 222      12.898   5.037   5.435  1.00  0.00           H
ATOM   3406  CG1 VAL X 222      12.127   5.302   3.548  1.00  0.00           C
ATOM   3407 HG11 VAL X 222      12.901   4.710   3.059  1.00  0.00           H
ATOM   3408 HG12 VAL X 222      11.166   5.126   3.065  1.00  0.00           H
ATOM   3409 HG13 VAL X 222      12.470   6.337   3.506  1.00  0.00           H
ATOM   3410  CG2 VAL X 222      10.990   5.904   5.683  1.00  0.00           C
ATOM   3411 HG21 VAL X 222      10.024   5.842   5.189  1.00  0.00           H
ATOM   3412 HG22 VAL X 222      11.455   6.897   5.626  1.00  0.00           H
ATOM   3413 HG23 VAL X 222      10.765   5.617   6.706  1.00  0.00           H
ATOM   3414  C   VAL X 222      12.363   2.427   4.390  1.00  0.00           C
ATOM   3415  O   VAL X 222      13.246   1.833   4.980  1.00  0.00           O
ATOM   3416  N   ILE X 223      12.209   2.298   3.055  1.00  0.00           N
ATOM   3417  H   ILE X 223      11.609   2.957   2.586  1.00  0.00           H
ATOM   3418  CA  ILE X 223      12.993   1.414   2.189  1.00  0.00           C
ATOM   3419  HA  ILE X 223      13.880   1.192   2.766  1.00  0.00           H
ATOM   3420  CB  ILE X 223      12.261   0.128   1.752  1.00  0.00           C
ATOM   3421  HB  ILE X 223      11.250   0.324   1.396  1.00  0.00           H
ATOM   3422  CG2 ILE X 223      13.091  -0.781   0.699  1.00  0.00           C
ATOM   3423 HG21 ILE X 223      12.543  -1.658   0.352  1.00  0.00           H
ATOM   3424 HG22 ILE X 223      13.959  -1.272   1.143  1.00  0.00           H
ATOM   3425 HG23 ILE X 223      13.291  -0.276  -0.252  1.00  0.00           H
ATOM   3426  CG1 ILE X 223      12.169  -0.792   3.008  1.00  0.00           C
ATOM   3427 HG12 ILE X 223      13.174  -1.034   3.347  1.00  0.00           H
ATOM   3428 HG13 ILE X 223      11.719  -0.278   3.852  1.00  0.00           H
ATOM   3429  CD1 ILE X 223      11.446  -2.179   2.778  1.00  0.00           C
ATOM   3430 HD11 ILE X 223      12.062  -2.809   2.139  1.00  0.00           H
ATOM   3431 HD12 ILE X 223      10.556  -1.907   2.214  1.00  0.00           H
ATOM   3432 HD13 ILE X 223      11.109  -2.643   3.704  1.00  0.00           H
ATOM   3433  C   ILE X 223      13.563   2.207   0.954  1.00  0.00           C
ATOM   3434  O   ILE X 223      12.723   2.899   0.286  1.00  0.00           O
ATOM   3435  N   ARG X 224      14.845   2.093   0.595  1.00  0.00           N
ATOM   3436  H   ARG X 224      15.366   1.501   1.224  1.00  0.00           H
ATOM   3437  CA  ARG X 224      15.497   2.383  -0.673  1.00  0.00           C
ATOM   3438  HA  ARG X 224      14.681   2.752  -1.306  1.00  0.00           H
ATOM   3439  CB  ARG X 224      16.503   3.521  -0.402  1.00  0.00           C
ATOM   3440  HB2 ARG X 224      17.227   3.229   0.354  1.00  0.00           H
ATOM   3441  HB3 ARG X 224      17.122   3.725  -1.266  1.00  0.00           H
ATOM   3442  CG  ARG X 224      15.811   4.810  -0.029  1.00  0.00           C
ATOM   3443  HG2 ARG X 224      15.225   5.059  -0.912  1.00  0.00           H
ATOM   3444  HG3 ARG X 224      15.100   4.643   0.785  1.00  0.00           H
ATOM   3445  CD  ARG X 224      16.752   5.939   0.400  1.00  0.00           C
ATOM   3446  HD2 ARG X 224      16.278   6.921   0.381  1.00  0.00           H
ATOM   3447  HD3 ARG X 224      17.142   5.803   1.405  1.00  0.00           H
ATOM   3448  NE  ARG X 224      17.988   6.003  -0.503  1.00  0.00           N
ATOM   3449  HE  ARG X 224      17.817   5.840  -1.483  1.00  0.00           H
ATOM   3450  CZ  ARG X 224      19.293   6.042  -0.230  1.00  0.00           C
ATOM   3451  NH1 ARG X 224      19.804   6.086   0.948  1.00  0.00           N
ATOM   3452 HH11 ARG X 224      19.200   5.913   1.728  1.00  0.00           H
ATOM   3453 HH12 ARG X 224      20.802   6.293   1.006  1.00  0.00           H
ATOM   3454  NH2 ARG X 224      20.113   6.081  -1.189  1.00  0.00           N
ATOM   3455 HH21 ARG X 224      19.755   5.936  -2.126  1.00  0.00           H
ATOM   3456 HH22 ARG X 224      21.108   6.082  -1.039  1.00  0.00           H
ATOM   3457  C   ARG X 224      16.121   1.177  -1.382  1.00  0.00           C
ATOM   3458  O   ARG X 224      16.598   0.259  -0.746  1.00  0.00           O
ATOM   3459  N   ILE X 225      16.098   1.187  -2.664  1.00  0.00           N
ATOM   3460  H   ILE X 225      15.842   2.036  -3.156  1.00  0.00           H
ATOM   3461  CA  ILE X 225      16.665   0.100  -3.491  1.00  0.00           C
ATOM   3462  HA  ILE X 225      17.510  -0.294  -2.934  1.00  0.00           H
ATOM   3463  CB  ILE X 225      15.633  -1.091  -3.766  1.00  0.00           C
ATOM   3464  HB  ILE X 225      15.021  -0.725  -4.591  1.00  0.00           H
ATOM   3465  CG2 ILE X 225      16.435  -2.338  -4.030  1.00  0.00           C
ATOM   3466 HG21 ILE X 225      17.243  -2.051  -4.707  1.00  0.00           H
ATOM   3467 HG22 ILE X 225      15.910  -3.121  -4.584  1.00  0.00           H
ATOM   3468 HG23 ILE X 225      16.645  -2.850  -3.101  1.00  0.00           H
ATOM   3469  CG1 ILE X 225      14.632  -1.405  -2.552  1.00  0.00           C
ATOM   3470 HG12 ILE X 225      15.275  -1.754  -1.733  1.00  0.00           H
ATOM   3471 HG13 ILE X 225      14.036  -0.591  -2.151  1.00  0.00           H
ATOM   3472  CD1 ILE X 225      13.617  -2.493  -2.773  1.00  0.00           C
ATOM   3473 HD11 ILE X 225      14.021  -3.493  -2.617  1.00  0.00           H
ATOM   3474 HD12 ILE X 225      13.107  -2.455  -3.732  1.00  0.00           H
ATOM   3475 HD13 ILE X 225      12.906  -2.456  -1.948  1.00  0.00           H
ATOM   3476  C   ILE X 225      17.321   0.634  -4.829  1.00  0.00           C
ATOM   3477  O   ILE X 225      16.834   1.564  -5.413  1.00  0.00           O
ATOM   3478  N   ASP X 226      18.379  -0.013  -5.347  1.00  0.00           N
ATOM   3479  H   ASP X 226      18.833  -0.669  -4.737  1.00  0.00           H
ATOM   3480  CA  ASP X 226      18.995   0.347  -6.665  1.00  0.00           C
ATOM   3481  HA  ASP X 226      18.358   0.943  -7.313  1.00  0.00           H
ATOM   3482  CB  ASP X 226      20.272   1.233  -6.520  1.00  0.00           C
ATOM   3483  HB2 ASP X 226      19.958   2.227  -6.215  1.00  0.00           H
ATOM   3484  HB3 ASP X 226      21.045   0.881  -5.834  1.00  0.00           H
ATOM   3485  CG  ASP X 226      21.006   1.458  -7.834  1.00  0.00           C
ATOM   3486  OD1 ASP X 226      20.542   1.020  -8.880  1.00  0.00           O
ATOM   3487  OD2 ASP X 226      22.010   2.206  -7.855  1.00  0.00           O
ATOM   3488  C   ASP X 226      19.173  -1.069  -7.437  1.00  0.00           C
ATOM   3489  O   ASP X 226      20.116  -1.836  -7.303  1.00  0.00           O
ATOM   3490  N   PRO X 227      18.092  -1.497  -8.166  1.00  0.00           N
ATOM   3491  CD  PRO X 227      16.852  -0.742  -8.286  1.00  0.00           C
ATOM   3492  HD2 PRO X 227      16.777  -0.030  -9.103  1.00  0.00           H
ATOM   3493  HD3 PRO X 227      16.541  -0.341  -7.322  1.00  0.00           H
ATOM   3494  CG  PRO X 227      15.867  -1.862  -8.784  1.00  0.00           C
ATOM   3495  HG2 PRO X 227      15.062  -1.325  -9.286  1.00  0.00           H
ATOM   3496  HG3 PRO X 227      15.509  -2.399  -7.909  1.00  0.00           H
ATOM   3497  CB  PRO X 227      16.654  -2.775  -9.651  1.00  0.00           C
ATOM   3498  HB2 PRO X 227      16.734  -2.527 -10.706  1.00  0.00           H
ATOM   3499  HB3 PRO X 227      16.269  -3.780  -9.771  1.00  0.00           H
ATOM   3500  CA  PRO X 227      18.010  -2.781  -8.935  1.00  0.00           C
ATOM   3501  HA  PRO X 227      18.008  -3.483  -8.092  1.00  0.00           H
ATOM   3502  C   PRO X 227      19.121  -3.194  -9.875  1.00  0.00           C
ATOM   3503  O   PRO X 227      19.396  -4.371 -10.191  1.00  0.00           O
ATOM   3504  N   VAL X 228      19.901  -2.243 -10.336  1.00  0.00           N
ATOM   3505  H   VAL X 228      19.640  -1.341  -9.960  1.00  0.00           H
ATOM   3506  CA  VAL X 228      20.980  -2.451 -11.274  1.00  0.00           C
ATOM   3507  HA  VAL X 228      20.695  -3.210 -12.006  1.00  0.00           H
ATOM   3508  CB  VAL X 228      21.233  -1.248 -12.132  1.00  0.00           C
ATOM   3509  HB  VAL X 228      21.347  -0.368 -11.495  1.00  0.00           H
ATOM   3510  CG1 VAL X 228      22.403  -1.430 -13.004  1.00  0.00           C
ATOM   3511 HG11 VAL X 228      23.279  -1.617 -12.380  1.00  0.00           H
ATOM   3512 HG12 VAL X 228      22.196  -2.250 -13.696  1.00  0.00           H
ATOM   3513 HG13 VAL X 228      22.466  -0.563 -13.651  1.00  0.00           H
ATOM   3514  CG2 VAL X 228      20.030  -0.905 -13.030  1.00  0.00           C
ATOM   3515 HG21 VAL X 228      19.059  -0.999 -12.540  1.00  0.00           H
ATOM   3516 HG22 VAL X 228      19.950  -1.634 -13.838  1.00  0.00           H
ATOM   3517 HG23 VAL X 228      20.145   0.147 -13.306  1.00  0.00           H
ATOM   3518  C   VAL X 228      22.202  -2.899 -10.483  1.00  0.00           C
ATOM   3519  O   VAL X 228      22.875  -3.842 -10.933  1.00  0.00           O
ATOM   3520  N   ALA X 229      22.368  -2.467  -9.223  1.00  0.00           N
ATOM   3521  H   ALA X 229      21.676  -1.811  -8.892  1.00  0.00           H
ATOM   3522  CA  ALA X 229      23.461  -3.065  -8.374  1.00  0.00           C
ATOM   3523  HA  ALA X 229      24.271  -3.501  -8.960  1.00  0.00           H
ATOM   3524  CB  ALA X 229      24.088  -1.867  -7.626  1.00  0.00           C
ATOM   3525  HB1 ALA X 229      24.585  -1.153  -8.294  1.00  0.00           H
ATOM   3526  HB2 ALA X 229      24.914  -2.247  -7.021  1.00  0.00           H
ATOM   3527  HB3 ALA X 229      23.442  -1.349  -6.921  1.00  0.00           H
ATOM   3528  C   ALA X 229      22.997  -4.125  -7.318  1.00  0.00           C
ATOM   3529  O   ALA X 229      23.907  -4.756  -6.783  1.00  0.00           O
ATOM   3530  N   MET X 230      21.682  -4.293  -7.213  1.00  0.00           N
ATOM   3531  H   MET X 230      21.143  -3.647  -7.772  1.00  0.00           H
ATOM   3532  CA  MET X 230      20.966  -5.096  -6.261  1.00  0.00           C
ATOM   3533  HA  MET X 230      19.898  -4.929  -6.441  1.00  0.00           H
ATOM   3534  CB  MET X 230      21.261  -6.573  -6.446  1.00  0.00           C
ATOM   3535  HB2 MET X 230      22.335  -6.677  -6.286  1.00  0.00           H
ATOM   3536  HB3 MET X 230      20.574  -7.081  -5.776  1.00  0.00           H
ATOM   3537  CG  MET X 230      21.112  -6.976  -7.942  1.00  0.00           C
ATOM   3538  HG2 MET X 230      20.114  -6.822  -8.352  1.00  0.00           H
ATOM   3539  HG3 MET X 230      21.848  -6.333  -8.409  1.00  0.00           H
ATOM   3540  SD  MET X 230      21.473  -8.616  -8.370  1.00  0.00           S
ATOM   3541  CE  MET X 230      23.239  -8.588  -7.991  1.00  0.00           C
ATOM   3542  HE1 MET X 230      23.647  -9.554  -8.307  1.00  0.00           H
ATOM   3543  HE2 MET X 230      23.606  -7.784  -8.618  1.00  0.00           H
ATOM   3544  HE3 MET X 230      23.460  -8.587  -6.926  1.00  0.00           H
ATOM   3545  C   MET X 230      21.221  -4.716  -4.785  1.00  0.00           C
ATOM   3546  O   MET X 230      20.816  -5.406  -3.883  1.00  0.00           O
ATOM   3547  N   THR X 231      21.687  -3.481  -4.642  1.00  0.00           N
ATOM   3548  H   THR X 231      22.037  -2.999  -5.464  1.00  0.00           H
ATOM   3549  CA  THR X 231      21.691  -2.729  -3.319  1.00  0.00           C
ATOM   3550  HA  THR X 231      22.221  -3.311  -2.580  1.00  0.00           H
ATOM   3551  CB  THR X 231      22.524  -1.446  -3.534  1.00  0.00           C
ATOM   3552  HB  THR X 231      21.918  -0.812  -4.177  1.00  0.00           H
ATOM   3553  CG2 THR X 231      22.984  -0.614  -2.302  1.00  0.00           C
ATOM   3554 HG21 THR X 231      23.460  -1.253  -1.558  1.00  0.00           H
ATOM   3555 HG22 THR X 231      22.185  -0.056  -1.807  1.00  0.00           H
ATOM   3556 HG23 THR X 231      23.639   0.178  -2.672  1.00  0.00           H
ATOM   3557  OG1 THR X 231      23.730  -1.653  -4.327  1.00  0.00           O
ATOM   3558  HG1 THR X 231      24.308  -0.901  -4.197  1.00  0.00           H
ATOM   3559  C   THR X 231      20.335  -2.336  -2.794  1.00  0.00           C
ATOM   3560  O   THR X 231      19.406  -1.787  -3.438  1.00  0.00           O
ATOM   3561  N   HIE X 232      20.297  -2.421  -1.457  1.00  0.00           N
ATOM   3562  H   HIE X 232      21.162  -2.678  -1.001  1.00  0.00           H
ATOM   3563  CA  HIE X 232      19.069  -2.073  -0.649  1.00  0.00           C
ATOM   3564  HA  HIE X 232      18.548  -1.291  -1.206  1.00  0.00           H
ATOM   3565  CB  HIE X 232      18.204  -3.222  -0.378  1.00  0.00           C
ATOM   3566  HB2 HIE X 232      17.404  -2.961   0.319  1.00  0.00           H
ATOM   3567  HB3 HIE X 232      17.669  -3.476  -1.300  1.00  0.00           H
ATOM   3568  CG  HIE X 232      18.829  -4.484   0.186  1.00  0.00           C
ATOM   3569  ND1 HIE X 232      18.935  -4.810   1.549  1.00  0.00           N
ATOM   3570  CE1 HIE X 232      19.545  -5.951   1.568  1.00  0.00           C
ATOM   3571  HE1 HIE X 232      19.766  -6.561   2.434  1.00  0.00           H
ATOM   3572  NE2 HIE X 232      19.908  -6.345   0.304  1.00  0.00           N
ATOM   3573  HE2 HIE X 232      20.534  -7.124   0.179  1.00  0.00           H
ATOM   3574  CD2 HIE X 232      19.424  -5.424  -0.631  1.00  0.00           C
ATOM   3575  HD2 HIE X 232      19.409  -5.447  -1.706  1.00  0.00           H
ATOM   3576  C   HIE X 232      19.504  -1.360   0.706  1.00  0.00           C
ATOM   3577  O   HIE X 232      20.477  -1.860   1.386  1.00  0.00           O
ATOM   3578  N   THR X 233      18.660  -0.512   1.264  1.00  0.00           N
ATOM   3579  H   THR X 233      17.748  -0.344   0.851  1.00  0.00           H
ATOM   3580  CA  THR X 233      18.689  -0.186   2.648  1.00  0.00           C
ATOM   3581  HA  THR X 233      18.956  -1.049   3.256  1.00  0.00           H
ATOM   3582  CB  THR X 233      19.748   0.809   2.888  1.00  0.00           C
ATOM   3583  HB  THR X 233      20.610   0.515   2.283  1.00  0.00           H
ATOM   3584  CG2 THR X 233      19.217   2.227   2.369  1.00  0.00           C
ATOM   3585 HG21 THR X 233      18.464   2.700   3.005  1.00  0.00           H
ATOM   3586 HG22 THR X 233      18.854   2.088   1.350  1.00  0.00           H
ATOM   3587 HG23 THR X 233      20.075   2.890   2.263  1.00  0.00           H
ATOM   3588  OG1 THR X 233      20.185   1.005   4.176  1.00  0.00           O
ATOM   3589  HG1 THR X 233      20.802   0.285   4.350  1.00  0.00           H
ATOM   3590  C   THR X 233      17.336   0.239   3.163  1.00  0.00           C
ATOM   3591  O   THR X 233      16.371   0.444   2.376  1.00  0.00           O
ATOM   3592  N   SER X 234      17.327   0.539   4.469  1.00  0.00           N
ATOM   3593  H   SER X 234      18.158   0.443   5.025  1.00  0.00           H
ATOM   3594  CA  SER X 234      16.247   1.002   5.328  1.00  0.00           C
ATOM   3595  HA  SER X 234      15.523   1.530   4.698  1.00  0.00           H
ATOM   3596  CB  SER X 234      15.421  -0.139   5.884  1.00  0.00           C
ATOM   3597  HB2 SER X 234      14.561   0.262   6.408  1.00  0.00           H
ATOM   3598  HB3 SER X 234      15.045  -0.765   5.067  1.00  0.00           H
ATOM   3599  OG  SER X 234      16.197  -0.945   6.712  1.00  0.00           O
ATOM   3600  HG  SER X 234      16.786  -1.416   6.112  1.00  0.00           H
ATOM   3601  C   SER X 234      16.715   1.975   6.389  1.00  0.00           C
ATOM   3602  O   SER X 234      17.866   1.925   6.859  1.00  0.00           O
ATOM   3603  N   GLN X 235      15.866   2.799   6.798  1.00  0.00           N
ATOM   3604  H   GLN X 235      14.955   2.719   6.369  1.00  0.00           H
ATOM   3605  CA  GLN X 235      15.960   3.675   7.983  1.00  0.00           C
ATOM   3606  HA  GLN X 235      16.508   3.152   8.771  1.00  0.00           H
ATOM   3607  CB  GLN X 235      16.856   4.936   7.622  1.00  0.00           C
ATOM   3608  HB2 GLN X 235      17.076   5.370   8.599  1.00  0.00           H
ATOM   3609  HB3 GLN X 235      17.837   4.668   7.218  1.00  0.00           H
ATOM   3610  CG  GLN X 235      16.177   5.930   6.661  1.00  0.00           C
ATOM   3611  HG2 GLN X 235      15.922   5.507   5.692  1.00  0.00           H
ATOM   3612  HG3 GLN X 235      15.203   6.288   6.985  1.00  0.00           H
ATOM   3613  CD  GLN X 235      16.991   7.192   6.521  1.00  0.00           C
ATOM   3614  OE1 GLN X 235      17.741   7.488   5.656  1.00  0.00           O
ATOM   3615  NE2 GLN X 235      16.527   8.145   7.360  1.00  0.00           N
ATOM   3616 HE21 GLN X 235      16.674   9.120   7.138  1.00  0.00           H
ATOM   3617 HE22 GLN X 235      15.811   7.936   8.038  1.00  0.00           H
ATOM   3618  C   GLN X 235      14.585   4.044   8.535  1.00  0.00           C
ATOM   3619  O   GLN X 235      13.586   3.623   8.026  1.00  0.00           O
ATOM   3620  N   TYR X 236      14.541   4.992   9.428  1.00  0.00           N
ATOM   3621  H   TYR X 236      15.399   5.353   9.833  1.00  0.00           H
ATOM   3622  CA  TYR X 236      13.337   5.685   9.774  1.00  0.00           C
ATOM   3623  HA  TYR X 236      12.438   5.251   9.337  1.00  0.00           H
ATOM   3624  CB  TYR X 236      13.168   5.773  11.306  1.00  0.00           C
ATOM   3625  HB2 TYR X 236      13.988   6.423  11.610  1.00  0.00           H
ATOM   3626  HB3 TYR X 236      12.250   6.313  11.530  1.00  0.00           H
ATOM   3627  CG  TYR X 236      13.082   4.463  12.131  1.00  0.00           C
ATOM   3628  CD1 TYR X 236      14.268   3.804  12.524  1.00  0.00           C
ATOM   3629  HD1 TYR X 236      15.264   4.165  12.296  1.00  0.00           H
ATOM   3630  CE1 TYR X 236      14.135   2.616  13.308  1.00  0.00           C
ATOM   3631  HE1 TYR X 236      15.017   2.119  13.671  1.00  0.00           H
ATOM   3632  CZ  TYR X 236      12.832   2.128  13.546  1.00  0.00           C
ATOM   3633  OH  TYR X 236      12.606   1.060  14.434  1.00  0.00           O
ATOM   3634  HH  TYR X 236      11.658   1.028  14.601  1.00  0.00           H
ATOM   3635  CE2 TYR X 236      11.666   2.874  13.142  1.00  0.00           C
ATOM   3636  HE2 TYR X 236      10.646   2.642  13.406  1.00  0.00           H
ATOM   3637  CD2 TYR X 236      11.778   4.092  12.471  1.00  0.00           C
ATOM   3638  HD2 TYR X 236      10.972   4.789  12.269  1.00  0.00           H
ATOM   3639  C   TYR X 236      13.319   7.113   9.294  1.00  0.00           C
ATOM   3640  O   TYR X 236      14.393   7.733   9.285  1.00  0.00           O
ATOM   3641  N   ILE X 237      12.135   7.621   9.043  1.00  0.00           N
ATOM   3642  H   ILE X 237      11.328   7.037   8.922  1.00  0.00           H
ATOM   3643  CA  ILE X 237      11.777   9.029   9.099  1.00  0.00           C
ATOM   3644  HA  ILE X 237      12.254   9.533   8.265  1.00  0.00           H
ATOM   3645  CB  ILE X 237      10.178   9.244   8.932  1.00  0.00           C
ATOM   3646  HB  ILE X 237       9.635   8.574   9.607  1.00  0.00           H
ATOM   3647  CG2 ILE X 237       9.592  10.656   9.352  1.00  0.00           C
ATOM   3648 HG21 ILE X 237       8.536  10.760   9.082  1.00  0.00           H
ATOM   3649 HG22 ILE X 237      10.187  11.486   8.965  1.00  0.00           H
ATOM   3650 HG23 ILE X 237       9.763  10.769  10.422  1.00  0.00           H
ATOM   3651  CG1 ILE X 237       9.693   8.897   7.504  1.00  0.00           C
ATOM   3652 HG12 ILE X 237       9.983   7.858   7.317  1.00  0.00           H
ATOM   3653 HG13 ILE X 237       8.606   8.974   7.477  1.00  0.00           H
ATOM   3654  CD1 ILE X 237      10.080   9.801   6.292  1.00  0.00           C
ATOM   3655 HD11 ILE X 237       9.528   9.476   5.408  1.00  0.00           H
ATOM   3656 HD12 ILE X 237      11.141   9.686   6.060  1.00  0.00           H
ATOM   3657 HD13 ILE X 237       9.845  10.808   6.607  1.00  0.00           H
ATOM   3658  C   ILE X 237      12.267   9.657  10.454  1.00  0.00           C
ATOM   3659  O   ILE X 237      11.678   9.396  11.510  1.00  0.00           O
ATOM   3660  N   CYX X 238      13.233  10.543  10.408  1.00  0.00           N
ATOM   3661  H   CYX X 238      13.715  10.564   9.522  1.00  0.00           H
ATOM   3662  CA  CYX X 238      13.866  11.108  11.565  1.00  0.00           C
ATOM   3663  HA  CYX X 238      14.196  10.350  12.275  1.00  0.00           H
ATOM   3664  CB  CYX X 238      15.094  11.961  11.185  1.00  0.00           C
ATOM   3665  HB2 CYX X 238      14.796  12.805  10.559  1.00  0.00           H
ATOM   3666  HB3 CYX X 238      15.492  12.397  12.101  1.00  0.00           H
ATOM   3667  SG  CYX X 238      16.470  11.206  10.288  1.00  0.00           S
ATOM   3668  C   CYX X 238      13.003  12.099  12.252  1.00  0.00           C
ATOM   3669  O   CYX X 238      13.423  12.628  13.231  1.00  0.00           O
ATOM   3670  N   SER X 239      11.836  12.462  11.655  1.00  0.00           N
ATOM   3671  H   SER X 239      11.663  12.014  10.764  1.00  0.00           H
ATOM   3672  CA  SER X 239      11.007  13.630  11.998  1.00  0.00           C
ATOM   3673  HA  SER X 239      11.670  14.490  12.065  1.00  0.00           H
ATOM   3674  CB  SER X 239       9.910  13.894  10.968  1.00  0.00           C
ATOM   3675  HB2 SER X 239      10.467  14.014  10.037  1.00  0.00           H
ATOM   3676  HB3 SER X 239       9.253  13.034  10.863  1.00  0.00           H
ATOM   3677  OG  SER X 239       9.379  15.177  11.359  1.00  0.00           O
ATOM   3678  HG  SER X 239      10.022  15.856  11.136  1.00  0.00           H
ATOM   3679  C   SER X 239      10.300  13.516  13.349  1.00  0.00           C
ATOM   3680  O   SER X 239       9.913  12.390  13.692  1.00  0.00           O
ATOM   3681  N   PRO X 240      10.062  14.542  14.096  1.00  0.00           N
ATOM   3682  CD  PRO X 240      10.909  15.736  14.133  1.00  0.00           C
ATOM   3683  HD2 PRO X 240      10.613  16.460  13.380  1.00  0.00           H
ATOM   3684  HD3 PRO X 240      11.960  15.455  13.986  1.00  0.00           H
ATOM   3685  CG  PRO X 240      10.594  16.392  15.464  1.00  0.00           C
ATOM   3686  HG2 PRO X 240      10.655  17.477  15.445  1.00  0.00           H
ATOM   3687  HG3 PRO X 240      11.227  15.899  16.212  1.00  0.00           H
ATOM   3688  CB  PRO X 240       9.144  15.986  15.629  1.00  0.00           C
ATOM   3689  HB2 PRO X 240       8.513  16.584  14.968  1.00  0.00           H
ATOM   3690  HB3 PRO X 240       8.825  16.190  16.652  1.00  0.00           H
ATOM   3691  CA  PRO X 240       9.169  14.519  15.243  1.00  0.00           C
ATOM   3692  HA  PRO X 240       9.522  13.874  16.051  1.00  0.00           H
ATOM   3693  C   PRO X 240       7.715  14.086  14.915  1.00  0.00           C
ATOM   3694  O   PRO X 240       6.966  13.605  15.780  1.00  0.00           O
ATOM   3695  N   VAL X 241       7.303  14.209  13.633  1.00  0.00           N
ATOM   3696  H   VAL X 241       8.084  14.391  13.017  1.00  0.00           H
ATOM   3697  CA  VAL X 241       5.904  13.972  13.142  1.00  0.00           C
ATOM   3698  HA  VAL X 241       5.147  14.396  13.802  1.00  0.00           H
ATOM   3699  CB  VAL X 241       5.826  14.700  11.710  1.00  0.00           C
ATOM   3700  HB  VAL X 241       6.482  14.462  10.871  1.00  0.00           H
ATOM   3701  CG1 VAL X 241       4.472  14.721  11.020  1.00  0.00           C
ATOM   3702 HG11 VAL X 241       3.645  15.048  11.647  1.00  0.00           H
ATOM   3703 HG12 VAL X 241       4.475  15.423  10.177  1.00  0.00           H
ATOM   3704 HG13 VAL X 241       4.259  13.699  10.698  1.00  0.00           H
ATOM   3705  CG2 VAL X 241       5.974  16.228  11.936  1.00  0.00           C
ATOM   3706 HG21 VAL X 241       7.015  16.385  12.210  1.00  0.00           H
ATOM   3707 HG22 VAL X 241       5.259  16.435  12.733  1.00  0.00           H
ATOM   3708 HG23 VAL X 241       5.795  16.912  11.102  1.00  0.00           H
ATOM   3709  C   VAL X 241       5.488  12.521  12.997  1.00  0.00           C
ATOM   3710  O   VAL X 241       5.462  11.963  11.943  1.00  0.00           O
ATOM   3711  N   LEU X 242       5.310  11.966  14.185  1.00  0.00           N
ATOM   3712  H   LEU X 242       5.451  12.534  15.002  1.00  0.00           H
ATOM   3713  CA  LEU X 242       4.842  10.568  14.331  1.00  0.00           C
ATOM   3714  HA  LEU X 242       5.573   9.947  13.817  1.00  0.00           H
ATOM   3715  CB  LEU X 242       4.740  10.163  15.769  1.00  0.00           C
ATOM   3716  HB2 LEU X 242       3.891  10.541  16.351  1.00  0.00           H
ATOM   3717  HB3 LEU X 242       4.486   9.102  15.749  1.00  0.00           H
ATOM   3718  CG  LEU X 242       6.019  10.390  16.725  1.00  0.00           C
ATOM   3719  HG  LEU X 242       6.079  11.463  16.919  1.00  0.00           H
ATOM   3720  CD1 LEU X 242       5.862   9.780  18.100  1.00  0.00           C
ATOM   3721 HD11 LEU X 242       5.995   8.702  18.148  1.00  0.00           H
ATOM   3722 HD12 LEU X 242       4.869  10.069  18.421  1.00  0.00           H
ATOM   3723 HD13 LEU X 242       6.551  10.262  18.795  1.00  0.00           H
ATOM   3724  CD2 LEU X 242       7.356   9.998  16.143  1.00  0.00           C
ATOM   3725 HD21 LEU X 242       8.194  10.376  16.748  1.00  0.00           H
ATOM   3726 HD22 LEU X 242       7.366   8.922  15.968  1.00  0.00           H
ATOM   3727 HD23 LEU X 242       7.514  10.409  15.149  1.00  0.00           H
ATOM   3728  C   LEU X 242       3.522  10.384  13.512  1.00  0.00           C
ATOM   3729  O   LEU X 242       2.642  11.269  13.393  1.00  0.00           O
ATOM   3730  N   THR X 243       3.330   9.244  12.850  1.00  0.00           N
ATOM   3731  H   THR X 243       4.022   8.557  13.106  1.00  0.00           H
ATOM   3732  CA  THR X 243       2.508   9.040  11.667  1.00  0.00           C
ATOM   3733  HA  THR X 243       1.645   9.687  11.797  1.00  0.00           H
ATOM   3734  CB  THR X 243       3.223   9.416  10.323  1.00  0.00           C
ATOM   3735  HB  THR X 243       3.223  10.502  10.288  1.00  0.00           H
ATOM   3736  CG2 THR X 243       4.692   8.930  10.395  1.00  0.00           C
ATOM   3737 HG21 THR X 243       4.629   7.877  10.633  1.00  0.00           H
ATOM   3738 HG22 THR X 243       5.231   9.573  11.098  1.00  0.00           H
ATOM   3739 HG23 THR X 243       5.045   9.017   9.364  1.00  0.00           H
ATOM   3740  OG1 THR X 243       2.487   8.811   9.236  1.00  0.00           O
ATOM   3741  HG1 THR X 243       2.209   9.550   8.694  1.00  0.00           H
ATOM   3742  C   THR X 243       2.015   7.562  11.574  1.00  0.00           C
ATOM   3743  O   THR X 243       0.839   7.271  11.231  1.00  0.00           O
ATOM   3744  N   AP2 X 244       2.866   6.574  11.881  1.00  0.00           N
ATOM   3745  H   AP2 X 244       3.834   6.813  12.048  1.00  0.00           H
ATOM   3746  CA  AP2 X 244       2.629   5.159  12.135  1.00  0.00           C
ATOM   3747  HA  AP2 X 244       1.932   4.793  11.387  1.00  0.00           H
ATOM   3748  CB  AP2 X 244       3.976   4.410  12.007  1.00  0.00           C
ATOM   3749  HB2 AP2 X 244       4.299   4.597  10.982  1.00  0.00           H
ATOM   3750  HB3 AP2 X 244       4.655   4.919  12.693  1.00  0.00           H
ATOM   3751  CG  AP2 X 244       4.003   2.933  12.245  1.00  0.00           C
ATOM   3752  OD1 AP2 X 244       2.987   2.208  12.014  1.00  0.00           O
ATOM   3753  OD2 AP2 X 244       5.040   2.381  12.584  1.00  0.00           O
ATOM   3754  C   AP2 X 244       1.955   4.806  13.408  1.00  0.00           C
ATOM   3755  O   AP2 X 244       2.429   4.069  14.290  1.00  0.00           O
ATOM   3756  N   ASN X 245       0.755   5.332  13.446  1.00  0.00           N
ATOM   3757  H   ASN X 245       0.565   5.928  12.651  1.00  0.00           H
ATOM   3758  CA  ASN X 245      -0.076   5.464  14.733  1.00  0.00           C
ATOM   3759  HA  ASN X 245       0.567   6.044  15.393  1.00  0.00           H
ATOM   3760  CB  ASN X 245      -1.290   6.350  14.276  1.00  0.00           C
ATOM   3761  HB2 ASN X 245      -1.409   6.379  13.187  1.00  0.00           H
ATOM   3762  HB3 ASN X 245      -2.151   5.902  14.769  1.00  0.00           H
ATOM   3763  CG  ASN X 245      -1.090   7.756  14.801  1.00  0.00           C
ATOM   3764  OD1 ASN X 245      -0.015   8.335  14.618  1.00  0.00           O
ATOM   3765  ND2 ASN X 245      -2.083   8.325  15.446  1.00  0.00           N
ATOM   3766 HD21 ASN X 245      -2.915   7.751  15.530  1.00  0.00           H
ATOM   3767 HD22 ASN X 245      -2.061   9.292  15.751  1.00  0.00           H
ATOM   3768  C   ASN X 245      -0.503   4.154  15.528  1.00  0.00           C
ATOM   3769  O   ASN X 245      -0.579   3.142  14.822  1.00  0.00           O
ATOM   3770  N   PRO X 246      -0.922   4.213  16.816  1.00  0.00           N
ATOM   3771  CD  PRO X 246      -1.658   3.103  17.447  1.00  0.00           C
ATOM   3772  HD2 PRO X 246      -0.865   2.583  17.984  1.00  0.00           H
ATOM   3773  HD3 PRO X 246      -2.119   2.485  16.667  1.00  0.00           H
ATOM   3774  CG  PRO X 246      -2.767   3.750  18.363  1.00  0.00           C
ATOM   3775  HG2 PRO X 246      -2.977   3.165  19.259  1.00  0.00           H
ATOM   3776  HG3 PRO X 246      -3.671   3.980  17.803  1.00  0.00           H
ATOM   3777  CB  PRO X 246      -1.941   4.980  18.905  1.00  0.00           C
ATOM   3778  HB2 PRO X 246      -1.247   4.672  19.692  1.00  0.00           H
ATOM   3779  HB3 PRO X 246      -2.542   5.804  19.297  1.00  0.00           H
ATOM   3780  CA  PRO X 246      -1.128   5.386  17.639  1.00  0.00           C
ATOM   3781  HA  PRO X 246      -1.807   6.069  17.133  1.00  0.00           H
ATOM   3782  C   PRO X 246       0.180   6.094  18.016  1.00  0.00           C
ATOM   3783  O   PRO X 246       1.336   5.727  17.640  1.00  0.00           O
ATOM   3784  N   ARG X 247      -0.014   7.272  18.646  1.00  0.00           N
ATOM   3785  H   ARG X 247      -0.937   7.623  18.859  1.00  0.00           H
ATOM   3786  CA  ARG X 247       1.114   8.063  19.070  1.00  0.00           C
ATOM   3787  HA  ARG X 247       1.966   7.385  19.090  1.00  0.00           H
ATOM   3788  CB  ARG X 247       1.555   9.138  17.973  1.00  0.00           C
ATOM   3789  HB2 ARG X 247       2.456   9.548  18.415  1.00  0.00           H
ATOM   3790  HB3 ARG X 247       1.838   8.637  17.053  1.00  0.00           H
ATOM   3791  CG  ARG X 247       0.516  10.269  17.716  1.00  0.00           C
ATOM   3792  HG2 ARG X 247      -0.449   9.810  17.475  1.00  0.00           H
ATOM   3793  HG3 ARG X 247       0.404  10.876  18.609  1.00  0.00           H
ATOM   3794  CD  ARG X 247       0.893  10.977  16.498  1.00  0.00           C
ATOM   3795  HD2 ARG X 247       1.916  11.345  16.605  1.00  0.00           H
ATOM   3796  HD3 ARG X 247       0.925  10.160  15.784  1.00  0.00           H
ATOM   3797  NE  ARG X 247       0.020  12.020  16.003  1.00  0.00           N
ATOM   3798  HE  ARG X 247       0.158  12.916  16.454  1.00  0.00           H
ATOM   3799  CZ  ARG X 247      -0.773  12.058  14.963  1.00  0.00           C
ATOM   3800  NH1 ARG X 247      -0.915  11.024  14.116  1.00  0.00           N
ATOM   3801 HH11 ARG X 247      -0.369  10.176  14.165  1.00  0.00           H
ATOM   3802 HH12 ARG X 247      -1.636  11.073  13.418  1.00  0.00           H
ATOM   3803  NH2 ARG X 247      -1.490  13.122  14.758  1.00  0.00           N
ATOM   3804 HH21 ARG X 247      -1.359  14.033  15.184  1.00  0.00           H
ATOM   3805 HH22 ARG X 247      -2.091  13.303  13.963  1.00  0.00           H
ATOM   3806  C   ARG X 247       0.945   8.681  20.479  1.00  0.00           C
ATOM   3807  O   ARG X 247      -0.148   8.929  20.936  1.00  0.00           O
ATOM   3808  N   PRO X 248       2.114   8.984  21.133  1.00  0.00           N
ATOM   3809  CD  PRO X 248       3.359   8.309  20.834  1.00  0.00           C
ATOM   3810  HD2 PRO X 248       3.566   8.216  19.777  1.00  0.00           H
ATOM   3811  HD3 PRO X 248       3.452   7.379  21.400  1.00  0.00           H
ATOM   3812  CG  PRO X 248       4.386   9.230  21.456  1.00  0.00           C
ATOM   3813  HG2 PRO X 248       4.785  10.055  20.871  1.00  0.00           H
ATOM   3814  HG3 PRO X 248       5.228   8.589  21.739  1.00  0.00           H
ATOM   3815  CB  PRO X 248       3.706   9.736  22.661  1.00  0.00           C
ATOM   3816  HB2 PRO X 248       4.274  10.602  23.008  1.00  0.00           H
ATOM   3817  HB3 PRO X 248       3.768   8.953  23.414  1.00  0.00           H
ATOM   3818  CA  PRO X 248       2.269  10.053  22.071  1.00  0.00           C
ATOM   3819  HA  PRO X 248       1.566   9.970  22.900  1.00  0.00           H
ATOM   3820  C   PRO X 248       2.208  11.483  21.490  1.00  0.00           C
ATOM   3821  O   PRO X 248       2.074  11.632  20.242  1.00  0.00           O
ATOM   3822  N   ASN X 249       2.216  12.492  22.361  1.00  0.00           N
ATOM   3823  H   ASN X 249       2.297  12.331  23.349  1.00  0.00           H
ATOM   3824  CA  ASN X 249       2.496  13.881  21.830  1.00  0.00           C
ATOM   3825  HA  ASN X 249       1.739  14.144  21.100  1.00  0.00           H
ATOM   3826  CB  ASN X 249       2.516  14.800  23.055  1.00  0.00           C
ATOM   3827  HB2 ASN X 249       3.423  14.539  23.589  1.00  0.00           H
ATOM   3828  HB3 ASN X 249       2.515  15.776  22.565  1.00  0.00           H
ATOM   3829  CG  ASN X 249       1.285  14.762  23.939  1.00  0.00           C
ATOM   3830  OD1 ASN X 249       0.216  14.374  23.478  1.00  0.00           O
ATOM   3831  ND2 ASN X 249       1.501  14.980  25.221  1.00  0.00           N
ATOM   3832 HD21 ASN X 249       2.428  15.189  25.555  1.00  0.00           H
ATOM   3833 HD22 ASN X 249       0.672  14.963  25.802  1.00  0.00           H
ATOM   3834  C   ASN X 249       3.800  14.005  21.089  1.00  0.00           C
ATOM   3835  O   ASN X 249       4.705  13.289  21.483  1.00  0.00           O
ATOM   3836  N   ASP X 250       3.810  14.764  20.026  1.00  0.00           N
ATOM   3837  H   ASP X 250       2.889  15.092  19.757  1.00  0.00           H
ATOM   3838  CA  ASP X 250       5.038  15.023  19.241  1.00  0.00           C
ATOM   3839  HA  ASP X 250       5.386  14.084  18.825  1.00  0.00           H
ATOM   3840  CB  ASP X 250       4.640  16.024  18.175  1.00  0.00           C
ATOM   3841  HB2 ASP X 250       4.261  16.913  18.673  1.00  0.00           H
ATOM   3842  HB3 ASP X 250       5.515  16.134  17.534  1.00  0.00           H
ATOM   3843  CG  ASP X 250       3.550  15.508  17.191  1.00  0.00           C
ATOM   3844  OD1 ASP X 250       3.143  16.268  16.282  1.00  0.00           O
ATOM   3845  OD2 ASP X 250       3.087  14.364  17.197  1.00  0.00           O
ATOM   3846  C   ASP X 250       6.186  15.555  20.137  1.00  0.00           C
ATOM   3847  O   ASP X 250       5.986  16.590  20.785  1.00  0.00           O
ATOM   3848  N   PRO X 251       7.422  14.944  20.018  1.00  0.00           N
ATOM   3849  CD  PRO X 251       7.640  13.691  19.311  1.00  0.00           C
ATOM   3850  HD2 PRO X 251       7.444  13.686  18.242  1.00  0.00           H
ATOM   3851  HD3 PRO X 251       7.229  12.881  19.907  1.00  0.00           H
ATOM   3852  CG  PRO X 251       9.150  13.449  19.284  1.00  0.00           C
ATOM   3853  HG2 PRO X 251       9.622  14.034  18.490  1.00  0.00           H
ATOM   3854  HG3 PRO X 251       9.349  12.396  19.137  1.00  0.00           H
ATOM   3855  CB  PRO X 251       9.542  14.062  20.692  1.00  0.00           C
ATOM   3856  HB2 PRO X 251      10.597  14.339  20.748  1.00  0.00           H
ATOM   3857  HB3 PRO X 251       9.307  13.303  21.432  1.00  0.00           H
ATOM   3858  CA  PRO X 251       8.559  15.286  20.788  1.00  0.00           C
ATOM   3859  HA  PRO X 251       8.298  15.481  21.831  1.00  0.00           H
ATOM   3860  C   PRO X 251       9.277  16.551  20.393  1.00  0.00           C
ATOM   3861  O   PRO X 251       8.956  17.124  19.327  1.00  0.00           O
ATOM   3862  N   THR X 252      10.230  17.047  21.192  1.00  0.00           N
ATOM   3863  H   THR X 252      10.176  16.633  22.110  1.00  0.00           H
ATOM   3864  CA  THR X 252      11.161  18.109  20.799  1.00  0.00           C
ATOM   3865  HA  THR X 252      10.537  18.957  20.526  1.00  0.00           H
ATOM   3866  CB  THR X 252      12.091  18.624  21.950  1.00  0.00           C
ATOM   3867  HB  THR X 252      12.681  17.774  22.293  1.00  0.00           H
ATOM   3868  CG2 THR X 252      12.905  19.814  21.545  1.00  0.00           C
ATOM   3869 HG21 THR X 252      13.685  19.545  20.838  1.00  0.00           H
ATOM   3870 HG22 THR X 252      13.316  20.333  22.415  1.00  0.00           H
ATOM   3871 HG23 THR X 252      12.273  20.532  21.012  1.00  0.00           H
ATOM   3872  OG1 THR X 252      11.197  18.926  23.066  1.00  0.00           O
ATOM   3873  HG1 THR X 252      10.571  19.591  22.753  1.00  0.00           H
ATOM   3874  C   THR X 252      12.042  17.577  19.637  1.00  0.00           C
ATOM   3875  O   THR X 252      12.245  18.290  18.643  1.00  0.00           O
ATOM   3876  N   VAL X 253      12.543  16.350  19.734  1.00  0.00           N
ATOM   3877  H   VAL X 253      12.302  15.797  20.546  1.00  0.00           H
ATOM   3878  CA  VAL X 253      13.465  15.774  18.795  1.00  0.00           C
ATOM   3879  HA  VAL X 253      13.339  16.413  17.918  1.00  0.00           H
ATOM   3880  CB  VAL X 253      14.899  15.871  19.414  1.00  0.00           C
ATOM   3881  HB  VAL X 253      14.992  15.199  20.269  1.00  0.00           H
ATOM   3882  CG1 VAL X 253      15.987  15.435  18.434  1.00  0.00           C
ATOM   3883 HG11 VAL X 253      16.949  15.703  18.897  1.00  0.00           H
ATOM   3884 HG12 VAL X 253      15.908  14.381  18.169  1.00  0.00           H
ATOM   3885 HG13 VAL X 253      15.795  15.832  17.444  1.00  0.00           H
ATOM   3886  CG2 VAL X 253      15.218  17.288  19.985  1.00  0.00           C
ATOM   3887 HG21 VAL X 253      14.493  17.653  20.709  1.00  0.00           H
ATOM   3888 HG22 VAL X 253      15.358  17.988  19.164  1.00  0.00           H
ATOM   3889 HG23 VAL X 253      16.123  17.097  20.567  1.00  0.00           H
ATOM   3890  C   VAL X 253      13.033  14.333  18.523  1.00  0.00           C
ATOM   3891  O   VAL X 253      12.731  13.508  19.412  1.00  0.00           O
ATOM   3892  N   GLY X 254      13.027  13.998  17.253  1.00  0.00           N
ATOM   3893  H   GLY X 254      13.300  14.747  16.619  1.00  0.00           H
ATOM   3894  CA  GLY X 254      12.882  12.657  16.653  1.00  0.00           C
ATOM   3895  HA2 GLY X 254      12.149  12.029  17.147  1.00  0.00           H
ATOM   3896  HA3 GLY X 254      12.539  12.605  15.623  1.00  0.00           H
ATOM   3897  C   GLY X 254      14.140  11.758  16.643  1.00  0.00           C
ATOM   3898  O   GLY X 254      15.183  12.074  17.282  1.00  0.00           O
ATOM   3899  N   LYS X 255      14.090  10.670  15.860  1.00  0.00           N
ATOM   3900  H   LYS X 255      13.220  10.553  15.368  1.00  0.00           H
ATOM   3901  CA  LYS X 255      15.122   9.625  15.845  1.00  0.00           C
ATOM   3902  HA  LYS X 255      16.084  10.137  15.956  1.00  0.00           H
ATOM   3903  CB  LYS X 255      14.850   8.492  16.862  1.00  0.00           C
ATOM   3904  HB2 LYS X 255      13.880   7.999  16.709  1.00  0.00           H
ATOM   3905  HB3 LYS X 255      15.497   7.646  16.626  1.00  0.00           H
ATOM   3906  CG  LYS X 255      15.178   8.818  18.319  1.00  0.00           C
ATOM   3907  HG2 LYS X 255      15.900   9.635  18.331  1.00  0.00           H
ATOM   3908  HG3 LYS X 255      14.202   8.955  18.773  1.00  0.00           H
ATOM   3909  CD  LYS X 255      15.851   7.657  19.112  1.00  0.00           C
ATOM   3910  HD2 LYS X 255      16.764   7.321  18.615  1.00  0.00           H
ATOM   3911  HD3 LYS X 255      15.976   8.010  20.141  1.00  0.00           H
ATOM   3912  CE  LYS X 255      14.813   6.556  19.125  1.00  0.00           C
ATOM   3913  HE2 LYS X 255      13.899   6.916  19.616  1.00  0.00           H
ATOM   3914  HE3 LYS X 255      14.541   6.217  18.126  1.00  0.00           H
ATOM   3915  NZ  LYS X 255      15.297   5.368  19.842  1.00  0.00           N
ATOM   3916  HZ1 LYS X 255      15.603   5.628  20.768  1.00  0.00           H
ATOM   3917  HZ2 LYS X 255      16.084   5.037  19.298  1.00  0.00           H
ATOM   3918  HZ3 LYS X 255      14.549   4.689  19.923  1.00  0.00           H
ATOM   3919  C   LYS X 255      15.151   8.980  14.448  1.00  0.00           C
ATOM   3920  O   LYS X 255      14.161   8.422  13.981  1.00  0.00           O
ATOM   3921  N   CYX X 256      16.381   8.812  13.849  1.00  0.00           N
ATOM   3922  H   CYX X 256      17.199   9.186  14.299  1.00  0.00           H
ATOM   3923  CA  CYX X 256      16.559   8.316  12.451  1.00  0.00           C
ATOM   3924  HA  CYX X 256      15.838   8.703  11.725  1.00  0.00           H
ATOM   3925  CB  CYX X 256      17.720   9.112  11.958  1.00  0.00           C
ATOM   3926  HB2 CYX X 256      18.550   8.828  12.593  1.00  0.00           H
ATOM   3927  HB3 CYX X 256      18.000   8.771  10.953  1.00  0.00           H
ATOM   3928  SG  CYX X 256      17.750  10.975  11.824  1.00  0.00           S
ATOM   3929  C   CYX X 256      16.850   6.788  12.266  1.00  0.00           C
ATOM   3930  O   CYX X 256      16.560   6.090  11.243  1.00  0.00           O
ATOM   3931  N   ASN X 257      17.472   6.181  13.328  1.00  0.00           N
ATOM   3932  H   ASN X 257      17.558   6.622  14.229  1.00  0.00           H
ATOM   3933  CA  ASN X 257      18.144   4.872  13.350  1.00  0.00           C
ATOM   3934  HA  ASN X 257      18.158   4.377  12.373  1.00  0.00           H
ATOM   3935  CB  ASN X 257      19.593   5.023  13.751  1.00  0.00           C
ATOM   3936  HB2 ASN X 257      19.525   5.010  14.834  1.00  0.00           H
ATOM   3937  HB3 ASN X 257      20.132   4.146  13.385  1.00  0.00           H
ATOM   3938  CG  ASN X 257      20.278   6.259  13.383  1.00  0.00           C
ATOM   3939  OD1 ASN X 257      20.206   6.740  12.217  1.00  0.00           O
ATOM   3940  ND2 ASN X 257      20.982   6.910  14.299  1.00  0.00           N
ATOM   3941 HD21 ASN X 257      20.997   6.724  15.290  1.00  0.00           H
ATOM   3942 HD22 ASN X 257      21.387   7.763  13.938  1.00  0.00           H
ATOM   3943  C   ASN X 257      17.474   3.888  14.310  1.00  0.00           C
ATOM   3944  O   ASN X 257      17.871   2.685  14.325  1.00  0.00           O
ATOM   3945  N   ASP X 258      16.452   4.306  15.089  1.00  0.00           N
ATOM   3946  H   ASP X 258      16.171   5.269  14.991  1.00  0.00           H
ATOM   3947  CA  ASP X 258      15.717   3.507  16.136  1.00  0.00           C
ATOM   3948  HA  ASP X 258      15.634   2.464  15.862  1.00  0.00           H
ATOM   3949  CB  ASP X 258      16.548   3.537  17.429  1.00  0.00           C
ATOM   3950  HB2 ASP X 258      16.519   4.593  17.680  1.00  0.00           H
ATOM   3951  HB3 ASP X 258      16.007   3.018  18.220  1.00  0.00           H
ATOM   3952  CG  ASP X 258      17.904   2.922  17.419  1.00  0.00           C
ATOM   3953  OD1 ASP X 258      18.839   3.606  17.866  1.00  0.00           O
ATOM   3954  OD2 ASP X 258      18.028   1.775  17.005  1.00  0.00           O
ATOM   3955  C   ASP X 258      14.313   4.135  16.355  1.00  0.00           C
ATOM   3956  O   ASP X 258      14.047   5.313  16.045  1.00  0.00           O
ATOM   3957  N   PRO X 259      13.398   3.330  16.902  1.00  0.00           N
ATOM   3958  CD  PRO X 259      13.566   1.990  17.390  1.00  0.00           C
ATOM   3959  HD2 PRO X 259      14.410   1.956  18.081  1.00  0.00           H
ATOM   3960  HD3 PRO X 259      13.794   1.361  16.529  1.00  0.00           H
ATOM   3961  CG  PRO X 259      12.285   1.557  18.077  1.00  0.00           C
ATOM   3962  HG2 PRO X 259      12.298   1.886  19.110  1.00  0.00           H
ATOM   3963  HG3 PRO X 259      12.235   0.468  17.974  1.00  0.00           H
ATOM   3964  CB  PRO X 259      11.266   2.373  17.310  1.00  0.00           C
ATOM   3965  HB2 PRO X 259      10.332   2.549  17.847  1.00  0.00           H
ATOM   3966  HB3 PRO X 259      11.091   1.822  16.382  1.00  0.00           H
ATOM   3967  CA  PRO X 259      12.005   3.652  16.999  1.00  0.00           C
ATOM   3968  HA  PRO X 259      11.638   4.124  16.089  1.00  0.00           H
ATOM   3969  C   PRO X 259      11.940   4.704  18.102  1.00  0.00           C
ATOM   3970  O   PRO X 259      12.491   4.492  19.204  1.00  0.00           O
ATOM   3971  N   TYR X 260      11.253   5.795  17.949  1.00  0.00           N
ATOM   3972  H   TYR X 260      10.777   5.913  17.065  1.00  0.00           H
ATOM   3973  CA  TYR X 260      11.128   6.745  19.064  1.00  0.00           C
ATOM   3974  HA  TYR X 260      12.084   6.949  19.523  1.00  0.00           H
ATOM   3975  CB  TYR X 260      10.565   8.108  18.553  1.00  0.00           C
ATOM   3976  HB2 TYR X 260      11.381   8.611  18.021  1.00  0.00           H
ATOM   3977  HB3 TYR X 260       9.730   7.998  17.872  1.00  0.00           H
ATOM   3978  CG  TYR X 260      10.095   9.017  19.718  1.00  0.00           C
ATOM   3979  CD1 TYR X 260      11.157   9.849  20.186  1.00  0.00           C
ATOM   3980  HD1 TYR X 260      12.048  10.106  19.628  1.00  0.00           H
ATOM   3981  CE1 TYR X 260      10.909  10.685  21.319  1.00  0.00           C
ATOM   3982  HE1 TYR X 260      11.718  11.324  21.616  1.00  0.00           H
ATOM   3983  CZ  TYR X 260       9.616  10.683  21.969  1.00  0.00           C
ATOM   3984  OH  TYR X 260       9.375  11.432  23.030  1.00  0.00           O
ATOM   3985  HH  TYR X 260       8.634  11.066  23.515  1.00  0.00           H
ATOM   3986  CE2 TYR X 260       8.512   9.927  21.370  1.00  0.00           C
ATOM   3987  HE2 TYR X 260       7.522   9.878  21.809  1.00  0.00           H
ATOM   3988  CD2 TYR X 260       8.821   9.054  20.279  1.00  0.00           C
ATOM   3989  HD2 TYR X 260       8.058   8.419  19.862  1.00  0.00           H
ATOM   3990  C   TYR X 260      10.157   6.175  20.148  1.00  0.00           C
ATOM   3991  O   TYR X 260       9.238   5.476  19.755  1.00  0.00           O
ATOM   3992  N   PRO X 261      10.531   6.218  21.448  1.00  0.00           N
ATOM   3993  CD  PRO X 261      11.560   7.018  22.111  1.00  0.00           C
ATOM   3994  HD2 PRO X 261      11.815   7.928  21.568  1.00  0.00           H
ATOM   3995  HD3 PRO X 261      12.484   6.429  22.131  1.00  0.00           H
ATOM   3996  CG  PRO X 261      10.968   7.388  23.479  1.00  0.00           C
ATOM   3997  HG2 PRO X 261      10.285   8.231  23.376  1.00  0.00           H
ATOM   3998  HG3 PRO X 261      11.699   7.528  24.279  1.00  0.00           H
ATOM   3999  CB  PRO X 261      10.103   6.237  23.918  1.00  0.00           C
ATOM   4000  HB2 PRO X 261       9.270   6.597  24.530  1.00  0.00           H
ATOM   4001  HB3 PRO X 261      10.735   5.491  24.385  1.00  0.00           H
ATOM   4002  CA  PRO X 261       9.714   5.666  22.582  1.00  0.00           C
ATOM   4003  HA  PRO X 261      10.073   4.629  22.614  1.00  0.00           H
ATOM   4004  C   PRO X 261       8.198   5.756  22.378  1.00  0.00           C
ATOM   4005  O   PRO X 261       7.568   6.732  22.030  1.00  0.00           O
ATOM   4006  N   GLY X 262       7.606   4.635  22.744  1.00  0.00           N
ATOM   4007  H   GLY X 262       8.203   3.886  23.089  1.00  0.00           H
ATOM   4008  CA  GLY X 262       6.166   4.548  23.116  1.00  0.00           C
ATOM   4009  HA2 GLY X 262       6.055   3.762  23.868  1.00  0.00           H
ATOM   4010  HA3 GLY X 262       5.818   5.439  23.646  1.00  0.00           H
ATOM   4011  C   GLY X 262       5.148   4.311  22.013  1.00  0.00           C
ATOM   4012  O   GLY X 262       4.198   5.154  21.845  1.00  0.00           O
ATOM   4013  N   ASN X 263       5.289   3.276  21.223  1.00  0.00           N
ATOM   4014  H   ASN X 263       6.151   2.759  21.300  1.00  0.00           H
ATOM   4015  CA  ASN X 263       4.269   2.767  20.315  1.00  0.00           C
ATOM   4016  HA  ASN X 263       3.277   2.883  20.742  1.00  0.00           H
ATOM   4017  CB  ASN X 263       4.305   3.546  19.011  1.00  0.00           C
ATOM   4018  HB2 ASN X 263       4.139   4.626  19.107  1.00  0.00           H
ATOM   4019  HB3 ASN X 263       5.311   3.357  18.630  1.00  0.00           H
ATOM   4020  CG  ASN X 263       3.278   3.101  17.988  1.00  0.00           C
ATOM   4021  OD1 ASN X 263       3.604   2.923  16.845  1.00  0.00           O
ATOM   4022  ND2 ASN X 263       1.976   3.124  18.309  1.00  0.00           N
ATOM   4023 HD21 ASN X 263       1.676   3.487  19.202  1.00  0.00           H
ATOM   4024 HD22 ASN X 263       1.349   2.836  17.583  1.00  0.00           H
ATOM   4025  C   ASN X 263       4.247   1.289  20.143  1.00  0.00           C
ATOM   4026  O   ASN X 263       4.211   0.729  19.012  1.00  0.00           O
ATOM   4027  N   ASN X 264       4.183   0.626  21.288  1.00  0.00           N
ATOM   4028  H   ASN X 264       3.883   1.086  22.145  1.00  0.00           H
ATOM   4029  CA  ASN X 264       4.402  -0.845  21.144  1.00  0.00           C
ATOM   4030  HA  ASN X 264       5.231  -1.058  20.469  1.00  0.00           H
ATOM   4031  CB  ASN X 264       4.719  -1.389  22.507  1.00  0.00           C
ATOM   4032  HB2 ASN X 264       3.864  -1.249  23.167  1.00  0.00           H
ATOM   4033  HB3 ASN X 264       4.961  -2.456  22.548  1.00  0.00           H
ATOM   4034  CG  ASN X 264       5.880  -0.664  23.131  1.00  0.00           C
ATOM   4035  OD1 ASN X 264       6.833  -0.214  22.518  1.00  0.00           O
ATOM   4036  ND2 ASN X 264       5.874  -0.616  24.438  1.00  0.00           N
ATOM   4037 HD21 ASN X 264       5.057  -0.745  25.018  1.00  0.00           H
ATOM   4038 HD22 ASN X 264       6.660  -0.442  25.046  1.00  0.00           H
ATOM   4039  C   ASN X 264       3.141  -1.561  20.566  1.00  0.00           C
ATOM   4040  O   ASN X 264       2.008  -1.230  20.821  1.00  0.00           O
ATOM   4041  N   ASN X 265       3.493  -2.617  19.753  1.00  0.00           N
ATOM   4042  H   ASN X 265       4.465  -2.859  19.699  1.00  0.00           H
ATOM   4043  CA  ASN X 265       2.536  -3.650  19.273  1.00  0.00           C
ATOM   4044  HA  ASN X 265       3.146  -4.341  18.680  1.00  0.00           H
ATOM   4045  CB  ASN X 265       1.872  -4.526  20.435  1.00  0.00           C
ATOM   4046  HB2 ASN X 265       1.073  -3.934  20.878  1.00  0.00           H
ATOM   4047  HB3 ASN X 265       1.494  -5.444  19.994  1.00  0.00           H
ATOM   4048  CG  ASN X 265       2.839  -4.903  21.520  1.00  0.00           C
ATOM   4049  OD1 ASN X 265       2.437  -4.848  22.649  1.00  0.00           O
ATOM   4050  ND2 ASN X 265       4.089  -5.298  21.316  1.00  0.00           N
ATOM   4051 HD21 ASN X 265       4.512  -5.264  20.393  1.00  0.00           H
ATOM   4052 HD22 ASN X 265       4.663  -5.363  22.145  1.00  0.00           H
ATOM   4053  C   ASN X 265       1.542  -3.095  18.237  1.00  0.00           C
ATOM   4054  O   ASN X 265       0.434  -3.542  18.260  1.00  0.00           O
ATOM   4055  N   AN1 X 266       1.860  -1.957  17.612  1.00  0.00           N
ATOM   4056  H   AN1 X 266       2.837  -1.699  17.626  1.00  0.00           H
ATOM   4057  CA  AN1 X 266       0.878  -1.012  16.897  1.00  0.00           C
ATOM   4058  HA  AN1 X 266       0.005  -1.550  16.533  1.00  0.00           H
ATOM   4059  CB  AN1 X 266       0.416   0.041  17.941  1.00  0.00           C
ATOM   4060  HB2 AN1 X 266       1.257   0.407  18.531  1.00  0.00           H
ATOM   4061  HB3 AN1 X 266       0.080   0.939  17.431  1.00  0.00           H
ATOM   4062  CG  AN1 X 266      -0.805  -0.357  18.744  1.00  0.00           C
ATOM   4063  OD1 AN1 X 266      -1.903  -0.215  18.345  1.00  0.00           O
ATOM   4064  ND2 AN1 X 266      -0.568  -0.892  19.915  1.00  0.00           N
ATOM   4065 HD21 AN1 X 266       0.413  -1.096  20.038  1.00  0.00           H
ATOM   4066 HD22 AN1 X 266      -1.288  -1.218  20.528  1.00  0.00           H
ATOM   4067  C   AN1 X 266       1.500  -0.318  15.659  1.00  0.00           C
ATOM   4068  O   AN1 X 266       2.640   0.192  15.660  1.00  0.00           O
ATOM   4069  N   GLY X 267       0.592  -0.021  14.713  1.00  0.00           N
ATOM   4070  H   GLY X 267      -0.373  -0.270  14.875  1.00  0.00           H
ATOM   4071  CA  GLY X 267       0.938   0.577  13.393  1.00  0.00           C
ATOM   4072  HA2 GLY X 267       1.432   1.508  13.646  1.00  0.00           H
ATOM   4073  HA3 GLY X 267       1.700  -0.094  13.000  1.00  0.00           H
ATOM   4074  C   GLY X 267      -0.224   0.739  12.412  1.00  0.00           C
ATOM   4075  O   GLY X 267      -1.234   0.066  12.591  1.00  0.00           O
ATOM   4076  N   VAL X 268       0.114   1.511  11.366  1.00  0.00           N
ATOM   4077  H   VAL X 268       0.932   2.093  11.388  1.00  0.00           H
ATOM   4078  CA  VAL X 268      -0.657   1.543  10.104  1.00  0.00           C
ATOM   4079  HA  VAL X 268      -0.929   0.552   9.732  1.00  0.00           H
ATOM   4080  CB  VAL X 268      -1.968   2.320  10.270  1.00  0.00           C
ATOM   4081  HB  VAL X 268      -2.624   1.879  11.013  1.00  0.00           H
ATOM   4082  CG1 VAL X 268      -1.705   3.784  10.651  1.00  0.00           C
ATOM   4083 HG11 VAL X 268      -2.551   4.450  10.489  1.00  0.00           H
ATOM   4084 HG12 VAL X 268      -1.432   3.662  11.694  1.00  0.00           H
ATOM   4085 HG13 VAL X 268      -1.015   4.261   9.955  1.00  0.00           H
ATOM   4086  CG2 VAL X 268      -2.793   2.373   8.968  1.00  0.00           C
ATOM   4087 HG21 VAL X 268      -3.789   2.614   9.337  1.00  0.00           H
ATOM   4088 HG22 VAL X 268      -2.732   1.343   8.641  1.00  0.00           H
ATOM   4089 HG23 VAL X 268      -2.435   3.132   8.282  1.00  0.00           H
ATOM   4090  C   VAL X 268       0.236   2.121   9.021  1.00  0.00           C
ATOM   4091  O   VAL X 268       1.257   2.742   9.344  1.00  0.00           O
ATOM   4092  N   LYS X 269       0.081   1.716   7.730  1.00  0.00           N
ATOM   4093  H   LYS X 269      -0.758   1.174   7.582  1.00  0.00           H
ATOM   4094  CA  LYS X 269       0.796   2.170   6.531  1.00  0.00           C
ATOM   4095  HA  LYS X 269       1.856   1.935   6.659  1.00  0.00           H
ATOM   4096  CB  LYS X 269       0.182   1.291   5.375  1.00  0.00           C
ATOM   4097  HB2 LYS X 269       0.745   1.495   4.459  1.00  0.00           H
ATOM   4098  HB3 LYS X 269       0.482   0.278   5.645  1.00  0.00           H
ATOM   4099  CG  LYS X 269      -1.295   1.489   5.085  1.00  0.00           C
ATOM   4100  HG2 LYS X 269      -1.878   1.598   6.001  1.00  0.00           H
ATOM   4101  HG3 LYS X 269      -1.350   2.443   4.574  1.00  0.00           H
ATOM   4102  CD  LYS X 269      -1.957   0.387   4.204  1.00  0.00           C
ATOM   4103  HD2 LYS X 269      -2.208  -0.486   4.809  1.00  0.00           H
ATOM   4104  HD3 LYS X 269      -2.897   0.773   3.797  1.00  0.00           H
ATOM   4105  CE  LYS X 269      -1.140   0.080   2.982  1.00  0.00           C
ATOM   4106  HE2 LYS X 269      -1.084   1.039   2.456  1.00  0.00           H
ATOM   4107  HE3 LYS X 269      -0.191  -0.293   3.355  1.00  0.00           H
ATOM   4108  NZ  LYS X 269      -1.877  -0.901   2.118  1.00  0.00           N
ATOM   4109  HZ1 LYS X 269      -2.100  -1.766   2.571  1.00  0.00           H
ATOM   4110  HZ2 LYS X 269      -1.268  -1.201   1.367  1.00  0.00           H
ATOM   4111  HZ3 LYS X 269      -2.754  -0.490   1.811  1.00  0.00           H
ATOM   4112  C   LYS X 269       0.545   3.664   6.149  1.00  0.00           C
ATOM   4113  O   LYS X 269       0.056   4.328   7.049  1.00  0.00           O
ATOM   4114  N   GLY X 270       0.976   4.193   4.992  1.00  0.00           N
ATOM   4115  H   GLY X 270       1.358   3.483   4.383  1.00  0.00           H
ATOM   4116  CA  GLY X 270       0.565   5.533   4.484  1.00  0.00           C
ATOM   4117  HA2 GLY X 270      -0.493   5.563   4.219  1.00  0.00           H
ATOM   4118  HA3 GLY X 270       0.773   6.353   5.177  1.00  0.00           H
ATOM   4119  C   GLY X 270       1.329   5.845   3.188  1.00  0.00           C
ATOM   4120  O   GLY X 270       2.484   5.484   3.012  1.00  0.00           O
ATOM   4121  N   PHE X 271       0.702   6.644   2.260  1.00  0.00           N
ATOM   4122  H   PHE X 271      -0.273   6.857   2.349  1.00  0.00           H
ATOM   4123  CA  PHE X 271       1.495   7.246   1.185  1.00  0.00           C
ATOM   4124  HA  PHE X 271       2.112   6.543   0.641  1.00  0.00           H
ATOM   4125  CB  PHE X 271       0.432   7.683   0.146  1.00  0.00           C
ATOM   4126  HB2 PHE X 271       0.936   7.695  -0.818  1.00  0.00           H
ATOM   4127  HB3 PHE X 271      -0.412   6.998   0.209  1.00  0.00           H
ATOM   4128  CG  PHE X 271      -0.076   9.077   0.292  1.00  0.00           C
ATOM   4129  CD1 PHE X 271      -1.165   9.316   1.101  1.00  0.00           C
ATOM   4130  HD1 PHE X 271      -1.584   8.575   1.757  1.00  0.00           H
ATOM   4131  CE1 PHE X 271      -1.703  10.621   1.180  1.00  0.00           C
ATOM   4132  HE1 PHE X 271      -2.505  10.904   1.846  1.00  0.00           H
ATOM   4133  CZ  PHE X 271      -1.174  11.631   0.318  1.00  0.00           C
ATOM   4134  HZ  PHE X 271      -1.479  12.659   0.408  1.00  0.00           H
ATOM   4135  CE2 PHE X 271      -0.052  11.387  -0.467  1.00  0.00           C
ATOM   4136  HE2 PHE X 271       0.256  12.185  -1.117  1.00  0.00           H
ATOM   4137  CD2 PHE X 271       0.463  10.045  -0.522  1.00  0.00           C
ATOM   4138  HD2 PHE X 271       1.345   9.840  -1.113  1.00  0.00           H
ATOM   4139  C   PHE X 271       2.290   8.379   1.755  1.00  0.00           C
ATOM   4140  O   PHE X 271       1.962   8.949   2.765  1.00  0.00           O
ATOM   4141  N   SER X 272       3.465   8.660   1.145  1.00  0.00           N
ATOM   4142  H   SER X 272       3.772   8.168   0.327  1.00  0.00           H
ATOM   4143  CA  SER X 272       4.390   9.675   1.606  1.00  0.00           C
ATOM   4144  HA  SER X 272       3.934  10.651   1.788  1.00  0.00           H
ATOM   4145  CB  SER X 272       5.079   9.327   2.961  1.00  0.00           C
ATOM   4146  HB2 SER X 272       5.345   8.271   2.960  1.00  0.00           H
ATOM   4147  HB3 SER X 272       5.991   9.898   3.142  1.00  0.00           H
ATOM   4148  OG  SER X 272       4.196   9.613   4.066  1.00  0.00           O
ATOM   4149  HG  SER X 272       3.408   9.128   3.823  1.00  0.00           H
ATOM   4150  C   SER X 272       5.464   9.889   0.537  1.00  0.00           C
ATOM   4151  O   SER X 272       5.797   8.956  -0.182  1.00  0.00           O
ATOM   4152  N   TYR X 273       6.129  11.108   0.420  1.00  0.00           N
ATOM   4153  H   TYR X 273       5.936  11.913   1.002  1.00  0.00           H
ATOM   4154  CA  TYR X 273       6.879  11.444  -0.808  1.00  0.00           C
ATOM   4155  HA  TYR X 273       7.255  10.559  -1.322  1.00  0.00           H
ATOM   4156  CB  TYR X 273       6.013  12.140  -1.856  1.00  0.00           C
ATOM   4157  HB2 TYR X 273       5.205  12.734  -1.416  1.00  0.00           H
ATOM   4158  HB3 TYR X 273       6.584  12.822  -2.483  1.00  0.00           H
ATOM   4159  CG  TYR X 273       5.508  11.106  -2.880  1.00  0.00           C
ATOM   4160  CD1 TYR X 273       4.195  10.562  -2.680  1.00  0.00           C
ATOM   4161  HD1 TYR X 273       3.668  10.882  -1.796  1.00  0.00           H
ATOM   4162  CE1 TYR X 273       3.727   9.623  -3.601  1.00  0.00           C
ATOM   4163  HE1 TYR X 273       2.759   9.155  -3.477  1.00  0.00           H
ATOM   4164  CZ  TYR X 273       4.475   9.214  -4.670  1.00  0.00           C
ATOM   4165  OH  TYR X 273       4.143   8.158  -5.418  1.00  0.00           O
ATOM   4166  HH  TYR X 273       4.773   8.245  -6.139  1.00  0.00           H
ATOM   4167  CE2 TYR X 273       5.794   9.739  -4.919  1.00  0.00           C
ATOM   4168  HE2 TYR X 273       6.417   9.374  -5.719  1.00  0.00           H
ATOM   4169  CD2 TYR X 273       6.313  10.705  -3.968  1.00  0.00           C
ATOM   4170  HD2 TYR X 273       7.287  11.157  -4.090  1.00  0.00           H
ATOM   4171  C   TYR X 273       8.099  12.285  -0.451  1.00  0.00           C
ATOM   4172  O   TYR X 273       7.872  13.336   0.242  1.00  0.00           O
ATOM   4173  N   LEU X 274       9.332  11.855  -0.619  1.00  0.00           N
ATOM   4174  H   LEU X 274       9.474  11.027  -1.182  1.00  0.00           H
ATOM   4175  CA  LEU X 274      10.487  12.202   0.241  1.00  0.00           C
ATOM   4176  HA  LEU X 274      10.182  12.978   0.945  1.00  0.00           H
ATOM   4177  CB  LEU X 274      10.925  10.978   1.153  1.00  0.00           C
ATOM   4178  HB2 LEU X 274      11.377  10.312   0.426  1.00  0.00           H
ATOM   4179  HB3 LEU X 274      11.705  11.182   1.890  1.00  0.00           H
ATOM   4180  CG  LEU X 274       9.780  10.183   1.855  1.00  0.00           C
ATOM   4181  HG  LEU X 274       9.064   9.769   1.139  1.00  0.00           H
ATOM   4182  CD1 LEU X 274      10.300   8.914   2.540  1.00  0.00           C
ATOM   4183 HD11 LEU X 274      10.562   8.351   1.649  1.00  0.00           H
ATOM   4184 HD12 LEU X 274       9.540   8.272   2.987  1.00  0.00           H
ATOM   4185 HD13 LEU X 274      11.195   9.194   3.106  1.00  0.00           H
ATOM   4186  CD2 LEU X 274       9.071  10.972   2.938  1.00  0.00           C
ATOM   4187 HD21 LEU X 274       9.837  11.233   3.668  1.00  0.00           H
ATOM   4188 HD22 LEU X 274       8.687  11.860   2.450  1.00  0.00           H
ATOM   4189 HD23 LEU X 274       8.324  10.364   3.452  1.00  0.00           H
ATOM   4190  C   LEU X 274      11.707  12.796  -0.481  1.00  0.00           C
ATOM   4191  O   LEU X 274      12.874  12.443  -0.314  1.00  0.00           O
ATOM   4192  N   ASP X 275      11.464  13.649  -1.486  1.00  0.00           N
ATOM   4193  H   ASP X 275      10.521  13.811  -1.812  1.00  0.00           H
ATOM   4194  CA  ASP X 275      12.559  14.173  -2.377  1.00  0.00           C
ATOM   4195  HA  ASP X 275      13.262  13.342  -2.405  1.00  0.00           H
ATOM   4196  CB  ASP X 275      12.033  14.425  -3.772  1.00  0.00           C
ATOM   4197  HB2 ASP X 275      11.374  13.624  -4.102  1.00  0.00           H
ATOM   4198  HB3 ASP X 275      11.457  15.355  -3.802  1.00  0.00           H
ATOM   4199  CG  ASP X 275      13.112  14.532  -4.798  1.00  0.00           C
ATOM   4200  OD1 ASP X 275      12.795  14.590  -6.008  1.00  0.00           O
ATOM   4201  OD2 ASP X 275      14.320  14.246  -4.505  1.00  0.00           O
ATOM   4202  C   ASP X 275      13.184  15.441  -1.772  1.00  0.00           C
ATOM   4203  O   ASP X 275      13.230  16.588  -2.303  1.00  0.00           O
ATOM   4204  N   GLY X 276      13.547  15.271  -0.465  1.00  0.00           N
ATOM   4205  H   GLY X 276      13.724  14.333  -0.129  1.00  0.00           H
ATOM   4206  CA  GLY X 276      14.325  16.344   0.248  1.00  0.00           C
ATOM   4207  HA2 GLY X 276      14.913  15.899   1.050  1.00  0.00           H
ATOM   4208  HA3 GLY X 276      14.969  16.818  -0.496  1.00  0.00           H
ATOM   4209  C   GLY X 276      13.437  17.445   0.769  1.00  0.00           C
ATOM   4210  O   GLY X 276      12.591  17.207   1.656  1.00  0.00           O
ATOM   4211  N   VAL X 277      13.619  18.610   0.206  1.00  0.00           N
ATOM   4212  H   VAL X 277      14.316  18.847  -0.486  1.00  0.00           H
ATOM   4213  CA  VAL X 277      12.751  19.719   0.546  1.00  0.00           C
ATOM   4214  HA  VAL X 277      12.678  19.839   1.627  1.00  0.00           H
ATOM   4215  CB  VAL X 277      13.320  20.983   0.026  1.00  0.00           C
ATOM   4216  HB  VAL X 277      12.692  21.842   0.256  1.00  0.00           H
ATOM   4217  CG1 VAL X 277      14.664  21.424   0.667  1.00  0.00           C
ATOM   4218 HG11 VAL X 277      15.385  20.643   0.438  1.00  0.00           H
ATOM   4219 HG12 VAL X 277      14.996  22.391   0.291  1.00  0.00           H
ATOM   4220 HG13 VAL X 277      14.530  21.528   1.747  1.00  0.00           H
ATOM   4221  CG2 VAL X 277      13.271  21.223  -1.463  1.00  0.00           C
ATOM   4222 HG21 VAL X 277      12.230  21.344  -1.756  1.00  0.00           H
ATOM   4223 HG22 VAL X 277      13.780  20.423  -2.010  1.00  0.00           H
ATOM   4224 HG23 VAL X 277      13.740  22.152  -1.790  1.00  0.00           H
ATOM   4225  C   VAL X 277      11.322  19.679   0.026  1.00  0.00           C
ATOM   4226  O   VAL X 277      10.371  20.262   0.542  1.00  0.00           O
ATOM   4227  N   ASN X 278      11.096  18.927  -1.044  1.00  0.00           N
ATOM   4228  H   ASN X 278      11.885  18.462  -1.484  1.00  0.00           H
ATOM   4229  CA  ASN X 278       9.793  18.538  -1.497  1.00  0.00           C
ATOM   4230  HA  ASN X 278       9.139  19.323  -1.114  1.00  0.00           H
ATOM   4231  CB  ASN X 278       9.743  18.295  -3.001  1.00  0.00           C
ATOM   4232  HB2 ASN X 278      10.519  17.597  -3.319  1.00  0.00           H
ATOM   4233  HB3 ASN X 278       8.710  18.057  -3.249  1.00  0.00           H
ATOM   4234  CG  ASN X 278       9.827  19.520  -3.878  1.00  0.00           C
ATOM   4235  OD1 ASN X 278       9.621  20.606  -3.450  1.00  0.00           O
ATOM   4236  ND2 ASN X 278      10.017  19.421  -5.217  1.00  0.00           N
ATOM   4237 HD21 ASN X 278      10.291  18.540  -5.632  1.00  0.00           H
ATOM   4238 HD22 ASN X 278      10.261  20.268  -5.702  1.00  0.00           H
ATOM   4239  C   ASN X 278       9.315  17.345  -0.689  1.00  0.00           C
ATOM   4240  O   ASN X 278       8.400  16.588  -1.152  1.00  0.00           O
ATOM   4241  N   THR X 279       9.741  17.120   0.547  1.00  0.00           N
ATOM   4242  H   THR X 279      10.636  17.435   0.894  1.00  0.00           H
ATOM   4243  CA  THR X 279       9.060  16.159   1.449  1.00  0.00           C
ATOM   4244  HA  THR X 279       8.898  15.304   0.807  1.00  0.00           H
ATOM   4245  CB  THR X 279       9.934  15.570   2.571  1.00  0.00           C
ATOM   4246  HB  THR X 279      10.326  16.443   3.101  1.00  0.00           H
ATOM   4247  CG2 THR X 279       9.211  14.554   3.428  1.00  0.00           C
ATOM   4248 HG21 THR X 279       9.899  13.935   4.003  1.00  0.00           H
ATOM   4249 HG22 THR X 279       8.527  14.002   2.775  1.00  0.00           H
ATOM   4250 HG23 THR X 279       8.620  14.976   4.244  1.00  0.00           H
ATOM   4251  OG1 THR X 279      11.146  14.968   2.145  1.00  0.00           O
ATOM   4252  HG1 THR X 279      11.526  15.693   1.658  1.00  0.00           H
ATOM   4253  C   THR X 279       7.633  16.536   1.943  1.00  0.00           C
ATOM   4254  O   THR X 279       7.405  17.533   2.652  1.00  0.00           O
ATOM   4255  N   TRP X 280       6.705  15.634   1.511  1.00  0.00           N
ATOM   4256  H   TRP X 280       7.029  14.811   1.026  1.00  0.00           H
ATOM   4257  CA  TRP X 280       5.357  15.620   2.003  1.00  0.00           C
ATOM   4258  HA  TRP X 280       5.143  16.471   2.660  1.00  0.00           H
ATOM   4259  CB  TRP X 280       4.362  15.823   0.865  1.00  0.00           C
ATOM   4260  HB2 TRP X 280       4.635  15.122   0.082  1.00  0.00           H
ATOM   4261  HB3 TRP X 280       3.398  15.495   1.240  1.00  0.00           H
ATOM   4262  CG  TRP X 280       4.163  17.226   0.386  1.00  0.00           C
ATOM   4263  CD1 TRP X 280       4.980  17.805  -0.512  1.00  0.00           C
ATOM   4264  HD1 TRP X 280       5.892  17.417  -0.944  1.00  0.00           H
ATOM   4265  NE1 TRP X 280       4.572  19.071  -0.732  1.00  0.00           N
ATOM   4266  HE1 TRP X 280       4.952  19.690  -1.432  1.00  0.00           H
ATOM   4267  CE2 TRP X 280       3.324  19.307  -0.124  1.00  0.00           C
ATOM   4268  CZ2 TRP X 280       2.459  20.470  -0.120  1.00  0.00           C
ATOM   4269  HZ2 TRP X 280       2.670  21.375  -0.669  1.00  0.00           H
ATOM   4270  CH2 TRP X 280       1.237  20.395   0.501  1.00  0.00           C
ATOM   4271  HH2 TRP X 280       0.542  21.215   0.604  1.00  0.00           H
ATOM   4272  CZ3 TRP X 280       0.900  19.206   1.109  1.00  0.00           C
ATOM   4273  HZ3 TRP X 280      -0.055  19.193   1.619  1.00  0.00           H
ATOM   4274  CE3 TRP X 280       1.746  18.063   1.161  1.00  0.00           C
ATOM   4275  HE3 TRP X 280       1.418  17.210   1.746  1.00  0.00           H
ATOM   4276  CD2 TRP X 280       2.985  18.106   0.506  1.00  0.00           C
ATOM   4277  C   TRP X 280       5.196  14.274   2.697  1.00  0.00           C
ATOM   4278  O   TRP X 280       5.264  13.243   2.014  1.00  0.00           O
ATOM   4279  N   LEU X 281       4.874  14.359   4.015  1.00  0.00           N
ATOM   4280  H   LEU X 281       4.791  15.322   4.297  1.00  0.00           H
ATOM   4281  CA  LEU X 281       4.757  13.316   5.027  1.00  0.00           C
ATOM   4282  HA  LEU X 281       4.945  12.355   4.550  1.00  0.00           H
ATOM   4283  CB  LEU X 281       5.897  13.422   6.079  1.00  0.00           C
ATOM   4284  HB2 LEU X 281       6.864  13.172   5.645  1.00  0.00           H
ATOM   4285  HB3 LEU X 281       5.824  14.384   6.583  1.00  0.00           H
ATOM   4286  CG  LEU X 281       5.795  12.528   7.326  1.00  0.00           C
ATOM   4287  HG  LEU X 281       4.861  12.588   7.887  1.00  0.00           H
ATOM   4288  CD1 LEU X 281       5.996  11.009   7.023  1.00  0.00           C
ATOM   4289 HD11 LEU X 281       6.037  10.356   7.902  1.00  0.00           H
ATOM   4290 HD12 LEU X 281       7.029  10.914   6.692  1.00  0.00           H
ATOM   4291 HD13 LEU X 281       5.172  10.750   6.368  1.00  0.00           H
ATOM   4292  CD2 LEU X 281       6.903  12.816   8.322  1.00  0.00           C
ATOM   4293 HD21 LEU X 281       6.803  12.327   9.287  1.00  0.00           H
ATOM   4294 HD22 LEU X 281       7.859  12.627   7.826  1.00  0.00           H
ATOM   4295 HD23 LEU X 281       6.796  13.833   8.711  1.00  0.00           H
ATOM   4296  C   LEU X 281       3.314  13.376   5.695  1.00  0.00           C
ATOM   4297  O   LEU X 281       2.823  14.421   6.188  1.00  0.00           O
ATOM   4298  N   GLY X 282       2.661  12.222   5.611  1.00  0.00           N
ATOM   4299  H   GLY X 282       3.098  11.410   5.209  1.00  0.00           H
ATOM   4300  CA  GLY X 282       1.191  12.153   5.961  1.00  0.00           C
ATOM   4301  HA2 GLY X 282       0.768  13.142   6.129  1.00  0.00           H
ATOM   4302  HA3 GLY X 282       0.581  11.749   5.149  1.00  0.00           H
ATOM   4303  C   GLY X 282       0.888  11.362   7.286  1.00  0.00           C
ATOM   4304  O   GLY X 282       1.721  10.578   7.715  1.00  0.00           O
ATOM   4305  N   ARG X 283      -0.152  11.672   7.938  1.00  0.00           N
ATOM   4306  H   ARG X 283      -0.748  12.366   7.508  1.00  0.00           H
ATOM   4307  CA  ARG X 283      -0.476  11.120   9.268  1.00  0.00           C
ATOM   4308  HA  ARG X 283      -0.273  10.057   9.129  1.00  0.00           H
ATOM   4309  CB  ARG X 283       0.286  11.764  10.421  1.00  0.00           C
ATOM   4310  HB2 ARG X 283       0.173  11.269  11.386  1.00  0.00           H
ATOM   4311  HB3 ARG X 283       1.306  11.602  10.074  1.00  0.00           H
ATOM   4312  CG  ARG X 283      -0.076  13.264  10.495  1.00  0.00           C
ATOM   4313  HG2 ARG X 283      -0.161  13.613   9.466  1.00  0.00           H
ATOM   4314  HG3 ARG X 283      -1.024  13.237  11.030  1.00  0.00           H
ATOM   4315  CD  ARG X 283       0.944  14.222  11.253  1.00  0.00           C
ATOM   4316  HD2 ARG X 283       1.744  14.403  10.527  1.00  0.00           H
ATOM   4317  HD3 ARG X 283       0.375  15.134  11.393  1.00  0.00           H
ATOM   4318  NE  ARG X 283       1.400  13.640  12.538  1.00  0.00           N
ATOM   4319  HE  ARG X 283       1.748  12.690  12.553  1.00  0.00           H
ATOM   4320  CZ  ARG X 283       1.877  14.291  13.643  1.00  0.00           C
ATOM   4321  NH1 ARG X 283       1.805  15.583  13.894  1.00  0.00           N
ATOM   4322 HH11 ARG X 283       1.259  16.280  13.409  1.00  0.00           H
ATOM   4323 HH12 ARG X 283       2.351  16.026  14.623  1.00  0.00           H
ATOM   4324  NH2 ARG X 283       2.385  13.603  14.700  1.00  0.00           N
ATOM   4325 HH21 ARG X 283       2.484  12.603  14.629  1.00  0.00           H
ATOM   4326 HH22 ARG X 283       2.452  14.055  15.601  1.00  0.00           H
ATOM   4327  C   ARG X 283      -1.970  10.996   9.463  1.00  0.00           C
ATOM   4328  O   ARG X 283      -2.774  11.573   8.815  1.00  0.00           O
ATOM   4329  N   THR X 284      -2.287  10.095  10.407  1.00  0.00           N
ATOM   4330  H   THR X 284      -1.594   9.645  10.983  1.00  0.00           H
ATOM   4331  CA  THR X 284      -3.718   9.954  10.848  1.00  0.00           C
ATOM   4332  HA  THR X 284      -4.414  10.060  10.010  1.00  0.00           H
ATOM   4333  CB  THR X 284      -3.961   8.647  11.569  1.00  0.00           C
ATOM   4334  HB  THR X 284      -4.946   8.668  12.019  1.00  0.00           H
ATOM   4335  CG2 THR X 284      -3.801   7.359  10.772  1.00  0.00           C
ATOM   4336 HG21 THR X 284      -4.580   7.333  10.002  1.00  0.00           H
ATOM   4337 HG22 THR X 284      -3.910   6.445  11.341  1.00  0.00           H
ATOM   4338 HG23 THR X 284      -2.777   7.362  10.377  1.00  0.00           H
ATOM   4339  OG1 THR X 284      -3.078   8.471  12.622  1.00  0.00           O
ATOM   4340  HG1 THR X 284      -3.277   8.995  13.403  1.00  0.00           H
ATOM   4341  C   THR X 284      -3.948  11.116  11.737  1.00  0.00           C
ATOM   4342  O   THR X 284      -3.034  11.602  12.420  1.00  0.00           O
ATOM   4343  N   ILE X 285      -5.234  11.565  11.737  1.00  0.00           N
ATOM   4344  H   ILE X 285      -5.981  11.029  11.325  1.00  0.00           H
ATOM   4345  CA  ILE X 285      -5.622  12.884  12.238  1.00  0.00           C
ATOM   4346  HA  ILE X 285      -4.793  13.544  11.973  1.00  0.00           H
ATOM   4347  CB  ILE X 285      -6.927  13.426  11.585  1.00  0.00           C
ATOM   4348  HB  ILE X 285      -7.746  12.755  11.823  1.00  0.00           H
ATOM   4349  CG2 ILE X 285      -7.326  14.800  12.144  1.00  0.00           C
ATOM   4350 HG21 ILE X 285      -7.602  14.588  13.174  1.00  0.00           H
ATOM   4351 HG22 ILE X 285      -8.152  15.245  11.579  1.00  0.00           H
ATOM   4352 HG23 ILE X 285      -6.532  15.539  12.246  1.00  0.00           H
ATOM   4353  CG1 ILE X 285      -6.681  13.353  10.022  1.00  0.00           C
ATOM   4354 HG12 ILE X 285      -5.859  14.037   9.788  1.00  0.00           H
ATOM   4355 HG13 ILE X 285      -6.379  12.363   9.672  1.00  0.00           H
ATOM   4356  CD1 ILE X 285      -7.761  13.874   9.146  1.00  0.00           C
ATOM   4357 HD11 ILE X 285      -8.161  14.852   9.405  1.00  0.00           H
ATOM   4358 HD12 ILE X 285      -8.626  13.267   9.400  1.00  0.00           H
ATOM   4359 HD13 ILE X 285      -7.367  13.694   8.149  1.00  0.00           H
ATOM   4360  C   ILE X 285      -5.638  12.826  13.789  1.00  0.00           C
ATOM   4361  O   ILE X 285      -5.299  13.793  14.441  1.00  0.00           O
ATOM   4362  N   SER X 286      -6.066  11.710  14.321  1.00  0.00           N
ATOM   4363  H   SER X 286      -6.411  10.985  13.714  1.00  0.00           H
ATOM   4364  CA  SER X 286      -6.007  11.312  15.714  1.00  0.00           C
ATOM   4365  HA  SER X 286      -6.540  12.057  16.298  1.00  0.00           H
ATOM   4366  CB  SER X 286      -6.882  10.067  15.993  1.00  0.00           C
ATOM   4367  HB2 SER X 286      -7.953  10.248  15.852  1.00  0.00           H
ATOM   4368  HB3 SER X 286      -6.612   9.301  15.271  1.00  0.00           H
ATOM   4369  OG  SER X 286      -6.797   9.596  17.334  1.00  0.00           O
ATOM   4370  HG  SER X 286      -7.353  10.027  17.985  1.00  0.00           H
ATOM   4371  C   SER X 286      -4.639  11.135  16.296  1.00  0.00           C
ATOM   4372  O   SER X 286      -3.746  10.574  15.672  1.00  0.00           O
ATOM   4373  N   ILE X 287      -4.425  11.481  17.569  1.00  0.00           N
ATOM   4374  H   ILE X 287      -5.231  11.701  18.129  1.00  0.00           H
ATOM   4375  CA  ILE X 287      -3.295  11.028  18.432  1.00  0.00           C
ATOM   4376  HA  ILE X 287      -2.493  11.162  17.716  1.00  0.00           H
ATOM   4377  CB  ILE X 287      -3.057  12.063  19.608  1.00  0.00           C
ATOM   4378  HB  ILE X 287      -3.893  11.914  20.288  1.00  0.00           H
ATOM   4379  CG2 ILE X 287      -1.857  11.766  20.471  1.00  0.00           C
ATOM   4380 HG21 ILE X 287      -0.955  11.889  19.877  1.00  0.00           H
ATOM   4381 HG22 ILE X 287      -1.945  10.727  20.794  1.00  0.00           H
ATOM   4382 HG23 ILE X 287      -1.682  12.447  21.313  1.00  0.00           H
ATOM   4383  CG1 ILE X 287      -2.956  13.535  19.123  1.00  0.00           C
ATOM   4384 HG12 ILE X 287      -2.433  13.599  18.176  1.00  0.00           H
ATOM   4385 HG13 ILE X 287      -3.932  13.929  18.843  1.00  0.00           H
ATOM   4386  CD1 ILE X 287      -2.531  14.585  20.205  1.00  0.00           C
ATOM   4387 HD11 ILE X 287      -2.713  15.593  19.827  1.00  0.00           H
ATOM   4388 HD12 ILE X 287      -1.454  14.691  20.346  1.00  0.00           H
ATOM   4389 HD13 ILE X 287      -3.031  14.457  21.156  1.00  0.00           H
ATOM   4390  C   ILE X 287      -3.481   9.652  18.989  1.00  0.00           C
ATOM   4391  O   ILE X 287      -2.654   8.759  18.705  1.00  0.00           O
ATOM   4392  N   ALA X 288      -4.664   9.303  19.546  1.00  0.00           N
ATOM   4393  H   ALA X 288      -5.395  10.001  19.503  1.00  0.00           H
ATOM   4394  CA  ALA X 288      -4.993   8.040  20.213  1.00  0.00           C
ATOM   4395  HA  ALA X 288      -4.063   7.773  20.718  1.00  0.00           H
ATOM   4396  CB  ALA X 288      -6.090   8.248  21.262  1.00  0.00           C
ATOM   4397  HB1 ALA X 288      -6.959   8.584  20.693  1.00  0.00           H
ATOM   4398  HB2 ALA X 288      -5.786   9.065  21.916  1.00  0.00           H
ATOM   4399  HB3 ALA X 288      -6.358   7.326  21.773  1.00  0.00           H
ATOM   4400  C   ALA X 288      -5.325   6.915  19.249  1.00  0.00           C
ATOM   4401  O   ALA X 288      -5.408   5.755  19.679  1.00  0.00           O
ATOM   4402  N   SER X 289      -5.474   7.144  17.988  1.00  0.00           N
ATOM   4403  H   SER X 289      -5.509   8.113  17.688  1.00  0.00           H
ATOM   4404  CA  SER X 289      -6.170   6.178  17.122  1.00  0.00           C
ATOM   4405  HA  SER X 289      -5.824   5.183  17.402  1.00  0.00           H
ATOM   4406  CB  SER X 289      -7.697   6.327  17.344  1.00  0.00           C
ATOM   4407  HB2 SER X 289      -7.867   6.013  18.375  1.00  0.00           H
ATOM   4408  HB3 SER X 289      -7.958   7.368  17.178  1.00  0.00           H
ATOM   4409  OG  SER X 289      -8.352   5.582  16.384  1.00  0.00           O
ATOM   4410  HG  SER X 289      -9.286   5.639  16.601  1.00  0.00           H
ATOM   4411  C   SER X 289      -5.668   6.398  15.640  1.00  0.00           C
ATOM   4412  O   SER X 289      -4.925   7.363  15.314  1.00  0.00           O
ATOM   4413  N   ARG X 290      -6.035   5.517  14.738  1.00  0.00           N
ATOM   4414  H   ARG X 290      -6.597   4.760  15.104  1.00  0.00           H
ATOM   4415  CA  ARG X 290      -5.696   5.620  13.358  1.00  0.00           C
ATOM   4416  HA  ARG X 290      -4.739   6.133  13.211  1.00  0.00           H
ATOM   4417  CB  ARG X 290      -5.450   4.233  12.824  1.00  0.00           C
ATOM   4418  HB2 ARG X 290      -5.177   4.289  11.771  1.00  0.00           H
ATOM   4419  HB3 ARG X 290      -4.533   3.852  13.259  1.00  0.00           H
ATOM   4420  CG  ARG X 290      -6.610   3.309  12.941  1.00  0.00           C
ATOM   4421  HG2 ARG X 290      -6.868   3.129  13.978  1.00  0.00           H
ATOM   4422  HG3 ARG X 290      -7.438   3.695  12.344  1.00  0.00           H
ATOM   4423  CD  ARG X 290      -6.423   1.990  12.162  1.00  0.00           C
ATOM   4424  HD2 ARG X 290      -7.308   1.362  12.299  1.00  0.00           H
ATOM   4425  HD3 ARG X 290      -6.470   2.170  11.090  1.00  0.00           H
ATOM   4426  NE  ARG X 290      -5.157   1.320  12.403  1.00  0.00           N
ATOM   4427  HE  ARG X 290      -4.449   1.811  12.917  1.00  0.00           H
ATOM   4428  CZ  ARG X 290      -4.979   0.033  12.198  1.00  0.00           C
ATOM   4429  NH1 ARG X 290      -5.944  -0.677  11.700  1.00  0.00           N
ATOM   4430 HH11 ARG X 290      -6.753  -0.196  11.317  1.00  0.00           H
ATOM   4431 HH12 ARG X 290      -5.883  -1.680  11.609  1.00  0.00           H
ATOM   4432  NH2 ARG X 290      -3.939  -0.557  12.605  1.00  0.00           N
ATOM   4433 HH21 ARG X 290      -3.184   0.060  12.880  1.00  0.00           H
ATOM   4434 HH22 ARG X 290      -3.899  -1.560  12.727  1.00  0.00           H
ATOM   4435  C   ARG X 290      -6.660   6.468  12.567  1.00  0.00           C
ATOM   4436  O   ARG X 290      -6.646   6.302  11.314  1.00  0.00           O
ATOM   4437  N   SER X 291      -7.586   7.163  13.248  1.00  0.00           N
ATOM   4438  H   SER X 291      -7.432   7.253  14.242  1.00  0.00           H
ATOM   4439  CA  SER X 291      -8.744   7.800  12.610  1.00  0.00           C
ATOM   4440  HA  SER X 291      -9.106   7.016  11.955  1.00  0.00           H
ATOM   4441  CB  SER X 291      -9.855   8.302  13.611  1.00  0.00           C
ATOM   4442  HB2 SER X 291      -9.393   9.077  14.220  1.00  0.00           H
ATOM   4443  HB3 SER X 291     -10.697   8.646  13.017  1.00  0.00           H
ATOM   4444  OG  SER X 291     -10.292   7.225  14.430  1.00  0.00           O
ATOM   4445  HG  SER X 291     -10.658   7.649  15.209  1.00  0.00           H
ATOM   4446  C   SER X 291      -8.331   8.944  11.619  1.00  0.00           C
ATOM   4447  O   SER X 291      -7.574   9.869  11.967  1.00  0.00           O
ATOM   4448  N   GLY X 292      -8.874   8.959  10.400  1.00  0.00           N
ATOM   4449  H   GLY X 292      -9.543   8.219  10.201  1.00  0.00           H
ATOM   4450  CA  GLY X 292      -8.665   9.899   9.246  1.00  0.00           C
ATOM   4451  HA2 GLY X 292      -9.209   9.770   8.303  1.00  0.00           H
ATOM   4452  HA3 GLY X 292      -8.786  10.899   9.658  1.00  0.00           H
ATOM   4453  C   GLY X 292      -7.212   9.883   8.636  1.00  0.00           C
ATOM   4454  O   GLY X 292      -6.373   9.175   9.149  1.00  0.00           O
ATOM   4455  N   TYR X 293      -6.930  10.575   7.535  1.00  0.00           N
ATOM   4456  H   TYR X 293      -7.671  11.109   7.089  1.00  0.00           H
ATOM   4457  CA  TYR X 293      -5.548  10.857   7.167  1.00  0.00           C
ATOM   4458  HA  TYR X 293      -4.954  10.792   8.078  1.00  0.00           H
ATOM   4459  CB  TYR X 293      -5.006   9.792   6.139  1.00  0.00           C
ATOM   4460  HB2 TYR X 293      -5.365   8.840   6.534  1.00  0.00           H
ATOM   4461  HB3 TYR X 293      -5.436  10.001   5.170  1.00  0.00           H
ATOM   4462  CG  TYR X 293      -3.535   9.504   6.022  1.00  0.00           C
ATOM   4463  CD1 TYR X 293      -2.823   9.959   4.950  1.00  0.00           C
ATOM   4464  HD1 TYR X 293      -3.303  10.501   4.151  1.00  0.00           H
ATOM   4465  CE1 TYR X 293      -1.438   9.774   4.811  1.00  0.00           C
ATOM   4466  HE1 TYR X 293      -0.918  10.291   4.017  1.00  0.00           H
ATOM   4467  CZ  TYR X 293      -0.723   9.080   5.718  1.00  0.00           C
ATOM   4468  OH  TYR X 293       0.617   8.755   5.586  1.00  0.00           O
ATOM   4469  HH  TYR X 293       1.002   8.958   4.730  1.00  0.00           H
ATOM   4470  CE2 TYR X 293      -1.441   8.718   6.910  1.00  0.00           C
ATOM   4471  HE2 TYR X 293      -0.881   8.243   7.703  1.00  0.00           H
ATOM   4472  CD2 TYR X 293      -2.823   8.955   7.074  1.00  0.00           C
ATOM   4473  HD2 TYR X 293      -3.319   8.652   7.980  1.00  0.00           H
ATOM   4474  C   TYR X 293      -5.449  12.324   6.609  1.00  0.00           C
ATOM   4475  O   TYR X 293      -6.326  12.873   5.952  1.00  0.00           O
ATOM   4476  N   GLU X 294      -4.299  12.948   6.782  1.00  0.00           N
ATOM   4477  H   GLU X 294      -3.622  12.545   7.420  1.00  0.00           H
ATOM   4478  CA  GLU X 294      -3.870  14.220   6.056  1.00  0.00           C
ATOM   4479  HA  GLU X 294      -4.454  14.400   5.149  1.00  0.00           H
ATOM   4480  CB  GLU X 294      -4.084  15.395   7.067  1.00  0.00           C
ATOM   4481  HB2 GLU X 294      -3.876  16.283   6.465  1.00  0.00           H
ATOM   4482  HB3 GLU X 294      -5.162  15.408   7.245  1.00  0.00           H
ATOM   4483  CG  GLU X 294      -3.138  15.369   8.251  1.00  0.00           C
ATOM   4484  HG2 GLU X 294      -3.304  14.445   8.813  1.00  0.00           H
ATOM   4485  HG3 GLU X 294      -2.108  15.400   7.887  1.00  0.00           H
ATOM   4486  CD  GLU X 294      -3.240  16.540   9.215  1.00  0.00           C
ATOM   4487  OE1 GLU X 294      -3.358  16.295  10.450  1.00  0.00           O
ATOM   4488  OE2 GLU X 294      -3.377  17.737   8.717  1.00  0.00           O
ATOM   4489  C   GLU X 294      -2.384  14.215   5.624  1.00  0.00           C
ATOM   4490  O   GLU X 294      -1.589  13.375   6.074  1.00  0.00           O
ATOM   4491  N   MET X 295      -2.022  15.142   4.723  1.00  0.00           N
ATOM   4492  H   MET X 295      -2.669  15.792   4.300  1.00  0.00           H
ATOM   4493  CA  MET X 295      -0.684  15.090   4.137  1.00  0.00           C
ATOM   4494  HA  MET X 295      -0.071  14.433   4.749  1.00  0.00           H
ATOM   4495  CB  MET X 295      -0.901  14.549   2.820  1.00  0.00           C
ATOM   4496  HB2 MET X 295      -1.192  13.499   2.911  1.00  0.00           H
ATOM   4497  HB3 MET X 295      -1.629  15.135   2.260  1.00  0.00           H
ATOM   4498  CG  MET X 295       0.348  14.411   1.882  1.00  0.00           C
ATOM   4499  HG2 MET X 295       0.014  13.907   0.982  1.00  0.00           H
ATOM   4500  HG3 MET X 295       0.662  15.412   1.566  1.00  0.00           H
ATOM   4501  SD  MET X 295       1.745  13.598   2.507  1.00  0.00           S
ATOM   4502  CE  MET X 295       1.245  11.879   2.635  1.00  0.00           C
ATOM   4503  HE1 MET X 295       1.891  11.279   3.288  1.00  0.00           H
ATOM   4504  HE2 MET X 295       0.210  11.818   2.969  1.00  0.00           H
ATOM   4505  HE3 MET X 295       1.417  11.564   1.611  1.00  0.00           H
ATOM   4506  C   MET X 295       0.012  16.451   4.215  1.00  0.00           C
ATOM   4507  O   MET X 295      -0.596  17.416   3.741  1.00  0.00           O
ATOM   4508  N   LEU X 296       1.248  16.474   4.842  1.00  0.00           N
ATOM   4509  H   LEU X 296       1.774  15.632   5.009  1.00  0.00           H
ATOM   4510  CA  LEU X 296       1.805  17.679   5.427  1.00  0.00           C
ATOM   4511  HA  LEU X 296       1.221  18.502   5.004  1.00  0.00           H
ATOM   4512  CB  LEU X 296       1.919  17.740   6.997  1.00  0.00           C
ATOM   4513  HB2 LEU X 296       2.378  16.923   7.565  1.00  0.00           H
ATOM   4514  HB3 LEU X 296       2.382  18.704   7.167  1.00  0.00           H
ATOM   4515  CG  LEU X 296       0.497  17.770   7.745  1.00  0.00           C
ATOM   4516  HG  LEU X 296      -0.256  17.091   7.351  1.00  0.00           H
ATOM   4517  CD1 LEU X 296       0.666  17.639   9.269  1.00  0.00           C
ATOM   4518 HD11 LEU X 296       1.278  16.790   9.591  1.00  0.00           H
ATOM   4519 HD12 LEU X 296      -0.342  17.513   9.673  1.00  0.00           H
ATOM   4520 HD13 LEU X 296       1.174  18.479   9.750  1.00  0.00           H
ATOM   4521  CD2 LEU X 296      -0.199  19.149   7.600  1.00  0.00           C
ATOM   4522 HD21 LEU X 296      -1.157  19.166   8.111  1.00  0.00           H
ATOM   4523 HD22 LEU X 296       0.399  19.945   8.033  1.00  0.00           H
ATOM   4524 HD23 LEU X 296      -0.521  19.222   6.557  1.00  0.00           H
ATOM   4525  C   LEU X 296       3.249  17.825   4.794  1.00  0.00           C
ATOM   4526  O   LEU X 296       4.007  16.850   4.799  1.00  0.00           O
ATOM   4527  N   LYS X 297       3.518  19.026   4.288  1.00  0.00           N
ATOM   4528  H   LYS X 297       2.821  19.758   4.290  1.00  0.00           H
ATOM   4529  CA  LYS X 297       4.872  19.431   3.986  1.00  0.00           C
ATOM   4530  HA  LYS X 297       5.300  18.605   3.425  1.00  0.00           H
ATOM   4531  CB  LYS X 297       4.892  20.658   3.028  1.00  0.00           C
ATOM   4532  HB2 LYS X 297       4.117  20.461   2.286  1.00  0.00           H
ATOM   4533  HB3 LYS X 297       4.528  21.480   3.645  1.00  0.00           H
ATOM   4534  CG  LYS X 297       6.276  20.892   2.480  1.00  0.00           C
ATOM   4535  HG2 LYS X 297       6.904  21.248   3.295  1.00  0.00           H
ATOM   4536  HG3 LYS X 297       6.657  19.964   2.050  1.00  0.00           H
ATOM   4537  CD  LYS X 297       6.268  21.957   1.383  1.00  0.00           C
ATOM   4538  HD2 LYS X 297       5.566  21.602   0.626  1.00  0.00           H
ATOM   4539  HD3 LYS X 297       5.877  22.902   1.745  1.00  0.00           H
ATOM   4540  CE  LYS X 297       7.726  22.095   0.835  1.00  0.00           C
ATOM   4541  HE2 LYS X 297       8.523  22.009   1.568  1.00  0.00           H
ATOM   4542  HE3 LYS X 297       7.958  21.275   0.159  1.00  0.00           H
ATOM   4543  NZ  LYS X 297       7.876  23.328  -0.031  1.00  0.00           N
ATOM   4544  HZ1 LYS X 297       7.178  23.371  -0.758  1.00  0.00           H
ATOM   4545  HZ2 LYS X 297       8.846  23.518  -0.262  1.00  0.00           H
ATOM   4546  HZ3 LYS X 297       7.728  24.189   0.493  1.00  0.00           H
ATOM   4547  C   LYS X 297       5.741  19.657   5.227  1.00  0.00           C
ATOM   4548  O   LYS X 297       5.449  20.496   6.067  1.00  0.00           O
ATOM   4549  N   VAL X 298       6.830  18.915   5.288  1.00  0.00           N
ATOM   4550  H   VAL X 298       6.878  18.326   4.468  1.00  0.00           H
ATOM   4551  CA  VAL X 298       7.867  18.841   6.249  1.00  0.00           C
ATOM   4552  HA  VAL X 298       7.937  19.735   6.865  1.00  0.00           H
ATOM   4553  CB  VAL X 298       7.578  17.717   7.306  1.00  0.00           C
ATOM   4554  HB  VAL X 298       7.871  16.746   6.914  1.00  0.00           H
ATOM   4555  CG1 VAL X 298       8.429  18.071   8.523  1.00  0.00           C
ATOM   4556 HG11 VAL X 298       8.335  17.325   9.313  1.00  0.00           H
ATOM   4557 HG12 VAL X 298       9.479  18.141   8.261  1.00  0.00           H
ATOM   4558 HG13 VAL X 298       8.167  19.059   8.909  1.00  0.00           H
ATOM   4559  CG2 VAL X 298       6.155  17.491   7.724  1.00  0.00           C
ATOM   4560 HG21 VAL X 298       5.616  17.189   6.825  1.00  0.00           H
ATOM   4561 HG22 VAL X 298       5.792  18.503   7.901  1.00  0.00           H
ATOM   4562 HG23 VAL X 298       6.107  16.810   8.578  1.00  0.00           H
ATOM   4563  C   VAL X 298       9.193  18.698   5.461  1.00  0.00           C
ATOM   4564  O   VAL X 298       9.622  17.489   5.284  1.00  0.00           O
ATOM   4565  N   PRO X 299       9.896  19.778   5.050  1.00  0.00           N
ATOM   4566  CD  PRO X 299       9.583  21.205   5.243  1.00  0.00           C
ATOM   4567  HD2 PRO X 299       9.320  21.540   6.256  1.00  0.00           H
ATOM   4568  HD3 PRO X 299       8.786  21.499   4.570  1.00  0.00           H
ATOM   4569  CG  PRO X 299      10.860  21.975   4.925  1.00  0.00           C
ATOM   4570  HG2 PRO X 299      11.481  22.073   5.808  1.00  0.00           H
ATOM   4571  HG3 PRO X 299      10.599  22.973   4.562  1.00  0.00           H
ATOM   4572  CB  PRO X 299      11.522  20.976   3.927  1.00  0.00           C
ATOM   4573  HB2 PRO X 299      12.591  21.127   3.750  1.00  0.00           H
ATOM   4574  HB3 PRO X 299      11.108  21.222   2.947  1.00  0.00           H
ATOM   4575  CA  PRO X 299      11.067  19.545   4.243  1.00  0.00           C
ATOM   4576  HA  PRO X 299      10.916  18.990   3.310  1.00  0.00           H
ATOM   4577  C   PRO X 299      12.147  18.824   4.990  1.00  0.00           C
ATOM   4578  O   PRO X 299      12.236  19.015   6.211  1.00  0.00           O
ATOM   4579  N   ASN X 300      12.948  18.006   4.373  1.00  0.00           N
ATOM   4580  H   ASN X 300      12.739  17.903   3.390  1.00  0.00           H
ATOM   4581  CA  ASN X 300      14.126  17.304   4.925  1.00  0.00           C
ATOM   4582  HA  ASN X 300      14.493  16.674   4.111  1.00  0.00           H
ATOM   4583  CB  ASN X 300      15.299  18.217   5.332  1.00  0.00           C
ATOM   4584  HB2 ASN X 300      15.063  18.677   6.294  1.00  0.00           H
ATOM   4585  HB3 ASN X 300      16.246  17.697   5.445  1.00  0.00           H
ATOM   4586  CG  ASN X 300      15.595  19.254   4.227  1.00  0.00           C
ATOM   4587  OD1 ASN X 300      15.850  18.741   3.091  1.00  0.00           O
ATOM   4588  ND2 ASN X 300      15.677  20.488   4.381  1.00  0.00           N
ATOM   4589 HD21 ASN X 300      15.723  20.896   5.297  1.00  0.00           H
ATOM   4590 HD22 ASN X 300      16.035  21.057   3.623  1.00  0.00           H
ATOM   4591  C   ASN X 300      13.810  16.287   6.086  1.00  0.00           C
ATOM   4592  O   ASN X 300      14.715  15.760   6.720  1.00  0.00           O
ATOM   4593  N   ALA X 301      12.563  15.821   6.243  1.00  0.00           N
ATOM   4594  H   ALA X 301      11.869  16.251   5.632  1.00  0.00           H
ATOM   4595  CA  ALA X 301      12.029  14.936   7.366  1.00  0.00           C
ATOM   4596  HA  ALA X 301      12.199  15.461   8.313  1.00  0.00           H
ATOM   4597  CB  ALA X 301      10.520  14.818   7.258  1.00  0.00           C
ATOM   4598  HB1 ALA X 301      10.153  14.243   6.404  1.00  0.00           H
ATOM   4599  HB2 ALA X 301      10.052  15.789   7.121  1.00  0.00           H
ATOM   4600  HB3 ALA X 301      10.032  14.367   8.125  1.00  0.00           H
ATOM   4601  C   ALA X 301      12.669  13.551   7.553  1.00  0.00           C
ATOM   4602  O   ALA X 301      12.616  12.933   8.653  1.00  0.00           O
ATOM   4603  N   LEU X 302      13.200  13.086   6.397  1.00  0.00           N
ATOM   4604  H   LEU X 302      13.225  13.693   5.593  1.00  0.00           H
ATOM   4605  CA  LEU X 302      14.089  11.835   6.337  1.00  0.00           C
ATOM   4606  HA  LEU X 302      13.631  11.052   6.952  1.00  0.00           H
ATOM   4607  CB  LEU X 302      14.140  11.401   4.835  1.00  0.00           C
ATOM   4608  HB2 LEU X 302      13.160  11.459   4.350  1.00  0.00           H
ATOM   4609  HB3 LEU X 302      14.788  12.163   4.411  1.00  0.00           H
ATOM   4610  CG  LEU X 302      14.762  10.062   4.483  1.00  0.00           C
ATOM   4611  HG  LEU X 302      15.732   9.970   4.968  1.00  0.00           H
ATOM   4612  CD1 LEU X 302      13.891   8.956   4.989  1.00  0.00           C
ATOM   4613 HD11 LEU X 302      14.398   8.045   4.667  1.00  0.00           H
ATOM   4614 HD12 LEU X 302      12.849   8.995   4.670  1.00  0.00           H
ATOM   4615 HD13 LEU X 302      13.891   8.882   6.083  1.00  0.00           H
ATOM   4616  CD2 LEU X 302      14.993   9.913   2.975  1.00  0.00           C
ATOM   4617 HD21 LEU X 302      14.020  10.054   2.504  1.00  0.00           H
ATOM   4618 HD22 LEU X 302      15.692  10.695   2.675  1.00  0.00           H
ATOM   4619 HD23 LEU X 302      15.391   8.924   2.762  1.00  0.00           H
ATOM   4620  C   LEU X 302      15.479  11.942   6.886  1.00  0.00           C
ATOM   4621  O   LEU X 302      16.140  10.939   7.029  1.00  0.00           O
ATOM   4622  N   THR X 303      15.967  13.195   7.187  1.00  0.00           N
ATOM   4623  H   THR X 303      15.346  13.987   7.188  1.00  0.00           H
ATOM   4624  CA  THR X 303      17.275  13.386   7.793  1.00  0.00           C
ATOM   4625  HA  THR X 303      17.640  12.406   8.092  1.00  0.00           H
ATOM   4626  CB  THR X 303      18.286  14.050   6.877  1.00  0.00           C
ATOM   4627  HB  THR X 303      19.150  14.261   7.514  1.00  0.00           H
ATOM   4628  CG2 THR X 303      18.737  13.378   5.565  1.00  0.00           C
ATOM   4629 HG21 THR X 303      19.409  12.558   5.802  1.00  0.00           H
ATOM   4630 HG22 THR X 303      19.263  14.052   4.882  1.00  0.00           H
ATOM   4631 HG23 THR X 303      17.912  13.178   4.877  1.00  0.00           H
ATOM   4632  OG1 THR X 303      17.725  15.293   6.408  1.00  0.00           O
ATOM   4633  HG1 THR X 303      16.971  15.042   5.854  1.00  0.00           H
ATOM   4634  C   THR X 303      17.106  14.328   9.044  1.00  0.00           C
ATOM   4635  O   THR X 303      17.616  13.984  10.148  1.00  0.00           O
ATOM   4636  N   ASP X 304      16.429  15.501   8.946  1.00  0.00           N
ATOM   4637  H   ASP X 304      15.982  15.660   8.051  1.00  0.00           H
ATOM   4638  CA  ASP X 304      16.383  16.514  10.006  1.00  0.00           C
ATOM   4639  HA  ASP X 304      17.370  16.636  10.447  1.00  0.00           H
ATOM   4640  CB  ASP X 304      15.809  17.866   9.489  1.00  0.00           C
ATOM   4641  HB2 ASP X 304      16.526  18.162   8.719  1.00  0.00           H
ATOM   4642  HB3 ASP X 304      14.884  17.651   8.956  1.00  0.00           H
ATOM   4643  CG  ASP X 304      15.621  19.034  10.512  1.00  0.00           C
ATOM   4644  OD1 ASP X 304      16.231  18.923  11.577  1.00  0.00           O
ATOM   4645  OD2 ASP X 304      15.030  20.069  10.168  1.00  0.00           O
ATOM   4646  C   ASP X 304      15.545  16.089  11.217  1.00  0.00           C
ATOM   4647  O   ASP X 304      14.332  16.216  11.173  1.00  0.00           O
ATOM   4648  N   ASP X 305      16.167  15.625  12.299  1.00  0.00           N
ATOM   4649  H   ASP X 305      17.184  15.577  12.325  1.00  0.00           H
ATOM   4650  CA  ASP X 305      15.568  15.160  13.610  1.00  0.00           C
ATOM   4651  HA  ASP X 305      14.779  14.450  13.346  1.00  0.00           H
ATOM   4652  CB  ASP X 305      16.531  14.260  14.466  1.00  0.00           C
ATOM   4653  HB2 ASP X 305      15.973  13.938  15.346  1.00  0.00           H
ATOM   4654  HB3 ASP X 305      16.739  13.408  13.822  1.00  0.00           H
ATOM   4655  CG  ASP X 305      17.795  15.020  14.947  1.00  0.00           C
ATOM   4656  OD1 ASP X 305      18.034  16.145  14.505  1.00  0.00           O
ATOM   4657  OD2 ASP X 305      18.592  14.360  15.605  1.00  0.00           O
ATOM   4658  C   ASP X 305      14.948  16.226  14.440  1.00  0.00           C
ATOM   4659  O   ASP X 305      14.411  15.903  15.466  1.00  0.00           O
ATOM   4660  N   LYS X 306      14.874  17.477  13.941  1.00  0.00           N
ATOM   4661  H   LYS X 306      15.405  17.656  13.100  1.00  0.00           H
ATOM   4662  CA  LYS X 306      14.205  18.693  14.581  1.00  0.00           C
ATOM   4663  HA  LYS X 306      13.524  18.343  15.362  1.00  0.00           H
ATOM   4664  CB  LYS X 306      15.325  19.518  15.285  1.00  0.00           C
ATOM   4665  HB2 LYS X 306      16.108  19.787  14.577  1.00  0.00           H
ATOM   4666  HB3 LYS X 306      14.914  20.471  15.598  1.00  0.00           H
ATOM   4667  CG  LYS X 306      15.832  18.774  16.527  1.00  0.00           C
ATOM   4668  HG2 LYS X 306      15.042  18.652  17.274  1.00  0.00           H
ATOM   4669  HG3 LYS X 306      16.252  17.820  16.242  1.00  0.00           H
ATOM   4670  CD  LYS X 306      17.017  19.470  17.255  1.00  0.00           C
ATOM   4671  HD2 LYS X 306      16.699  20.475  17.551  1.00  0.00           H
ATOM   4672  HD3 LYS X 306      17.220  18.956  18.196  1.00  0.00           H
ATOM   4673  CE  LYS X 306      18.235  19.649  16.247  1.00  0.00           C
ATOM   4674  HE2 LYS X 306      17.919  19.994  15.267  1.00  0.00           H
ATOM   4675  HE3 LYS X 306      18.905  20.459  16.559  1.00  0.00           H
ATOM   4676  NZ  LYS X 306      19.027  18.395  16.025  1.00  0.00           N
ATOM   4677  HZ1 LYS X 306      19.962  18.475  15.626  1.00  0.00           H
ATOM   4678  HZ2 LYS X 306      18.540  17.748  15.428  1.00  0.00           H
ATOM   4679  HZ3 LYS X 306      19.159  17.925  16.902  1.00  0.00           H
ATOM   4680  C   LYS X 306      13.327  19.388  13.582  1.00  0.00           C
ATOM   4681  O   LYS X 306      13.104  20.602  13.690  1.00  0.00           O
ATOM   4682  N   SER X 307      12.836  18.648  12.619  1.00  0.00           N
ATOM   4683  H   SER X 307      13.123  17.686  12.513  1.00  0.00           H
ATOM   4684  CA  SER X 307      11.972  19.112  11.518  1.00  0.00           C
ATOM   4685  HA  SER X 307      12.401  20.073  11.247  1.00  0.00           H
ATOM   4686  CB  SER X 307      12.013  18.271  10.286  1.00  0.00           C
ATOM   4687  HB2 SER X 307      11.136  18.592   9.727  1.00  0.00           H
ATOM   4688  HB3 SER X 307      12.918  18.346   9.679  1.00  0.00           H
ATOM   4689  OG  SER X 307      11.798  16.878  10.555  1.00  0.00           O
ATOM   4690  HG  SER X 307      12.645  16.504  10.827  1.00  0.00           H
ATOM   4691  C   SER X 307      10.537  19.386  11.987  1.00  0.00           C
ATOM   4692  O   SER X 307      10.070  18.661  12.901  1.00  0.00           O
ATOM   4693  N   LYS X 308       9.911  20.375  11.324  1.00  0.00           N
ATOM   4694  H   LYS X 308      10.455  20.666  10.528  1.00  0.00           H
ATOM   4695  CA  LYS X 308       8.635  21.042  11.685  1.00  0.00           C
ATOM   4696  HA  LYS X 308       8.008  20.387  12.303  1.00  0.00           H
ATOM   4697  CB  LYS X 308       8.924  22.283  12.498  1.00  0.00           C
ATOM   4698  HB2 LYS X 308       8.132  22.716  13.117  1.00  0.00           H
ATOM   4699  HB3 LYS X 308       9.554  21.884  13.288  1.00  0.00           H
ATOM   4700  CG  LYS X 308       9.613  23.471  11.822  1.00  0.00           C
ATOM   4701  HG2 LYS X 308      10.539  23.124  11.363  1.00  0.00           H
ATOM   4702  HG3 LYS X 308       8.956  23.886  11.052  1.00  0.00           H
ATOM   4703  CD  LYS X 308       9.848  24.536  12.808  1.00  0.00           C
ATOM   4704  HD2 LYS X 308       8.879  24.885  13.166  1.00  0.00           H
ATOM   4705  HD3 LYS X 308      10.416  24.211  13.680  1.00  0.00           H
ATOM   4706  CE  LYS X 308      10.540  25.766  12.203  1.00  0.00           C
ATOM   4707  HE2 LYS X 308      11.574  25.533  11.926  1.00  0.00           H
ATOM   4708  HE3 LYS X 308      10.144  26.234  11.301  1.00  0.00           H
ATOM   4709  NZ  LYS X 308      10.619  26.772  13.286  1.00  0.00           N
ATOM   4710  HZ1 LYS X 308      11.236  27.483  12.918  1.00  0.00           H
ATOM   4711  HZ2 LYS X 308      11.115  26.410  14.092  1.00  0.00           H
ATOM   4712  HZ3 LYS X 308       9.718  27.180  13.462  1.00  0.00           H
ATOM   4713  C   LYS X 308       7.768  21.289  10.402  1.00  0.00           C
ATOM   4714  O   LYS X 308       8.371  21.575   9.357  1.00  0.00           O
ATOM   4715  N   PRO X 309       6.380  21.224  10.411  1.00  0.00           N
ATOM   4716  CD  PRO X 309       5.530  20.664  11.415  1.00  0.00           C
ATOM   4717  HD2 PRO X 309       5.152  21.394  12.124  1.00  0.00           H
ATOM   4718  HD3 PRO X 309       6.021  19.911  12.032  1.00  0.00           H
ATOM   4719  CG  PRO X 309       4.307  19.989  10.661  1.00  0.00           C
ATOM   4720  HG2 PRO X 309       3.412  19.968  11.281  1.00  0.00           H
ATOM   4721  HG3 PRO X 309       4.583  18.975  10.375  1.00  0.00           H
ATOM   4722  CB  PRO X 309       4.195  20.999   9.504  1.00  0.00           C
ATOM   4723  HB2 PRO X 309       3.549  21.781   9.892  1.00  0.00           H
ATOM   4724  HB3 PRO X 309       3.708  20.659   8.595  1.00  0.00           H
ATOM   4725  CA  PRO X 309       5.672  21.419   9.195  1.00  0.00           C
ATOM   4726  HA  PRO X 309       6.069  20.806   8.375  1.00  0.00           H
ATOM   4727  C   PRO X 309       5.599  22.870   8.723  1.00  0.00           C
ATOM   4728  O   PRO X 309       5.631  23.827   9.511  1.00  0.00           O
ATOM   4729  N   THR X 310       5.336  23.080   7.448  1.00  0.00           N
ATOM   4730  H   THR X 310       5.285  22.224   6.911  1.00  0.00           H
ATOM   4731  CA  THR X 310       5.119  24.437   6.834  1.00  0.00           C
ATOM   4732  HA  THR X 310       5.295  25.205   7.584  1.00  0.00           H
ATOM   4733  CB  THR X 310       6.202  24.575   5.671  1.00  0.00           C
ATOM   4734  HB  THR X 310       6.178  25.576   5.222  1.00  0.00           H
ATOM   4735  CG2 THR X 310       7.658  24.436   6.142  1.00  0.00           C
ATOM   4736 HG21 THR X 310       7.952  25.278   6.762  1.00  0.00           H
ATOM   4737 HG22 THR X 310       8.308  24.391   5.270  1.00  0.00           H
ATOM   4738 HG23 THR X 310       7.850  23.524   6.705  1.00  0.00           H
ATOM   4739  OG1 THR X 310       6.036  23.591   4.691  1.00  0.00           O
ATOM   4740  HG1 THR X 310       5.197  23.850   4.303  1.00  0.00           H
ATOM   4741  C   THR X 310       3.617  24.557   6.353  1.00  0.00           C
ATOM   4742  O   THR X 310       3.041  25.646   6.472  1.00  0.00           O
ATOM   4743  N   GLN X 311       2.957  23.491   5.830  1.00  0.00           N
ATOM   4744  H   GLN X 311       3.498  22.647   5.772  1.00  0.00           H
ATOM   4745  CA  GLN X 311       1.553  23.480   5.422  1.00  0.00           C
ATOM   4746  HA  GLN X 311       0.953  23.946   6.215  1.00  0.00           H
ATOM   4747  CB  GLN X 311       1.341  24.195   4.095  1.00  0.00           C
ATOM   4748  HB2 GLN X 311       0.266  24.246   3.975  1.00  0.00           H
ATOM   4749  HB3 GLN X 311       1.732  25.203   4.226  1.00  0.00           H
ATOM   4750  CG  GLN X 311       1.970  23.520   2.866  1.00  0.00           C
ATOM   4751  HG2 GLN X 311       2.155  22.467   3.087  1.00  0.00           H
ATOM   4752  HG3 GLN X 311       1.267  23.364   2.046  1.00  0.00           H
ATOM   4753  CD  GLN X 311       3.165  24.175   2.283  1.00  0.00           C
ATOM   4754  OE1 GLN X 311       4.190  24.488   2.984  1.00  0.00           O
ATOM   4755  NE2 GLN X 311       3.261  24.418   1.045  1.00  0.00           N
ATOM   4756 HE21 GLN X 311       4.114  24.756   0.621  1.00  0.00           H
ATOM   4757 HE22 GLN X 311       2.444  24.394   0.455  1.00  0.00           H
ATOM   4758  C   GLN X 311       0.933  22.067   5.249  1.00  0.00           C
ATOM   4759  O   GLN X 311       1.650  21.094   5.025  1.00  0.00           O
ATOM   4760  N   GLY X 312      -0.396  21.929   5.110  1.00  0.00           N
ATOM   4761  H   GLY X 312      -1.020  22.648   5.460  1.00  0.00           H
ATOM   4762  CA  GLY X 312      -0.932  20.874   4.235  1.00  0.00           C
ATOM   4763  HA2 GLY X 312      -0.618  21.190   3.238  1.00  0.00           H
ATOM   4764  HA3 GLY X 312      -0.523  19.897   4.517  1.00  0.00           H
ATOM   4765  C   GLY X 312      -2.419  20.742   4.169  1.00  0.00           C
ATOM   4766  O   GLY X 312      -3.250  21.616   4.569  1.00  0.00           O
ATOM   4767  N   GLN X 313      -2.828  19.523   3.745  1.00  0.00           N
ATOM   4768  H   GLN X 313      -2.244  18.716   3.619  1.00  0.00           H
ATOM   4769  CA  GLN X 313      -4.207  19.259   3.485  1.00  0.00           C
ATOM   4770  HA  GLN X 313      -4.755  19.917   4.170  1.00  0.00           H
ATOM   4771  CB  GLN X 313      -4.562  19.598   2.052  1.00  0.00           C
ATOM   4772  HB2 GLN X 313      -5.631  19.747   1.885  1.00  0.00           H
ATOM   4773  HB3 GLN X 313      -4.048  20.538   1.830  1.00  0.00           H
ATOM   4774  CG  GLN X 313      -4.247  18.436   1.055  1.00  0.00           C
ATOM   4775  HG2 GLN X 313      -3.243  18.007   1.177  1.00  0.00           H
ATOM   4776  HG3 GLN X 313      -4.959  17.640   1.299  1.00  0.00           H
ATOM   4777  CD  GLN X 313      -4.380  18.928  -0.364  1.00  0.00           C
ATOM   4778  OE1 GLN X 313      -3.609  19.720  -0.835  1.00  0.00           O
ATOM   4779  NE2 GLN X 313      -5.343  18.408  -1.085  1.00  0.00           N
ATOM   4780 HE21 GLN X 313      -5.551  18.817  -1.985  1.00  0.00           H
ATOM   4781 HE22 GLN X 313      -5.898  17.627  -0.750  1.00  0.00           H
ATOM   4782  C   GLN X 313      -4.649  17.849   3.763  1.00  0.00           C
ATOM   4783  O   GLN X 313      -3.869  16.862   3.642  1.00  0.00           O
ATOM   4784  N   THR X 314      -5.898  17.728   4.220  1.00  0.00           N
ATOM   4785  H   THR X 314      -6.471  18.563   4.315  1.00  0.00           H
ATOM   4786  CA  THR X 314      -6.666  16.527   4.567  1.00  0.00           C
ATOM   4787  HA  THR X 314      -6.085  15.924   5.257  1.00  0.00           H
ATOM   4788  CB  THR X 314      -7.929  16.883   5.310  1.00  0.00           C
ATOM   4789  HB  THR X 314      -8.500  17.710   4.886  1.00  0.00           H
ATOM   4790  CG2 THR X 314      -8.821  15.662   5.591  1.00  0.00           C
ATOM   4791 HG21 THR X 314      -9.577  15.912   6.332  1.00  0.00           H
ATOM   4792 HG22 THR X 314      -8.287  14.883   6.122  1.00  0.00           H
ATOM   4793 HG23 THR X 314      -9.300  15.168   4.737  1.00  0.00           H
ATOM   4794  OG1 THR X 314      -7.545  17.352   6.543  1.00  0.00           O
ATOM   4795  HG1 THR X 314      -7.408  18.273   6.309  1.00  0.00           H
ATOM   4796  C   THR X 314      -6.925  15.738   3.300  1.00  0.00           C
ATOM   4797  O   THR X 314      -7.306  16.207   2.222  1.00  0.00           O
ATOM   4798  N   ILE X 315      -6.837  14.465   3.563  1.00  0.00           N
ATOM   4799  H   ILE X 315      -6.696  14.202   4.528  1.00  0.00           H
ATOM   4800  CA  ILE X 315      -6.997  13.422   2.578  1.00  0.00           C
ATOM   4801  HA  ILE X 315      -7.226  13.818   1.593  1.00  0.00           H
ATOM   4802  CB  ILE X 315      -5.692  12.642   2.400  1.00  0.00           C
ATOM   4803  HB  ILE X 315      -5.346  12.232   3.347  1.00  0.00           H
ATOM   4804  CG2 ILE X 315      -5.673  11.558   1.350  1.00  0.00           C
ATOM   4805 HG21 ILE X 315      -4.678  11.281   1.007  1.00  0.00           H
ATOM   4806 HG22 ILE X 315      -6.226  11.989   0.515  1.00  0.00           H
ATOM   4807 HG23 ILE X 315      -6.248  10.657   1.578  1.00  0.00           H
ATOM   4808  CG1 ILE X 315      -4.504  13.606   2.054  1.00  0.00           C
ATOM   4809 HG12 ILE X 315      -4.576  14.462   2.728  1.00  0.00           H
ATOM   4810 HG13 ILE X 315      -3.487  13.194   2.089  1.00  0.00           H
ATOM   4811  CD1 ILE X 315      -4.690  14.364   0.674  1.00  0.00           C
ATOM   4812 HD11 ILE X 315      -4.760  13.574  -0.072  1.00  0.00           H
ATOM   4813 HD12 ILE X 315      -3.861  14.977   0.330  1.00  0.00           H
ATOM   4814 HD13 ILE X 315      -5.662  14.852   0.592  1.00  0.00           H
ATOM   4815  C   ILE X 315      -8.127  12.457   2.850  1.00  0.00           C
ATOM   4816  O   ILE X 315      -8.737  11.897   1.913  1.00  0.00           O
ATOM   4817  N   VAL X 316      -8.501  12.210   4.114  1.00  0.00           N
ATOM   4818  H   VAL X 316      -7.918  12.617   4.840  1.00  0.00           H
ATOM   4819  CA  VAL X 316      -9.559  11.268   4.513  1.00  0.00           C
ATOM   4820  HA  VAL X 316     -10.382  11.124   3.810  1.00  0.00           H
ATOM   4821  CB  VAL X 316      -8.975   9.844   4.819  1.00  0.00           C
ATOM   4822  HB  VAL X 316      -8.500   9.801   5.800  1.00  0.00           H
ATOM   4823  CG1 VAL X 316     -10.226   8.910   4.832  1.00  0.00           C
ATOM   4824 HG11 VAL X 316     -10.830   9.084   3.939  1.00  0.00           H
ATOM   4825 HG12 VAL X 316      -9.998   7.846   4.931  1.00  0.00           H
ATOM   4826 HG13 VAL X 316     -10.898   9.086   5.663  1.00  0.00           H
ATOM   4827  CG2 VAL X 316      -7.980   9.201   3.757  1.00  0.00           C
ATOM   4828 HG21 VAL X 316      -7.670   8.206   4.066  1.00  0.00           H
ATOM   4829 HG22 VAL X 316      -7.047   9.756   3.738  1.00  0.00           H
ATOM   4830 HG23 VAL X 316      -8.460   9.157   2.778  1.00  0.00           H
ATOM   4831  C   VAL X 316     -10.194  11.747   5.826  1.00  0.00           C
ATOM   4832  O   VAL X 316      -9.477  12.005   6.802  1.00  0.00           O
ATOM   4833  N   LEU X 317     -11.555  11.856   5.888  1.00  0.00           N
ATOM   4834  H   LEU X 317     -11.953  11.528   5.017  1.00  0.00           H
ATOM   4835  CA  LEU X 317     -12.415  12.350   7.007  1.00  0.00           C
ATOM   4836  HA  LEU X 317     -12.422  13.432   6.960  1.00  0.00           H
ATOM   4837  CB  LEU X 317     -13.860  11.931   6.837  1.00  0.00           C
ATOM   4838  HB2 LEU X 317     -14.091  12.459   5.916  1.00  0.00           H
ATOM   4839  HB3 LEU X 317     -13.850  10.856   6.686  1.00  0.00           H
ATOM   4840  CG  LEU X 317     -14.937  12.326   7.889  1.00  0.00           C
ATOM   4841  HG  LEU X 317     -14.622  11.899   8.842  1.00  0.00           H
ATOM   4842  CD1 LEU X 317     -15.134  13.832   8.152  1.00  0.00           C
ATOM   4843 HD11 LEU X 317     -15.646  14.380   7.353  1.00  0.00           H
ATOM   4844 HD12 LEU X 317     -14.232  14.346   8.464  1.00  0.00           H
ATOM   4845 HD13 LEU X 317     -15.710  13.926   9.068  1.00  0.00           H
ATOM   4846  CD2 LEU X 317     -16.198  11.643   7.427  1.00  0.00           C
ATOM   4847 HD21 LEU X 317     -16.547  12.019   6.465  1.00  0.00           H
ATOM   4848 HD22 LEU X 317     -16.094  10.556   7.410  1.00  0.00           H
ATOM   4849 HD23 LEU X 317     -16.953  11.930   8.165  1.00  0.00           H
ATOM   4850  C   LEU X 317     -11.866  11.824   8.323  1.00  0.00           C
ATOM   4851  O   LEU X 317     -11.800  10.647   8.571  1.00  0.00           O
ATOM   4852  N   ASN X 318     -11.617  12.680   9.241  1.00  0.00           N
ATOM   4853  H   ASN X 318     -11.843  13.658   9.157  1.00  0.00           H
ATOM   4854  CA  ASN X 318     -11.050  12.453  10.589  1.00  0.00           C
ATOM   4855  HA  ASN X 318     -10.027  12.121  10.397  1.00  0.00           H
ATOM   4856  CB  ASN X 318     -10.952  13.885  11.249  1.00  0.00           C
ATOM   4857  HB2 ASN X 318     -10.208  13.949  12.046  1.00  0.00           H
ATOM   4858  HB3 ASN X 318     -10.621  14.677  10.570  1.00  0.00           H
ATOM   4859  CG  ASN X 318     -12.259  14.367  11.923  1.00  0.00           C
ATOM   4860  OD1 ASN X 318     -12.731  13.841  12.876  1.00  0.00           O
ATOM   4861  ND2 ASN X 318     -13.043  15.236  11.275  1.00  0.00           N
ATOM   4862 HD21 ASN X 318     -12.878  15.656  10.367  1.00  0.00           H
ATOM   4863 HD22 ASN X 318     -13.897  15.512  11.729  1.00  0.00           H
ATOM   4864  C   ASN X 318     -11.747  11.377  11.524  1.00  0.00           C
ATOM   4865  O   ASN X 318     -11.183  11.061  12.555  1.00  0.00           O
ATOM   4866  N   THR X 319     -12.960  10.941  11.166  1.00  0.00           N
ATOM   4867  H   THR X 319     -13.229  11.082  10.200  1.00  0.00           H
ATOM   4868  CA  THR X 319     -13.890  10.391  12.130  1.00  0.00           C
ATOM   4869  HA  THR X 319     -13.786  11.024  13.017  1.00  0.00           H
ATOM   4870  CB  THR X 319     -15.335  10.523  11.680  1.00  0.00           C
ATOM   4871  HB  THR X 319     -16.010   9.983  12.352  1.00  0.00           H
ATOM   4872  CG2 THR X 319     -15.904  11.856  11.626  1.00  0.00           C
ATOM   4873 HG21 THR X 319     -15.988  12.125  12.682  1.00  0.00           H
ATOM   4874 HG22 THR X 319     -16.820  11.975  11.045  1.00  0.00           H
ATOM   4875 HG23 THR X 319     -15.260  12.580  11.114  1.00  0.00           H
ATOM   4876  OG1 THR X 319     -15.379   9.828  10.432  1.00  0.00           O
ATOM   4877  HG1 THR X 319     -16.162   9.287  10.361  1.00  0.00           H
ATOM   4878  C   THR X 319     -13.565   8.944  12.532  1.00  0.00           C
ATOM   4879  O   THR X 319     -13.404   8.653  13.728  1.00  0.00           O
ATOM   4880  N   ASP X 320     -13.368   8.112  11.485  1.00  0.00           N
ATOM   4881  H   ASP X 320     -13.435   8.568  10.583  1.00  0.00           H
ATOM   4882  CA  ASP X 320     -13.206   6.687  11.638  1.00  0.00           C
ATOM   4883  HA  ASP X 320     -13.075   6.463  12.699  1.00  0.00           H
ATOM   4884  CB  ASP X 320     -14.435   5.994  11.127  1.00  0.00           C
ATOM   4885  HB2 ASP X 320     -15.252   6.709  11.178  1.00  0.00           H
ATOM   4886  HB3 ASP X 320     -14.325   5.796  10.063  1.00  0.00           H
ATOM   4887  CG  ASP X 320     -14.764   4.700  11.894  1.00  0.00           C
ATOM   4888  OD1 ASP X 320     -13.896   4.138  12.585  1.00  0.00           O
ATOM   4889  OD2 ASP X 320     -15.936   4.321  11.901  1.00  0.00           O
ATOM   4890  C   ASP X 320     -11.902   6.234  10.967  1.00  0.00           C
ATOM   4891  O   ASP X 320     -11.167   7.050  10.394  1.00  0.00           O
ATOM   4892  N   TRP X 321     -11.609   4.995  11.228  1.00  0.00           N
ATOM   4893  H   TRP X 321     -12.285   4.391  11.667  1.00  0.00           H
ATOM   4894  CA  TRP X 321     -10.215   4.567  10.917  1.00  0.00           C
ATOM   4895  HA  TRP X 321      -9.505   5.086  11.564  1.00  0.00           H
ATOM   4896  CB  TRP X 321      -9.948   3.122  11.394  1.00  0.00           C
ATOM   4897  HB2 TRP X 321     -10.748   2.437  11.095  1.00  0.00           H
ATOM   4898  HB3 TRP X 321      -8.966   2.795  11.022  1.00  0.00           H
ATOM   4899  CG  TRP X 321      -9.962   3.016  12.932  1.00  0.00           C
ATOM   4900  CD1 TRP X 321     -10.224   3.962  13.825  1.00  0.00           C
ATOM   4901  HD1 TRP X 321     -10.447   5.004  13.654  1.00  0.00           H
ATOM   4902  NE1 TRP X 321     -10.104   3.514  15.131  1.00  0.00           N
ATOM   4903  HE1 TRP X 321     -10.322   4.088  15.934  1.00  0.00           H
ATOM   4904  CE2 TRP X 321      -9.944   2.114  15.110  1.00  0.00           C
ATOM   4905  CZ2 TRP X 321      -9.821   1.183  16.172  1.00  0.00           C
ATOM   4906  HZ2 TRP X 321      -9.756   1.415  17.227  1.00  0.00           H
ATOM   4907  CH2 TRP X 321      -9.927  -0.169  15.846  1.00  0.00           C
ATOM   4908  HH2 TRP X 321      -9.898  -0.854  16.683  1.00  0.00           H
ATOM   4909  CZ3 TRP X 321     -10.059  -0.538  14.507  1.00  0.00           C
ATOM   4910  HZ3 TRP X 321     -10.230  -1.580  14.300  1.00  0.00           H
ATOM   4911  CE3 TRP X 321     -10.005   0.404  13.442  1.00  0.00           C
ATOM   4912  HE3 TRP X 321      -9.996   0.077  12.412  1.00  0.00           H
ATOM   4913  CD2 TRP X 321      -9.946   1.801  13.773  1.00  0.00           C
ATOM   4914  C   TRP X 321      -9.762   4.695   9.431  1.00  0.00           C
ATOM   4915  O   TRP X 321     -10.384   4.262   8.433  1.00  0.00           O
ATOM   4916  N   SER X 322      -8.512   5.108   9.404  1.00  0.00           N
ATOM   4917  H   SER X 322      -7.995   5.319  10.240  1.00  0.00           H
ATOM   4918  CA  SER X 322      -7.779   5.246   8.182  1.00  0.00           C
ATOM   4919  HA  SER X 322      -8.136   4.447   7.528  1.00  0.00           H
ATOM   4920  CB  SER X 322      -8.093   6.548   7.471  1.00  0.00           C
ATOM   4921  HB2 SER X 322      -9.164   6.682   7.277  1.00  0.00           H
ATOM   4922  HB3 SER X 322      -7.856   7.332   8.198  1.00  0.00           H
ATOM   4923  OG  SER X 322      -7.422   6.649   6.237  1.00  0.00           O
ATOM   4924  HG  SER X 322      -7.875   6.182   5.536  1.00  0.00           H
ATOM   4925  C   SER X 322      -6.265   5.095   8.497  1.00  0.00           C
ATOM   4926  O   SER X 322      -5.851   4.186   9.150  1.00  0.00           O
ATOM   4927  N   GLY X 323      -5.372   6.046   8.038  1.00  0.00           N
ATOM   4928  H   GLY X 323      -5.712   6.856   7.530  1.00  0.00           H
ATOM   4929  CA  GLY X 323      -3.997   5.607   7.565  1.00  0.00           C
ATOM   4930  HA2 GLY X 323      -3.382   6.489   7.387  1.00  0.00           H
ATOM   4931  HA3 GLY X 323      -3.479   4.977   8.300  1.00  0.00           H
ATOM   4932  C   GLY X 323      -3.905   4.693   6.326  1.00  0.00           C
ATOM   4933  O   GLY X 323      -2.763   4.514   5.880  1.00  0.00           O
ATOM   4934  N   TYR X 324      -5.039   4.193   5.857  1.00  0.00           N
ATOM   4935  H   TYR X 324      -5.826   4.269   6.480  1.00  0.00           H
ATOM   4936  CA  TYR X 324      -5.067   3.178   4.831  1.00  0.00           C
ATOM   4937  HA  TYR X 324      -4.311   2.411   4.998  1.00  0.00           H
ATOM   4938  CB  TYR X 324      -6.420   2.373   4.850  1.00  0.00           C
ATOM   4939  HB2 TYR X 324      -7.208   3.022   4.459  1.00  0.00           H
ATOM   4940  HB3 TYR X 324      -6.239   1.461   4.296  1.00  0.00           H
ATOM   4941  CG  TYR X 324      -6.936   1.938   6.248  1.00  0.00           C
ATOM   4942  CD1 TYR X 324      -8.268   2.090   6.618  1.00  0.00           C
ATOM   4943  HD1 TYR X 324      -9.003   2.499   5.935  1.00  0.00           H
ATOM   4944  CE1 TYR X 324      -8.695   1.646   7.917  1.00  0.00           C
ATOM   4945  HE1 TYR X 324      -9.722   1.662   8.233  1.00  0.00           H
ATOM   4946  CZ  TYR X 324      -7.798   0.989   8.802  1.00  0.00           C
ATOM   4947  OH  TYR X 324      -8.256   0.513   9.977  1.00  0.00           O
ATOM   4948  HH  TYR X 324      -9.159   0.212   9.924  1.00  0.00           H
ATOM   4949  CE2 TYR X 324      -6.509   0.834   8.450  1.00  0.00           C
ATOM   4950  HE2 TYR X 324      -5.910   0.263   9.146  1.00  0.00           H
ATOM   4951  CD2 TYR X 324      -6.087   1.316   7.185  1.00  0.00           C
ATOM   4952  HD2 TYR X 324      -5.028   1.174   7.036  1.00  0.00           H
ATOM   4953  C   TYR X 324      -4.811   3.695   3.358  1.00  0.00           C
ATOM   4954  O   TYR X 324      -5.643   3.878   2.492  1.00  0.00           O
ATOM   4955  N   SER X 325      -3.501   3.902   3.119  1.00  0.00           N
ATOM   4956  H   SER X 325      -2.851   3.687   3.863  1.00  0.00           H
ATOM   4957  CA  SER X 325      -2.960   4.509   1.852  1.00  0.00           C
ATOM   4958  HA  SER X 325      -3.668   4.345   1.037  1.00  0.00           H
ATOM   4959  CB  SER X 325      -2.955   6.047   1.999  1.00  0.00           C
ATOM   4960  HB2 SER X 325      -2.295   6.541   1.281  1.00  0.00           H
ATOM   4961  HB3 SER X 325      -3.933   6.502   1.837  1.00  0.00           H
ATOM   4962  OG  SER X 325      -2.564   6.450   3.323  1.00  0.00           O
ATOM   4963  HG  SER X 325      -3.340   6.347   3.880  1.00  0.00           H
ATOM   4964  C   SER X 325      -1.599   4.048   1.393  1.00  0.00           C
ATOM   4965  O   SER X 325      -0.871   3.362   2.156  1.00  0.00           O
ATOM   4966  N   GLY X 326      -1.159   4.511   0.223  1.00  0.00           N
ATOM   4967  H   GLY X 326      -1.795   5.032  -0.354  1.00  0.00           H
ATOM   4968  CA  GLY X 326       0.159   4.190  -0.200  1.00  0.00           C
ATOM   4969  HA2 GLY X 326       0.786   4.605   0.583  1.00  0.00           H
ATOM   4970  HA3 GLY X 326       0.218   3.113  -0.286  1.00  0.00           H
ATOM   4971  C   GLY X 326       0.437   4.693  -1.631  1.00  0.00           C
ATOM   4972  O   GLY X 326      -0.459   5.099  -2.388  1.00  0.00           O
ATOM   4973  N   SER X 327       1.720   5.043  -1.793  1.00  0.00           N
ATOM   4974  H   SER X 327       2.342   4.781  -1.046  1.00  0.00           H
ATOM   4975  CA  SER X 327       2.244   5.707  -2.942  1.00  0.00           C
ATOM   4976  HA  SER X 327       1.635   6.552  -3.247  1.00  0.00           H
ATOM   4977  CB  SER X 327       3.736   6.110  -2.710  1.00  0.00           C
ATOM   4978  HB2 SER X 327       4.319   5.188  -2.787  1.00  0.00           H
ATOM   4979  HB3 SER X 327       4.056   6.801  -3.480  1.00  0.00           H
ATOM   4980  OG  SER X 327       3.866   6.710  -1.510  1.00  0.00           O
ATOM   4981  HG  SER X 327       4.792   6.973  -1.410  1.00  0.00           H
ATOM   4982  C   SER X 327       2.283   4.772  -4.179  1.00  0.00           C
ATOM   4983  O   SER X 327       2.222   3.499  -4.016  1.00  0.00           O
ATOM   4984  N   PHE X 328       2.195   5.268  -5.399  1.00  0.00           N
ATOM   4985  H   PHE X 328       2.261   6.280  -5.425  1.00  0.00           H
ATOM   4986  CA  PHE X 328       2.235   4.472  -6.601  1.00  0.00           C
ATOM   4987  HA  PHE X 328       2.870   3.589  -6.567  1.00  0.00           H
ATOM   4988  CB  PHE X 328       0.766   4.010  -7.013  1.00  0.00           C
ATOM   4989  HB2 PHE X 328       1.008   3.047  -7.462  1.00  0.00           H
ATOM   4990  HB3 PHE X 328       0.108   3.872  -6.144  1.00  0.00           H
ATOM   4991  CG  PHE X 328      -0.135   4.821  -7.888  1.00  0.00           C
ATOM   4992  CD1 PHE X 328      -1.198   5.668  -7.498  1.00  0.00           C
ATOM   4993  HD1 PHE X 328      -1.475   5.863  -6.471  1.00  0.00           H
ATOM   4994  CE1 PHE X 328      -1.926   6.364  -8.499  1.00  0.00           C
ATOM   4995  HE1 PHE X 328      -2.757   7.017  -8.264  1.00  0.00           H
ATOM   4996  CZ  PHE X 328      -1.504   6.318  -9.785  1.00  0.00           C
ATOM   4997  HZ  PHE X 328      -1.988   6.917 -10.538  1.00  0.00           H
ATOM   4998  CE2 PHE X 328      -0.490   5.441 -10.164  1.00  0.00           C
ATOM   4999  HE2 PHE X 328      -0.181   5.381 -11.197  1.00  0.00           H
ATOM   5000  CD2 PHE X 328       0.187   4.664  -9.279  1.00  0.00           C
ATOM   5001  HD2 PHE X 328       1.001   4.014  -9.547  1.00  0.00           H
ATOM   5002  C   PHE X 328       2.862   5.278  -7.679  1.00  0.00           C
ATOM   5003  O   PHE X 328       2.749   6.537  -7.605  1.00  0.00           O
ATOM   5004  N   MET X 329       3.344   4.635  -8.699  1.00  0.00           N
ATOM   5005  H   MET X 329       3.522   3.655  -8.536  1.00  0.00           H
ATOM   5006  CA  MET X 329       3.746   5.314  -9.940  1.00  0.00           C
ATOM   5007  HA  MET X 329       3.231   6.273  -9.887  1.00  0.00           H
ATOM   5008  CB  MET X 329       5.199   5.636  -9.899  1.00  0.00           C
ATOM   5009  HB2 MET X 329       5.441   6.539 -10.465  1.00  0.00           H
ATOM   5010  HB3 MET X 329       5.428   5.911  -8.874  1.00  0.00           H
ATOM   5011  CG  MET X 329       6.091   4.475 -10.321  1.00  0.00           C
ATOM   5012  HG2 MET X 329       5.786   3.550  -9.830  1.00  0.00           H
ATOM   5013  HG3 MET X 329       5.872   4.369 -11.382  1.00  0.00           H
ATOM   5014  SD  MET X 329       7.943   4.649 -10.199  1.00  0.00           S
ATOM   5015  CE  MET X 329       8.245   6.068 -11.363  1.00  0.00           C
ATOM   5016  HE1 MET X 329       7.819   7.020 -11.065  1.00  0.00           H
ATOM   5017  HE2 MET X 329       9.318   6.177 -11.455  1.00  0.00           H
ATOM   5018  HE3 MET X 329       7.845   6.009 -12.375  1.00  0.00           H
ATOM   5019  C   MET X 329       3.267   4.515 -11.137  1.00  0.00           C
ATOM   5020  O   MET X 329       3.403   3.279 -11.172  1.00  0.00           O
ATOM   5021  N   ASP X 330       2.803   5.272 -12.147  1.00  0.00           N
ATOM   5022  H   ASP X 330       2.616   6.257 -11.971  1.00  0.00           H
ATOM   5023  CA  ASP X 330       2.953   4.966 -13.582  1.00  0.00           C
ATOM   5024  HA  ASP X 330       2.604   3.943 -13.717  1.00  0.00           H
ATOM   5025  CB  ASP X 330       1.989   5.879 -14.332  1.00  0.00           C
ATOM   5026  HB2 ASP X 330       0.972   5.553 -14.111  1.00  0.00           H
ATOM   5027  HB3 ASP X 330       2.016   6.918 -13.991  1.00  0.00           H
ATOM   5028  CG  ASP X 330       2.243   5.912 -15.820  1.00  0.00           C
ATOM   5029  OD1 ASP X 330       2.027   6.955 -16.515  1.00  0.00           O
ATOM   5030  OD2 ASP X 330       2.507   4.823 -16.347  1.00  0.00           O
ATOM   5031  C   ASP X 330       4.442   5.121 -13.967  1.00  0.00           C
ATOM   5032  O   ASP X 330       5.140   6.103 -13.626  1.00  0.00           O
ATOM   5033  N   TYR X 331       5.077   4.062 -14.556  1.00  0.00           N
ATOM   5034  H   TYR X 331       4.512   3.235 -14.689  1.00  0.00           H
ATOM   5035  CA  TYR X 331       6.546   3.893 -14.546  1.00  0.00           C
ATOM   5036  HA  TYR X 331       6.889   4.262 -13.579  1.00  0.00           H
ATOM   5037  CB  TYR X 331       6.849   2.391 -14.594  1.00  0.00           C
ATOM   5038  HB2 TYR X 331       6.763   2.095 -15.644  1.00  0.00           H
ATOM   5039  HB3 TYR X 331       7.905   2.223 -14.364  1.00  0.00           H
ATOM   5040  CG  TYR X 331       6.212   1.468 -13.569  1.00  0.00           C
ATOM   5041  CD1 TYR X 331       6.589   1.386 -12.211  1.00  0.00           C
ATOM   5042  HD1 TYR X 331       7.306   2.100 -11.840  1.00  0.00           H
ATOM   5043  CE1 TYR X 331       5.887   0.554 -11.208  1.00  0.00           C
ATOM   5044  HE1 TYR X 331       6.047   0.595 -10.137  1.00  0.00           H
ATOM   5045  CZ  TYR X 331       5.076  -0.488 -11.710  1.00  0.00           C
ATOM   5046  OH  TYR X 331       4.693  -1.555 -10.950  1.00  0.00           O
ATOM   5047  HH  TYR X 331       5.354  -1.727 -10.274  1.00  0.00           H
ATOM   5048  CE2 TYR X 331       4.748  -0.437 -13.071  1.00  0.00           C
ATOM   5049  HE2 TYR X 331       4.151  -1.266 -13.428  1.00  0.00           H
ATOM   5050  CD2 TYR X 331       5.246   0.591 -13.953  1.00  0.00           C
ATOM   5051  HD2 TYR X 331       4.836   0.621 -14.959  1.00  0.00           H
ATOM   5052  C   TYR X 331       7.223   4.695 -15.686  1.00  0.00           C
ATOM   5053  O   TYR X 331       8.443   4.688 -15.847  1.00  0.00           O
ATOM   5054  N   TRP X 332       6.374   5.483 -16.442  1.00  0.00           N
ATOM   5055  H   TRP X 332       5.385   5.306 -16.379  1.00  0.00           H
ATOM   5056  CA  TRP X 332       6.839   6.517 -17.349  1.00  0.00           C
ATOM   5057  HA  TRP X 332       7.877   6.780 -17.120  1.00  0.00           H
ATOM   5058  CB  TRP X 332       6.712   6.035 -18.844  1.00  0.00           C
ATOM   5059  HB2 TRP X 332       5.663   5.824 -19.064  1.00  0.00           H
ATOM   5060  HB3 TRP X 332       6.970   6.864 -19.491  1.00  0.00           H
ATOM   5061  CG  TRP X 332       7.540   4.830 -19.184  1.00  0.00           C
ATOM   5062  CD1 TRP X 332       8.842   4.916 -19.627  1.00  0.00           C
[truncated: 75,292 more chars]
