# Supplementary material for: Binding mechanism of oseltamivir and influenza neuraminidase suggests perspectives for the design of new anti-influenza drugs
Source: PLoS Comput Biol. 2022 Jul 28;18(7):e1010343. doi: 10.1371/journal.pcbi.1010343 (PMC9401145; doi:10.1371/journal.pcbi.1010343)
Supplement: S2 Data — PDB files of typical conformation of the metastable states identified from our MSM (with water molecules and counter ions removed). A PDB file (containing water molecules and counter ions) of the metastable state S9 (corresponding to the NA subunit of residues 1~389) appearing in the oseltamivir-NA tetramer simulation. (ZIP) [file pcbi.1010343.s014.zip › S2_Data/S7.pdb]

CRYST1   86.058   86.058   86.058 109.47 109.47 109.47 P 1           1
ATOM      1  N   ARG X   1     -13.008 -22.935   9.091  1.00  0.00           N
ATOM      2  H1  ARG X   1     -12.884 -23.925   8.935  1.00  0.00           H
ATOM      3  H2  ARG X   1     -12.284 -22.738   9.760  1.00  0.00           H
ATOM      4  H3  ARG X   1     -13.904 -22.586   9.421  1.00  0.00           H
ATOM      5  CA  ARG X   1     -12.654 -22.056   7.885  1.00  0.00           C
ATOM      6  HA  ARG X   1     -13.392 -22.214   7.105  1.00  0.00           H
ATOM      7  CB  ARG X   1     -12.403 -20.611   8.096  1.00  0.00           C
ATOM      8  HB2 ARG X   1     -11.766 -20.514   8.978  1.00  0.00           H
ATOM      9  HB3 ARG X   1     -11.772 -20.242   7.280  1.00  0.00           H
ATOM     10  CG  ARG X   1     -13.751 -19.970   8.151  1.00  0.00           C
ATOM     11  HG2 ARG X   1     -14.319 -20.025   7.214  1.00  0.00           H
ATOM     12  HG3 ARG X   1     -14.435 -20.423   8.868  1.00  0.00           H
ATOM     13  CD  ARG X   1     -13.581 -18.453   8.406  1.00  0.00           C
ATOM     14  HD2 ARG X   1     -13.112 -18.422   9.385  1.00  0.00           H
ATOM     15  HD3 ARG X   1     -13.102 -17.917   7.592  1.00  0.00           H
ATOM     16  NE  ARG X   1     -14.917 -17.778   8.521  1.00  0.00           N
ATOM     17  HE  ARG X   1     -15.738 -18.331   8.716  1.00  0.00           H
ATOM     18  CZ  ARG X   1     -15.230 -16.498   8.474  1.00  0.00           C
ATOM     19  NH1 ARG X   1     -14.251 -15.706   8.687  1.00  0.00           N
ATOM     20 HH11 ARG X   1     -13.296 -16.021   8.791  1.00  0.00           H
ATOM     21 HH12 ARG X   1     -14.577 -14.836   9.090  1.00  0.00           H
ATOM     22  NH2 ARG X   1     -16.464 -16.094   8.454  1.00  0.00           N
ATOM     23 HH21 ARG X   1     -17.166 -16.670   8.038  1.00  0.00           H
ATOM     24 HH22 ARG X   1     -16.715 -15.146   8.194  1.00  0.00           H
ATOM     25  C   ARG X   1     -11.286 -22.606   7.274  1.00  0.00           C
ATOM     26  O   ARG X   1     -10.409 -22.972   7.987  1.00  0.00           O
ATOM     27  N   ASP X   2     -11.201 -22.633   5.970  1.00  0.00           N
ATOM     28  H   ASP X   2     -11.691 -21.917   5.460  1.00  0.00           H
ATOM     29  CA  ASP X   2     -10.030 -23.192   5.385  1.00  0.00           C
ATOM     30  HA  ASP X   2      -9.514 -23.838   6.092  1.00  0.00           H
ATOM     31  CB  ASP X   2     -10.426 -24.064   4.148  1.00  0.00           C
ATOM     32  HB2 ASP X   2     -10.660 -23.395   3.324  1.00  0.00           H
ATOM     33  HB3 ASP X   2      -9.506 -24.550   3.811  1.00  0.00           H
ATOM     34  CG  ASP X   2     -11.498 -25.142   4.310  1.00  0.00           C
ATOM     35  OD1 ASP X   2     -11.367 -25.922   5.256  1.00  0.00           O
ATOM     36  OD2 ASP X   2     -12.292 -25.278   3.413  1.00  0.00           O
ATOM     37  C   ASP X   2      -8.942 -22.066   5.145  1.00  0.00           C
ATOM     38  O   ASP X   2      -9.201 -20.885   5.147  1.00  0.00           O
ATOM     39  N   PHE X   3      -7.661 -22.399   4.875  1.00  0.00           N
ATOM     40  H   PHE X   3      -7.400 -23.343   5.099  1.00  0.00           H
ATOM     41  CA  PHE X   3      -6.648 -21.418   4.325  1.00  0.00           C
ATOM     42  HA  PHE X   3      -6.589 -20.459   4.847  1.00  0.00           H
ATOM     43  CB  PHE X   3      -5.275 -22.089   4.288  1.00  0.00           C
ATOM     44  HB2 PHE X   3      -5.143 -22.920   3.595  1.00  0.00           H
ATOM     45  HB3 PHE X   3      -4.577 -21.379   3.850  1.00  0.00           H
ATOM     46  CG  PHE X   3      -4.564 -22.403   5.622  1.00  0.00           C
ATOM     47  CD1 PHE X   3      -4.521 -21.417   6.641  1.00  0.00           C
ATOM     48  HD1 PHE X   3      -5.010 -20.456   6.529  1.00  0.00           H
ATOM     49  CE1 PHE X   3      -3.908 -21.638   7.819  1.00  0.00           C
ATOM     50  HE1 PHE X   3      -3.961 -20.903   8.608  1.00  0.00           H
ATOM     51  CZ  PHE X   3      -3.203 -22.801   8.060  1.00  0.00           C
ATOM     52  HZ  PHE X   3      -2.598 -22.903   8.951  1.00  0.00           H
ATOM     53  CE2 PHE X   3      -3.083 -23.747   7.010  1.00  0.00           C
ATOM     54  HE2 PHE X   3      -2.513 -24.647   7.189  1.00  0.00           H
ATOM     55  CD2 PHE X   3      -3.911 -23.590   5.884  1.00  0.00           C
ATOM     56  HD2 PHE X   3      -3.905 -24.354   5.129  1.00  0.00           H
ATOM     57  C   PHE X   3      -7.047 -21.038   2.872  1.00  0.00           C
ATOM     58  O   PHE X   3      -7.340 -21.994   2.139  1.00  0.00           O
ATOM     59  N   ASN X   4      -7.047 -19.774   2.475  1.00  0.00           N
ATOM     60  H   ASN X   4      -6.722 -19.042   3.091  1.00  0.00           H
ATOM     61  CA  ASN X   4      -7.441 -19.416   1.084  1.00  0.00           C
ATOM     62  HA  ASN X   4      -8.406 -19.916   1.050  1.00  0.00           H
ATOM     63  CB  ASN X   4      -7.614 -17.810   1.031  1.00  0.00           C
ATOM     64  HB2 ASN X   4      -8.260 -17.515   0.206  1.00  0.00           H
ATOM     65  HB3 ASN X   4      -8.053 -17.512   1.980  1.00  0.00           H
ATOM     66  CG  ASN X   4      -6.306 -17.071   0.784  1.00  0.00           C
ATOM     67  OD1 ASN X   4      -5.551 -16.793   1.645  1.00  0.00           O
ATOM     68  ND2 ASN X   4      -5.843 -16.808  -0.424  1.00  0.00           N
ATOM     69 HD21 ASN X   4      -6.191 -17.222  -1.281  1.00  0.00           H
ATOM     70 HD22 ASN X   4      -4.983 -16.289  -0.527  1.00  0.00           H
ATOM     71  C   ASN X   4      -6.545 -20.053  -0.001  1.00  0.00           C
ATOM     72  O   ASN X   4      -5.429 -20.522   0.204  1.00  0.00           O
ATOM     73  N   ASN X   5      -7.055 -20.002  -1.201  1.00  0.00           N
ATOM     74  H   ASN X   5      -8.038 -19.786  -1.304  1.00  0.00           H
ATOM     75  CA  ASN X   5      -6.371 -20.383  -2.425  1.00  0.00           C
ATOM     76  HA  ASN X   5      -5.366 -20.687  -2.129  1.00  0.00           H
ATOM     77  CB  ASN X   5      -7.149 -21.632  -2.955  1.00  0.00           C
ATOM     78  HB2 ASN X   5      -6.644 -21.910  -3.883  1.00  0.00           H
ATOM     79  HB3 ASN X   5      -6.974 -22.470  -2.282  1.00  0.00           H
ATOM     80  CG  ASN X   5      -8.591 -21.368  -3.324  1.00  0.00           C
ATOM     81  OD1 ASN X   5      -8.945 -20.962  -4.391  1.00  0.00           O
ATOM     82  ND2 ASN X   5      -9.528 -21.712  -2.493  1.00  0.00           N
ATOM     83 HD21 ASN X   5      -9.247 -22.022  -1.567  1.00  0.00           H
ATOM     84 HD22 ASN X   5     -10.500 -21.489  -2.623  1.00  0.00           H
ATOM     85  C   ASN X   5      -6.233 -19.152  -3.347  1.00  0.00           C
ATOM     86  O   ASN X   5      -6.808 -18.072  -2.937  1.00  0.00           O
ATOM     87  N   LEU X   6      -5.596 -19.213  -4.522  1.00  0.00           N
ATOM     88  H   LEU X   6      -5.311 -20.153  -4.777  1.00  0.00           H
ATOM     89  CA  LEU X   6      -5.549 -18.228  -5.589  1.00  0.00           C
ATOM     90  HA  LEU X   6      -6.296 -17.451  -5.417  1.00  0.00           H
ATOM     91  CB  LEU X   6      -4.228 -17.387  -5.484  1.00  0.00           C
ATOM     92  HB2 LEU X   6      -3.504 -17.820  -6.171  1.00  0.00           H
ATOM     93  HB3 LEU X   6      -4.463 -16.458  -6.004  1.00  0.00           H
ATOM     94  CG  LEU X   6      -3.534 -16.830  -4.224  1.00  0.00           C
ATOM     95  HG  LEU X   6      -3.651 -17.486  -3.369  1.00  0.00           H
ATOM     96  CD1 LEU X   6      -2.029 -16.590  -4.343  1.00  0.00           C
ATOM     97 HD11 LEU X   6      -1.897 -15.632  -4.847  1.00  0.00           H
ATOM     98 HD12 LEU X   6      -1.504 -17.396  -4.848  1.00  0.00           H
ATOM     99 HD13 LEU X   6      -1.595 -16.381  -3.359  1.00  0.00           H
ATOM    100  CD2 LEU X   6      -4.206 -15.541  -3.809  1.00  0.00           C
ATOM    101 HD21 LEU X   6      -3.945 -15.313  -2.772  1.00  0.00           H
ATOM    102 HD22 LEU X   6      -4.085 -14.747  -4.543  1.00  0.00           H
ATOM    103 HD23 LEU X   6      -5.276 -15.767  -3.839  1.00  0.00           H
ATOM    104  C   LEU X   6      -5.882 -18.943  -6.968  1.00  0.00           C
ATOM    105  O   LEU X   6      -5.333 -18.508  -7.977  1.00  0.00           O
ATOM    106  N   THR X   7      -6.668 -20.001  -6.977  1.00  0.00           N
ATOM    107  H   THR X   7      -7.143 -20.301  -6.126  1.00  0.00           H
ATOM    108  CA  THR X   7      -7.210 -20.633  -8.198  1.00  0.00           C
ATOM    109  HA  THR X   7      -6.445 -21.258  -8.654  1.00  0.00           H
ATOM    110  CB  THR X   7      -8.412 -21.567  -7.920  1.00  0.00           C
ATOM    111  HB  THR X   7      -9.231 -20.869  -7.701  1.00  0.00           H
ATOM    112  CG2 THR X   7      -8.926 -22.468  -9.108  1.00  0.00           C
ATOM    113 HG21 THR X   7      -9.850 -22.892  -8.731  1.00  0.00           H
ATOM    114 HG22 THR X   7      -8.167 -23.239  -9.242  1.00  0.00           H
ATOM    115 HG23 THR X   7      -9.105 -21.948 -10.051  1.00  0.00           H
ATOM    116  OG1 THR X   7      -8.210 -22.431  -6.825  1.00  0.00           O
ATOM    117  HG1 THR X   7      -8.294 -21.924  -6.017  1.00  0.00           H
ATOM    118  C   THR X   7      -7.609 -19.702  -9.341  1.00  0.00           C
ATOM    119  O   THR X   7      -7.237 -19.966 -10.496  1.00  0.00           O
ATOM    120  N   LYS X   8      -8.506 -18.681  -9.131  1.00  0.00           N
ATOM    121  H   LYS X   8      -8.585 -18.243  -8.231  1.00  0.00           H
ATOM    122  CA  LYS X   8      -8.937 -17.827 -10.236  1.00  0.00           C
ATOM    123  HA  LYS X   8      -9.226 -18.529 -11.015  1.00  0.00           H
ATOM    124  CB  LYS X   8     -10.216 -16.949  -9.784  1.00  0.00           C
ATOM    125  HB2 LYS X   8      -9.806 -16.194  -9.120  1.00  0.00           H
ATOM    126  HB3 LYS X   8     -10.524 -16.538 -10.743  1.00  0.00           H
ATOM    127  CG  LYS X   8     -11.387 -17.876  -9.341  1.00  0.00           C
ATOM    128  HG2 LYS X   8     -11.885 -18.148 -10.274  1.00  0.00           H
ATOM    129  HG3 LYS X   8     -11.134 -18.801  -8.827  1.00  0.00           H
ATOM    130  CD  LYS X   8     -12.211 -17.161  -8.303  1.00  0.00           C
ATOM    131  HD2 LYS X   8     -11.592 -17.006  -7.428  1.00  0.00           H
ATOM    132  HD3 LYS X   8     -12.552 -16.155  -8.555  1.00  0.00           H
ATOM    133  CE  LYS X   8     -13.382 -18.025  -7.907  1.00  0.00           C
ATOM    134  HE2 LYS X   8     -14.112 -18.288  -8.680  1.00  0.00           H
ATOM    135  HE3 LYS X   8     -12.953 -18.986  -7.615  1.00  0.00           H
ATOM    136  NZ  LYS X   8     -14.101 -17.401  -6.791  1.00  0.00           N
ATOM    137  HZ1 LYS X   8     -14.848 -18.016  -6.489  1.00  0.00           H
ATOM    138  HZ2 LYS X   8     -14.516 -16.549  -7.130  1.00  0.00           H
ATOM    139  HZ3 LYS X   8     -13.520 -17.301  -5.974  1.00  0.00           H
ATOM    140  C   LYS X   8      -7.821 -16.879 -10.763  1.00  0.00           C
ATOM    141  O   LYS X   8      -6.907 -16.504 -10.064  1.00  0.00           O
ATOM    142  N   GLY X   9      -8.009 -16.458 -11.940  1.00  0.00           N
ATOM    143  H   GLY X   9      -8.725 -16.840 -12.539  1.00  0.00           H
ATOM    144  CA  GLY X   9      -7.397 -15.210 -12.437  1.00  0.00           C
ATOM    145  HA2 GLY X   9      -6.368 -15.120 -12.081  1.00  0.00           H
ATOM    146  HA3 GLY X   9      -7.267 -15.250 -13.516  1.00  0.00           H
ATOM    147  C   GLY X   9      -8.207 -13.933 -12.151  1.00  0.00           C
ATOM    148  O   GLY X   9      -9.147 -13.929 -11.411  1.00  0.00           O
ATOM    149  N   LEU X  10      -7.685 -12.753 -12.513  1.00  0.00           N
ATOM    150  H   LEU X  10      -6.717 -12.693 -12.790  1.00  0.00           H
ATOM    151  CA  LEU X  10      -8.327 -11.475 -12.243  1.00  0.00           C
ATOM    152  HA  LEU X  10      -8.713 -11.446 -11.222  1.00  0.00           H
ATOM    153  CB  LEU X  10      -7.280 -10.337 -12.467  1.00  0.00           C
ATOM    154  HB2 LEU X  10      -6.610 -10.688 -13.250  1.00  0.00           H
ATOM    155  HB3 LEU X  10      -7.791  -9.481 -12.928  1.00  0.00           H
ATOM    156  CG  LEU X  10      -6.472  -9.898 -11.252  1.00  0.00           C
ATOM    157  HG  LEU X  10      -6.358 -10.744 -10.573  1.00  0.00           H
ATOM    158  CD1 LEU X  10      -5.071  -9.476 -11.704  1.00  0.00           C
ATOM    159 HD11 LEU X  10      -4.499  -9.214 -10.817  1.00  0.00           H
ATOM    160 HD12 LEU X  10      -5.093  -8.680 -12.440  1.00  0.00           H
ATOM    161 HD13 LEU X  10      -4.469 -10.291 -12.114  1.00  0.00           H
ATOM    162  CD2 LEU X  10      -7.194  -8.776 -10.497  1.00  0.00           C
ATOM    163 HD21 LEU X  10      -7.679  -8.046 -11.145  1.00  0.00           H
ATOM    164 HD22 LEU X  10      -7.882  -9.146  -9.723  1.00  0.00           H
ATOM    165 HD23 LEU X  10      -6.532  -8.100  -9.957  1.00  0.00           H
ATOM    166  C   LEU X  10      -9.477 -11.237 -13.261  1.00  0.00           C
ATOM    167  O   LEU X  10      -9.395 -11.549 -14.442  1.00  0.00           O
ATOM    168  N   CYX X  11     -10.566 -10.621 -12.805  1.00  0.00           N
ATOM    169  H   CYX X  11     -10.571 -10.336 -11.839  1.00  0.00           H
ATOM    170  CA  CYX X  11     -11.769 -10.306 -13.654  1.00  0.00           C
ATOM    171  HA  CYX X  11     -12.171 -11.192 -14.137  1.00  0.00           H
ATOM    172  CB  CYX X  11     -12.799  -9.752 -12.715  1.00  0.00           C
ATOM    173  HB2 CYX X  11     -12.379  -8.878 -12.220  1.00  0.00           H
ATOM    174  HB3 CYX X  11     -13.648  -9.353 -13.283  1.00  0.00           H
ATOM    175  SG  CYX X  11     -13.645 -10.688 -11.430  1.00  0.00           S
ATOM    176  C   CYX X  11     -11.397  -9.234 -14.687  1.00  0.00           C
ATOM    177  O   CYX X  11     -10.400  -8.508 -14.605  1.00  0.00           O
ATOM    178  N   THR X  12     -12.251  -9.098 -15.743  1.00  0.00           N
ATOM    179  H   THR X  12     -13.079  -9.668 -15.847  1.00  0.00           H
ATOM    180  CA  THR X  12     -12.106  -8.106 -16.835  1.00  0.00           C
ATOM    181  HA  THR X  12     -11.108  -8.211 -17.252  1.00  0.00           H
ATOM    182  CB  THR X  12     -13.047  -8.483 -18.010  1.00  0.00           C
ATOM    183  HB  THR X  12     -14.050  -8.201 -17.696  1.00  0.00           H
ATOM    184  CG2 THR X  12     -12.913  -7.673 -19.249  1.00  0.00           C
ATOM    185 HG21 THR X  12     -13.781  -7.717 -19.901  1.00  0.00           H
ATOM    186 HG22 THR X  12     -11.995  -7.863 -19.811  1.00  0.00           H
ATOM    187 HG23 THR X  12     -12.909  -6.611 -18.975  1.00  0.00           H
ATOM    188  OG1 THR X  12     -12.848  -9.859 -18.284  1.00  0.00           O
ATOM    189  HG1 THR X  12     -13.586 -10.206 -17.772  1.00  0.00           H
ATOM    190  C   THR X  12     -12.440  -6.719 -16.436  1.00  0.00           C
ATOM    191  O   THR X  12     -13.502  -6.421 -15.894  1.00  0.00           O
ATOM    192  N   ILE X  13     -11.548  -5.795 -16.772  1.00  0.00           N
ATOM    193  H   ILE X  13     -10.633  -6.047 -17.100  1.00  0.00           H
ATOM    194  CA  ILE X  13     -11.573  -4.385 -16.309  1.00  0.00           C
ATOM    195  HA  ILE X  13     -12.316  -4.158 -15.549  1.00  0.00           H
ATOM    196  CB  ILE X  13     -10.275  -3.992 -15.617  1.00  0.00           C
ATOM    197  HB  ILE X  13      -9.468  -4.129 -16.340  1.00  0.00           H
ATOM    198  CG2 ILE X  13     -10.167  -2.570 -15.200  1.00  0.00           C
ATOM    199 HG21 ILE X  13     -10.343  -1.895 -16.040  1.00  0.00           H
ATOM    200 HG22 ILE X  13      -9.144  -2.353 -14.892  1.00  0.00           H
ATOM    201 HG23 ILE X  13     -10.834  -2.246 -14.396  1.00  0.00           H
ATOM    202  CG1 ILE X  13      -9.981  -4.838 -14.396  1.00  0.00           C
ATOM    203 HG12 ILE X  13     -10.093  -4.283 -13.468  1.00  0.00           H
ATOM    204 HG13 ILE X  13     -10.682  -5.672 -14.392  1.00  0.00           H
ATOM    205  CD1 ILE X  13      -8.578  -5.409 -14.326  1.00  0.00           C
ATOM    206 HD11 ILE X  13      -8.260  -5.939 -15.234  1.00  0.00           H
ATOM    207 HD12 ILE X  13      -8.565  -6.192 -13.571  1.00  0.00           H
ATOM    208 HD13 ILE X  13      -7.836  -4.624 -14.177  1.00  0.00           H
ATOM    209  C   ILE X  13     -11.920  -3.386 -17.402  1.00  0.00           C
ATOM    210  O   ILE X  13     -11.257  -3.371 -18.470  1.00  0.00           O
ATOM    211  N   ASN X  14     -12.977  -2.637 -17.236  1.00  0.00           N
ATOM    212  H   ASN X  14     -13.584  -2.868 -16.469  1.00  0.00           H
ATOM    213  CA  ASN X  14     -13.569  -1.712 -18.278  1.00  0.00           C
ATOM    214  HA  ASN X  14     -12.824  -1.449 -19.033  1.00  0.00           H
ATOM    215  CB  ASN X  14     -14.757  -2.350 -18.998  1.00  0.00           C
ATOM    216  HB2 ASN X  14     -15.656  -2.476 -18.403  1.00  0.00           H
ATOM    217  HB3 ASN X  14     -15.166  -1.682 -19.760  1.00  0.00           H
ATOM    218  CG  ASN X  14     -14.390  -3.599 -19.744  1.00  0.00           C
ATOM    219  OD1 ASN X  14     -14.784  -4.632 -19.205  1.00  0.00           O
ATOM    220  ND2 ASN X  14     -13.634  -3.699 -20.755  1.00  0.00           N
ATOM    221 HD21 ASN X  14     -13.340  -2.804 -21.118  1.00  0.00           H
ATOM    222 HD22 ASN X  14     -13.355  -4.550 -21.220  1.00  0.00           H
ATOM    223  C   ASN X  14     -13.884  -0.375 -17.633  1.00  0.00           C
ATOM    224  O   ASN X  14     -13.977   0.663 -18.293  1.00  0.00           O
ATOM    225  N   SER X  15     -14.135  -0.390 -16.340  1.00  0.00           N
ATOM    226  H   SER X  15     -14.288  -1.292 -15.918  1.00  0.00           H
ATOM    227  CA  SER X  15     -14.274   0.742 -15.490  1.00  0.00           C
ATOM    228  HA  SER X  15     -13.614   1.529 -15.850  1.00  0.00           H
ATOM    229  CB  SER X  15     -15.701   1.222 -15.573  1.00  0.00           C
ATOM    230  HB2 SER X  15     -15.647   2.205 -15.115  1.00  0.00           H
ATOM    231  HB3 SER X  15     -16.018   1.363 -16.611  1.00  0.00           H
ATOM    232  OG  SER X  15     -16.520   0.245 -14.959  1.00  0.00           O
ATOM    233  HG  SER X  15     -16.847  -0.242 -15.715  1.00  0.00           H
ATOM    234  C   SER X  15     -13.875   0.545 -14.053  1.00  0.00           C
ATOM    235  O   SER X  15     -13.592  -0.607 -13.666  1.00  0.00           O
ATOM    236  N   TRP X  16     -13.902   1.648 -13.218  1.00  0.00           N
ATOM    237  H   TRP X  16     -14.171   2.523 -13.654  1.00  0.00           H
ATOM    238  CA  TRP X  16     -13.447   1.681 -11.786  1.00  0.00           C
ATOM    239  HA  TRP X  16     -13.382   0.702 -11.295  1.00  0.00           H
ATOM    240  CB  TRP X  16     -12.043   2.355 -11.601  1.00  0.00           C
ATOM    241  HB2 TRP X  16     -12.038   3.400 -11.925  1.00  0.00           H
ATOM    242  HB3 TRP X  16     -11.837   2.339 -10.533  1.00  0.00           H
ATOM    243  CG  TRP X  16     -10.890   1.617 -12.386  1.00  0.00           C
ATOM    244  CD1 TRP X  16     -10.463   1.888 -13.633  1.00  0.00           C
ATOM    245  HD1 TRP X  16     -10.952   2.627 -14.251  1.00  0.00           H
ATOM    246  NE1 TRP X  16      -9.489   0.914 -13.999  1.00  0.00           N
ATOM    247  HE1 TRP X  16      -9.201   0.832 -14.966  1.00  0.00           H
ATOM    248  CE2 TRP X  16      -9.227   0.061 -12.977  1.00  0.00           C
ATOM    249  CZ2 TRP X  16      -8.381  -1.057 -12.829  1.00  0.00           C
ATOM    250  HZ2 TRP X  16      -7.731  -1.445 -13.604  1.00  0.00           H
ATOM    251  CH2 TRP X  16      -8.254  -1.735 -11.582  1.00  0.00           C
ATOM    252  HH2 TRP X  16      -7.632  -2.598 -11.417  1.00  0.00           H
ATOM    253  CZ3 TRP X  16      -9.147  -1.333 -10.581  1.00  0.00           C
ATOM    254  HZ3 TRP X  16      -9.085  -1.863  -9.640  1.00  0.00           H
ATOM    255  CE3 TRP X  16     -10.108  -0.264 -10.749  1.00  0.00           C
ATOM    256  HE3 TRP X  16     -10.734   0.124  -9.968  1.00  0.00           H
ATOM    257  CD2 TRP X  16     -10.144   0.478 -11.933  1.00  0.00           C
ATOM    258  C   TRP X  16     -14.431   2.510 -10.910  1.00  0.00           C
ATOM    259  O   TRP X  16     -14.285   3.744 -10.824  1.00  0.00           O
ATOM    260  N   HID X  17     -15.313   1.844 -10.108  1.00  0.00           N
ATOM    261  H   HID X  17     -15.356   0.834 -10.130  1.00  0.00           H
ATOM    262  CA  HID X  17     -16.289   2.505  -9.245  1.00  0.00           C
ATOM    263  HA  HID X  17     -16.460   3.507  -9.643  1.00  0.00           H
ATOM    264  CB  HID X  17     -17.696   1.850  -9.326  1.00  0.00           C
ATOM    265  HB2 HID X  17     -18.346   2.603  -8.881  1.00  0.00           H
ATOM    266  HB3 HID X  17     -17.981   1.822 -10.371  1.00  0.00           H
ATOM    267  CG  HID X  17     -17.749   0.440  -8.585  1.00  0.00           C
ATOM    268  ND1 HID X  17     -18.023   0.258  -7.232  1.00  0.00           N
ATOM    269  HD1 HID X  17     -18.292   0.948  -6.542  1.00  0.00           H
ATOM    270  CE1 HID X  17     -18.060  -1.060  -6.926  1.00  0.00           C
ATOM    271  HE1 HID X  17     -18.264  -1.489  -5.953  1.00  0.00           H
ATOM    272  NE2 HID X  17     -17.711  -1.748  -8.097  1.00  0.00           N
ATOM    273  CD2 HID X  17     -17.572  -0.830  -9.137  1.00  0.00           C
ATOM    274  HD2 HID X  17     -17.399  -0.959 -10.191  1.00  0.00           H
ATOM    275  C   HID X  17     -15.832   2.708  -7.770  1.00  0.00           C
ATOM    276  O   HID X  17     -15.055   1.881  -7.205  1.00  0.00           O
ATOM    277  N   ILE X  18     -16.242   3.806  -7.175  1.00  0.00           N
ATOM    278  H   ILE X  18     -16.775   4.456  -7.737  1.00  0.00           H
ATOM    279  CA  ILE X  18     -16.011   4.048  -5.730  1.00  0.00           C
ATOM    280  HA  ILE X  18     -14.925   4.016  -5.657  1.00  0.00           H
ATOM    281  CB  ILE X  18     -16.328   5.462  -5.159  1.00  0.00           C
ATOM    282  HB  ILE X  18     -15.733   6.149  -5.762  1.00  0.00           H
ATOM    283  CG2 ILE X  18     -17.768   5.830  -5.371  1.00  0.00           C
ATOM    284 HG21 ILE X  18     -18.160   5.581  -6.359  1.00  0.00           H
ATOM    285 HG22 ILE X  18     -17.885   6.916  -5.310  1.00  0.00           H
ATOM    286 HG23 ILE X  18     -18.329   5.279  -4.621  1.00  0.00           H
ATOM    287  CG1 ILE X  18     -15.944   5.662  -3.710  1.00  0.00           C
ATOM    288 HG12 ILE X  18     -16.507   4.988  -3.065  1.00  0.00           H
ATOM    289 HG13 ILE X  18     -14.881   5.492  -3.589  1.00  0.00           H
ATOM    290  CD1 ILE X  18     -16.144   7.042  -3.207  1.00  0.00           C
ATOM    291 HD11 ILE X  18     -17.129   7.500  -3.350  1.00  0.00           H
ATOM    292 HD12 ILE X  18     -15.480   7.780  -3.659  1.00  0.00           H
ATOM    293 HD13 ILE X  18     -15.887   7.062  -2.154  1.00  0.00           H
ATOM    294  C   ILE X  18     -16.479   2.889  -4.828  1.00  0.00           C
ATOM    295  O   ILE X  18     -17.606   2.389  -4.924  1.00  0.00           O
ATOM    296  N   TYR X  19     -15.590   2.492  -3.908  1.00  0.00           N
ATOM    297  H   TYR X  19     -14.744   3.051  -3.825  1.00  0.00           H
ATOM    298  CA  TYR X  19     -15.772   1.389  -2.983  1.00  0.00           C
ATOM    299  HA  TYR X  19     -16.747   0.923  -3.150  1.00  0.00           H
ATOM    300  CB  TYR X  19     -14.584   0.340  -3.094  1.00  0.00           C
ATOM    301  HB2 TYR X  19     -14.438   0.020  -4.122  1.00  0.00           H
ATOM    302  HB3 TYR X  19     -13.659   0.812  -2.776  1.00  0.00           H
ATOM    303  CG  TYR X  19     -14.680  -0.870  -2.191  1.00  0.00           C
ATOM    304  CD1 TYR X  19     -14.083  -0.837  -0.890  1.00  0.00           C
ATOM    305  HD1 TYR X  19     -13.725   0.087  -0.445  1.00  0.00           H
ATOM    306  CE1 TYR X  19     -13.877  -2.026  -0.173  1.00  0.00           C
ATOM    307  HE1 TYR X  19     -13.286  -2.004   0.738  1.00  0.00           H
ATOM    308  CZ  TYR X  19     -14.254  -3.291  -0.656  1.00  0.00           C
ATOM    309  OH  TYR X  19     -14.040  -4.347   0.160  1.00  0.00           O
ATOM    310  HH  TYR X  19     -14.425  -5.160  -0.180  1.00  0.00           H
ATOM    311  CE2 TYR X  19     -14.890  -3.311  -1.866  1.00  0.00           C
ATOM    312  HE2 TYR X  19     -15.284  -4.264  -2.181  1.00  0.00           H
ATOM    313  CD2 TYR X  19     -15.136  -2.105  -2.590  1.00  0.00           C
ATOM    314  HD2 TYR X  19     -15.568  -2.127  -3.582  1.00  0.00           H
ATOM    315  C   TYR X  19     -16.027   1.971  -1.550  1.00  0.00           C
ATOM    316  O   TYR X  19     -16.709   1.383  -0.736  1.00  0.00           O
ATOM    317  N   GLY X  20     -15.482   3.154  -1.282  1.00  0.00           N
ATOM    318  H   GLY X  20     -14.908   3.577  -1.996  1.00  0.00           H
ATOM    319  CA  GLY X  20     -15.636   3.873  -0.025  1.00  0.00           C
ATOM    320  HA2 GLY X  20     -16.575   4.429  -0.052  1.00  0.00           H
ATOM    321  HA3 GLY X  20     -15.729   3.278   0.888  1.00  0.00           H
ATOM    322  C   GLY X  20     -14.556   4.904   0.192  1.00  0.00           C
ATOM    323  O   GLY X  20     -13.349   4.708  -0.159  1.00  0.00           O
ATOM    324  N   LYS X  21     -14.915   6.038   0.806  1.00  0.00           N
ATOM    325  H   LYS X  21     -15.883   6.115   1.061  1.00  0.00           H
ATOM    326  CA  LYS X  21     -14.041   7.183   1.278  1.00  0.00           C
ATOM    327  HA  LYS X  21     -12.993   6.899   1.228  1.00  0.00           H
ATOM    328  CB  LYS X  21     -14.100   8.362   0.246  1.00  0.00           C
ATOM    329  HB2 LYS X  21     -13.254   9.049   0.201  1.00  0.00           H
ATOM    330  HB3 LYS X  21     -14.074   7.874  -0.721  1.00  0.00           H
ATOM    331  CG  LYS X  21     -15.497   9.120   0.343  1.00  0.00           C
ATOM    332  HG2 LYS X  21     -16.308   8.402   0.205  1.00  0.00           H
ATOM    333  HG3 LYS X  21     -15.678   9.635   1.291  1.00  0.00           H
ATOM    334  CD  LYS X  21     -15.673  10.039  -0.857  1.00  0.00           C
ATOM    335  HD2 LYS X  21     -15.188   9.488  -1.673  1.00  0.00           H
ATOM    336  HD3 LYS X  21     -16.703  10.263  -1.128  1.00  0.00           H
ATOM    337  CE  LYS X  21     -14.843  11.356  -0.673  1.00  0.00           C
ATOM    338  HE2 LYS X  21     -13.801  11.200  -0.409  1.00  0.00           H
ATOM    339  HE3 LYS X  21     -14.850  11.764  -1.677  1.00  0.00           H
ATOM    340  NZ  LYS X  21     -15.479  12.312   0.238  1.00  0.00           N
ATOM    341  HZ1 LYS X  21     -14.733  12.932   0.528  1.00  0.00           H
ATOM    342  HZ2 LYS X  21     -15.882  11.846   1.040  1.00  0.00           H
ATOM    343  HZ3 LYS X  21     -16.210  12.885  -0.161  1.00  0.00           H
ATOM    344  C   LYS X  21     -14.290   7.564   2.667  1.00  0.00           C
ATOM    345  O   LYS X  21     -15.349   7.258   3.226  1.00  0.00           O
ATOM    346  N   ASH X  22     -13.262   8.190   3.286  1.00  0.00           N
ATOM    347  H   ASH X  22     -12.360   8.253   2.847  1.00  0.00           H
ATOM    348  CA  ASH X  22     -13.347   8.501   4.753  1.00  0.00           C
ATOM    349  HA  ASH X  22     -14.058   7.769   5.136  1.00  0.00           H
ATOM    350  CB  ASH X  22     -12.056   8.147   5.444  1.00  0.00           C
ATOM    351  HB2 ASH X  22     -12.134   8.244   6.533  1.00  0.00           H
ATOM    352  HB3 ASH X  22     -11.870   7.072   5.406  1.00  0.00           H
ATOM    353  CG  ASH X  22     -10.786   8.896   5.026  1.00  0.00           C
ATOM    354  OD1 ASH X  22     -10.769  10.047   4.493  1.00  0.00           O
ATOM    355  OD2 ASH X  22      -9.734   8.180   5.331  1.00  0.00           O
ATOM    356  HD2 ASH X  22      -8.931   8.702   5.416  1.00  0.00           H
ATOM    357  C   ASH X  22     -13.765   9.894   5.201  1.00  0.00           C
ATOM    358  O   ASH X  22     -14.049  10.095   6.406  1.00  0.00           O
ATOM    359  N   ASN X  23     -13.724  10.934   4.389  1.00  0.00           N
ATOM    360  H   ASN X  23     -13.430  10.835   3.427  1.00  0.00           H
ATOM    361  CA  ASN X  23     -14.287  12.236   4.785  1.00  0.00           C
ATOM    362  HA  ASN X  23     -14.273  12.879   3.903  1.00  0.00           H
ATOM    363  CB  ASN X  23     -15.842  12.169   5.022  1.00  0.00           C
ATOM    364  HB2 ASN X  23     -16.062  11.846   6.034  1.00  0.00           H
ATOM    365  HB3 ASN X  23     -16.239  13.182   4.967  1.00  0.00           H
ATOM    366  CG  ASN X  23     -16.599  11.627   3.848  1.00  0.00           C
ATOM    367  OD1 ASN X  23     -16.559  12.146   2.713  1.00  0.00           O
ATOM    368  ND2 ASN X  23     -17.463  10.671   4.046  1.00  0.00           N
ATOM    369 HD21 ASN X  23     -17.587  10.290   4.971  1.00  0.00           H
ATOM    370 HD22 ASN X  23     -17.915  10.221   3.272  1.00  0.00           H
ATOM    371  C   ASN X  23     -13.473  12.934   5.929  1.00  0.00           C
ATOM    372  O   ASN X  23     -13.919  13.918   6.523  1.00  0.00           O
ATOM    373  N   ALA X  24     -12.305  12.499   6.252  1.00  0.00           N
ATOM    374  H   ALA X  24     -11.817  11.792   5.715  1.00  0.00           H
ATOM    375  CA  ALA X  24     -11.723  12.701   7.577  1.00  0.00           C
ATOM    376  HA  ALA X  24     -12.459  12.379   8.311  1.00  0.00           H
ATOM    377  CB  ALA X  24     -10.642  11.657   7.577  1.00  0.00           C
ATOM    378  HB1 ALA X  24     -10.269  11.519   8.589  1.00  0.00           H
ATOM    379  HB2 ALA X  24      -9.820  11.866   6.879  1.00  0.00           H
ATOM    380  HB3 ALA X  24     -11.162  10.735   7.332  1.00  0.00           H
ATOM    381  C   ALA X  24     -11.303  14.172   7.959  1.00  0.00           C
ATOM    382  O   ALA X  24     -11.522  14.652   9.093  1.00  0.00           O
ATOM    383  N   VAL X  25     -10.748  14.891   7.001  1.00  0.00           N
ATOM    384  H   VAL X  25     -10.500  14.361   6.175  1.00  0.00           H
ATOM    385  CA  VAL X  25     -10.578  16.370   7.062  1.00  0.00           C
ATOM    386  HA  VAL X  25     -10.086  16.631   8.001  1.00  0.00           H
ATOM    387  CB  VAL X  25      -9.693  16.844   5.851  1.00  0.00           C
ATOM    388  HB  VAL X  25     -10.294  16.587   4.980  1.00  0.00           H
ATOM    389  CG1 VAL X  25      -9.268  18.362   5.730  1.00  0.00           C
ATOM    390 HG11 VAL X  25      -8.958  18.431   4.688  1.00  0.00           H
ATOM    391 HG12 VAL X  25     -10.107  19.004   6.009  1.00  0.00           H
ATOM    392 HG13 VAL X  25      -8.484  18.562   6.450  1.00  0.00           H
ATOM    393  CG2 VAL X  25      -8.348  16.018   5.738  1.00  0.00           C
ATOM    394 HG21 VAL X  25      -7.933  16.159   6.741  1.00  0.00           H
ATOM    395 HG22 VAL X  25      -7.584  16.375   5.050  1.00  0.00           H
ATOM    396 HG23 VAL X  25      -8.557  14.991   5.464  1.00  0.00           H
ATOM    397  C   VAL X  25     -11.883  17.080   7.036  1.00  0.00           C
ATOM    398  O   VAL X  25     -11.960  18.096   7.687  1.00  0.00           O
ATOM    399  N   ARG X  26     -13.016  16.665   6.435  1.00  0.00           N
ATOM    400  H   ARG X  26     -12.899  15.878   5.829  1.00  0.00           H
ATOM    401  CA  ARG X  26     -14.310  17.307   6.357  1.00  0.00           C
ATOM    402  HA  ARG X  26     -14.101  18.378   6.306  1.00  0.00           H
ATOM    403  CB  ARG X  26     -15.076  16.826   5.139  1.00  0.00           C
ATOM    404  HB2 ARG X  26     -14.390  16.873   4.294  1.00  0.00           H
ATOM    405  HB3 ARG X  26     -15.417  15.803   5.288  1.00  0.00           H
ATOM    406  CG  ARG X  26     -16.234  17.812   4.828  1.00  0.00           C
ATOM    407  HG2 ARG X  26     -16.997  17.773   5.610  1.00  0.00           H
ATOM    408  HG3 ARG X  26     -15.840  18.828   4.735  1.00  0.00           H
ATOM    409  CD  ARG X  26     -16.893  17.387   3.520  1.00  0.00           C
ATOM    410  HD2 ARG X  26     -16.114  17.043   2.841  1.00  0.00           H
ATOM    411  HD3 ARG X  26     -17.620  16.600   3.742  1.00  0.00           H
ATOM    412  NE  ARG X  26     -17.476  18.501   2.721  1.00  0.00           N
ATOM    413  HE  ARG X  26     -17.825  19.341   3.162  1.00  0.00           H
ATOM    414  CZ  ARG X  26     -17.626  18.727   1.403  1.00  0.00           C
ATOM    415  NH1 ARG X  26     -17.358  17.777   0.629  1.00  0.00           N
ATOM    416 HH11 ARG X  26     -16.815  17.028   1.041  1.00  0.00           H
ATOM    417 HH12 ARG X  26     -17.459  17.899  -0.363  1.00  0.00           H
ATOM    418  NH2 ARG X  26     -18.023  19.804   0.873  1.00  0.00           N
ATOM    419 HH21 ARG X  26     -18.334  20.606   1.398  1.00  0.00           H
ATOM    420 HH22 ARG X  26     -18.208  19.752  -0.118  1.00  0.00           H
ATOM    421  C   ARG X  26     -15.097  17.199   7.666  1.00  0.00           C
ATOM    422  O   ARG X  26     -15.663  18.219   8.086  1.00  0.00           O
ATOM    423  N   ILE X  27     -14.939  16.070   8.348  1.00  0.00           N
ATOM    424  H   ILE X  27     -14.437  15.325   7.889  1.00  0.00           H
ATOM    425  CA  ILE X  27     -15.526  15.822   9.754  1.00  0.00           C
ATOM    426  HA  ILE X  27     -16.426  16.417   9.845  1.00  0.00           H
ATOM    427  CB  ILE X  27     -15.923  14.384   9.991  1.00  0.00           C
ATOM    428  HB  ILE X  27     -15.062  13.710  10.016  1.00  0.00           H
ATOM    429  CG2 ILE X  27     -16.620  14.261  11.395  1.00  0.00           C
ATOM    430 HG21 ILE X  27     -17.456  14.948  11.491  1.00  0.00           H
ATOM    431 HG22 ILE X  27     -15.866  14.433  12.166  1.00  0.00           H
ATOM    432 HG23 ILE X  27     -16.988  13.237  11.463  1.00  0.00           H
ATOM    433  CG1 ILE X  27     -16.903  13.991   8.919  1.00  0.00           C
ATOM    434 HG12 ILE X  27     -17.865  14.463   9.117  1.00  0.00           H
ATOM    435 HG13 ILE X  27     -16.399  14.229   7.975  1.00  0.00           H
ATOM    436  CD1 ILE X  27     -17.157  12.530   8.946  1.00  0.00           C
ATOM    437 HD11 ILE X  27     -17.864  12.342   8.138  1.00  0.00           H
ATOM    438 HD12 ILE X  27     -17.606  12.108   9.840  1.00  0.00           H
ATOM    439 HD13 ILE X  27     -16.243  12.032   8.615  1.00  0.00           H
ATOM    440  C   ILE X  27     -14.574  16.316  10.792  1.00  0.00           C
ATOM    441  O   ILE X  27     -14.942  16.928  11.811  1.00  0.00           O
ATOM    442  N   GLY X  28     -13.266  16.195  10.674  1.00  0.00           N
ATOM    443  H   GLY X  28     -12.866  15.681   9.896  1.00  0.00           H
ATOM    444  CA  GLY X  28     -12.350  16.870  11.585  1.00  0.00           C
ATOM    445  HA2 GLY X  28     -12.310  16.538  12.617  1.00  0.00           H
ATOM    446  HA3 GLY X  28     -11.304  16.682  11.344  1.00  0.00           H
ATOM    447  C   GLY X  28     -12.365  18.457  11.569  1.00  0.00           C
ATOM    448  O   GLY X  28     -11.783  19.088  12.451  1.00  0.00           O
ATOM    449  N   GLU X  29     -12.948  19.093  10.551  1.00  0.00           N
ATOM    450  H   GLU X  29     -13.339  18.467   9.854  1.00  0.00           H
ATOM    451  CA  GLU X  29     -13.244  20.520  10.673  1.00  0.00           C
ATOM    452  HA  GLU X  29     -12.428  21.180  10.975  1.00  0.00           H
ATOM    453  CB  GLU X  29     -13.692  21.000   9.313  1.00  0.00           C
ATOM    454  HB2 GLU X  29     -13.041  20.553   8.561  1.00  0.00           H
ATOM    455  HB3 GLU X  29     -14.572  20.431   9.023  1.00  0.00           H
ATOM    456  CG  GLU X  29     -13.858  22.511   8.944  1.00  0.00           C
ATOM    457  HG2 GLU X  29     -13.223  22.977   9.693  1.00  0.00           H
ATOM    458  HG3 GLU X  29     -13.421  22.837   8.003  1.00  0.00           H
ATOM    459  CD  GLU X  29     -15.318  23.045   9.001  1.00  0.00           C
ATOM    460  OE1 GLU X  29     -15.692  23.992   9.713  1.00  0.00           O
ATOM    461  OE2 GLU X  29     -16.183  22.442   8.369  1.00  0.00           O
ATOM    462  C   GLU X  29     -14.260  20.880  11.795  1.00  0.00           C
ATOM    463  O   GLU X  29     -14.285  22.048  12.265  1.00  0.00           O
ATOM    464  N   ASP X  30     -14.997  19.919  12.472  1.00  0.00           N
ATOM    465  H   ASP X  30     -14.977  18.947  12.212  1.00  0.00           H
ATOM    466  CA  ASP X  30     -16.065  20.227  13.560  1.00  0.00           C
ATOM    467  HA  ASP X  30     -15.915  21.195  14.035  1.00  0.00           H
ATOM    468  CB  ASP X  30     -17.421  20.291  12.833  1.00  0.00           C
ATOM    469  HB2 ASP X  30     -17.715  19.303  12.464  1.00  0.00           H
ATOM    470  HB3 ASP X  30     -18.131  20.595  13.589  1.00  0.00           H
ATOM    471  CG  ASP X  30     -17.547  21.286  11.713  1.00  0.00           C
ATOM    472  OD1 ASP X  30     -18.096  20.905  10.670  1.00  0.00           O
ATOM    473  OD2 ASP X  30     -17.315  22.508  11.982  1.00  0.00           O
ATOM    474  C   ASP X  30     -16.145  19.159  14.689  1.00  0.00           C
ATOM    475  O   ASP X  30     -17.062  19.172  15.574  1.00  0.00           O
ATOM    476  N   SER X  31     -15.096  18.341  14.739  1.00  0.00           N
ATOM    477  H   SER X  31     -14.309  18.360  14.113  1.00  0.00           H
ATOM    478  CA  SER X  31     -15.057  17.205  15.649  1.00  0.00           C
ATOM    479  HA  SER X  31     -15.552  17.548  16.560  1.00  0.00           H
ATOM    480  CB  SER X  31     -15.878  16.081  14.893  1.00  0.00           C
ATOM    481  HB2 SER X  31     -16.645  16.533  14.253  1.00  0.00           H
ATOM    482  HB3 SER X  31     -15.216  15.496  14.258  1.00  0.00           H
ATOM    483  OG  SER X  31     -16.359  15.298  16.024  1.00  0.00           O
ATOM    484  HG  SER X  31     -17.131  15.730  16.403  1.00  0.00           H
ATOM    485  C   SER X  31     -13.662  16.630  15.788  1.00  0.00           C
ATOM    486  O   SER X  31     -12.820  16.946  14.978  1.00  0.00           O
ATOM    487  N   ASP X  32     -13.431  15.767  16.777  1.00  0.00           N
ATOM    488  H   ASP X  32     -14.183  15.765  17.454  1.00  0.00           H
ATOM    489  CA  ASP X  32     -12.143  15.118  17.090  1.00  0.00           C
ATOM    490  HA  ASP X  32     -11.432  15.932  16.938  1.00  0.00           H
ATOM    491  CB  ASP X  32     -11.943  14.920  18.616  1.00  0.00           C
ATOM    492  HB2 ASP X  32     -12.655  14.212  19.045  1.00  0.00           H
ATOM    493  HB3 ASP X  32     -10.901  14.616  18.762  1.00  0.00           H
ATOM    494  CG  ASP X  32     -12.127  16.293  19.260  1.00  0.00           C
ATOM    495  OD1 ASP X  32     -11.459  17.325  18.857  1.00  0.00           O
ATOM    496  OD2 ASP X  32     -12.979  16.444  20.153  1.00  0.00           O
ATOM    497  C   ASP X  32     -11.686  13.890  16.304  1.00  0.00           C
ATOM    498  O   ASP X  32     -11.319  12.859  16.878  1.00  0.00           O
ATOM    499  N   VAL X  33     -11.792  13.925  14.964  1.00  0.00           N
ATOM    500  H   VAL X  33     -12.010  14.807  14.524  1.00  0.00           H
ATOM    501  CA  VAL X  33     -11.193  12.895  14.112  1.00  0.00           C
ATOM    502  HA  VAL X  33     -11.598  11.901  14.287  1.00  0.00           H
ATOM    503  CB  VAL X  33     -11.359  13.220  12.595  1.00  0.00           C
ATOM    504  HB  VAL X  33     -10.999  14.246  12.505  1.00  0.00           H
ATOM    505  CG1 VAL X  33     -10.737  12.220  11.671  1.00  0.00           C
ATOM    506 HG11 VAL X  33     -10.914  12.550  10.648  1.00  0.00           H
ATOM    507 HG12 VAL X  33      -9.672  12.186  11.870  1.00  0.00           H
ATOM    508 HG13 VAL X  33     -11.154  11.232  11.879  1.00  0.00           H
ATOM    509  CG2 VAL X  33     -12.905  13.236  12.336  1.00  0.00           C
ATOM    510 HG21 VAL X  33     -13.381  12.287  12.597  1.00  0.00           H
ATOM    511 HG22 VAL X  33     -12.940  13.472  11.274  1.00  0.00           H
ATOM    512 HG23 VAL X  33     -13.385  14.049  12.884  1.00  0.00           H
ATOM    513  C   VAL X  33      -9.731  12.697  14.494  1.00  0.00           C
ATOM    514  O   VAL X  33      -9.114  13.742  14.767  1.00  0.00           O
ATOM    515  N   LEU X  34      -9.145  11.499  14.513  1.00  0.00           N
ATOM    516  H   LEU X  34      -9.676  10.660  14.370  1.00  0.00           H
ATOM    517  CA  LEU X  34      -7.683  11.319  14.844  1.00  0.00           C
ATOM    518  HA  LEU X  34      -7.444  12.047  15.624  1.00  0.00           H
ATOM    519  CB  LEU X  34      -7.418   9.868  15.397  1.00  0.00           C
ATOM    520  HB2 LEU X  34      -7.882   9.304  14.593  1.00  0.00           H
ATOM    521  HB3 LEU X  34      -6.359   9.619  15.375  1.00  0.00           H
ATOM    522  CG  LEU X  34      -8.147   9.429  16.680  1.00  0.00           C
ATOM    523  HG  LEU X  34      -9.068  10.000  16.753  1.00  0.00           H
ATOM    524  CD1 LEU X  34      -8.643   7.939  16.543  1.00  0.00           C
ATOM    525 HD11 LEU X  34      -9.444   7.859  15.802  1.00  0.00           H
ATOM    526 HD12 LEU X  34      -9.056   7.555  17.480  1.00  0.00           H
ATOM    527 HD13 LEU X  34      -7.779   7.329  16.268  1.00  0.00           H
ATOM    528  CD2 LEU X  34      -7.326   9.741  17.930  1.00  0.00           C
ATOM    529 HD21 LEU X  34      -8.032   9.577  18.748  1.00  0.00           H
ATOM    530 HD22 LEU X  34      -6.408   9.162  17.872  1.00  0.00           H
ATOM    531 HD23 LEU X  34      -7.104  10.805  17.879  1.00  0.00           H
ATOM    532  C   LEU X  34      -6.831  11.670  13.634  1.00  0.00           C
ATOM    533  O   LEU X  34      -7.259  11.371  12.531  1.00  0.00           O
ATOM    534  N   VAL X  35      -5.626  12.271  13.783  1.00  0.00           N
ATOM    535  H   VAL X  35      -5.353  12.587  14.695  1.00  0.00           H
ATOM    536  CA  VAL X  35      -4.717  12.423  12.616  1.00  0.00           C
ATOM    537  HA  VAL X  35      -5.359  12.890  11.876  1.00  0.00           H
ATOM    538  CB  VAL X  35      -3.459  13.273  12.897  1.00  0.00           C
ATOM    539  HB  VAL X  35      -2.743  13.227  12.071  1.00  0.00           H
ATOM    540  CG1 VAL X  35      -3.916  14.743  13.027  1.00  0.00           C
ATOM    541 HG11 VAL X  35      -4.412  15.007  12.103  1.00  0.00           H
ATOM    542 HG12 VAL X  35      -4.452  14.869  13.967  1.00  0.00           H
ATOM    543 HG13 VAL X  35      -3.021  15.369  13.017  1.00  0.00           H
ATOM    544  CG2 VAL X  35      -2.759  12.822  14.122  1.00  0.00           C
ATOM    545 HG21 VAL X  35      -3.357  12.969  15.024  1.00  0.00           H
ATOM    546 HG22 VAL X  35      -1.719  13.128  14.194  1.00  0.00           H
ATOM    547 HG23 VAL X  35      -2.689  11.736  14.116  1.00  0.00           H
ATOM    548  C   VAL X  35      -4.267  11.061  12.159  1.00  0.00           C
ATOM    549  O   VAL X  35      -4.038  10.168  12.985  1.00  0.00           O
ATOM    550  N   THR X  36      -4.099  10.826  10.873  1.00  0.00           N
ATOM    551  H   THR X  36      -4.178  11.558  10.176  1.00  0.00           H
ATOM    552  CA  THR X  36      -3.634   9.494  10.390  1.00  0.00           C
ATOM    553  HA  THR X  36      -3.100   8.972  11.187  1.00  0.00           H
ATOM    554  CB  THR X  36      -4.848   8.661   9.895  1.00  0.00           C
ATOM    555  HB  THR X  36      -4.433   7.780   9.422  1.00  0.00           H
ATOM    556  CG2 THR X  36      -5.801   8.227  11.029  1.00  0.00           C
ATOM    557 HG21 THR X  36      -5.181   7.718  11.769  1.00  0.00           H
ATOM    558 HG22 THR X  36      -6.438   7.473  10.569  1.00  0.00           H
ATOM    559 HG23 THR X  36      -6.416   9.084  11.304  1.00  0.00           H
ATOM    560  OG1 THR X  36      -5.686   9.414   8.988  1.00  0.00           O
ATOM    561  HG1 THR X  36      -5.184   9.852   8.296  1.00  0.00           H
ATOM    562  C   THR X  36      -2.774   9.707   9.155  1.00  0.00           C
ATOM    563  O   THR X  36      -3.007  10.676   8.476  1.00  0.00           O
ATOM    564  N   ARG X  37      -1.849   8.740   8.908  1.00  0.00           N
ATOM    565  H   ARG X  37      -1.965   7.903   9.460  1.00  0.00           H
ATOM    566  CA  ARG X  37      -0.787   8.786   7.791  1.00  0.00           C
ATOM    567  HA  ARG X  37      -1.165   9.305   6.905  1.00  0.00           H
ATOM    568  CB  ARG X  37       0.402   9.560   8.194  1.00  0.00           C
ATOM    569  HB2 ARG X  37       0.710   9.074   9.128  1.00  0.00           H
ATOM    570  HB3 ARG X  37       1.134   9.527   7.393  1.00  0.00           H
ATOM    571  CG  ARG X  37       0.102  10.980   8.660  1.00  0.00           C
ATOM    572  HG2 ARG X  37      -0.546  11.391   7.888  1.00  0.00           H
ATOM    573  HG3 ARG X  37      -0.441  10.941   9.612  1.00  0.00           H
ATOM    574  CD  ARG X  37       1.216  12.009   8.651  1.00  0.00           C
ATOM    575  HD2 ARG X  37       1.624  12.279   7.672  1.00  0.00           H
ATOM    576  HD3 ARG X  37       0.749  12.915   9.016  1.00  0.00           H
ATOM    577  NE  ARG X  37       2.206  11.706   9.720  1.00  0.00           N
ATOM    578  HE  ARG X  37       2.008  11.974  10.681  1.00  0.00           H
ATOM    579  CZ  ARG X  37       3.443  11.302   9.487  1.00  0.00           C
ATOM    580  NH1 ARG X  37       3.993  10.782   8.369  1.00  0.00           N
ATOM    581 HH11 ARG X  37       3.477  10.915   7.512  1.00  0.00           H
ATOM    582 HH12 ARG X  37       4.988  10.612   8.319  1.00  0.00           H
ATOM    583  NH2 ARG X  37       4.176  11.256  10.546  1.00  0.00           N
ATOM    584 HH21 ARG X  37       3.839  11.674  11.404  1.00  0.00           H
ATOM    585 HH22 ARG X  37       5.080  10.822  10.434  1.00  0.00           H
ATOM    586  C   ARG X  37      -0.401   7.378   7.367  1.00  0.00           C
ATOM    587  O   ARG X  37      -0.972   6.388   7.863  1.00  0.00           O
ATOM    588  N   GLU X  38       0.330   7.309   6.272  1.00  0.00           N
ATOM    589  H   GLU X  38       0.704   8.132   5.831  1.00  0.00           H
ATOM    590  CA  GLU X  38       0.872   6.099   5.625  1.00  0.00           C
ATOM    591  HA  GLU X  38       1.071   6.385   4.589  1.00  0.00           H
ATOM    592  CB  GLU X  38       2.272   5.822   6.217  1.00  0.00           C
ATOM    593  HB2 GLU X  38       2.204   5.510   7.266  1.00  0.00           H
ATOM    594  HB3 GLU X  38       2.602   4.950   5.660  1.00  0.00           H
ATOM    595  CG  GLU X  38       3.246   6.966   6.172  1.00  0.00           C
ATOM    596  HG2 GLU X  38       3.496   7.180   5.131  1.00  0.00           H
ATOM    597  HG3 GLU X  38       2.775   7.863   6.586  1.00  0.00           H
ATOM    598  CD  GLU X  38       4.527   6.667   6.910  1.00  0.00           C
ATOM    599  OE1 GLU X  38       5.209   5.664   6.621  1.00  0.00           O
ATOM    600  OE2 GLU X  38       4.845   7.482   7.802  1.00  0.00           O
ATOM    601  C   GLU X  38      -0.138   4.941   5.486  1.00  0.00           C
ATOM    602  O   GLU X  38       0.237   3.787   5.722  1.00  0.00           O
ATOM    603  N   PRO X  39      -1.321   5.041   4.815  1.00  0.00           N
ATOM    604  CD  PRO X  39      -1.700   6.211   3.991  1.00  0.00           C
ATOM    605  HD2 PRO X  39      -1.040   6.273   3.114  1.00  0.00           H
ATOM    606  HD3 PRO X  39      -1.508   7.132   4.553  1.00  0.00           H
ATOM    607  CG  PRO X  39      -3.079   5.991   3.524  1.00  0.00           C
ATOM    608  HG2 PRO X  39      -3.289   5.586   2.534  1.00  0.00           H
ATOM    609  HG3 PRO X  39      -3.670   6.903   3.553  1.00  0.00           H
ATOM    610  CB  PRO X  39      -3.662   4.916   4.474  1.00  0.00           C
ATOM    611  HB2 PRO X  39      -4.523   4.370   4.094  1.00  0.00           H
ATOM    612  HB3 PRO X  39      -4.043   5.463   5.334  1.00  0.00           H
ATOM    613  CA  PRO X  39      -2.432   4.077   4.853  1.00  0.00           C
ATOM    614  HA  PRO X  39      -2.433   3.728   5.880  1.00  0.00           H
ATOM    615  C   PRO X  39      -2.343   2.978   3.848  1.00  0.00           C
ATOM    616  O   PRO X  39      -1.679   3.083   2.854  1.00  0.00           O
ATOM    617  N   TYR X  40      -3.233   1.990   4.043  1.00  0.00           N
ATOM    618  H   TYR X  40      -3.604   1.988   4.985  1.00  0.00           H
ATOM    619  CA  TYR X  40      -3.647   0.996   3.045  1.00  0.00           C
ATOM    620  HA  TYR X  40      -3.736   1.535   2.096  1.00  0.00           H
ATOM    621  CB  TYR X  40      -2.569  -0.123   2.877  1.00  0.00           C
ATOM    622  HB2 TYR X  40      -2.885  -0.897   2.187  1.00  0.00           H
ATOM    623  HB3 TYR X  40      -1.756   0.367   2.346  1.00  0.00           H
ATOM    624  CG  TYR X  40      -2.160  -0.906   4.167  1.00  0.00           C
ATOM    625  CD1 TYR X  40      -1.209  -0.299   4.997  1.00  0.00           C
ATOM    626  HD1 TYR X  40      -0.777   0.631   4.655  1.00  0.00           H
ATOM    627  CE1 TYR X  40      -0.793  -0.912   6.252  1.00  0.00           C
ATOM    628  HE1 TYR X  40      -0.064  -0.416   6.880  1.00  0.00           H
ATOM    629  CZ  TYR X  40      -1.294  -2.168   6.519  1.00  0.00           C
ATOM    630  OH  TYR X  40      -0.866  -2.739   7.645  1.00  0.00           O
ATOM    631  HH  TYR X  40      -0.381  -2.158   8.229  1.00  0.00           H
ATOM    632  CE2 TYR X  40      -2.300  -2.761   5.762  1.00  0.00           C
ATOM    633  HE2 TYR X  40      -2.574  -3.782   6.017  1.00  0.00           H
ATOM    634  CD2 TYR X  40      -2.737  -2.129   4.559  1.00  0.00           C
ATOM    635  HD2 TYR X  40      -3.425  -2.653   3.900  1.00  0.00           H
ATOM    636  C   TYR X  40      -5.016   0.386   3.244  1.00  0.00           C
ATOM    637  O   TYR X  40      -5.744   0.820   4.151  1.00  0.00           O
ATOM    638  N   VAL X  41      -5.468  -0.596   2.470  1.00  0.00           N
ATOM    639  H   VAL X  41      -4.869  -0.946   1.735  1.00  0.00           H
ATOM    640  CA  VAL X  41      -6.721  -1.366   2.695  1.00  0.00           C
ATOM    641  HA  VAL X  41      -7.179  -0.997   3.609  1.00  0.00           H
ATOM    642  CB  VAL X  41      -7.741  -1.056   1.575  1.00  0.00           C
ATOM    643  HB  VAL X  41      -7.238  -1.354   0.655  1.00  0.00           H
ATOM    644  CG1 VAL X  41      -9.039  -1.768   1.645  1.00  0.00           C
ATOM    645 HG11 VAL X  41      -9.778  -1.457   0.911  1.00  0.00           H
ATOM    646 HG12 VAL X  41      -8.925  -2.838   1.457  1.00  0.00           H
ATOM    647 HG13 VAL X  41      -9.500  -1.561   2.613  1.00  0.00           H
ATOM    648  CG2 VAL X  41      -8.001   0.447   1.505  1.00  0.00           C
ATOM    649 HG21 VAL X  41      -8.160   0.832   2.511  1.00  0.00           H
ATOM    650 HG22 VAL X  41      -8.868   0.677   0.877  1.00  0.00           H
ATOM    651 HG23 VAL X  41      -7.131   1.050   1.235  1.00  0.00           H
ATOM    652  C   VAL X  41      -6.338  -2.829   2.710  1.00  0.00           C
ATOM    653  O   VAL X  41      -5.565  -3.177   1.847  1.00  0.00           O
ATOM    654  N   SER X  42      -6.995  -3.630   3.558  1.00  0.00           N
ATOM    655  H   SER X  42      -7.778  -3.257   4.084  1.00  0.00           H
ATOM    656  CA  SER X  42      -6.808  -5.090   3.639  1.00  0.00           C
ATOM    657  HA  SER X  42      -6.347  -5.468   2.727  1.00  0.00           H
ATOM    658  CB  SER X  42      -5.766  -5.462   4.712  1.00  0.00           C
ATOM    659  HB2 SER X  42      -4.826  -4.940   4.524  1.00  0.00           H
ATOM    660  HB3 SER X  42      -6.137  -5.144   5.682  1.00  0.00           H
ATOM    661  OG  SER X  42      -5.512  -6.831   4.610  1.00  0.00           O
ATOM    662  HG  SER X  42      -4.842  -7.073   5.255  1.00  0.00           H
ATOM    663  C   SER X  42      -8.100  -5.827   3.871  1.00  0.00           C
ATOM    664  O   SER X  42      -9.026  -5.221   4.316  1.00  0.00           O
ATOM    665  N   CYX X  43      -8.194  -7.156   3.634  1.00  0.00           N
ATOM    666  H   CYX X  43      -7.390  -7.567   3.174  1.00  0.00           H
ATOM    667  CA  CYX X  43      -9.447  -7.900   3.618  1.00  0.00           C
ATOM    668  HA  CYX X  43     -10.213  -7.245   4.029  1.00  0.00           H
ATOM    669  CB  CYX X  43      -9.859  -8.370   2.228  1.00  0.00           C
ATOM    670  HB2 CYX X  43      -8.985  -8.816   1.753  1.00  0.00           H
ATOM    671  HB3 CYX X  43     -10.649  -9.118   2.294  1.00  0.00           H
ATOM    672  SG  CYX X  43     -10.382  -6.965   1.257  1.00  0.00           S
ATOM    673  C   CYX X  43      -9.260  -9.118   4.515  1.00  0.00           C
ATOM    674  O   CYX X  43      -8.318  -9.829   4.393  1.00  0.00           O
ATOM    675  N   ASP X  44     -10.337  -9.335   5.351  1.00  0.00           N
ATOM    676  H   ASP X  44     -11.054  -8.625   5.235  1.00  0.00           H
ATOM    677  CA  ASP X  44     -10.769 -10.624   5.933  1.00  0.00           C
ATOM    678  HA  ASP X  44      -9.868 -11.229   6.097  1.00  0.00           H
ATOM    679  CB  ASP X  44     -11.318 -10.313   7.308  1.00  0.00           C
ATOM    680  HB2 ASP X  44     -12.193  -9.676   7.180  1.00  0.00           H
ATOM    681  HB3 ASP X  44     -11.696 -11.262   7.668  1.00  0.00           H
ATOM    682  CG  ASP X  44     -10.369  -9.592   8.292  1.00  0.00           C
ATOM    683  OD1 ASP X  44     -10.795  -9.107   9.329  1.00  0.00           O
ATOM    684  OD2 ASP X  44      -9.140  -9.526   8.118  1.00  0.00           O
ATOM    685  C   ASP X  44     -11.718 -11.501   5.087  1.00  0.00           C
ATOM    686  O   ASP X  44     -12.433 -10.944   4.296  1.00  0.00           O
ATOM    687  N   PRO X  45     -11.933 -12.866   5.343  1.00  0.00           N
ATOM    688  CD  PRO X  45     -11.095 -13.737   6.120  1.00  0.00           C
ATOM    689  HD2 PRO X  45     -11.167 -13.491   7.182  1.00  0.00           H
ATOM    690  HD3 PRO X  45     -10.045 -13.598   5.893  1.00  0.00           H
ATOM    691  CG  PRO X  45     -11.473 -15.118   5.837  1.00  0.00           C
ATOM    692  HG2 PRO X  45     -11.434 -15.751   6.725  1.00  0.00           H
ATOM    693  HG3 PRO X  45     -10.852 -15.484   5.027  1.00  0.00           H
ATOM    694  CB  PRO X  45     -12.928 -15.098   5.303  1.00  0.00           C
ATOM    695  HB2 PRO X  45     -13.661 -15.143   6.103  1.00  0.00           H
ATOM    696  HB3 PRO X  45     -13.248 -15.832   4.567  1.00  0.00           H
ATOM    697  CA  PRO X  45     -12.991 -13.657   4.763  1.00  0.00           C
ATOM    698  HA  PRO X  45     -12.705 -13.587   3.715  1.00  0.00           H
ATOM    699  C   PRO X  45     -14.399 -13.078   4.977  1.00  0.00           C
ATOM    700  O   PRO X  45     -15.325 -13.396   4.192  1.00  0.00           O
ATOM    701  N   ASP X  46     -14.548 -12.201   5.984  1.00  0.00           N
ATOM    702  H   ASP X  46     -13.745 -12.047   6.564  1.00  0.00           H
ATOM    703  CA  ASP X  46     -15.771 -11.551   6.457  1.00  0.00           C
ATOM    704  HA  ASP X  46     -16.638 -12.045   6.036  1.00  0.00           H
ATOM    705  CB  ASP X  46     -15.799 -11.503   8.048  1.00  0.00           C
ATOM    706  HB2 ASP X  46     -14.815 -11.162   8.371  1.00  0.00           H
ATOM    707  HB3 ASP X  46     -16.599 -10.783   8.244  1.00  0.00           H
ATOM    708  CG  ASP X  46     -16.131 -12.821   8.773  1.00  0.00           C
ATOM    709  OD1 ASP X  46     -17.147 -13.432   8.332  1.00  0.00           O
ATOM    710  OD2 ASP X  46     -15.310 -13.225   9.612  1.00  0.00           O
ATOM    711  C   ASP X  46     -15.874 -10.055   6.036  1.00  0.00           C
ATOM    712  O   ASP X  46     -16.981  -9.622   5.667  1.00  0.00           O
ATOM    713  N   GLU X  47     -14.817  -9.255   5.998  1.00  0.00           N
ATOM    714  H   GLU X  47     -13.895  -9.635   6.146  1.00  0.00           H
ATOM    715  CA  GLU X  47     -14.840  -7.839   5.688  1.00  0.00           C
ATOM    716  HA  GLU X  47     -15.506  -7.718   4.826  1.00  0.00           H
ATOM    717  CB  GLU X  47     -15.566  -7.049   6.850  1.00  0.00           C
ATOM    718  HB2 GLU X  47     -15.530  -6.034   6.465  1.00  0.00           H
ATOM    719  HB3 GLU X  47     -16.605  -7.358   6.944  1.00  0.00           H
ATOM    720  CG  GLU X  47     -14.817  -7.000   8.198  1.00  0.00           C
ATOM    721  HG2 GLU X  47     -14.539  -8.020   8.480  1.00  0.00           H
ATOM    722  HG3 GLU X  47     -13.875  -6.531   7.909  1.00  0.00           H
ATOM    723  CD  GLU X  47     -15.378  -6.230   9.385  1.00  0.00           C
ATOM    724  OE1 GLU X  47     -14.801  -6.226  10.504  1.00  0.00           O
ATOM    725  OE2 GLU X  47     -16.252  -5.403   9.083  1.00  0.00           O
ATOM    726  C   GLU X  47     -13.470  -7.252   5.344  1.00  0.00           C
ATOM    727  O   GLU X  47     -12.501  -7.518   6.019  1.00  0.00           O
ATOM    728  N   CYX X  48     -13.486  -6.286   4.430  1.00  0.00           N
ATOM    729  H   CYX X  48     -14.256  -6.204   3.782  1.00  0.00           H
ATOM    730  CA  CYX X  48     -12.353  -5.301   4.148  1.00  0.00           C
ATOM    731  HA  CYX X  48     -11.406  -5.776   4.427  1.00  0.00           H
ATOM    732  CB  CYX X  48     -12.210  -5.058   2.680  1.00  0.00           C
ATOM    733  HB2 CYX X  48     -13.009  -4.351   2.475  1.00  0.00           H
ATOM    734  HB3 CYX X  48     -11.246  -4.639   2.418  1.00  0.00           H
ATOM    735  SG  CYX X  48     -12.385  -6.654   1.854  1.00  0.00           S
ATOM    736  C   CYX X  48     -12.550  -3.985   4.873  1.00  0.00           C
ATOM    737  O   CYX X  48     -13.640  -3.594   5.176  1.00  0.00           O
ATOM    738  N   ARG X  49     -11.401  -3.470   5.277  1.00  0.00           N
ATOM    739  H   ARG X  49     -10.574  -3.934   4.942  1.00  0.00           H
ATOM    740  CA  ARG X  49     -11.238  -2.297   6.185  1.00  0.00           C
ATOM    741  HA  ARG X  49     -12.168  -1.739   6.155  1.00  0.00           H
ATOM    742  CB  ARG X  49     -11.034  -2.835   7.613  1.00  0.00           C
ATOM    743  HB2 ARG X  49     -10.410  -3.722   7.732  1.00  0.00           H
ATOM    744  HB3 ARG X  49     -10.507  -2.066   8.179  1.00  0.00           H
ATOM    745  CG  ARG X  49     -12.366  -3.046   8.339  1.00  0.00           C
ATOM    746  HG2 ARG X  49     -12.746  -2.059   8.576  1.00  0.00           H
ATOM    747  HG3 ARG X  49     -13.077  -3.490   7.643  1.00  0.00           H
ATOM    748  CD  ARG X  49     -12.176  -4.070   9.467  1.00  0.00           C
ATOM    749  HD2 ARG X  49     -13.169  -4.364   9.808  1.00  0.00           H
ATOM    750  HD3 ARG X  49     -11.644  -4.977   9.164  1.00  0.00           H
ATOM    751  NE  ARG X  49     -11.488  -3.507  10.649  1.00  0.00           N
ATOM    752  HE  ARG X  49     -10.479  -3.519  10.698  1.00  0.00           H
ATOM    753  CZ  ARG X  49     -12.105  -2.897  11.636  1.00  0.00           C
ATOM    754  NH1 ARG X  49     -13.322  -2.493  11.667  1.00  0.00           N
ATOM    755 HH11 ARG X  49     -13.927  -2.609  10.862  1.00  0.00           H
ATOM    756 HH12 ARG X  49     -13.894  -2.370  12.495  1.00  0.00           H
ATOM    757  NH2 ARG X  49     -11.527  -2.740  12.783  1.00  0.00           N
ATOM    758 HH21 ARG X  49     -10.549  -2.952  12.907  1.00  0.00           H
ATOM    759 HH22 ARG X  49     -12.042  -2.261  13.514  1.00  0.00           H
ATOM    760  C   ARG X  49     -10.181  -1.344   5.746  1.00  0.00           C
ATOM    761  O   ARG X  49      -9.290  -1.716   4.987  1.00  0.00           O
ATOM    762  N   PHE X  50     -10.300  -0.076   6.077  1.00  0.00           N
ATOM    763  H   PHE X  50     -11.120   0.196   6.607  1.00  0.00           H
ATOM    764  CA  PHE X  50      -9.168   0.840   5.965  1.00  0.00           C
ATOM    765  HA  PHE X  50      -8.682   0.586   5.032  1.00  0.00           H
ATOM    766  CB  PHE X  50      -9.689   2.273   5.839  1.00  0.00           C
ATOM    767  HB2 PHE X  50     -10.552   2.351   6.510  1.00  0.00           H
ATOM    768  HB3 PHE X  50      -8.906   2.942   6.211  1.00  0.00           H
ATOM    769  CG  PHE X  50     -10.060   2.808   4.495  1.00  0.00           C
ATOM    770  CD1 PHE X  50     -10.031   4.212   4.299  1.00  0.00           C
ATOM    771  HD1 PHE X  50      -9.530   4.833   5.029  1.00  0.00           H
ATOM    772  CE1 PHE X  50     -10.509   4.782   3.086  1.00  0.00           C
ATOM    773  HE1 PHE X  50     -10.553   5.835   2.847  1.00  0.00           H
ATOM    774  CZ  PHE X  50     -11.002   3.974   2.099  1.00  0.00           C
ATOM    775  HZ  PHE X  50     -11.154   4.455   1.143  1.00  0.00           H
ATOM    776  CE2 PHE X  50     -11.077   2.602   2.347  1.00  0.00           C
ATOM    777  HE2 PHE X  50     -11.532   1.995   1.569  1.00  0.00           H
ATOM    778  CD2 PHE X  50     -10.669   1.976   3.532  1.00  0.00           C
ATOM    779  HD2 PHE X  50     -10.835   0.919   3.722  1.00  0.00           H
ATOM    780  C   PHE X  50      -8.183   0.661   7.085  1.00  0.00           C
ATOM    781  O   PHE X  50      -8.537   0.200   8.170  1.00  0.00           O
ATOM    782  N   TYR X  51      -6.916   0.915   6.719  1.00  0.00           N
ATOM    783  H   TYR X  51      -6.726   1.419   5.863  1.00  0.00           H
ATOM    784  CA  TYR X  51      -5.750   0.680   7.622  1.00  0.00           C
ATOM    785  HA  TYR X  51      -6.009   0.568   8.681  1.00  0.00           H
ATOM    786  CB  TYR X  51      -5.139  -0.623   7.237  1.00  0.00           C
ATOM    787  HB2 TYR X  51      -4.958  -0.553   6.170  1.00  0.00           H
ATOM    788  HB3 TYR X  51      -4.195  -0.687   7.772  1.00  0.00           H
ATOM    789  CG  TYR X  51      -5.920  -1.835   7.550  1.00  0.00           C
ATOM    790  CD1 TYR X  51      -6.900  -2.315   6.699  1.00  0.00           C
ATOM    791  HD1 TYR X  51      -7.192  -1.664   5.884  1.00  0.00           H
ATOM    792  CE1 TYR X  51      -7.604  -3.476   7.084  1.00  0.00           C
ATOM    793  HE1 TYR X  51      -8.404  -3.896   6.498  1.00  0.00           H
ATOM    794  CZ  TYR X  51      -7.273  -4.232   8.229  1.00  0.00           C
ATOM    795  OH  TYR X  51      -7.944  -5.356   8.482  1.00  0.00           O
ATOM    796  HH  TYR X  51      -8.759  -5.350   7.962  1.00  0.00           H
ATOM    797  CE2 TYR X  51      -6.302  -3.846   9.075  1.00  0.00           C
ATOM    798  HE2 TYR X  51      -6.072  -4.448   9.940  1.00  0.00           H
ATOM    799  CD2 TYR X  51      -5.625  -2.630   8.718  1.00  0.00           C
ATOM    800  HD2 TYR X  51      -4.893  -2.224   9.413  1.00  0.00           H
ATOM    801  C   TYR X  51      -4.669   1.817   7.534  1.00  0.00           C
ATOM    802  O   TYR X  51      -4.380   2.382   6.467  1.00  0.00           O
ATOM    803  N   ALA X  52      -4.031   2.179   8.664  1.00  0.00           N
ATOM    804  H   ALA X  52      -4.398   1.824   9.534  1.00  0.00           H
ATOM    805  CA  ALA X  52      -3.188   3.376   8.661  1.00  0.00           C
ATOM    806  HA  ALA X  52      -2.535   3.272   7.795  1.00  0.00           H
ATOM    807  CB  ALA X  52      -3.989   4.690   8.481  1.00  0.00           C
ATOM    808  HB1 ALA X  52      -3.361   5.520   8.155  1.00  0.00           H
ATOM    809  HB2 ALA X  52      -4.418   5.036   9.430  1.00  0.00           H
ATOM    810  HB3 ALA X  52      -4.819   4.506   7.797  1.00  0.00           H
ATOM    811  C   ALA X  52      -2.393   3.610   9.870  1.00  0.00           C
ATOM    812  O   ALA X  52      -2.696   3.021  10.874  1.00  0.00           O
ATOM    813  N   LEU X  53      -1.328   4.453   9.890  1.00  0.00           N
ATOM    814  H   LEU X  53      -1.140   5.028   9.084  1.00  0.00           H
ATOM    815  CA  LEU X  53      -0.578   4.692  11.097  1.00  0.00           C
ATOM    816  HA  LEU X  53      -0.737   3.856  11.780  1.00  0.00           H
ATOM    817  CB  LEU X  53       0.971   4.738  10.727  1.00  0.00           C
ATOM    818  HB2 LEU X  53       1.073   5.540  10.005  1.00  0.00           H
ATOM    819  HB3 LEU X  53       1.622   4.878  11.589  1.00  0.00           H
ATOM    820  CG  LEU X  53       1.619   3.615   9.911  1.00  0.00           C
ATOM    821  HG  LEU X  53       0.955   3.327   9.088  1.00  0.00           H
ATOM    822  CD1 LEU X  53       2.980   4.088   9.350  1.00  0.00           C
ATOM    823 HD11 LEU X  53       3.266   3.464   8.498  1.00  0.00           H
ATOM    824 HD12 LEU X  53       3.697   4.004  10.165  1.00  0.00           H
ATOM    825 HD13 LEU X  53       2.917   5.137   9.051  1.00  0.00           H
ATOM    826  CD2 LEU X  53       1.860   2.324  10.616  1.00  0.00           C
ATOM    827 HD21 LEU X  53       2.418   2.451  11.548  1.00  0.00           H
ATOM    828 HD22 LEU X  53       0.898   1.880  10.866  1.00  0.00           H
ATOM    829 HD23 LEU X  53       2.314   1.588   9.956  1.00  0.00           H
ATOM    830  C   LEU X  53      -0.986   5.969  11.842  1.00  0.00           C
ATOM    831  O   LEU X  53      -1.496   6.924  11.265  1.00  0.00           O
ATOM    832  N   SER X  54      -0.787   5.931  13.096  1.00  0.00           N
ATOM    833  H   SER X  54      -0.339   5.153  13.563  1.00  0.00           H
ATOM    834  CA  SER X  54      -1.162   7.101  13.919  1.00  0.00           C
ATOM    835  HA  SER X  54      -0.680   7.893  13.356  1.00  0.00           H
ATOM    836  CB  SER X  54      -2.670   7.223  13.994  1.00  0.00           C
ATOM    837  HB2 SER X  54      -3.173   7.385  13.035  1.00  0.00           H
ATOM    838  HB3 SER X  54      -3.088   6.402  14.565  1.00  0.00           H
ATOM    839  OG  SER X  54      -3.077   8.334  14.771  1.00  0.00           O
ATOM    840  HG  SER X  54      -3.588   8.832  14.121  1.00  0.00           H
ATOM    841  C   SER X  54      -0.589   7.024  15.323  1.00  0.00           C
ATOM    842  O   SER X  54      -0.603   5.949  15.990  1.00  0.00           O
ATOM    843  N   GLN X  55      -0.028   8.120  15.830  1.00  0.00           N
ATOM    844  H   GLN X  55       0.088   8.901  15.201  1.00  0.00           H
ATOM    845  CA  GLN X  55       0.318   8.462  17.243  1.00  0.00           C
ATOM    846  HA  GLN X  55       0.909   7.626  17.602  1.00  0.00           H
ATOM    847  CB  GLN X  55       1.326   9.640  17.232  1.00  0.00           C
ATOM    848  HB2 GLN X  55       0.890  10.532  16.794  1.00  0.00           H
ATOM    849  HB3 GLN X  55       1.618   9.834  18.265  1.00  0.00           H
ATOM    850  CG  GLN X  55       2.573   9.342  16.429  1.00  0.00           C
ATOM    851  HG2 GLN X  55       3.402   9.693  17.046  1.00  0.00           H
ATOM    852  HG3 GLN X  55       2.760   8.266  16.424  1.00  0.00           H
ATOM    853  CD  GLN X  55       2.691   9.959  15.017  1.00  0.00           C
ATOM    854  OE1 GLN X  55       1.867   9.564  14.185  1.00  0.00           O
ATOM    855  NE2 GLN X  55       3.722  10.598  14.708  1.00  0.00           N
ATOM    856 HE21 GLN X  55       3.950  10.844  13.758  1.00  0.00           H
ATOM    857 HE22 GLN X  55       4.340  10.800  15.487  1.00  0.00           H
ATOM    858  C   GLN X  55      -0.893   8.672  18.183  1.00  0.00           C
ATOM    859  O   GLN X  55      -0.852   8.777  19.406  1.00  0.00           O
ATOM    860  N   GLY X  56      -2.079   8.721  17.565  1.00  0.00           N
ATOM    861  H   GLY X  56      -1.997   8.751  16.558  1.00  0.00           H
ATOM    862  CA  GLY X  56      -3.418   8.563  18.185  1.00  0.00           C
ATOM    863  HA2 GLY X  56      -4.197   8.371  17.449  1.00  0.00           H
ATOM    864  HA3 GLY X  56      -3.345   7.729  18.880  1.00  0.00           H
ATOM    865  C   GLY X  56      -3.859   9.868  18.948  1.00  0.00           C
ATOM    866  O   GLY X  56      -4.376   9.796  20.049  1.00  0.00           O
ATOM    867  N   THR X  57      -3.851  11.024  18.261  1.00  0.00           N
ATOM    868  H   THR X  57      -3.628  11.034  17.273  1.00  0.00           H
ATOM    869  CA  THR X  57      -4.322  12.314  18.762  1.00  0.00           C
ATOM    870  HA  THR X  57      -4.928  12.097  19.644  1.00  0.00           H
ATOM    871  CB  THR X  57      -3.080  13.127  19.193  1.00  0.00           C
ATOM    872  HB  THR X  57      -2.358  12.503  19.724  1.00  0.00           H
ATOM    873  CG2 THR X  57      -2.376  13.846  18.059  1.00  0.00           C
ATOM    874 HG21 THR X  57      -3.092  14.570  17.663  1.00  0.00           H
ATOM    875 HG22 THR X  57      -2.089  13.226  17.216  1.00  0.00           H
ATOM    876 HG23 THR X  57      -1.382  14.193  18.355  1.00  0.00           H
ATOM    877  OG1 THR X  57      -3.522  14.058  20.114  1.00  0.00           O
ATOM    878  HG1 THR X  57      -3.113  13.920  20.975  1.00  0.00           H
ATOM    879  C   THR X  57      -5.261  13.002  17.761  1.00  0.00           C
ATOM    880  O   THR X  57      -5.181  12.670  16.556  1.00  0.00           O
ATOM    881  N   THR X  58      -6.060  13.986  18.238  1.00  0.00           N
ATOM    882  H   THR X  58      -5.873  14.381  19.149  1.00  0.00           H
ATOM    883  CA  THR X  58      -7.137  14.646  17.455  1.00  0.00           C
ATOM    884  HA  THR X  58      -7.782  13.987  16.883  1.00  0.00           H
ATOM    885  CB  THR X  58      -8.108  15.341  18.424  1.00  0.00           C
ATOM    886  HB  THR X  58      -8.893  14.627  18.663  1.00  0.00           H
ATOM    887  CG2 THR X  58      -7.627  15.824  19.772  1.00  0.00           C
ATOM    888 HG21 THR X  58      -6.699  16.380  19.639  1.00  0.00           H
ATOM    889 HG22 THR X  58      -7.456  14.980  20.427  1.00  0.00           H
ATOM    890 HG23 THR X  58      -8.327  16.558  20.181  1.00  0.00           H
ATOM    891  OG1 THR X  58      -8.735  16.353  17.741  1.00  0.00           O
ATOM    892  HG1 THR X  58      -9.591  16.577  18.122  1.00  0.00           H
ATOM    893  C   THR X  58      -6.436  15.657  16.481  1.00  0.00           C
ATOM    894  O   THR X  58      -5.421  16.316  16.793  1.00  0.00           O
ATOM    895  N   ILE X  59      -7.042  15.815  15.272  1.00  0.00           N
ATOM    896  H   ILE X  59      -7.697  15.112  14.961  1.00  0.00           H
ATOM    897  CA  ILE X  59      -6.757  16.856  14.315  1.00  0.00           C
ATOM    898  HA  ILE X  59      -5.711  16.761  14.016  1.00  0.00           H
ATOM    899  CB  ILE X  59      -7.683  16.649  13.059  1.00  0.00           C
ATOM    900  HB  ILE X  59      -7.874  15.590  12.914  1.00  0.00           H
ATOM    901  CG2 ILE X  59      -8.957  17.336  13.177  1.00  0.00           C
ATOM    902 HG21 ILE X  59      -9.572  17.042  14.037  1.00  0.00           H
ATOM    903 HG22 ILE X  59      -9.606  17.062  12.346  1.00  0.00           H
ATOM    904 HG23 ILE X  59      -8.944  18.427  13.207  1.00  0.00           H
ATOM    905  CG1 ILE X  59      -7.057  17.303  11.737  1.00  0.00           C
ATOM    906 HG12 ILE X  59      -7.336  18.355  11.739  1.00  0.00           H
ATOM    907 HG13 ILE X  59      -5.968  17.219  11.709  1.00  0.00           H
ATOM    908  CD1 ILE X  59      -7.513  16.749  10.378  1.00  0.00           C
ATOM    909 HD11 ILE X  59      -6.849  15.941  10.061  1.00  0.00           H
ATOM    910 HD12 ILE X  59      -7.340  17.447   9.560  1.00  0.00           H
ATOM    911 HD13 ILE X  59      -8.566  16.489  10.434  1.00  0.00           H
ATOM    912  C   ILE X  59      -6.906  18.282  14.942  1.00  0.00           C
ATOM    913  O   ILE X  59      -6.085  19.163  14.585  1.00  0.00           O
ATOM    914  N   ARG X  60      -7.804  18.465  15.887  1.00  0.00           N
ATOM    915  H   ARG X  60      -8.232  17.617  16.241  1.00  0.00           H
ATOM    916  CA  ARG X  60      -8.053  19.650  16.643  1.00  0.00           C
ATOM    917  HA  ARG X  60      -7.894  20.542  16.037  1.00  0.00           H
ATOM    918  CB  ARG X  60      -9.525  19.596  17.076  1.00  0.00           C
ATOM    919  HB2 ARG X  60      -9.830  18.862  17.828  1.00  0.00           H
ATOM    920  HB3 ARG X  60      -9.783  20.599  17.399  1.00  0.00           H
ATOM    921  CG  ARG X  60     -10.456  19.362  15.885  1.00  0.00           C
ATOM    922  HG2 ARG X  60     -10.053  19.876  15.021  1.00  0.00           H
ATOM    923  HG3 ARG X  60     -10.526  18.290  15.730  1.00  0.00           H
ATOM    924  CD  ARG X  60     -11.894  19.884  16.095  1.00  0.00           C
ATOM    925  HD2 ARG X  60     -12.001  20.962  16.081  1.00  0.00           H
ATOM    926  HD3 ARG X  60     -12.447  19.551  15.210  1.00  0.00           H
ATOM    927  NE  ARG X  60     -12.520  19.356  17.324  1.00  0.00           N
ATOM    928  HE  ARG X  60     -11.988  18.646  17.800  1.00  0.00           H
ATOM    929  CZ  ARG X  60     -13.476  19.862  18.089  1.00  0.00           C
ATOM    930  NH1 ARG X  60     -14.159  20.975  17.873  1.00  0.00           N
ATOM    931 HH11 ARG X  60     -13.935  21.526  17.057  1.00  0.00           H
ATOM    932 HH12 ARG X  60     -14.702  21.401  18.609  1.00  0.00           H
ATOM    933  NH2 ARG X  60     -13.649  19.313  19.321  1.00  0.00           N
ATOM    934 HH21 ARG X  60     -13.073  18.500  19.521  1.00  0.00           H
ATOM    935 HH22 ARG X  60     -14.408  19.638  19.915  1.00  0.00           H
ATOM    936  C   ARG X  60      -7.133  19.957  17.762  1.00  0.00           C
ATOM    937  O   ARG X  60      -7.130  21.070  18.236  1.00  0.00           O
ATOM    938  N   GLY X  61      -6.185  19.131  18.124  1.00  0.00           N
ATOM    939  H   GLY X  61      -6.119  18.172  17.815  1.00  0.00           H
ATOM    940  CA  GLY X  61      -5.128  19.489  19.137  1.00  0.00           C
ATOM    941  HA2 GLY X  61      -5.544  20.174  19.874  1.00  0.00           H
ATOM    942  HA3 GLY X  61      -4.783  18.561  19.599  1.00  0.00           H
ATOM    943  C   GLY X  61      -4.041  20.102  18.386  1.00  0.00           C
ATOM    944  O   GLY X  61      -3.678  19.685  17.248  1.00  0.00           O
ATOM    945  N   LYS X  62      -3.450  21.163  18.889  1.00  0.00           N
ATOM    946  H   LYS X  62      -3.648  21.448  19.832  1.00  0.00           H
ATOM    947  CA  LYS X  62      -2.155  21.616  18.307  1.00  0.00           C
ATOM    948  HA  LYS X  62      -2.250  21.830  17.245  1.00  0.00           H
ATOM    949  CB  LYS X  62      -1.821  22.926  19.023  1.00  0.00           C
ATOM    950  HB2 LYS X  62      -1.619  22.749  20.079  1.00  0.00           H
ATOM    951  HB3 LYS X  62      -0.914  23.408  18.639  1.00  0.00           H
ATOM    952  CG  LYS X  62      -2.910  24.036  18.923  1.00  0.00           C
ATOM    953  HG2 LYS X  62      -3.733  23.823  19.611  1.00  0.00           H
ATOM    954  HG3 LYS X  62      -2.591  25.028  19.240  1.00  0.00           H
ATOM    955  CD  LYS X  62      -3.446  24.093  17.485  1.00  0.00           C
ATOM    956  HD2 LYS X  62      -2.645  24.174  16.755  1.00  0.00           H
ATOM    957  HD3 LYS X  62      -4.030  23.181  17.383  1.00  0.00           H
ATOM    958  CE  LYS X  62      -4.403  25.218  17.239  1.00  0.00           C
ATOM    959  HE2 LYS X  62      -4.686  25.177  16.188  1.00  0.00           H
ATOM    960  HE3 LYS X  62      -5.366  25.127  17.735  1.00  0.00           H
ATOM    961  NZ  LYS X  62      -3.909  26.643  17.347  1.00  0.00           N
ATOM    962  HZ1 LYS X  62      -4.658  27.182  16.932  1.00  0.00           H
ATOM    963  HZ2 LYS X  62      -3.155  26.769  16.676  1.00  0.00           H
ATOM    964  HZ3 LYS X  62      -3.590  26.941  18.255  1.00  0.00           H
ATOM    965  C   LYS X  62      -0.999  20.645  18.491  1.00  0.00           C
ATOM    966  O   LYS X  62      -0.097  20.680  17.635  1.00  0.00           O
ATOM    967  N   HID X  63      -1.027  19.745  19.488  1.00  0.00           N
ATOM    968  H   HID X  63      -1.766  19.798  20.184  1.00  0.00           H
ATOM    969  CA  HID X  63      -0.044  18.614  19.576  1.00  0.00           C
ATOM    970  HA  HID X  63       0.933  19.089  19.662  1.00  0.00           H
ATOM    971  CB  HID X  63      -0.401  17.776  20.810  1.00  0.00           C
ATOM    972  HB2 HID X  63      -0.472  18.569  21.558  1.00  0.00           H
ATOM    973  HB3 HID X  63      -1.341  17.271  20.618  1.00  0.00           H
ATOM    974  CG  HID X  63       0.620  16.828  21.192  1.00  0.00           C
ATOM    975  ND1 HID X  63       1.819  17.153  21.857  1.00  0.00           N
ATOM    976  HD1 HID X  63       2.221  18.048  22.084  1.00  0.00           H
ATOM    977  CE1 HID X  63       2.461  15.994  22.078  1.00  0.00           C
ATOM    978  HE1 HID X  63       3.457  15.881  22.500  1.00  0.00           H
ATOM    979  NE2 HID X  63       1.734  14.947  21.568  1.00  0.00           N
ATOM    980  CD2 HID X  63       0.641  15.477  20.960  1.00  0.00           C
ATOM    981  HD2 HID X  63      -0.222  14.927  20.604  1.00  0.00           H
ATOM    982  C   HID X  63       0.067  17.702  18.361  1.00  0.00           C
ATOM    983  O   HID X  63       1.006  16.926  18.211  1.00  0.00           O
ATOM    984  N   SER X  64      -0.857  17.791  17.449  1.00  0.00           N
ATOM    985  H   SER X  64      -1.726  18.256  17.694  1.00  0.00           H
ATOM    986  CA  SER X  64      -0.763  17.033  16.177  1.00  0.00           C
ATOM    987  HA  SER X  64      -0.375  16.016  16.301  1.00  0.00           H
ATOM    988  CB  SER X  64      -2.082  16.998  15.447  1.00  0.00           C
ATOM    989  HB2 SER X  64      -1.824  16.430  14.558  1.00  0.00           H
ATOM    990  HB3 SER X  64      -2.802  16.439  16.039  1.00  0.00           H
ATOM    991  OG  SER X  64      -2.574  18.241  15.027  1.00  0.00           O
ATOM    992  HG  SER X  64      -3.325  18.507  15.566  1.00  0.00           H
ATOM    993  C   SER X  64       0.386  17.706  15.333  1.00  0.00           C
ATOM    994  O   SER X  64       0.913  16.976  14.533  1.00  0.00           O
ATOM    995  N   ASN X  65       0.875  18.906  15.508  1.00  0.00           N
ATOM    996  H   ASN X  65       0.386  19.469  16.189  1.00  0.00           H
ATOM    997  CA  ASN X  65       2.099  19.459  14.760  1.00  0.00           C
ATOM    998  HA  ASN X  65       1.885  19.596  13.701  1.00  0.00           H
ATOM    999  CB  ASN X  65       2.303  20.905  15.354  1.00  0.00           C
ATOM   1000  HB2 ASN X  65       1.346  21.443  15.327  1.00  0.00           H
ATOM   1001  HB3 ASN X  65       2.708  20.798  16.358  1.00  0.00           H
ATOM   1002  CG  ASN X  65       3.279  21.753  14.491  1.00  0.00           C
ATOM   1003  OD1 ASN X  65       4.283  21.283  13.964  1.00  0.00           O
ATOM   1004  ND2 ASN X  65       2.908  22.989  14.266  1.00  0.00           N
ATOM   1005 HD21 ASN X  65       2.151  23.492  14.713  1.00  0.00           H
ATOM   1006 HD22 ASN X  65       3.647  23.590  13.928  1.00  0.00           H
ATOM   1007  C   ASN X  65       3.289  18.542  14.827  1.00  0.00           C
ATOM   1008  O   ASN X  65       3.750  17.988  13.809  1.00  0.00           O
ATOM   1009  N   GLY X  66       3.801  18.174  16.042  1.00  0.00           N
ATOM   1010  H   GLY X  66       3.396  18.572  16.878  1.00  0.00           H
ATOM   1011  CA  GLY X  66       4.814  17.171  16.293  1.00  0.00           C
ATOM   1012  HA2 GLY X  66       5.831  17.463  16.024  1.00  0.00           H
ATOM   1013  HA3 GLY X  66       4.772  16.942  17.359  1.00  0.00           H
ATOM   1014  C   GLY X  66       4.569  15.801  15.668  1.00  0.00           C
ATOM   1015  O   GLY X  66       5.551  15.045  15.499  1.00  0.00           O
ATOM   1016  N   THR X  67       3.353  15.420  15.204  1.00  0.00           N
ATOM   1017  H   THR X  67       2.611  16.109  15.157  1.00  0.00           H
ATOM   1018  CA  THR X  67       3.080  14.135  14.530  1.00  0.00           C
ATOM   1019  HA  THR X  67       3.661  13.421  15.117  1.00  0.00           H
ATOM   1020  CB  THR X  67       1.654  13.618  14.629  1.00  0.00           C
ATOM   1021  HB  THR X  67       1.749  12.596  14.262  1.00  0.00           H
ATOM   1022  CG2 THR X  67       1.130  13.565  16.054  1.00  0.00           C
ATOM   1023 HG21 THR X  67       1.181  14.492  16.623  1.00  0.00           H
ATOM   1024 HG22 THR X  67       1.619  12.697  16.503  1.00  0.00           H
ATOM   1025 HG23 THR X  67       0.063  13.359  16.015  1.00  0.00           H
ATOM   1026  OG1 THR X  67       0.728  14.398  13.842  1.00  0.00           O
ATOM   1027  HG1 THR X  67       0.782  15.296  14.168  1.00  0.00           H
ATOM   1028  C   THR X  67       3.620  14.081  13.100  1.00  0.00           C
ATOM   1029  O   THR X  67       3.542  13.044  12.459  1.00  0.00           O
ATOM   1030  N   ILE X  68       4.304  15.132  12.597  1.00  0.00           N
ATOM   1031  H   ILE X  68       4.440  15.964  13.151  1.00  0.00           H
ATOM   1032  CA  ILE X  68       5.108  14.982  11.331  1.00  0.00           C
ATOM   1033  HA  ILE X  68       4.521  14.394  10.630  1.00  0.00           H
ATOM   1034  CB  ILE X  68       5.316  16.447  10.906  1.00  0.00           C
ATOM   1035  HB  ILE X  68       4.373  16.995  10.895  1.00  0.00           H
ATOM   1036  CG2 ILE X  68       6.320  17.212  11.860  1.00  0.00           C
ATOM   1037 HG21 ILE X  68       6.471  18.257  11.580  1.00  0.00           H
ATOM   1038 HG22 ILE X  68       7.321  16.791  11.853  1.00  0.00           H
ATOM   1039 HG23 ILE X  68       5.927  17.259  12.875  1.00  0.00           H
ATOM   1040  CG1 ILE X  68       5.903  16.439   9.458  1.00  0.00           C
ATOM   1041 HG12 ILE X  68       6.023  17.512   9.306  1.00  0.00           H
ATOM   1042 HG13 ILE X  68       6.857  15.914   9.458  1.00  0.00           H
ATOM   1043  CD1 ILE X  68       5.167  15.820   8.155  1.00  0.00           C
ATOM   1044 HD11 ILE X  68       4.765  14.817   8.333  1.00  0.00           H
ATOM   1045 HD12 ILE X  68       5.845  15.732   7.311  1.00  0.00           H
ATOM   1046 HD13 ILE X  68       4.322  16.430   7.833  1.00  0.00           H
ATOM   1047  C   ILE X  68       6.339  14.019  11.451  1.00  0.00           C
ATOM   1048  O   ILE X  68       6.920  13.570  10.452  1.00  0.00           O
ATOM   1049  N   HID X  69       6.688  13.615  12.673  1.00  0.00           N
ATOM   1050  H   HID X  69       6.315  14.150  13.448  1.00  0.00           H
ATOM   1051  CA  HID X  69       7.691  12.623  12.933  1.00  0.00           C
ATOM   1052  HA  HID X  69       8.526  12.721  12.254  1.00  0.00           H
ATOM   1053  CB  HID X  69       8.161  12.835  14.390  1.00  0.00           C
ATOM   1054  HB2 HID X  69       8.862  13.670  14.353  1.00  0.00           H
ATOM   1055  HB3 HID X  69       7.325  13.087  15.052  1.00  0.00           H
ATOM   1056  CG  HID X  69       8.873  11.655  14.966  1.00  0.00           C
ATOM   1057  ND1 HID X  69      10.064  11.173  14.533  1.00  0.00           N
ATOM   1058  HD1 HID X  69      10.521  11.381  13.655  1.00  0.00           H
ATOM   1059  CE1 HID X  69      10.575  10.282  15.458  1.00  0.00           C
ATOM   1060  HE1 HID X  69      11.324   9.557  15.199  1.00  0.00           H
ATOM   1061  NE2 HID X  69       9.656  10.120  16.423  1.00  0.00           N
ATOM   1062  CD2 HID X  69       8.618  11.027  16.182  1.00  0.00           C
ATOM   1063  HD2 HID X  69       7.829  11.353  16.848  1.00  0.00           H
ATOM   1064  C   HID X  69       7.089  11.262  12.550  1.00  0.00           C
ATOM   1065  O   HID X  69       5.893  11.007  12.867  1.00  0.00           O
ATOM   1066  N   ASP X  70       7.826  10.318  11.919  1.00  0.00           N
ATOM   1067  H   ASP X  70       8.774  10.597  11.692  1.00  0.00           H
ATOM   1068  CA  ASP X  70       7.278   9.066  11.393  1.00  0.00           C
ATOM   1069  HA  ASP X  70       6.213   9.158  11.203  1.00  0.00           H
ATOM   1070  CB  ASP X  70       8.048   8.789  10.118  1.00  0.00           C
ATOM   1071  HB2 ASP X  70       9.129   8.774  10.252  1.00  0.00           H
ATOM   1072  HB3 ASP X  70       7.725   7.788   9.849  1.00  0.00           H
ATOM   1073  CG  ASP X  70       7.749   9.771   9.021  1.00  0.00           C
ATOM   1074  OD1 ASP X  70       8.351   9.732   7.922  1.00  0.00           O
ATOM   1075  OD2 ASP X  70       6.763  10.554   9.102  1.00  0.00           O
ATOM   1076  C   ASP X  70       7.503   7.930  12.370  1.00  0.00           C
ATOM   1077  O   ASP X  70       6.741   7.006  12.477  1.00  0.00           O
ATOM   1078  N   ARG X  71       8.729   7.824  12.934  1.00  0.00           N
ATOM   1079  H   ARG X  71       9.411   8.552  12.789  1.00  0.00           H
ATOM   1080  CA  ARG X  71       9.163   6.565  13.659  1.00  0.00           C
ATOM   1081  HA  ARG X  71       8.520   5.713  13.426  1.00  0.00           H
ATOM   1082  CB  ARG X  71      10.503   6.154  13.208  1.00  0.00           C
ATOM   1083  HB2 ARG X  71      11.273   6.882  13.461  1.00  0.00           H
ATOM   1084  HB3 ARG X  71      10.680   5.220  13.744  1.00  0.00           H
ATOM   1085  CG  ARG X  71      10.509   5.893  11.673  1.00  0.00           C
ATOM   1086  HG2 ARG X  71       9.959   4.976  11.444  1.00  0.00           H
ATOM   1087  HG3 ARG X  71      10.151   6.670  10.988  1.00  0.00           H
ATOM   1088  CD  ARG X  71      11.966   5.575  11.060  1.00  0.00           C
ATOM   1089  HD2 ARG X  71      12.507   4.904  11.728  1.00  0.00           H
ATOM   1090  HD3 ARG X  71      11.935   5.068  10.102  1.00  0.00           H
ATOM   1091  NE  ARG X  71      12.711   6.927  10.920  1.00  0.00           N
ATOM   1092  HE  ARG X  71      12.551   7.449  10.070  1.00  0.00           H
ATOM   1093  CZ  ARG X  71      13.636   7.486  11.698  1.00  0.00           C
ATOM   1094  NH1 ARG X  71      13.856   7.066  12.878  1.00  0.00           N
ATOM   1095 HH11 ARG X  71      13.644   6.116  13.145  1.00  0.00           H
ATOM   1096 HH12 ARG X  71      14.565   7.543  13.430  1.00  0.00           H
ATOM   1097  NH2 ARG X  71      14.281   8.607  11.397  1.00  0.00           N
ATOM   1098 HH21 ARG X  71      14.241   9.057  10.493  1.00  0.00           H
ATOM   1099 HH22 ARG X  71      14.816   9.034  12.140  1.00  0.00           H
ATOM   1100  C   ARG X  71       8.885   6.614  15.153  1.00  0.00           C
ATOM   1101  O   ARG X  71       9.632   6.025  15.949  1.00  0.00           O
ATOM   1102  N   SER X  72       7.849   7.398  15.443  1.00  0.00           N
ATOM   1103  H   SER X  72       7.323   7.735  14.650  1.00  0.00           H
ATOM   1104  CA  SER X  72       7.370   7.553  16.841  1.00  0.00           C
ATOM   1105  HA  SER X  72       8.112   8.187  17.324  1.00  0.00           H
ATOM   1106  CB  SER X  72       6.180   8.480  16.880  1.00  0.00           C
ATOM   1107  HB2 SER X  72       6.405   9.488  16.532  1.00  0.00           H
ATOM   1108  HB3 SER X  72       5.476   8.174  16.117  1.00  0.00           H
ATOM   1109  OG  SER X  72       5.632   8.446  18.215  1.00  0.00           O
ATOM   1110  HG  SER X  72       6.114   9.117  18.698  1.00  0.00           H
ATOM   1111  C   SER X  72       7.086   6.278  17.615  1.00  0.00           C
ATOM   1112  O   SER X  72       6.437   5.367  17.056  1.00  0.00           O
ATOM   1113  N   GLN X  73       7.637   6.197  18.851  1.00  0.00           N
ATOM   1114  H   GLN X  73       8.275   6.947  19.081  1.00  0.00           H
ATOM   1115  CA  GLN X  73       7.471   5.051  19.756  1.00  0.00           C
ATOM   1116  HA  GLN X  73       7.624   4.065  19.328  1.00  0.00           H
ATOM   1117  CB  GLN X  73       8.580   5.231  20.849  1.00  0.00           C
ATOM   1118  HB2 GLN X  73       8.443   4.424  21.560  1.00  0.00           H
ATOM   1119  HB3 GLN X  73       9.565   5.317  20.383  1.00  0.00           H
ATOM   1120  CG  GLN X  73       8.403   6.421  21.861  1.00  0.00           C
ATOM   1121  HG2 GLN X  73       7.359   6.504  22.154  1.00  0.00           H
ATOM   1122  HG3 GLN X  73       8.961   6.245  22.780  1.00  0.00           H
ATOM   1123  CD  GLN X  73       8.940   7.630  21.110  1.00  0.00           C
ATOM   1124  OE1 GLN X  73       8.272   8.437  20.495  1.00  0.00           O
ATOM   1125  NE2 GLN X  73      10.219   7.829  21.126  1.00  0.00           N
ATOM   1126 HE21 GLN X  73      10.596   8.514  20.486  1.00  0.00           H
ATOM   1127 HE22 GLN X  73      10.852   7.264  21.665  1.00  0.00           H
ATOM   1128  C   GLN X  73       6.044   4.967  20.399  1.00  0.00           C
ATOM   1129  O   GLN X  73       5.829   4.008  21.143  1.00  0.00           O
ATOM   1130  N   TYR X  74       5.122   5.888  20.060  1.00  0.00           N
ATOM   1131  H   TYR X  74       5.525   6.704  19.637  1.00  0.00           H
ATOM   1132  CA  TYR X  74       3.713   5.963  20.296  1.00  0.00           C
ATOM   1133  HA  TYR X  74       3.433   5.273  21.092  1.00  0.00           H
ATOM   1134  CB  TYR X  74       3.229   7.271  20.870  1.00  0.00           C
ATOM   1135  HB2 TYR X  74       3.224   8.024  20.081  1.00  0.00           H
ATOM   1136  HB3 TYR X  74       2.168   7.126  21.058  1.00  0.00           H
ATOM   1137  CG  TYR X  74       4.148   7.849  22.005  1.00  0.00           C
ATOM   1138  CD1 TYR X  74       4.966   8.947  21.782  1.00  0.00           C
ATOM   1139  HD1 TYR X  74       4.827   9.615  20.948  1.00  0.00           H
ATOM   1140  CE1 TYR X  74       5.907   9.408  22.727  1.00  0.00           C
ATOM   1141  HE1 TYR X  74       6.561  10.240  22.483  1.00  0.00           H
ATOM   1142  CZ  TYR X  74       5.948   8.735  23.982  1.00  0.00           C
ATOM   1143  OH  TYR X  74       6.833   9.211  24.900  1.00  0.00           O
ATOM   1144  HH  TYR X  74       7.354   9.917  24.515  1.00  0.00           H
ATOM   1145  CE2 TYR X  74       4.992   7.747  24.367  1.00  0.00           C
ATOM   1146  HE2 TYR X  74       5.220   7.215  25.282  1.00  0.00           H
ATOM   1147  CD2 TYR X  74       4.126   7.265  23.337  1.00  0.00           C
ATOM   1148  HD2 TYR X  74       3.444   6.445  23.507  1.00  0.00           H
ATOM   1149  C   TYR X  74       2.900   5.592  19.023  1.00  0.00           C
ATOM   1150  O   TYR X  74       1.676   5.539  19.092  1.00  0.00           O
ATOM   1151  N   ARG X  75       3.568   5.528  17.875  1.00  0.00           N
ATOM   1152  H   ARG X  75       4.556   5.738  17.810  1.00  0.00           H
ATOM   1153  CA  ARG X  75       2.801   5.319  16.606  1.00  0.00           C
ATOM   1154  HA  ARG X  75       1.890   5.908  16.724  1.00  0.00           H
ATOM   1155  CB  ARG X  75       3.600   5.779  15.453  1.00  0.00           C
ATOM   1156  HB2 ARG X  75       4.267   6.566  15.804  1.00  0.00           H
ATOM   1157  HB3 ARG X  75       4.252   4.929  15.264  1.00  0.00           H
ATOM   1158  CG  ARG X  75       2.839   6.164  14.157  1.00  0.00           C
ATOM   1159  HG2 ARG X  75       2.568   5.241  13.648  1.00  0.00           H
ATOM   1160  HG3 ARG X  75       2.009   6.844  14.331  1.00  0.00           H
ATOM   1161  CD  ARG X  75       3.958   6.735  13.305  1.00  0.00           C
ATOM   1162  HD2 ARG X  75       4.488   7.494  13.874  1.00  0.00           H
ATOM   1163  HD3 ARG X  75       4.613   5.942  12.940  1.00  0.00           H
ATOM   1164  NE  ARG X  75       3.305   7.349  12.158  1.00  0.00           N
ATOM   1165  HE  ARG X  75       2.437   7.833  12.352  1.00  0.00           H
ATOM   1166  CZ  ARG X  75       3.743   7.307  10.889  1.00  0.00           C
ATOM   1167  NH1 ARG X  75       4.823   6.641  10.531  1.00  0.00           N
ATOM   1168 HH11 ARG X  75       5.491   6.394  11.234  1.00  0.00           H
ATOM   1169 HH12 ARG X  75       5.064   6.925   9.585  1.00  0.00           H
ATOM   1170  NH2 ARG X  75       3.066   7.925   9.998  1.00  0.00           N
ATOM   1171 HH21 ARG X  75       2.317   8.525  10.318  1.00  0.00           H
ATOM   1172 HH22 ARG X  75       3.404   8.153   9.074  1.00  0.00           H
ATOM   1173  C   ARG X  75       2.373   3.881  16.521  1.00  0.00           C
ATOM   1174  O   ARG X  75       3.049   2.960  16.970  1.00  0.00           O
ATOM   1175  N   ALA X  76       1.189   3.642  15.972  1.00  0.00           N
ATOM   1176  H   ALA X  76       0.592   4.431  15.755  1.00  0.00           H
ATOM   1177  CA  ALA X  76       0.676   2.307  15.713  1.00  0.00           C
ATOM   1178  HA  ALA X  76       1.511   1.602  15.668  1.00  0.00           H
ATOM   1179  CB  ALA X  76      -0.060   1.887  16.957  1.00  0.00           C
ATOM   1180  HB1 ALA X  76      -0.457   0.870  16.974  1.00  0.00           H
ATOM   1181  HB2 ALA X  76      -0.935   2.534  16.968  1.00  0.00           H
ATOM   1182  HB3 ALA X  76       0.433   2.043  17.914  1.00  0.00           H
ATOM   1183  C   ALA X  76      -0.101   2.233  14.425  1.00  0.00           C
ATOM   1184  O   ALA X  76      -0.436   3.277  13.894  1.00  0.00           O
ATOM   1185  N   LEU X  77      -0.355   0.989  14.005  1.00  0.00           N
ATOM   1186  H   LEU X  77      -0.175   0.283  14.702  1.00  0.00           H
ATOM   1187  CA  LEU X  77      -1.218   0.637  12.923  1.00  0.00           C
ATOM   1188  HA  LEU X  77      -1.229   1.468  12.215  1.00  0.00           H
ATOM   1189  CB  LEU X  77      -0.791  -0.702  12.319  1.00  0.00           C
ATOM   1190  HB2 LEU X  77       0.249  -0.608  11.991  1.00  0.00           H
ATOM   1191  HB3 LEU X  77      -0.842  -1.456  13.099  1.00  0.00           H
ATOM   1192  CG  LEU X  77      -1.703  -1.206  11.165  1.00  0.00           C
ATOM   1193  HG  LEU X  77      -2.656  -1.203  11.700  1.00  0.00           H
ATOM   1194  CD1 LEU X  77      -1.761  -0.367   9.927  1.00  0.00           C
ATOM   1195 HD11 LEU X  77      -2.263  -0.957   9.153  1.00  0.00           H
ATOM   1196 HD12 LEU X  77      -0.759  -0.161   9.541  1.00  0.00           H
ATOM   1197 HD13 LEU X  77      -2.410   0.490  10.100  1.00  0.00           H
ATOM   1198  CD2 LEU X  77      -1.279  -2.589  10.744  1.00  0.00           C
ATOM   1199 HD21 LEU X  77      -2.011  -2.949  10.020  1.00  0.00           H
ATOM   1200 HD22 LEU X  77      -0.409  -2.731  10.108  1.00  0.00           H
ATOM   1201 HD23 LEU X  77      -1.304  -3.295  11.576  1.00  0.00           H
ATOM   1202  C   LEU X  77      -2.669   0.497  13.484  1.00  0.00           C
ATOM   1203  O   LEU X  77      -2.907  -0.242  14.465  1.00  0.00           O
ATOM   1204  N   ILE X  78      -3.594   1.122  12.768  1.00  0.00           N
ATOM   1205  H   ILE X  78      -3.420   1.790  12.027  1.00  0.00           H
ATOM   1206  CA  ILE X  78      -5.056   1.076  13.140  1.00  0.00           C
ATOM   1207  HA  ILE X  78      -5.216   0.371  13.959  1.00  0.00           H
ATOM   1208  CB  ILE X  78      -5.585   2.499  13.602  1.00  0.00           C
ATOM   1209  HB  ILE X  78      -6.501   2.389  14.194  1.00  0.00           H
ATOM   1210  CG2 ILE X  78      -4.520   3.106  14.582  1.00  0.00           C
ATOM   1211 HG21 ILE X  78      -4.925   3.827  15.281  1.00  0.00           H
ATOM   1212 HG22 ILE X  78      -3.670   3.560  14.068  1.00  0.00           H
ATOM   1213 HG23 ILE X  78      -4.272   2.300  15.271  1.00  0.00           H
ATOM   1214  CG1 ILE X  78      -6.006   3.480  12.467  1.00  0.00           C
ATOM   1215 HG12 ILE X  78      -5.124   3.681  11.848  1.00  0.00           H
ATOM   1216 HG13 ILE X  78      -6.648   2.906  11.806  1.00  0.00           H
ATOM   1217  CD1 ILE X  78      -6.682   4.836  12.956  1.00  0.00           C
ATOM   1218 HD11 ILE X  78      -7.545   5.180  12.369  1.00  0.00           H
ATOM   1219 HD12 ILE X  78      -5.895   5.572  13.070  1.00  0.00           H
ATOM   1220 HD13 ILE X  78      -7.024   4.598  13.962  1.00  0.00           H
ATOM   1221  C   ILE X  78      -5.905   0.430  12.028  1.00  0.00           C
ATOM   1222  O   ILE X  78      -5.386   0.077  10.983  1.00  0.00           O
ATOM   1223  N   SER X  79      -7.116   0.224  12.340  1.00  0.00           N
ATOM   1224  H   SER X  79      -7.542   0.350  13.255  1.00  0.00           H
ATOM   1225  CA  SER X  79      -8.144  -0.283  11.455  1.00  0.00           C
ATOM   1226  HA  SER X  79      -7.995   0.103  10.446  1.00  0.00           H
ATOM   1227  CB  SER X  79      -8.005  -1.814  11.399  1.00  0.00           C
ATOM   1228  HB2 SER X  79      -7.005  -2.071  11.064  1.00  0.00           H
ATOM   1229  HB3 SER X  79      -8.188  -2.219  12.390  1.00  0.00           H
ATOM   1230  OG  SER X  79      -8.903  -2.301  10.498  1.00  0.00           O
ATOM   1231  HG  SER X  79      -8.585  -1.951   9.674  1.00  0.00           H
ATOM   1232  C   SER X  79      -9.570   0.123  11.741  1.00  0.00           C
ATOM   1233  O   SER X  79      -9.888   0.305  12.928  1.00  0.00           O
ATOM   1234  N   TRP X  80     -10.369   0.420  10.785  1.00  0.00           N
ATOM   1235  H   TRP X  80     -10.101   0.255   9.822  1.00  0.00           H
ATOM   1236  CA  TRP X  80     -11.737   0.926  10.963  1.00  0.00           C
ATOM   1237  HA  TRP X  80     -12.213   0.336  11.742  1.00  0.00           H
ATOM   1238  CB  TRP X  80     -11.662   2.455  11.334  1.00  0.00           C
ATOM   1239  HB2 TRP X  80     -12.539   2.817  11.864  1.00  0.00           H
ATOM   1240  HB3 TRP X  80     -10.912   2.544  12.128  1.00  0.00           H
ATOM   1241  CG  TRP X  80     -11.306   3.405  10.287  1.00  0.00           C
ATOM   1242  CD1 TRP X  80     -12.269   4.141   9.613  1.00  0.00           C
ATOM   1243  HD1 TRP X  80     -13.287   4.226   9.954  1.00  0.00           H
ATOM   1244  NE1 TRP X  80     -11.714   4.924   8.575  1.00  0.00           N
ATOM   1245  HE1 TRP X  80     -12.283   5.507   7.982  1.00  0.00           H
ATOM   1246  CE2 TRP X  80     -10.336   4.762   8.600  1.00  0.00           C
ATOM   1247  CZ2 TRP X  80      -9.313   5.449   7.878  1.00  0.00           C
ATOM   1248  HZ2 TRP X  80      -9.614   6.142   7.103  1.00  0.00           H
ATOM   1249  CH2 TRP X  80      -8.008   4.980   7.963  1.00  0.00           C
ATOM   1250  HH2 TRP X  80      -7.191   5.391   7.385  1.00  0.00           H
ATOM   1251  CZ3 TRP X  80      -7.719   3.923   8.938  1.00  0.00           C
ATOM   1252  HZ3 TRP X  80      -6.720   3.536   9.083  1.00  0.00           H
ATOM   1253  CE3 TRP X  80      -8.750   3.342   9.654  1.00  0.00           C
ATOM   1254  HE3 TRP X  80      -8.528   2.520  10.321  1.00  0.00           H
ATOM   1255  CD2 TRP X  80     -10.097   3.732   9.543  1.00  0.00           C
ATOM   1256  C   TRP X  80     -12.637   0.708   9.716  1.00  0.00           C
ATOM   1257  O   TRP X  80     -12.168   0.491   8.563  1.00  0.00           O
ATOM   1258  N   PRO X  81     -13.992   0.858   9.844  1.00  0.00           N
ATOM   1259  CD  PRO X  81     -14.712   1.126  11.067  1.00  0.00           C
ATOM   1260  HD2 PRO X  81     -14.553   2.162  11.393  1.00  0.00           H
ATOM   1261  HD3 PRO X  81     -14.458   0.450  11.879  1.00  0.00           H
ATOM   1262  CG  PRO X  81     -16.194   0.913  10.851  1.00  0.00           C
ATOM   1263  HG2 PRO X  81     -16.805   1.777  11.145  1.00  0.00           H
ATOM   1264  HG3 PRO X  81     -16.561   0.110  11.491  1.00  0.00           H
ATOM   1265  CB  PRO X  81     -16.274   0.454   9.391  1.00  0.00           C
ATOM   1266  HB2 PRO X  81     -17.007   1.088   8.903  1.00  0.00           H
ATOM   1267  HB3 PRO X  81     -16.651  -0.564   9.273  1.00  0.00           H
ATOM   1268  CA  PRO X  81     -14.904   0.474   8.753  1.00  0.00           C
ATOM   1269  HA  PRO X  81     -14.525  -0.495   8.432  1.00  0.00           H
ATOM   1270  C   PRO X  81     -14.784   1.441   7.501  1.00  0.00           C
ATOM   1271  O   PRO X  81     -14.302   2.602   7.561  1.00  0.00           O
ATOM   1272  N   LEU X  82     -15.289   0.995   6.374  1.00  0.00           N
ATOM   1273  H   LEU X  82     -15.514   0.004   6.342  1.00  0.00           H
ATOM   1274  CA  LEU X  82     -15.468   1.785   5.193  1.00  0.00           C
ATOM   1275  HA  LEU X  82     -14.501   2.179   4.884  1.00  0.00           H
ATOM   1276  CB  LEU X  82     -15.963   0.855   4.101  1.00  0.00           C
ATOM   1277  HB2 LEU X  82     -16.957   0.545   4.426  1.00  0.00           H
ATOM   1278  HB3 LEU X  82     -15.972   1.543   3.250  1.00  0.00           H
ATOM   1279  CG  LEU X  82     -15.054  -0.355   3.841  1.00  0.00           C
ATOM   1280  HG  LEU X  82     -14.890  -1.051   4.660  1.00  0.00           H
ATOM   1281  CD1 LEU X  82     -15.732  -1.099   2.707  1.00  0.00           C
ATOM   1282 HD11 LEU X  82     -15.994  -0.335   1.972  1.00  0.00           H
ATOM   1283 HD12 LEU X  82     -16.695  -1.401   3.132  1.00  0.00           H
ATOM   1284 HD13 LEU X  82     -15.071  -1.880   2.336  1.00  0.00           H
ATOM   1285  CD2 LEU X  82     -13.659   0.038   3.414  1.00  0.00           C
ATOM   1286 HD21 LEU X  82     -13.208   0.621   4.225  1.00  0.00           H
ATOM   1287 HD22 LEU X  82     -13.074  -0.847   3.156  1.00  0.00           H
ATOM   1288 HD23 LEU X  82     -13.752   0.661   2.521  1.00  0.00           H
ATOM   1289  C   LEU X  82     -16.457   2.890   5.423  1.00  0.00           C
ATOM   1290  O   LEU X  82     -17.247   2.945   6.328  1.00  0.00           O
ATOM   1291  N   SER X  83     -16.444   3.885   4.426  1.00  0.00           N
ATOM   1292  H   SER X  83     -15.772   3.903   3.684  1.00  0.00           H
ATOM   1293  CA  SER X  83     -17.443   5.007   4.509  1.00  0.00           C
ATOM   1294  HA  SER X  83     -17.011   5.679   3.762  1.00  0.00           H
ATOM   1295  CB  SER X  83     -18.815   4.621   3.962  1.00  0.00           C
ATOM   1296  HB2 SER X  83     -19.314   5.581   3.786  1.00  0.00           H
ATOM   1297  HB3 SER X  83     -18.784   4.001   3.067  1.00  0.00           H
ATOM   1298  OG  SER X  83     -19.642   3.860   4.822  1.00  0.00           O
ATOM   1299  HG  SER X  83     -19.426   2.933   4.830  1.00  0.00           H
ATOM   1300  C   SER X  83     -17.468   5.759   5.823  1.00  0.00           C
ATOM   1301  O   SER X  83     -18.491   6.289   6.210  1.00  0.00           O
ATOM   1302  N   SER X  84     -16.339   5.873   6.498  1.00  0.00           N
ATOM   1303  H   SER X  84     -15.553   5.363   6.135  1.00  0.00           H
ATOM   1304  CA  SER X  84     -16.279   6.477   7.917  1.00  0.00           C
ATOM   1305  HA  SER X  84     -16.952   7.326   7.912  1.00  0.00           H
ATOM   1306  CB  SER X  84     -16.712   5.470   9.015  1.00  0.00           C
ATOM   1307  HB2 SER X  84     -16.847   5.933   9.994  1.00  0.00           H
ATOM   1308  HB3 SER X  84     -17.642   4.955   8.747  1.00  0.00           H
ATOM   1309  OG  SER X  84     -15.768   4.491   9.174  1.00  0.00           O
ATOM   1310  HG  SER X  84     -15.826   3.910   8.404  1.00  0.00           H
ATOM   1311  C   SER X  84     -14.882   7.077   8.154  1.00  0.00           C
ATOM   1312  O   SER X  84     -13.818   6.617   7.587  1.00  0.00           O
ATOM   1313  N   PRO X  85     -14.833   8.110   9.033  1.00  0.00           N
ATOM   1314  CD  PRO X  85     -15.946   8.841   9.603  1.00  0.00           C
ATOM   1315  HD2 PRO X  85     -16.734   8.134   9.873  1.00  0.00           H
ATOM   1316  HD3 PRO X  85     -16.315   9.554   8.869  1.00  0.00           H
ATOM   1317  CG  PRO X  85     -15.391   9.563  10.775  1.00  0.00           C
ATOM   1318  HG2 PRO X  85     -15.354   9.000  11.712  1.00  0.00           H
ATOM   1319  HG3 PRO X  85     -15.962  10.475  10.964  1.00  0.00           H
ATOM   1320  CB  PRO X  85     -14.012   9.942  10.323  1.00  0.00           C
ATOM   1321  HB2 PRO X  85     -13.241  10.149  11.077  1.00  0.00           H
ATOM   1322  HB3 PRO X  85     -14.087  10.729   9.581  1.00  0.00           H
ATOM   1323  CA  PRO X  85     -13.586   8.716   9.544  1.00  0.00           C
ATOM   1324  HA  PRO X  85     -13.066   9.103   8.669  1.00  0.00           H
ATOM   1325  C   PRO X  85     -12.839   7.737  10.549  1.00  0.00           C
ATOM   1326  O   PRO X  85     -13.519   6.932  11.196  1.00  0.00           O
ATOM   1327  N   PRO X  86     -11.523   7.842  10.900  1.00  0.00           N
ATOM   1328  CD  PRO X  86     -10.618   8.702  10.126  1.00  0.00           C
ATOM   1329  HD2 PRO X  86     -10.848   9.749  10.305  1.00  0.00           H
ATOM   1330  HD3 PRO X  86     -10.529   8.411   9.078  1.00  0.00           H
ATOM   1331  CG  PRO X  86      -9.245   8.401  10.745  1.00  0.00           C
ATOM   1332  HG2 PRO X  86      -8.872   9.193  11.392  1.00  0.00           H
ATOM   1333  HG3 PRO X  86      -8.441   8.152  10.056  1.00  0.00           H
ATOM   1334  CB  PRO X  86      -9.477   7.175  11.652  1.00  0.00           C
ATOM   1335  HB2 PRO X  86      -8.826   7.207  12.524  1.00  0.00           H
ATOM   1336  HB3 PRO X  86      -9.309   6.350  10.971  1.00  0.00           H
ATOM   1337  CA  PRO X  86     -10.979   7.248  12.064  1.00  0.00           C
ATOM   1338  HA  PRO X  86     -11.235   6.205  12.224  1.00  0.00           H
ATOM   1339  C   PRO X  86     -11.214   8.058  13.315  1.00  0.00           C
ATOM   1340  O   PRO X  86     -10.873   9.193  13.384  1.00  0.00           O
ATOM   1341  N   THR X  87     -11.916   7.500  14.286  1.00  0.00           N
ATOM   1342  H   THR X  87     -12.401   6.647  14.007  1.00  0.00           H
ATOM   1343  CA  THR X  87     -12.342   8.159  15.563  1.00  0.00           C
ATOM   1344  HA  THR X  87     -11.750   9.070  15.686  1.00  0.00           H
ATOM   1345  CB  THR X  87     -13.830   8.550  15.550  1.00  0.00           C
ATOM   1346  HB  THR X  87     -14.019   9.143  16.437  1.00  0.00           H
ATOM   1347  CG2 THR X  87     -14.096   9.449  14.357  1.00  0.00           C
ATOM   1348 HG21 THR X  87     -15.145   9.728  14.465  1.00  0.00           H
ATOM   1349 HG22 THR X  87     -13.941   8.851  13.459  1.00  0.00           H
ATOM   1350 HG23 THR X  87     -13.466  10.348  14.290  1.00  0.00           H
ATOM   1351  OG1 THR X  87     -14.711   7.402  15.543  1.00  0.00           O
ATOM   1352  HG1 THR X  87     -14.255   6.789  14.955  1.00  0.00           H
ATOM   1353  C   THR X  87     -12.038   7.166  16.762  1.00  0.00           C
ATOM   1354  O   THR X  87     -11.960   5.984  16.506  1.00  0.00           O
ATOM   1355  N   VAL X  88     -12.051   7.702  17.939  1.00  0.00           N
ATOM   1356  H   VAL X  88     -12.065   8.711  17.952  1.00  0.00           H
ATOM   1357  CA  VAL X  88     -11.925   7.054  19.175  1.00  0.00           C
ATOM   1358  HA  VAL X  88     -11.008   6.458  19.167  1.00  0.00           H
ATOM   1359  CB  VAL X  88     -11.843   8.093  20.286  1.00  0.00           C
ATOM   1360  HB  VAL X  88     -12.725   8.741  20.276  1.00  0.00           H
ATOM   1361  CG1 VAL X  88     -11.900   7.376  21.733  1.00  0.00           C
ATOM   1362 HG11 VAL X  88     -12.895   6.949  21.896  1.00  0.00           H
ATOM   1363 HG12 VAL X  88     -11.131   6.615  21.802  1.00  0.00           H
ATOM   1364 HG13 VAL X  88     -11.741   8.137  22.496  1.00  0.00           H
ATOM   1365  CG2 VAL X  88     -10.548   8.877  20.166  1.00  0.00           C
ATOM   1366 HG21 VAL X  88     -10.256   9.323  19.211  1.00  0.00           H
ATOM   1367 HG22 VAL X  88      -9.736   8.153  20.266  1.00  0.00           H
ATOM   1368 HG23 VAL X  88     -10.576   9.535  21.035  1.00  0.00           H
ATOM   1369  C   VAL X  88     -13.079   6.034  19.333  1.00  0.00           C
ATOM   1370  O   VAL X  88     -12.926   4.861  19.736  1.00  0.00           O
ATOM   1371  N   TYR X  89     -14.256   6.328  18.672  1.00  0.00           N
ATOM   1372  H   TYR X  89     -14.272   7.230  18.234  1.00  0.00           H
ATOM   1373  CA  TYR X  89     -15.519   5.594  18.666  1.00  0.00           C
ATOM   1374  HA  TYR X  89     -15.670   5.340  19.711  1.00  0.00           H
ATOM   1375  CB  TYR X  89     -16.624   6.495  18.124  1.00  0.00           C
ATOM   1376  HB2 TYR X  89     -16.321   6.629  17.080  1.00  0.00           H
ATOM   1377  HB3 TYR X  89     -17.498   5.859  18.221  1.00  0.00           H
ATOM   1378  CG  TYR X  89     -16.833   7.910  18.824  1.00  0.00           C
ATOM   1379  CD1 TYR X  89     -16.864   7.946  20.233  1.00  0.00           C
ATOM   1380  HD1 TYR X  89     -16.615   7.072  20.806  1.00  0.00           H
ATOM   1381  CE1 TYR X  89     -16.974   9.200  20.941  1.00  0.00           C
ATOM   1382  HE1 TYR X  89     -17.006   9.231  22.012  1.00  0.00           H
ATOM   1383  CZ  TYR X  89     -17.010  10.367  20.162  1.00  0.00           C
ATOM   1384  OH  TYR X  89     -17.169  11.561  20.805  1.00  0.00           O
ATOM   1385  HH  TYR X  89     -16.613  12.227  20.395  1.00  0.00           H
ATOM   1386  CE2 TYR X  89     -17.087  10.293  18.791  1.00  0.00           C
ATOM   1387  HE2 TYR X  89     -17.218  11.251  18.313  1.00  0.00           H
ATOM   1388  CD2 TYR X  89     -16.933   9.076  18.081  1.00  0.00           C
ATOM   1389  HD2 TYR X  89     -16.903   9.087  17.005  1.00  0.00           H
ATOM   1390  C   TYR X  89     -15.500   4.373  17.779  1.00  0.00           C
ATOM   1391  O   TYR X  89     -16.362   3.484  17.940  1.00  0.00           O
ATOM   1392  N   ASN X  90     -14.661   4.296  16.707  1.00  0.00           N
ATOM   1393  H   ASN X  90     -13.932   4.988  16.643  1.00  0.00           H
ATOM   1394  CA  ASN X  90     -14.640   3.143  15.716  1.00  0.00           C
ATOM   1395  HA  ASN X  90     -15.294   2.395  16.159  1.00  0.00           H
ATOM   1396  CB  ASN X  90     -15.387   3.674  14.481  1.00  0.00           C
ATOM   1397  HB2 ASN X  90     -15.932   2.882  13.971  1.00  0.00           H
ATOM   1398  HB3 ASN X  90     -16.298   4.111  14.901  1.00  0.00           H
ATOM   1399  CG  ASN X  90     -14.762   4.735  13.614  1.00  0.00           C
ATOM   1400  OD1 ASN X  90     -13.860   5.493  14.023  1.00  0.00           O
ATOM   1401  ND2 ASN X  90     -15.189   5.066  12.429  1.00  0.00           N
ATOM   1402 HD21 ASN X  90     -15.946   4.585  11.955  1.00  0.00           H
ATOM   1403 HD22 ASN X  90     -14.698   5.837  12.003  1.00  0.00           H
ATOM   1404  C   ASN X  90     -13.281   2.507  15.339  1.00  0.00           C
ATOM   1405  O   ASN X  90     -13.215   1.418  14.895  1.00  0.00           O
ATOM   1406  N   SER X  91     -12.140   3.187  15.427  1.00  0.00           N
ATOM   1407  H   SER X  91     -12.173   4.113  15.840  1.00  0.00           H
ATOM   1408  CA  SER X  91     -10.855   2.606  15.066  1.00  0.00           C
ATOM   1409  HA  SER X  91     -10.985   1.984  14.176  1.00  0.00           H
ATOM   1410  CB  SER X  91      -9.877   3.756  14.711  1.00  0.00           C
ATOM   1411  HB2 SER X  91      -8.960   3.330  14.285  1.00  0.00           H
ATOM   1412  HB3 SER X  91     -10.436   4.364  14.006  1.00  0.00           H
ATOM   1413  OG  SER X  91      -9.542   4.517  15.840  1.00  0.00           O
ATOM   1414  HG  SER X  91     -10.346   5.000  16.064  1.00  0.00           H
ATOM   1415  C   SER X  91     -10.107   1.778  16.199  1.00  0.00           C
ATOM   1416  O   SER X  91     -10.337   2.127  17.388  1.00  0.00           O
ATOM   1417  N   ARG X  92      -9.185   0.855  15.846  1.00  0.00           N
ATOM   1418  H   ARG X  92      -9.183   0.517  14.892  1.00  0.00           H
ATOM   1419  CA  ARG X  92      -8.506  -0.022  16.794  1.00  0.00           C
ATOM   1420  HA  ARG X  92      -8.437   0.545  17.720  1.00  0.00           H
ATOM   1421  CB  ARG X  92      -9.275  -1.291  17.160  1.00  0.00           C
ATOM   1422  HB2 ARG X  92      -9.512  -1.780  16.219  1.00  0.00           H
ATOM   1423  HB3 ARG X  92      -8.581  -1.967  17.663  1.00  0.00           H
ATOM   1424  CG  ARG X  92     -10.589  -1.104  17.967  1.00  0.00           C
ATOM   1425  HG2 ARG X  92     -11.328  -0.511  17.430  1.00  0.00           H
ATOM   1426  HG3 ARG X  92     -10.997  -2.112  17.994  1.00  0.00           H
ATOM   1427  CD  ARG X  92     -10.429  -0.535  19.332  1.00  0.00           C
ATOM   1428  HD2 ARG X  92      -9.695  -1.181  19.814  1.00  0.00           H
ATOM   1429  HD3 ARG X  92      -9.869   0.397  19.344  1.00  0.00           H
ATOM   1430  NE  ARG X  92     -11.744  -0.466  20.011  1.00  0.00           N
ATOM   1431  HE  ARG X  92     -11.977  -1.312  20.495  1.00  0.00           H
ATOM   1432  CZ  ARG X  92     -12.649   0.513  20.129  1.00  0.00           C
ATOM   1433  NH1 ARG X  92     -12.562   1.691  19.635  1.00  0.00           N
ATOM   1434 HH11 ARG X  92     -11.699   1.880  19.145  1.00  0.00           H
ATOM   1435 HH12 ARG X  92     -13.241   2.412  19.869  1.00  0.00           H
ATOM   1436  NH2 ARG X  92     -13.773   0.246  20.786  1.00  0.00           N
ATOM   1437 HH21 ARG X  92     -13.774  -0.499  21.463  1.00  0.00           H
ATOM   1438 HH22 ARG X  92     -14.358   1.059  20.918  1.00  0.00           H
ATOM   1439  C   ARG X  92      -7.082  -0.333  16.351  1.00  0.00           C
ATOM   1440  O   ARG X  92      -6.861  -0.547  15.176  1.00  0.00           O
ATOM   1441  N   VAL X  93      -6.172  -0.266  17.314  1.00  0.00           N
ATOM   1442  H   VAL X  93      -6.440  -0.209  18.286  1.00  0.00           H
ATOM   1443  CA  VAL X  93      -4.810  -0.643  17.021  1.00  0.00           C
ATOM   1444  HA  VAL X  93      -4.494  -0.169  16.093  1.00  0.00           H
ATOM   1445  CB  VAL X  93      -3.796  -0.244  18.105  1.00  0.00           C
ATOM   1446  HB  VAL X  93      -4.132  -0.726  19.030  1.00  0.00           H
ATOM   1447  CG1 VAL X  93      -2.351  -0.764  18.112  1.00  0.00           C
ATOM   1448 HG11 VAL X  93      -1.975  -0.720  17.087  1.00  0.00           H
ATOM   1449 HG12 VAL X  93      -1.708  -0.156  18.737  1.00  0.00           H
ATOM   1450 HG13 VAL X  93      -2.210  -1.803  18.423  1.00  0.00           H
ATOM   1451  CG2 VAL X  93      -3.730   1.273  18.307  1.00  0.00           C
ATOM   1452 HG21 VAL X  93      -3.360   1.435  19.323  1.00  0.00           H
ATOM   1453 HG22 VAL X  93      -4.692   1.788  18.246  1.00  0.00           H
ATOM   1454 HG23 VAL X  93      -3.102   1.668  17.504  1.00  0.00           H
ATOM   1455  C   VAL X  93      -4.627  -2.169  16.711  1.00  0.00           C
ATOM   1456  O   VAL X  93      -5.147  -3.051  17.384  1.00  0.00           O
ATOM   1457  N   GLU X  94      -3.889  -2.548  15.681  1.00  0.00           N
ATOM   1458  H   GLU X  94      -3.583  -1.771  15.098  1.00  0.00           H
ATOM   1459  CA  GLU X  94      -3.615  -3.836  15.312  1.00  0.00           C
ATOM   1460  HA  GLU X  94      -4.411  -4.529  15.601  1.00  0.00           H
ATOM   1461  CB  GLU X  94      -3.440  -3.943  13.788  1.00  0.00           C
ATOM   1462  HB2 GLU X  94      -2.659  -3.304  13.381  1.00  0.00           H
ATOM   1463  HB3 GLU X  94      -3.012  -4.934  13.662  1.00  0.00           H
ATOM   1464  CG  GLU X  94      -4.799  -3.779  13.067  1.00  0.00           C
ATOM   1465  HG2 GLU X  94      -5.182  -2.758  13.093  1.00  0.00           H
ATOM   1466  HG3 GLU X  94      -4.657  -4.089  12.036  1.00  0.00           H
ATOM   1467  CD  GLU X  94      -5.893  -4.743  13.551  1.00  0.00           C
ATOM   1468  OE1 GLU X  94      -5.905  -5.893  13.182  1.00  0.00           O
ATOM   1469  OE2 GLU X  94      -6.789  -4.381  14.283  1.00  0.00           O
ATOM   1470  C   GLU X  94      -2.321  -4.307  16.016  1.00  0.00           C
ATOM   1471  O   GLU X  94      -2.179  -5.414  16.539  1.00  0.00           O
ATOM   1472  N   CYX X  95      -1.286  -3.477  16.069  1.00  0.00           N
ATOM   1473  H   CYX X  95      -1.449  -2.540  15.739  1.00  0.00           H
ATOM   1474  CA  CYX X  95       0.073  -3.621  16.673  1.00  0.00           C
ATOM   1475  HA  CYX X  95      -0.098  -3.958  17.690  1.00  0.00           H
ATOM   1476  CB  CYX X  95       0.948  -4.741  15.991  1.00  0.00           C
ATOM   1477  HB2 CYX X  95       1.948  -4.726  16.428  1.00  0.00           H
ATOM   1478  HB3 CYX X  95       0.559  -5.723  16.257  1.00  0.00           H
ATOM   1479  SG  CYX X  95       0.950  -4.847  14.210  1.00  0.00           S
ATOM   1480  C   CYX X  95       0.755  -2.244  16.691  1.00  0.00           C
ATOM   1481  O   CYX X  95       0.373  -1.384  15.869  1.00  0.00           O
ATOM   1482  N   ILE X  96       1.728  -1.979  17.574  1.00  0.00           N
ATOM   1483  H   ILE X  96       1.838  -2.549  18.399  1.00  0.00           H
ATOM   1484  CA  ILE X  96       2.571  -0.801  17.688  1.00  0.00           C
ATOM   1485  HA  ILE X  96       1.971   0.089  17.475  1.00  0.00           H
ATOM   1486  CB  ILE X  96       3.054  -0.474  19.174  1.00  0.00           C
ATOM   1487  HB  ILE X  96       3.444  -1.394  19.611  1.00  0.00           H
ATOM   1488  CG2 ILE X  96       4.162   0.498  19.133  1.00  0.00           C
ATOM   1489 HG21 ILE X  96       5.027  -0.043  18.754  1.00  0.00           H
ATOM   1490 HG22 ILE X  96       4.514   0.718  20.142  1.00  0.00           H
ATOM   1491 HG23 ILE X  96       3.884   1.407  18.598  1.00  0.00           H
ATOM   1492  CG1 ILE X  96       1.872   0.040  19.988  1.00  0.00           C
ATOM   1493 HG12 ILE X  96       1.615   1.029  19.614  1.00  0.00           H
ATOM   1494 HG13 ILE X  96       0.981  -0.553  19.775  1.00  0.00           H
ATOM   1495  CD1 ILE X  96       2.127  -0.051  21.470  1.00  0.00           C
ATOM   1496 HD11 ILE X  96       2.266  -1.095  21.771  1.00  0.00           H
ATOM   1497 HD12 ILE X  96       1.242   0.262  22.032  1.00  0.00           H
ATOM   1498 HD13 ILE X  96       3.052   0.486  21.675  1.00  0.00           H
ATOM   1499  C   ILE X  96       3.686  -0.796  16.697  1.00  0.00           C
ATOM   1500  O   ILE X  96       4.548  -1.699  16.768  1.00  0.00           O
ATOM   1501  N   GLY X  97       3.721   0.249  15.905  1.00  0.00           N
ATOM   1502  H   GLY X  97       3.108   1.038  16.064  1.00  0.00           H
ATOM   1503  CA  GLY X  97       4.715   0.455  14.775  1.00  0.00           C
ATOM   1504  HA2 GLY X  97       5.752   0.514  15.131  1.00  0.00           H
ATOM   1505  HA3 GLY X  97       4.621  -0.429  14.144  1.00  0.00           H
ATOM   1506  C   GLY X  97       4.531   1.756  13.888  1.00  0.00           C
ATOM   1507  O   GLY X  97       3.458   2.421  13.839  1.00  0.00           O
ATOM   1508  N   TRP X  98       5.633   2.102  13.228  1.00  0.00           N
ATOM   1509  H   TRP X  98       6.458   1.636  13.574  1.00  0.00           H
ATOM   1510  CA  TRP X  98       5.855   3.150  12.118  1.00  0.00           C
ATOM   1511  HA  TRP X  98       4.975   3.791  12.044  1.00  0.00           H
ATOM   1512  CB  TRP X  98       6.985   4.019  12.650  1.00  0.00           C
ATOM   1513  HB2 TRP X  98       7.160   4.738  11.856  1.00  0.00           H
ATOM   1514  HB3 TRP X  98       6.600   4.592  13.490  1.00  0.00           H
ATOM   1515  CG  TRP X  98       8.289   3.335  13.117  1.00  0.00           C
ATOM   1516  CD1 TRP X  98       8.738   3.118  14.428  1.00  0.00           C
ATOM   1517  HD1 TRP X  98       8.169   3.288  15.337  1.00  0.00           H
ATOM   1518  NE1 TRP X  98      10.001   2.663  14.397  1.00  0.00           N
ATOM   1519  HE1 TRP X  98      10.576   2.449  15.206  1.00  0.00           H
ATOM   1520  CE2 TRP X  98      10.451   2.340  13.136  1.00  0.00           C
ATOM   1521  CZ2 TRP X  98      11.657   1.689  12.678  1.00  0.00           C
ATOM   1522  HZ2 TRP X  98      12.455   1.463  13.365  1.00  0.00           H
ATOM   1523  CH2 TRP X  98      11.684   1.233  11.314  1.00  0.00           C
ATOM   1524  HH2 TRP X  98      12.567   0.725  10.950  1.00  0.00           H
ATOM   1525  CZ3 TRP X  98      10.635   1.661  10.429  1.00  0.00           C
ATOM   1526  HZ3 TRP X  98      10.625   1.656   9.346  1.00  0.00           H
ATOM   1527  CE3 TRP X  98       9.540   2.432  10.891  1.00  0.00           C
ATOM   1528  HE3 TRP X  98       8.808   2.696  10.142  1.00  0.00           H
ATOM   1529  CD2 TRP X  98       9.318   2.713  12.281  1.00  0.00           C
ATOM   1530  C   TRP X  98       6.049   2.495  10.771  1.00  0.00           C
ATOM   1531  O   TRP X  98       6.054   3.218   9.728  1.00  0.00           O
ATOM   1532  N   SER X  99       6.065   1.178  10.582  1.00  0.00           N
ATOM   1533  H   SER X  99       5.830   0.604  11.377  1.00  0.00           H
ATOM   1534  CA  SER X  99       6.077   0.399   9.304  1.00  0.00           C
ATOM   1535  HA  SER X  99       5.507   0.944   8.550  1.00  0.00           H
ATOM   1536  CB  SER X  99       7.515   0.240   8.797  1.00  0.00           C
ATOM   1537  HB2 SER X  99       7.855   1.248   8.566  1.00  0.00           H
ATOM   1538  HB3 SER X  99       8.149  -0.213   9.556  1.00  0.00           H
ATOM   1539  OG  SER X  99       7.415  -0.419   7.574  1.00  0.00           O
ATOM   1540  HG  SER X  99       7.480   0.309   6.944  1.00  0.00           H
ATOM   1541  C   SER X  99       5.331  -0.871   9.675  1.00  0.00           C
ATOM   1542  O   SER X  99       5.418  -1.330  10.780  1.00  0.00           O
ATOM   1543  N   SER X 100       4.628  -1.428   8.747  1.00  0.00           N
ATOM   1544  H   SER X 100       4.637  -1.008   7.833  1.00  0.00           H
ATOM   1545  CA  SER X 100       3.665  -2.498   8.980  1.00  0.00           C
ATOM   1546  HA  SER X 100       4.068  -3.251   9.656  1.00  0.00           H
ATOM   1547  CB  SER X 100       2.437  -1.777   9.690  1.00  0.00           C
ATOM   1548  HB2 SER X 100       1.779  -2.403  10.283  1.00  0.00           H
ATOM   1549  HB3 SER X 100       2.890  -0.983  10.285  1.00  0.00           H
ATOM   1550  OG  SER X 100       1.633  -1.256   8.636  1.00  0.00           O
ATOM   1551  HG  SER X 100       2.074  -0.450   8.351  1.00  0.00           H
ATOM   1552  C   SER X 100       3.243  -3.247   7.635  1.00  0.00           C
ATOM   1553  O   SER X 100       3.532  -2.893   6.497  1.00  0.00           O
ATOM   1554  N   THR X 101       2.514  -4.341   7.802  1.00  0.00           N
ATOM   1555  H   THR X 101       2.469  -4.799   8.706  1.00  0.00           H
ATOM   1556  CA  THR X 101       1.666  -4.943   6.793  1.00  0.00           C
ATOM   1557  HA  THR X 101       0.988  -4.193   6.400  1.00  0.00           H
ATOM   1558  CB  THR X 101       2.438  -5.676   5.653  1.00  0.00           C
ATOM   1559  HB  THR X 101       3.120  -5.023   5.121  1.00  0.00           H
ATOM   1560  CG2 THR X 101       3.368  -6.789   6.186  1.00  0.00           C
ATOM   1561 HG21 THR X 101       3.767  -7.255   5.279  1.00  0.00           H
ATOM   1562 HG22 THR X 101       2.846  -7.564   6.741  1.00  0.00           H
ATOM   1563 HG23 THR X 101       4.189  -6.262   6.660  1.00  0.00           H
ATOM   1564  OG1 THR X 101       1.511  -6.254   4.850  1.00  0.00           O
ATOM   1565  HG1 THR X 101       1.344  -5.823   4.005  1.00  0.00           H
ATOM   1566  C   THR X 101       0.777  -5.893   7.544  1.00  0.00           C
ATOM   1567  O   THR X 101       1.141  -6.412   8.554  1.00  0.00           O
ATOM   1568  N   SER X 102      -0.435  -6.055   7.136  1.00  0.00           N
ATOM   1569  H   SER X 102      -0.671  -5.601   6.265  1.00  0.00           H
ATOM   1570  CA  SER X 102      -1.581  -6.791   7.774  1.00  0.00           C
ATOM   1571  HA  SER X 102      -1.094  -7.562   8.361  1.00  0.00           H
ATOM   1572  CB  SER X 102      -2.183  -5.766   8.683  1.00  0.00           C
ATOM   1573  HB2 SER X 102      -1.391  -5.395   9.335  1.00  0.00           H
ATOM   1574  HB3 SER X 102      -2.611  -4.888   8.194  1.00  0.00           H
ATOM   1575  OG  SER X 102      -3.139  -6.422   9.499  1.00  0.00           O
ATOM   1576  HG  SER X 102      -3.993  -6.403   9.071  1.00  0.00           H
ATOM   1577  C   SER X 102      -2.526  -7.481   6.701  1.00  0.00           C
ATOM   1578  O   SER X 102      -2.904  -6.853   5.738  1.00  0.00           O
ATOM   1579  N   CYX X 103      -2.883  -8.688   6.849  1.00  0.00           N
ATOM   1580  H   CYX X 103      -2.577  -9.233   7.630  1.00  0.00           H
ATOM   1581  CA  CYX X 103      -3.704  -9.530   5.928  1.00  0.00           C
ATOM   1582  HA  CYX X 103      -4.571  -8.990   5.551  1.00  0.00           H
ATOM   1583  CB  CYX X 103      -2.816 -10.045   4.819  1.00  0.00           C
ATOM   1584  HB2 CYX X 103      -3.370 -10.741   4.197  1.00  0.00           H
ATOM   1585  HB3 CYX X 103      -2.744  -9.164   4.171  1.00  0.00           H
ATOM   1586  SG  CYX X 103      -1.192 -10.775   5.296  1.00  0.00           S
ATOM   1587  C   CYX X 103      -4.313 -10.738   6.662  1.00  0.00           C
ATOM   1588  O   CYX X 103      -4.005 -11.019   7.789  1.00  0.00           O
ATOM   1589  N   HID X 104      -5.083 -11.551   5.882  1.00  0.00           N
ATOM   1590  H   HID X 104      -5.370 -11.252   4.963  1.00  0.00           H
ATOM   1591  CA  HID X 104      -5.779 -12.733   6.406  1.00  0.00           C
ATOM   1592  HA  HID X 104      -5.447 -13.009   7.416  1.00  0.00           H
ATOM   1593  CB  HID X 104      -7.232 -12.475   6.426  1.00  0.00           C
ATOM   1594  HB2 HID X 104      -7.312 -11.398   6.593  1.00  0.00           H
ATOM   1595  HB3 HID X 104      -7.725 -12.798   5.501  1.00  0.00           H
ATOM   1596  CG  HID X 104      -8.010 -13.001   7.590  1.00  0.00           C
ATOM   1597  ND1 HID X 104      -8.587 -12.144   8.537  1.00  0.00           N
ATOM   1598  HD1 HID X 104      -8.507 -11.142   8.598  1.00  0.00           H
ATOM   1599  CE1 HID X 104      -9.184 -12.851   9.478  1.00  0.00           C
ATOM   1600  HE1 HID X 104      -9.705 -12.464  10.345  1.00  0.00           H
ATOM   1601  NE2 HID X 104      -9.332 -14.073   9.003  1.00  0.00           N
ATOM   1602  CD2 HID X 104      -8.533 -14.208   7.864  1.00  0.00           C
ATOM   1603  HD2 HID X 104      -8.510 -15.051   7.190  1.00  0.00           H
ATOM   1604  C   HID X 104      -5.429 -13.919   5.562  1.00  0.00           C
ATOM   1605  O   HID X 104      -5.609 -13.922   4.330  1.00  0.00           O
ATOM   1606  N   ASP X 105      -5.156 -15.052   6.164  1.00  0.00           N
ATOM   1607  H   ASP X 105      -5.111 -15.069   7.171  1.00  0.00           H
ATOM   1608  CA  ASP X 105      -4.835 -16.349   5.535  1.00  0.00           C
ATOM   1609  HA  ASP X 105      -4.361 -16.076   4.596  1.00  0.00           H
ATOM   1610  CB  ASP X 105      -3.835 -17.128   6.383  1.00  0.00           C
ATOM   1611  HB2 ASP X 105      -3.665 -18.078   5.871  1.00  0.00           H
ATOM   1612  HB3 ASP X 105      -2.950 -16.512   6.565  1.00  0.00           H
ATOM   1613  CG  ASP X 105      -4.342 -17.677   7.724  1.00  0.00           C
ATOM   1614  OD1 ASP X 105      -5.423 -17.290   8.147  1.00  0.00           O
ATOM   1615  OD2 ASP X 105      -3.575 -18.494   8.331  1.00  0.00           O
ATOM   1616  C   ASP X 105      -6.058 -17.301   5.276  1.00  0.00           C
ATOM   1617  O   ASP X 105      -5.995 -18.309   4.560  1.00  0.00           O
ATOM   1618  N   GLY X 106      -7.259 -16.929   5.722  1.00  0.00           N
ATOM   1619  H   GLY X 106      -7.332 -16.134   6.337  1.00  0.00           H
ATOM   1620  CA  GLY X 106      -8.480 -17.732   5.623  1.00  0.00           C
ATOM   1621  HA2 GLY X 106      -9.419 -17.417   5.175  1.00  0.00           H
ATOM   1622  HA3 GLY X 106      -8.114 -18.694   5.269  1.00  0.00           H
ATOM   1623  C   GLY X 106      -9.024 -17.976   7.061  1.00  0.00           C
ATOM   1624  O   GLY X 106     -10.221 -17.891   7.256  1.00  0.00           O
ATOM   1625  N   LYS X 107      -8.126 -18.206   8.012  1.00  0.00           N
ATOM   1626  H   LYS X 107      -7.127 -18.275   7.856  1.00  0.00           H
ATOM   1627  CA  LYS X 107      -8.487 -18.509   9.367  1.00  0.00           C
ATOM   1628  HA  LYS X 107      -9.531 -18.840   9.361  1.00  0.00           H
ATOM   1629  CB  LYS X 107      -7.550 -19.651   9.832  1.00  0.00           C
ATOM   1630  HB2 LYS X 107      -6.581 -19.326  10.231  1.00  0.00           H
ATOM   1631  HB3 LYS X 107      -8.016 -20.058  10.724  1.00  0.00           H
ATOM   1632  CG  LYS X 107      -7.569 -20.787   8.833  1.00  0.00           C
ATOM   1633  HG2 LYS X 107      -8.594 -21.042   8.585  1.00  0.00           H
ATOM   1634  HG3 LYS X 107      -6.933 -20.514   7.989  1.00  0.00           H
ATOM   1635  CD  LYS X 107      -6.922 -22.065   9.495  1.00  0.00           C
ATOM   1636  HD2 LYS X 107      -5.860 -21.837   9.538  1.00  0.00           H
ATOM   1637  HD3 LYS X 107      -7.382 -22.295  10.448  1.00  0.00           H
ATOM   1638  CE  LYS X 107      -6.974 -23.330   8.620  1.00  0.00           C
ATOM   1639  HE2 LYS X 107      -8.013 -23.629   8.425  1.00  0.00           H
ATOM   1640  HE3 LYS X 107      -6.613 -23.179   7.601  1.00  0.00           H
ATOM   1641  NZ  LYS X 107      -6.327 -24.544   9.235  1.00  0.00           N
ATOM   1642  HZ1 LYS X 107      -6.910 -24.999   9.931  1.00  0.00           H
ATOM   1643  HZ2 LYS X 107      -5.604 -24.180   9.839  1.00  0.00           H
ATOM   1644  HZ3 LYS X 107      -5.954 -25.159   8.524  1.00  0.00           H
ATOM   1645  C   LYS X 107      -8.392 -17.397  10.413  1.00  0.00           C
ATOM   1646  O   LYS X 107      -9.326 -17.400  11.230  1.00  0.00           O
ATOM   1647  N   THR X 108      -7.485 -16.484  10.309  1.00  0.00           N
ATOM   1648  H   THR X 108      -6.707 -16.634   9.686  1.00  0.00           H
ATOM   1649  CA  THR X 108      -7.394 -15.325  11.151  1.00  0.00           C
ATOM   1650  HA  THR X 108      -8.411 -14.951  11.203  1.00  0.00           H
ATOM   1651  CB  THR X 108      -6.948 -15.569  12.595  1.00  0.00           C
ATOM   1652  HB  THR X 108      -7.665 -16.226  13.082  1.00  0.00           H
ATOM   1653  CG2 THR X 108      -5.449 -16.154  12.648  1.00  0.00           C
ATOM   1654 HG21 THR X 108      -5.346 -16.757  13.554  1.00  0.00           H
ATOM   1655 HG22 THR X 108      -4.772 -15.301  12.588  1.00  0.00           H
ATOM   1656 HG23 THR X 108      -5.413 -16.842  11.812  1.00  0.00           H
ATOM   1657  OG1 THR X 108      -6.878 -14.419  13.467  1.00  0.00           O
ATOM   1658  HG1 THR X 108      -7.729 -13.992  13.603  1.00  0.00           H
ATOM   1659  C   THR X 108      -6.514 -14.259  10.499  1.00  0.00           C
ATOM   1660  O   THR X 108      -5.838 -14.527   9.506  1.00  0.00           O
ATOM   1661  N   ARG X 109      -6.512 -13.045  11.120  1.00  0.00           N
ATOM   1662  H   ARG X 109      -7.015 -13.036  12.000  1.00  0.00           H
ATOM   1663  CA  ARG X 109      -5.788 -11.891  10.689  1.00  0.00           C
ATOM   1664  HA  ARG X 109      -5.808 -11.869   9.598  1.00  0.00           H
ATOM   1665  CB  ARG X 109      -6.419 -10.660  11.151  1.00  0.00           C
ATOM   1666  HB2 ARG X 109      -7.487 -10.678  10.929  1.00  0.00           H
ATOM   1667  HB3 ARG X 109      -6.273 -10.518  12.226  1.00  0.00           H
ATOM   1668  CG  ARG X 109      -5.879  -9.310  10.422  1.00  0.00           C
ATOM   1669  HG2 ARG X 109      -4.798  -9.170  10.483  1.00  0.00           H
ATOM   1670  HG3 ARG X 109      -6.157  -9.448   9.375  1.00  0.00           H
ATOM   1671  CD  ARG X 109      -6.443  -8.049  10.977  1.00  0.00           C
ATOM   1672  HD2 ARG X 109      -6.406  -8.190  12.056  1.00  0.00           H
ATOM   1673  HD3 ARG X 109      -5.752  -7.265  10.677  1.00  0.00           H
ATOM   1674  NE  ARG X 109      -7.806  -7.689  10.498  1.00  0.00           N
ATOM   1675  HE  ARG X 109      -8.203  -8.217   9.730  1.00  0.00           H
ATOM   1676  CZ  ARG X 109      -8.694  -6.895  11.113  1.00  0.00           C
ATOM   1677  NH1 ARG X 109      -8.333  -6.047  12.060  1.00  0.00           N
ATOM   1678 HH11 ARG X 109      -7.379  -6.084  12.384  1.00  0.00           H
ATOM   1679 HH12 ARG X 109      -9.060  -5.454  12.442  1.00  0.00           H
ATOM   1680  NH2 ARG X 109      -9.970  -6.955  10.822  1.00  0.00           N
ATOM   1681 HH21 ARG X 109     -10.217  -7.722  10.214  1.00  0.00           H
ATOM   1682 HH22 ARG X 109     -10.667  -6.512  11.400  1.00  0.00           H
ATOM   1683  C   ARG X 109      -4.322 -11.934  11.207  1.00  0.00           C
ATOM   1684  O   ARG X 109      -4.104 -11.918  12.436  1.00  0.00           O
ATOM   1685  N   MET X 110      -3.286 -11.871  10.354  1.00  0.00           N
ATOM   1686  H   MET X 110      -3.531 -11.887   9.373  1.00  0.00           H
ATOM   1687  CA  MET X 110      -1.881 -11.686  10.676  1.00  0.00           C
ATOM   1688  HA  MET X 110      -1.732 -12.204  11.625  1.00  0.00           H
ATOM   1689  CB  MET X 110      -0.974 -12.443   9.658  1.00  0.00           C
ATOM   1690  HB2 MET X 110      -1.244 -13.505   9.631  1.00  0.00           H
ATOM   1691  HB3 MET X 110      -1.119 -12.054   8.648  1.00  0.00           H
ATOM   1692  CG  MET X 110       0.535 -12.126  10.069  1.00  0.00           C
ATOM   1693  HG2 MET X 110       0.734 -11.095   9.794  1.00  0.00           H
ATOM   1694  HG3 MET X 110       0.654 -12.354  11.130  1.00  0.00           H
ATOM   1695  SD  MET X 110       1.666 -13.191   9.153  1.00  0.00           S
ATOM   1696  CE  MET X 110       1.429 -12.373   7.557  1.00  0.00           C
ATOM   1697  HE1 MET X 110       2.372 -12.456   7.024  1.00  0.00           H
ATOM   1698  HE2 MET X 110       0.658 -12.798   6.922  1.00  0.00           H
ATOM   1699  HE3 MET X 110       1.212 -11.315   7.718  1.00  0.00           H
ATOM   1700  C   MET X 110      -1.503 -10.140  10.631  1.00  0.00           C
ATOM   1701  O   MET X 110      -1.744  -9.507   9.591  1.00  0.00           O
ATOM   1702  N   SER X 111      -0.934  -9.620  11.746  1.00  0.00           N
ATOM   1703  H   SER X 111      -0.723 -10.253  12.496  1.00  0.00           H
ATOM   1704  CA  SER X 111      -0.445  -8.212  11.697  1.00  0.00           C
ATOM   1705  HA  SER X 111      -0.540  -7.803  10.691  1.00  0.00           H
ATOM   1706  CB  SER X 111      -1.179  -7.183  12.635  1.00  0.00           C
ATOM   1707  HB2 SER X 111      -0.903  -7.431  13.658  1.00  0.00           H
ATOM   1708  HB3 SER X 111      -0.899  -6.167  12.359  1.00  0.00           H
ATOM   1709  OG  SER X 111      -2.516  -7.251  12.285  1.00  0.00           O
ATOM   1710  HG  SER X 111      -2.750  -7.112  11.362  1.00  0.00           H
ATOM   1711  C   SER X 111       1.036  -8.112  12.013  1.00  0.00           C
ATOM   1712  O   SER X 111       1.507  -8.325  13.099  1.00  0.00           O
ATOM   1713  N   ILE X 112       1.828  -7.670  10.990  1.00  0.00           N
ATOM   1714  H   ILE X 112       1.391  -7.402  10.116  1.00  0.00           H
ATOM   1715  CA  ILE X 112       3.223  -7.258  11.235  1.00  0.00           C
ATOM   1716  HA  ILE X 112       3.697  -7.790  12.072  1.00  0.00           H
ATOM   1717  CB  ILE X 112       4.132  -7.636  10.002  1.00  0.00           C
ATOM   1718  HB  ILE X 112       3.925  -7.124   9.068  1.00  0.00           H
ATOM   1719  CG2 ILE X 112       5.609  -7.172  10.209  1.00  0.00           C
ATOM   1720 HG21 ILE X 112       6.089  -7.796  10.959  1.00  0.00           H
ATOM   1721 HG22 ILE X 112       5.661  -6.129  10.545  1.00  0.00           H
ATOM   1722 HG23 ILE X 112       6.160  -7.364   9.291  1.00  0.00           H
ATOM   1723  CG1 ILE X 112       4.189  -9.194   9.777  1.00  0.00           C
ATOM   1724 HG12 ILE X 112       5.240  -9.487   9.730  1.00  0.00           H
ATOM   1725 HG13 ILE X 112       3.684  -9.675  10.619  1.00  0.00           H
ATOM   1726  CD1 ILE X 112       3.610  -9.587   8.405  1.00  0.00           C
ATOM   1727 HD11 ILE X 112       2.673  -9.038   8.282  1.00  0.00           H
ATOM   1728 HD12 ILE X 112       3.525 -10.657   8.240  1.00  0.00           H
ATOM   1729 HD13 ILE X 112       4.423  -9.289   7.752  1.00  0.00           H
ATOM   1730  C   ILE X 112       3.340  -5.751  11.484  1.00  0.00           C
ATOM   1731  O   ILE X 112       2.948  -4.984  10.625  1.00  0.00           O
ATOM   1732  N   CYX X 113       3.995  -5.400  12.592  1.00  0.00           N
ATOM   1733  H   CYX X 113       4.287  -6.045  13.317  1.00  0.00           H
ATOM   1734  CA  CYX X 113       4.479  -4.014  12.838  1.00  0.00           C
ATOM   1735  HA  CYX X 113       4.327  -3.385  11.967  1.00  0.00           H
ATOM   1736  CB  CYX X 113       3.633  -3.421  13.973  1.00  0.00           C
ATOM   1737  HB2 CYX X 113       3.774  -4.011  14.875  1.00  0.00           H
ATOM   1738  HB3 CYX X 113       4.004  -2.451  14.298  1.00  0.00           H
ATOM   1739  SG  CYX X 113       1.937  -3.137  13.610  1.00  0.00           S
ATOM   1740  C   CYX X 113       5.963  -3.896  13.245  1.00  0.00           C
ATOM   1741  O   CYX X 113       6.481  -4.807  13.880  1.00  0.00           O
ATOM   1742  N   ILE X 114       6.556  -2.753  12.969  1.00  0.00           N
ATOM   1743  H   ILE X 114       5.957  -2.051  12.544  1.00  0.00           H
ATOM   1744  CA  ILE X 114       7.950  -2.465  13.209  1.00  0.00           C
ATOM   1745  HA  ILE X 114       8.391  -3.248  13.811  1.00  0.00           H
ATOM   1746  CB  ILE X 114       8.816  -2.390  11.950  1.00  0.00           C
ATOM   1747  HB  ILE X 114       8.303  -1.786  11.215  1.00  0.00           H
ATOM   1748  CG2 ILE X 114      10.249  -1.785  12.199  1.00  0.00           C
ATOM   1749 HG21 ILE X 114      10.501  -1.386  11.217  1.00  0.00           H
ATOM   1750 HG22 ILE X 114      10.986  -2.524  12.520  1.00  0.00           H
ATOM   1751 HG23 ILE X 114      10.203  -0.844  12.752  1.00  0.00           H
ATOM   1752  CG1 ILE X 114       8.940  -3.856  11.476  1.00  0.00           C
ATOM   1753 HG12 ILE X 114       9.767  -4.414  11.914  1.00  0.00           H
ATOM   1754 HG13 ILE X 114       8.030  -4.440  11.605  1.00  0.00           H
ATOM   1755  CD1 ILE X 114       9.083  -3.794   9.926  1.00  0.00           C
ATOM   1756 HD11 ILE X 114       9.385  -4.754   9.509  1.00  0.00           H
ATOM   1757 HD12 ILE X 114       9.883  -3.122   9.601  1.00  0.00           H
ATOM   1758 HD13 ILE X 114       8.098  -3.719   9.473  1.00  0.00           H
ATOM   1759  C   ILE X 114       8.129  -1.209  13.971  1.00  0.00           C
ATOM   1760  O   ILE X 114       7.535  -0.153  13.680  1.00  0.00           O
ATOM   1761  N   SER X 115       9.055  -1.266  14.980  1.00  0.00           N
ATOM   1762  H   SER X 115       9.585  -2.118  15.040  1.00  0.00           H
ATOM   1763  CA  SER X 115       9.194  -0.219  15.942  1.00  0.00           C
ATOM   1764  HA  SER X 115       9.177   0.731  15.409  1.00  0.00           H
ATOM   1765  CB  SER X 115       8.083  -0.326  17.028  1.00  0.00           C
ATOM   1766  HB2 SER X 115       7.153  -0.511  16.499  1.00  0.00           H
ATOM   1767  HB3 SER X 115       8.221  -1.246  17.588  1.00  0.00           H
ATOM   1768  OG  SER X 115       7.997   0.863  17.821  1.00  0.00           O
ATOM   1769  HG  SER X 115       7.306   1.375  17.393  1.00  0.00           H
ATOM   1770  C   SER X 115      10.588  -0.302  16.668  1.00  0.00           C
ATOM   1771  O   SER X 115      11.285  -1.301  16.627  1.00  0.00           O
ATOM   1772  N   GLY X 116      11.083   0.818  17.225  1.00  0.00           N
ATOM   1773  H   GLY X 116      10.378   1.543  17.287  1.00  0.00           H
ATOM   1774  CA  GLY X 116      12.463   1.052  17.774  1.00  0.00           C
ATOM   1775  HA2 GLY X 116      12.330   1.566  18.734  1.00  0.00           H
ATOM   1776  HA3 GLY X 116      12.873   0.059  17.950  1.00  0.00           H
ATOM   1777  C   GLY X 116      13.382   1.839  16.817  1.00  0.00           C
ATOM   1778  O   GLY X 116      13.060   2.231  15.704  1.00  0.00           O
ATOM   1779  N   PRO X 117      14.667   2.048  17.289  1.00  0.00           N
ATOM   1780  CD  PRO X 117      15.114   1.491  18.548  1.00  0.00           C
ATOM   1781  HD2 PRO X 117      15.557   0.497  18.464  1.00  0.00           H
ATOM   1782  HD3 PRO X 117      14.298   1.459  19.273  1.00  0.00           H
ATOM   1783  CG  PRO X 117      16.229   2.473  19.029  1.00  0.00           C
ATOM   1784  HG2 PRO X 117      17.001   2.136  19.710  1.00  0.00           H
ATOM   1785  HG3 PRO X 117      15.732   3.367  19.427  1.00  0.00           H
ATOM   1786  CB  PRO X 117      16.759   3.021  17.693  1.00  0.00           C
ATOM   1787  HB2 PRO X 117      17.521   2.376  17.246  1.00  0.00           H
ATOM   1788  HB3 PRO X 117      17.247   3.996  17.716  1.00  0.00           H
ATOM   1789  CA  PRO X 117      15.551   3.067  16.841  1.00  0.00           C
ATOM   1790  HA  PRO X 117      14.973   3.988  16.918  1.00  0.00           H
ATOM   1791  C   PRO X 117      15.975   2.979  15.330  1.00  0.00           C
ATOM   1792  O   PRO X 117      16.119   1.890  14.758  1.00  0.00           O
ATOM   1793  N   ASN X 118      16.452   4.108  14.789  1.00  0.00           N
ATOM   1794  H   ASN X 118      16.660   4.909  15.372  1.00  0.00           H
ATOM   1795  CA  ASN X 118      16.949   4.295  13.328  1.00  0.00           C
ATOM   1796  HA  ASN X 118      16.192   4.178  12.558  1.00  0.00           H
ATOM   1797  CB  ASN X 118      17.714   5.633  13.332  1.00  0.00           C
ATOM   1798  HB2 ASN X 118      17.052   6.427  13.676  1.00  0.00           H
ATOM   1799  HB3 ASN X 118      18.586   5.473  13.965  1.00  0.00           H
ATOM   1800  CG  ASN X 118      18.283   5.965  12.040  1.00  0.00           C
ATOM   1801  OD1 ASN X 118      17.578   6.046  11.060  1.00  0.00           O
ATOM   1802  ND2 ASN X 118      19.584   6.148  11.980  1.00  0.00           N
ATOM   1803 HD21 ASN X 118      20.211   6.033  12.761  1.00  0.00           H
ATOM   1804 HD22 ASN X 118      20.021   6.182  11.065  1.00  0.00           H
ATOM   1805  C   ASN X 118      17.967   3.158  12.994  1.00  0.00           C
ATOM   1806  O   ASN X 118      17.868   2.726  11.858  1.00  0.00           O
ATOM   1807  N   ASN X 119      18.835   2.718  13.947  1.00  0.00           N
ATOM   1808  H   ASN X 119      18.708   3.014  14.914  1.00  0.00           H
ATOM   1809  CA  ASN X 119      19.779   1.664  13.718  1.00  0.00           C
ATOM   1810  HA  ASN X 119      19.785   1.384  12.662  1.00  0.00           H
ATOM   1811  CB  ASN X 119      21.141   2.313  14.087  1.00  0.00           C
ATOM   1812  HB2 ASN X 119      21.118   2.545  15.154  1.00  0.00           H
ATOM   1813  HB3 ASN X 119      21.978   1.630  14.000  1.00  0.00           H
ATOM   1814  CG  ASN X 119      21.504   3.529  13.208  1.00  0.00           C
ATOM   1815  OD1 ASN X 119      21.305   4.675  13.561  1.00  0.00           O
ATOM   1816  ND2 ASN X 119      21.683   3.346  11.900  1.00  0.00           N
ATOM   1817 HD21 ASN X 119      21.673   2.447  11.442  1.00  0.00           H
ATOM   1818 HD22 ASN X 119      21.516   4.164  11.331  1.00  0.00           H
ATOM   1819  C   ASN X 119      19.550   0.374  14.485  1.00  0.00           C
ATOM   1820  O   ASN X 119      20.231  -0.634  14.254  1.00  0.00           O
ATOM   1821  N   ASN X 120      18.438   0.307  15.237  1.00  0.00           N
ATOM   1822  H   ASN X 120      17.962   1.196  15.270  1.00  0.00           H
ATOM   1823  CA  ASN X 120      18.026  -0.787  16.100  1.00  0.00           C
ATOM   1824  HA  ASN X 120      18.594  -1.654  15.741  1.00  0.00           H
ATOM   1825  CB  ASN X 120      18.451  -0.633  17.602  1.00  0.00           C
ATOM   1826  HB2 ASN X 120      17.759   0.051  18.094  1.00  0.00           H
ATOM   1827  HB3 ASN X 120      18.475  -1.640  18.013  1.00  0.00           H
ATOM   1828  CG  ASN X 120      19.875  -0.088  17.810  1.00  0.00           C
ATOM   1829  OD1 ASN X 120      20.077   0.576  18.821  1.00  0.00           O
ATOM   1830  ND2 ASN X 120      20.748  -0.523  17.014  1.00  0.00           N
ATOM   1831 HD21 ASN X 120      20.527  -1.253  16.351  1.00  0.00           H
ATOM   1832 HD22 ASN X 120      21.678  -0.191  17.265  1.00  0.00           H
ATOM   1833  C   ASN X 120      16.524  -1.084  15.856  1.00  0.00           C
ATOM   1834  O   ASN X 120      15.834  -1.601  16.765  1.00  0.00           O
ATOM   1835  N   ALA X 121      16.027  -0.930  14.612  1.00  0.00           N
ATOM   1836  H   ALA X 121      16.589  -0.483  13.914  1.00  0.00           H
ATOM   1837  CA  ALA X 121      14.679  -1.307  14.244  1.00  0.00           C
ATOM   1838  HA  ALA X 121      13.958  -0.853  14.921  1.00  0.00           H
ATOM   1839  CB  ALA X 121      14.421  -0.558  12.954  1.00  0.00           C
ATOM   1840  HB1 ALA X 121      15.212  -0.942  12.310  1.00  0.00           H
ATOM   1841  HB2 ALA X 121      14.540   0.513  13.154  1.00  0.00           H
ATOM   1842  HB3 ALA X 121      13.469  -0.848  12.505  1.00  0.00           H
ATOM   1843  C   ALA X 121      14.421  -2.839  14.333  1.00  0.00           C
ATOM   1844  O   ALA X 121      15.285  -3.686  14.227  1.00  0.00           O
ATOM   1845  N   SER X 122      13.152  -3.125  14.635  1.00  0.00           N
ATOM   1846  H   SER X 122      12.403  -2.452  14.618  1.00  0.00           H
ATOM   1847  CA  SER X 122      12.720  -4.457  15.113  1.00  0.00           C
ATOM   1848  HA  SER X 122      13.376  -5.280  14.826  1.00  0.00           H
ATOM   1849  CB  SER X 122      12.898  -4.364  16.640  1.00  0.00           C
ATOM   1850  HB2 SER X 122      13.843  -3.946  16.974  1.00  0.00           H
ATOM   1851  HB3 SER X 122      12.166  -3.627  16.989  1.00  0.00           H
ATOM   1852  OG  SER X 122      12.529  -5.621  17.140  1.00  0.00           O
ATOM   1853  HG  SER X 122      13.317  -6.171  17.078  1.00  0.00           H
ATOM   1854  C   SER X 122      11.250  -4.767  14.823  1.00  0.00           C
ATOM   1855  O   SER X 122      10.435  -3.944  15.190  1.00  0.00           O
ATOM   1856  N   ALA X 123      10.841  -5.921  14.304  1.00  0.00           N
ATOM   1857  H   ALA X 123      11.616  -6.572  14.218  1.00  0.00           H
ATOM   1858  CA  ALA X 123       9.445  -6.387  14.211  1.00  0.00           C
ATOM   1859  HA  ALA X 123       8.805  -5.516  14.059  1.00  0.00           H
ATOM   1860  CB  ALA X 123       9.259  -7.224  12.979  1.00  0.00           C
ATOM   1861  HB1 ALA X 123       8.265  -7.307  12.568  1.00  0.00           H
ATOM   1862  HB2 ALA X 123       9.708  -8.215  13.079  1.00  0.00           H
ATOM   1863  HB3 ALA X 123       9.919  -6.923  12.161  1.00  0.00           H
ATOM   1864  C   ALA X 123       8.906  -7.028  15.508  1.00  0.00           C
ATOM   1865  O   ALA X 123       9.615  -7.744  16.188  1.00  0.00           O
ATOM   1866  N   VAL X 124       7.605  -7.001  15.639  1.00  0.00           N
ATOM   1867  H   VAL X 124       7.137  -6.464  14.920  1.00  0.00           H
ATOM   1868  CA  VAL X 124       6.752  -7.957  16.363  1.00  0.00           C
ATOM   1869  HA  VAL X 124       7.341  -8.786  16.752  1.00  0.00           H
ATOM   1870  CB  VAL X 124       6.041  -7.292  17.570  1.00  0.00           C
ATOM   1871  HB  VAL X 124       5.430  -6.476  17.169  1.00  0.00           H
ATOM   1872  CG1 VAL X 124       5.034  -8.222  18.274  1.00  0.00           C
ATOM   1873 HG11 VAL X 124       4.221  -8.388  17.558  1.00  0.00           H
ATOM   1874 HG12 VAL X 124       5.566  -9.126  18.596  1.00  0.00           H
ATOM   1875 HG13 VAL X 124       4.546  -7.679  19.072  1.00  0.00           H
ATOM   1876  CG2 VAL X 124       7.095  -6.834  18.622  1.00  0.00           C
ATOM   1877 HG21 VAL X 124       7.860  -7.604  18.772  1.00  0.00           H
ATOM   1878 HG22 VAL X 124       6.592  -6.690  19.580  1.00  0.00           H
ATOM   1879 HG23 VAL X 124       7.512  -5.900  18.237  1.00  0.00           H
ATOM   1880  C   VAL X 124       5.701  -8.412  15.320  1.00  0.00           C
ATOM   1881  O   VAL X 124       5.087  -7.636  14.649  1.00  0.00           O
ATOM   1882  N   ILE X 125       5.481  -9.756  15.217  1.00  0.00           N
ATOM   1883  H   ILE X 125       6.057 -10.430  15.691  1.00  0.00           H
ATOM   1884  CA  ILE X 125       4.487 -10.309  14.364  1.00  0.00           C
ATOM   1885  HA  ILE X 125       3.988  -9.662  13.641  1.00  0.00           H
ATOM   1886  CB  ILE X 125       5.235 -11.358  13.486  1.00  0.00           C
ATOM   1887  HB  ILE X 125       5.712 -12.075  14.153  1.00  0.00           H
ATOM   1888  CG2 ILE X 125       4.227 -12.183  12.699  1.00  0.00           C
ATOM   1889 HG21 ILE X 125       4.654 -13.071  12.226  1.00  0.00           H
ATOM   1890 HG22 ILE X 125       3.652 -11.576  12.010  1.00  0.00           H
ATOM   1891 HG23 ILE X 125       3.513 -12.630  13.399  1.00  0.00           H
ATOM   1892  CG1 ILE X 125       6.310 -10.879  12.460  1.00  0.00           C
ATOM   1893 HG12 ILE X 125       6.363 -11.520  11.580  1.00  0.00           H
ATOM   1894 HG13 ILE X 125       5.913  -9.918  12.129  1.00  0.00           H
ATOM   1895  CD1 ILE X 125       7.778 -10.551  12.920  1.00  0.00           C
ATOM   1896 HD11 ILE X 125       8.352 -10.167  12.078  1.00  0.00           H
ATOM   1897 HD12 ILE X 125       8.254 -11.469  13.260  1.00  0.00           H
ATOM   1898 HD13 ILE X 125       7.787  -9.804  13.712  1.00  0.00           H
ATOM   1899  C   ILE X 125       3.412 -10.844  15.280  1.00  0.00           C
ATOM   1900  O   ILE X 125       3.573 -11.670  16.183  1.00  0.00           O
ATOM   1901  N   TRP X 126       2.156 -10.471  15.002  1.00  0.00           N
ATOM   1902  H   TRP X 126       2.044  -9.860  14.205  1.00  0.00           H
ATOM   1903  CA  TRP X 126       0.857 -10.978  15.595  1.00  0.00           C
ATOM   1904  HA  TRP X 126       0.922 -11.517  16.538  1.00  0.00           H
ATOM   1905  CB  TRP X 126       0.018  -9.741  15.893  1.00  0.00           C
ATOM   1906  HB2 TRP X 126      -0.113  -9.177  14.966  1.00  0.00           H
ATOM   1907  HB3 TRP X 126      -1.007 -10.002  16.163  1.00  0.00           H
ATOM   1908  CG  TRP X 126       0.565  -8.741  16.935  1.00  0.00           C
ATOM   1909  CD1 TRP X 126       1.646  -7.916  16.662  1.00  0.00           C
ATOM   1910  HD1 TRP X 126       2.227  -8.035  15.764  1.00  0.00           H
ATOM   1911  NE1 TRP X 126       1.923  -7.207  17.803  1.00  0.00           N
ATOM   1912  HE1 TRP X 126       2.634  -6.491  17.800  1.00  0.00           H
ATOM   1913  CE2 TRP X 126       1.007  -7.413  18.839  1.00  0.00           C
ATOM   1914  CZ2 TRP X 126       0.858  -6.882  20.125  1.00  0.00           C
ATOM   1915  HZ2 TRP X 126       1.596  -6.157  20.408  1.00  0.00           H
ATOM   1916  CH2 TRP X 126      -0.327  -7.266  20.798  1.00  0.00           C
ATOM   1917  HH2 TRP X 126      -0.460  -6.798  21.754  1.00  0.00           H
ATOM   1918  CZ3 TRP X 126      -1.203  -8.230  20.267  1.00  0.00           C
ATOM   1919  HZ3 TRP X 126      -2.043  -8.518  20.878  1.00  0.00           H
ATOM   1920  CE3 TRP X 126      -1.036  -8.727  18.963  1.00  0.00           C
ATOM   1921  HE3 TRP X 126      -1.880  -9.284  18.561  1.00  0.00           H
ATOM   1922  CD2 TRP X 126       0.100  -8.403  18.226  1.00  0.00           C
ATOM   1923  C   TRP X 126       0.163 -12.053  14.737  1.00  0.00           C
ATOM   1924  O   TRP X 126       0.055 -11.922  13.567  1.00  0.00           O
ATOM   1925  N   TYR X 127      -0.499 -12.979  15.404  1.00  0.00           N
ATOM   1926  H   TYR X 127      -0.501 -13.024  16.411  1.00  0.00           H
ATOM   1927  CA  TYR X 127      -1.471 -13.878  14.803  1.00  0.00           C
ATOM   1928  HA  TYR X 127      -1.977 -13.348  13.997  1.00  0.00           H
ATOM   1929  CB  TYR X 127      -0.764 -15.152  14.110  1.00  0.00           C
ATOM   1930  HB2 TYR X 127       0.061 -14.713  13.542  1.00  0.00           H
ATOM   1931  HB3 TYR X 127      -0.443 -15.718  14.984  1.00  0.00           H
ATOM   1932  CG  TYR X 127      -1.720 -15.983  13.314  1.00  0.00           C
ATOM   1933  CD1 TYR X 127      -1.759 -15.773  11.956  1.00  0.00           C
ATOM   1934  HD1 TYR X 127      -1.256 -14.918  11.539  1.00  0.00           H
ATOM   1935  CE1 TYR X 127      -2.475 -16.726  11.197  1.00  0.00           C
ATOM   1936  HE1 TYR X 127      -2.582 -16.642  10.124  1.00  0.00           H
ATOM   1937  CZ  TYR X 127      -3.087 -17.814  11.819  1.00  0.00           C
ATOM   1938  OH  TYR X 127      -3.674 -18.761  10.962  1.00  0.00           O
ATOM   1939  HH  TYR X 127      -3.743 -18.459  10.047  1.00  0.00           H
ATOM   1940  CE2 TYR X 127      -3.016 -18.010  13.219  1.00  0.00           C
ATOM   1941  HE2 TYR X 127      -3.617 -18.837  13.560  1.00  0.00           H
ATOM   1942  CD2 TYR X 127      -2.347 -17.103  14.029  1.00  0.00           C
ATOM   1943  HD2 TYR X 127      -2.320 -17.217  15.100  1.00  0.00           H
ATOM   1944  C   TYR X 127      -2.613 -14.147  15.762  1.00  0.00           C
ATOM   1945  O   TYR X 127      -2.360 -14.141  16.987  1.00  0.00           O
ATOM   1946  N   ASN X 128      -3.855 -14.216  15.369  1.00  0.00           N
ATOM   1947  H   ASN X 128      -4.072 -14.300  14.386  1.00  0.00           H
ATOM   1948  CA  ASN X 128      -5.031 -14.303  16.274  1.00  0.00           C
ATOM   1949  HA  ASN X 128      -5.939 -14.063  15.728  1.00  0.00           H
ATOM   1950  CB  ASN X 128      -5.262 -15.734  16.658  1.00  0.00           C
ATOM   1951  HB2 ASN X 128      -5.036 -16.317  15.759  1.00  0.00           H
ATOM   1952  HB3 ASN X 128      -4.688 -16.091  17.513  1.00  0.00           H
ATOM   1953  CG  ASN X 128      -6.698 -16.052  17.055  1.00  0.00           C
ATOM   1954  OD1 ASN X 128      -7.633 -15.556  16.435  1.00  0.00           O
ATOM   1955  ND2 ASN X 128      -6.835 -16.772  18.159  1.00  0.00           N
ATOM   1956 HD21 ASN X 128      -6.004 -17.095  18.635  1.00  0.00           H
ATOM   1957 HD22 ASN X 128      -7.790 -16.748  18.477  1.00  0.00           H
ATOM   1958  C   ASN X 128      -5.031 -13.299  17.406  1.00  0.00           C
ATOM   1959  O   ASN X 128      -5.160 -13.639  18.613  1.00  0.00           O
ATOM   1960  N   ARG X 129      -4.665 -12.099  17.116  1.00  0.00           N
ATOM   1961  H   ARG X 129      -4.498 -11.834  16.161  1.00  0.00           H
ATOM   1962  CA  ARG X 129      -4.575 -11.010  18.095  1.00  0.00           C
ATOM   1963  HA  ARG X 129      -4.174 -10.116  17.598  1.00  0.00           H
ATOM   1964  CB  ARG X 129      -5.950 -10.495  18.491  1.00  0.00           C
ATOM   1965  HB2 ARG X 129      -6.474 -11.274  19.037  1.00  0.00           H
ATOM   1966  HB3 ARG X 129      -5.874  -9.582  19.093  1.00  0.00           H
ATOM   1967  CG  ARG X 129      -6.739  -9.970  17.289  1.00  0.00           C
ATOM   1968  HG2 ARG X 129      -6.051  -9.646  16.511  1.00  0.00           H
ATOM   1969  HG3 ARG X 129      -7.230 -10.844  16.877  1.00  0.00           H
ATOM   1970  CD  ARG X 129      -7.714  -8.856  17.568  1.00  0.00           C
ATOM   1971  HD2 ARG X 129      -8.496  -8.823  16.810  1.00  0.00           H
ATOM   1972  HD3 ARG X 129      -8.175  -9.119  18.523  1.00  0.00           H
ATOM   1973  NE  ARG X 129      -7.126  -7.540  17.642  1.00  0.00           N
ATOM   1974  HE  ARG X 129      -7.021  -7.180  18.575  1.00  0.00           H
ATOM   1975  CZ  ARG X 129      -7.088  -6.605  16.673  1.00  0.00           C
ATOM   1976  NH1 ARG X 129      -7.659  -6.855  15.540  1.00  0.00           N
ATOM   1977 HH11 ARG X 129      -8.086  -7.754  15.364  1.00  0.00           H
ATOM   1978 HH12 ARG X 129      -7.596  -6.186  14.791  1.00  0.00           H
ATOM   1979  NH2 ARG X 129      -6.654  -5.414  16.777  1.00  0.00           N
ATOM   1980 HH21 ARG X 129      -6.390  -4.992  17.649  1.00  0.00           H
ATOM   1981 HH22 ARG X 129      -6.593  -4.971  15.875  1.00  0.00           H
ATOM   1982  C   ARG X 129      -3.587 -11.153  19.288  1.00  0.00           C
ATOM   1983  O   ARG X 129      -3.700 -10.327  20.230  1.00  0.00           O
ATOM   1984  N   ARG X 130      -2.607 -12.056  19.255  1.00  0.00           N
ATOM   1985  H   ARG X 130      -2.597 -12.657  18.446  1.00  0.00           H
ATOM   1986  CA  ARG X 130      -1.413 -12.038  20.151  1.00  0.00           C
ATOM   1987  HA  ARG X 130      -1.247 -11.039  20.567  1.00  0.00           H
ATOM   1988  CB  ARG X 130      -1.498 -13.056  21.339  1.00  0.00           C
ATOM   1989  HB2 ARG X 130      -1.865 -14.018  20.999  1.00  0.00           H
ATOM   1990  HB3 ARG X 130      -0.489 -13.250  21.702  1.00  0.00           H
ATOM   1991  CG  ARG X 130      -2.459 -12.544  22.422  1.00  0.00           C
ATOM   1992  HG2 ARG X 130      -3.359 -12.243  21.883  1.00  0.00           H
ATOM   1993  HG3 ARG X 130      -2.711 -13.329  23.128  1.00  0.00           H
ATOM   1994  CD  ARG X 130      -1.915 -11.389  23.283  1.00  0.00           C
ATOM   1995  HD2 ARG X 130      -1.781 -10.513  22.656  1.00  0.00           H
ATOM   1996  HD3 ARG X 130      -2.573 -11.172  24.127  1.00  0.00           H
ATOM   1997  NE  ARG X 130      -0.620 -11.535  23.925  1.00  0.00           N
ATOM   1998  HE  ARG X 130      -0.214 -12.455  24.018  1.00  0.00           H
ATOM   1999  CZ  ARG X 130       0.166 -10.591  24.462  1.00  0.00           C
ATOM   2000  NH1 ARG X 130       0.051  -9.328  24.344  1.00  0.00           N
ATOM   2001 HH11 ARG X 130      -0.796  -8.989  23.898  1.00  0.00           H
ATOM   2002 HH12 ARG X 130       0.818  -8.710  24.564  1.00  0.00           H
ATOM   2003  NH2 ARG X 130       1.156 -10.954  25.159  1.00  0.00           N
ATOM   2004 HH21 ARG X 130       1.174 -11.936  25.409  1.00  0.00           H
ATOM   2005 HH22 ARG X 130       1.311 -10.262  25.885  1.00  0.00           H
ATOM   2006  C   ARG X 130      -0.103 -12.203  19.347  1.00  0.00           C
ATOM   2007  O   ARG X 130      -0.107 -12.822  18.284  1.00  0.00           O
ATOM   2008  N   PRO X 131       1.020 -11.590  19.850  1.00  0.00           N
ATOM   2009  CD  PRO X 131       1.121 -10.916  21.155  1.00  0.00           C
ATOM   2010  HD2 PRO X 131       1.182 -11.553  22.039  1.00  0.00           H
ATOM   2011  HD3 PRO X 131       0.269 -10.248  21.317  1.00  0.00           H
ATOM   2012  CG  PRO X 131       2.389 -10.112  21.133  1.00  0.00           C
ATOM   2013  HG2 PRO X 131       2.872  -9.946  22.100  1.00  0.00           H
ATOM   2014  HG3 PRO X 131       2.104  -9.202  20.610  1.00  0.00           H
ATOM   2015  CB  PRO X 131       3.363 -11.070  20.354  1.00  0.00           C
ATOM   2016  HB2 PRO X 131       3.780 -11.752  21.098  1.00  0.00           H
ATOM   2017  HB3 PRO X 131       4.117 -10.567  19.755  1.00  0.00           H
ATOM   2018  CA  PRO X 131       2.406 -11.789  19.383  1.00  0.00           C
ATOM   2019  HA  PRO X 131       2.491 -11.328  18.403  1.00  0.00           H
ATOM   2020  C   PRO X 131       2.775 -13.277  19.334  1.00  0.00           C
ATOM   2021  O   PRO X 131       2.358 -14.018  20.236  1.00  0.00           O
ATOM   2022  N   VAL X 132       3.567 -13.630  18.326  1.00  0.00           N
ATOM   2023  H   VAL X 132       3.594 -12.938  17.587  1.00  0.00           H
ATOM   2024  CA  VAL X 132       4.179 -14.983  18.136  1.00  0.00           C
ATOM   2025  HA  VAL X 132       4.193 -15.438  19.124  1.00  0.00           H
ATOM   2026  CB  VAL X 132       3.195 -15.884  17.363  1.00  0.00           C
ATOM   2027  HB  VAL X 132       2.340 -16.139  17.987  1.00  0.00           H
ATOM   2028  CG1 VAL X 132       2.667 -15.134  16.145  1.00  0.00           C
ATOM   2029 HG11 VAL X 132       3.586 -14.647  15.800  1.00  0.00           H
ATOM   2030 HG12 VAL X 132       2.164 -15.775  15.424  1.00  0.00           H
ATOM   2031 HG13 VAL X 132       1.999 -14.316  16.393  1.00  0.00           H
ATOM   2032  CG2 VAL X 132       3.788 -17.215  16.905  1.00  0.00           C
ATOM   2033 HG21 VAL X 132       4.481 -16.942  16.102  1.00  0.00           H
ATOM   2034 HG22 VAL X 132       2.946 -17.803  16.548  1.00  0.00           H
ATOM   2035 HG23 VAL X 132       4.170 -17.698  17.799  1.00  0.00           H
ATOM   2036  C   VAL X 132       5.616 -15.009  17.666  1.00  0.00           C
ATOM   2037  O   VAL X 132       6.407 -15.818  18.089  1.00  0.00           O
ATOM   2038  N   THR X 133       6.057 -14.069  16.768  1.00  0.00           N
ATOM   2039  H   THR X 133       5.350 -13.411  16.473  1.00  0.00           H
ATOM   2040  CA  THR X 133       7.441 -14.070  16.190  1.00  0.00           C
ATOM   2041  HA  THR X 133       8.033 -14.823  16.714  1.00  0.00           H
ATOM   2042  CB  THR X 133       7.431 -14.535  14.772  1.00  0.00           C
ATOM   2043  HB  THR X 133       6.873 -13.910  14.082  1.00  0.00           H
ATOM   2044  CG2 THR X 133       8.772 -14.722  14.145  1.00  0.00           C
ATOM   2045 HG21 THR X 133       9.105 -13.779  13.710  1.00  0.00           H
ATOM   2046 HG22 THR X 133       8.807 -15.508  13.391  1.00  0.00           H
ATOM   2047 HG23 THR X 133       9.518 -14.885  14.918  1.00  0.00           H
ATOM   2048  OG1 THR X 133       6.858 -15.762  14.714  1.00  0.00           O
ATOM   2049  HG1 THR X 133       6.122 -15.679  14.102  1.00  0.00           H
ATOM   2050  C   THR X 133       8.052 -12.651  16.285  1.00  0.00           C
ATOM   2051  O   THR X 133       7.381 -11.627  16.233  1.00  0.00           O
ATOM   2052  N   GLU X 134       9.417 -12.589  16.257  1.00  0.00           N
ATOM   2053  H   GLU X 134       9.871 -13.493  16.311  1.00  0.00           H
ATOM   2054  CA  GLU X 134      10.300 -11.472  16.343  1.00  0.00           C
ATOM   2055  HA  GLU X 134       9.799 -10.505  16.297  1.00  0.00           H
ATOM   2056  CB  GLU X 134      11.076 -11.387  17.703  1.00  0.00           C
ATOM   2057  HB2 GLU X 134      11.880 -12.124  17.733  1.00  0.00           H
ATOM   2058  HB3 GLU X 134      11.671 -10.466  17.711  1.00  0.00           H
ATOM   2059  CG  GLU X 134      10.132 -11.351  18.947  1.00  0.00           C
ATOM   2060  HG2 GLU X 134      10.637 -10.769  19.724  1.00  0.00           H
ATOM   2061  HG3 GLU X 134       9.208 -10.791  18.772  1.00  0.00           H
ATOM   2062  CD  GLU X 134       9.874 -12.734  19.483  1.00  0.00           C
ATOM   2063  OE1 GLU X 134       8.728 -12.970  19.869  1.00  0.00           O
ATOM   2064  OE2 GLU X 134      10.853 -13.462  19.623  1.00  0.00           O
ATOM   2065  C   GLU X 134      11.240 -11.396  15.144  1.00  0.00           C
ATOM   2066  O   GLU X 134      11.959 -12.373  14.858  1.00  0.00           O
ATOM   2067  N   ILE X 135      11.474 -10.177  14.535  1.00  0.00           N
ATOM   2068  H   ILE X 135      11.055  -9.347  14.919  1.00  0.00           H
ATOM   2069  CA  ILE X 135      12.478 -10.016  13.464  1.00  0.00           C
ATOM   2070  HA  ILE X 135      13.238 -10.790  13.463  1.00  0.00           H
ATOM   2071  CB  ILE X 135      11.841 -10.043  12.016  1.00  0.00           C
ATOM   2072  HB  ILE X 135      10.952  -9.421  11.963  1.00  0.00           H
ATOM   2073  CG2 ILE X 135      12.890  -9.435  11.045  1.00  0.00           C
ATOM   2074 HG21 ILE X 135      13.071  -8.398  11.310  1.00  0.00           H
ATOM   2075 HG22 ILE X 135      12.385  -9.443  10.075  1.00  0.00           H
ATOM   2076 HG23 ILE X 135      13.775 -10.075  11.006  1.00  0.00           H
ATOM   2077  CG1 ILE X 135      11.395 -11.406  11.477  1.00  0.00           C
ATOM   2078 HG12 ILE X 135      12.199 -12.035  11.103  1.00  0.00           H
ATOM   2079 HG13 ILE X 135      10.864 -11.890  12.304  1.00  0.00           H
ATOM   2080  CD1 ILE X 135      10.443 -11.407  10.311  1.00  0.00           C
ATOM   2081 HD11 ILE X 135       9.716 -10.602  10.336  1.00  0.00           H
ATOM   2082 HD12 ILE X 135       9.992 -12.399  10.188  1.00  0.00           H
ATOM   2083 HD13 ILE X 135      11.030 -11.239   9.398  1.00  0.00           H
ATOM   2084  C   ILE X 135      13.355  -8.816  13.858  1.00  0.00           C
ATOM   2085  O   ILE X 135      12.855  -7.822  14.296  1.00  0.00           O
ATOM   2086  N   ASN X 136      14.673  -8.864  13.567  1.00  0.00           N
ATOM   2087  H   ASN X 136      15.032  -9.715  13.149  1.00  0.00           H
ATOM   2088  CA  ASN X 136      15.634  -7.885  13.974  1.00  0.00           C
ATOM   2089  HA  ASN X 136      15.213  -6.896  14.121  1.00  0.00           H
ATOM   2090  CB  ASN X 136      16.156  -8.363  15.360  1.00  0.00           C
ATOM   2091  HB2 ASN X 136      16.625  -9.336  15.241  1.00  0.00           H
ATOM   2092  HB3 ASN X 136      16.948  -7.704  15.723  1.00  0.00           H
ATOM   2093  CG  ASN X 136      15.127  -8.391  16.462  1.00  0.00           C
ATOM   2094  OD1 ASN X 136      14.557  -7.398  16.981  1.00  0.00           O
ATOM   2095  ND2 ASN X 136      14.767  -9.599  16.897  1.00  0.00           N
ATOM   2096 HD21 ASN X 136      15.145 -10.445  16.507  1.00  0.00           H
ATOM   2097 HD22 ASN X 136      14.075  -9.638  17.630  1.00  0.00           H
ATOM   2098  C   ASN X 136      16.740  -7.711  12.929  1.00  0.00           C
ATOM   2099  O   ASN X 136      16.914  -8.436  11.955  1.00  0.00           O
ATOM   2100  N   THR X 137      17.538  -6.683  13.079  1.00  0.00           N
ATOM   2101  H   THR X 137      17.178  -6.011  13.743  1.00  0.00           H
ATOM   2102  CA  THR X 137      18.444  -6.064  11.917  1.00  0.00           C
ATOM   2103  HA  THR X 137      17.723  -5.839  11.136  1.00  0.00           H
ATOM   2104  CB  THR X 137      19.213  -4.736  12.319  1.00  0.00           C
ATOM   2105  HB  THR X 137      19.710  -4.389  11.410  1.00  0.00           H
ATOM   2106  CG2 THR X 137      18.308  -3.684  12.924  1.00  0.00           C
ATOM   2107 HG21 THR X 137      18.845  -2.735  12.912  1.00  0.00           H
ATOM   2108 HG22 THR X 137      17.979  -3.866  13.949  1.00  0.00           H
ATOM   2109 HG23 THR X 137      17.449  -3.559  12.269  1.00  0.00           H
ATOM   2110  OG1 THR X 137      20.336  -5.019  13.152  1.00  0.00           O
ATOM   2111  HG1 THR X 137      20.966  -5.597  12.719  1.00  0.00           H
ATOM   2112  C   THR X 137      19.384  -7.092  11.239  1.00  0.00           C
ATOM   2113  O   THR X 137      19.791  -8.059  11.790  1.00  0.00           O
ATOM   2114  N   TRP X 138      19.682  -6.745   9.959  1.00  0.00           N
ATOM   2115  H   TRP X 138      19.207  -5.943   9.565  1.00  0.00           H
ATOM   2116  CA  TRP X 138      20.804  -7.374   9.171  1.00  0.00           C
ATOM   2117  HA  TRP X 138      21.423  -7.988   9.821  1.00  0.00           H
ATOM   2118  CB  TRP X 138      20.146  -8.265   8.078  1.00  0.00           C
ATOM   2119  HB2 TRP X 138      20.953  -8.602   7.423  1.00  0.00           H
ATOM   2120  HB3 TRP X 138      19.785  -9.186   8.544  1.00  0.00           H
ATOM   2121  CG  TRP X 138      19.046  -7.724   7.226  1.00  0.00           C
ATOM   2122  CD1 TRP X 138      19.176  -7.150   5.983  1.00  0.00           C
ATOM   2123  HD1 TRP X 138      20.157  -6.952   5.561  1.00  0.00           H
ATOM   2124  NE1 TRP X 138      17.980  -7.135   5.338  1.00  0.00           N
ATOM   2125  HE1 TRP X 138      17.952  -6.919   4.348  1.00  0.00           H
ATOM   2126  CE2 TRP X 138      16.985  -7.605   6.155  1.00  0.00           C
ATOM   2127  CZ2 TRP X 138      15.629  -7.658   6.056  1.00  0.00           C
ATOM   2128  HZ2 TRP X 138      15.148  -7.351   5.145  1.00  0.00           H
ATOM   2129  CH2 TRP X 138      14.798  -8.085   7.137  1.00  0.00           C
ATOM   2130  HH2 TRP X 138      13.731  -8.118   6.976  1.00  0.00           H
ATOM   2131  CZ3 TRP X 138      15.338  -8.356   8.384  1.00  0.00           C
ATOM   2132  HZ3 TRP X 138      14.765  -8.405   9.302  1.00  0.00           H
ATOM   2133  CE3 TRP X 138      16.694  -8.195   8.506  1.00  0.00           C
ATOM   2134  HE3 TRP X 138      17.086  -8.237   9.521  1.00  0.00           H
ATOM   2135  CD2 TRP X 138      17.613  -7.905   7.415  1.00  0.00           C
ATOM   2136  C   TRP X 138      21.805  -6.307   8.557  1.00  0.00           C
ATOM   2137  O   TRP X 138      22.983  -6.687   8.362  1.00  0.00           O
ATOM   2138  N   ALA X 139      21.391  -5.035   8.427  1.00  0.00           N
ATOM   2139  H   ALA X 139      20.418  -4.890   8.657  1.00  0.00           H
ATOM   2140  CA  ALA X 139      22.149  -4.002   7.706  1.00  0.00           C
ATOM   2141  HA  ALA X 139      23.224  -4.205   7.706  1.00  0.00           H
ATOM   2142  CB  ALA X 139      21.517  -3.868   6.271  1.00  0.00           C
ATOM   2143  HB1 ALA X 139      21.694  -2.887   5.823  1.00  0.00           H
ATOM   2144  HB2 ALA X 139      20.437  -3.753   6.350  1.00  0.00           H
ATOM   2145  HB3 ALA X 139      21.710  -4.788   5.720  1.00  0.00           H
ATOM   2146  C   ALA X 139      22.184  -2.674   8.516  1.00  0.00           C
ATOM   2147  O   ALA X 139      23.011  -1.784   8.253  1.00  0.00           O
ATOM   2148  N   ARG X 140      21.302  -2.552   9.460  1.00  0.00           N
ATOM   2149  H   ARG X 140      20.545  -3.234   9.449  1.00  0.00           H
ATOM   2150  CA  ARG X 140      21.374  -1.481  10.505  1.00  0.00           C
ATOM   2151  HA  ARG X 140      20.551  -1.648  11.197  1.00  0.00           H
ATOM   2152  CB  ARG X 140      22.620  -1.518  11.378  1.00  0.00           C
ATOM   2153  HB2 ARG X 140      23.536  -1.392  10.802  1.00  0.00           H
ATOM   2154  HB3 ARG X 140      22.493  -0.659  12.047  1.00  0.00           H
ATOM   2155  CG  ARG X 140      22.646  -2.768  12.258  1.00  0.00           C
ATOM   2156  HG2 ARG X 140      21.756  -2.817  12.875  1.00  0.00           H
ATOM   2157  HG3 ARG X 140      22.654  -3.689  11.674  1.00  0.00           H
ATOM   2158  CD  ARG X 140      23.977  -2.927  13.029  1.00  0.00           C
ATOM   2159  HD2 ARG X 140      24.882  -3.110  12.433  1.00  0.00           H
ATOM   2160  HD3 ARG X 140      23.982  -2.060  13.675  1.00  0.00           H
ATOM   2161  NE  ARG X 140      23.862  -4.095  13.875  1.00  0.00           N
ATOM   2162  HE  ARG X 140      23.051  -4.676  13.717  1.00  0.00           H
ATOM   2163  CZ  ARG X 140      24.786  -4.549  14.788  1.00  0.00           C
ATOM   2164  NH1 ARG X 140      25.813  -3.839  15.176  1.00  0.00           N
ATOM   2165 HH11 ARG X 140      26.042  -3.072  14.549  1.00  0.00           H
ATOM   2166 HH12 ARG X 140      26.535  -4.133  15.808  1.00  0.00           H
ATOM   2167  NH2 ARG X 140      24.745  -5.744  15.278  1.00  0.00           N
ATOM   2168 HH21 ARG X 140      24.016  -6.428  15.119  1.00  0.00           H
ATOM   2169 HH22 ARG X 140      25.483  -5.933  15.942  1.00  0.00           H
ATOM   2170  C   ARG X 140      21.012  -0.095   9.999  1.00  0.00           C
ATOM   2171  O   ARG X 140      21.664   0.862  10.343  1.00  0.00           O
ATOM   2172  N   ASN X 141      20.075   0.075   9.047  1.00  0.00           N
ATOM   2173  H   ASN X 141      19.642  -0.765   8.674  1.00  0.00           H
ATOM   2174  CA  ASN X 141      19.541   1.405   8.636  1.00  0.00           C
ATOM   2175  HA  ASN X 141      19.716   2.133   9.419  1.00  0.00           H
ATOM   2176  CB  ASN X 141      20.405   1.870   7.422  1.00  0.00           C
ATOM   2177  HB2 ASN X 141      21.443   1.735   7.722  1.00  0.00           H
ATOM   2178  HB3 ASN X 141      20.198   1.174   6.600  1.00  0.00           H
ATOM   2179  CG  ASN X 141      20.002   3.273   6.875  1.00  0.00           C
ATOM   2180  OD1 ASN X 141      18.922   3.829   6.913  1.00  0.00           O
ATOM   2181  ND2 ASN X 141      21.004   3.927   6.291  1.00  0.00           N
ATOM   2182 HD21 ASN X 141      21.900   3.496   6.125  1.00  0.00           H
ATOM   2183 HD22 ASN X 141      20.845   4.843   5.924  1.00  0.00           H
ATOM   2184  C   ASN X 141      17.997   1.174   8.221  1.00  0.00           C
ATOM   2185  O   ASN X 141      17.663   0.841   7.110  1.00  0.00           O
ATOM   2186  N   ILE X 142      17.123   1.385   9.194  1.00  0.00           N
ATOM   2187  H   ILE X 142      17.492   1.733  10.060  1.00  0.00           H
ATOM   2188  CA  ILE X 142      15.669   1.508   9.136  1.00  0.00           C
ATOM   2189  HA  ILE X 142      15.379   1.414  10.183  1.00  0.00           H
ATOM   2190  CB  ILE X 142      15.233   2.864   8.515  1.00  0.00           C
ATOM   2191  HB  ILE X 142      15.482   2.896   7.458  1.00  0.00           H
ATOM   2192  CG2 ILE X 142      13.673   2.964   8.545  1.00  0.00           C
ATOM   2193 HG21 ILE X 142      13.326   3.877   8.068  1.00  0.00           H
ATOM   2194 HG22 ILE X 142      13.298   2.817   9.556  1.00  0.00           H
ATOM   2195 HG23 ILE X 142      13.207   2.176   7.951  1.00  0.00           H
ATOM   2196  CG1 ILE X 142      15.765   4.141   9.211  1.00  0.00           C
ATOM   2197 HG12 ILE X 142      15.576   4.147  10.284  1.00  0.00           H
ATOM   2198 HG13 ILE X 142      16.856   4.078   9.141  1.00  0.00           H
ATOM   2199  CD1 ILE X 142      15.360   5.568   8.710  1.00  0.00           C
ATOM   2200 HD11 ILE X 142      14.367   5.789   9.102  1.00  0.00           H
ATOM   2201 HD12 ILE X 142      15.455   5.671   7.637  1.00  0.00           H
ATOM   2202 HD13 ILE X 142      15.808   6.415   9.231  1.00  0.00           H
ATOM   2203  C   ILE X 142      15.062   0.241   8.453  1.00  0.00           C
ATOM   2204  O   ILE X 142      14.560   0.274   7.325  1.00  0.00           O
ATOM   2205  N   LEU X 143      15.160  -0.880   9.124  1.00  0.00           N
ATOM   2206  H   LEU X 143      15.707  -0.816   9.973  1.00  0.00           H
ATOM   2207  CA  LEU X 143      14.497  -2.114   8.760  1.00  0.00           C
ATOM   2208  HA  LEU X 143      14.852  -2.479   7.801  1.00  0.00           H
ATOM   2209  CB  LEU X 143      14.895  -3.107   9.883  1.00  0.00           C
ATOM   2210  HB2 LEU X 143      15.931  -3.423   9.705  1.00  0.00           H
ATOM   2211  HB3 LEU X 143      14.886  -2.601  10.850  1.00  0.00           H
ATOM   2212  CG  LEU X 143      14.048  -4.446  10.151  1.00  0.00           C
ATOM   2213  HG  LEU X 143      13.560  -4.775   9.238  1.00  0.00           H
ATOM   2214  CD1 LEU X 143      15.040  -5.603  10.610  1.00  0.00           C
ATOM   2215 HD11 LEU X 143      14.476  -6.533  10.752  1.00  0.00           H
ATOM   2216 HD12 LEU X 143      15.474  -5.394  11.594  1.00  0.00           H
ATOM   2217 HD13 LEU X 143      15.822  -5.818   9.880  1.00  0.00           H
ATOM   2218  CD2 LEU X 143      12.861  -4.358  11.133  1.00  0.00           C
ATOM   2219 HD21 LEU X 143      13.234  -4.662  12.112  1.00  0.00           H
ATOM   2220 HD22 LEU X 143      12.775  -3.279  11.245  1.00  0.00           H
ATOM   2221 HD23 LEU X 143      12.075  -4.971  10.696  1.00  0.00           H
ATOM   2222  C   LEU X 143      12.944  -1.793   8.526  1.00  0.00           C
ATOM   2223  O   LEU X 143      12.223  -1.361   9.420  1.00  0.00           O
ATOM   2224  N   ARG X 144      12.470  -2.281   7.332  1.00  0.00           N
ATOM   2225  H   ARG X 144      13.014  -2.863   6.701  1.00  0.00           H
ATOM   2226  CA  ARG X 144      11.152  -1.833   6.797  1.00  0.00           C
ATOM   2227  HA  ARG X 144      10.521  -1.780   7.688  1.00  0.00           H
ATOM   2228  CB  ARG X 144      11.355  -0.418   6.250  1.00  0.00           C
ATOM   2229  HB2 ARG X 144      10.461   0.097   5.933  1.00  0.00           H
ATOM   2230  HB3 ARG X 144      11.756   0.208   7.044  1.00  0.00           H
ATOM   2231  CG  ARG X 144      12.357  -0.346   5.038  1.00  0.00           C
ATOM   2232  HG2 ARG X 144      13.286  -0.909   5.158  1.00  0.00           H
ATOM   2233  HG3 ARG X 144      11.926  -0.672   4.100  1.00  0.00           H
ATOM   2234  CD  ARG X 144      12.716   1.123   4.874  1.00  0.00           C
ATOM   2235  HD2 ARG X 144      11.806   1.708   4.730  1.00  0.00           H
ATOM   2236  HD3 ARG X 144      13.230   1.581   5.708  1.00  0.00           H
ATOM   2237  NE  ARG X 144      13.598   1.358   3.791  1.00  0.00           N
ATOM   2238  HE  ARG X 144      13.099   1.326   2.917  1.00  0.00           H
ATOM   2239  CZ  ARG X 144      14.935   1.241   3.829  1.00  0.00           C
ATOM   2240  NH1 ARG X 144      15.513   1.425   5.030  1.00  0.00           N
ATOM   2241 HH11 ARG X 144      15.068   1.560   5.925  1.00  0.00           H
ATOM   2242 HH12 ARG X 144      16.458   1.092   5.122  1.00  0.00           H
ATOM   2243  NH2 ARG X 144      15.690   0.831   2.895  1.00  0.00           N
ATOM   2244 HH21 ARG X 144      15.263   0.816   1.988  1.00  0.00           H
ATOM   2245 HH22 ARG X 144      16.695   0.960   3.012  1.00  0.00           H
ATOM   2246  C   ARG X 144      10.479  -2.820   5.844  1.00  0.00           C
ATOM   2247  O   ARG X 144      11.169  -3.755   5.406  1.00  0.00           O
ATOM   2248  N   THR X 145       9.166  -2.713   5.672  1.00  0.00           N
ATOM   2249  H   THR X 145       8.731  -1.849   5.970  1.00  0.00           H
ATOM   2250  CA  THR X 145       8.282  -3.530   4.909  1.00  0.00           C
ATOM   2251  HA  THR X 145       8.825  -4.267   4.317  1.00  0.00           H
ATOM   2252  CB  THR X 145       7.614  -4.556   5.903  1.00  0.00           C
ATOM   2253  HB  THR X 145       8.457  -4.877   6.518  1.00  0.00           H
ATOM   2254  CG2 THR X 145       6.654  -4.086   6.991  1.00  0.00           C
ATOM   2255 HG21 THR X 145       6.573  -4.867   7.756  1.00  0.00           H
ATOM   2256 HG22 THR X 145       5.665  -3.945   6.546  1.00  0.00           H
ATOM   2257 HG23 THR X 145       6.989  -3.144   7.413  1.00  0.00           H
ATOM   2258  OG1 THR X 145       7.061  -5.676   5.272  1.00  0.00           O
ATOM   2259  HG1 THR X 145       7.682  -6.257   4.843  1.00  0.00           H
ATOM   2260  C   THR X 145       7.281  -2.782   3.998  1.00  0.00           C
ATOM   2261  O   THR X 145       7.389  -1.548   3.840  1.00  0.00           O
ATOM   2262  N   GLN X 146       6.316  -3.504   3.458  1.00  0.00           N
ATOM   2263  H   GLN X 146       6.281  -4.480   3.717  1.00  0.00           H
ATOM   2264  CA  GLN X 146       5.529  -2.993   2.316  1.00  0.00           C
ATOM   2265  HA  GLN X 146       6.281  -2.567   1.648  1.00  0.00           H
ATOM   2266  CB  GLN X 146       5.038  -4.281   1.604  1.00  0.00           C
ATOM   2267  HB2 GLN X 146       4.636  -3.898   0.667  1.00  0.00           H
ATOM   2268  HB3 GLN X 146       5.967  -4.783   1.316  1.00  0.00           H
ATOM   2269  CG  GLN X 146       4.234  -5.252   2.366  1.00  0.00           C
ATOM   2270  HG2 GLN X 146       4.612  -5.412   3.375  1.00  0.00           H
ATOM   2271  HG3 GLN X 146       3.264  -4.777   2.477  1.00  0.00           H
ATOM   2272  CD  GLN X 146       3.950  -6.571   1.598  1.00  0.00           C
ATOM   2273  OE1 GLN X 146       4.625  -7.573   1.750  1.00  0.00           O
ATOM   2274  NE2 GLN X 146       2.896  -6.596   0.727  1.00  0.00           N
ATOM   2275 HE21 GLN X 146       2.790  -7.464   0.236  1.00  0.00           H
ATOM   2276 HE22 GLN X 146       2.283  -5.783   0.712  1.00  0.00           H
ATOM   2277  C   GLN X 146       4.390  -1.993   2.566  1.00  0.00           C
ATOM   2278  O   GLN X 146       4.213  -1.197   1.690  1.00  0.00           O
ATOM   2279  N   GLH X 147       3.806  -1.984   3.761  1.00  0.00           N
ATOM   2280  H   GLH X 147       4.072  -2.721   4.396  1.00  0.00           H
ATOM   2281  CA  GLH X 147       2.742  -1.013   4.149  1.00  0.00           C
ATOM   2282  HA  GLH X 147       2.234  -1.258   5.074  1.00  0.00           H
ATOM   2283  CB  GLH X 147       3.423   0.358   4.290  1.00  0.00           C
ATOM   2284  HB2 GLH X 147       4.350   0.289   4.864  1.00  0.00           H
ATOM   2285  HB3 GLH X 147       3.796   0.622   3.300  1.00  0.00           H
ATOM   2286  CG  GLH X 147       2.538   1.477   4.909  1.00  0.00           C
ATOM   2287  HG2 GLH X 147       3.028   2.443   4.868  1.00  0.00           H
ATOM   2288  HG3 GLH X 147       1.553   1.568   4.438  1.00  0.00           H
ATOM   2289  CD  GLH X 147       2.366   1.208   6.437  1.00  0.00           C
ATOM   2290  OE1 GLH X 147       3.080   0.483   7.152  1.00  0.00           O
ATOM   2291  OE2 GLH X 147       1.307   1.858   7.038  1.00  0.00           O
ATOM   2292  HE2 GLH X 147       0.938   2.535   6.471  1.00  0.00           H
ATOM   2293  C   GLH X 147       1.579  -0.992   3.054  1.00  0.00           C
ATOM   2294  O   GLH X 147       1.137  -0.013   2.474  1.00  0.00           O
ATOM   2295  N   SER X 148       1.073  -2.236   2.790  1.00  0.00           N
ATOM   2296  H   SER X 148       1.328  -2.980   3.420  1.00  0.00           H
ATOM   2297  CA  SER X 148       0.058  -2.625   1.845  1.00  0.00           C
ATOM   2298  HA  SER X 148      -0.734  -1.871   1.927  1.00  0.00           H
ATOM   2299  CB  SER X 148       0.640  -2.492   0.430  1.00  0.00           C
ATOM   2300  HB2 SER X 148      -0.162  -2.622  -0.291  1.00  0.00           H
ATOM   2301  HB3 SER X 148       1.093  -1.515   0.251  1.00  0.00           H
ATOM   2302  OG  SER X 148       1.616  -3.486   0.215  1.00  0.00           O
ATOM   2303  HG  SER X 148       2.384  -3.085  -0.194  1.00  0.00           H
ATOM   2304  C   SER X 148      -0.475  -4.039   2.214  1.00  0.00           C
ATOM   2305  O   SER X 148       0.264  -4.745   2.927  1.00  0.00           O
ATOM   2306  N   GLH X 149      -1.517  -4.536   1.559  1.00  0.00           N
ATOM   2307  H   GLH X 149      -2.043  -4.034   0.867  1.00  0.00           H
ATOM   2308  CA  GLH X 149      -2.063  -5.880   1.848  1.00  0.00           C
ATOM   2309  HA  GLH X 149      -2.272  -5.882   2.918  1.00  0.00           H
ATOM   2310  CB  GLH X 149      -3.426  -6.134   1.072  1.00  0.00           C
ATOM   2311  HB2 GLH X 149      -4.026  -5.298   1.441  1.00  0.00           H
ATOM   2312  HB3 GLH X 149      -3.348  -6.061  -0.007  1.00  0.00           H
ATOM   2313  CG  GLH X 149      -4.136  -7.428   1.467  1.00  0.00           C
ATOM   2314  HG2 GLH X 149      -3.461  -8.265   1.291  1.00  0.00           H
ATOM   2315  HG3 GLH X 149      -4.421  -7.452   2.519  1.00  0.00           H
ATOM   2316  CD  GLH X 149      -5.394  -7.539   0.633  1.00  0.00           C
ATOM   2317  OE1 GLH X 149      -5.556  -7.011  -0.482  1.00  0.00           O
ATOM   2318  OE2 GLH X 149      -6.394  -8.409   0.982  1.00  0.00           O
ATOM   2319  HE2 GLH X 149      -7.190  -8.262   0.469  1.00  0.00           H
ATOM   2320  C   GLH X 149      -1.062  -6.990   1.551  1.00  0.00           C
ATOM   2321  O   GLH X 149      -0.642  -7.177   0.409  1.00  0.00           O
ATOM   2322  N   CYX X 150      -0.783  -7.916   2.566  1.00  0.00           N
ATOM   2323  H   CYX X 150      -1.227  -7.749   3.457  1.00  0.00           H
ATOM   2324  CA  CYX X 150       0.021  -9.133   2.410  1.00  0.00           C
ATOM   2325  HA  CYX X 150       0.711  -8.821   1.626  1.00  0.00           H
ATOM   2326  CB  CYX X 150       0.941  -9.455   3.645  1.00  0.00           C
ATOM   2327  HB2 CYX X 150       1.465 -10.403   3.580  1.00  0.00           H
ATOM   2328  HB3 CYX X 150       1.747  -8.735   3.541  1.00  0.00           H
ATOM   2329  SG  CYX X 150       0.224  -9.321   5.293  1.00  0.00           S
ATOM   2330  C   CYX X 150      -0.798 -10.279   1.904  1.00  0.00           C
ATOM   2331  O   CYX X 150      -2.012 -10.174   1.898  1.00  0.00           O
ATOM   2332  N   VAL X 151      -0.210 -11.258   1.156  1.00  0.00           N
ATOM   2333  H   VAL X 151       0.800 -11.327   1.129  1.00  0.00           H
ATOM   2334  CA  VAL X 151      -1.003 -12.220   0.319  1.00  0.00           C
ATOM   2335  HA  VAL X 151      -2.059 -12.189   0.602  1.00  0.00           H
ATOM   2336  CB  VAL X 151      -1.043 -11.870  -1.160  1.00  0.00           C
ATOM   2337  HB  VAL X 151      -0.011 -11.975  -1.474  1.00  0.00           H
ATOM   2338  CG1 VAL X 151      -1.773 -12.923  -1.975  1.00  0.00           C
ATOM   2339 HG11 VAL X 151      -2.749 -13.024  -1.494  1.00  0.00           H
ATOM   2340 HG12 VAL X 151      -1.792 -12.657  -3.030  1.00  0.00           H
ATOM   2341 HG13 VAL X 151      -1.273 -13.879  -1.856  1.00  0.00           H
ATOM   2342  CG2 VAL X 151      -1.627 -10.495  -1.292  1.00  0.00           C
ATOM   2343 HG21 VAL X 151      -2.007 -10.431  -2.318  1.00  0.00           H
ATOM   2344 HG22 VAL X 151      -0.859  -9.735  -1.150  1.00  0.00           H
ATOM   2345 HG23 VAL X 151      -2.407 -10.323  -0.557  1.00  0.00           H
ATOM   2346  C   VAL X 151      -0.460 -13.621   0.702  1.00  0.00           C
ATOM   2347  O   VAL X 151       0.655 -13.968   0.475  1.00  0.00           O
ATOM   2348  N   CYX X 152      -1.301 -14.472   1.249  1.00  0.00           N
ATOM   2349  H   CYX X 152      -2.258 -14.153   1.342  1.00  0.00           H
ATOM   2350  CA  CYX X 152      -1.067 -15.866   1.524  1.00  0.00           C
ATOM   2351  HA  CYX X 152      -0.016 -16.132   1.565  1.00  0.00           H
ATOM   2352  CB  CYX X 152      -1.610 -16.169   2.952  1.00  0.00           C
ATOM   2353  HB2 CYX X 152      -2.688 -16.033   2.990  1.00  0.00           H
ATOM   2354  HB3 CYX X 152      -1.449 -17.200   3.266  1.00  0.00           H
ATOM   2355  SG  CYX X 152      -1.139 -15.099   4.380  1.00  0.00           S
ATOM   2356  C   CYX X 152      -1.738 -16.786   0.533  1.00  0.00           C
ATOM   2357  O   CYX X 152      -2.698 -16.426  -0.104  1.00  0.00           O
ATOM   2358  N   HID X 153      -1.242 -18.071   0.376  1.00  0.00           N
ATOM   2359  H   HID X 153      -0.375 -18.310   0.833  1.00  0.00           H
ATOM   2360  CA  HID X 153      -1.871 -19.178  -0.408  1.00  0.00           C
ATOM   2361  HA  HID X 153      -2.928 -18.924  -0.410  1.00  0.00           H
ATOM   2362  CB  HID X 153      -1.449 -19.151  -1.866  1.00  0.00           C
ATOM   2363  HB2 HID X 153      -2.025 -18.413  -2.419  1.00  0.00           H
ATOM   2364  HB3 HID X 153      -0.378 -18.920  -1.859  1.00  0.00           H
ATOM   2365  CG  HID X 153      -1.625 -20.444  -2.646  1.00  0.00           C
ATOM   2366  ND1 HID X 153      -1.058 -21.717  -2.484  1.00  0.00           N
ATOM   2367  HD1 HID X 153      -0.249 -21.872  -1.905  1.00  0.00           H
ATOM   2368  CE1 HID X 153      -1.530 -22.582  -3.322  1.00  0.00           C
ATOM   2369  HE1 HID X 153      -1.189 -23.584  -3.489  1.00  0.00           H
ATOM   2370  NE2 HID X 153      -2.396 -21.945  -4.144  1.00  0.00           N
ATOM   2371  CD2 HID X 153      -2.418 -20.556  -3.751  1.00  0.00           C
ATOM   2372  HD2 HID X 153      -2.905 -19.785  -4.338  1.00  0.00           H
ATOM   2373  C   HID X 153      -1.609 -20.417   0.403  1.00  0.00           C
ATOM   2374  O   HID X 153      -0.503 -20.683   0.739  1.00  0.00           O
ATOM   2375  N   ASN X 154      -2.667 -21.111   0.785  1.00  0.00           N
ATOM   2376  H   ASN X 154      -3.569 -20.720   0.540  1.00  0.00           H
ATOM   2377  CA  ASN X 154      -2.645 -22.411   1.543  1.00  0.00           C
ATOM   2378  HA  ASN X 154      -3.682 -22.633   1.811  1.00  0.00           H
ATOM   2379  CB  ASN X 154      -2.170 -23.632   0.651  1.00  0.00           C
ATOM   2380  HB2 ASN X 154      -2.694 -23.679  -0.310  1.00  0.00           H
ATOM   2381  HB3 ASN X 154      -1.111 -23.492   0.454  1.00  0.00           H
ATOM   2382  CG  ASN X 154      -2.436 -24.959   1.342  1.00  0.00           C
ATOM   2383  OD1 ASN X 154      -3.538 -25.091   1.909  1.00  0.00           O
ATOM   2384  ND2 ASN X 154      -1.533 -25.873   1.331  1.00  0.00           N
ATOM   2385 HD21 ASN X 154      -0.672 -25.643   0.869  1.00  0.00           H
ATOM   2386 HD22 ASN X 154      -1.849 -26.791   1.610  1.00  0.00           H
ATOM   2387  C   ASN X 154      -1.834 -22.366   2.878  1.00  0.00           C
ATOM   2388  O   ASN X 154      -1.042 -23.215   3.207  1.00  0.00           O
ATOM   2389  N   GLY X 155      -2.008 -21.301   3.696  1.00  0.00           N
ATOM   2390  H   GLY X 155      -2.694 -20.658   3.325  1.00  0.00           H
ATOM   2391  CA  GLY X 155      -1.336 -21.135   4.939  1.00  0.00           C
ATOM   2392  HA2 GLY X 155      -2.042 -20.477   5.434  1.00  0.00           H
ATOM   2393  HA3 GLY X 155      -1.199 -22.127   5.374  1.00  0.00           H
ATOM   2394  C   GLY X 155       0.031 -20.508   4.909  1.00  0.00           C
ATOM   2395  O   GLY X 155       0.504 -20.013   5.946  1.00  0.00           O
ATOM   2396  N   VAL X 156       0.632 -20.437   3.701  1.00  0.00           N
ATOM   2397  H   VAL X 156       0.145 -20.830   2.901  1.00  0.00           H
ATOM   2398  CA  VAL X 156       1.963 -19.961   3.475  1.00  0.00           C
ATOM   2399  HA  VAL X 156       2.402 -19.957   4.472  1.00  0.00           H
ATOM   2400  CB  VAL X 156       2.750 -20.951   2.564  1.00  0.00           C
ATOM   2401  HB  VAL X 156       2.206 -20.943   1.620  1.00  0.00           H
ATOM   2402  CG1 VAL X 156       4.261 -20.424   2.431  1.00  0.00           C
ATOM   2403 HG11 VAL X 156       4.539 -19.885   3.342  1.00  0.00           H
ATOM   2404 HG12 VAL X 156       5.008 -21.200   2.259  1.00  0.00           H
ATOM   2405 HG13 VAL X 156       4.189 -19.675   1.637  1.00  0.00           H
ATOM   2406  CG2 VAL X 156       2.588 -22.422   3.058  1.00  0.00           C
ATOM   2407 HG21 VAL X 156       3.163 -22.971   2.319  1.00  0.00           H
ATOM   2408 HG22 VAL X 156       1.548 -22.736   3.176  1.00  0.00           H
ATOM   2409 HG23 VAL X 156       2.997 -22.538   4.065  1.00  0.00           H
ATOM   2410  C   VAL X 156       1.924 -18.521   2.973  1.00  0.00           C
ATOM   2411  O   VAL X 156       1.390 -18.219   1.933  1.00  0.00           O
ATOM   2412  N   CYX X 157       2.362 -17.692   3.844  1.00  0.00           N
ATOM   2413  H   CYX X 157       2.441 -18.022   4.801  1.00  0.00           H
ATOM   2414  CA  CYX X 157       2.441 -16.240   3.706  1.00  0.00           C
ATOM   2415  HA  CYX X 157       1.765 -15.973   2.899  1.00  0.00           H
ATOM   2416  CB  CYX X 157       1.832 -15.578   4.924  1.00  0.00           C
ATOM   2417  HB2 CYX X 157       2.463 -15.493   5.813  1.00  0.00           H
ATOM   2418  HB3 CYX X 157       1.803 -14.539   4.622  1.00  0.00           H
ATOM   2419  SG  CYX X 157       0.216 -16.173   5.537  1.00  0.00           S
ATOM   2420  C   CYX X 157       3.797 -15.616   3.317  1.00  0.00           C
ATOM   2421  O   CYX X 157       4.522 -15.247   4.259  1.00  0.00           O
ATOM   2422  N   PRO X 158       4.096 -15.436   2.037  1.00  0.00           N
ATOM   2423  CD  PRO X 158       3.467 -16.149   0.944  1.00  0.00           C
ATOM   2424  HD2 PRO X 158       2.429 -15.839   0.817  1.00  0.00           H
ATOM   2425  HD3 PRO X 158       3.687 -17.197   1.097  1.00  0.00           H
ATOM   2426  CG  PRO X 158       4.170 -15.805  -0.361  1.00  0.00           C
ATOM   2427  HG2 PRO X 158       3.532 -15.212  -1.020  1.00  0.00           H
ATOM   2428  HG3 PRO X 158       4.666 -16.635  -0.873  1.00  0.00           H
ATOM   2429  CB  PRO X 158       5.321 -14.876   0.088  1.00  0.00           C
ATOM   2430  HB2 PRO X 158       5.399 -13.944  -0.471  1.00  0.00           H
ATOM   2431  HB3 PRO X 158       6.277 -15.377  -0.053  1.00  0.00           H
ATOM   2432  CA  PRO X 158       5.178 -14.525   1.575  1.00  0.00           C
ATOM   2433  HA  PRO X 158       6.091 -14.860   2.059  1.00  0.00           H
ATOM   2434  C   PRO X 158       4.823 -13.029   1.705  1.00  0.00           C
ATOM   2435  O   PRO X 158       3.719 -12.547   1.350  1.00  0.00           O
ATOM   2436  N   VAL X 159       5.808 -12.296   2.182  1.00  0.00           N
ATOM   2437  H   VAL X 159       6.629 -12.785   2.495  1.00  0.00           H
ATOM   2438  CA  VAL X 159       5.788 -10.856   2.522  1.00  0.00           C
ATOM   2439  HA  VAL X 159       4.961 -10.314   2.069  1.00  0.00           H
ATOM   2440  CB  VAL X 159       5.647 -10.748   4.082  1.00  0.00           C
ATOM   2441  HB  VAL X 159       6.413 -11.363   4.555  1.00  0.00           H
ATOM   2442  CG1 VAL X 159       5.730  -9.315   4.599  1.00  0.00           C
ATOM   2443 HG11 VAL X 159       5.386  -9.299   5.637  1.00  0.00           H
ATOM   2444 HG12 VAL X 159       6.757  -8.994   4.448  1.00  0.00           H
ATOM   2445 HG13 VAL X 159       5.042  -8.656   4.068  1.00  0.00           H
ATOM   2446  CG2 VAL X 159       4.254 -11.202   4.599  1.00  0.00           C
ATOM   2447 HG21 VAL X 159       3.424 -10.550   4.323  1.00  0.00           H
ATOM   2448 HG22 VAL X 159       4.232 -11.107   5.687  1.00  0.00           H
ATOM   2449 HG23 VAL X 159       4.016 -12.223   4.307  1.00  0.00           H
ATOM   2450  C   VAL X 159       7.140 -10.074   2.149  1.00  0.00           C
ATOM   2451  O   VAL X 159       8.131 -10.762   2.259  1.00  0.00           O
ATOM   2452  N   VAL X 160       7.240  -8.772   1.790  1.00  0.00           N
ATOM   2453  H   VAL X 160       6.395  -8.271   1.545  1.00  0.00           H
ATOM   2454  CA  VAL X 160       8.511  -8.172   1.354  1.00  0.00           C
ATOM   2455  HA  VAL X 160       9.133  -8.948   0.902  1.00  0.00           H
ATOM   2456  CB  VAL X 160       8.278  -7.169   0.244  1.00  0.00           C
ATOM   2457  HB  VAL X 160       7.769  -6.297   0.655  1.00  0.00           H
ATOM   2458  CG1 VAL X 160       9.518  -6.587  -0.431  1.00  0.00           C
ATOM   2459 HG11 VAL X 160      10.115  -6.153   0.372  1.00  0.00           H
ATOM   2460 HG12 VAL X 160      10.018  -7.427  -0.907  1.00  0.00           H
ATOM   2461 HG13 VAL X 160       9.298  -5.790  -1.144  1.00  0.00           H
ATOM   2462  CG2 VAL X 160       7.314  -7.604  -0.914  1.00  0.00           C
ATOM   2463 HG21 VAL X 160       6.995  -6.713  -1.455  1.00  0.00           H
ATOM   2464 HG22 VAL X 160       6.431  -8.014  -0.432  1.00  0.00           H
ATOM   2465 HG23 VAL X 160       7.787  -8.352  -1.563  1.00  0.00           H
ATOM   2466  C   VAL X 160       9.144  -7.503   2.584  1.00  0.00           C
ATOM   2467  O   VAL X 160       8.428  -6.874   3.356  1.00  0.00           O
ATOM   2468  N   PHE X 161      10.437  -7.528   2.793  1.00  0.00           N
ATOM   2469  H   PHE X 161      11.043  -8.006   2.140  1.00  0.00           H
ATOM   2470  CA  PHE X 161      11.185  -6.782   3.813  1.00  0.00           C
ATOM   2471  HA  PHE X 161      10.524  -6.001   4.183  1.00  0.00           H
ATOM   2472  CB  PHE X 161      11.528  -7.671   5.050  1.00  0.00           C
ATOM   2473  HB2 PHE X 161      12.072  -8.520   4.634  1.00  0.00           H
ATOM   2474  HB3 PHE X 161      12.267  -7.156   5.657  1.00  0.00           H
ATOM   2475  CG  PHE X 161      10.443  -8.133   5.929  1.00  0.00           C
ATOM   2476  CD1 PHE X 161       9.764  -9.338   5.568  1.00  0.00           C
ATOM   2477  HD1 PHE X 161      10.068  -9.941   4.725  1.00  0.00           H
ATOM   2478  CE1 PHE X 161       8.687  -9.824   6.355  1.00  0.00           C
ATOM   2479  HE1 PHE X 161       8.153 -10.709   6.033  1.00  0.00           H
ATOM   2480  CZ  PHE X 161       8.321  -9.060   7.434  1.00  0.00           C
ATOM   2481  HZ  PHE X 161       7.403  -9.294   7.954  1.00  0.00           H
ATOM   2482  CE2 PHE X 161       9.013  -7.910   7.890  1.00  0.00           C
ATOM   2483  HE2 PHE X 161       8.732  -7.371   8.786  1.00  0.00           H
ATOM   2484  CD2 PHE X 161      10.048  -7.428   7.103  1.00  0.00           C
ATOM   2485  HD2 PHE X 161      10.506  -6.538   7.495  1.00  0.00           H
ATOM   2486  C   PHE X 161      12.479  -6.225   3.245  1.00  0.00           C
ATOM   2487  O   PHE X 161      12.893  -6.624   2.176  1.00  0.00           O
ATOM   2488  N   THR X 162      13.136  -5.351   3.960  1.00  0.00           N
ATOM   2489  H   THR X 162      12.779  -5.173   4.894  1.00  0.00           H
ATOM   2490  CA  THR X 162      14.414  -4.806   3.697  1.00  0.00           C
ATOM   2491  HA  THR X 162      15.085  -5.616   3.401  1.00  0.00           H
ATOM   2492  CB  THR X 162      14.319  -3.721   2.546  1.00  0.00           C
ATOM   2493  HB  THR X 162      13.575  -3.024   2.925  1.00  0.00           H
ATOM   2494  CG2 THR X 162      15.487  -2.860   2.107  1.00  0.00           C
ATOM   2495 HG21 THR X 162      15.835  -2.199   2.899  1.00  0.00           H
ATOM   2496 HG22 THR X 162      15.264  -2.259   1.230  1.00  0.00           H
ATOM   2497 HG23 THR X 162      16.366  -3.409   1.760  1.00  0.00           H
ATOM   2498  OG1 THR X 162      13.740  -4.243   1.367  1.00  0.00           O
ATOM   2499  HG1 THR X 162      12.816  -4.458   1.486  1.00  0.00           H
ATOM   2500  C   THR X 162      15.052  -4.126   4.921  1.00  0.00           C
ATOM   2501  O   THR X 162      14.374  -3.753   5.862  1.00  0.00           O
ATOM   2502  N   ASP X 163      16.399  -4.133   4.947  1.00  0.00           N
ATOM   2503  H   ASP X 163      16.961  -4.538   4.220  1.00  0.00           H
ATOM   2504  CA  ASP X 163      17.145  -3.280   5.881  1.00  0.00           C
ATOM   2505  HA  ASP X 163      16.581  -2.369   6.058  1.00  0.00           H
ATOM   2506  CB  ASP X 163      17.471  -4.039   7.170  1.00  0.00           C
ATOM   2507  HB2 ASP X 163      16.571  -4.578   7.466  1.00  0.00           H
ATOM   2508  HB3 ASP X 163      18.120  -4.808   6.742  1.00  0.00           H
ATOM   2509  CG  ASP X 163      18.265  -3.344   8.254  1.00  0.00           C
ATOM   2510  OD1 ASP X 163      18.433  -2.051   8.290  1.00  0.00           O
ATOM   2511  OD2 ASP X 163      18.916  -4.101   9.051  1.00  0.00           O
ATOM   2512  C   ASP X 163      18.417  -2.848   5.082  1.00  0.00           C
ATOM   2513  O   ASP X 163      18.965  -3.564   4.228  1.00  0.00           O
ATOM   2514  N   GLY X 164      18.857  -1.636   5.318  1.00  0.00           N
ATOM   2515  H   GLY X 164      18.325  -1.064   5.973  1.00  0.00           H
ATOM   2516  CA  GLY X 164      19.982  -1.033   4.672  1.00  0.00           C
ATOM   2517  HA2 GLY X 164      20.730  -0.872   5.449  1.00  0.00           H
ATOM   2518  HA3 GLY X 164      20.317  -1.637   3.823  1.00  0.00           H
ATOM   2519  C   GLY X 164      19.574   0.318   4.036  1.00  0.00           C
ATOM   2520  O   GLY X 164      18.363   0.608   4.121  1.00  0.00           O
ATOM   2521  N   SER X 165      20.416   1.114   3.346  1.00  0.00           N
ATOM   2522  H   SER X 165      21.268   0.666   3.032  1.00  0.00           H
ATOM   2523  CA  SER X 165      20.148   2.482   2.848  1.00  0.00           C
ATOM   2524  HA  SER X 165      19.898   3.035   3.752  1.00  0.00           H
ATOM   2525  CB  SER X 165      21.433   3.144   2.274  1.00  0.00           C
ATOM   2526  HB2 SER X 165      22.199   3.189   3.048  1.00  0.00           H
ATOM   2527  HB3 SER X 165      21.808   2.586   1.419  1.00  0.00           H
ATOM   2528  OG  SER X 165      21.231   4.430   1.683  1.00  0.00           O
ATOM   2529  HG  SER X 165      22.088   4.708   1.345  1.00  0.00           H
ATOM   2530  C   SER X 165      19.060   2.537   1.810  1.00  0.00           C
ATOM   2531  O   SER X 165      19.076   2.032   0.731  1.00  0.00           O
ATOM   2532  N   ALA X 166      18.082   3.356   2.107  1.00  0.00           N
ATOM   2533  H   ALA X 166      18.118   3.860   2.977  1.00  0.00           H
ATOM   2534  CA  ALA X 166      17.006   3.766   1.125  1.00  0.00           C
ATOM   2535  HA  ALA X 166      16.652   2.867   0.614  1.00  0.00           H
ATOM   2536  CB  ALA X 166      15.870   4.396   1.971  1.00  0.00           C
ATOM   2537  HB1 ALA X 166      16.170   5.396   2.301  1.00  0.00           H
ATOM   2538  HB2 ALA X 166      15.709   3.720   2.811  1.00  0.00           H
ATOM   2539  HB3 ALA X 166      14.921   4.344   1.428  1.00  0.00           H
ATOM   2540  C   ALA X 166      17.478   4.741   0.020  1.00  0.00           C
ATOM   2541  O   ALA X 166      16.674   5.089  -0.878  1.00  0.00           O
ATOM   2542  N   THR X 167      18.690   5.238   0.076  1.00  0.00           N
ATOM   2543  H   THR X 167      19.237   5.075   0.906  1.00  0.00           H
ATOM   2544  CA  THR X 167      19.298   6.209  -0.849  1.00  0.00           C
ATOM   2545  HA  THR X 167      18.647   6.343  -1.720  1.00  0.00           H
ATOM   2546  CB  THR X 167      19.504   7.639  -0.129  1.00  0.00           C
ATOM   2547  HB  THR X 167      20.175   8.287  -0.700  1.00  0.00           H
ATOM   2548  CG2 THR X 167      18.145   8.395  -0.084  1.00  0.00           C
ATOM   2549 HG21 THR X 167      17.868   8.656  -1.100  1.00  0.00           H
ATOM   2550 HG22 THR X 167      18.244   9.209   0.639  1.00  0.00           H
ATOM   2551 HG23 THR X 167      17.271   7.785   0.135  1.00  0.00           H
ATOM   2552  OG1 THR X 167      19.853   7.486   1.257  1.00  0.00           O
ATOM   2553  HG1 THR X 167      20.816   7.553   1.298  1.00  0.00           H
ATOM   2554  C   THR X 167      20.705   5.715  -1.360  1.00  0.00           C
ATOM   2555  O   THR X 167      21.603   6.469  -1.750  1.00  0.00           O
ATOM   2556  N   GLY X 168      20.936   4.429  -1.237  1.00  0.00           N
ATOM   2557  H   GLY X 168      20.128   3.842  -1.097  1.00  0.00           H
ATOM   2558  CA  GLY X 168      22.242   3.726  -1.335  1.00  0.00           C
ATOM   2559  HA2 GLY X 168      22.872   3.972  -2.189  1.00  0.00           H
ATOM   2560  HA3 GLY X 168      22.767   4.035  -0.423  1.00  0.00           H
ATOM   2561  C   GLY X 168      21.920   2.259  -1.388  1.00  0.00           C
ATOM   2562  O   GLY X 168      20.739   1.877  -1.683  1.00  0.00           O
ATOM   2563  N   PRO X 169      22.801   1.396  -1.030  1.00  0.00           N
ATOM   2564  CD  PRO X 169      24.116   1.743  -0.653  1.00  0.00           C
ATOM   2565  HD2 PRO X 169      24.311   1.812   0.418  1.00  0.00           H
ATOM   2566  HD3 PRO X 169      24.459   2.675  -1.097  1.00  0.00           H
ATOM   2567  CG  PRO X 169      24.910   0.508  -1.216  1.00  0.00           C
ATOM   2568  HG2 PRO X 169      25.718   0.329  -0.495  1.00  0.00           H
ATOM   2569  HG3 PRO X 169      25.347   0.771  -2.176  1.00  0.00           H
ATOM   2570  CB  PRO X 169      23.934  -0.678  -1.341  1.00  0.00           C
ATOM   2571  HB2 PRO X 169      24.060  -1.401  -0.526  1.00  0.00           H
ATOM   2572  HB3 PRO X 169      23.932  -1.099  -2.339  1.00  0.00           H
ATOM   2573  CA  PRO X 169      22.551  -0.032  -1.225  1.00  0.00           C
ATOM   2574  HA  PRO X 169      21.931  -0.219  -2.098  1.00  0.00           H
ATOM   2575  C   PRO X 169      21.800  -0.586  -0.002  1.00  0.00           C
ATOM   2576  O   PRO X 169      22.116  -0.166   1.123  1.00  0.00           O
ATOM   2577  N   ALA X 170      20.838  -1.499  -0.194  1.00  0.00           N
ATOM   2578  H   ALA X 170      20.682  -1.895  -1.112  1.00  0.00           H
ATOM   2579  CA  ALA X 170      20.041  -2.148   0.846  1.00  0.00           C
ATOM   2580  HA  ALA X 170      20.665  -2.153   1.739  1.00  0.00           H
ATOM   2581  CB  ALA X 170      18.779  -1.346   0.961  1.00  0.00           C
ATOM   2582  HB1 ALA X 170      18.233  -1.724   1.827  1.00  0.00           H
ATOM   2583  HB2 ALA X 170      18.126  -1.444   0.094  1.00  0.00           H
ATOM   2584  HB3 ALA X 170      19.091  -0.316   1.123  1.00  0.00           H
ATOM   2585  C   ALA X 170      19.744  -3.603   0.585  1.00  0.00           C
ATOM   2586  O   ALA X 170      19.768  -4.013  -0.555  1.00  0.00           O
ATOM   2587  N   GLU X 171      19.462  -4.352   1.624  1.00  0.00           N
ATOM   2588  H   GLU X 171      19.529  -3.942   2.546  1.00  0.00           H
ATOM   2589  CA  GLU X 171      19.222  -5.796   1.510  1.00  0.00           C
ATOM   2590  HA  GLU X 171      19.566  -6.087   0.514  1.00  0.00           H
ATOM   2591  CB  GLU X 171      20.132  -6.478   2.526  1.00  0.00           C
ATOM   2592  HB2 GLU X 171      21.169  -6.183   2.350  1.00  0.00           H
ATOM   2593  HB3 GLU X 171      19.811  -6.187   3.528  1.00  0.00           H
ATOM   2594  CG  GLU X 171      20.010  -8.005   2.506  1.00  0.00           C
ATOM   2595  HG2 GLU X 171      18.914  -8.085   2.512  1.00  0.00           H
ATOM   2596  HG3 GLU X 171      20.322  -8.420   1.543  1.00  0.00           H
ATOM   2597  CD  GLU X 171      20.817  -8.736   3.630  1.00  0.00           C
ATOM   2598  OE1 GLU X 171      20.383  -9.808   3.985  1.00  0.00           O
ATOM   2599  OE2 GLU X 171      21.951  -8.402   4.043  1.00  0.00           O
ATOM   2600  C   GLU X 171      17.762  -6.087   1.627  1.00  0.00           C
ATOM   2601  O   GLU X 171      17.199  -6.200   2.722  1.00  0.00           O
ATOM   2602  N   THR X 172      17.112  -6.185   0.539  1.00  0.00           N
ATOM   2603  H   THR X 172      17.606  -5.955  -0.311  1.00  0.00           H
ATOM   2604  CA  THR X 172      15.743  -6.595   0.342  1.00  0.00           C
ATOM   2605  HA  THR X 172      15.182  -6.130   1.154  1.00  0.00           H
ATOM   2606  CB  THR X 172      15.232  -6.112  -1.039  1.00  0.00           C
ATOM   2607  HB  THR X 172      16.001  -6.445  -1.742  1.00  0.00           H
ATOM   2608  CG2 THR X 172      13.833  -6.604  -1.395  1.00  0.00           C
ATOM   2609 HG21 THR X 172      13.517  -6.282  -2.383  1.00  0.00           H
ATOM   2610 HG22 THR X 172      13.154  -6.378  -0.571  1.00  0.00           H
ATOM   2611 HG23 THR X 172      13.970  -7.675  -1.576  1.00  0.00           H
ATOM   2612  OG1 THR X 172      15.355  -4.750  -1.052  1.00  0.00           O
ATOM   2613  HG1 THR X 172      14.530  -4.449  -0.675  1.00  0.00           H
ATOM   2614  C   THR X 172      15.661  -8.176   0.531  1.00  0.00           C
ATOM   2615  O   THR X 172      16.508  -8.869   0.006  1.00  0.00           O
ATOM   2616  N   ARG X 173      14.658  -8.716   1.201  1.00  0.00           N
ATOM   2617  H   ARG X 173      13.850  -8.130   1.298  1.00  0.00           H
ATOM   2618  CA  ARG X 173      14.357 -10.194   1.301  1.00  0.00           C
ATOM   2619  HA  ARG X 173      14.972 -10.726   0.569  1.00  0.00           H
ATOM   2620  CB  ARG X 173      14.692 -10.695   2.729  1.00  0.00           C
ATOM   2621  HB2 ARG X 173      14.106 -10.232   3.526  1.00  0.00           H
ATOM   2622  HB3 ARG X 173      14.569 -11.770   2.772  1.00  0.00           H
ATOM   2623  CG  ARG X 173      16.122 -10.330   3.139  1.00  0.00           C
ATOM   2624  HG2 ARG X 173      16.776 -11.010   2.598  1.00  0.00           H
ATOM   2625  HG3 ARG X 173      16.354  -9.285   2.939  1.00  0.00           H
ATOM   2626  CD  ARG X 173      16.302 -10.628   4.653  1.00  0.00           C
ATOM   2627  HD2 ARG X 173      15.761  -9.887   5.254  1.00  0.00           H
ATOM   2628  HD3 ARG X 173      15.761 -11.547   4.874  1.00  0.00           H
ATOM   2629  NE  ARG X 173      17.753 -10.723   4.986  1.00  0.00           N
ATOM   2630  HE  ARG X 173      18.454 -10.231   4.447  1.00  0.00           H
ATOM   2631  CZ  ARG X 173      18.296 -11.030   6.147  1.00  0.00           C
ATOM   2632  NH1 ARG X 173      17.637 -11.523   7.205  1.00  0.00           N
ATOM   2633 HH11 ARG X 173      16.638 -11.675   7.151  1.00  0.00           H
ATOM   2634 HH12 ARG X 173      18.224 -11.851   7.958  1.00  0.00           H
ATOM   2635  NH2 ARG X 173      19.569 -10.845   6.302  1.00  0.00           N
ATOM   2636 HH21 ARG X 173      20.171 -10.386   5.633  1.00  0.00           H
ATOM   2637 HH22 ARG X 173      19.911 -10.826   7.249  1.00  0.00           H
ATOM   2638  C   ARG X 173      12.830 -10.542   1.170  1.00  0.00           C
ATOM   2639  O   ARG X 173      12.034  -9.750   1.633  1.00  0.00           O
ATOM   2640  N   ILE X 174      12.532 -11.795   0.775  1.00  0.00           N
ATOM   2641  H   ILE X 174      13.272 -12.414   0.476  1.00  0.00           H
ATOM   2642  CA  ILE X 174      11.127 -12.371   1.090  1.00  0.00           C
ATOM   2643  HA  ILE X 174      10.507 -11.508   1.353  1.00  0.00           H
ATOM   2644  CB  ILE X 174      10.508 -12.937  -0.183  1.00  0.00           C
ATOM   2645  HB  ILE X 174      11.139 -13.794  -0.408  1.00  0.00           H
ATOM   2646  CG2 ILE X 174       9.053 -13.461  -0.108  1.00  0.00           C
ATOM   2647 HG21 ILE X 174       9.038 -14.149   0.737  1.00  0.00           H
ATOM   2648 HG22 ILE X 174       8.774 -13.971  -1.030  1.00  0.00           H
ATOM   2649 HG23 ILE X 174       8.425 -12.614   0.186  1.00  0.00           H
ATOM   2650  CG1 ILE X 174      10.560 -12.041  -1.404  1.00  0.00           C
ATOM   2651 HG12 ILE X 174      11.590 -11.773  -1.622  1.00  0.00           H
ATOM   2652 HG13 ILE X 174      10.337 -12.612  -2.304  1.00  0.00           H
ATOM   2653  CD1 ILE X 174       9.747 -10.813  -1.525  1.00  0.00           C
ATOM   2654 HD11 ILE X 174      10.125 -10.060  -0.831  1.00  0.00           H
ATOM   2655 HD12 ILE X 174       8.669 -10.924  -1.423  1.00  0.00           H
ATOM   2656 HD13 ILE X 174       9.868 -10.404  -2.537  1.00  0.00           H
ATOM   2657  C   ILE X 174      11.049 -13.315   2.258  1.00  0.00           C
ATOM   2658  O   ILE X 174      11.855 -14.232   2.314  1.00  0.00           O
ATOM   2659  N   TYR X 175      10.025 -13.127   3.120  1.00  0.00           N
ATOM   2660  H   TYR X 175       9.300 -12.459   2.913  1.00  0.00           H
ATOM   2661  CA  TYR X 175       9.767 -14.015   4.252  1.00  0.00           C
ATOM   2662  HA  TYR X 175      10.570 -14.740   4.288  1.00  0.00           H
ATOM   2663  CB  TYR X 175       9.901 -13.437   5.642  1.00  0.00           C
ATOM   2664  HB2 TYR X 175       9.206 -12.601   5.691  1.00  0.00           H
ATOM   2665  HB3 TYR X 175       9.446 -14.194   6.284  1.00  0.00           H
ATOM   2666  CG  TYR X 175      11.256 -13.023   6.225  1.00  0.00           C
ATOM   2667  CD1 TYR X 175      11.966 -11.981   5.698  1.00  0.00           C
ATOM   2668  HD1 TYR X 175      11.599 -11.547   4.777  1.00  0.00           H
ATOM   2669  CE1 TYR X 175      13.141 -11.534   6.321  1.00  0.00           C
ATOM   2670  HE1 TYR X 175      13.697 -10.814   5.725  1.00  0.00           H
ATOM   2671  CZ  TYR X 175      13.681 -12.118   7.448  1.00  0.00           C
ATOM   2672  OH  TYR X 175      14.912 -11.752   7.882  1.00  0.00           O
ATOM   2673  HH  TYR X 175      14.964 -11.815   8.839  1.00  0.00           H
ATOM   2674  CE2 TYR X 175      12.899 -13.147   8.031  1.00  0.00           C
ATOM   2675  HE2 TYR X 175      13.181 -13.607   8.971  1.00  0.00           H
ATOM   2676  CD2 TYR X 175      11.736 -13.590   7.448  1.00  0.00           C
ATOM   2677  HD2 TYR X 175      11.180 -14.438   7.808  1.00  0.00           H
ATOM   2678  C   TYR X 175       8.483 -14.765   4.004  1.00  0.00           C
ATOM   2679  O   TYR X 175       7.403 -14.167   3.850  1.00  0.00           O
ATOM   2680  N   TYR X 176       8.518 -16.106   4.182  1.00  0.00           N
ATOM   2681  H   TYR X 176       9.404 -16.543   4.405  1.00  0.00           H
ATOM   2682  CA  TYR X 176       7.408 -17.046   4.079  1.00  0.00           C
ATOM   2683  HA  TYR X 176       6.592 -16.424   3.691  1.00  0.00           H
ATOM   2684  CB  TYR X 176       7.824 -18.290   3.221  1.00  0.00           C
ATOM   2685  HB2 TYR X 176       8.519 -18.978   3.684  1.00  0.00           H
ATOM   2686  HB3 TYR X 176       6.934 -18.884   3.042  1.00  0.00           H
ATOM   2687  CG  TYR X 176       8.369 -17.893   1.843  1.00  0.00           C
ATOM   2688  CD1 TYR X 176       9.708 -17.813   1.617  1.00  0.00           C
ATOM   2689  HD1 TYR X 176      10.451 -17.798   2.397  1.00  0.00           H
ATOM   2690  CE1 TYR X 176      10.159 -17.554   0.336  1.00  0.00           C
ATOM   2691  HE1 TYR X 176      11.224 -17.391   0.239  1.00  0.00           H
ATOM   2692  CZ  TYR X 176       9.241 -17.418  -0.749  1.00  0.00           C
ATOM   2693  OH  TYR X 176       9.626 -17.088  -2.010  1.00  0.00           O
ATOM   2694  HH  TYR X 176      10.574 -17.155  -1.990  1.00  0.00           H
ATOM   2695  CE2 TYR X 176       7.858 -17.597  -0.507  1.00  0.00           C
ATOM   2696  HE2 TYR X 176       7.170 -17.370  -1.319  1.00  0.00           H
ATOM   2697  CD2 TYR X 176       7.423 -17.735   0.788  1.00  0.00           C
ATOM   2698  HD2 TYR X 176       6.388 -17.667   1.096  1.00  0.00           H
ATOM   2699  C   TYR X 176       7.012 -17.464   5.497  1.00  0.00           C
ATOM   2700  O   TYR X 176       7.814 -18.201   6.142  1.00  0.00           O
ATOM   2701  N   PHE X 177       5.803 -17.124   5.957  1.00  0.00           N
ATOM   2702  H   PHE X 177       5.234 -16.570   5.342  1.00  0.00           H
ATOM   2703  CA  PHE X 177       5.272 -17.431   7.286  1.00  0.00           C
ATOM   2704  HA  PHE X 177       6.070 -17.896   7.846  1.00  0.00           H
ATOM   2705  CB  PHE X 177       4.609 -16.195   7.983  1.00  0.00           C
ATOM   2706  HB2 PHE X 177       3.724 -15.910   7.413  1.00  0.00           H
ATOM   2707  HB3 PHE X 177       4.317 -16.579   8.958  1.00  0.00           H
ATOM   2708  CG  PHE X 177       5.530 -14.997   8.248  1.00  0.00           C
ATOM   2709  CD1 PHE X 177       5.961 -14.796   9.608  1.00  0.00           C
ATOM   2710  HD1 PHE X 177       5.738 -15.570  10.314  1.00  0.00           H
ATOM   2711  CE1 PHE X 177       6.624 -13.639  10.013  1.00  0.00           C
ATOM   2712  HE1 PHE X 177       6.877 -13.534  11.056  1.00  0.00           H
ATOM   2713  CZ  PHE X 177       6.778 -12.635   9.090  1.00  0.00           C
ATOM   2714  HZ  PHE X 177       7.329 -11.732   9.346  1.00  0.00           H
ATOM   2715  CE2 PHE X 177       6.393 -12.857   7.716  1.00  0.00           C
ATOM   2716  HE2 PHE X 177       6.625 -12.036   7.045  1.00  0.00           H
ATOM   2717  CD2 PHE X 177       5.662 -13.960   7.316  1.00  0.00           C
ATOM   2718  HD2 PHE X 177       5.429 -14.165   6.286  1.00  0.00           H
ATOM   2719  C   PHE X 177       4.214 -18.468   7.132  1.00  0.00           C
ATOM   2720  O   PHE X 177       3.722 -18.721   6.036  1.00  0.00           O
ATOM   2721  N   LYS X 178       3.853 -19.156   8.209  1.00  0.00           N
ATOM   2722  H   LYS X 178       4.414 -19.003   9.042  1.00  0.00           H
ATOM   2723  CA  LYS X 178       2.600 -19.880   8.438  1.00  0.00           C
ATOM   2724  HA  LYS X 178       1.819 -19.439   7.816  1.00  0.00           H
ATOM   2725  CB  LYS X 178       2.576 -21.338   7.950  1.00  0.00           C
ATOM   2726  HB2 LYS X 178       2.859 -21.379   6.903  1.00  0.00           H
ATOM   2727  HB3 LYS X 178       3.275 -21.962   8.508  1.00  0.00           H
ATOM   2728  CG  LYS X 178       1.266 -22.126   8.184  1.00  0.00           C
ATOM   2729  HG2 LYS X 178       1.108 -22.287   9.250  1.00  0.00           H
ATOM   2730  HG3 LYS X 178       0.543 -21.429   7.745  1.00  0.00           H
ATOM   2731  CD  LYS X 178       1.242 -23.356   7.355  1.00  0.00           C
ATOM   2732  HD2 LYS X 178       0.901 -23.187   6.334  1.00  0.00           H
ATOM   2733  HD3 LYS X 178       2.298 -23.572   7.156  1.00  0.00           H
ATOM   2734  CE  LYS X 178       0.443 -24.496   7.995  1.00  0.00           C
ATOM   2735  HE2 LYS X 178      -0.580 -24.152   8.137  1.00  0.00           H
ATOM   2736  HE3 LYS X 178       0.426 -25.288   7.245  1.00  0.00           H
ATOM   2737  NZ  LYS X 178       0.919 -24.951   9.329  1.00  0.00           N
ATOM   2738  HZ1 LYS X 178       1.894 -24.678   9.373  1.00  0.00           H
ATOM   2739  HZ2 LYS X 178       0.814 -25.947   9.392  1.00  0.00           H
ATOM   2740  HZ3 LYS X 178       0.567 -24.438  10.119  1.00  0.00           H
ATOM   2741  C   LYS X 178       2.227 -19.739   9.916  1.00  0.00           C
ATOM   2742  O   LYS X 178       3.070 -20.021  10.725  1.00  0.00           O
ATOM   2743  N   GLU X 179       0.987 -19.436  10.255  1.00  0.00           N
ATOM   2744  H   GLU X 179       0.389 -19.069   9.533  1.00  0.00           H
ATOM   2745  CA  GLU X 179       0.463 -19.184  11.626  1.00  0.00           C
ATOM   2746  HA  GLU X 179      -0.501 -18.727  11.381  1.00  0.00           H
ATOM   2747  CB  GLU X 179       0.223 -20.553  12.328  1.00  0.00           C
ATOM   2748  HB2 GLU X 179       1.190 -21.057  12.383  1.00  0.00           H
ATOM   2749  HB3 GLU X 179      -0.029 -20.347  13.370  1.00  0.00           H
ATOM   2750  CG  GLU X 179      -0.873 -21.426  11.602  1.00  0.00           C
ATOM   2751  HG2 GLU X 179      -1.780 -21.044  12.087  1.00  0.00           H
ATOM   2752  HG3 GLU X 179      -0.879 -21.166  10.546  1.00  0.00           H
ATOM   2753  CD  GLU X 179      -0.662 -22.922  11.823  1.00  0.00           C
ATOM   2754  OE1 GLU X 179       0.430 -23.464  11.568  1.00  0.00           O
ATOM   2755  OE2 GLU X 179      -1.705 -23.639  12.002  1.00  0.00           O
ATOM   2756  C   GLU X 179       1.308 -18.152  12.413  1.00  0.00           C
ATOM   2757  O   GLU X 179       1.469 -18.291  13.605  1.00  0.00           O
ATOM   2758  N   GLY X 180       1.953 -17.152  11.720  1.00  0.00           N
ATOM   2759  H   GLY X 180       1.795 -17.152  10.723  1.00  0.00           H
ATOM   2760  CA  GLY X 180       2.881 -16.091  12.289  1.00  0.00           C
ATOM   2761  HA2 GLY X 180       2.922 -15.310  11.533  1.00  0.00           H
ATOM   2762  HA3 GLY X 180       2.469 -15.681  13.210  1.00  0.00           H
ATOM   2763  C   GLY X 180       4.334 -16.623  12.639  1.00  0.00           C
ATOM   2764  O   GLY X 180       5.270 -15.826  12.629  1.00  0.00           O
ATOM   2765  N   LYS X 181       4.488 -17.948  12.729  1.00  0.00           N
ATOM   2766  H   LYS X 181       3.679 -18.489  12.445  1.00  0.00           H
ATOM   2767  CA  LYS X 181       5.857 -18.638  12.667  1.00  0.00           C
ATOM   2768  HA  LYS X 181       6.451 -18.115  13.402  1.00  0.00           H
ATOM   2769  CB  LYS X 181       5.739 -20.037  13.056  1.00  0.00           C
ATOM   2770  HB2 LYS X 181       5.137 -20.500  12.277  1.00  0.00           H
ATOM   2771  HB3 LYS X 181       6.699 -20.568  13.068  1.00  0.00           H
ATOM   2772  CG  LYS X 181       5.133 -20.323  14.471  1.00  0.00           C
ATOM   2773  HG2 LYS X 181       5.628 -21.236  14.804  1.00  0.00           H
ATOM   2774  HG3 LYS X 181       5.499 -19.547  15.148  1.00  0.00           H
ATOM   2775  CD  LYS X 181       3.633 -20.495  14.627  1.00  0.00           C
ATOM   2776  HD2 LYS X 181       3.062 -19.574  14.626  1.00  0.00           H
ATOM   2777  HD3 LYS X 181       3.184 -21.155  13.890  1.00  0.00           H
ATOM   2778  CE  LYS X 181       3.478 -21.047  16.043  1.00  0.00           C
ATOM   2779  HE2 LYS X 181       4.056 -21.976  16.155  1.00  0.00           H
ATOM   2780  HE3 LYS X 181       3.920 -20.322  16.712  1.00  0.00           H
ATOM   2781  NZ  LYS X 181       2.069 -21.328  16.418  1.00  0.00           N
ATOM   2782  HZ1 LYS X 181       1.959 -21.518  17.408  1.00  0.00           H
ATOM   2783  HZ2 LYS X 181       1.686 -22.083  15.869  1.00  0.00           H
ATOM   2784  HZ3 LYS X 181       1.377 -20.602  16.291  1.00  0.00           H
ATOM   2785  C   LYS X 181       6.448 -18.503  11.249  1.00  0.00           C
ATOM   2786  O   LYS X 181       5.802 -18.491  10.228  1.00  0.00           O
ATOM   2787  N   ILE X 182       7.755 -18.401  11.242  1.00  0.00           N
ATOM   2788  H   ILE X 182       8.299 -18.436  12.098  1.00  0.00           H
ATOM   2789  CA  ILE X 182       8.453 -18.481  10.005  1.00  0.00           C
ATOM   2790  HA  ILE X 182       7.920 -17.943   9.223  1.00  0.00           H
ATOM   2791  CB  ILE X 182       9.843 -17.780  10.007  1.00  0.00           C
ATOM   2792  HB  ILE X 182      10.323 -18.120  10.920  1.00  0.00           H
ATOM   2793  CG2 ILE X 182      10.898 -18.098   8.903  1.00  0.00           C
ATOM   2794 HG21 ILE X 182      11.843 -17.598   9.107  1.00  0.00           H
ATOM   2795 HG22 ILE X 182      10.600 -17.697   7.935  1.00  0.00           H
ATOM   2796 HG23 ILE X 182      11.005 -19.186   8.845  1.00  0.00           H
ATOM   2797  CG1 ILE X 182       9.592 -16.220  10.077  1.00  0.00           C
ATOM   2798 HG12 ILE X 182       9.552 -15.813   9.070  1.00  0.00           H
ATOM   2799 HG13 ILE X 182       8.597 -15.986  10.442  1.00  0.00           H
ATOM   2800  CD1 ILE X 182      10.560 -15.458  10.886  1.00  0.00           C
ATOM   2801 HD11 ILE X 182      10.149 -14.469  11.130  1.00  0.00           H
ATOM   2802 HD12 ILE X 182      11.463 -15.461  10.265  1.00  0.00           H
ATOM   2803 HD13 ILE X 182      10.787 -15.858  11.871  1.00  0.00           H
ATOM   2804  C   ILE X 182       8.482 -19.974   9.486  1.00  0.00           C
ATOM   2805  O   ILE X 182       8.860 -20.869  10.268  1.00  0.00           O
ATOM   2806  N   LEU X 183       8.202 -20.197   8.199  1.00  0.00           N
ATOM   2807  H   LEU X 183       7.864 -19.403   7.690  1.00  0.00           H
ATOM   2808  CA  LEU X 183       8.716 -21.269   7.383  1.00  0.00           C
ATOM   2809  HA  LEU X 183       8.793 -22.154   8.020  1.00  0.00           H
ATOM   2810  CB  LEU X 183       7.655 -21.532   6.399  1.00  0.00           C
ATOM   2811  HB2 LEU X 183       7.682 -20.748   5.635  1.00  0.00           H
ATOM   2812  HB3 LEU X 183       7.891 -22.461   5.875  1.00  0.00           H
ATOM   2813  CG  LEU X 183       6.271 -21.743   6.972  1.00  0.00           C
ATOM   2814  HG  LEU X 183       5.919 -20.819   7.436  1.00  0.00           H
ATOM   2815  CD1 LEU X 183       5.439 -22.090   5.727  1.00  0.00           C
ATOM   2816 HD11 LEU X 183       5.785 -22.896   5.076  1.00  0.00           H
ATOM   2817 HD12 LEU X 183       5.192 -21.227   5.115  1.00  0.00           H
ATOM   2818 HD13 LEU X 183       4.429 -22.400   6.002  1.00  0.00           H
ATOM   2819  CD2 LEU X 183       6.204 -22.928   7.848  1.00  0.00           C
ATOM   2820 HD21 LEU X 183       5.200 -23.351   7.858  1.00  0.00           H
ATOM   2821 HD22 LEU X 183       6.872 -23.676   7.430  1.00  0.00           H
ATOM   2822 HD23 LEU X 183       6.478 -22.644   8.871  1.00  0.00           H
ATOM   2823  C   LEU X 183      10.064 -21.182   6.669  1.00  0.00           C
ATOM   2824  O   LEU X 183      10.816 -22.053   6.796  1.00  0.00           O
ATOM   2825  N   LYS X 184      10.357 -20.049   6.037  1.00  0.00           N
ATOM   2826  H   LYS X 184       9.578 -19.406   6.137  1.00  0.00           H
ATOM   2827  CA  LYS X 184      11.689 -19.689   5.395  1.00  0.00           C
ATOM   2828  HA  LYS X 184      12.493 -19.875   6.097  1.00  0.00           H
ATOM   2829  CB  LYS X 184      11.773 -20.649   4.127  1.00  0.00           C
ATOM   2830  HB2 LYS X 184      11.716 -21.700   4.421  1.00  0.00           H
ATOM   2831  HB3 LYS X 184      10.824 -20.518   3.600  1.00  0.00           H
ATOM   2832  CG  LYS X 184      12.802 -20.528   2.967  1.00  0.00           C
ATOM   2833  HG2 LYS X 184      12.998 -19.488   2.723  1.00  0.00           H
ATOM   2834  HG3 LYS X 184      13.760 -20.923   3.311  1.00  0.00           H
ATOM   2835  CD  LYS X 184      12.241 -21.208   1.649  1.00  0.00           C
ATOM   2836  HD2 LYS X 184      12.027 -22.238   1.948  1.00  0.00           H
ATOM   2837  HD3 LYS X 184      11.431 -20.575   1.288  1.00  0.00           H
ATOM   2838  CE  LYS X 184      13.388 -21.201   0.627  1.00  0.00           C
ATOM   2839  HE2 LYS X 184      13.954 -20.300   0.859  1.00  0.00           H
ATOM   2840  HE3 LYS X 184      14.001 -22.095   0.773  1.00  0.00           H
ATOM   2841  NZ  LYS X 184      12.961 -21.045  -0.764  1.00  0.00           N
ATOM   2842  HZ1 LYS X 184      12.912 -22.010  -1.066  1.00  0.00           H
ATOM   2843  HZ2 LYS X 184      13.680 -20.565  -1.292  1.00  0.00           H
ATOM   2844  HZ3 LYS X 184      12.074 -20.568  -0.893  1.00  0.00           H
ATOM   2845  C   LYS X 184      11.813 -18.216   4.986  1.00  0.00           C
ATOM   2846  O   LYS X 184      10.833 -17.467   5.024  1.00  0.00           O
ATOM   2847  N   TRP X 185      13.008 -17.810   4.588  1.00  0.00           N
ATOM   2848  H   TRP X 185      13.718 -18.504   4.402  1.00  0.00           H
ATOM   2849  CA  TRP X 185      13.254 -16.439   4.169  1.00  0.00           C
ATOM   2850  HA  TRP X 185      12.414 -15.993   3.636  1.00  0.00           H
ATOM   2851  CB  TRP X 185      13.455 -15.559   5.414  1.00  0.00           C
ATOM   2852  HB2 TRP X 185      13.424 -14.535   5.030  1.00  0.00           H
ATOM   2853  HB3 TRP X 185      12.688 -15.817   6.140  1.00  0.00           H
ATOM   2854  CG  TRP X 185      14.805 -15.720   6.049  1.00  0.00           C
ATOM   2855  CD1 TRP X 185      15.083 -16.571   7.022  1.00  0.00           C
ATOM   2856  HD1 TRP X 185      14.391 -17.241   7.509  1.00  0.00           H
ATOM   2857  NE1 TRP X 185      16.424 -16.505   7.251  1.00  0.00           N
ATOM   2858  HE1 TRP X 185      16.917 -17.099   7.900  1.00  0.00           H
ATOM   2859  CE2 TRP X 185      17.046 -15.516   6.513  1.00  0.00           C
ATOM   2860  CZ2 TRP X 185      18.388 -15.189   6.365  1.00  0.00           C
ATOM   2861  HZ2 TRP X 185      19.170 -15.598   6.985  1.00  0.00           H
ATOM   2862  CH2 TRP X 185      18.778 -14.313   5.361  1.00  0.00           C
ATOM   2863  HH2 TRP X 185      19.813 -13.995   5.297  1.00  0.00           H
ATOM   2864  CZ3 TRP X 185      17.850 -13.791   4.456  1.00  0.00           C
ATOM   2865  HZ3 TRP X 185      18.115 -13.087   3.691  1.00  0.00           H
ATOM   2866  CE3 TRP X 185      16.485 -14.204   4.533  1.00  0.00           C
ATOM   2867  HE3 TRP X 185      15.773 -13.737   3.875  1.00  0.00           H
ATOM   2868  CD2 TRP X 185      16.085 -15.134   5.593  1.00  0.00           C
ATOM   2869  C   TRP X 185      14.418 -16.432   3.199  1.00  0.00           C
ATOM   2870  O   TRP X 185      15.356 -17.222   3.329  1.00  0.00           O
ATOM   2871  N   GLU X 186      14.494 -15.488   2.284  1.00  0.00           N
ATOM   2872  H   GLU X 186      13.786 -14.791   2.116  1.00  0.00           H
ATOM   2873  CA  GLU X 186      15.582 -15.474   1.284  1.00  0.00           C
ATOM   2874  HA  GLU X 186      16.492 -15.710   1.840  1.00  0.00           H
ATOM   2875  CB  GLU X 186      15.375 -16.457   0.037  1.00  0.00           C
ATOM   2876  HB2 GLU X 186      14.425 -16.194  -0.421  1.00  0.00           H
ATOM   2877  HB3 GLU X 186      16.175 -16.272  -0.679  1.00  0.00           H
ATOM   2878  CG  GLU X 186      15.501 -17.941   0.470  1.00  0.00           C
ATOM   2879  HG2 GLU X 186      16.418 -18.133   1.018  1.00  0.00           H
ATOM   2880  HG3 GLU X 186      14.648 -18.267   1.078  1.00  0.00           H
ATOM   2881  CD  GLU X 186      15.521 -18.763  -0.815  1.00  0.00           C
ATOM   2882  OE1 GLU X 186      14.632 -18.641  -1.693  1.00  0.00           O
ATOM   2883  OE2 GLU X 186      16.267 -19.710  -0.964  1.00  0.00           O
ATOM   2884  C   GLU X 186      15.813 -14.082   0.773  1.00  0.00           C
ATOM   2885  O   GLU X 186      14.897 -13.316   0.428  1.00  0.00           O
ATOM   2886  N   PRO X 187      17.050 -13.644   0.462  1.00  0.00           N
ATOM   2887  CD  PRO X 187      18.278 -14.361   0.772  1.00  0.00           C
ATOM   2888  HD2 PRO X 187      18.168 -15.435   0.659  1.00  0.00           H
ATOM   2889  HD3 PRO X 187      18.495 -14.157   1.818  1.00  0.00           H
ATOM   2890  CG  PRO X 187      19.349 -13.833  -0.162  1.00  0.00           C
ATOM   2891  HG2 PRO X 187      19.258 -14.379  -1.102  1.00  0.00           H
ATOM   2892  HG3 PRO X 187      20.351 -13.963   0.232  1.00  0.00           H
ATOM   2893  CB  PRO X 187      18.929 -12.372  -0.322  1.00  0.00           C
ATOM   2894  HB2 PRO X 187      19.316 -11.843  -1.189  1.00  0.00           H
ATOM   2895  HB3 PRO X 187      19.292 -11.760   0.508  1.00  0.00           H
ATOM   2896  CA  PRO X 187      17.409 -12.499  -0.355  1.00  0.00           C
ATOM   2897  HA  PRO X 187      16.913 -11.635   0.089  1.00  0.00           H
ATOM   2898  C   PRO X 187      16.836 -12.680  -1.767  1.00  0.00           C
ATOM   2899  O   PRO X 187      16.760 -13.823  -2.323  1.00  0.00           O
ATOM   2900  N   LEU X 188      16.367 -11.500  -2.201  1.00  0.00           N
ATOM   2901  H   LEU X 188      16.595 -10.643  -1.711  1.00  0.00           H
ATOM   2902  CA  LEU X 188      15.559 -11.442  -3.347  1.00  0.00           C
ATOM   2903  HA  LEU X 188      14.583 -11.895  -3.145  1.00  0.00           H
ATOM   2904  CB  LEU X 188      15.335  -9.977  -3.761  1.00  0.00           C
ATOM   2905  HB2 LEU X 188      14.815  -9.511  -2.926  1.00  0.00           H
ATOM   2906  HB3 LEU X 188      16.267  -9.469  -4.019  1.00  0.00           H
ATOM   2907  CG  LEU X 188      14.441  -9.806  -4.943  1.00  0.00           C
ATOM   2908  HG  LEU X 188      14.729 -10.363  -5.833  1.00  0.00           H
ATOM   2909  CD1 LEU X 188      13.041 -10.329  -4.606  1.00  0.00           C
ATOM   2910 HD11 LEU X 188      12.224  -9.972  -5.241  1.00  0.00           H
ATOM   2911 HD12 LEU X 188      12.916 -10.306  -3.521  1.00  0.00           H
ATOM   2912 HD13 LEU X 188      13.074 -11.382  -4.859  1.00  0.00           H
ATOM   2913  CD2 LEU X 188      14.208  -8.314  -5.333  1.00  0.00           C
ATOM   2914 HD21 LEU X 188      14.051  -7.707  -4.437  1.00  0.00           H
ATOM   2915 HD22 LEU X 188      15.127  -7.872  -5.715  1.00  0.00           H
ATOM   2916 HD23 LEU X 188      13.414  -8.109  -6.056  1.00  0.00           H
ATOM   2917  C   LEU X 188      16.212 -12.171  -4.549  1.00  0.00           C
ATOM   2918  O   LEU X 188      17.380 -11.895  -4.868  1.00  0.00           O
ATOM   2919  N   ALA X 189      15.500 -12.977  -5.410  1.00  0.00           N
ATOM   2920  H   ALA X 189      14.552 -13.183  -5.124  1.00  0.00           H
ATOM   2921  CA  ALA X 189      15.863 -13.323  -6.818  1.00  0.00           C
ATOM   2922  HA  ALA X 189      16.949 -13.306  -6.873  1.00  0.00           H
ATOM   2923  CB  ALA X 189      15.501 -14.822  -7.179  1.00  0.00           C
ATOM   2924  HB1 ALA X 189      16.000 -15.469  -6.456  1.00  0.00           H
ATOM   2925  HB2 ALA X 189      15.805 -14.930  -8.216  1.00  0.00           H
ATOM   2926  HB3 ALA X 189      14.411 -14.909  -7.094  1.00  0.00           H
ATOM   2927  C   ALA X 189      15.380 -12.281  -7.863  1.00  0.00           C
ATOM   2928  O   ALA X 189      14.297 -11.683  -7.830  1.00  0.00           O
ATOM   2929  N   GLY X 190      16.208 -12.228  -8.929  1.00  0.00           N
ATOM   2930  H   GLY X 190      16.986 -12.878  -8.873  1.00  0.00           H
ATOM   2931  CA  GLY X 190      16.015 -11.418 -10.137  1.00  0.00           C
ATOM   2932  HA2 GLY X 190      16.532 -11.828 -11.005  1.00  0.00           H
ATOM   2933  HA3 GLY X 190      14.934 -11.357 -10.266  1.00  0.00           H
ATOM   2934  C   GLY X 190      16.742 -10.069  -9.942  1.00  0.00           C
ATOM   2935  O   GLY X 190      17.600  -9.857  -9.023  1.00  0.00           O
ATOM   2936  N   THR X 191      16.446  -9.104 -10.847  1.00  0.00           N
ATOM   2937  H   THR X 191      15.598  -9.220 -11.399  1.00  0.00           H
ATOM   2938  CA  THR X 191      17.405  -7.986 -11.284  1.00  0.00           C
ATOM   2939  HA  THR X 191      18.426  -8.259 -11.014  1.00  0.00           H
ATOM   2940  CB  THR X 191      17.429  -7.847 -12.838  1.00  0.00           C
ATOM   2941  HB  THR X 191      17.960  -6.931 -13.055  1.00  0.00           H
ATOM   2942  CG2 THR X 191      17.978  -9.115 -13.574  1.00  0.00           C
ATOM   2943 HG21 THR X 191      17.774  -8.987 -14.643  1.00  0.00           H
ATOM   2944 HG22 THR X 191      17.438  -9.907 -13.052  1.00  0.00           H
ATOM   2945 HG23 THR X 191      19.043  -8.995 -13.413  1.00  0.00           H
ATOM   2946  OG1 THR X 191      16.114  -7.554 -13.192  1.00  0.00           O
ATOM   2947  HG1 THR X 191      16.024  -7.700 -14.135  1.00  0.00           H
ATOM   2948  C   THR X 191      17.095  -6.561 -10.719  1.00  0.00           C
ATOM   2949  O   THR X 191      17.924  -5.647 -10.794  1.00  0.00           O
ATOM   2950  N   ALA X 192      16.078  -6.431  -9.946  1.00  0.00           N
ATOM   2951  H   ALA X 192      15.492  -7.247  -9.876  1.00  0.00           H
ATOM   2952  CA  ALA X 192      15.661  -5.260  -9.213  1.00  0.00           C
ATOM   2953  HA  ALA X 192      15.349  -4.515  -9.950  1.00  0.00           H
ATOM   2954  CB  ALA X 192      14.419  -5.560  -8.450  1.00  0.00           C
ATOM   2955  HB1 ALA X 192      14.242  -4.656  -7.864  1.00  0.00           H
ATOM   2956  HB2 ALA X 192      14.655  -6.299  -7.675  1.00  0.00           H
ATOM   2957  HB3 ALA X 192      13.543  -5.912  -9.013  1.00  0.00           H
ATOM   2958  C   ALA X 192      16.808  -4.616  -8.353  1.00  0.00           C
ATOM   2959  O   ALA X 192      17.331  -5.256  -7.420  1.00  0.00           O
ATOM   2960  N   LYS X 193      17.331  -3.448  -8.788  1.00  0.00           N
ATOM   2961  H   LYS X 193      16.925  -3.046  -9.623  1.00  0.00           H
ATOM   2962  CA  LYS X 193      18.526  -2.810  -8.114  1.00  0.00           C
ATOM   2963  HA  LYS X 193      19.241  -3.617  -7.915  1.00  0.00           H
ATOM   2964  CB  LYS X 193      19.220  -1.799  -9.009  1.00  0.00           C
ATOM   2965  HB2 LYS X 193      18.787  -0.797  -9.019  1.00  0.00           H
ATOM   2966  HB3 LYS X 193      20.242  -1.771  -8.627  1.00  0.00           H
ATOM   2967  CG  LYS X 193      19.403  -2.229 -10.474  1.00  0.00           C
ATOM   2968  HG2 LYS X 193      18.482  -2.642 -10.893  1.00  0.00           H
ATOM   2969  HG3 LYS X 193      19.575  -1.299 -11.010  1.00  0.00           H
ATOM   2970  CD  LYS X 193      20.481  -3.273 -10.650  1.00  0.00           C
ATOM   2971  HD2 LYS X 193      21.415  -2.862 -10.255  1.00  0.00           H
ATOM   2972  HD3 LYS X 193      20.273  -4.151 -10.049  1.00  0.00           H
ATOM   2973  CE  LYS X 193      20.703  -3.655 -12.153  1.00  0.00           C
ATOM   2974  HE2 LYS X 193      20.363  -2.947 -12.903  1.00  0.00           H
ATOM   2975  HE3 LYS X 193      21.775  -3.494 -12.263  1.00  0.00           H
ATOM   2976  NZ  LYS X 193      20.312  -5.041 -12.509  1.00  0.00           N
ATOM   2977  HZ1 LYS X 193      20.628  -5.299 -13.435  1.00  0.00           H
ATOM   2978  HZ2 LYS X 193      19.304  -5.138 -12.483  1.00  0.00           H
ATOM   2979  HZ3 LYS X 193      20.705  -5.675 -11.833  1.00  0.00           H
ATOM   2980  C   LYS X 193      18.322  -2.112  -6.760  1.00  0.00           C
ATOM   2981  O   LYS X 193      19.274  -2.067  -5.951  1.00  0.00           O
ATOM   2982  N   HIE X 194      17.121  -1.657  -6.512  1.00  0.00           N
ATOM   2983  H   HIE X 194      16.428  -1.884  -7.209  1.00  0.00           H
ATOM   2984  CA  HIE X 194      16.653  -1.140  -5.247  1.00  0.00           C
ATOM   2985  HA  HIE X 194      17.078  -1.778  -4.478  1.00  0.00           H
ATOM   2986  CB  HIE X 194      17.193   0.359  -5.135  1.00  0.00           C
ATOM   2987  HB2 HIE X 194      18.254   0.426  -5.358  1.00  0.00           H
ATOM   2988  HB3 HIE X 194      16.668   1.015  -5.833  1.00  0.00           H
ATOM   2989  CG  HIE X 194      17.113   1.016  -3.738  1.00  0.00           C
ATOM   2990  ND1 HIE X 194      16.002   1.637  -3.312  1.00  0.00           N
ATOM   2991  CE1 HIE X 194      16.277   2.078  -2.032  1.00  0.00           C
ATOM   2992  HE1 HIE X 194      15.551   2.461  -1.326  1.00  0.00           H
ATOM   2993  NE2 HIE X 194      17.439   1.625  -1.580  1.00  0.00           N
ATOM   2994  HE2 HIE X 194      17.807   1.664  -0.636  1.00  0.00           H
ATOM   2995  CD2 HIE X 194      17.995   0.996  -2.701  1.00  0.00           C
ATOM   2996  HD2 HIE X 194      19.032   0.706  -2.757  1.00  0.00           H
ATOM   2997  C   HIE X 194      15.098  -1.337  -5.178  1.00  0.00           C
ATOM   2998  O   HIE X 194      14.443  -1.385  -6.207  1.00  0.00           O
ATOM   2999  N   ILE X 195      14.510  -1.473  -3.948  1.00  0.00           N
ATOM   3000  H   ILE X 195      15.053  -1.249  -3.116  1.00  0.00           H
ATOM   3001  CA  ILE X 195      13.082  -1.940  -3.648  1.00  0.00           C
ATOM   3002  HA  ILE X 195      12.455  -1.595  -4.476  1.00  0.00           H
ATOM   3003  CB  ILE X 195      12.978  -3.505  -3.383  1.00  0.00           C
ATOM   3004  HB  ILE X 195      13.567  -3.699  -2.486  1.00  0.00           H
ATOM   3005  CG2 ILE X 195      11.479  -3.897  -3.042  1.00  0.00           C
ATOM   3006 HG21 ILE X 195      11.257  -4.952  -2.852  1.00  0.00           H
ATOM   3007 HG22 ILE X 195      10.789  -3.492  -3.780  1.00  0.00           H
ATOM   3008 HG23 ILE X 195      11.207  -3.465  -2.074  1.00  0.00           H
ATOM   3009  CG1 ILE X 195      13.462  -4.223  -4.595  1.00  0.00           C
ATOM   3010 HG12 ILE X 195      12.819  -5.102  -4.554  1.00  0.00           H
ATOM   3011 HG13 ILE X 195      13.101  -3.613  -5.423  1.00  0.00           H
ATOM   3012  CD1 ILE X 195      14.966  -4.609  -4.731  1.00  0.00           C
ATOM   3013 HD11 ILE X 195      15.177  -5.034  -5.710  1.00  0.00           H
ATOM   3014 HD12 ILE X 195      15.172  -5.359  -3.956  1.00  0.00           H
ATOM   3015 HD13 ILE X 195      15.533  -3.705  -4.490  1.00  0.00           H
ATOM   3016  C   ILE X 195      12.579  -1.199  -2.408  1.00  0.00           C
ATOM   3017  O   ILE X 195      13.142  -1.329  -1.310  1.00  0.00           O
ATOM   3018  N   GLU X 196      11.400  -0.567  -2.476  1.00  0.00           N
ATOM   3019  H   GLU X 196      11.044  -0.612  -3.421  1.00  0.00           H
ATOM   3020  CA  GLU X 196      10.628   0.173  -1.460  1.00  0.00           C
ATOM   3021  HA  GLU X 196      10.830  -0.392  -0.548  1.00  0.00           H
ATOM   3022  CB  GLU X 196      11.135   1.677  -1.507  1.00  0.00           C
ATOM   3023  HB2 GLU X 196      11.043   2.151  -2.485  1.00  0.00           H
ATOM   3024  HB3 GLU X 196      10.456   2.273  -0.884  1.00  0.00           H
ATOM   3025  CG  GLU X 196      12.570   2.067  -1.130  1.00  0.00           C
ATOM   3026  HG2 GLU X 196      13.249   1.626  -1.858  1.00  0.00           H
ATOM   3027  HG3 GLU X 196      12.631   3.156  -1.088  1.00  0.00           H
ATOM   3028  CD  GLU X 196      12.983   1.427   0.257  1.00  0.00           C
ATOM   3029  OE1 GLU X 196      14.191   1.176   0.553  1.00  0.00           O
ATOM   3030  OE2 GLU X 196      12.091   1.439   1.147  1.00  0.00           O
ATOM   3031  C   GLU X 196       9.075   0.125  -1.593  1.00  0.00           C
ATOM   3032  O   GLU X 196       8.543  -0.192  -2.632  1.00  0.00           O
ATOM   3033  N   GLU X 197       8.380   0.307  -0.463  1.00  0.00           N
ATOM   3034  H   GLU X 197       8.903   0.740   0.280  1.00  0.00           H
ATOM   3035  CA  GLU X 197       6.986   0.725  -0.497  1.00  0.00           C
ATOM   3036  HA  GLU X 197       6.612   0.474   0.499  1.00  0.00           H
ATOM   3037  CB  GLU X 197       6.904   2.217  -0.922  1.00  0.00           C
ATOM   3038  HB2 GLU X 197       7.260   2.253  -1.950  1.00  0.00           H
ATOM   3039  HB3 GLU X 197       5.847   2.472  -0.957  1.00  0.00           H
ATOM   3040  CG  GLU X 197       7.572   3.192   0.037  1.00  0.00           C
ATOM   3041  HG2 GLU X 197       7.450   3.069   1.112  1.00  0.00           H
ATOM   3042  HG3 GLU X 197       8.635   3.296  -0.179  1.00  0.00           H
ATOM   3043  CD  GLU X 197       6.995   4.631  -0.221  1.00  0.00           C
ATOM   3044  OE1 GLU X 197       6.350   5.207   0.688  1.00  0.00           O
ATOM   3045  OE2 GLU X 197       7.060   5.108  -1.378  1.00  0.00           O
ATOM   3046  C   GLU X 197       6.114  -0.279  -1.343  1.00  0.00           C
ATOM   3047  O   GLU X 197       5.251   0.176  -2.039  1.00  0.00           O
ATOM   3048  N   CYX X 198       6.322  -1.604  -1.320  1.00  0.00           N
ATOM   3049  H   CYX X 198       7.146  -1.927  -0.832  1.00  0.00           H
ATOM   3050  CA  CYX X 198       5.700  -2.492  -2.302  1.00  0.00           C
ATOM   3051  HA  CYX X 198       5.904  -2.166  -3.322  1.00  0.00           H
ATOM   3052  CB  CYX X 198       6.461  -3.818  -2.152  1.00  0.00           C
ATOM   3053  HB2 CYX X 198       6.532  -3.970  -1.076  1.00  0.00           H
ATOM   3054  HB3 CYX X 198       5.898  -4.680  -2.509  1.00  0.00           H
ATOM   3055  SG  CYX X 198       8.053  -3.993  -2.928  1.00  0.00           S
ATOM   3056  C   CYX X 198       4.144  -2.603  -2.135  1.00  0.00           C
ATOM   3057  O   CYX X 198       3.598  -2.487  -1.035  1.00  0.00           O
ATOM   3058  N   SER X 199       3.503  -2.910  -3.263  1.00  0.00           N
ATOM   3059  H   SER X 199       4.105  -3.131  -4.049  1.00  0.00           H
ATOM   3060  CA  SER X 199       2.020  -3.165  -3.287  1.00  0.00           C
ATOM   3061  HA  SER X 199       1.609  -3.260  -2.277  1.00  0.00           H
ATOM   3062  CB  SER X 199       1.246  -2.082  -4.030  1.00  0.00           C
ATOM   3063  HB2 SER X 199       1.564  -2.010  -5.075  1.00  0.00           H
ATOM   3064  HB3 SER X 199       0.204  -2.374  -4.129  1.00  0.00           H
ATOM   3065  OG  SER X 199       1.237  -0.818  -3.339  1.00  0.00           O
ATOM   3066  HG  SER X 199       1.484  -0.313  -4.120  1.00  0.00           H
ATOM   3067  C   SER X 199       1.784  -4.561  -3.970  1.00  0.00           C
ATOM   3068  O   SER X 199       2.491  -4.865  -4.934  1.00  0.00           O
ATOM   3069  N   CYX X 200       0.870  -5.443  -3.470  1.00  0.00           N
ATOM   3070  H   CYX X 200       0.317  -5.128  -2.689  1.00  0.00           H
ATOM   3071  CA  CYX X 200       0.800  -6.850  -3.990  1.00  0.00           C
ATOM   3072  HA  CYX X 200       1.379  -6.972  -4.897  1.00  0.00           H
ATOM   3073  CB  CYX X 200       1.543  -7.774  -2.983  1.00  0.00           C
ATOM   3074  HB2 CYX X 200       1.027  -7.914  -2.031  1.00  0.00           H
ATOM   3075  HB3 CYX X 200       1.648  -8.775  -3.404  1.00  0.00           H
ATOM   3076  SG  CYX X 200       3.226  -7.336  -2.604  1.00  0.00           S
ATOM   3077  C   CYX X 200      -0.612  -7.445  -4.302  1.00  0.00           C
ATOM   3078  O   CYX X 200      -1.627  -6.936  -3.744  1.00  0.00           O
ATOM   3079  N   TYR X 201      -0.674  -8.472  -5.148  1.00  0.00           N
ATOM   3080  H   TYR X 201       0.196  -8.806  -5.544  1.00  0.00           H
ATOM   3081  CA  TYR X 201      -1.941  -9.298  -5.304  1.00  0.00           C
ATOM   3082  HA  TYR X 201      -2.519  -9.205  -4.385  1.00  0.00           H
ATOM   3083  CB  TYR X 201      -2.709  -8.718  -6.499  1.00  0.00           C
ATOM   3084  HB2 TYR X 201      -3.718  -9.099  -6.636  1.00  0.00           H
ATOM   3085  HB3 TYR X 201      -2.742  -7.666  -6.213  1.00  0.00           H
ATOM   3086  CG  TYR X 201      -2.017  -8.665  -7.907  1.00  0.00           C
ATOM   3087  CD1 TYR X 201      -2.294  -9.692  -8.781  1.00  0.00           C
ATOM   3088  HD1 TYR X 201      -2.805 -10.573  -8.439  1.00  0.00           H
ATOM   3089  CE1 TYR X 201      -1.774  -9.620 -10.102  1.00  0.00           C
ATOM   3090  HE1 TYR X 201      -1.951 -10.398 -10.832  1.00  0.00           H
ATOM   3091  CZ  TYR X 201      -0.904  -8.553 -10.488  1.00  0.00           C
ATOM   3092  OH  TYR X 201      -0.417  -8.501 -11.729  1.00  0.00           O
ATOM   3093  HH  TYR X 201      -0.182  -9.332 -12.148  1.00  0.00           H
ATOM   3094  CE2 TYR X 201      -0.587  -7.577  -9.505  1.00  0.00           C
ATOM   3095  HE2 TYR X 201       0.061  -6.812  -9.920  1.00  0.00           H
ATOM   3096  CD2 TYR X 201      -1.143  -7.563  -8.220  1.00  0.00           C
ATOM   3097  HD2 TYR X 201      -0.941  -6.780  -7.508  1.00  0.00           H
ATOM   3098  C   TYR X 201      -1.640 -10.739  -5.586  1.00  0.00           C
ATOM   3099  O   TYR X 201      -0.429 -11.108  -5.640  1.00  0.00           O
ATOM   3100  N   GLY X 202      -2.741 -11.557  -5.629  1.00  0.00           N
ATOM   3101  H   GLY X 202      -3.675 -11.215  -5.419  1.00  0.00           H
ATOM   3102  CA  GLY X 202      -2.646 -12.971  -6.117  1.00  0.00           C
ATOM   3103  HA2 GLY X 202      -1.655 -13.103  -6.543  1.00  0.00           H
ATOM   3104  HA3 GLY X 202      -2.661 -13.630  -5.251  1.00  0.00           H
ATOM   3105  C   GLY X 202      -3.599 -13.436  -7.167  1.00  0.00           C
ATOM   3106  O   GLY X 202      -4.804 -13.129  -7.179  1.00  0.00           O
ATOM   3107  N   GLH X 203      -3.114 -14.236  -8.182  1.00  0.00           N
ATOM   3108  H   GLH X 203      -2.128 -14.426  -8.178  1.00  0.00           H
ATOM   3109  CA  GLH X 203      -4.002 -14.823  -9.200  1.00  0.00           C
ATOM   3110  HA  GLH X 203      -4.847 -15.105  -8.567  1.00  0.00           H
ATOM   3111  CB  GLH X 203      -4.275 -13.876 -10.410  1.00  0.00           C
ATOM   3112  HB2 GLH X 203      -4.958 -14.452 -11.028  1.00  0.00           H
ATOM   3113  HB3 GLH X 203      -4.881 -13.052 -10.035  1.00  0.00           H
ATOM   3114  CG  GLH X 203      -3.077 -13.429 -11.253  1.00  0.00           C
ATOM   3115  HG2 GLH X 203      -2.673 -12.655 -10.595  1.00  0.00           H
ATOM   3116  HG3 GLH X 203      -2.290 -14.177 -11.347  1.00  0.00           H
ATOM   3117  CD  GLH X 203      -3.447 -12.980 -12.663  1.00  0.00           C
ATOM   3118  OE1 GLH X 203      -2.641 -12.701 -13.549  1.00  0.00           O
ATOM   3119  OE2 GLH X 203      -4.753 -12.829 -12.843  1.00  0.00           O
ATOM   3120  HE2 GLH X 203      -4.860 -12.598 -13.765  1.00  0.00           H
ATOM   3121  C   GLH X 203      -3.283 -16.112  -9.670  1.00  0.00           C
ATOM   3122  O   GLH X 203      -2.070 -16.157  -9.719  1.00  0.00           O
ATOM   3123  N   ARG X 204      -4.058 -17.147 -10.086  1.00  0.00           N
ATOM   3124  H   ARG X 204      -5.050 -16.991 -10.229  1.00  0.00           H
ATOM   3125  CA  ARG X 204      -3.449 -18.384 -10.650  1.00  0.00           C
ATOM   3126  HA  ARG X 204      -4.193 -19.182 -10.585  1.00  0.00           H
ATOM   3127  CB  ARG X 204      -3.134 -18.178 -12.121  1.00  0.00           C
ATOM   3128  HB2 ARG X 204      -2.394 -17.425 -12.398  1.00  0.00           H
ATOM   3129  HB3 ARG X 204      -2.702 -19.124 -12.463  1.00  0.00           H
ATOM   3130  CG  ARG X 204      -4.420 -17.946 -12.995  1.00  0.00           C
ATOM   3131  HG2 ARG X 204      -5.185 -18.697 -12.790  1.00  0.00           H
ATOM   3132  HG3 ARG X 204      -4.988 -17.061 -12.720  1.00  0.00           H
ATOM   3133  CD  ARG X 204      -4.235 -17.926 -14.550  1.00  0.00           C
ATOM   3134  HD2 ARG X 204      -3.813 -18.839 -14.958  1.00  0.00           H
ATOM   3135  HD3 ARG X 204      -5.194 -17.860 -15.061  1.00  0.00           H
ATOM   3136  NE  ARG X 204      -3.385 -16.833 -15.008  1.00  0.00           N
ATOM   3137  HE  ARG X 204      -2.418 -16.978 -14.764  1.00  0.00           H
ATOM   3138  CZ  ARG X 204      -3.692 -15.633 -15.464  1.00  0.00           C
ATOM   3139  NH1 ARG X 204      -4.936 -15.185 -15.511  1.00  0.00           N
ATOM   3140 HH11 ARG X 204      -5.658 -15.888 -15.598  1.00  0.00           H
ATOM   3141 HH12 ARG X 204      -5.091 -14.234 -15.805  1.00  0.00           H
ATOM   3142  NH2 ARG X 204      -2.732 -14.857 -15.713  1.00  0.00           N
ATOM   3143 HH21 ARG X 204      -1.922 -15.321 -16.099  1.00  0.00           H
ATOM   3144 HH22 ARG X 204      -2.928 -13.922 -16.046  1.00  0.00           H
ATOM   3145  C   ARG X 204      -2.308 -18.999  -9.834  1.00  0.00           C
ATOM   3146  O   ARG X 204      -1.267 -19.414 -10.336  1.00  0.00           O
ATOM   3147  N   ALA X 205      -2.536 -19.151  -8.547  1.00  0.00           N
ATOM   3148  H   ALA X 205      -3.467 -18.929  -8.225  1.00  0.00           H
ATOM   3149  CA  ALA X 205      -1.683 -19.817  -7.590  1.00  0.00           C
ATOM   3150  HA  ALA X 205      -2.013 -19.529  -6.585  1.00  0.00           H
ATOM   3151  CB  ALA X 205      -1.958 -21.314  -7.687  1.00  0.00           C
ATOM   3152  HB1 ALA X 205      -1.463 -21.766  -8.555  1.00  0.00           H
ATOM   3153  HB2 ALA X 205      -3.027 -21.541  -7.651  1.00  0.00           H
ATOM   3154  HB3 ALA X 205      -1.541 -21.745  -6.778  1.00  0.00           H
ATOM   3155  C   ALA X 205      -0.251 -19.249  -7.601  1.00  0.00           C
ATOM   3156  O   ALA X 205       0.736 -19.979  -7.407  1.00  0.00           O
ATOM   3157  N   GLU X 206      -0.119 -17.923  -7.778  1.00  0.00           N
ATOM   3158  H   GLU X 206      -0.899 -17.473  -8.228  1.00  0.00           H
ATOM   3159  CA  GLU X 206       1.169 -17.174  -7.750  1.00  0.00           C
ATOM   3160  HA  GLU X 206       1.954 -17.693  -7.209  1.00  0.00           H
ATOM   3161  CB  GLU X 206       1.655 -16.901  -9.209  1.00  0.00           C
ATOM   3162  HB2 GLU X 206       2.057 -17.840  -9.602  1.00  0.00           H
ATOM   3163  HB3 GLU X 206       0.791 -16.681  -9.835  1.00  0.00           H
ATOM   3164  CG  GLU X 206       2.733 -15.737  -9.384  1.00  0.00           C
ATOM   3165  HG2 GLU X 206       2.164 -14.815  -9.277  1.00  0.00           H
ATOM   3166  HG3 GLU X 206       3.475 -15.817  -8.588  1.00  0.00           H
ATOM   3167  CD  GLU X 206       3.384 -15.839 -10.744  1.00  0.00           C
ATOM   3168  OE1 GLU X 206       4.581 -16.023 -10.757  1.00  0.00           O
ATOM   3169  OE2 GLU X 206       2.681 -15.857 -11.796  1.00  0.00           O
ATOM   3170  C   GLU X 206       0.878 -15.804  -7.135  1.00  0.00           C
ATOM   3171  O   GLU X 206      -0.163 -15.220  -7.380  1.00  0.00           O
ATOM   3172  N   ILE X 207       1.811 -15.231  -6.320  1.00  0.00           N
ATOM   3173  H   ILE X 207       2.668 -15.747  -6.214  1.00  0.00           H
ATOM   3174  CA  ILE X 207       1.746 -13.851  -5.837  1.00  0.00           C
ATOM   3175  HA  ILE X 207       0.711 -13.495  -5.819  1.00  0.00           H
ATOM   3176  CB  ILE X 207       2.362 -13.787  -4.388  1.00  0.00           C
ATOM   3177  HB  ILE X 207       3.233 -14.442  -4.351  1.00  0.00           H
ATOM   3178  CG2 ILE X 207       2.675 -12.339  -3.952  1.00  0.00           C
ATOM   3179 HG21 ILE X 207       1.927 -11.560  -3.846  1.00  0.00           H
ATOM   3180 HG22 ILE X 207       3.404 -11.879  -4.628  1.00  0.00           H
ATOM   3181 HG23 ILE X 207       3.282 -12.390  -3.048  1.00  0.00           H
ATOM   3182  CG1 ILE X 207       1.291 -14.526  -3.492  1.00  0.00           C
ATOM   3183 HG12 ILE X 207       1.256 -14.116  -2.481  1.00  0.00           H
ATOM   3184 HG13 ILE X 207       0.269 -14.389  -3.840  1.00  0.00           H
ATOM   3185  CD1 ILE X 207       1.459 -16.034  -3.114  1.00  0.00           C
ATOM   3186 HD11 ILE X 207       1.052 -16.197  -2.112  1.00  0.00           H
ATOM   3187 HD12 ILE X 207       2.469 -16.436  -3.142  1.00  0.00           H
ATOM   3188 HD13 ILE X 207       0.891 -16.584  -3.856  1.00  0.00           H
ATOM   3189  C   ILE X 207       2.431 -12.937  -7.000  1.00  0.00           C
ATOM   3190  O   ILE X 207       3.475 -13.331  -7.511  1.00  0.00           O
ATOM   3191  N   THR X 208       1.930 -11.723  -7.143  1.00  0.00           N
ATOM   3192  H   THR X 208       1.137 -11.524  -6.557  1.00  0.00           H
ATOM   3193  CA  THR X 208       2.702 -10.591  -7.774  1.00  0.00           C
ATOM   3194  HA  THR X 208       3.758 -10.841  -7.905  1.00  0.00           H
ATOM   3195  CB  THR X 208       2.041 -10.223  -9.207  1.00  0.00           C
ATOM   3196  HB  THR X 208       1.107  -9.697  -9.014  1.00  0.00           H
ATOM   3197  CG2 THR X 208       2.863  -9.200 -10.004  1.00  0.00           C
ATOM   3198 HG21 THR X 208       2.224  -9.014 -10.865  1.00  0.00           H
ATOM   3199 HG22 THR X 208       3.829  -9.600 -10.330  1.00  0.00           H
ATOM   3200 HG23 THR X 208       2.982  -8.248  -9.504  1.00  0.00           H
ATOM   3201  OG1 THR X 208       1.850 -11.311 -10.131  1.00  0.00           O
ATOM   3202  HG1 THR X 208       1.282 -11.970  -9.720  1.00  0.00           H
ATOM   3203  C   THR X 208       2.738  -9.385  -6.894  1.00  0.00           C
ATOM   3204  O   THR X 208       1.875  -9.177  -6.054  1.00  0.00           O
ATOM   3205  N   CYX X 209       3.808  -8.557  -7.001  1.00  0.00           N
ATOM   3206  H   CYX X 209       4.633  -8.932  -7.437  1.00  0.00           H
ATOM   3207  CA  CYX X 209       3.892  -7.216  -6.460  1.00  0.00           C
ATOM   3208  HA  CYX X 209       2.897  -6.808  -6.251  1.00  0.00           H
ATOM   3209  CB  CYX X 209       4.795  -7.208  -5.175  1.00  0.00           C
ATOM   3210  HB2 CYX X 209       5.776  -7.405  -5.584  1.00  0.00           H
ATOM   3211  HB3 CYX X 209       4.690  -6.207  -4.753  1.00  0.00           H
ATOM   3212  SG  CYX X 209       4.377  -8.393  -3.879  1.00  0.00           S
ATOM   3213  C   CYX X 209       4.548  -6.218  -7.352  1.00  0.00           C
ATOM   3214  O   CYX X 209       5.236  -6.573  -8.281  1.00  0.00           O
ATOM   3215  N   THR X 210       4.335  -4.915  -7.046  1.00  0.00           N
ATOM   3216  H   THR X 210       3.698  -4.729  -6.294  1.00  0.00           H
ATOM   3217  CA  THR X 210       4.808  -3.706  -7.794  1.00  0.00           C
ATOM   3218  HA  THR X 210       5.712  -3.986  -8.340  1.00  0.00           H
ATOM   3219  CB  THR X 210       3.652  -3.224  -8.730  1.00  0.00           C
ATOM   3220  HB  THR X 210       3.816  -2.224  -9.138  1.00  0.00           H
ATOM   3221  CG2 THR X 210       3.606  -4.177  -9.894  1.00  0.00           C
ATOM   3222 HG21 THR X 210       2.956  -3.741 -10.653  1.00  0.00           H
ATOM   3223 HG22 THR X 210       3.378  -5.203  -9.604  1.00  0.00           H
ATOM   3224 HG23 THR X 210       4.582  -4.185 -10.365  1.00  0.00           H
ATOM   3225  OG1 THR X 210       2.391  -3.281  -8.058  1.00  0.00           O
ATOM   3226  HG1 THR X 210       2.170  -4.183  -7.841  1.00  0.00           H
ATOM   3227  C   THR X 210       5.204  -2.689  -6.768  1.00  0.00           C
ATOM   3228  O   THR X 210       4.587  -2.508  -5.732  1.00  0.00           O
ATOM   3229  N   CYX X 211       6.323  -1.993  -6.999  1.00  0.00           N
ATOM   3230  H   CYX X 211       6.796  -2.258  -7.848  1.00  0.00           H
ATOM   3231  CA  CYX X 211       7.113  -1.288  -5.984  1.00  0.00           C
ATOM   3232  HA  CYX X 211       6.409  -1.065  -5.176  1.00  0.00           H
ATOM   3233  CB  CYX X 211       8.182  -2.230  -5.385  1.00  0.00           C
ATOM   3234  HB2 CYX X 211       8.994  -2.280  -6.121  1.00  0.00           H
ATOM   3235  HB3 CYX X 211       8.683  -1.858  -4.492  1.00  0.00           H
ATOM   3236  SG  CYX X 211       7.771  -3.942  -5.015  1.00  0.00           S
ATOM   3237  C   CYX X 211       7.765   0.005  -6.420  1.00  0.00           C
ATOM   3238  O   CYX X 211       7.586   0.514  -7.502  1.00  0.00           O
ATOM   3239  N   ARG X 212       8.376   0.720  -5.478  1.00  0.00           N
ATOM   3240  H   ARG X 212       8.347   0.457  -4.501  1.00  0.00           H
ATOM   3241  CA  ARG X 212       9.181   1.903  -5.807  1.00  0.00           C
ATOM   3242  HA  ARG X 212       8.751   2.398  -6.673  1.00  0.00           H
ATOM   3243  CB  ARG X 212       8.944   2.881  -4.622  1.00  0.00           C
ATOM   3244  HB2 ARG X 212       7.874   3.089  -4.504  1.00  0.00           H
ATOM   3245  HB3 ARG X 212       9.265   2.344  -3.726  1.00  0.00           H
ATOM   3246  CG  ARG X 212       9.787   4.181  -4.578  1.00  0.00           C
ATOM   3247  HG2 ARG X 212      10.825   3.859  -4.490  1.00  0.00           H
ATOM   3248  HG3 ARG X 212       9.727   4.834  -5.446  1.00  0.00           H
ATOM   3249  CD  ARG X 212       9.267   4.985  -3.402  1.00  0.00           C
ATOM   3250  HD2 ARG X 212       8.193   5.113  -3.395  1.00  0.00           H
ATOM   3251  HD3 ARG X 212       9.545   4.473  -2.485  1.00  0.00           H
ATOM   3252  NE  ARG X 212      10.054   6.208  -3.293  1.00  0.00           N
ATOM   3253  HE  ARG X 212      10.967   6.307  -3.704  1.00  0.00           H
ATOM   3254  CZ  ARG X 212       9.700   7.220  -2.468  1.00  0.00           C
ATOM   3255  NH1 ARG X 212       8.544   7.334  -1.832  1.00  0.00           N
ATOM   3256 HH11 ARG X 212       7.838   6.635  -1.672  1.00  0.00           H
ATOM   3257 HH12 ARG X 212       8.320   8.230  -1.430  1.00  0.00           H
ATOM   3258  NH2 ARG X 212      10.429   8.261  -2.482  1.00  0.00           N
ATOM   3259 HH21 ARG X 212      11.424   8.168  -2.606  1.00  0.00           H
ATOM   3260 HH22 ARG X 212      10.180   9.041  -1.886  1.00  0.00           H
ATOM   3261  C   ARG X 212      10.652   1.549  -6.014  1.00  0.00           C
ATOM   3262  O   ARG X 212      11.165   0.772  -5.156  1.00  0.00           O
ATOM   3263  N   AP1 X 213      11.294   2.178  -7.044  1.00  0.00           N
ATOM   3264  H   AP1 X 213      10.804   2.866  -7.609  1.00  0.00           H
ATOM   3265  CA  AP1 X 213      12.740   2.270  -7.035  1.00  0.00           C
ATOM   3266  HA  AP1 X 213      13.068   1.481  -6.350  1.00  0.00           H
ATOM   3267  CB  AP1 X 213      13.311   2.000  -8.410  1.00  0.00           C
ATOM   3268  HB2 AP1 X 213      12.897   1.155  -8.962  1.00  0.00           H
ATOM   3269  HB3 AP1 X 213      13.036   2.884  -8.991  1.00  0.00           H
ATOM   3270  CG  AP1 X 213      14.839   1.851  -8.381  1.00  0.00           C
ATOM   3271  OD1 AP1 X 213      15.549   2.580  -7.621  1.00  0.00           O
ATOM   3272  OD2 AP1 X 213      15.353   1.117  -9.253  1.00  0.00           O
ATOM   3273  C   AP1 X 213      13.070   3.654  -6.468  1.00  0.00           C
ATOM   3274  O   AP1 X 213      12.242   4.595  -6.671  1.00  0.00           O
ATOM   3275  N   ASN X 214      13.987   3.778  -5.473  1.00  0.00           N
ATOM   3276  H   ASN X 214      14.544   3.026  -5.085  1.00  0.00           H
ATOM   3277  CA  ASN X 214      14.182   5.048  -4.753  1.00  0.00           C
ATOM   3278  HA  ASN X 214      13.390   5.714  -5.065  1.00  0.00           H
ATOM   3279  CB  ASN X 214      13.972   4.920  -3.228  1.00  0.00           C
ATOM   3280  HB2 ASN X 214      13.013   4.396  -3.133  1.00  0.00           H
ATOM   3281  HB3 ASN X 214      14.765   4.416  -2.683  1.00  0.00           H
ATOM   3282  CG  ASN X 214      13.750   6.333  -2.700  1.00  0.00           C
ATOM   3283  OD1 ASN X 214      12.877   7.046  -3.122  1.00  0.00           O
ATOM   3284  ND2 ASN X 214      14.487   6.753  -1.682  1.00  0.00           N
ATOM   3285 HD21 ASN X 214      15.148   6.122  -1.244  1.00  0.00           H
ATOM   3286 HD22 ASN X 214      14.327   7.666  -1.301  1.00  0.00           H
ATOM   3287  C   ASN X 214      15.521   5.637  -5.092  1.00  0.00           C
ATOM   3288  O   ASN X 214      15.533   6.719  -5.662  1.00  0.00           O
ATOM   3289  N   TRP X 215      16.603   4.886  -4.790  1.00  0.00           N
ATOM   3290  H   TRP X 215      16.514   3.968  -4.388  1.00  0.00           H
ATOM   3291  CA  TRP X 215      17.945   5.267  -5.157  1.00  0.00           C
ATOM   3292  HA  TRP X 215      18.171   6.212  -4.668  1.00  0.00           H
ATOM   3293  CB  TRP X 215      18.826   4.195  -4.508  1.00  0.00           C
ATOM   3294  HB2 TRP X 215      18.696   4.269  -3.432  1.00  0.00           H
ATOM   3295  HB3 TRP X 215      18.525   3.242  -4.934  1.00  0.00           H
ATOM   3296  CG  TRP X 215      20.336   4.312  -4.744  1.00  0.00           C
ATOM   3297  CD1 TRP X 215      21.033   5.465  -4.861  1.00  0.00           C
ATOM   3298  HD1 TRP X 215      20.579   6.444  -4.923  1.00  0.00           H
ATOM   3299  NE1 TRP X 215      22.369   5.242  -4.913  1.00  0.00           N
ATOM   3300  HE1 TRP X 215      23.070   5.973  -4.964  1.00  0.00           H
ATOM   3301  CE2 TRP X 215      22.636   3.903  -4.788  1.00  0.00           C
ATOM   3302  CZ2 TRP X 215      23.848   3.172  -4.832  1.00  0.00           C
ATOM   3303  HZ2 TRP X 215      24.837   3.597  -4.850  1.00  0.00           H
ATOM   3304  CH2 TRP X 215      23.792   1.732  -4.649  1.00  0.00           C
ATOM   3305  HH2 TRP X 215      24.690   1.143  -4.644  1.00  0.00           H
ATOM   3306  CZ3 TRP X 215      22.599   1.111  -4.518  1.00  0.00           C
ATOM   3307  HZ3 TRP X 215      22.588   0.045  -4.327  1.00  0.00           H
ATOM   3308  CE3 TRP X 215      21.436   1.864  -4.571  1.00  0.00           C
ATOM   3309  HE3 TRP X 215      20.531   1.281  -4.587  1.00  0.00           H
ATOM   3310  CD2 TRP X 215      21.377   3.295  -4.680  1.00  0.00           C
ATOM   3311  C   TRP X 215      18.262   5.341  -6.664  1.00  0.00           C
ATOM   3312  O   TRP X 215      19.106   6.187  -7.013  1.00  0.00           O
ATOM   3313  N   GLN X 216      17.594   4.514  -7.538  1.00  0.00           N
ATOM   3314  H   GLN X 216      17.086   3.727  -7.179  1.00  0.00           H
ATOM   3315  CA  GLN X 216      17.919   4.447  -8.969  1.00  0.00           C
ATOM   3316  HA  GLN X 216      18.614   5.221  -9.267  1.00  0.00           H
ATOM   3317  CB  GLN X 216      18.827   3.234  -9.238  1.00  0.00           C
ATOM   3318  HB2 GLN X 216      18.306   2.313  -9.515  1.00  0.00           H
ATOM   3319  HB3 GLN X 216      19.259   3.519 -10.195  1.00  0.00           H
ATOM   3320  CG  GLN X 216      19.960   2.962  -8.236  1.00  0.00           C
ATOM   3321  HG2 GLN X 216      20.596   3.842  -8.265  1.00  0.00           H
ATOM   3322  HG3 GLN X 216      19.562   2.757  -7.241  1.00  0.00           H
ATOM   3323  CD  GLN X 216      20.693   1.645  -8.489  1.00  0.00           C
ATOM   3324  OE1 GLN X 216      20.456   0.975  -9.479  1.00  0.00           O
ATOM   3325  NE2 GLN X 216      21.510   1.153  -7.537  1.00  0.00           N
ATOM   3326 HE21 GLN X 216      21.837   0.210  -7.604  1.00  0.00           H
ATOM   3327 HE22 GLN X 216      21.621   1.726  -6.711  1.00  0.00           H
ATOM   3328  C   GLN X 216      16.874   4.691 -10.057  1.00  0.00           C
ATOM   3329  O   GLN X 216      17.258   5.060 -11.223  1.00  0.00           O
ATOM   3330  N   GY1 X 217      15.530   4.498  -9.939  1.00  0.00           N
ATOM   3331  H   GY1 X 217      15.206   4.193  -9.032  1.00  0.00           H
ATOM   3332  CA  GY1 X 217      14.604   4.517 -11.109  1.00  0.00           C
ATOM   3333  HA2 GY1 X 217      15.116   4.980 -11.945  1.00  0.00           H
ATOM   3334  HA3 GY1 X 217      14.355   3.489 -11.374  1.00  0.00           H
ATOM   3335  C   GY1 X 217      13.274   5.220 -10.984  1.00  0.00           C
ATOM   3336  O   GY1 X 217      12.601   5.142  -9.965  1.00  0.00           O
ATOM   3337  N   SER X 218      12.700   5.483 -12.175  1.00  0.00           N
ATOM   3338  H   SER X 218      13.328   5.723 -12.939  1.00  0.00           H
ATOM   3339  CA  SER X 218      11.253   5.927 -12.317  1.00  0.00           C
ATOM   3340  HA  SER X 218      10.803   6.064 -11.335  1.00  0.00           H
ATOM   3341  CB  SER X 218      11.270   7.285 -13.041  1.00  0.00           C
ATOM   3342  HB2 SER X 218      11.655   7.223 -14.060  1.00  0.00           H
ATOM   3343  HB3 SER X 218      10.256   7.668 -13.071  1.00  0.00           H
ATOM   3344  OG  SER X 218      12.048   8.160 -12.288  1.00  0.00           O
ATOM   3345  HG  SER X 218      11.792   9.075 -12.358  1.00  0.00           H
ATOM   3346  C   SER X 218      10.373   4.935 -13.078  1.00  0.00           C
ATOM   3347  O   SER X 218       9.145   5.077 -13.129  1.00  0.00           O
ATOM   3348  N   ASN X 219      10.907   3.828 -13.633  1.00  0.00           N
ATOM   3349  H   ASN X 219      11.900   3.722 -13.509  1.00  0.00           H
ATOM   3350  CA  ASN X 219      10.197   2.589 -13.852  1.00  0.00           C
ATOM   3351  HA  ASN X 219       9.175   2.801 -14.175  1.00  0.00           H
ATOM   3352  CB  ASN X 219      10.820   1.694 -15.015  1.00  0.00           C
ATOM   3353  HB2 ASN X 219      10.255   0.775 -15.162  1.00  0.00           H
ATOM   3354  HB3 ASN X 219      10.691   2.262 -15.933  1.00  0.00           H
ATOM   3355  CG  ASN X 219      12.308   1.387 -14.838  1.00  0.00           C
ATOM   3356  OD1 ASN X 219      12.948   1.996 -14.025  1.00  0.00           O
ATOM   3357  ND2 ASN X 219      12.864   0.550 -15.734  1.00  0.00           N
ATOM   3358 HD21 ASN X 219      12.216  -0.009 -16.267  1.00  0.00           H
ATOM   3359 HD22 ASN X 219      13.785   0.182 -15.546  1.00  0.00           H
ATOM   3360  C   ASN X 219      10.066   1.814 -12.541  1.00  0.00           C
ATOM   3361  O   ASN X 219      10.880   1.926 -11.605  1.00  0.00           O
ATOM   3362  N   ARG X 220       8.945   1.127 -12.279  1.00  0.00           N
ATOM   3363  H   ARG X 220       8.210   1.108 -12.972  1.00  0.00           H
ATOM   3364  CA  ARG X 220       8.775   0.323 -11.014  1.00  0.00           C
ATOM   3365  HA  ARG X 220       9.372   0.728 -10.199  1.00  0.00           H
ATOM   3366  CB  ARG X 220       7.266   0.159 -10.749  1.00  0.00           C
ATOM   3367  HB2 ARG X 220       6.849  -0.388 -11.592  1.00  0.00           H
ATOM   3368  HB3 ARG X 220       7.172  -0.497  -9.888  1.00  0.00           H
ATOM   3369  CG  ARG X 220       6.616   1.514 -10.507  1.00  0.00           C
ATOM   3370  HG2 ARG X 220       7.193   2.083  -9.786  1.00  0.00           H
ATOM   3371  HG3 ARG X 220       6.528   2.041 -11.463  1.00  0.00           H
ATOM   3372  CD  ARG X 220       5.161   1.276  -9.973  1.00  0.00           C
ATOM   3373  HD2 ARG X 220       4.571   0.697 -10.677  1.00  0.00           H
ATOM   3374  HD3 ARG X 220       5.166   0.699  -9.045  1.00  0.00           H
ATOM   3375  NE  ARG X 220       4.527   2.561  -9.477  1.00  0.00           N
ATOM   3376  HE  ARG X 220       3.807   3.152  -9.864  1.00  0.00           H
ATOM   3377  CZ  ARG X 220       4.987   3.195  -8.403  1.00  0.00           C
ATOM   3378  NH1 ARG X 220       5.937   2.779  -7.544  1.00  0.00           N
ATOM   3379 HH11 ARG X 220       6.439   1.934  -7.788  1.00  0.00           H
ATOM   3380 HH12 ARG X 220       6.157   3.458  -6.828  1.00  0.00           H
ATOM   3381  NH2 ARG X 220       4.427   4.360  -8.239  1.00  0.00           N
ATOM   3382 HH21 ARG X 220       3.687   4.812  -8.764  1.00  0.00           H
ATOM   3383 HH22 ARG X 220       4.715   4.938  -7.466  1.00  0.00           H
ATOM   3384  C   ARG X 220       9.357  -1.076 -11.102  1.00  0.00           C
ATOM   3385  O   ARG X 220       9.101  -1.750 -12.152  1.00  0.00           O
ATOM   3386  N   PRO X 221      10.029  -1.532 -10.000  1.00  0.00           N
ATOM   3387  CD  PRO X 221      10.572  -0.849  -8.799  1.00  0.00           C
ATOM   3388  HD2 PRO X 221       9.707  -0.683  -8.162  1.00  0.00           H
ATOM   3389  HD3 PRO X 221      11.052   0.079  -9.097  1.00  0.00           H
ATOM   3390  CG  PRO X 221      11.597  -1.772  -8.087  1.00  0.00           C
ATOM   3391  HG2 PRO X 221      11.399  -1.768  -7.012  1.00  0.00           H
ATOM   3392  HG3 PRO X 221      12.639  -1.767  -8.414  1.00  0.00           H
ATOM   3393  CB  PRO X 221      11.165  -3.110  -8.562  1.00  0.00           C
ATOM   3394  HB2 PRO X 221      10.651  -3.696  -7.798  1.00  0.00           H
ATOM   3395  HB3 PRO X 221      12.002  -3.774  -8.766  1.00  0.00           H
ATOM   3396  CA  PRO X 221      10.317  -2.926  -9.792  1.00  0.00           C
ATOM   3397  HA  PRO X 221      10.910  -3.206 -10.652  1.00  0.00           H
ATOM   3398  C   PRO X 221       9.005  -3.683  -9.636  1.00  0.00           C
ATOM   3399  O   PRO X 221       7.976  -3.146  -9.327  1.00  0.00           O
ATOM   3400  N   VAL X 222       9.050  -5.005  -9.874  1.00  0.00           N
ATOM   3401  H   VAL X 222       9.973  -5.335 -10.140  1.00  0.00           H
ATOM   3402  CA  VAL X 222       8.089  -6.041  -9.962  1.00  0.00           C
ATOM   3403  HA  VAL X 222       7.139  -5.818  -9.471  1.00  0.00           H
ATOM   3404  CB  VAL X 222       7.676  -6.298 -11.381  1.00  0.00           C
ATOM   3405  HB  VAL X 222       8.537  -6.472 -12.036  1.00  0.00           H
ATOM   3406  CG1 VAL X 222       6.709  -7.516 -11.474  1.00  0.00           C
ATOM   3407 HG11 VAL X 222       7.339  -8.404 -11.400  1.00  0.00           H
ATOM   3408 HG12 VAL X 222       5.977  -7.437 -10.669  1.00  0.00           H
ATOM   3409 HG13 VAL X 222       6.125  -7.647 -12.388  1.00  0.00           H
ATOM   3410  CG2 VAL X 222       6.973  -5.086 -12.005  1.00  0.00           C
ATOM   3411 HG21 VAL X 222       6.758  -5.269 -13.059  1.00  0.00           H
ATOM   3412 HG22 VAL X 222       7.669  -4.260 -11.994  1.00  0.00           H
ATOM   3413 HG23 VAL X 222       6.065  -4.860 -11.448  1.00  0.00           H
ATOM   3414  C   VAL X 222       8.638  -7.392  -9.425  1.00  0.00           C
ATOM   3415  O   VAL X 222       9.719  -7.887  -9.839  1.00  0.00           O
ATOM   3416  N   ILE X 223       7.971  -7.974  -8.463  1.00  0.00           N
ATOM   3417  H   ILE X 223       7.033  -7.656  -8.253  1.00  0.00           H
ATOM   3418  CA  ILE X 223       8.311  -9.298  -7.910  1.00  0.00           C
ATOM   3419  HA  ILE X 223       9.188  -9.613  -8.469  1.00  0.00           H
ATOM   3420  CB  ILE X 223       8.564  -9.061  -6.403  1.00  0.00           C
ATOM   3421  HB  ILE X 223       7.708  -8.501  -6.011  1.00  0.00           H
ATOM   3422  CG2 ILE X 223       8.665 -10.376  -5.646  1.00  0.00           C
ATOM   3423 HG21 ILE X 223       8.799 -10.103  -4.597  1.00  0.00           H
ATOM   3424 HG22 ILE X 223       9.394 -11.039  -6.111  1.00  0.00           H
ATOM   3425 HG23 ILE X 223       7.755 -10.971  -5.622  1.00  0.00           H
ATOM   3426  CG1 ILE X 223       9.812  -8.184  -6.097  1.00  0.00           C
ATOM   3427 HG12 ILE X 223      10.747  -8.675  -6.359  1.00  0.00           H
ATOM   3428 HG13 ILE X 223       9.815  -7.243  -6.643  1.00  0.00           H
ATOM   3429  CD1 ILE X 223      10.038  -7.847  -4.590  1.00  0.00           C
ATOM   3430 HD11 ILE X 223       9.083  -7.601  -4.129  1.00  0.00           H
ATOM   3431 HD12 ILE X 223      10.644  -6.948  -4.630  1.00  0.00           H
ATOM   3432 HD13 ILE X 223      10.496  -8.657  -4.024  1.00  0.00           H
ATOM   3433  C   ILE X 223       7.183 -10.280  -8.201  1.00  0.00           C
ATOM   3434  O   ILE X 223       6.035  -9.962  -8.065  1.00  0.00           O
ATOM   3435  N   ARG X 224       7.484 -11.540  -8.434  1.00  0.00           N
ATOM   3436  H   ARG X 224       8.456 -11.800  -8.531  1.00  0.00           H
ATOM   3437  CA  ARG X 224       6.509 -12.572  -8.565  1.00  0.00           C
ATOM   3438  HA  ARG X 224       5.761 -12.339  -7.816  1.00  0.00           H
ATOM   3439  CB  ARG X 224       5.942 -12.667  -9.991  1.00  0.00           C
ATOM   3440  HB2 ARG X 224       5.051 -13.286  -9.929  1.00  0.00           H
ATOM   3441  HB3 ARG X 224       5.525 -11.711 -10.315  1.00  0.00           H
ATOM   3442  CG  ARG X 224       6.976 -13.212 -10.945  1.00  0.00           C
ATOM   3443  HG2 ARG X 224       7.942 -12.732 -10.793  1.00  0.00           H
ATOM   3444  HG3 ARG X 224       7.032 -14.297 -10.894  1.00  0.00           H
ATOM   3445  CD  ARG X 224       6.613 -12.764 -12.400  1.00  0.00           C
ATOM   3446  HD2 ARG X 224       6.506 -11.686 -12.448  1.00  0.00           H
ATOM   3447  HD3 ARG X 224       7.392 -13.218 -13.003  1.00  0.00           H
ATOM   3448  NE  ARG X 224       5.325 -13.469 -12.753  1.00  0.00           N
ATOM   3449  HE  ARG X 224       5.044 -14.230 -12.149  1.00  0.00           H
ATOM   3450  CZ  ARG X 224       4.736 -13.586 -13.935  1.00  0.00           C
ATOM   3451  NH1 ARG X 224       5.237 -13.012 -14.977  1.00  0.00           N
ATOM   3452 HH11 ARG X 224       6.157 -12.583 -14.971  1.00  0.00           H
ATOM   3453 HH12 ARG X 224       4.659 -12.984 -15.812  1.00  0.00           H
ATOM   3454  NH2 ARG X 224       3.616 -14.260 -13.954  1.00  0.00           N
ATOM   3455 HH21 ARG X 224       3.215 -14.632 -13.101  1.00  0.00           H
ATOM   3456 HH22 ARG X 224       3.102 -14.305 -14.818  1.00  0.00           H
ATOM   3457  C   ARG X 224       6.918 -13.936  -7.936  1.00  0.00           C
ATOM   3458  O   ARG X 224       8.105 -14.294  -7.889  1.00  0.00           O
ATOM   3459  N   ILE X 225       5.963 -14.586  -7.177  1.00  0.00           N
ATOM   3460  H   ILE X 225       4.997 -14.334  -7.364  1.00  0.00           H
ATOM   3461  CA  ILE X 225       6.328 -15.575  -6.180  1.00  0.00           C
ATOM   3462  HA  ILE X 225       7.330 -15.908  -6.442  1.00  0.00           H
ATOM   3463  CB  ILE X 225       6.337 -15.041  -4.712  1.00  0.00           C
ATOM   3464  HB  ILE X 225       5.286 -14.939  -4.458  1.00  0.00           H
ATOM   3465  CG2 ILE X 225       6.954 -16.064  -3.770  1.00  0.00           C
ATOM   3466 HG21 ILE X 225       6.443 -17.026  -3.759  1.00  0.00           H
ATOM   3467 HG22 ILE X 225       7.077 -15.751  -2.723  1.00  0.00           H
ATOM   3468 HG23 ILE X 225       7.943 -16.217  -4.187  1.00  0.00           H
ATOM   3469  CG1 ILE X 225       6.944 -13.578  -4.689  1.00  0.00           C
ATOM   3470 HG12 ILE X 225       8.026 -13.643  -4.788  1.00  0.00           H
ATOM   3471 HG13 ILE X 225       6.517 -12.989  -5.504  1.00  0.00           H
ATOM   3472  CD1 ILE X 225       6.635 -12.758  -3.425  1.00  0.00           C
ATOM   3473 HD11 ILE X 225       7.029 -13.423  -2.671  1.00  0.00           H
ATOM   3474 HD12 ILE X 225       5.542 -12.664  -3.433  1.00  0.00           H
ATOM   3475 HD13 ILE X 225       7.203 -11.830  -3.326  1.00  0.00           H
ATOM   3476  C   ILE X 225       5.384 -16.809  -6.283  1.00  0.00           C
ATOM   3477  O   ILE X 225       4.146 -16.751  -6.233  1.00  0.00           O
ATOM   3478  N   ASP X 226       6.007 -17.953  -6.239  1.00  0.00           N
ATOM   3479  H   ASP X 226       7.006 -17.985  -6.135  1.00  0.00           H
ATOM   3480  CA  ASP X 226       5.369 -19.323  -6.215  1.00  0.00           C
ATOM   3481  HA  ASP X 226       4.400 -19.218  -6.694  1.00  0.00           H
ATOM   3482  CB  ASP X 226       6.238 -20.250  -7.091  1.00  0.00           C
ATOM   3483  HB2 ASP X 226       6.099 -19.714  -8.028  1.00  0.00           H
ATOM   3484  HB3 ASP X 226       7.244 -20.282  -6.671  1.00  0.00           H
ATOM   3485  CG  ASP X 226       5.574 -21.599  -7.289  1.00  0.00           C
ATOM   3486  OD1 ASP X 226       4.720 -22.047  -6.425  1.00  0.00           O
ATOM   3487  OD2 ASP X 226       5.870 -22.289  -8.261  1.00  0.00           O
ATOM   3488  C   ASP X 226       5.344 -19.797  -4.738  1.00  0.00           C
ATOM   3489  O   ASP X 226       6.387 -20.147  -4.168  1.00  0.00           O
ATOM   3490  N   PRO X 227       4.161 -19.675  -4.078  1.00  0.00           N
ATOM   3491  CD  PRO X 227       2.861 -19.357  -4.730  1.00  0.00           C
ATOM   3492  HD2 PRO X 227       2.507 -20.030  -5.517  1.00  0.00           H
ATOM   3493  HD3 PRO X 227       2.739 -18.313  -5.014  1.00  0.00           H
ATOM   3494  CG  PRO X 227       1.827 -19.877  -3.709  1.00  0.00           C
ATOM   3495  HG2 PRO X 227       1.624 -20.946  -3.803  1.00  0.00           H
ATOM   3496  HG3 PRO X 227       0.863 -19.372  -3.688  1.00  0.00           H
ATOM   3497  CB  PRO X 227       2.527 -19.665  -2.348  1.00  0.00           C
ATOM   3498  HB2 PRO X 227       2.137 -20.231  -1.488  1.00  0.00           H
ATOM   3499  HB3 PRO X 227       2.611 -18.636  -1.991  1.00  0.00           H
ATOM   3500  CA  PRO X 227       3.977 -20.082  -2.734  1.00  0.00           C
ATOM   3501  HA  PRO X 227       4.602 -19.497  -2.052  1.00  0.00           H
ATOM   3502  C   PRO X 227       4.166 -21.556  -2.593  1.00  0.00           C
ATOM   3503  O   PRO X 227       4.699 -21.937  -1.555  1.00  0.00           O
ATOM   3504  N   VAL X 228       3.649 -22.428  -3.506  1.00  0.00           N
ATOM   3505  H   VAL X 228       3.251 -22.010  -4.338  1.00  0.00           H
ATOM   3506  CA  VAL X 228       3.718 -23.904  -3.338  1.00  0.00           C
ATOM   3507  HA  VAL X 228       3.367 -24.218  -2.355  1.00  0.00           H
ATOM   3508  CB  VAL X 228       2.852 -24.707  -4.330  1.00  0.00           C
ATOM   3509  HB  VAL X 228       3.265 -24.397  -5.292  1.00  0.00           H
ATOM   3510  CG1 VAL X 228       2.900 -26.238  -4.135  1.00  0.00           C
ATOM   3511 HG11 VAL X 228       2.391 -26.470  -3.203  1.00  0.00           H
ATOM   3512 HG12 VAL X 228       2.378 -26.791  -4.908  1.00  0.00           H
ATOM   3513 HG13 VAL X 228       3.917 -26.610  -4.220  1.00  0.00           H
ATOM   3514  CG2 VAL X 228       1.367 -24.279  -4.336  1.00  0.00           C
ATOM   3515 HG21 VAL X 228       1.206 -23.710  -3.414  1.00  0.00           H
ATOM   3516 HG22 VAL X 228       0.687 -25.134  -4.351  1.00  0.00           H
ATOM   3517 HG23 VAL X 228       1.125 -23.744  -5.259  1.00  0.00           H
ATOM   3518  C   VAL X 228       5.178 -24.283  -3.400  1.00  0.00           C
ATOM   3519  O   VAL X 228       5.705 -24.931  -2.497  1.00  0.00           O
ATOM   3520  N   ALA X 229       5.962 -23.817  -4.299  1.00  0.00           N
ATOM   3521  H   ALA X 229       5.586 -23.268  -5.055  1.00  0.00           H
ATOM   3522  CA  ALA X 229       7.399 -24.088  -4.410  1.00  0.00           C
ATOM   3523  HA  ALA X 229       7.705 -25.111  -4.210  1.00  0.00           H
ATOM   3524  CB  ALA X 229       7.804 -23.787  -5.861  1.00  0.00           C
ATOM   3525  HB1 ALA X 229       8.744 -24.236  -6.173  1.00  0.00           H
ATOM   3526  HB2 ALA X 229       7.765 -22.712  -6.033  1.00  0.00           H
ATOM   3527  HB3 ALA X 229       7.022 -24.155  -6.516  1.00  0.00           H
ATOM   3528  C   ALA X 229       8.202 -23.080  -3.473  1.00  0.00           C
ATOM   3529  O   ALA X 229       9.419 -23.218  -3.322  1.00  0.00           O
ATOM   3530  N   MET X 230       7.546 -22.200  -2.714  1.00  0.00           N
ATOM   3531  H   MET X 230       6.701 -21.874  -3.166  1.00  0.00           H
ATOM   3532  CA  MET X 230       8.171 -21.337  -1.778  1.00  0.00           C
ATOM   3533  HA  MET X 230       7.418 -20.572  -1.600  1.00  0.00           H
ATOM   3534  CB  MET X 230       8.436 -22.115  -0.556  1.00  0.00           C
ATOM   3535  HB2 MET X 230       7.706 -22.906  -0.376  1.00  0.00           H
ATOM   3536  HB3 MET X 230       9.418 -22.569  -0.645  1.00  0.00           H
ATOM   3537  CG  MET X 230       8.297 -21.229   0.720  1.00  0.00           C
ATOM   3538  HG2 MET X 230       9.220 -20.678   0.865  1.00  0.00           H
ATOM   3539  HG3 MET X 230       7.513 -20.481   0.594  1.00  0.00           H
ATOM   3540  SD  MET X 230       7.854 -22.105   2.186  1.00  0.00           S
ATOM   3541  CE  MET X 230       9.242 -23.320   2.380  1.00  0.00           C
ATOM   3542  HE1 MET X 230       9.428 -23.840   1.444  1.00  0.00           H
ATOM   3543  HE2 MET X 230      10.101 -22.778   2.785  1.00  0.00           H
ATOM   3544  HE3 MET X 230       8.875 -24.021   3.135  1.00  0.00           H
ATOM   3545  C   MET X 230       9.434 -20.579  -2.341  1.00  0.00           C
ATOM   3546  O   MET X 230      10.405 -20.265  -1.620  1.00  0.00           O
ATOM   3547  N   THR X 231       9.344 -20.121  -3.555  1.00  0.00           N
ATOM   3548  H   THR X 231       8.465 -20.271  -4.032  1.00  0.00           H
ATOM   3549  CA  THR X 231      10.476 -19.456  -4.260  1.00  0.00           C
ATOM   3550  HA  THR X 231      11.004 -18.891  -3.493  1.00  0.00           H
ATOM   3551  CB  THR X 231      11.423 -20.485  -4.950  1.00  0.00           C
ATOM   3552  HB  THR X 231      11.639 -21.306  -4.271  1.00  0.00           H
ATOM   3553  CG2 THR X 231      10.653 -21.192  -6.068  1.00  0.00           C
ATOM   3554 HG21 THR X 231       9.606 -21.266  -5.778  1.00  0.00           H
ATOM   3555 HG22 THR X 231      10.944 -22.230  -6.220  1.00  0.00           H
ATOM   3556 HG23 THR X 231      10.814 -20.589  -6.967  1.00  0.00           H
ATOM   3557  OG1 THR X 231      12.606 -19.938  -5.236  1.00  0.00           O
ATOM   3558  HG1 THR X 231      13.130 -20.067  -4.448  1.00  0.00           H
ATOM   3559  C   THR X 231       9.966 -18.349  -5.205  1.00  0.00           C
ATOM   3560  O   THR X 231       8.824 -18.334  -5.588  1.00  0.00           O
ATOM   3561  N   HIE X 232      10.842 -17.455  -5.547  1.00  0.00           N
ATOM   3562  H   HIE X 232      11.753 -17.683  -5.181  1.00  0.00           H
ATOM   3563  CA  HIE X 232      10.514 -16.125  -6.093  1.00  0.00           C
ATOM   3564  HA  HIE X 232       9.456 -16.045  -6.334  1.00  0.00           H
ATOM   3565  CB  HIE X 232      10.720 -15.031  -4.988  1.00  0.00           C
ATOM   3566  HB2 HIE X 232      10.325 -14.078  -5.349  1.00  0.00           H
ATOM   3567  HB3 HIE X 232      10.007 -15.296  -4.206  1.00  0.00           H
ATOM   3568  CG  HIE X 232      12.029 -14.830  -4.321  1.00  0.00           C
ATOM   3569  ND1 HIE X 232      12.245 -14.131  -3.141  1.00  0.00           N
ATOM   3570  CE1 HIE X 232      13.488 -14.365  -2.760  1.00  0.00           C
ATOM   3571  HE1 HIE X 232      13.929 -13.911  -1.886  1.00  0.00           H
ATOM   3572  NE2 HIE X 232      14.099 -15.114  -3.615  1.00  0.00           N
ATOM   3573  HE2 HIE X 232      15.047 -15.445  -3.481  1.00  0.00           H
ATOM   3574  CD2 HIE X 232      13.188 -15.501  -4.607  1.00  0.00           C
ATOM   3575  HD2 HIE X 232      13.386 -16.171  -5.432  1.00  0.00           H
ATOM   3576  C   HIE X 232      11.398 -15.758  -7.327  1.00  0.00           C
ATOM   3577  O   HIE X 232      12.304 -16.529  -7.670  1.00  0.00           O
ATOM   3578  N   THR X 233      11.144 -14.569  -7.989  1.00  0.00           N
ATOM   3579  H   THR X 233      10.287 -14.145  -7.675  1.00  0.00           H
ATOM   3580  CA  THR X 233      11.895 -13.858  -8.988  1.00  0.00           C
ATOM   3581  HA  THR X 233      12.943 -13.820  -8.714  1.00  0.00           H
ATOM   3582  CB  THR X 233      11.679 -14.625 -10.351  1.00  0.00           C
ATOM   3583  HB  THR X 233      11.836 -15.701 -10.250  1.00  0.00           H
ATOM   3584  CG2 THR X 233      10.313 -14.450 -10.922  1.00  0.00           C
ATOM   3585 HG21 THR X 233      10.153 -15.210 -11.685  1.00  0.00           H
ATOM   3586 HG22 THR X 233      10.296 -13.472 -11.401  1.00  0.00           H
ATOM   3587 HG23 THR X 233       9.540 -14.570 -10.172  1.00  0.00           H
ATOM   3588  OG1 THR X 233      12.517 -14.022 -11.305  1.00  0.00           O
ATOM   3589  HG1 THR X 233      13.073 -14.747 -11.619  1.00  0.00           H
ATOM   3590  C   THR X 233      11.424 -12.359  -9.107  1.00  0.00           C
ATOM   3591  O   THR X 233      10.362 -11.971  -8.524  1.00  0.00           O
ATOM   3592  N   SER X 234      12.223 -11.431  -9.785  1.00  0.00           N
ATOM   3593  H   SER X 234      13.103 -11.746 -10.169  1.00  0.00           H
ATOM   3594  CA  SER X 234      11.944 -10.080 -10.000  1.00  0.00           C
ATOM   3595  HA  SER X 234      10.864  -9.963  -9.986  1.00  0.00           H
ATOM   3596  CB  SER X 234      12.560  -9.284  -8.915  1.00  0.00           C
ATOM   3597  HB2 SER X 234      11.950  -8.402  -8.705  1.00  0.00           H
ATOM   3598  HB3 SER X 234      12.459  -9.763  -7.935  1.00  0.00           H
ATOM   3599  OG  SER X 234      13.994  -8.996  -9.080  1.00  0.00           O
ATOM   3600  HG  SER X 234      14.430  -9.749  -8.663  1.00  0.00           H
ATOM   3601  C   SER X 234      12.471  -9.493 -11.316  1.00  0.00           C
ATOM   3602  O   SER X 234      13.233 -10.094 -12.088  1.00  0.00           O
ATOM   3603  N   GLN X 235      11.968  -8.293 -11.607  1.00  0.00           N
ATOM   3604  H   GLN X 235      11.310  -7.947 -10.923  1.00  0.00           H
ATOM   3605  CA  GLN X 235      12.209  -7.508 -12.805  1.00  0.00           C
ATOM   3606  HA  GLN X 235      13.289  -7.394 -12.898  1.00  0.00           H
ATOM   3607  CB  GLN X 235      11.881  -8.188 -14.110  1.00  0.00           C
ATOM   3608  HB2 GLN X 235      12.124  -7.507 -14.927  1.00  0.00           H
ATOM   3609  HB3 GLN X 235      12.550  -9.038 -14.248  1.00  0.00           H
ATOM   3610  CG  GLN X 235      10.361  -8.664 -14.160  1.00  0.00           C
ATOM   3611  HG2 GLN X 235      10.276  -9.639 -13.659  1.00  0.00           H
ATOM   3612  HG3 GLN X 235       9.746  -7.907 -13.670  1.00  0.00           H
ATOM   3613  CD  GLN X 235       9.903  -8.764 -15.554  1.00  0.00           C
ATOM   3614  OE1 GLN X 235       9.706  -9.850 -16.071  1.00  0.00           O
ATOM   3615  NE2 GLN X 235       9.767  -7.711 -16.332  1.00  0.00           N
ATOM   3616 HE21 GLN X 235       9.160  -7.770 -17.126  1.00  0.00           H
ATOM   3617 HE22 GLN X 235       9.980  -6.804 -15.946  1.00  0.00           H
ATOM   3618  C   GLN X 235      11.663  -6.077 -12.584  1.00  0.00           C
ATOM   3619  O   GLN X 235      11.271  -5.730 -11.423  1.00  0.00           O
ATOM   3620  N   TYR X 236      11.666  -5.175 -13.619  1.00  0.00           N
ATOM   3621  H   TYR X 236      12.082  -5.458 -14.492  1.00  0.00           H
ATOM   3622  CA  TYR X 236      10.877  -3.920 -13.680  1.00  0.00           C
ATOM   3623  HA  TYR X 236      10.342  -3.761 -12.742  1.00  0.00           H
ATOM   3624  CB  TYR X 236      11.770  -2.750 -14.046  1.00  0.00           C
ATOM   3625  HB2 TYR X 236      12.170  -2.890 -15.049  1.00  0.00           H
ATOM   3626  HB3 TYR X 236      11.111  -1.885 -14.126  1.00  0.00           H
ATOM   3627  CG  TYR X 236      12.810  -2.329 -13.064  1.00  0.00           C
ATOM   3628  CD1 TYR X 236      14.002  -3.140 -12.907  1.00  0.00           C
ATOM   3629  HD1 TYR X 236      14.144  -3.998 -13.558  1.00  0.00           H
ATOM   3630  CE1 TYR X 236      15.020  -2.834 -12.018  1.00  0.00           C
ATOM   3631  HE1 TYR X 236      15.975  -3.332 -11.897  1.00  0.00           H
ATOM   3632  CZ  TYR X 236      14.887  -1.638 -11.293  1.00  0.00           C
ATOM   3633  OH  TYR X 236      15.850  -1.237 -10.495  1.00  0.00           O
ATOM   3634  HH  TYR X 236      15.671  -0.357 -10.163  1.00  0.00           H
ATOM   3635  CE2 TYR X 236      13.722  -0.826 -11.369  1.00  0.00           C
ATOM   3636  HE2 TYR X 236      13.637   0.004 -10.699  1.00  0.00           H
ATOM   3637  CD2 TYR X 236      12.668  -1.187 -12.250  1.00  0.00           C
ATOM   3638  HD2 TYR X 236      11.776  -0.587 -12.294  1.00  0.00           H
ATOM   3639  C   TYR X 236       9.682  -4.165 -14.663  1.00  0.00           C
ATOM   3640  O   TYR X 236       9.715  -5.202 -15.328  1.00  0.00           O
ATOM   3641  N   ILE X 237       8.724  -3.265 -14.666  1.00  0.00           N
ATOM   3642  H   ILE X 237       8.725  -2.561 -13.933  1.00  0.00           H
ATOM   3643  CA  ILE X 237       7.791  -3.136 -15.867  1.00  0.00           C
ATOM   3644  HA  ILE X 237       7.382  -4.122 -16.089  1.00  0.00           H
ATOM   3645  CB  ILE X 237       6.632  -2.036 -15.629  1.00  0.00           C
ATOM   3646  HB  ILE X 237       7.082  -1.044 -15.539  1.00  0.00           H
ATOM   3647  CG2 ILE X 237       5.765  -1.949 -16.827  1.00  0.00           C
ATOM   3648 HG21 ILE X 237       6.447  -1.847 -17.670  1.00  0.00           H
ATOM   3649 HG22 ILE X 237       5.002  -1.166 -16.830  1.00  0.00           H
ATOM   3650 HG23 ILE X 237       5.282  -2.909 -17.022  1.00  0.00           H
ATOM   3651  CG1 ILE X 237       6.006  -2.433 -14.298  1.00  0.00           C
ATOM   3652 HG12 ILE X 237       5.783  -3.496 -14.346  1.00  0.00           H
ATOM   3653 HG13 ILE X 237       6.782  -2.232 -13.565  1.00  0.00           H
ATOM   3654  CD1 ILE X 237       4.654  -1.661 -13.921  1.00  0.00           C
ATOM   3655 HD11 ILE X 237       4.464  -1.688 -12.845  1.00  0.00           H
ATOM   3656 HD12 ILE X 237       3.809  -2.014 -14.523  1.00  0.00           H
ATOM   3657 HD13 ILE X 237       4.713  -0.606 -14.205  1.00  0.00           H
ATOM   3658  C   ILE X 237       8.663  -2.702 -17.081  1.00  0.00           C
ATOM   3659  O   ILE X 237       9.303  -1.620 -17.037  1.00  0.00           O
ATOM   3660  N   CYX X 238       8.801  -3.538 -18.157  1.00  0.00           N
ATOM   3661  H   CYX X 238       8.414  -4.475 -18.107  1.00  0.00           H
ATOM   3662  CA  CYX X 238       9.427  -3.159 -19.436  1.00  0.00           C
ATOM   3663  HA  CYX X 238      10.461  -2.964 -19.144  1.00  0.00           H
ATOM   3664  CB  CYX X 238       9.156  -4.277 -20.363  1.00  0.00           C
ATOM   3665  HB2 CYX X 238       8.105  -4.544 -20.404  1.00  0.00           H
ATOM   3666  HB3 CYX X 238       9.424  -3.967 -21.369  1.00  0.00           H
ATOM   3667  SG  CYX X 238      10.045  -5.775 -20.131  1.00  0.00           S
ATOM   3668  C   CYX X 238       8.885  -1.864 -20.096  1.00  0.00           C
ATOM   3669  O   CYX X 238       9.651  -1.110 -20.687  1.00  0.00           O
ATOM   3670  N   SER X 239       7.606  -1.574 -19.820  1.00  0.00           N
ATOM   3671  H   SER X 239       7.130  -2.190 -19.163  1.00  0.00           H
ATOM   3672  CA  SER X 239       6.783  -0.495 -20.518  1.00  0.00           C
ATOM   3673  HA  SER X 239       6.871  -0.619 -21.598  1.00  0.00           H
ATOM   3674  CB  SER X 239       5.346  -0.725 -20.123  1.00  0.00           C
ATOM   3675  HB2 SER X 239       5.047  -1.763 -20.251  1.00  0.00           H
ATOM   3676  HB3 SER X 239       5.278  -0.626 -19.037  1.00  0.00           H
ATOM   3677  OG  SER X 239       4.421   0.155 -20.697  1.00  0.00           O
ATOM   3678  HG  SER X 239       4.286  -0.050 -21.629  1.00  0.00           H
ATOM   3679  C   SER X 239       7.245   0.924 -20.247  1.00  0.00           C
ATOM   3680  O   SER X 239       7.666   1.224 -19.132  1.00  0.00           O
ATOM   3681  N   PRO X 240       7.288   1.839 -21.253  1.00  0.00           N
ATOM   3682  CD  PRO X 240       6.902   1.526 -22.667  1.00  0.00           C
ATOM   3683  HD2 PRO X 240       5.857   1.224 -22.685  1.00  0.00           H
ATOM   3684  HD3 PRO X 240       7.571   0.748 -23.041  1.00  0.00           H
ATOM   3685  CG  PRO X 240       6.959   2.885 -23.401  1.00  0.00           C
ATOM   3686  HG2 PRO X 240       5.984   3.385 -23.386  1.00  0.00           H
ATOM   3687  HG3 PRO X 240       7.275   2.737 -24.436  1.00  0.00           H
ATOM   3688  CB  PRO X 240       8.038   3.602 -22.621  1.00  0.00           C
ATOM   3689  HB2 PRO X 240       7.945   4.688 -22.620  1.00  0.00           H
ATOM   3690  HB3 PRO X 240       8.976   3.149 -22.942  1.00  0.00           H
ATOM   3691  CA  PRO X 240       7.634   3.225 -21.129  1.00  0.00           C
ATOM   3692  HA  PRO X 240       8.477   3.282 -20.443  1.00  0.00           H
ATOM   3693  C   PRO X 240       6.471   4.045 -20.571  1.00  0.00           C
ATOM   3694  O   PRO X 240       6.605   5.238 -20.389  1.00  0.00           O
ATOM   3695  N   VAL X 241       5.271   3.524 -20.182  1.00  0.00           N
ATOM   3696  H   VAL X 241       5.155   2.531 -20.347  1.00  0.00           H
ATOM   3697  CA  VAL X 241       4.252   4.147 -19.316  1.00  0.00           C
ATOM   3698  HA  VAL X 241       4.102   5.185 -19.624  1.00  0.00           H
ATOM   3699  CB  VAL X 241       2.897   3.497 -19.302  1.00  0.00           C
ATOM   3700  HB  VAL X 241       2.886   2.540 -18.759  1.00  0.00           H
ATOM   3701  CG1 VAL X 241       1.853   4.405 -18.674  1.00  0.00           C
ATOM   3702 HG11 VAL X 241       0.826   4.029 -18.666  1.00  0.00           H
ATOM   3703 HG12 VAL X 241       2.027   4.479 -17.601  1.00  0.00           H
ATOM   3704 HG13 VAL X 241       1.933   5.440 -19.011  1.00  0.00           H
ATOM   3705  CG2 VAL X 241       2.402   3.463 -20.724  1.00  0.00           C
ATOM   3706 HG21 VAL X 241       2.864   4.117 -21.459  1.00  0.00           H
ATOM   3707 HG22 VAL X 241       1.326   3.428 -20.850  1.00  0.00           H
ATOM   3708 HG23 VAL X 241       2.770   2.488 -21.051  1.00  0.00           H
ATOM   3709  C   VAL X 241       4.818   4.237 -17.833  1.00  0.00           C
ATOM   3710  O   VAL X 241       4.373   3.444 -16.959  1.00  0.00           O
ATOM   3711  N   LEU X 242       5.889   5.038 -17.633  1.00  0.00           N
ATOM   3712  H   LEU X 242       6.371   5.398 -18.444  1.00  0.00           H
ATOM   3713  CA  LEU X 242       6.600   5.124 -16.369  1.00  0.00           C
ATOM   3714  HA  LEU X 242       6.937   4.166 -15.992  1.00  0.00           H
ATOM   3715  CB  LEU X 242       7.780   6.137 -16.617  1.00  0.00           C
ATOM   3716  HB2 LEU X 242       7.465   7.158 -16.815  1.00  0.00           H
ATOM   3717  HB3 LEU X 242       8.302   6.180 -15.666  1.00  0.00           H
ATOM   3718  CG  LEU X 242       8.788   5.682 -17.678  1.00  0.00           C
ATOM   3719  HG  LEU X 242       8.391   5.483 -18.674  1.00  0.00           H
ATOM   3720  CD1 LEU X 242       9.752   6.890 -17.899  1.00  0.00           C
ATOM   3721 HD11 LEU X 242       9.261   7.782 -18.303  1.00  0.00           H
ATOM   3722 HD12 LEU X 242      10.546   6.605 -18.583  1.00  0.00           H
ATOM   3723 HD13 LEU X 242      10.253   7.153 -16.964  1.00  0.00           H
ATOM   3724  CD2 LEU X 242       9.558   4.436 -17.243  1.00  0.00           C
ATOM   3725 HD21 LEU X 242      10.195   3.991 -18.004  1.00  0.00           H
ATOM   3726 HD22 LEU X 242      10.315   4.707 -16.512  1.00  0.00           H
ATOM   3727 HD23 LEU X 242       8.780   3.731 -16.943  1.00  0.00           H
ATOM   3728  C   LEU X 242       5.828   5.690 -15.196  1.00  0.00           C
ATOM   3729  O   LEU X 242       4.980   6.593 -15.358  1.00  0.00           O
ATOM   3730  N   THR X 243       5.934   5.097 -14.010  1.00  0.00           N
ATOM   3731  H   THR X 243       6.742   4.515 -13.877  1.00  0.00           H
ATOM   3732  CA  THR X 243       4.984   5.387 -12.908  1.00  0.00           C
ATOM   3733  HA  THR X 243       4.432   6.308 -13.112  1.00  0.00           H
ATOM   3734  CB  THR X 243       3.851   4.363 -12.787  1.00  0.00           C
ATOM   3735  HB  THR X 243       3.386   4.395 -11.804  1.00  0.00           H
ATOM   3736  CG2 THR X 243       2.705   4.470 -13.765  1.00  0.00           C
ATOM   3737 HG21 THR X 243       3.035   5.089 -14.599  1.00  0.00           H
ATOM   3738 HG22 THR X 243       1.929   5.089 -13.315  1.00  0.00           H
ATOM   3739 HG23 THR X 243       2.226   3.537 -14.025  1.00  0.00           H
ATOM   3740  OG1 THR X 243       4.379   3.102 -12.829  1.00  0.00           O
ATOM   3741  HG1 THR X 243       3.735   2.455 -12.538  1.00  0.00           H
ATOM   3742  C   THR X 243       5.665   5.577 -11.524  1.00  0.00           C
ATOM   3743  O   THR X 243       5.059   6.183 -10.635  1.00  0.00           O
ATOM   3744  N   AP2 X 244       6.859   5.134 -11.259  1.00  0.00           N
ATOM   3745  H   AP2 X 244       7.329   4.596 -11.978  1.00  0.00           H
ATOM   3746  CA  AP2 X 244       7.762   5.561 -10.127  1.00  0.00           C
ATOM   3747  HA  AP2 X 244       7.285   5.462  -9.157  1.00  0.00           H
ATOM   3748  CB  AP2 X 244       8.874   4.548  -9.884  1.00  0.00           C
ATOM   3749  HB2 AP2 X 244       8.386   3.593  -9.662  1.00  0.00           H
ATOM   3750  HB3 AP2 X 244       9.368   4.326 -10.831  1.00  0.00           H
ATOM   3751  CG  AP2 X 244       9.876   4.905  -8.737  1.00  0.00           C
ATOM   3752  OD1 AP2 X 244       9.498   5.827  -7.958  1.00  0.00           O
ATOM   3753  OD2 AP2 X 244      10.937   4.322  -8.694  1.00  0.00           O
ATOM   3754  C   AP2 X 244       8.127   7.050 -10.159  1.00  0.00           C
ATOM   3755  O   AP2 X 244       9.259   7.436 -10.403  1.00  0.00           O
ATOM   3756  N   ASN X 245       7.172   7.998 -10.083  1.00  0.00           N
ATOM   3757  H   ASN X 245       6.253   7.622  -9.880  1.00  0.00           H
ATOM   3758  CA  ASN X 245       7.297   9.415 -10.206  1.00  0.00           C
ATOM   3759  HA  ASN X 245       7.589   9.708 -11.222  1.00  0.00           H
ATOM   3760  CB  ASN X 245       5.864   9.916 -10.000  1.00  0.00           C
ATOM   3761  HB2 ASN X 245       5.289   9.023  -9.761  1.00  0.00           H
ATOM   3762  HB3 ASN X 245       5.821  10.559  -9.123  1.00  0.00           H
ATOM   3763  CG  ASN X 245       5.318  10.661 -11.212  1.00  0.00           C
ATOM   3764  OD1 ASN X 245       4.990  10.063 -12.253  1.00  0.00           O
ATOM   3765  ND2 ASN X 245       5.196  11.963 -11.124  1.00  0.00           N
ATOM   3766 HD21 ASN X 245       5.417  12.536 -10.324  1.00  0.00           H
ATOM   3767 HD22 ASN X 245       4.634  12.443 -11.811  1.00  0.00           H
ATOM   3768  C   ASN X 245       8.297  10.081  -9.279  1.00  0.00           C
ATOM   3769  O   ASN X 245       8.473   9.609  -8.178  1.00  0.00           O
ATOM   3770  N   PRO X 246       8.976  11.239  -9.646  1.00  0.00           N
ATOM   3771  CD  PRO X 246       9.931  11.852  -8.764  1.00  0.00           C
ATOM   3772  HD2 PRO X 246      10.561  11.142  -8.222  1.00  0.00           H
ATOM   3773  HD3 PRO X 246       9.415  12.545  -8.095  1.00  0.00           H
ATOM   3774  CG  PRO X 246      10.760  12.709  -9.707  1.00  0.00           C
ATOM   3775  HG2 PRO X 246      11.707  12.211  -9.935  1.00  0.00           H
ATOM   3776  HG3 PRO X 246      10.998  13.647  -9.218  1.00  0.00           H
ATOM   3777  CB  PRO X 246       9.880  13.106 -10.859  1.00  0.00           C
ATOM   3778  HB2 PRO X 246      10.382  13.249 -11.820  1.00  0.00           H
ATOM   3779  HB3 PRO X 246       9.252  13.918 -10.497  1.00  0.00           H
ATOM   3780  CA  PRO X 246       8.965  11.929 -10.991  1.00  0.00           C
ATOM   3781  HA  PRO X 246       7.958  12.330 -11.150  1.00  0.00           H
ATOM   3782  C   PRO X 246       9.399  11.038 -12.200  1.00  0.00           C
ATOM   3783  O   PRO X 246      10.086  10.024 -11.958  1.00  0.00           O
ATOM   3784  N   ARG X 247       9.024  11.502 -13.450  1.00  0.00           N
ATOM   3785  H   ARG X 247       8.606  12.425 -13.410  1.00  0.00           H
ATOM   3786  CA  ARG X 247       9.269  10.928 -14.774  1.00  0.00           C
ATOM   3787  HA  ARG X 247      10.085  10.222 -14.584  1.00  0.00           H
ATOM   3788  CB  ARG X 247       8.046  10.011 -15.168  1.00  0.00           C
ATOM   3789  HB2 ARG X 247       8.268   9.514 -16.110  1.00  0.00           H
ATOM   3790  HB3 ARG X 247       7.984   9.222 -14.416  1.00  0.00           H
ATOM   3791  CG  ARG X 247       6.761  10.856 -15.317  1.00  0.00           C
ATOM   3792  HG2 ARG X 247       6.535  11.502 -14.465  1.00  0.00           H
ATOM   3793  HG3 ARG X 247       6.763  11.477 -16.221  1.00  0.00           H
ATOM   3794  CD  ARG X 247       5.680   9.762 -15.488  1.00  0.00           C
ATOM   3795  HD2 ARG X 247       6.089   8.951 -16.086  1.00  0.00           H
ATOM   3796  HD3 ARG X 247       5.489   9.417 -14.474  1.00  0.00           H
ATOM   3797  NE  ARG X 247       4.377  10.298 -16.006  1.00  0.00           N
ATOM   3798  HE  ARG X 247       4.336  10.596 -16.970  1.00  0.00           H
ATOM   3799  CZ  ARG X 247       3.290  10.591 -15.412  1.00  0.00           C
ATOM   3800  NH1 ARG X 247       3.054  10.350 -14.188  1.00  0.00           N
ATOM   3801 HH11 ARG X 247       3.737   9.952 -13.561  1.00  0.00           H
ATOM   3802 HH12 ARG X 247       2.219  10.799 -13.856  1.00  0.00           H
ATOM   3803  NH2 ARG X 247       2.281  11.131 -16.054  1.00  0.00           N
ATOM   3804 HH21 ARG X 247       2.565  11.345 -16.993  1.00  0.00           H
ATOM   3805 HH22 ARG X 247       1.504  11.423 -15.475  1.00  0.00           H
ATOM   3806  C   ARG X 247       9.673  11.941 -15.857  1.00  0.00           C
ATOM   3807  O   ARG X 247       9.455  13.083 -15.564  1.00  0.00           O
ATOM   3808  N   PRO X 248      10.346  11.517 -16.919  1.00  0.00           N
ATOM   3809  CD  PRO X 248      10.931  10.172 -17.085  1.00  0.00           C
ATOM   3810  HD2 PRO X 248      10.221   9.555 -17.625  1.00  0.00           H
ATOM   3811  HD3 PRO X 248      11.265   9.719 -16.148  1.00  0.00           H
ATOM   3812  CG  PRO X 248      12.088  10.439 -18.034  1.00  0.00           C
ATOM   3813  HG2 PRO X 248      12.231   9.499 -18.554  1.00  0.00           H
ATOM   3814  HG3 PRO X 248      12.855  10.822 -17.349  1.00  0.00           H
ATOM   3815  CB  PRO X 248      11.502  11.552 -18.975  1.00  0.00           C
ATOM   3816  HB2 PRO X 248      10.945  11.056 -19.774  1.00  0.00           H
ATOM   3817  HB3 PRO X 248      12.364  12.072 -19.397  1.00  0.00           H
ATOM   3818  CA  PRO X 248      10.486  12.367 -18.141  1.00  0.00           C
ATOM   3819  HA  PRO X 248      10.841  13.353 -17.852  1.00  0.00           H
ATOM   3820  C   PRO X 248       9.130  12.430 -18.835  1.00  0.00           C
ATOM   3821  O   PRO X 248       8.135  11.823 -18.392  1.00  0.00           O
ATOM   3822  N   ASN X 249       9.010  13.116 -19.956  1.00  0.00           N
ATOM   3823  H   ASN X 249       9.874  13.367 -20.426  1.00  0.00           H
ATOM   3824  CA  ASN X 249       7.832  12.990 -20.824  1.00  0.00           C
ATOM   3825  HA  ASN X 249       6.922  13.322 -20.319  1.00  0.00           H
ATOM   3826  CB  ASN X 249       7.974  14.025 -21.955  1.00  0.00           C
ATOM   3827  HB2 ASN X 249       8.885  13.866 -22.517  1.00  0.00           H
ATOM   3828  HB3 ASN X 249       7.154  13.769 -22.634  1.00  0.00           H
ATOM   3829  CG  ASN X 249       7.653  15.560 -21.562  1.00  0.00           C
ATOM   3830  OD1 ASN X 249       8.479  16.194 -20.923  1.00  0.00           O
ATOM   3831  ND2 ASN X 249       6.589  16.168 -21.987  1.00  0.00           N
ATOM   3832 HD21 ASN X 249       5.881  15.628 -22.460  1.00  0.00           H
ATOM   3833 HD22 ASN X 249       6.441  17.141 -21.786  1.00  0.00           H
ATOM   3834  C   ASN X 249       7.770  11.571 -21.395  1.00  0.00           C
ATOM   3835  O   ASN X 249       8.846  10.917 -21.526  1.00  0.00           O
ATOM   3836  N   ASP X 250       6.639  11.016 -21.842  1.00  0.00           N
ATOM   3837  H   ASP X 250       5.876  11.678 -21.841  1.00  0.00           H
ATOM   3838  CA  ASP X 250       6.498   9.649 -22.185  1.00  0.00           C
ATOM   3839  HA  ASP X 250       6.702   9.042 -21.302  1.00  0.00           H
ATOM   3840  CB  ASP X 250       5.112   9.430 -22.640  1.00  0.00           C
ATOM   3841  HB2 ASP X 250       4.904  10.265 -23.316  1.00  0.00           H
ATOM   3842  HB3 ASP X 250       5.002   8.497 -23.194  1.00  0.00           H
ATOM   3843  CG  ASP X 250       4.134   9.374 -21.473  1.00  0.00           C
ATOM   3844  OD1 ASP X 250       2.934   9.280 -21.856  1.00  0.00           O
ATOM   3845  OD2 ASP X 250       4.481   9.500 -20.295  1.00  0.00           O
ATOM   3846  C   ASP X 250       7.517   9.218 -23.324  1.00  0.00           C
ATOM   3847  O   ASP X 250       7.347   9.582 -24.493  1.00  0.00           O
ATOM   3848  N   PRO X 251       8.411   8.246 -23.046  1.00  0.00           N
ATOM   3849  CD  PRO X 251       8.804   7.845 -21.759  1.00  0.00           C
ATOM   3850  HD2 PRO X 251       8.254   6.978 -21.393  1.00  0.00           H
ATOM   3851  HD3 PRO X 251       8.828   8.670 -21.057  1.00  0.00           H
ATOM   3852  CG  PRO X 251      10.384   7.696 -21.863  1.00  0.00           C
ATOM   3853  HG2 PRO X 251      10.679   7.065 -21.023  1.00  0.00           H
ATOM   3854  HG3 PRO X 251      10.874   8.655 -21.714  1.00  0.00           H
ATOM   3855  CB  PRO X 251      10.547   7.102 -23.226  1.00  0.00           C
ATOM   3856  HB2 PRO X 251      10.291   6.059 -23.065  1.00  0.00           H
ATOM   3857  HB3 PRO X 251      11.542   7.280 -23.621  1.00  0.00           H
ATOM   3858  CA  PRO X 251       9.358   7.746 -24.032  1.00  0.00           C
ATOM   3859  HA  PRO X 251       9.762   8.587 -24.597  1.00  0.00           H
ATOM   3860  C   PRO X 251       8.778   6.835 -25.069  1.00  0.00           C
ATOM   3861  O   PRO X 251       7.715   6.273 -24.760  1.00  0.00           O
ATOM   3862  N   THR X 252       9.560   6.481 -26.107  1.00  0.00           N
ATOM   3863  H   THR X 252      10.496   6.867 -26.120  1.00  0.00           H
ATOM   3864  CA  THR X 252       9.223   5.514 -27.078  1.00  0.00           C
ATOM   3865  HA  THR X 252       8.172   5.724 -27.262  1.00  0.00           H
ATOM   3866  CB  THR X 252       9.981   5.764 -28.392  1.00  0.00           C
ATOM   3867  HB  THR X 252      11.043   5.635 -28.210  1.00  0.00           H
ATOM   3868  CG2 THR X 252       9.680   4.827 -29.559  1.00  0.00           C
ATOM   3869 HG21 THR X 252       9.692   3.799 -29.202  1.00  0.00           H
ATOM   3870 HG22 THR X 252      10.345   5.048 -30.390  1.00  0.00           H
ATOM   3871 HG23 THR X 252       8.703   5.082 -29.975  1.00  0.00           H
ATOM   3872  OG1 THR X 252       9.624   7.081 -28.806  1.00  0.00           O
ATOM   3873  HG1 THR X 252       9.970   7.763 -28.230  1.00  0.00           H
ATOM   3874  C   THR X 252       9.444   4.112 -26.490  1.00  0.00           C
ATOM   3875  O   THR X 252       8.591   3.288 -26.379  1.00  0.00           O
ATOM   3876  N   VAL X 253      10.654   3.792 -25.915  1.00  0.00           N
ATOM   3877  H   VAL X 253      11.391   4.472 -26.031  1.00  0.00           H
ATOM   3878  CA  VAL X 253      11.154   2.501 -25.412  1.00  0.00           C
ATOM   3879  HA  VAL X 253      10.218   1.948 -25.366  1.00  0.00           H
ATOM   3880  CB  VAL X 253      12.021   1.715 -26.475  1.00  0.00           C
ATOM   3881  HB  VAL X 253      11.554   1.596 -27.454  1.00  0.00           H
ATOM   3882  CG1 VAL X 253      13.193   2.612 -26.875  1.00  0.00           C
ATOM   3883 HG11 VAL X 253      13.903   2.199 -27.587  1.00  0.00           H
ATOM   3884 HG12 VAL X 253      12.734   3.463 -27.379  1.00  0.00           H
ATOM   3885 HG13 VAL X 253      13.819   2.811 -26.008  1.00  0.00           H
ATOM   3886  CG2 VAL X 253      12.474   0.367 -25.994  1.00  0.00           C
ATOM   3887 HG21 VAL X 253      11.594  -0.254 -25.803  1.00  0.00           H
ATOM   3888 HG22 VAL X 253      13.071   0.508 -25.098  1.00  0.00           H
ATOM   3889 HG23 VAL X 253      13.078  -0.252 -26.668  1.00  0.00           H
ATOM   3890  C   VAL X 253      11.750   2.482 -23.992  1.00  0.00           C
ATOM   3891  O   VAL X 253      12.477   3.412 -23.610  1.00  0.00           O
ATOM   3892  N   GLY X 254      11.389   1.426 -23.209  1.00  0.00           N
ATOM   3893  H   GLY X 254      10.730   0.814 -23.687  1.00  0.00           H
ATOM   3894  CA  GLY X 254      11.626   1.255 -21.747  1.00  0.00           C
ATOM   3895  HA2 GLY X 254      11.782   2.217 -21.259  1.00  0.00           H
ATOM   3896  HA3 GLY X 254      10.776   0.756 -21.269  1.00  0.00           H
ATOM   3897  C   GLY X 254      12.818   0.380 -21.476  1.00  0.00           C
ATOM   3898  O   GLY X 254      13.674   0.175 -22.370  1.00  0.00           O
ATOM   3899  N   LYS X 255      12.884  -0.259 -20.318  1.00  0.00           N
ATOM   3900  H   LYS X 255      12.212  -0.078 -19.577  1.00  0.00           H
ATOM   3901  CA  LYS X 255      13.968  -1.208 -19.906  1.00  0.00           C
ATOM   3902  HA  LYS X 255      14.408  -1.721 -20.761  1.00  0.00           H
ATOM   3903  CB  LYS X 255      15.063  -0.480 -19.036  1.00  0.00           C
ATOM   3904  HB2 LYS X 255      14.503   0.066 -18.288  1.00  0.00           H
ATOM   3905  HB3 LYS X 255      15.724  -1.191 -18.533  1.00  0.00           H
ATOM   3906  CG  LYS X 255      15.979   0.359 -19.892  1.00  0.00           C
ATOM   3907  HG2 LYS X 255      15.588   1.275 -20.338  1.00  0.00           H
ATOM   3908  HG3 LYS X 255      16.718   0.718 -19.180  1.00  0.00           H
ATOM   3909  CD  LYS X 255      16.694  -0.443 -20.969  1.00  0.00           C
ATOM   3910  HD2 LYS X 255      17.026  -1.409 -20.578  1.00  0.00           H
ATOM   3911  HD3 LYS X 255      16.001  -0.680 -21.773  1.00  0.00           H
ATOM   3912  CE  LYS X 255      17.832   0.371 -21.669  1.00  0.00           C
ATOM   3913  HE2 LYS X 255      17.407   1.228 -22.194  1.00  0.00           H
ATOM   3914  HE3 LYS X 255      18.636   0.705 -21.006  1.00  0.00           H
ATOM   3915  NZ  LYS X 255      18.482  -0.477 -22.746  1.00  0.00           N
ATOM   3916  HZ1 LYS X 255      17.948  -0.515 -23.598  1.00  0.00           H
ATOM   3917  HZ2 LYS X 255      18.462  -1.401 -22.335  1.00  0.00           H
ATOM   3918  HZ3 LYS X 255      19.438  -0.173 -22.831  1.00  0.00           H
ATOM   3919  C   LYS X 255      13.345  -2.329 -18.984  1.00  0.00           C
ATOM   3920  O   LYS X 255      12.530  -2.016 -18.109  1.00  0.00           O
ATOM   3921  N   CYX X 256      13.805  -3.517 -19.138  1.00  0.00           N
ATOM   3922  H   CYX X 256      14.563  -3.629 -19.794  1.00  0.00           H
ATOM   3923  CA  CYX X 256      13.198  -4.692 -18.374  1.00  0.00           C
ATOM   3924  HA  CYX X 256      12.170  -4.454 -18.102  1.00  0.00           H
ATOM   3925  CB  CYX X 256      12.908  -5.879 -19.248  1.00  0.00           C
ATOM   3926  HB2 CYX X 256      13.827  -6.399 -19.549  1.00  0.00           H
ATOM   3927  HB3 CYX X 256      12.509  -6.695 -18.650  1.00  0.00           H
ATOM   3928  SG  CYX X 256      11.933  -5.618 -20.798  1.00  0.00           S
ATOM   3929  C   CYX X 256      13.852  -5.081 -17.074  1.00  0.00           C
ATOM   3930  O   CYX X 256      13.162  -5.462 -16.153  1.00  0.00           O
ATOM   3931  N   ASN X 257      15.177  -4.798 -16.949  1.00  0.00           N
ATOM   3932  H   ASN X 257      15.724  -4.559 -17.760  1.00  0.00           H
ATOM   3933  CA  ASN X 257      16.098  -5.200 -15.935  1.00  0.00           C
ATOM   3934  HA  ASN X 257      15.500  -5.509 -15.074  1.00  0.00           H
ATOM   3935  CB  ASN X 257      17.014  -6.309 -16.488  1.00  0.00           C
ATOM   3936  HB2 ASN X 257      17.499  -6.030 -17.422  1.00  0.00           H
ATOM   3937  HB3 ASN X 257      17.686  -6.703 -15.728  1.00  0.00           H
ATOM   3938  CG  ASN X 257      16.193  -7.531 -16.700  1.00  0.00           C
ATOM   3939  OD1 ASN X 257      15.565  -8.098 -15.774  1.00  0.00           O
ATOM   3940  ND2 ASN X 257      16.142  -8.022 -17.868  1.00  0.00           N
ATOM   3941 HD21 ASN X 257      16.638  -7.652 -18.664  1.00  0.00           H
ATOM   3942 HD22 ASN X 257      15.562  -8.835 -17.977  1.00  0.00           H
ATOM   3943  C   ASN X 257      16.956  -4.012 -15.378  1.00  0.00           C
ATOM   3944  O   ASN X 257      17.655  -4.229 -14.397  1.00  0.00           O
ATOM   3945  N   ASP X 258      17.003  -2.917 -16.126  1.00  0.00           N
ATOM   3946  H   ASP X 258      16.253  -2.813 -16.798  1.00  0.00           H
ATOM   3947  CA  ASP X 258      17.745  -1.744 -15.800  1.00  0.00           C
ATOM   3948  HA  ASP X 258      18.421  -2.011 -14.992  1.00  0.00           H
ATOM   3949  CB  ASP X 258      18.597  -1.302 -17.002  1.00  0.00           C
ATOM   3950  HB2 ASP X 258      18.064  -0.763 -17.784  1.00  0.00           H
ATOM   3951  HB3 ASP X 258      19.357  -0.615 -16.621  1.00  0.00           H
ATOM   3952  CG  ASP X 258      19.241  -2.531 -17.621  1.00  0.00           C
ATOM   3953  OD1 ASP X 258      19.147  -2.675 -18.872  1.00  0.00           O
ATOM   3954  OD2 ASP X 258      19.990  -3.291 -16.988  1.00  0.00           O
ATOM   3955  C   ASP X 258      16.804  -0.575 -15.276  1.00  0.00           C
ATOM   3956  O   ASP X 258      15.651  -0.486 -15.697  1.00  0.00           O
ATOM   3957  N   PRO X 259      17.215   0.262 -14.315  1.00  0.00           N
ATOM   3958  CD  PRO X 259      18.366   0.214 -13.471  1.00  0.00           C
ATOM   3959  HD2 PRO X 259      19.314   0.109 -14.008  1.00  0.00           H
ATOM   3960  HD3 PRO X 259      18.171  -0.671 -12.870  1.00  0.00           H
ATOM   3961  CG  PRO X 259      18.326   1.411 -12.603  1.00  0.00           C
ATOM   3962  HG2 PRO X 259      18.890   2.190 -13.125  1.00  0.00           H
ATOM   3963  HG3 PRO X 259      18.580   1.108 -11.586  1.00  0.00           H
ATOM   3964  CB  PRO X 259      16.955   2.029 -12.666  1.00  0.00           C
ATOM   3965  HB2 PRO X 259      16.897   3.121 -12.653  1.00  0.00           H
ATOM   3966  HB3 PRO X 259      16.417   1.592 -11.822  1.00  0.00           H
ATOM   3967  CA  PRO X 259      16.400   1.482 -14.026  1.00  0.00           C
ATOM   3968  HA  PRO X 259      15.350   1.212 -13.934  1.00  0.00           H
ATOM   3969  C   PRO X 259      16.404   2.554 -15.085  1.00  0.00           C
ATOM   3970  O   PRO X 259      17.437   2.784 -15.718  1.00  0.00           O
ATOM   3971  N   TYR X 260      15.196   3.080 -15.390  1.00  0.00           N
ATOM   3972  H   TYR X 260      14.343   2.745 -14.955  1.00  0.00           H
ATOM   3973  CA  TYR X 260      14.925   4.203 -16.319  1.00  0.00           C
ATOM   3974  HA  TYR X 260      15.424   4.005 -17.266  1.00  0.00           H
ATOM   3975  CB  TYR X 260      13.475   4.287 -16.758  1.00  0.00           C
ATOM   3976  HB2 TYR X 260      12.996   3.309 -16.693  1.00  0.00           H
ATOM   3977  HB3 TYR X 260      12.911   5.016 -16.169  1.00  0.00           H
ATOM   3978  CG  TYR X 260      13.441   4.739 -18.234  1.00  0.00           C
ATOM   3979  CD1 TYR X 260      13.724   3.718 -19.149  1.00  0.00           C
ATOM   3980  HD1 TYR X 260      13.934   2.746 -18.739  1.00  0.00           H
ATOM   3981  CE1 TYR X 260      13.791   4.023 -20.504  1.00  0.00           C
ATOM   3982  HE1 TYR X 260      14.189   3.257 -21.161  1.00  0.00           H
ATOM   3983  CZ  TYR X 260      13.542   5.320 -21.000  1.00  0.00           C
ATOM   3984  OH  TYR X 260      13.439   5.575 -22.318  1.00  0.00           O
ATOM   3985  HH  TYR X 260      13.545   4.762 -22.813  1.00  0.00           H
ATOM   3986  CE2 TYR X 260      13.299   6.296 -20.065  1.00  0.00           C
ATOM   3987  HE2 TYR X 260      13.127   7.321 -20.352  1.00  0.00           H
ATOM   3988  CD2 TYR X 260      13.236   5.997 -18.660  1.00  0.00           C
ATOM   3989  HD2 TYR X 260      12.965   6.712 -17.890  1.00  0.00           H
ATOM   3990  C   TYR X 260      15.371   5.504 -15.800  1.00  0.00           C
ATOM   3991  O   TYR X 260      15.128   5.876 -14.628  1.00  0.00           O
ATOM   3992  N   PRO X 261      16.062   6.324 -16.663  1.00  0.00           N
ATOM   3993  CD  PRO X 261      16.672   6.050 -17.990  1.00  0.00           C
ATOM   3994  HD2 PRO X 261      15.905   6.097 -18.757  1.00  0.00           H
ATOM   3995  HD3 PRO X 261      17.228   5.126 -17.875  1.00  0.00           H
ATOM   3996  CG  PRO X 261      17.693   7.139 -18.233  1.00  0.00           C
ATOM   3997  HG2 PRO X 261      17.872   7.205 -19.310  1.00  0.00           H
ATOM   3998  HG3 PRO X 261      18.597   6.846 -17.709  1.00  0.00           H
ATOM   3999  CB  PRO X 261      16.958   8.332 -17.590  1.00  0.00           C
ATOM   4000  HB2 PRO X 261      16.200   8.815 -18.211  1.00  0.00           H
ATOM   4001  HB3 PRO X 261      17.637   9.109 -17.248  1.00  0.00           H
ATOM   4002  CA  PRO X 261      16.238   7.759 -16.323  1.00  0.00           C
ATOM   4003  HA  PRO X 261      16.972   7.801 -15.518  1.00  0.00           H
ATOM   4004  C   PRO X 261      15.069   8.568 -15.792  1.00  0.00           C
ATOM   4005  O   PRO X 261      13.871   8.234 -15.839  1.00  0.00           O
ATOM   4006  N   GLY X 262      15.486   9.690 -15.208  1.00  0.00           N
ATOM   4007  H   GLY X 262      16.480   9.854 -15.289  1.00  0.00           H
ATOM   4008  CA  GLY X 262      14.632  10.669 -14.541  1.00  0.00           C
ATOM   4009  HA2 GLY X 262      15.068  11.633 -14.778  1.00  0.00           H
ATOM   4010  HA3 GLY X 262      13.633  10.532 -14.941  1.00  0.00           H
ATOM   4011  C   GLY X 262      14.431  10.406 -13.031  1.00  0.00           C
ATOM   4012  O   GLY X 262      13.572  10.968 -12.452  1.00  0.00           O
ATOM   4013  N   ASN X 263      15.223   9.679 -12.343  1.00  0.00           N
ATOM   4014  H   ASN X 263      16.002   9.361 -12.901  1.00  0.00           H
ATOM   4015  CA  ASN X 263      15.313   9.486 -10.883  1.00  0.00           C
ATOM   4016  HA  ASN X 263      14.387   9.754 -10.382  1.00  0.00           H
ATOM   4017  CB  ASN X 263      15.565   7.961 -10.626  1.00  0.00           C
ATOM   4018  HB2 ASN X 263      14.926   7.441 -11.331  1.00  0.00           H
ATOM   4019  HB3 ASN X 263      16.586   7.695 -10.908  1.00  0.00           H
ATOM   4020  CG  ASN X 263      15.304   7.541  -9.194  1.00  0.00           C
ATOM   4021  OD1 ASN X 263      14.244   7.119  -8.864  1.00  0.00           O
ATOM   4022  ND2 ASN X 263      16.149   7.834  -8.249  1.00  0.00           N
ATOM   4023 HD21 ASN X 263      17.065   8.217  -8.389  1.00  0.00           H
ATOM   4024 HD22 ASN X 263      15.682   7.532  -7.410  1.00  0.00           H
ATOM   4025  C   ASN X 263      16.471  10.316 -10.297  1.00  0.00           C
ATOM   4026  O   ASN X 263      17.494  10.454 -11.001  1.00  0.00           O
ATOM   4027  N   ASN X 264      16.345  10.721  -8.978  1.00  0.00           N
ATOM   4028  H   ASN X 264      15.362  10.648  -8.725  1.00  0.00           H
ATOM   4029  CA  ASN X 264      17.264  11.607  -8.283  1.00  0.00           C
ATOM   4030  HA  ASN X 264      18.221  11.110  -8.448  1.00  0.00           H
ATOM   4031  CB  ASN X 264      17.303  13.000  -8.849  1.00  0.00           C
ATOM   4032  HB2 ASN X 264      17.474  12.931  -9.926  1.00  0.00           H
ATOM   4033  HB3 ASN X 264      16.334  13.426  -8.577  1.00  0.00           H
ATOM   4034  CG  ASN X 264      18.342  13.859  -8.171  1.00  0.00           C
ATOM   4035  OD1 ASN X 264      18.089  14.808  -7.454  1.00  0.00           O
ATOM   4036  ND2 ASN X 264      19.550  13.479  -8.472  1.00  0.00           N
ATOM   4037 HD21 ASN X 264      19.695  12.779  -9.186  1.00  0.00           H
ATOM   4038 HD22 ASN X 264      20.317  14.061  -8.150  1.00  0.00           H
ATOM   4039  C   ASN X 264      16.915  11.582  -6.799  1.00  0.00           C
ATOM   4040  O   ASN X 264      16.411  12.515  -6.194  1.00  0.00           O
ATOM   4041  N   ASN X 265      17.087  10.395  -6.284  1.00  0.00           N
ATOM   4042  H   ASN X 265      17.413   9.735  -6.977  1.00  0.00           H
ATOM   4043  CA  ASN X 265      16.793  10.038  -4.935  1.00  0.00           C
ATOM   4044  HA  ASN X 265      16.779   8.949  -5.031  1.00  0.00           H
ATOM   4045  CB  ASN X 265      17.839  10.607  -3.979  1.00  0.00           C
ATOM   4046  HB2 ASN X 265      18.030  11.652  -4.203  1.00  0.00           H
ATOM   4047  HB3 ASN X 265      17.447  10.488  -2.965  1.00  0.00           H
ATOM   4048  CG  ASN X 265      19.126   9.792  -4.095  1.00  0.00           C
ATOM   4049  OD1 ASN X 265      19.334   8.634  -3.709  1.00  0.00           O
ATOM   4050  ND2 ASN X 265      19.875  10.259  -5.130  1.00  0.00           N
ATOM   4051 HD21 ASN X 265      19.596  11.172  -5.435  1.00  0.00           H
ATOM   4052 HD22 ASN X 265      20.773   9.832  -5.320  1.00  0.00           H
ATOM   4053  C   ASN X 265      15.356  10.282  -4.583  1.00  0.00           C
ATOM   4054  O   ASN X 265      15.034  11.143  -3.749  1.00  0.00           O
ATOM   4055  N   AN1 X 266      14.422   9.722  -5.391  1.00  0.00           N
ATOM   4056  H   AN1 X 266      14.729   9.057  -6.079  1.00  0.00           H
ATOM   4057  CA  AN1 X 266      12.989  10.080  -5.360  1.00  0.00           C
ATOM   4058  HA  AN1 X 266      12.692  10.170  -4.317  1.00  0.00           H
ATOM   4059  CB  AN1 X 266      12.635  11.442  -6.023  1.00  0.00           C
ATOM   4060  HB2 AN1 X 266      11.551  11.437  -6.148  1.00  0.00           H
ATOM   4061  HB3 AN1 X 266      12.870  12.291  -5.388  1.00  0.00           H
ATOM   4062  CG  AN1 X 266      13.224  11.665  -7.408  1.00  0.00           C
ATOM   4063  OD1 AN1 X 266      13.357  10.715  -8.164  1.00  0.00           O
ATOM   4064  ND2 AN1 X 266      13.450  12.889  -7.809  1.00  0.00           N
ATOM   4065 HD21 AN1 X 266      13.371  13.657  -7.170  1.00  0.00           H
ATOM   4066 HD22 AN1 X 266      13.849  13.064  -8.726  1.00  0.00           H
ATOM   4067  C   AN1 X 266      12.121   8.948  -5.904  1.00  0.00           C
ATOM   4068  O   AN1 X 266      12.556   8.009  -6.590  1.00  0.00           O
ATOM   4069  N   GLY X 267      10.862   9.029  -5.507  1.00  0.00           N
ATOM   4070  H   GLY X 267      10.695   9.652  -4.725  1.00  0.00           H
ATOM   4071  CA  GLY X 267       9.827   8.095  -6.002  1.00  0.00           C
ATOM   4072  HA2 GLY X 267       9.690   8.168  -7.076  1.00  0.00           H
ATOM   4073  HA3 GLY X 267      10.099   7.053  -5.820  1.00  0.00           H
ATOM   4074  C   GLY X 267       8.468   8.355  -5.335  1.00  0.00           C
ATOM   4075  O   GLY X 267       8.352   9.371  -4.708  1.00  0.00           O
ATOM   4076  N   VAL X 268       7.510   7.496  -5.570  1.00  0.00           N
ATOM   4077  H   VAL X 268       7.777   6.768  -6.201  1.00  0.00           H
ATOM   4078  CA  VAL X 268       6.174   7.468  -5.002  1.00  0.00           C
ATOM   4079  HA  VAL X 268       6.272   7.920  -4.016  1.00  0.00           H
ATOM   4080  CB  VAL X 268       5.151   8.304  -5.746  1.00  0.00           C
ATOM   4081  HB  VAL X 268       5.652   9.276  -5.781  1.00  0.00           H
ATOM   4082  CG1 VAL X 268       4.782   7.715  -7.067  1.00  0.00           C
ATOM   4083 HG11 VAL X 268       4.045   8.296  -7.611  1.00  0.00           H
ATOM   4084 HG12 VAL X 268       5.692   7.664  -7.671  1.00  0.00           H
ATOM   4085 HG13 VAL X 268       4.463   6.676  -6.960  1.00  0.00           H
ATOM   4086  CG2 VAL X 268       3.864   8.452  -4.951  1.00  0.00           C
ATOM   4087 HG21 VAL X 268       3.314   9.250  -5.447  1.00  0.00           H
ATOM   4088 HG22 VAL X 268       3.959   8.712  -3.900  1.00  0.00           H
ATOM   4089 HG23 VAL X 268       3.314   7.511  -5.006  1.00  0.00           H
ATOM   4090  C   VAL X 268       5.757   5.975  -4.739  1.00  0.00           C
ATOM   4091  O   VAL X 268       6.198   5.128  -5.528  1.00  0.00           O
ATOM   4092  N   LYS X 269       4.974   5.598  -3.732  1.00  0.00           N
ATOM   4093  H   LYS X 269       4.807   6.366  -3.095  1.00  0.00           H
ATOM   4094  CA  LYS X 269       4.224   4.349  -3.686  1.00  0.00           C
ATOM   4095  HA  LYS X 269       4.933   3.521  -3.654  1.00  0.00           H
ATOM   4096  CB  LYS X 269       3.424   4.397  -2.359  1.00  0.00           C
ATOM   4097  HB2 LYS X 269       4.049   4.700  -1.511  1.00  0.00           H
ATOM   4098  HB3 LYS X 269       2.545   5.037  -2.399  1.00  0.00           H
ATOM   4099  CG  LYS X 269       2.959   2.933  -2.018  1.00  0.00           C
ATOM   4100  HG2 LYS X 269       2.296   2.598  -2.812  1.00  0.00           H
ATOM   4101  HG3 LYS X 269       3.843   2.289  -2.032  1.00  0.00           H
ATOM   4102  CD  LYS X 269       2.135   2.816  -0.731  1.00  0.00           C
ATOM   4103  HD2 LYS X 269       2.591   3.440   0.029  1.00  0.00           H
ATOM   4104  HD3 LYS X 269       1.206   3.353  -0.972  1.00  0.00           H
ATOM   4105  CE  LYS X 269       1.924   1.386  -0.220  1.00  0.00           C
ATOM   4106  HE2 LYS X 269       1.364   1.467   0.710  1.00  0.00           H
ATOM   4107  HE3 LYS X 269       1.315   0.786  -0.900  1.00  0.00           H
ATOM   4108  NZ  LYS X 269       3.294   0.834   0.058  1.00  0.00           N
ATOM   4109  HZ1 LYS X 269       3.266  -0.047   0.543  1.00  0.00           H
ATOM   4110  HZ2 LYS X 269       3.850   1.460   0.630  1.00  0.00           H
ATOM   4111  HZ3 LYS X 269       3.835   0.560  -0.759  1.00  0.00           H
ATOM   4112  C   LYS X 269       3.342   4.177  -4.911  1.00  0.00           C
ATOM   4113  O   LYS X 269       2.832   5.119  -5.494  1.00  0.00           O
ATOM   4114  N   GLY X 270       2.987   2.969  -5.311  1.00  0.00           N
ATOM   4115  H   GLY X 270       3.516   2.154  -5.024  1.00  0.00           H
ATOM   4116  CA  GLY X 270       1.919   2.724  -6.301  1.00  0.00           C
ATOM   4117  HA2 GLY X 270       1.044   3.346  -6.083  1.00  0.00           H
ATOM   4118  HA3 GLY X 270       2.325   3.110  -7.226  1.00  0.00           H
ATOM   4119  C   GLY X 270       1.507   1.307  -6.518  1.00  0.00           C
ATOM   4120  O   GLY X 270       1.869   0.456  -5.718  1.00  0.00           O
ATOM   4121  N   PHE X 271       0.792   0.993  -7.616  1.00  0.00           N
ATOM   4122  H   PHE X 271       0.465   1.693  -8.267  1.00  0.00           H
ATOM   4123  CA  PHE X 271       0.454  -0.410  -8.054  1.00  0.00           C
ATOM   4124  HA  PHE X 271       1.328  -1.034  -7.886  1.00  0.00           H
ATOM   4125  CB  PHE X 271      -0.764  -1.042  -7.353  1.00  0.00           C
ATOM   4126  HB2 PHE X 271      -0.833  -2.091  -7.650  1.00  0.00           H
ATOM   4127  HB3 PHE X 271      -0.692  -0.948  -6.275  1.00  0.00           H
ATOM   4128  CG  PHE X 271      -2.061  -0.404  -7.835  1.00  0.00           C
ATOM   4129  CD1 PHE X 271      -2.444   0.923  -7.501  1.00  0.00           C
ATOM   4130  HD1 PHE X 271      -1.867   1.492  -6.779  1.00  0.00           H
ATOM   4131  CE1 PHE X 271      -3.621   1.472  -8.020  1.00  0.00           C
ATOM   4132  HE1 PHE X 271      -4.006   2.465  -7.795  1.00  0.00           H
ATOM   4133  CZ  PHE X 271      -4.333   0.792  -8.941  1.00  0.00           C
ATOM   4134  HZ  PHE X 271      -5.239   1.200  -9.379  1.00  0.00           H
ATOM   4135  CE2 PHE X 271      -3.905  -0.493  -9.336  1.00  0.00           C
ATOM   4136  HE2 PHE X 271      -4.497  -1.122  -9.986  1.00  0.00           H
ATOM   4137  CD2 PHE X 271      -2.813  -1.084  -8.781  1.00  0.00           C
ATOM   4138  HD2 PHE X 271      -2.507  -2.072  -9.077  1.00  0.00           H
ATOM   4139  C   PHE X 271       0.287  -0.558  -9.594  1.00  0.00           C
ATOM   4140  O   PHE X 271      -0.030   0.420 -10.323  1.00  0.00           O
ATOM   4141  N   SER X 272       0.423  -1.801 -10.114  1.00  0.00           N
ATOM   4142  H   SER X 272       0.578  -2.567  -9.475  1.00  0.00           H
ATOM   4143  CA  SER X 272      -0.112  -2.175 -11.405  1.00  0.00           C
ATOM   4144  HA  SER X 272      -0.832  -1.430 -11.764  1.00  0.00           H
ATOM   4145  CB  SER X 272       1.043  -2.260 -12.414  1.00  0.00           C
ATOM   4146  HB2 SER X 272       1.599  -3.147 -12.104  1.00  0.00           H
ATOM   4147  HB3 SER X 272       0.712  -2.346 -13.447  1.00  0.00           H
ATOM   4148  OG  SER X 272       1.989  -1.205 -12.318  1.00  0.00           O
ATOM   4149  HG  SER X 272       1.990  -1.075 -11.359  1.00  0.00           H
ATOM   4150  C   SER X 272      -0.785  -3.552 -11.326  1.00  0.00           C
ATOM   4151  O   SER X 272      -0.559  -4.259 -10.364  1.00  0.00           O
ATOM   4152  N   TYR X 273      -1.525  -3.980 -12.296  1.00  0.00           N
ATOM   4153  H   TYR X 273      -1.755  -3.278 -12.981  1.00  0.00           H
ATOM   4154  CA  TYR X 273      -2.128  -5.281 -12.373  1.00  0.00           C
ATOM   4155  HA  TYR X 273      -1.624  -5.961 -11.694  1.00  0.00           H
ATOM   4156  CB  TYR X 273      -3.659  -5.114 -12.233  1.00  0.00           C
ATOM   4157  HB2 TYR X 273      -3.937  -4.177 -12.714  1.00  0.00           H
ATOM   4158  HB3 TYR X 273      -4.209  -5.930 -12.710  1.00  0.00           H
ATOM   4159  CG  TYR X 273      -4.158  -5.059 -10.813  1.00  0.00           C
ATOM   4160  CD1 TYR X 273      -4.789  -3.954 -10.290  1.00  0.00           C
ATOM   4161  HD1 TYR X 273      -4.774  -3.075 -10.913  1.00  0.00           H
ATOM   4162  CE1 TYR X 273      -5.249  -3.879  -8.996  1.00  0.00           C
ATOM   4163  HE1 TYR X 273      -5.572  -2.926  -8.616  1.00  0.00           H
ATOM   4164  CZ  TYR X 273      -5.094  -5.020  -8.133  1.00  0.00           C
ATOM   4165  OH  TYR X 273      -5.425  -4.884  -6.794  1.00  0.00           O
ATOM   4166  HH  TYR X 273      -5.952  -4.117  -6.558  1.00  0.00           H
ATOM   4167  CE2 TYR X 273      -4.417  -6.112  -8.704  1.00  0.00           C
ATOM   4168  HE2 TYR X 273      -4.166  -6.955  -8.068  1.00  0.00           H
ATOM   4169  CD2 TYR X 273      -4.028  -6.151 -10.051  1.00  0.00           C
ATOM   4170  HD2 TYR X 273      -3.657  -7.106 -10.387  1.00  0.00           H
ATOM   4171  C   TYR X 273      -1.801  -5.757 -13.732  1.00  0.00           C
ATOM   4172  O   TYR X 273      -2.166  -5.027 -14.705  1.00  0.00           O
ATOM   4173  N   LEU X 274      -1.002  -6.803 -13.833  1.00  0.00           N
ATOM   4174  H   LEU X 274      -0.665  -7.292 -13.014  1.00  0.00           H
ATOM   4175  CA  LEU X 274      -0.162  -7.076 -14.927  1.00  0.00           C
ATOM   4176  HA  LEU X 274      -0.161  -6.267 -15.651  1.00  0.00           H
ATOM   4177  CB  LEU X 274       1.277  -7.047 -14.431  1.00  0.00           C
ATOM   4178  HB2 LEU X 274       1.337  -7.744 -13.600  1.00  0.00           H
ATOM   4179  HB3 LEU X 274       1.930  -7.368 -15.244  1.00  0.00           H
ATOM   4180  CG  LEU X 274       1.770  -5.654 -13.959  1.00  0.00           C
ATOM   4181  HG  LEU X 274       1.123  -5.321 -13.152  1.00  0.00           H
ATOM   4182  CD1 LEU X 274       3.196  -5.784 -13.530  1.00  0.00           C
ATOM   4183 HD11 LEU X 274       3.336  -6.655 -12.890  1.00  0.00           H
ATOM   4184 HD12 LEU X 274       3.397  -5.005 -12.794  1.00  0.00           H
ATOM   4185 HD13 LEU X 274       3.899  -5.719 -14.374  1.00  0.00           H
ATOM   4186  CD2 LEU X 274       1.753  -4.737 -15.172  1.00  0.00           C
ATOM   4187 HD21 LEU X 274       1.917  -5.315 -16.091  1.00  0.00           H
ATOM   4188 HD22 LEU X 274       0.796  -4.239 -15.006  1.00  0.00           H
ATOM   4189 HD23 LEU X 274       2.636  -4.105 -15.115  1.00  0.00           H
ATOM   4190  C   LEU X 274      -0.480  -8.332 -15.778  1.00  0.00           C
ATOM   4191  O   LEU X 274       0.433  -9.056 -16.228  1.00  0.00           O
ATOM   4192  N   ASP X 275      -1.772  -8.612 -15.934  1.00  0.00           N
ATOM   4193  H   ASP X 275      -2.416  -8.067 -15.376  1.00  0.00           H
ATOM   4194  CA  ASP X 275      -2.293  -9.855 -16.569  1.00  0.00           C
ATOM   4195  HA  ASP X 275      -1.494 -10.578 -16.378  1.00  0.00           H
ATOM   4196  CB  ASP X 275      -3.531 -10.387 -15.880  1.00  0.00           C
ATOM   4197  HB2 ASP X 275      -3.400 -10.472 -14.801  1.00  0.00           H
ATOM   4198  HB3 ASP X 275      -4.289  -9.630 -16.082  1.00  0.00           H
ATOM   4199  CG  ASP X 275      -4.007 -11.780 -16.301  1.00  0.00           C
ATOM   4200  OD1 ASP X 275      -4.880 -12.288 -15.574  1.00  0.00           O
ATOM   4201  OD2 ASP X 275      -3.383 -12.427 -17.166  1.00  0.00           O
ATOM   4202  C   ASP X 275      -2.460  -9.792 -18.070  1.00  0.00           C
ATOM   4203  O   ASP X 275      -3.530  -9.708 -18.640  1.00  0.00           O
ATOM   4204  N   GLY X 276      -1.264  -9.769 -18.703  1.00  0.00           N
ATOM   4205  H   GLY X 276      -0.450  -9.642 -18.114  1.00  0.00           H
ATOM   4206  CA  GLY X 276      -1.150  -9.794 -20.180  1.00  0.00           C
ATOM   4207  HA2 GLY X 276      -0.091  -9.714 -20.430  1.00  0.00           H
ATOM   4208  HA3 GLY X 276      -1.579 -10.736 -20.525  1.00  0.00           H
ATOM   4209  C   GLY X 276      -1.907  -8.608 -20.825  1.00  0.00           C
ATOM   4210  O   GLY X 276      -1.732  -7.469 -20.400  1.00  0.00           O
ATOM   4211  N   VAL X 277      -2.781  -8.803 -21.812  1.00  0.00           N
ATOM   4212  H   VAL X 277      -2.713  -9.705 -22.264  1.00  0.00           H
ATOM   4213  CA  VAL X 277      -3.667  -7.817 -22.448  1.00  0.00           C
ATOM   4214  HA  VAL X 277      -3.084  -7.034 -22.910  1.00  0.00           H
ATOM   4215  CB  VAL X 277      -4.354  -8.421 -23.658  1.00  0.00           C
ATOM   4216  HB  VAL X 277      -3.707  -9.066 -24.255  1.00  0.00           H
ATOM   4217  CG1 VAL X 277      -5.492  -9.289 -23.135  1.00  0.00           C
ATOM   4218 HG11 VAL X 277      -6.323  -8.713 -22.722  1.00  0.00           H
ATOM   4219 HG12 VAL X 277      -5.949 -10.011 -23.813  1.00  0.00           H
ATOM   4220 HG13 VAL X 277      -5.139  -9.943 -22.333  1.00  0.00           H
ATOM   4221  CG2 VAL X 277      -4.914  -7.453 -24.668  1.00  0.00           C
ATOM   4222 HG21 VAL X 277      -5.675  -6.838 -24.177  1.00  0.00           H
ATOM   4223 HG22 VAL X 277      -5.385  -8.028 -25.467  1.00  0.00           H
ATOM   4224 HG23 VAL X 277      -4.151  -6.845 -25.157  1.00  0.00           H
ATOM   4225  C   VAL X 277      -4.646  -7.057 -21.480  1.00  0.00           C
ATOM   4226  O   VAL X 277      -5.037  -5.988 -21.899  1.00  0.00           O
ATOM   4227  N   ASN X 278      -5.026  -7.574 -20.258  1.00  0.00           N
ATOM   4228  H   ASN X 278      -4.576  -8.392 -19.885  1.00  0.00           H
ATOM   4229  CA  ASN X 278      -5.933  -6.982 -19.306  1.00  0.00           C
ATOM   4230  HA  ASN X 278      -6.608  -6.342 -19.877  1.00  0.00           H
ATOM   4231  CB  ASN X 278      -6.801  -8.090 -18.553  1.00  0.00           C
ATOM   4232  HB2 ASN X 278      -7.155  -8.890 -19.213  1.00  0.00           H
ATOM   4233  HB3 ASN X 278      -6.153  -8.472 -17.760  1.00  0.00           H
ATOM   4234  CG  ASN X 278      -8.010  -7.539 -17.660  1.00  0.00           C
ATOM   4235  OD1 ASN X 278      -8.757  -6.618 -18.027  1.00  0.00           O
ATOM   4236  ND2 ASN X 278      -8.308  -8.261 -16.551  1.00  0.00           N
ATOM   4237 HD21 ASN X 278      -7.743  -9.091 -16.431  1.00  0.00           H
ATOM   4238 HD22 ASN X 278      -9.057  -7.962 -15.949  1.00  0.00           H
ATOM   4239  C   ASN X 278      -5.114  -6.053 -18.353  1.00  0.00           C
ATOM   4240  O   ASN X 278      -5.456  -5.915 -17.176  1.00  0.00           O
ATOM   4241  N   THR X 279      -3.899  -5.519 -18.718  1.00  0.00           N
ATOM   4242  H   THR X 279      -3.704  -5.532 -19.713  1.00  0.00           H
ATOM   4243  CA  THR X 279      -3.011  -4.824 -17.744  1.00  0.00           C
ATOM   4244  HA  THR X 279      -3.071  -5.433 -16.843  1.00  0.00           H
ATOM   4245  CB  THR X 279      -1.513  -4.904 -18.174  1.00  0.00           C
ATOM   4246  HB  THR X 279      -1.533  -4.699 -19.249  1.00  0.00           H
ATOM   4247  CG2 THR X 279      -0.586  -3.894 -17.485  1.00  0.00           C
ATOM   4248 HG21 THR X 279       0.393  -4.375 -17.409  1.00  0.00           H
ATOM   4249 HG22 THR X 279      -0.925  -3.683 -16.470  1.00  0.00           H
ATOM   4250 HG23 THR X 279      -0.525  -3.020 -18.139  1.00  0.00           H
ATOM   4251  OG1 THR X 279      -1.012  -6.164 -18.002  1.00  0.00           O
ATOM   4252  HG1 THR X 279      -1.392  -6.819 -18.591  1.00  0.00           H
ATOM   4253  C   THR X 279      -3.482  -3.415 -17.509  1.00  0.00           C
ATOM   4254  O   THR X 279      -3.517  -2.683 -18.436  1.00  0.00           O
ATOM   4255  N   TRP X 280      -3.645  -3.002 -16.262  1.00  0.00           N
ATOM   4256  H   TRP X 280      -3.450  -3.710 -15.555  1.00  0.00           H
ATOM   4257  CA  TRP X 280      -3.952  -1.579 -15.850  1.00  0.00           C
ATOM   4258  HA  TRP X 280      -3.838  -0.885 -16.686  1.00  0.00           H
ATOM   4259  CB  TRP X 280      -5.375  -1.465 -15.329  1.00  0.00           C
ATOM   4260  HB2 TRP X 280      -5.655  -2.329 -14.740  1.00  0.00           H
ATOM   4261  HB3 TRP X 280      -5.483  -0.635 -14.631  1.00  0.00           H
ATOM   4262  CG  TRP X 280      -6.501  -1.487 -16.284  1.00  0.00           C
ATOM   4263  CD1 TRP X 280      -6.928  -2.591 -17.016  1.00  0.00           C
ATOM   4264  HD1 TRP X 280      -6.487  -3.580 -16.970  1.00  0.00           H
ATOM   4265  NE1 TRP X 280      -7.982  -2.239 -17.815  1.00  0.00           N
ATOM   4266  HE1 TRP X 280      -8.388  -2.926 -18.441  1.00  0.00           H
ATOM   4267  CE2 TRP X 280      -8.340  -0.935 -17.619  1.00  0.00           C
ATOM   4268  CZ2 TRP X 280      -9.329  -0.130 -18.216  1.00  0.00           C
ATOM   4269  HZ2 TRP X 280     -10.077  -0.555 -18.878  1.00  0.00           H
ATOM   4270  CH2 TRP X 280      -9.380   1.249 -17.823  1.00  0.00           C
ATOM   4271  HH2 TRP X 280     -10.071   1.932 -18.308  1.00  0.00           H
ATOM   4272  CZ3 TRP X 280      -8.471   1.758 -16.901  1.00  0.00           C
ATOM   4273  HZ3 TRP X 280      -8.385   2.809 -16.652  1.00  0.00           H
ATOM   4274  CE3 TRP X 280      -7.467   0.938 -16.335  1.00  0.00           C
ATOM   4275  HE3 TRP X 280      -6.691   1.404 -15.750  1.00  0.00           H
ATOM   4276  CD2 TRP X 280      -7.402  -0.432 -16.680  1.00  0.00           C
ATOM   4277  C   TRP X 280      -2.892  -1.121 -14.843  1.00  0.00           C
ATOM   4278  O   TRP X 280      -2.528  -1.896 -13.908  1.00  0.00           O
ATOM   4279  N   LEU X 281      -2.513   0.157 -15.003  1.00  0.00           N
ATOM   4280  H   LEU X 281      -2.956   0.714 -15.725  1.00  0.00           H
ATOM   4281  CA  LEU X 281      -1.597   0.802 -14.114  1.00  0.00           C
ATOM   4282  HA  LEU X 281      -1.304   0.184 -13.268  1.00  0.00           H
ATOM   4283  CB  LEU X 281      -0.278   1.307 -14.843  1.00  0.00           C
ATOM   4284  HB2 LEU X 281      -0.634   1.822 -15.733  1.00  0.00           H
ATOM   4285  HB3 LEU X 281       0.276   1.876 -14.094  1.00  0.00           H
ATOM   4286  CG  LEU X 281       0.645   0.143 -15.222  1.00  0.00           C
ATOM   4287  HG  LEU X 281       0.569  -0.671 -14.500  1.00  0.00           H
ATOM   4288  CD1 LEU X 281       0.348  -0.321 -16.553  1.00  0.00           C
ATOM   4289 HD11 LEU X 281       0.976  -1.151 -16.897  1.00  0.00           H
ATOM   4290 HD12 LEU X 281       0.535   0.577 -17.135  1.00  0.00           H
ATOM   4291 HD13 LEU X 281      -0.689  -0.635 -16.655  1.00  0.00           H
ATOM   4292  CD2 LEU X 281       2.165   0.666 -15.201  1.00  0.00           C
ATOM   4293 HD21 LEU X 281       2.240   1.666 -15.644  1.00  0.00           H
ATOM   4294 HD22 LEU X 281       2.360   0.735 -14.131  1.00  0.00           H
ATOM   4295 HD23 LEU X 281       2.770  -0.111 -15.671  1.00  0.00           H
ATOM   4296  C   LEU X 281      -2.334   1.975 -13.462  1.00  0.00           C
ATOM   4297  O   LEU X 281      -3.286   2.544 -14.040  1.00  0.00           O
ATOM   4298  N   GLY X 282      -1.926   2.309 -12.292  1.00  0.00           N
ATOM   4299  H   GLY X 282      -1.269   1.671 -11.872  1.00  0.00           H
ATOM   4300  CA  GLY X 282      -2.345   3.525 -11.663  1.00  0.00           C
ATOM   4301  HA2 GLY X 282      -3.377   3.774 -11.922  1.00  0.00           H
ATOM   4302  HA3 GLY X 282      -2.324   3.353 -10.591  1.00  0.00           H
ATOM   4303  C   GLY X 282      -1.208   4.527 -11.822  1.00  0.00           C
ATOM   4304  O   GLY X 282       0.002   4.180 -11.697  1.00  0.00           O
ATOM   4305  N   ARG X 283      -1.498   5.817 -12.185  1.00  0.00           N
ATOM   4306  H   ARG X 283      -2.473   6.020 -12.340  1.00  0.00           H
ATOM   4307  CA  ARG X 283      -0.509   6.901 -12.660  1.00  0.00           C
ATOM   4308  HA  ARG X 283       0.486   6.651 -12.283  1.00  0.00           H
ATOM   4309  CB  ARG X 283      -0.561   6.851 -14.232  1.00  0.00           C
ATOM   4310  HB2 ARG X 283      -0.534   5.821 -14.580  1.00  0.00           H
ATOM   4311  HB3 ARG X 283      -1.483   7.302 -14.617  1.00  0.00           H
ATOM   4312  CG  ARG X 283       0.695   7.445 -14.849  1.00  0.00           C
ATOM   4313  HG2 ARG X 283       0.735   8.500 -14.570  1.00  0.00           H
ATOM   4314  HG3 ARG X 283       1.611   7.056 -14.400  1.00  0.00           H
ATOM   4315  CD  ARG X 283       0.868   7.323 -16.422  1.00  0.00           C
ATOM   4316  HD2 ARG X 283       0.547   6.308 -16.665  1.00  0.00           H
ATOM   4317  HD3 ARG X 283       0.255   8.005 -17.001  1.00  0.00           H
ATOM   4318  NE  ARG X 283       2.316   7.250 -16.767  1.00  0.00           N
ATOM   4319  HE  ARG X 283       2.952   6.836 -16.101  1.00  0.00           H
ATOM   4320  CZ  ARG X 283       2.848   7.776 -17.819  1.00  0.00           C
ATOM   4321  NH1 ARG X 283       2.247   8.225 -18.847  1.00  0.00           N
ATOM   4322 HH11 ARG X 283       1.278   8.522 -18.776  1.00  0.00           H
ATOM   4323 HH12 ARG X 283       2.740   8.739 -19.567  1.00  0.00           H
ATOM   4324  NH2 ARG X 283       4.165   7.824 -17.907  1.00  0.00           N
ATOM   4325 HH21 ARG X 283       4.724   7.592 -17.097  1.00  0.00           H
ATOM   4326 HH22 ARG X 283       4.596   8.269 -18.707  1.00  0.00           H
ATOM   4327  C   ARG X 283      -0.951   8.288 -12.094  1.00  0.00           C
ATOM   4328  O   ARG X 283      -2.113   8.680 -12.170  1.00  0.00           O
ATOM   4329  N   THR X 284      -0.058   9.132 -11.541  1.00  0.00           N
ATOM   4330  H   THR X 284       0.898   8.859 -11.662  1.00  0.00           H
ATOM   4331  CA  THR X 284      -0.240  10.554 -11.246  1.00  0.00           C
ATOM   4332  HA  THR X 284      -1.208  10.824 -10.835  1.00  0.00           H
ATOM   4333  CB  THR X 284       0.903  11.052 -10.317  1.00  0.00           C
ATOM   4334  HB  THR X 284       0.706  12.099 -10.069  1.00  0.00           H
ATOM   4335  CG2 THR X 284       0.892  10.319  -8.940  1.00  0.00           C
ATOM   4336 HG21 THR X 284       1.388  10.961  -8.207  1.00  0.00           H
ATOM   4337 HG22 THR X 284       1.430   9.368  -8.996  1.00  0.00           H
ATOM   4338 HG23 THR X 284      -0.162  10.172  -8.697  1.00  0.00           H
ATOM   4339  OG1 THR X 284       2.245  10.891 -10.823  1.00  0.00           O
ATOM   4340  HG1 THR X 284       2.526  11.800 -10.980  1.00  0.00           H
ATOM   4341  C   THR X 284      -0.136  11.399 -12.480  1.00  0.00           C
ATOM   4342  O   THR X 284       0.493  11.023 -13.441  1.00  0.00           O
ATOM   4343  N   ILE X 285      -0.878  12.546 -12.585  1.00  0.00           N
ATOM   4344  H   ILE X 285      -1.388  12.865 -11.771  1.00  0.00           H
ATOM   4345  CA  ILE X 285      -0.922  13.309 -13.874  1.00  0.00           C
ATOM   4346  HA  ILE X 285      -1.137  12.580 -14.648  1.00  0.00           H
ATOM   4347  CB  ILE X 285      -2.041  14.464 -13.864  1.00  0.00           C
ATOM   4348  HB  ILE X 285      -1.831  15.261 -13.149  1.00  0.00           H
ATOM   4349  CG2 ILE X 285      -2.148  15.242 -15.134  1.00  0.00           C
ATOM   4350 HG21 ILE X 285      -1.179  15.508 -15.536  1.00  0.00           H
ATOM   4351 HG22 ILE X 285      -2.671  16.187 -14.969  1.00  0.00           H
ATOM   4352 HG23 ILE X 285      -2.786  14.692 -15.827  1.00  0.00           H
ATOM   4353  CG1 ILE X 285      -3.342  13.707 -13.612  1.00  0.00           C
ATOM   4354 HG12 ILE X 285      -3.405  12.902 -14.347  1.00  0.00           H
ATOM   4355 HG13 ILE X 285      -3.280  13.102 -12.697  1.00  0.00           H
ATOM   4356  CD1 ILE X 285      -4.671  14.451 -13.712  1.00  0.00           C
ATOM   4357 HD11 ILE X 285      -4.803  15.060 -14.602  1.00  0.00           H
ATOM   4358 HD12 ILE X 285      -4.678  15.087 -12.829  1.00  0.00           H
ATOM   4359 HD13 ILE X 285      -5.416  13.655 -13.713  1.00  0.00           H
ATOM   4360  C   ILE X 285       0.423  13.966 -14.141  1.00  0.00           C
ATOM   4361  O   ILE X 285       0.985  13.587 -15.175  1.00  0.00           O
ATOM   4362  N   SER X 286       0.968  14.805 -13.332  1.00  0.00           N
ATOM   4363  H   SER X 286       0.530  14.984 -12.446  1.00  0.00           H
ATOM   4364  CA  SER X 286       2.189  15.560 -13.566  1.00  0.00           C
ATOM   4365  HA  SER X 286       2.056  16.137 -14.487  1.00  0.00           H
ATOM   4366  CB  SER X 286       2.442  16.592 -12.502  1.00  0.00           C
ATOM   4367  HB2 SER X 286       1.656  17.326 -12.348  1.00  0.00           H
ATOM   4368  HB3 SER X 286       2.461  15.893 -11.661  1.00  0.00           H
ATOM   4369  OG  SER X 286       3.776  17.114 -12.549  1.00  0.00           O
ATOM   4370  HG  SER X 286       3.784  17.767 -13.247  1.00  0.00           H
ATOM   4371  C   SER X 286       3.312  14.632 -13.743  1.00  0.00           C
ATOM   4372  O   SER X 286       3.494  13.554 -13.141  1.00  0.00           O
ATOM   4373  N   ILE X 287       4.135  15.055 -14.722  1.00  0.00           N
ATOM   4374  H   ILE X 287       3.758  15.674 -15.428  1.00  0.00           H
ATOM   4375  CA  ILE X 287       5.478  14.380 -14.883  1.00  0.00           C
ATOM   4376  HA  ILE X 287       5.213  13.334 -14.752  1.00  0.00           H
ATOM   4377  CB  ILE X 287       6.040  14.641 -16.288  1.00  0.00           C
ATOM   4378  HB  ILE X 287       6.916  13.982 -16.305  1.00  0.00           H
ATOM   4379  CG2 ILE X 287       5.100  14.095 -17.364  1.00  0.00           C
ATOM   4380 HG21 ILE X 287       4.678  14.956 -17.881  1.00  0.00           H
ATOM   4381 HG22 ILE X 287       4.310  13.469 -16.939  1.00  0.00           H
ATOM   4382 HG23 ILE X 287       5.647  13.539 -18.127  1.00  0.00           H
ATOM   4383  CG1 ILE X 287       6.578  16.072 -16.500  1.00  0.00           C
ATOM   4384 HG12 ILE X 287       5.868  16.804 -16.121  1.00  0.00           H
ATOM   4385 HG13 ILE X 287       7.386  16.214 -15.784  1.00  0.00           H
ATOM   4386  CD1 ILE X 287       6.981  16.352 -17.943  1.00  0.00           C
ATOM   4387 HD11 ILE X 287       7.617  17.233 -18.005  1.00  0.00           H
ATOM   4388 HD12 ILE X 287       6.152  16.430 -18.641  1.00  0.00           H
ATOM   4389 HD13 ILE X 287       7.560  15.555 -18.409  1.00  0.00           H
ATOM   4390  C   ILE X 287       6.579  14.683 -13.813  1.00  0.00           C
ATOM   4391  O   ILE X 287       7.314  13.795 -13.325  1.00  0.00           O
ATOM   4392  N   ALA X 288       6.481  15.940 -13.362  1.00  0.00           N
ATOM   4393  H   ALA X 288       5.719  16.553 -13.628  1.00  0.00           H
ATOM   4394  CA  ALA X 288       7.474  16.377 -12.376  1.00  0.00           C
ATOM   4395  HA  ALA X 288       8.423  15.848 -12.527  1.00  0.00           H
ATOM   4396  CB  ALA X 288       7.592  17.877 -12.619  1.00  0.00           C
ATOM   4397  HB1 ALA X 288       7.912  18.011 -13.645  1.00  0.00           H
ATOM   4398  HB2 ALA X 288       8.319  18.305 -11.920  1.00  0.00           H
ATOM   4399  HB3 ALA X 288       6.575  18.269 -12.651  1.00  0.00           H
ATOM   4400  C   ALA X 288       6.937  16.022 -10.874  1.00  0.00           C
ATOM   4401  O   ALA X 288       7.769  15.881  -9.953  1.00  0.00           O
ATOM   4402  N   SER X 289       5.588  15.953 -10.672  1.00  0.00           N
ATOM   4403  H   SER X 289       5.018  16.134 -11.492  1.00  0.00           H
ATOM   4404  CA  SER X 289       4.976  16.039  -9.304  1.00  0.00           C
ATOM   4405  HA  SER X 289       5.767  15.918  -8.557  1.00  0.00           H
ATOM   4406  CB  SER X 289       4.423  17.460  -9.110  1.00  0.00           C
ATOM   4407  HB2 SER X 289       5.251  18.121  -9.360  1.00  0.00           H
ATOM   4408  HB3 SER X 289       3.500  17.566  -9.677  1.00  0.00           H
ATOM   4409  OG  SER X 289       4.121  17.758  -7.785  1.00  0.00           O
ATOM   4410  HG  SER X 289       4.319  18.695  -7.682  1.00  0.00           H
ATOM   4411  C   SER X 289       3.890  15.010  -9.113  1.00  0.00           C
ATOM   4412  O   SER X 289       3.342  14.368 -10.000  1.00  0.00           O
ATOM   4413  N   ARG X 290       3.418  14.758  -7.820  1.00  0.00           N
ATOM   4414  H   ARG X 290       3.883  15.341  -7.134  1.00  0.00           H
ATOM   4415  CA  ARG X 290       2.352  13.848  -7.374  1.00  0.00           C
ATOM   4416  HA  ARG X 290       2.534  12.986  -8.011  1.00  0.00           H
ATOM   4417  CB  ARG X 290       2.539  13.430  -5.935  1.00  0.00           C
ATOM   4418  HB2 ARG X 290       2.597  14.257  -5.229  1.00  0.00           H
ATOM   4419  HB3 ARG X 290       1.769  12.723  -5.614  1.00  0.00           H
ATOM   4420  CG  ARG X 290       3.812  12.591  -5.785  1.00  0.00           C
ATOM   4421  HG2 ARG X 290       3.722  11.698  -6.413  1.00  0.00           H
ATOM   4422  HG3 ARG X 290       4.632  13.109  -6.274  1.00  0.00           H
ATOM   4423  CD  ARG X 290       4.140  12.303  -4.308  1.00  0.00           C
ATOM   4424  HD2 ARG X 290       4.058  13.235  -3.744  1.00  0.00           H
ATOM   4425  HD3 ARG X 290       3.364  11.760  -3.775  1.00  0.00           H
ATOM   4426  NE  ARG X 290       5.411  11.608  -4.016  1.00  0.00           N
ATOM   4427  HE  ARG X 290       6.091  11.504  -4.768  1.00  0.00           H
ATOM   4428  CZ  ARG X 290       5.850  11.253  -2.813  1.00  0.00           C
ATOM   4429  NH1 ARG X 290       5.276  11.482  -1.674  1.00  0.00           N
ATOM   4430 HH11 ARG X 290       4.345  11.880  -1.575  1.00  0.00           H
ATOM   4431 HH12 ARG X 290       5.848  11.322  -0.863  1.00  0.00           H
ATOM   4432  NH2 ARG X 290       7.025  10.707  -2.822  1.00  0.00           N
ATOM   4433 HH21 ARG X 290       7.499  10.521  -3.703  1.00  0.00           H
ATOM   4434 HH22 ARG X 290       7.572  10.544  -1.993  1.00  0.00           H
ATOM   4435  C   ARG X 290       0.999  14.366  -7.533  1.00  0.00           C
ATOM   4436  O   ARG X 290       0.065  13.986  -6.821  1.00  0.00           O
ATOM   4437  N   SER X 291       0.766  15.344  -8.435  1.00  0.00           N
ATOM   4438  H   SER X 291       1.539  15.565  -9.038  1.00  0.00           H
ATOM   4439  CA  SER X 291      -0.463  16.008  -8.625  1.00  0.00           C
ATOM   4440  HA  SER X 291      -0.991  15.862  -7.679  1.00  0.00           H
ATOM   4441  CB  SER X 291      -0.256  17.495  -8.839  1.00  0.00           C
ATOM   4442  HB2 SER X 291      -1.206  17.989  -9.014  1.00  0.00           H
ATOM   4443  HB3 SER X 291       0.256  17.886  -7.967  1.00  0.00           H
ATOM   4444  OG  SER X 291       0.608  17.741  -9.934  1.00  0.00           O
ATOM   4445  HG  SER X 291      -0.012  17.776 -10.663  1.00  0.00           H
ATOM   4446  C   SER X 291      -1.282  15.206  -9.672  1.00  0.00           C
ATOM   4447  O   SER X 291      -0.821  14.819 -10.756  1.00  0.00           O
ATOM   4448  N   GLY X 292      -2.550  15.009  -9.263  1.00  0.00           N
ATOM   4449  H   GLY X 292      -2.835  15.311  -8.339  1.00  0.00           H
ATOM   4450  CA  GLY X 292      -3.615  14.319 -10.046  1.00  0.00           C
ATOM   4451  HA2 GLY X 292      -4.575  14.494  -9.556  1.00  0.00           H
ATOM   4452  HA3 GLY X 292      -3.657  14.722 -11.062  1.00  0.00           H
ATOM   4453  C   GLY X 292      -3.405  12.786 -10.051  1.00  0.00           C
ATOM   4454  O   GLY X 292      -2.312  12.374  -9.743  1.00  0.00           O
ATOM   4455  N   TYR X 293      -4.369  11.953 -10.482  1.00  0.00           N
ATOM   4456  H   TYR X 293      -5.228  12.399 -10.781  1.00  0.00           H
ATOM   4457  CA  TYR X 293      -4.273  10.492 -10.480  1.00  0.00           C
ATOM   4458  HA  TYR X 293      -3.235  10.226 -10.710  1.00  0.00           H
ATOM   4459  CB  TYR X 293      -4.533  10.014  -9.058  1.00  0.00           C
ATOM   4460  HB2 TYR X 293      -4.099  10.643  -8.294  1.00  0.00           H
ATOM   4461  HB3 TYR X 293      -5.612  10.111  -8.894  1.00  0.00           H
ATOM   4462  CG  TYR X 293      -4.074   8.595  -8.847  1.00  0.00           C
ATOM   4463  CD1 TYR X 293      -4.776   7.507  -9.413  1.00  0.00           C
ATOM   4464  HD1 TYR X 293      -5.745   7.657  -9.855  1.00  0.00           H
ATOM   4465  CE1 TYR X 293      -4.291   6.161  -9.357  1.00  0.00           C
ATOM   4466  HE1 TYR X 293      -4.854   5.298  -9.681  1.00  0.00           H
ATOM   4467  CZ  TYR X 293      -3.078   5.963  -8.643  1.00  0.00           C
ATOM   4468  OH  TYR X 293      -2.534   4.696  -8.577  1.00  0.00           O
ATOM   4469  HH  TYR X 293      -2.187   4.471  -7.711  1.00  0.00           H
ATOM   4470  CE2 TYR X 293      -2.449   7.014  -8.002  1.00  0.00           C
ATOM   4471  HE2 TYR X 293      -1.540   6.852  -7.454  1.00  0.00           H
ATOM   4472  CD2 TYR X 293      -2.925   8.334  -8.083  1.00  0.00           C
ATOM   4473  HD2 TYR X 293      -2.481   9.143  -7.536  1.00  0.00           H
ATOM   4474  C   TYR X 293      -5.307   9.918 -11.534  1.00  0.00           C
ATOM   4475  O   TYR X 293      -6.483  10.346 -11.655  1.00  0.00           O
ATOM   4476  N   GLU X 294      -4.765   8.990 -12.348  1.00  0.00           N
ATOM   4477  H   GLU X 294      -3.857   8.640 -12.087  1.00  0.00           H
ATOM   4478  CA  GLU X 294      -5.366   8.319 -13.518  1.00  0.00           C
ATOM   4479  HA  GLU X 294      -6.461   8.392 -13.517  1.00  0.00           H
ATOM   4480  CB  GLU X 294      -4.828   8.984 -14.736  1.00  0.00           C
ATOM   4481  HB2 GLU X 294      -3.759   8.770 -14.763  1.00  0.00           H
ATOM   4482  HB3 GLU X 294      -5.254   8.371 -15.529  1.00  0.00           H
ATOM   4483  CG  GLU X 294      -5.290  10.466 -15.136  1.00  0.00           C
ATOM   4484  HG2 GLU X 294      -6.021  10.762 -14.383  1.00  0.00           H
ATOM   4485  HG3 GLU X 294      -4.419  11.122 -15.163  1.00  0.00           H
ATOM   4486  CD  GLU X 294      -5.810  10.554 -16.600  1.00  0.00           C
ATOM   4487  OE1 GLU X 294      -5.082  10.492 -17.598  1.00  0.00           O
ATOM   4488  OE2 GLU X 294      -7.047  10.819 -16.709  1.00  0.00           O
ATOM   4489  C   GLU X 294      -5.118   6.830 -13.637  1.00  0.00           C
ATOM   4490  O   GLU X 294      -4.016   6.307 -13.485  1.00  0.00           O
ATOM   4491  N   MET X 295      -6.163   6.080 -13.852  1.00  0.00           N
ATOM   4492  H   MET X 295      -7.048   6.560 -13.971  1.00  0.00           H
ATOM   4493  CA  MET X 295      -6.132   4.727 -14.316  1.00  0.00           C
ATOM   4494  HA  MET X 295      -5.237   4.211 -13.966  1.00  0.00           H
ATOM   4495  CB  MET X 295      -7.355   3.896 -13.788  1.00  0.00           C
ATOM   4496  HB2 MET X 295      -8.270   4.330 -14.201  1.00  0.00           H
ATOM   4497  HB3 MET X 295      -7.230   2.904 -14.240  1.00  0.00           H
ATOM   4498  CG  MET X 295      -7.525   3.844 -12.280  1.00  0.00           C
ATOM   4499  HG2 MET X 295      -7.862   4.799 -11.875  1.00  0.00           H
ATOM   4500  HG3 MET X 295      -8.335   3.116 -12.161  1.00  0.00           H
ATOM   4501  SD  MET X 295      -6.137   3.227 -11.409  1.00  0.00           S
ATOM   4502  CE  MET X 295      -5.943   1.433 -12.165  1.00  0.00           C
ATOM   4503  HE1 MET X 295      -5.179   0.787 -11.756  1.00  0.00           H
ATOM   4504  HE2 MET X 295      -6.914   0.932 -12.055  1.00  0.00           H
ATOM   4505  HE3 MET X 295      -5.535   1.416 -13.174  1.00  0.00           H
ATOM   4506  C   MET X 295      -6.002   4.596 -15.865  1.00  0.00           C
ATOM   4507  O   MET X 295      -6.697   5.282 -16.624  1.00  0.00           O
ATOM   4508  N   LEU X 296      -5.149   3.623 -16.335  1.00  0.00           N
ATOM   4509  H   LEU X 296      -4.522   3.193 -15.672  1.00  0.00           H
ATOM   4510  CA  LEU X 296      -4.824   3.418 -17.745  1.00  0.00           C
ATOM   4511  HA  LEU X 296      -5.704   3.801 -18.256  1.00  0.00           H
ATOM   4512  CB  LEU X 296      -3.688   4.339 -18.201  1.00  0.00           C
ATOM   4513  HB2 LEU X 296      -2.807   3.972 -17.675  1.00  0.00           H
ATOM   4514  HB3 LEU X 296      -3.486   4.051 -19.232  1.00  0.00           H
ATOM   4515  CG  LEU X 296      -3.881   5.854 -18.060  1.00  0.00           C
ATOM   4516  HG  LEU X 296      -4.938   6.042 -17.915  1.00  0.00           H
ATOM   4517  CD1 LEU X 296      -3.007   6.424 -16.934  1.00  0.00           C
ATOM   4518 HD11 LEU X 296      -3.151   7.501 -16.797  1.00  0.00           H
ATOM   4519 HD12 LEU X 296      -1.971   6.171 -17.158  1.00  0.00           H
ATOM   4520 HD13 LEU X 296      -3.315   5.966 -16.003  1.00  0.00           H
ATOM   4521  CD2 LEU X 296      -3.474   6.489 -19.401  1.00  0.00           C
ATOM   4522 HD21 LEU X 296      -3.505   7.571 -19.347  1.00  0.00           H
ATOM   4523 HD22 LEU X 296      -2.460   6.178 -19.641  1.00  0.00           H
ATOM   4524 HD23 LEU X 296      -4.131   6.183 -20.218  1.00  0.00           H
ATOM   4525  C   LEU X 296      -4.637   1.973 -18.011  1.00  0.00           C
ATOM   4526  O   LEU X 296      -3.921   1.359 -17.263  1.00  0.00           O
ATOM   4527  N   LYS X 297      -5.240   1.509 -19.119  1.00  0.00           N
ATOM   4528  H   LYS X 297      -5.784   2.198 -19.618  1.00  0.00           H
ATOM   4529  CA  LYS X 297      -4.955   0.173 -19.725  1.00  0.00           C
ATOM   4530  HA  LYS X 297      -4.740  -0.517 -18.910  1.00  0.00           H
ATOM   4531  CB  LYS X 297      -6.160  -0.247 -20.582  1.00  0.00           C
ATOM   4532  HB2 LYS X 297      -7.051  -0.238 -19.954  1.00  0.00           H
ATOM   4533  HB3 LYS X 297      -6.368   0.352 -21.483  1.00  0.00           H
ATOM   4534  CG  LYS X 297      -5.980  -1.710 -21.113  1.00  0.00           C
ATOM   4535  HG2 LYS X 297      -5.364  -1.886 -21.986  1.00  0.00           H
ATOM   4536  HG3 LYS X 297      -5.517  -2.248 -20.283  1.00  0.00           H
ATOM   4537  CD  LYS X 297      -7.367  -2.283 -21.528  1.00  0.00           C
ATOM   4538  HD2 LYS X 297      -7.897  -2.540 -20.615  1.00  0.00           H
ATOM   4539  HD3 LYS X 297      -7.849  -1.516 -22.137  1.00  0.00           H
ATOM   4540  CE  LYS X 297      -7.146  -3.564 -22.349  1.00  0.00           C
ATOM   4541  HE2 LYS X 297      -6.657  -3.415 -23.310  1.00  0.00           H
ATOM   4542  HE3 LYS X 297      -6.520  -4.164 -21.696  1.00  0.00           H
ATOM   4543  NZ  LYS X 297      -8.446  -4.261 -22.406  1.00  0.00           N
ATOM   4544  HZ1 LYS X 297      -8.265  -5.196 -22.739  1.00  0.00           H
ATOM   4545  HZ2 LYS X 297      -8.992  -3.899 -23.170  1.00  0.00           H
ATOM   4546  HZ3 LYS X 297      -8.931  -4.414 -21.533  1.00  0.00           H
ATOM   4547  C   LYS X 297      -3.661   0.235 -20.494  1.00  0.00           C
ATOM   4548  O   LYS X 297      -3.568   1.075 -21.405  1.00  0.00           O
ATOM   4549  N   VAL X 298      -2.667  -0.653 -20.207  1.00  0.00           N
ATOM   4550  H   VAL X 298      -2.833  -1.305 -19.462  1.00  0.00           H
ATOM   4551  CA  VAL X 298      -1.426  -0.751 -20.999  1.00  0.00           C
ATOM   4552  HA  VAL X 298      -1.497  -0.104 -21.874  1.00  0.00           H
ATOM   4553  CB  VAL X 298      -0.237  -0.115 -20.180  1.00  0.00           C
ATOM   4554  HB  VAL X 298      -0.131  -0.772 -19.309  1.00  0.00           H
ATOM   4555  CG1 VAL X 298       1.046  -0.145 -21.053  1.00  0.00           C
ATOM   4556 HG11 VAL X 298       1.039   0.723 -21.721  1.00  0.00           H
ATOM   4557 HG12 VAL X 298       1.914  -0.208 -20.390  1.00  0.00           H
ATOM   4558 HG13 VAL X 298       1.017  -1.110 -21.557  1.00  0.00           H
ATOM   4559  CG2 VAL X 298      -0.430   1.375 -19.831  1.00  0.00           C
ATOM   4560 HG21 VAL X 298      -1.104   1.533 -18.983  1.00  0.00           H
ATOM   4561 HG22 VAL X 298      -0.628   1.861 -20.790  1.00  0.00           H
ATOM   4562 HG23 VAL X 298       0.560   1.697 -19.502  1.00  0.00           H
ATOM   4563  C   VAL X 298      -1.194  -2.162 -21.497  1.00  0.00           C
ATOM   4564  O   VAL X 298      -0.555  -2.981 -20.816  1.00  0.00           O
ATOM   4565  N   PRO X 299      -1.676  -2.608 -22.618  1.00  0.00           N
ATOM   4566  CD  PRO X 299      -2.636  -1.890 -23.494  1.00  0.00           C
ATOM   4567  HD2 PRO X 299      -2.094  -1.167 -24.099  1.00  0.00           H
ATOM   4568  HD3 PRO X 299      -3.375  -1.390 -22.864  1.00  0.00           H
ATOM   4569  CG  PRO X 299      -3.331  -2.918 -24.415  1.00  0.00           C
ATOM   4570  HG2 PRO X 299      -3.570  -2.511 -25.399  1.00  0.00           H
ATOM   4571  HG3 PRO X 299      -4.170  -3.354 -23.888  1.00  0.00           H
ATOM   4572  CB  PRO X 299      -2.151  -3.881 -24.448  1.00  0.00           C
ATOM   4573  HB2 PRO X 299      -1.350  -3.634 -25.145  1.00  0.00           H
ATOM   4574  HB3 PRO X 299      -2.501  -4.837 -24.828  1.00  0.00           H
ATOM   4575  CA  PRO X 299      -1.518  -3.981 -23.048  1.00  0.00           C
ATOM   4576  HA  PRO X 299      -2.094  -4.575 -22.344  1.00  0.00           H
ATOM   4577  C   PRO X 299      -0.143  -4.695 -23.015  1.00  0.00           C
ATOM   4578  O   PRO X 299       0.847  -4.230 -23.587  1.00  0.00           O
ATOM   4579  N   ASN X 300       0.026  -5.775 -22.256  1.00  0.00           N
ATOM   4580  H   ASN X 300      -0.791  -6.134 -21.797  1.00  0.00           H
ATOM   4581  CA  ASN X 300       1.339  -6.420 -21.961  1.00  0.00           C
ATOM   4582  HA  ASN X 300       1.093  -7.047 -21.110  1.00  0.00           H
ATOM   4583  CB  ASN X 300       1.730  -7.286 -23.148  1.00  0.00           C
ATOM   4584  HB2 ASN X 300       1.916  -6.725 -24.069  1.00  0.00           H
ATOM   4585  HB3 ASN X 300       2.642  -7.879 -23.101  1.00  0.00           H
ATOM   4586  CG  ASN X 300       0.613  -8.302 -23.560  1.00  0.00           C
ATOM   4587  OD1 ASN X 300      -0.315  -8.018 -24.263  1.00  0.00           O
ATOM   4588  ND2 ASN X 300       0.563  -9.399 -22.921  1.00  0.00           N
ATOM   4589 HD21 ASN X 300       1.266  -9.640 -22.239  1.00  0.00           H
ATOM   4590 HD22 ASN X 300      -0.013 -10.116 -23.332  1.00  0.00           H
ATOM   4591  C   ASN X 300       2.412  -5.489 -21.483  1.00  0.00           C
ATOM   4592  O   ASN X 300       3.576  -5.849 -21.705  1.00  0.00           O
ATOM   4593  N   ALA X 301       2.182  -4.409 -20.658  1.00  0.00           N
ATOM   4594  H   ALA X 301       1.215  -4.108 -20.578  1.00  0.00           H
ATOM   4595  CA  ALA X 301       3.243  -3.581 -20.071  1.00  0.00           C
ATOM   4596  HA  ALA X 301       3.641  -2.882 -20.799  1.00  0.00           H
ATOM   4597  CB  ALA X 301       2.639  -2.723 -18.942  1.00  0.00           C
ATOM   4598  HB1 ALA X 301       3.348  -2.173 -18.331  1.00  0.00           H
ATOM   4599  HB2 ALA X 301       2.080  -3.406 -18.294  1.00  0.00           H
ATOM   4600  HB3 ALA X 301       1.936  -2.049 -19.442  1.00  0.00           H
ATOM   4601  C   ALA X 301       4.442  -4.327 -19.283  1.00  0.00           C
ATOM   4602  O   ALA X 301       5.593  -3.809 -19.265  1.00  0.00           O
ATOM   4603  N   LEU X 302       4.238  -5.500 -18.742  1.00  0.00           N
ATOM   4604  H   LEU X 302       3.317  -5.901 -18.760  1.00  0.00           H
ATOM   4605  CA  LEU X 302       5.310  -6.230 -17.931  1.00  0.00           C
ATOM   4606  HA  LEU X 302       5.865  -5.565 -17.264  1.00  0.00           H
ATOM   4607  CB  LEU X 302       4.635  -7.367 -17.177  1.00  0.00           C
ATOM   4608  HB2 LEU X 302       3.949  -6.892 -16.472  1.00  0.00           H
ATOM   4609  HB3 LEU X 302       4.012  -7.903 -17.879  1.00  0.00           H
ATOM   4610  CG  LEU X 302       5.501  -8.352 -16.405  1.00  0.00           C
ATOM   4611  HG  LEU X 302       6.030  -8.988 -17.122  1.00  0.00           H
ATOM   4612  CD1 LEU X 302       6.461  -7.704 -15.418  1.00  0.00           C
ATOM   4613 HD11 LEU X 302       5.880  -7.230 -14.626  1.00  0.00           H
ATOM   4614 HD12 LEU X 302       7.032  -6.870 -15.842  1.00  0.00           H
ATOM   4615 HD13 LEU X 302       7.112  -8.474 -15.022  1.00  0.00           H
ATOM   4616  CD2 LEU X 302       4.599  -9.268 -15.599  1.00  0.00           C
ATOM   4617 HD21 LEU X 302       3.867  -8.786 -14.963  1.00  0.00           H
ATOM   4618 HD22 LEU X 302       4.015  -9.945 -16.233  1.00  0.00           H
ATOM   4619 HD23 LEU X 302       5.247  -9.871 -14.950  1.00  0.00           H
ATOM   4620  C   LEU X 302       6.400  -6.871 -18.828  1.00  0.00           C
ATOM   4621  O   LEU X 302       7.581  -6.965 -18.422  1.00  0.00           O
ATOM   4622  N   THR X 303       6.063  -7.234 -20.102  1.00  0.00           N
ATOM   4623  H   THR X 303       5.202  -6.837 -20.447  1.00  0.00           H
ATOM   4624  CA  THR X 303       6.963  -7.854 -21.030  1.00  0.00           C
ATOM   4625  HA  THR X 303       7.935  -7.955 -20.541  1.00  0.00           H
ATOM   4626  CB  THR X 303       6.562  -9.339 -21.300  1.00  0.00           C
ATOM   4627  HB  THR X 303       7.367  -9.790 -21.888  1.00  0.00           H
ATOM   4628  CG2 THR X 303       6.167 -10.145 -20.059  1.00  0.00           C
ATOM   4629 HG21 THR X 303       6.191 -11.200 -20.342  1.00  0.00           H
ATOM   4630 HG22 THR X 303       5.127  -9.899 -19.820  1.00  0.00           H
ATOM   4631 HG23 THR X 303       6.877  -9.936 -19.259  1.00  0.00           H
ATOM   4632  OG1 THR X 303       5.444  -9.227 -22.188  1.00  0.00           O
ATOM   4633  HG1 THR X 303       5.508  -8.515 -22.833  1.00  0.00           H
ATOM   4634  C   THR X 303       7.218  -7.087 -22.333  1.00  0.00           C
ATOM   4635  O   THR X 303       8.331  -7.251 -22.972  1.00  0.00           O
ATOM   4636  N   ASP X 304       6.292  -6.196 -22.835  1.00  0.00           N
ATOM   4637  H   ASP X 304       5.482  -5.968 -22.279  1.00  0.00           H
ATOM   4638  CA  ASP X 304       6.475  -5.371 -24.046  1.00  0.00           C
ATOM   4639  HA  ASP X 304       7.166  -5.851 -24.739  1.00  0.00           H
ATOM   4640  CB  ASP X 304       5.147  -5.253 -24.811  1.00  0.00           C
ATOM   4641  HB2 ASP X 304       4.856  -6.251 -25.144  1.00  0.00           H
ATOM   4642  HB3 ASP X 304       4.372  -4.994 -24.089  1.00  0.00           H
ATOM   4643  CG  ASP X 304       5.146  -4.260 -26.014  1.00  0.00           C
ATOM   4644  OD1 ASP X 304       4.052  -4.037 -26.643  1.00  0.00           O
ATOM   4645  OD2 ASP X 304       6.204  -3.766 -26.360  1.00  0.00           O
ATOM   4646  C   ASP X 304       7.064  -4.014 -23.769  1.00  0.00           C
ATOM   4647  O   ASP X 304       6.430  -3.084 -23.199  1.00  0.00           O
ATOM   4648  N   ASP X 305       8.341  -3.922 -24.205  1.00  0.00           N
ATOM   4649  H   ASP X 305       8.769  -4.749 -24.592  1.00  0.00           H
ATOM   4650  CA  ASP X 305       9.211  -2.760 -23.958  1.00  0.00           C
ATOM   4651  HA  ASP X 305       9.144  -2.673 -22.879  1.00  0.00           H
ATOM   4652  CB  ASP X 305      10.758  -3.038 -24.300  1.00  0.00           C
ATOM   4653  HB2 ASP X 305      11.417  -2.254 -23.912  1.00  0.00           H
ATOM   4654  HB3 ASP X 305      10.982  -3.945 -23.731  1.00  0.00           H
ATOM   4655  CG  ASP X 305      11.194  -3.351 -25.726  1.00  0.00           C
ATOM   4656  OD1 ASP X 305      10.361  -3.902 -26.550  1.00  0.00           O
ATOM   4657  OD2 ASP X 305      12.415  -3.246 -26.089  1.00  0.00           O
ATOM   4658  C   ASP X 305       8.858  -1.438 -24.683  1.00  0.00           C
ATOM   4659  O   ASP X 305       9.521  -0.410 -24.446  1.00  0.00           O
ATOM   4660  N   LYS X 306       7.825  -1.438 -25.535  1.00  0.00           N
ATOM   4661  H   LYS X 306       7.319  -2.314 -25.504  1.00  0.00           H
ATOM   4662  CA  LYS X 306       7.313  -0.353 -26.405  1.00  0.00           C
ATOM   4663  HA  LYS X 306       7.760   0.577 -26.048  1.00  0.00           H
ATOM   4664  CB  LYS X 306       7.860  -0.528 -27.877  1.00  0.00           C
ATOM   4665  HB2 LYS X 306       7.397  -1.360 -28.400  1.00  0.00           H
ATOM   4666  HB3 LYS X 306       7.554   0.345 -28.457  1.00  0.00           H
ATOM   4667  CG  LYS X 306       9.384  -0.530 -27.904  1.00  0.00           C
ATOM   4668  HG2 LYS X 306       9.777   0.336 -27.367  1.00  0.00           H
ATOM   4669  HG3 LYS X 306       9.639  -1.423 -27.326  1.00  0.00           H
ATOM   4670  CD  LYS X 306      10.164  -0.662 -29.227  1.00  0.00           C
ATOM   4671  HD2 LYS X 306       9.827   0.197 -29.817  1.00  0.00           H
ATOM   4672  HD3 LYS X 306      11.223  -0.479 -29.001  1.00  0.00           H
ATOM   4673  CE  LYS X 306      10.122  -1.988 -30.058  1.00  0.00           C
ATOM   4674  HE2 LYS X 306       9.118  -2.229 -30.394  1.00  0.00           H
ATOM   4675  HE3 LYS X 306      10.737  -1.814 -30.947  1.00  0.00           H
ATOM   4676  NZ  LYS X 306      10.741  -3.081 -29.232  1.00  0.00           N
ATOM   4677  HZ1 LYS X 306      10.951  -3.939 -29.711  1.00  0.00           H
ATOM   4678  HZ2 LYS X 306      10.309  -3.240 -28.335  1.00  0.00           H
ATOM   4679  HZ3 LYS X 306      11.697  -2.820 -29.025  1.00  0.00           H
ATOM   4680  C   LYS X 306       5.788  -0.173 -26.337  1.00  0.00           C
ATOM   4681  O   LYS X 306       5.176   0.653 -27.027  1.00  0.00           O
ATOM   4682  N   SER X 307       5.157  -0.824 -25.356  1.00  0.00           N
ATOM   4683  H   SER X 307       5.730  -1.371 -24.722  1.00  0.00           H
ATOM   4684  CA  SER X 307       3.785  -0.803 -25.052  1.00  0.00           C
ATOM   4685  HA  SER X 307       3.316  -1.018 -26.014  1.00  0.00           H
ATOM   4686  CB  SER X 307       3.308  -1.818 -23.996  1.00  0.00           C
ATOM   4687  HB2 SER X 307       2.237  -1.737 -23.784  1.00  0.00           H
ATOM   4688  HB3 SER X 307       3.423  -2.830 -24.394  1.00  0.00           H
ATOM   4689  OG  SER X 307       4.096  -1.673 -22.815  1.00  0.00           O
ATOM   4690  HG  SER X 307       4.773  -2.361 -22.831  1.00  0.00           H
ATOM   4691  C   SER X 307       3.289   0.611 -24.660  1.00  0.00           C
ATOM   4692  O   SER X 307       3.860   1.252 -23.768  1.00  0.00           O
ATOM   4693  N   LYS X 308       2.228   1.008 -25.343  1.00  0.00           N
ATOM   4694  H   LYS X 308       1.896   0.404 -26.074  1.00  0.00           H
ATOM   4695  CA  LYS X 308       1.441   2.298 -25.077  1.00  0.00           C
ATOM   4696  HA  LYS X 308       2.069   2.874 -24.392  1.00  0.00           H
ATOM   4697  CB  LYS X 308       1.384   3.040 -26.487  1.00  0.00           C
ATOM   4698  HB2 LYS X 308       0.855   2.441 -27.219  1.00  0.00           H
ATOM   4699  HB3 LYS X 308       0.805   3.962 -26.476  1.00  0.00           H
ATOM   4700  CG  LYS X 308       2.800   3.401 -26.973  1.00  0.00           C
ATOM   4701  HG2 LYS X 308       3.350   2.455 -26.990  1.00  0.00           H
ATOM   4702  HG3 LYS X 308       2.711   3.639 -28.034  1.00  0.00           H
ATOM   4703  CD  LYS X 308       3.481   4.467 -26.130  1.00  0.00           C
ATOM   4704  HD2 LYS X 308       3.545   5.316 -26.796  1.00  0.00           H
ATOM   4705  HD3 LYS X 308       2.863   4.622 -25.248  1.00  0.00           H
ATOM   4706  CE  LYS X 308       4.904   3.890 -25.744  1.00  0.00           C
ATOM   4707  HE2 LYS X 308       5.396   4.635 -25.105  1.00  0.00           H
ATOM   4708  HE3 LYS X 308       4.867   3.031 -25.069  1.00  0.00           H
ATOM   4709  NZ  LYS X 308       5.797   3.507 -26.829  1.00  0.00           N
ATOM   4710  HZ1 LYS X 308       5.921   4.257 -27.492  1.00  0.00           H
ATOM   4711  HZ2 LYS X 308       5.376   2.755 -27.360  1.00  0.00           H
ATOM   4712  HZ3 LYS X 308       6.709   3.221 -26.506  1.00  0.00           H
ATOM   4713  C   LYS X 308       0.047   2.113 -24.479  1.00  0.00           C
ATOM   4714  O   LYS X 308      -0.456   1.007 -24.656  1.00  0.00           O
ATOM   4715  N   PRO X 309      -0.621   3.099 -23.902  1.00  0.00           N
ATOM   4716  CD  PRO X 309      -0.270   4.462 -23.715  1.00  0.00           C
ATOM   4717  HD2 PRO X 309      -0.146   4.891 -24.703  1.00  0.00           H
ATOM   4718  HD3 PRO X 309       0.589   4.338 -23.060  1.00  0.00           H
ATOM   4719  CG  PRO X 309      -1.311   5.170 -22.911  1.00  0.00           C
ATOM   4720  HG2 PRO X 309      -1.900   5.882 -23.496  1.00  0.00           H
ATOM   4721  HG3 PRO X 309      -0.878   5.656 -22.036  1.00  0.00           H
ATOM   4722  CB  PRO X 309      -2.259   4.134 -22.475  1.00  0.00           C
ATOM   4723  HB2 PRO X 309      -3.278   4.522 -22.484  1.00  0.00           H
ATOM   4724  HB3 PRO X 309      -2.033   3.883 -21.440  1.00  0.00           H
ATOM   4725  CA  PRO X 309      -1.937   2.914 -23.398  1.00  0.00           C
ATOM   4726  HA  PRO X 309      -2.024   1.992 -22.830  1.00  0.00           H
ATOM   4727  C   PRO X 309      -2.920   2.915 -24.592  1.00  0.00           C
ATOM   4728  O   PRO X 309      -2.528   3.373 -25.695  1.00  0.00           O
ATOM   4729  N   THR X 310      -4.081   2.501 -24.297  1.00  0.00           N
ATOM   4730  H   THR X 310      -4.161   2.127 -23.363  1.00  0.00           H
ATOM   4731  CA  THR X 310      -5.230   2.616 -25.212  1.00  0.00           C
ATOM   4732  HA  THR X 310      -4.897   3.152 -26.102  1.00  0.00           H
ATOM   4733  CB  THR X 310      -5.772   1.283 -25.718  1.00  0.00           C
ATOM   4734  HB  THR X 310      -6.700   1.514 -26.235  1.00  0.00           H
ATOM   4735  CG2 THR X 310      -4.820   0.486 -26.599  1.00  0.00           C
ATOM   4736 HG21 THR X 310      -4.012   0.023 -26.041  1.00  0.00           H
ATOM   4737 HG22 THR X 310      -4.330   1.129 -27.325  1.00  0.00           H
ATOM   4738 HG23 THR X 310      -5.334  -0.389 -26.984  1.00  0.00           H
ATOM   4739  OG1 THR X 310      -6.160   0.438 -24.650  1.00  0.00           O
ATOM   4740  HG1 THR X 310      -6.303  -0.429 -25.024  1.00  0.00           H
ATOM   4741  C   THR X 310      -6.435   3.437 -24.744  1.00  0.00           C
ATOM   4742  O   THR X 310      -6.991   4.222 -25.562  1.00  0.00           O
ATOM   4743  N   GLN X 311      -6.777   3.385 -23.427  1.00  0.00           N
ATOM   4744  H   GLN X 311      -6.287   2.725 -22.840  1.00  0.00           H
ATOM   4745  CA  GLN X 311      -7.897   4.087 -22.800  1.00  0.00           C
ATOM   4746  HA  GLN X 311      -7.878   5.058 -23.306  1.00  0.00           H
ATOM   4747  CB  GLN X 311      -9.146   3.304 -23.197  1.00  0.00           C
ATOM   4748  HB2 GLN X 311     -10.015   3.937 -22.984  1.00  0.00           H
ATOM   4749  HB3 GLN X 311      -9.148   2.993 -24.238  1.00  0.00           H
ATOM   4750  CG  GLN X 311      -9.302   2.029 -22.430  1.00  0.00           C
ATOM   4751  HG2 GLN X 311      -8.321   1.709 -22.088  1.00  0.00           H
ATOM   4752  HG3 GLN X 311     -10.012   2.258 -21.634  1.00  0.00           H
ATOM   4753  CD  GLN X 311      -9.902   0.935 -23.281  1.00  0.00           C
ATOM   4754  OE1 GLN X 311     -11.119   0.781 -23.404  1.00  0.00           O
ATOM   4755  NE2 GLN X 311      -9.084   0.100 -23.907  1.00  0.00           N
ATOM   4756 HE21 GLN X 311      -9.499  -0.688 -24.382  1.00  0.00           H
ATOM   4757 HE22 GLN X 311      -8.069   0.134 -23.932  1.00  0.00           H
ATOM   4758  C   GLN X 311      -7.682   4.189 -21.286  1.00  0.00           C
ATOM   4759  O   GLN X 311      -6.882   3.391 -20.693  1.00  0.00           O
ATOM   4760  N   GLY X 312      -8.331   5.086 -20.590  1.00  0.00           N
ATOM   4761  H   GLY X 312      -9.020   5.620 -21.093  1.00  0.00           H
ATOM   4762  CA  GLY X 312      -8.097   5.473 -19.148  1.00  0.00           C
ATOM   4763  HA2 GLY X 312      -8.072   4.595 -18.501  1.00  0.00           H
ATOM   4764  HA3 GLY X 312      -7.106   5.931 -19.136  1.00  0.00           H
ATOM   4765  C   GLY X 312      -9.116   6.414 -18.550  1.00  0.00           C
ATOM   4766  O   GLY X 312     -10.150   6.722 -19.193  1.00  0.00           O
ATOM   4767  N   GLN X 313      -8.963   6.729 -17.247  1.00  0.00           N
ATOM   4768  H   GLN X 313      -8.131   6.348 -16.815  1.00  0.00           H
ATOM   4769  CA  GLN X 313     -10.018   7.302 -16.431  1.00  0.00           C
ATOM   4770  HA  GLN X 313     -10.767   7.832 -17.018  1.00  0.00           H
ATOM   4771  CB  GLN X 313     -10.829   6.230 -15.738  1.00  0.00           C
ATOM   4772  HB2 GLN X 313     -10.155   5.445 -15.418  1.00  0.00           H
ATOM   4773  HB3 GLN X 313     -11.357   6.664 -14.887  1.00  0.00           H
ATOM   4774  CG  GLN X 313     -11.889   5.663 -16.702  1.00  0.00           C
ATOM   4775  HG2 GLN X 313     -12.359   6.537 -17.157  1.00  0.00           H
ATOM   4776  HG3 GLN X 313     -11.471   4.919 -17.383  1.00  0.00           H
ATOM   4777  CD  GLN X 313     -12.965   4.892 -16.011  1.00  0.00           C
ATOM   4778  OE1 GLN X 313     -12.891   4.366 -14.965  1.00  0.00           O
ATOM   4779  NE2 GLN X 313     -14.084   4.705 -16.683  1.00  0.00           N
ATOM   4780 HE21 GLN X 313     -14.912   4.311 -16.252  1.00  0.00           H
ATOM   4781 HE22 GLN X 313     -14.211   5.258 -17.508  1.00  0.00           H
ATOM   4782  C   GLN X 313      -9.386   8.171 -15.269  1.00  0.00           C
ATOM   4783  O   GLN X 313      -8.521   7.657 -14.517  1.00  0.00           O
ATOM   4784  N   THR X 314      -9.671   9.487 -15.303  1.00  0.00           N
ATOM   4785  H   THR X 314     -10.280   9.773 -16.057  1.00  0.00           H
ATOM   4786  CA  THR X 314      -9.195  10.414 -14.271  1.00  0.00           C
ATOM   4787  HA  THR X 314      -8.128  10.207 -14.202  1.00  0.00           H
ATOM   4788  CB  THR X 314      -9.428  11.888 -14.610  1.00  0.00           C
ATOM   4789  HB  THR X 314     -10.450  12.232 -14.469  1.00  0.00           H
ATOM   4790  CG2 THR X 314      -8.553  12.839 -13.832  1.00  0.00           C
ATOM   4791 HG21 THR X 314      -7.533  12.492 -13.983  1.00  0.00           H
ATOM   4792 HG22 THR X 314      -8.877  12.864 -12.791  1.00  0.00           H
ATOM   4793 HG23 THR X 314      -8.637  13.797 -14.332  1.00  0.00           H
ATOM   4794  OG1 THR X 314      -9.212  12.009 -16.057  1.00  0.00           O
ATOM   4795  HG1 THR X 314      -8.420  11.484 -16.186  1.00  0.00           H
ATOM   4796  C   THR X 314      -9.952  10.163 -12.957  1.00  0.00           C
ATOM   4797  O   THR X 314     -11.237  10.120 -12.999  1.00  0.00           O
ATOM   4798  N   ILE X 315      -9.211  10.205 -11.803  1.00  0.00           N
ATOM   4799  H   ILE X 315      -8.225  10.372 -11.972  1.00  0.00           H
ATOM   4800  CA  ILE X 315      -9.534   9.790 -10.391  1.00  0.00           C
ATOM   4801  HA  ILE X 315     -10.607   9.612 -10.297  1.00  0.00           H
ATOM   4802  CB  ILE X 315      -8.844   8.485 -10.014  1.00  0.00           C
ATOM   4803  HB  ILE X 315      -7.759   8.575 -10.010  1.00  0.00           H
ATOM   4804  CG2 ILE X 315      -9.153   8.061  -8.503  1.00  0.00           C
ATOM   4805 HG21 ILE X 315      -8.545   8.645  -7.805  1.00  0.00           H
ATOM   4806 HG22 ILE X 315      -9.103   6.991  -8.325  1.00  0.00           H
ATOM   4807 HG23 ILE X 315     -10.208   8.171  -8.251  1.00  0.00           H
ATOM   4808  CG1 ILE X 315      -9.202   7.321 -10.913  1.00  0.00           C
ATOM   4809 HG12 ILE X 315      -8.738   7.409 -11.899  1.00  0.00           H
ATOM   4810 HG13 ILE X 315      -8.825   6.407 -10.443  1.00  0.00           H
ATOM   4811  CD1 ILE X 315     -10.689   7.001 -10.999  1.00  0.00           C
ATOM   4812 HD11 ILE X 315     -10.657   5.980 -11.363  1.00  0.00           H
ATOM   4813 HD12 ILE X 315     -11.199   7.760 -11.598  1.00  0.00           H
ATOM   4814 HD13 ILE X 315     -11.041   6.911  -9.972  1.00  0.00           H
ATOM   4815  C   ILE X 315      -9.257  10.948  -9.415  1.00  0.00           C
ATOM   4816  O   ILE X 315     -10.061  11.113  -8.495  1.00  0.00           O
ATOM   4817  N   VAL X 316      -8.348  11.855  -9.682  1.00  0.00           N
ATOM   4818  H   VAL X 316      -7.781  11.599 -10.468  1.00  0.00           H
ATOM   4819  CA  VAL X 316      -7.974  13.086  -8.910  1.00  0.00           C
ATOM   4820  HA  VAL X 316      -8.879  13.441  -8.405  1.00  0.00           H
ATOM   4821  CB  VAL X 316      -6.926  12.679  -7.814  1.00  0.00           C
ATOM   4822  HB  VAL X 316      -6.077  12.201  -8.291  1.00  0.00           H
ATOM   4823  CG1 VAL X 316      -6.362  13.906  -7.062  1.00  0.00           C
ATOM   4824 HG11 VAL X 316      -7.100  14.423  -6.449  1.00  0.00           H
ATOM   4825 HG12 VAL X 316      -5.508  13.622  -6.453  1.00  0.00           H
ATOM   4826 HG13 VAL X 316      -5.949  14.602  -7.781  1.00  0.00           H
ATOM   4827  CG2 VAL X 316      -7.552  11.701  -6.783  1.00  0.00           C
ATOM   4828 HG21 VAL X 316      -8.588  11.955  -6.592  1.00  0.00           H
ATOM   4829 HG22 VAL X 316      -7.119  11.877  -5.797  1.00  0.00           H
ATOM   4830 HG23 VAL X 316      -7.467  10.655  -7.072  1.00  0.00           H
ATOM   4831  C   VAL X 316      -7.479  14.088  -9.955  1.00  0.00           C
ATOM   4832  O   VAL X 316      -6.591  13.742 -10.734  1.00  0.00           O
ATOM   4833  N   LEU X 317      -7.971  15.297  -9.911  1.00  0.00           N
ATOM   4834  H   LEU X 317      -8.706  15.420  -9.243  1.00  0.00           H
ATOM   4835  CA  LEU X 317      -7.678  16.410 -10.788  1.00  0.00           C
ATOM   4836  HA  LEU X 317      -7.652  16.106 -11.838  1.00  0.00           H
ATOM   4837  CB  LEU X 317      -8.699  17.473 -10.688  1.00  0.00           C
ATOM   4838  HB2 LEU X 317      -8.902  17.699  -9.643  1.00  0.00           H
ATOM   4839  HB3 LEU X 317      -8.369  18.397 -11.180  1.00  0.00           H
ATOM   4840  CG  LEU X 317      -9.976  17.002 -11.409  1.00  0.00           C
ATOM   4841  HG  LEU X 317     -10.138  15.951 -11.168  1.00  0.00           H
ATOM   4842  CD1 LEU X 317     -11.200  17.820 -11.035  1.00  0.00           C
ATOM   4843 HD11 LEU X 317     -12.078  17.523 -11.597  1.00  0.00           H
ATOM   4844 HD12 LEU X 317     -11.029  18.895 -11.100  1.00  0.00           H
ATOM   4845 HD13 LEU X 317     -11.405  17.751  -9.973  1.00  0.00           H
ATOM   4846  CD2 LEU X 317     -10.006  17.113 -12.917  1.00  0.00           C
ATOM   4847 HD21 LEU X 317      -9.097  16.591 -13.216  1.00  0.00           H
ATOM   4848 HD22 LEU X 317     -10.713  16.423 -13.375  1.00  0.00           H
ATOM   4849 HD23 LEU X 317     -10.092  18.150 -13.228  1.00  0.00           H
ATOM   4850  C   LEU X 317      -6.265  16.930 -10.468  1.00  0.00           C
ATOM   4851  O   LEU X 317      -5.807  16.872  -9.331  1.00  0.00           O
ATOM   4852  N   ASN X 318      -5.607  17.492 -11.442  1.00  0.00           N
ATOM   4853  H   ASN X 318      -5.937  17.421 -12.394  1.00  0.00           H
ATOM   4854  CA  ASN X 318      -4.245  18.047 -11.344  1.00  0.00           C
ATOM   4855  HA  ASN X 318      -3.625  17.347 -10.793  1.00  0.00           H
ATOM   4856  CB  ASN X 318      -3.582  18.181 -12.744  1.00  0.00           C
ATOM   4857  HB2 ASN X 318      -3.695  17.240 -13.283  1.00  0.00           H
ATOM   4858  HB3 ASN X 318      -4.041  18.902 -13.417  1.00  0.00           H
ATOM   4859  CG  ASN X 318      -2.091  18.541 -12.709  1.00  0.00           C
ATOM   4860  OD1 ASN X 318      -1.346  18.006 -11.845  1.00  0.00           O
ATOM   4861  ND2 ASN X 318      -1.707  19.400 -13.584  1.00  0.00           N
ATOM   4862 HD21 ASN X 318      -2.286  19.714 -14.355  1.00  0.00           H
ATOM   4863 HD22 ASN X 318      -0.713  19.574 -13.526  1.00  0.00           H
ATOM   4864  C   ASN X 318      -4.318  19.449 -10.670  1.00  0.00           C
ATOM   4865  O   ASN X 318      -3.292  20.123 -10.608  1.00  0.00           O
ATOM   4866  N   THR X 319      -5.433  19.826 -10.092  1.00  0.00           N
ATOM   4867  H   THR X 319      -6.280  19.298 -10.219  1.00  0.00           H
ATOM   4868  CA  THR X 319      -5.492  20.982  -9.083  1.00  0.00           C
ATOM   4869  HA  THR X 319      -4.774  21.740  -9.390  1.00  0.00           H
ATOM   4870  CB  THR X 319      -6.860  21.568  -9.002  1.00  0.00           C
ATOM   4871  HB  THR X 319      -7.038  22.120  -8.080  1.00  0.00           H
ATOM   4872  CG2 THR X 319      -7.049  22.506 -10.195  1.00  0.00           C
ATOM   4873 HG21 THR X 319      -6.909  21.928 -11.120  1.00  0.00           H
ATOM   4874 HG22 THR X 319      -6.242  23.234 -10.093  1.00  0.00           H
ATOM   4875 HG23 THR X 319      -8.061  22.920 -10.160  1.00  0.00           H
ATOM   4876  OG1 THR X 319      -7.934  20.604  -9.115  1.00  0.00           O
ATOM   4877  HG1 THR X 319      -7.892  20.028  -8.338  1.00  0.00           H
ATOM   4878  C   THR X 319      -5.016  20.509  -7.732  1.00  0.00           C
ATOM   4879  O   THR X 319      -4.591  21.254  -6.869  1.00  0.00           O
ATOM   4880  N   ASP X 320      -4.967  19.160  -7.455  1.00  0.00           N
ATOM   4881  H   ASP X 320      -5.092  18.526  -8.243  1.00  0.00           H
ATOM   4882  CA  ASP X 320      -4.815  18.588  -6.145  1.00  0.00           C
ATOM   4883  HA  ASP X 320      -4.839  19.363  -5.367  1.00  0.00           H
ATOM   4884  CB  ASP X 320      -6.042  17.666  -5.833  1.00  0.00           C
ATOM   4885  HB2 ASP X 320      -5.951  16.831  -6.525  1.00  0.00           H
ATOM   4886  HB3 ASP X 320      -6.022  17.251  -4.829  1.00  0.00           H
ATOM   4887  CG  ASP X 320      -7.349  18.407  -5.970  1.00  0.00           C
ATOM   4888  OD1 ASP X 320      -7.508  19.616  -6.430  1.00  0.00           O
ATOM   4889  OD2 ASP X 320      -8.350  17.666  -5.846  1.00  0.00           O
ATOM   4890  C   ASP X 320      -3.540  17.680  -6.045  1.00  0.00           C
ATOM   4891  O   ASP X 320      -3.197  16.971  -6.987  1.00  0.00           O
ATOM   4892  N   TRP X 321      -2.974  17.550  -4.805  1.00  0.00           N
ATOM   4893  H   TRP X 321      -3.313  17.888  -3.916  1.00  0.00           H
ATOM   4894  CA  TRP X 321      -1.758  16.756  -4.660  1.00  0.00           C
ATOM   4895  HA  TRP X 321      -1.437  16.435  -5.650  1.00  0.00           H
ATOM   4896  CB  TRP X 321      -0.664  17.722  -4.058  1.00  0.00           C
ATOM   4897  HB2 TRP X 321      -0.810  18.711  -4.490  1.00  0.00           H
ATOM   4898  HB3 TRP X 321      -0.912  17.723  -3.003  1.00  0.00           H
ATOM   4899  CG  TRP X 321       0.721  17.291  -4.160  1.00  0.00           C
ATOM   4900  CD1 TRP X 321       1.514  17.567  -5.218  1.00  0.00           C
ATOM   4901  HD1 TRP X 321       1.265  18.165  -6.077  1.00  0.00           H
ATOM   4902  NE1 TRP X 321       2.806  17.086  -5.048  1.00  0.00           N
ATOM   4903  HE1 TRP X 321       3.602  17.182  -5.651  1.00  0.00           H
ATOM   4904  CE2 TRP X 321       2.912  16.566  -3.770  1.00  0.00           C
ATOM   4905  CZ2 TRP X 321       4.056  16.082  -3.038  1.00  0.00           C
ATOM   4906  HZ2 TRP X 321       5.027  16.050  -3.510  1.00  0.00           H
ATOM   4907  CH2 TRP X 321       3.904  15.660  -1.707  1.00  0.00           C
ATOM   4908  HH2 TRP X 321       4.701  15.179  -1.162  1.00  0.00           H
ATOM   4909  CZ3 TRP X 321       2.662  15.870  -1.090  1.00  0.00           C
ATOM   4910  HZ3 TRP X 321       2.456  15.693  -0.051  1.00  0.00           H
ATOM   4911  CE3 TRP X 321       1.553  16.241  -1.873  1.00  0.00           C
ATOM   4912  HE3 TRP X 321       0.590  16.333  -1.393  1.00  0.00           H
ATOM   4913  CD2 TRP X 321       1.631  16.627  -3.228  1.00  0.00           C
ATOM   4914  C   TRP X 321      -2.108  15.421  -4.001  1.00  0.00           C
ATOM   4915  O   TRP X 321      -2.735  15.325  -2.954  1.00  0.00           O
ATOM   4916  N   SER X 322      -1.564  14.304  -4.565  1.00  0.00           N
ATOM   4917  H   SER X 322      -0.854  14.332  -5.287  1.00  0.00           H
ATOM   4918  CA  SER X 322      -1.794  12.901  -4.093  1.00  0.00           C
ATOM   4919  HA  SER X 322      -2.652  12.836  -3.423  1.00  0.00           H
ATOM   4920  CB  SER X 322      -2.203  11.989  -5.301  1.00  0.00           C
ATOM   4921  HB2 SER X 322      -2.717  11.099  -4.944  1.00  0.00           H
ATOM   4922  HB3 SER X 322      -2.882  12.532  -5.964  1.00  0.00           H
ATOM   4923  OG  SER X 322      -1.062  11.622  -6.053  1.00  0.00           O
ATOM   4924  HG  SER X 322      -0.791  12.359  -6.613  1.00  0.00           H
ATOM   4925  C   SER X 322      -0.699  12.291  -3.313  1.00  0.00           C
ATOM   4926  O   SER X 322       0.399  12.785  -3.240  1.00  0.00           O
ATOM   4927  N   GLY X 323      -1.038  11.218  -2.540  1.00  0.00           N
ATOM   4928  H   GLY X 323      -1.943  10.775  -2.643  1.00  0.00           H
ATOM   4929  CA  GLY X 323      -0.075  10.521  -1.705  1.00  0.00           C
ATOM   4930  HA2 GLY X 323       0.896  11.015  -1.626  1.00  0.00           H
ATOM   4931  HA3 GLY X 323      -0.497  10.528  -0.712  1.00  0.00           H
ATOM   4932  C   GLY X 323       0.139   9.086  -2.047  1.00  0.00           C
ATOM   4933  O   GLY X 323       0.436   8.785  -3.160  1.00  0.00           O
ATOM   4934  N   TYR X 324       0.020   8.149  -1.092  1.00  0.00           N
ATOM   4935  H   TYR X 324      -0.129   8.542  -0.180  1.00  0.00           H
ATOM   4936  CA  TYR X 324       0.027   6.711  -1.374  1.00  0.00           C
ATOM   4937  HA  TYR X 324       0.978   6.550  -1.879  1.00  0.00           H
ATOM   4938  CB  TYR X 324       0.031   5.810  -0.055  1.00  0.00           C
ATOM   4939  HB2 TYR X 324      -0.819   6.099   0.563  1.00  0.00           H
ATOM   4940  HB3 TYR X 324      -0.215   4.809  -0.419  1.00  0.00           H
ATOM   4941  CG  TYR X 324       1.277   5.870   0.736  1.00  0.00           C
ATOM   4942  CD1 TYR X 324       2.437   6.561   0.365  1.00  0.00           C
ATOM   4943  HD1 TYR X 324       2.478   7.223  -0.486  1.00  0.00           H
ATOM   4944  CE1 TYR X 324       3.599   6.355   1.115  1.00  0.00           C
ATOM   4945  HE1 TYR X 324       4.459   6.995   1.009  1.00  0.00           H
ATOM   4946  CZ  TYR X 324       3.627   5.344   2.154  1.00  0.00           C
ATOM   4947  OH  TYR X 324       4.780   5.052   2.742  1.00  0.00           O
ATOM   4948  HH  TYR X 324       5.429   5.297   2.081  1.00  0.00           H
ATOM   4949  CE2 TYR X 324       2.440   4.770   2.540  1.00  0.00           C
ATOM   4950  HE2 TYR X 324       2.475   4.204   3.468  1.00  0.00           H
ATOM   4951  CD2 TYR X 324       1.308   5.031   1.860  1.00  0.00           C
ATOM   4952  HD2 TYR X 324       0.381   4.632   2.250  1.00  0.00           H
ATOM   4953  C   TYR X 324      -1.139   6.138  -2.268  1.00  0.00           C
ATOM   4954  O   TYR X 324      -2.266   6.591  -2.223  1.00  0.00           O
ATOM   4955  N   SER X 325      -0.863   5.064  -2.952  1.00  0.00           N
ATOM   4956  H   SER X 325       0.050   4.653  -2.856  1.00  0.00           H
ATOM   4957  CA  SER X 325      -1.839   4.188  -3.616  1.00  0.00           C
ATOM   4958  HA  SER X 325      -2.731   4.197  -2.989  1.00  0.00           H
ATOM   4959  CB  SER X 325      -2.004   4.785  -5.043  1.00  0.00           C
ATOM   4960  HB2 SER X 325      -2.181   5.842  -4.858  1.00  0.00           H
ATOM   4961  HB3 SER X 325      -1.067   4.707  -5.588  1.00  0.00           H
ATOM   4962  OG  SER X 325      -3.074   4.190  -5.763  1.00  0.00           O
ATOM   4963  HG  SER X 325      -3.838   4.263  -5.190  1.00  0.00           H
ATOM   4964  C   SER X 325      -1.320   2.833  -3.663  1.00  0.00           C
ATOM   4965  O   SER X 325      -0.123   2.610  -3.804  1.00  0.00           O
ATOM   4966  N   GLY X 326      -2.235   1.820  -3.662  1.00  0.00           N
ATOM   4967  H   GLY X 326      -3.222   2.021  -3.593  1.00  0.00           H
ATOM   4968  CA  GLY X 326      -1.845   0.432  -3.699  1.00  0.00           C
ATOM   4969  HA2 GLY X 326      -1.120   0.371  -4.510  1.00  0.00           H
ATOM   4970  HA3 GLY X 326      -1.399   0.086  -2.764  1.00  0.00           H
ATOM   4971  C   GLY X 326      -3.042  -0.403  -4.077  1.00  0.00           C
ATOM   4972  O   GLY X 326      -4.155   0.096  -4.184  1.00  0.00           O
ATOM   4973  N   SER X 327      -2.770  -1.683  -4.449  1.00  0.00           N
ATOM   4974  H   SER X 327      -1.877  -2.019  -4.124  1.00  0.00           H
ATOM   4975  CA  SER X 327      -3.796  -2.715  -4.699  1.00  0.00           C
ATOM   4976  HA  SER X 327      -4.648  -2.353  -5.274  1.00  0.00           H
ATOM   4977  CB  SER X 327      -2.989  -3.905  -5.382  1.00  0.00           C
ATOM   4978  HB2 SER X 327      -3.497  -4.877  -5.302  1.00  0.00           H
ATOM   4979  HB3 SER X 327      -2.900  -3.556  -6.407  1.00  0.00           H
ATOM   4980  OG  SER X 327      -1.723  -4.136  -4.767  1.00  0.00           O
ATOM   4981  HG  SER X 327      -1.743  -4.957  -4.275  1.00  0.00           H
ATOM   4982  C   SER X 327      -4.302  -3.293  -3.380  1.00  0.00           C
ATOM   4983  O   SER X 327      -3.546  -3.520  -2.431  1.00  0.00           O
ATOM   4984  N   PHE X 328      -5.615  -3.442  -3.265  1.00  0.00           N
ATOM   4985  H   PHE X 328      -6.053  -3.464  -4.177  1.00  0.00           H
ATOM   4986  CA  PHE X 328      -6.216  -4.441  -2.439  1.00  0.00           C
ATOM   4987  HA  PHE X 328      -5.430  -4.989  -1.919  1.00  0.00           H
ATOM   4988  CB  PHE X 328      -6.973  -3.834  -1.188  1.00  0.00           C
ATOM   4989  HB2 PHE X 328      -7.100  -4.740  -0.594  1.00  0.00           H
ATOM   4990  HB3 PHE X 328      -6.251  -3.227  -0.623  1.00  0.00           H
ATOM   4991  CG  PHE X 328      -8.326  -3.235  -1.477  1.00  0.00           C
ATOM   4992  CD1 PHE X 328      -8.381  -1.905  -1.921  1.00  0.00           C
ATOM   4993  HD1 PHE X 328      -7.495  -1.300  -1.844  1.00  0.00           H
ATOM   4994  CE1 PHE X 328      -9.610  -1.298  -2.188  1.00  0.00           C
ATOM   4995  HE1 PHE X 328      -9.558  -0.285  -2.564  1.00  0.00           H
ATOM   4996  CZ  PHE X 328     -10.860  -1.984  -1.985  1.00  0.00           C
ATOM   4997  HZ  PHE X 328     -11.834  -1.552  -2.153  1.00  0.00           H
ATOM   4998  CE2 PHE X 328     -10.776  -3.364  -1.594  1.00  0.00           C
ATOM   4999  HE2 PHE X 328     -11.716  -3.893  -1.612  1.00  0.00           H
ATOM   5000  CD2 PHE X 328      -9.543  -3.947  -1.360  1.00  0.00           C
ATOM   5001  HD2 PHE X 328      -9.606  -5.019  -1.199  1.00  0.00           H
ATOM   5002  C   PHE X 328      -7.058  -5.463  -3.307  1.00  0.00           C
ATOM   5003  O   PHE X 328      -7.466  -5.129  -4.399  1.00  0.00           O
ATOM   5004  N   MET X 329      -7.418  -6.542  -2.636  1.00  0.00           N
ATOM   5005  H   MET X 329      -6.858  -6.741  -1.829  1.00  0.00           H
ATOM   5006  CA  MET X 329      -8.407  -7.511  -3.118  1.00  0.00           C
ATOM   5007  HA  MET X 329      -9.195  -7.011  -3.685  1.00  0.00           H
ATOM   5008  CB  MET X 329      -8.016  -8.661  -4.041  1.00  0.00           C
ATOM   5009  HB2 MET X 329      -7.312  -9.363  -3.596  1.00  0.00           H
ATOM   5010  HB3 MET X 329      -8.905  -9.202  -4.372  1.00  0.00           H
ATOM   5011  CG  MET X 329      -7.276  -8.215  -5.383  1.00  0.00           C
ATOM   5012  HG2 MET X 329      -7.804  -7.348  -5.790  1.00  0.00           H
ATOM   5013  HG3 MET X 329      -6.200  -8.117  -5.271  1.00  0.00           H
ATOM   5014  SD  MET X 329      -7.478  -9.338  -6.730  1.00  0.00           S
ATOM   5015  CE  MET X 329      -6.620 -10.806  -6.041  1.00  0.00           C
ATOM   5016  HE1 MET X 329      -7.162 -11.131  -5.153  1.00  0.00           H
ATOM   5017  HE2 MET X 329      -6.679 -11.667  -6.711  1.00  0.00           H
ATOM   5018  HE3 MET X 329      -5.579 -10.629  -5.776  1.00  0.00           H
ATOM   5019  C   MET X 329      -9.119  -8.187  -1.944  1.00  0.00           C
ATOM   5020  O   MET X 329      -8.594  -8.372  -0.871  1.00  0.00           O
ATOM   5021  N   ASP X 330     -10.358  -8.697  -2.187  1.00  0.00           N
ATOM   5022  H   ASP X 330     -10.831  -8.497  -3.059  1.00  0.00           H
ATOM   5023  CA  ASP X 330     -11.184  -9.577  -1.357  1.00  0.00           C
ATOM   5024  HA  ASP X 330     -10.642  -9.829  -0.448  1.00  0.00           H
ATOM   5025  CB  ASP X 330     -12.603  -9.017  -1.155  1.00  0.00           C
ATOM   5026  HB2 ASP X 330     -12.491  -8.029  -0.712  1.00  0.00           H
ATOM   5027  HB3 ASP X 330     -13.048  -8.957  -2.154  1.00  0.00           H
ATOM   5028  CG  ASP X 330     -13.533  -9.791  -0.288  1.00  0.00           C
ATOM   5029  OD1 ASP X 330     -14.637  -9.380  -0.012  1.00  0.00           O
ATOM   5030  OD2 ASP X 330     -13.162 -10.899   0.172  1.00  0.00           O
ATOM   5031  C   ASP X 330     -11.241 -10.864  -1.970  1.00  0.00           C
ATOM   5032  O   ASP X 330     -12.137 -11.134  -2.890  1.00  0.00           O
ATOM   5033  N   TYR X 331     -10.392 -11.805  -1.541  1.00  0.00           N
ATOM   5034  H   TYR X 331      -9.637 -11.518  -0.936  1.00  0.00           H
ATOM   5035  CA  TYR X 331     -10.301 -13.109  -2.312  1.00  0.00           C
ATOM   5036  HA  TYR X 331     -10.212 -12.880  -3.367  1.00  0.00           H
ATOM   5037  CB  TYR X 331      -9.019 -13.750  -1.715  1.00  0.00           C
ATOM   5038  HB2 TYR X 331      -9.160 -13.757  -0.637  1.00  0.00           H
ATOM   5039  HB3 TYR X 331      -8.825 -14.802  -1.906  1.00  0.00           H
ATOM   5040  CG  TYR X 331      -7.714 -13.058  -2.075  1.00  0.00           C
ATOM   5041  CD1 TYR X 331      -6.962 -13.435  -3.186  1.00  0.00           C
ATOM   5042  HD1 TYR X 331      -7.430 -14.180  -3.819  1.00  0.00           H
ATOM   5043  CE1 TYR X 331      -5.802 -12.714  -3.601  1.00  0.00           C
ATOM   5044  HE1 TYR X 331      -5.407 -12.895  -4.586  1.00  0.00           H
ATOM   5045  CZ  TYR X 331      -5.334 -11.655  -2.816  1.00  0.00           C
ATOM   5046  OH  TYR X 331      -4.361 -10.905  -3.310  1.00  0.00           O
ATOM   5047  HH  TYR X 331      -4.226 -10.106  -2.787  1.00  0.00           H
ATOM   5048  CE2 TYR X 331      -6.047 -11.342  -1.634  1.00  0.00           C
ATOM   5049  HE2 TYR X 331      -5.709 -10.526  -1.011  1.00  0.00           H
ATOM   5050  CD2 TYR X 331      -7.191 -12.032  -1.246  1.00  0.00           C
ATOM   5051  HD2 TYR X 331      -7.639 -11.770  -0.292  1.00  0.00           H
ATOM   5052  C   TYR X 331     -11.515 -14.031  -2.125  1.00  0.00           C
ATOM   5053  O   TYR X 331     -11.703 -14.999  -2.844  1.00  0.00           O
ATOM   5054  N   TRP X 332     -12.300 -13.805  -1.068  1.00  0.00           N
ATOM   5055  H   TRP X 332     -12.072 -12.965  -0.560  1.00  0.00           H
ATOM   5056  CA  TRP X 332     -13.445 -14.639  -0.568  1.00  0.00           C
ATOM   5057  HA  TRP X 332     -13.442 -15.637  -1.001  1.00  0.00           H
ATOM   5058  CB  TRP X 332     -13.375 -14.766   0.948  1.00  0.00           C
ATOM   5059  HB2 TRP X 332     -13.665 -13.747   1.218  1.00  0.00           H
ATOM   5060  HB3 TRP X 332     -14.108 -15.548   1.158  1.00  0.00           H
ATOM   5061  CG  TRP X 332     -12.054 -15.137   1.584  1.00  0.00           C
ATOM   5062  CD1 TRP X 332     -11.659 -16.290   2.013  1.00  0.00           C
[truncated: 75,292 more chars]
