# Supplementary material for: Binding mechanism of oseltamivir and influenza neuraminidase suggests perspectives for the design of new anti-influenza drugs
Source: PLoS Comput Biol. 2022 Jul 28;18(7):e1010343. doi: 10.1371/journal.pcbi.1010343 (PMC9401145; doi:10.1371/journal.pcbi.1010343)
Supplement: S2 Data — PDB files of typical conformation of the metastable states identified from our MSM (with water molecules and counter ions removed). A PDB file (containing water molecules and counter ions) of the metastable state S9 (corresponding to the NA subunit of residues 1~389) appearing in the oseltamivir-NA tetramer simulation. (ZIP) [file pcbi.1010343.s014.zip › S2_Data/S8.pdb]

CRYST1   86.008   86.008   86.008 109.47 109.47 109.47 P 1           1
ATOM      1  N   ARG X   1     -13.482 -14.718 -24.287  1.00  0.00           N
ATOM      2  H1  ARG X   1     -14.265 -14.644 -23.657  1.00  0.00           H
ATOM      3  H2  ARG X   1     -13.821 -14.878 -25.227  1.00  0.00           H
ATOM      4  H3  ARG X   1     -12.878 -15.452 -23.972  1.00  0.00           H
ATOM      5  CA  ARG X   1     -12.818 -13.434 -24.159  1.00  0.00           C
ATOM      6  HA  ARG X   1     -11.736 -13.580 -24.265  1.00  0.00           H
ATOM      7  CB  ARG X   1     -13.295 -12.370 -25.309  1.00  0.00           C
ATOM      8  HB2 ARG X   1     -13.213 -12.862 -26.279  1.00  0.00           H
ATOM      9  HB3 ARG X   1     -14.323 -12.085 -25.078  1.00  0.00           H
ATOM     10  CG  ARG X   1     -12.413 -11.097 -25.355  1.00  0.00           C
ATOM     11  HG2 ARG X   1     -12.255 -10.703 -24.356  1.00  0.00           H
ATOM     12  HG3 ARG X   1     -11.496 -11.389 -25.872  1.00  0.00           H
ATOM     13  CD  ARG X   1     -13.167 -10.088 -26.239  1.00  0.00           C
ATOM     14  HD2 ARG X   1     -13.485 -10.445 -27.217  1.00  0.00           H
ATOM     15  HD3 ARG X   1     -14.067  -9.734 -25.732  1.00  0.00           H
ATOM     16  NE  ARG X   1     -12.344  -8.845 -26.420  1.00  0.00           N
ATOM     17  HE  ARG X   1     -11.339  -8.939 -26.332  1.00  0.00           H
ATOM     18  CZ  ARG X   1     -12.775  -7.621 -26.819  1.00  0.00           C
ATOM     19  NH1 ARG X   1     -14.011  -7.300 -26.864  1.00  0.00           N
ATOM     20 HH11 ARG X   1     -14.744  -7.873 -26.458  1.00  0.00           H
ATOM     21 HH12 ARG X   1     -14.237  -6.354 -27.153  1.00  0.00           H
ATOM     22  NH2 ARG X   1     -11.835  -6.811 -27.145  1.00  0.00           N
ATOM     23 HH21 ARG X   1     -10.852  -7.003 -26.989  1.00  0.00           H
ATOM     24 HH22 ARG X   1     -12.043  -5.900 -27.528  1.00  0.00           H
ATOM     25  C   ARG X   1     -13.196 -12.840 -22.760  1.00  0.00           C
ATOM     26  O   ARG X   1     -14.351 -12.605 -22.518  1.00  0.00           O
ATOM     27  N   ASP X   2     -12.229 -12.735 -21.814  1.00  0.00           N
ATOM     28  H   ASP X   2     -11.289 -13.063 -21.989  1.00  0.00           H
ATOM     29  CA  ASP X   2     -12.392 -12.137 -20.452  1.00  0.00           C
ATOM     30  HA  ASP X   2     -13.292 -12.563 -19.999  1.00  0.00           H
ATOM     31  CB  ASP X   2     -11.184 -12.535 -19.530  1.00  0.00           C
ATOM     32  HB2 ASP X   2     -10.256 -12.002 -19.766  1.00  0.00           H
ATOM     33  HB3 ASP X   2     -11.510 -12.170 -18.551  1.00  0.00           H
ATOM     34  CG  ASP X   2     -10.957 -14.040 -19.215  1.00  0.00           C
ATOM     35  OD1 ASP X   2      -9.869 -14.529 -18.786  1.00  0.00           O
ATOM     36  OD2 ASP X   2     -11.836 -14.857 -19.627  1.00  0.00           O
ATOM     37  C   ASP X   2     -12.504 -10.612 -20.626  1.00  0.00           C
ATOM     38  O   ASP X   2     -13.209 -10.030 -19.881  1.00  0.00           O
ATOM     39  N   PHE X   3     -11.794  -9.889 -21.491  1.00  0.00           N
ATOM     40  H   PHE X   3     -11.305 -10.525 -22.108  1.00  0.00           H
ATOM     41  CA  PHE X   3     -11.807  -8.483 -21.797  1.00  0.00           C
ATOM     42  HA  PHE X   3     -10.954  -8.504 -22.477  1.00  0.00           H
ATOM     43  CB  PHE X   3     -13.077  -8.077 -22.491  1.00  0.00           C
ATOM     44  HB2 PHE X   3     -13.389  -8.862 -23.173  1.00  0.00           H
ATOM     45  HB3 PHE X   3     -13.863  -7.949 -21.744  1.00  0.00           H
ATOM     46  CG  PHE X   3     -13.119  -6.690 -23.287  1.00  0.00           C
ATOM     47  CD1 PHE X   3     -11.957  -5.971 -23.482  1.00  0.00           C
ATOM     48  HD1 PHE X   3     -10.997  -6.414 -23.284  1.00  0.00           H
ATOM     49  CE1 PHE X   3     -12.083  -4.696 -24.069  1.00  0.00           C
ATOM     50  HE1 PHE X   3     -11.174  -4.124 -24.165  1.00  0.00           H
ATOM     51  CZ  PHE X   3     -13.303  -4.140 -24.406  1.00  0.00           C
ATOM     52  HZ  PHE X   3     -13.374  -3.146 -24.812  1.00  0.00           H
ATOM     53  CE2 PHE X   3     -14.465  -4.849 -24.201  1.00  0.00           C
ATOM     54  HE2 PHE X   3     -15.396  -4.405 -24.519  1.00  0.00           H
ATOM     55  CD2 PHE X   3     -14.389  -6.159 -23.683  1.00  0.00           C
ATOM     56  HD2 PHE X   3     -15.225  -6.835 -23.697  1.00  0.00           H
ATOM     57  C   PHE X   3     -11.357  -7.646 -20.600  1.00  0.00           C
ATOM     58  O   PHE X   3     -12.091  -6.674 -20.247  1.00  0.00           O
ATOM     59  N   ASN X   4     -10.413  -8.061 -19.762  1.00  0.00           N
ATOM     60  H   ASN X   4     -10.017  -8.958 -20.016  1.00  0.00           H
ATOM     61  CA  ASN X   4      -9.996  -7.402 -18.496  1.00  0.00           C
ATOM     62  HA  ASN X   4      -9.213  -8.013 -18.038  1.00  0.00           H
ATOM     63  CB  ASN X   4      -9.258  -6.075 -18.893  1.00  0.00           C
ATOM     64  HB2 ASN X   4     -10.019  -5.382 -19.230  1.00  0.00           H
ATOM     65  HB3 ASN X   4      -8.918  -5.545 -17.998  1.00  0.00           H
ATOM     66  CG  ASN X   4      -8.102  -6.271 -19.804  1.00  0.00           C
ATOM     67  OD1 ASN X   4      -7.963  -5.757 -20.928  1.00  0.00           O
ATOM     68  ND2 ASN X   4      -7.088  -6.854 -19.234  1.00  0.00           N
ATOM     69 HD21 ASN X   4      -7.107  -7.143 -18.270  1.00  0.00           H
ATOM     70 HD22 ASN X   4      -6.314  -6.994 -19.868  1.00  0.00           H
ATOM     71  C   ASN X   4     -11.038  -7.437 -17.389  1.00  0.00           C
ATOM     72  O   ASN X   4     -10.779  -6.866 -16.321  1.00  0.00           O
ATOM     73  N   ASN X   5     -12.174  -8.152 -17.522  1.00  0.00           N
ATOM     74  H   ASN X   5     -12.454  -8.330 -18.478  1.00  0.00           H
ATOM     75  CA  ASN X   5     -13.025  -8.456 -16.357  1.00  0.00           C
ATOM     76  HA  ASN X   5     -13.229  -7.642 -15.656  1.00  0.00           H
ATOM     77  CB  ASN X   5     -14.433  -8.923 -16.846  1.00  0.00           C
ATOM     78  HB2 ASN X   5     -14.295  -9.729 -17.571  1.00  0.00           H
ATOM     79  HB3 ASN X   5     -14.931  -9.404 -16.009  1.00  0.00           H
ATOM     80  CG  ASN X   5     -15.310  -7.963 -17.548  1.00  0.00           C
ATOM     81  OD1 ASN X   5     -16.240  -7.378 -17.017  1.00  0.00           O
ATOM     82  ND2 ASN X   5     -15.113  -7.720 -18.784  1.00  0.00           N
ATOM     83 HD21 ASN X   5     -14.485  -8.299 -19.326  1.00  0.00           H
ATOM     84 HD22 ASN X   5     -15.606  -6.963 -19.246  1.00  0.00           H
ATOM     85  C   ASN X   5     -12.331  -9.572 -15.592  1.00  0.00           C
ATOM     86  O   ASN X   5     -11.975 -10.621 -16.151  1.00  0.00           O
ATOM     87  N   LEU X   6     -12.130  -9.331 -14.270  1.00  0.00           N
ATOM     88  H   LEU X   6     -12.669  -8.543 -13.926  1.00  0.00           H
ATOM     89  CA  LEU X   6     -11.455 -10.223 -13.391  1.00  0.00           C
ATOM     90  HA  LEU X   6     -10.540 -10.654 -13.797  1.00  0.00           H
ATOM     91  CB  LEU X   6     -10.985  -9.467 -12.130  1.00  0.00           C
ATOM     92  HB2 LEU X   6     -11.878  -9.175 -11.579  1.00  0.00           H
ATOM     93  HB3 LEU X   6     -10.511 -10.151 -11.430  1.00  0.00           H
ATOM     94  CG  LEU X   6     -10.148  -8.203 -12.393  1.00  0.00           C
ATOM     95  HG  LEU X   6     -10.556  -7.516 -13.140  1.00  0.00           H
ATOM     96  CD1 LEU X   6     -10.037  -7.361 -11.116  1.00  0.00           C
ATOM     97 HD11 LEU X   6      -9.402  -6.477 -11.199  1.00  0.00           H
ATOM     98 HD12 LEU X   6      -9.726  -7.982 -10.271  1.00  0.00           H
ATOM     99 HD13 LEU X   6     -11.086  -7.139 -10.964  1.00  0.00           H
ATOM    100  CD2 LEU X   6      -8.793  -8.659 -12.858  1.00  0.00           C
ATOM    101 HD21 LEU X   6      -8.005  -7.929 -12.690  1.00  0.00           H
ATOM    102 HD22 LEU X   6      -8.543  -9.549 -12.270  1.00  0.00           H
ATOM    103 HD23 LEU X   6      -8.875  -8.970 -13.905  1.00  0.00           H
ATOM    104  C   LEU X   6     -12.187 -11.539 -12.955  1.00  0.00           C
ATOM    105  O   LEU X   6     -12.506 -11.670 -11.791  1.00  0.00           O
ATOM    106  N   THR X   7     -12.454 -12.442 -13.948  1.00  0.00           N
ATOM    107  H   THR X   7     -12.228 -12.186 -14.902  1.00  0.00           H
ATOM    108  CA  THR X   7     -13.280 -13.602 -13.760  1.00  0.00           C
ATOM    109  HA  THR X   7     -14.189 -13.179 -13.356  1.00  0.00           H
ATOM    110  CB  THR X   7     -13.647 -14.172 -15.164  1.00  0.00           C
ATOM    111  HB  THR X   7     -14.271 -15.049 -14.996  1.00  0.00           H
ATOM    112  CG2 THR X   7     -14.365 -13.253 -16.094  1.00  0.00           C
ATOM    113 HG21 THR X   7     -14.276 -12.206 -15.810  1.00  0.00           H
ATOM    114 HG22 THR X   7     -15.374 -13.633 -16.193  1.00  0.00           H
ATOM    115 HG23 THR X   7     -13.791 -13.277 -17.026  1.00  0.00           H
ATOM    116  OG1 THR X   7     -12.439 -14.569 -15.874  1.00  0.00           O
ATOM    117  HG1 THR X   7     -12.802 -15.105 -16.582  1.00  0.00           H
ATOM    118  C   THR X   7     -12.634 -14.716 -12.899  1.00  0.00           C
ATOM    119  O   THR X   7     -13.347 -15.577 -12.431  1.00  0.00           O
ATOM    120  N   LYS X   8     -11.264 -14.731 -12.761  1.00  0.00           N
ATOM    121  H   LYS X   8     -10.666 -14.049 -13.197  1.00  0.00           H
ATOM    122  CA  LYS X   8     -10.673 -15.917 -12.075  1.00  0.00           C
ATOM    123  HA  LYS X   8     -11.396 -16.716 -12.228  1.00  0.00           H
ATOM    124  CB  LYS X   8      -9.310 -16.281 -12.715  1.00  0.00           C
ATOM    125  HB2 LYS X   8      -8.522 -15.532 -12.586  1.00  0.00           H
ATOM    126  HB3 LYS X   8      -8.959 -17.185 -12.225  1.00  0.00           H
ATOM    127  CG  LYS X   8      -9.358 -16.472 -14.258  1.00  0.00           C
ATOM    128  HG2 LYS X   8      -9.482 -15.483 -14.704  1.00  0.00           H
ATOM    129  HG3 LYS X   8      -8.389 -16.884 -14.546  1.00  0.00           H
ATOM    130  CD  LYS X   8     -10.486 -17.383 -14.735  1.00  0.00           C
ATOM    131  HD2 LYS X   8     -10.437 -18.402 -14.346  1.00  0.00           H
ATOM    132  HD3 LYS X   8     -11.385 -16.899 -14.373  1.00  0.00           H
ATOM    133  CE  LYS X   8     -10.412 -17.521 -16.251  1.00  0.00           C
ATOM    134  HE2 LYS X   8     -10.221 -16.569 -16.744  1.00  0.00           H
ATOM    135  HE3 LYS X   8      -9.586 -18.157 -16.576  1.00  0.00           H
ATOM    136  NZ  LYS X   8     -11.669 -18.134 -16.792  1.00  0.00           N
ATOM    137  HZ1 LYS X   8     -12.535 -17.699 -16.518  1.00  0.00           H
ATOM    138  HZ2 LYS X   8     -11.609 -19.135 -16.633  1.00  0.00           H
ATOM    139  HZ3 LYS X   8     -11.782 -18.074 -17.785  1.00  0.00           H
ATOM    140  C   LYS X   8     -10.412 -15.665 -10.637  1.00  0.00           C
ATOM    141  O   LYS X   8     -10.516 -14.543 -10.092  1.00  0.00           O
ATOM    142  N   GLY X   9     -10.411 -16.815  -9.905  1.00  0.00           N
ATOM    143  H   GLY X   9     -10.590 -17.654 -10.439  1.00  0.00           H
ATOM    144  CA  GLY X   9     -10.123 -16.793  -8.433  1.00  0.00           C
ATOM    145  HA2 GLY X   9     -10.768 -16.044  -7.976  1.00  0.00           H
ATOM    146  HA3 GLY X   9     -10.514 -17.729  -8.043  1.00  0.00           H
ATOM    147  C   GLY X   9      -8.634 -16.487  -8.127  1.00  0.00           C
ATOM    148  O   GLY X   9      -7.795 -16.427  -9.002  1.00  0.00           O
ATOM    149  N   LEU X  10      -8.264 -16.328  -6.880  1.00  0.00           N
ATOM    150  H   LEU X  10      -8.966 -16.238  -6.158  1.00  0.00           H
ATOM    151  CA  LEU X  10      -6.836 -16.346  -6.459  1.00  0.00           C
ATOM    152  HA  LEU X  10      -6.280 -15.824  -7.233  1.00  0.00           H
ATOM    153  CB  LEU X  10      -6.648 -15.881  -4.993  1.00  0.00           C
ATOM    154  HB2 LEU X  10      -7.532 -16.235  -4.460  1.00  0.00           H
ATOM    155  HB3 LEU X  10      -5.799 -16.399  -4.545  1.00  0.00           H
ATOM    156  CG  LEU X  10      -6.474 -14.324  -4.750  1.00  0.00           C
ATOM    157  HG  LEU X  10      -5.468 -13.961  -4.958  1.00  0.00           H
ATOM    158  CD1 LEU X  10      -7.387 -13.471  -5.618  1.00  0.00           C
ATOM    159 HD11 LEU X  10      -7.038 -12.442  -5.599  1.00  0.00           H
ATOM    160 HD12 LEU X  10      -8.430 -13.547  -5.312  1.00  0.00           H
ATOM    161 HD13 LEU X  10      -7.301 -13.781  -6.652  1.00  0.00           H
ATOM    162  CD2 LEU X  10      -6.914 -14.145  -3.275  1.00  0.00           C
ATOM    163 HD21 LEU X  10      -6.684 -13.174  -2.832  1.00  0.00           H
ATOM    164 HD22 LEU X  10      -7.967 -14.426  -3.267  1.00  0.00           H
ATOM    165 HD23 LEU X  10      -6.381 -14.923  -2.738  1.00  0.00           H
ATOM    166  C   LEU X  10      -6.269 -17.755  -6.500  1.00  0.00           C
ATOM    167  O   LEU X  10      -6.909 -18.709  -6.133  1.00  0.00           O
ATOM    168  N   CYX X  11      -5.015 -17.945  -6.840  1.00  0.00           N
ATOM    169  H   CYX X  11      -4.455 -17.211  -7.233  1.00  0.00           H
ATOM    170  CA  CYX X  11      -4.391 -19.256  -6.632  1.00  0.00           C
ATOM    171  HA  CYX X  11      -5.119 -19.960  -7.035  1.00  0.00           H
ATOM    172  CB  CYX X  11      -3.016 -19.242  -7.395  1.00  0.00           C
ATOM    173  HB2 CYX X  11      -2.189 -18.726  -6.913  1.00  0.00           H
ATOM    174  HB3 CYX X  11      -2.756 -20.305  -7.389  1.00  0.00           H
ATOM    175  SG  CYX X  11      -3.064 -18.638  -9.154  1.00  0.00           S
ATOM    176  C   CYX X  11      -4.350 -19.566  -5.094  1.00  0.00           C
ATOM    177  O   CYX X  11      -4.355 -18.752  -4.153  1.00  0.00           O
ATOM    178  N   THR X  12      -4.313 -20.910  -4.849  1.00  0.00           N
ATOM    179  H   THR X  12      -4.328 -21.528  -5.647  1.00  0.00           H
ATOM    180  CA  THR X  12      -4.128 -21.593  -3.494  1.00  0.00           C
ATOM    181  HA  THR X  12      -4.827 -21.201  -2.746  1.00  0.00           H
ATOM    182  CB  THR X  12      -4.315 -23.059  -3.680  1.00  0.00           C
ATOM    183  HB  THR X  12      -3.525 -23.470  -4.300  1.00  0.00           H
ATOM    184  CG2 THR X  12      -4.243 -23.860  -2.367  1.00  0.00           C
ATOM    185 HG21 THR X  12      -3.281 -24.174  -1.965  1.00  0.00           H
ATOM    186 HG22 THR X  12      -4.821 -24.784  -2.410  1.00  0.00           H
ATOM    187 HG23 THR X  12      -4.519 -23.252  -1.501  1.00  0.00           H
ATOM    188  OG1 THR X  12      -5.554 -23.376  -4.259  1.00  0.00           O
ATOM    189  HG1 THR X  12      -5.718 -22.708  -4.927  1.00  0.00           H
ATOM    190  C   THR X  12      -2.796 -21.292  -2.882  1.00  0.00           C
ATOM    191  O   THR X  12      -1.764 -21.453  -3.524  1.00  0.00           O
ATOM    192  N   ILE X  13      -2.826 -20.785  -1.618  1.00  0.00           N
ATOM    193  H   ILE X  13      -3.750 -20.594  -1.261  1.00  0.00           H
ATOM    194  CA  ILE X  13      -1.562 -20.438  -0.887  1.00  0.00           C
ATOM    195  HA  ILE X  13      -0.709 -20.482  -1.572  1.00  0.00           H
ATOM    196  CB  ILE X  13      -1.613 -18.875  -0.545  1.00  0.00           C
ATOM    197  HB  ILE X  13      -2.386 -18.664   0.189  1.00  0.00           H
ATOM    198  CG2 ILE X  13      -0.293 -18.349  -0.032  1.00  0.00           C
ATOM    199 HG21 ILE X  13       0.436 -18.533  -0.818  1.00  0.00           H
ATOM    200 HG22 ILE X  13       0.107 -18.684   0.923  1.00  0.00           H
ATOM    201 HG23 ILE X  13      -0.310 -17.256   0.032  1.00  0.00           H
ATOM    202  CG1 ILE X  13      -2.121 -18.014  -1.774  1.00  0.00           C
ATOM    203 HG12 ILE X  13      -1.411 -17.950  -2.602  1.00  0.00           H
ATOM    204 HG13 ILE X  13      -3.083 -18.331  -2.167  1.00  0.00           H
ATOM    205  CD1 ILE X  13      -2.470 -16.569  -1.488  1.00  0.00           C
ATOM    206 HD11 ILE X  13      -2.691 -16.216  -2.498  1.00  0.00           H
ATOM    207 HD12 ILE X  13      -1.547 -16.117  -1.126  1.00  0.00           H
ATOM    208 HD13 ILE X  13      -3.279 -16.513  -0.771  1.00  0.00           H
ATOM    209  C   ILE X  13      -1.205 -21.262   0.312  1.00  0.00           C
ATOM    210  O   ILE X  13      -2.083 -21.476   1.149  1.00  0.00           O
ATOM    211  N   ASN X  14       0.068 -21.706   0.457  1.00  0.00           N
ATOM    212  H   ASN X  14       0.722 -21.430  -0.259  1.00  0.00           H
ATOM    213  CA  ASN X  14       0.623 -22.361   1.651  1.00  0.00           C
ATOM    214  HA  ASN X  14      -0.040 -22.190   2.496  1.00  0.00           H
ATOM    215  CB  ASN X  14       0.674 -23.822   1.357  1.00  0.00           C
ATOM    216  HB2 ASN X  14       1.394 -24.072   0.567  1.00  0.00           H
ATOM    217  HB3 ASN X  14       1.060 -24.235   2.289  1.00  0.00           H
ATOM    218  CG  ASN X  14      -0.622 -24.518   1.203  1.00  0.00           C
ATOM    219  OD1 ASN X  14      -1.494 -24.471   2.027  1.00  0.00           O
ATOM    220  ND2 ASN X  14      -0.826 -25.133   0.021  1.00  0.00           N
ATOM    221 HD21 ASN X  14      -0.160 -25.133  -0.735  1.00  0.00           H
ATOM    222 HD22 ASN X  14      -1.693 -25.389  -0.437  1.00  0.00           H
ATOM    223  C   ASN X  14       1.971 -21.722   2.101  1.00  0.00           C
ATOM    224  O   ASN X  14       2.349 -21.938   3.216  1.00  0.00           O
ATOM    225  N   SER X  15       2.594 -20.944   1.213  1.00  0.00           N
ATOM    226  H   SER X  15       2.192 -20.579   0.369  1.00  0.00           H
ATOM    227  CA  SER X  15       3.750 -20.238   1.568  1.00  0.00           C
ATOM    228  HA  SER X  15       3.771 -19.854   2.587  1.00  0.00           H
ATOM    229  CB  SER X  15       5.007 -21.111   1.512  1.00  0.00           C
ATOM    230  HB2 SER X  15       5.875 -20.463   1.457  1.00  0.00           H
ATOM    231  HB3 SER X  15       5.030 -21.725   2.407  1.00  0.00           H
ATOM    232  OG  SER X  15       4.931 -21.670   0.202  1.00  0.00           O
ATOM    233  HG  SER X  15       4.242 -22.333   0.267  1.00  0.00           H
ATOM    234  C   SER X  15       3.845 -18.980   0.621  1.00  0.00           C
ATOM    235  O   SER X  15       3.100 -18.765  -0.340  1.00  0.00           O
ATOM    236  N   TRP X  16       4.929 -18.185   0.788  1.00  0.00           N
ATOM    237  H   TRP X  16       5.565 -18.416   1.534  1.00  0.00           H
ATOM    238  CA  TRP X  16       5.463 -17.061  -0.056  1.00  0.00           C
ATOM    239  HA  TRP X  16       5.006 -16.965  -1.044  1.00  0.00           H
ATOM    240  CB  TRP X  16       5.118 -15.779   0.691  1.00  0.00           C
ATOM    241  HB2 TRP X  16       5.573 -15.793   1.685  1.00  0.00           H
ATOM    242  HB3 TRP X  16       5.466 -14.849   0.233  1.00  0.00           H
ATOM    243  CG  TRP X  16       3.648 -15.506   0.980  1.00  0.00           C
ATOM    244  CD1 TRP X  16       2.962 -15.981   2.069  1.00  0.00           C
ATOM    245  HD1 TRP X  16       3.427 -16.462   2.915  1.00  0.00           H
ATOM    246  NE1 TRP X  16       1.647 -15.712   1.938  1.00  0.00           N
ATOM    247  HE1 TRP X  16       0.976 -16.089   2.604  1.00  0.00           H
ATOM    248  CE2 TRP X  16       1.361 -14.923   0.801  1.00  0.00           C
ATOM    249  CZ2 TRP X  16       0.202 -14.384   0.204  1.00  0.00           C
ATOM    250  HZ2 TRP X  16      -0.737 -14.655   0.669  1.00  0.00           H
ATOM    251  CH2 TRP X  16       0.306 -13.631  -1.056  1.00  0.00           C
ATOM    252  HH2 TRP X  16      -0.631 -13.362  -1.532  1.00  0.00           H
ATOM    253  CZ3 TRP X  16       1.529 -13.594  -1.683  1.00  0.00           C
ATOM    254  HZ3 TRP X  16       1.639 -13.001  -2.577  1.00  0.00           H
ATOM    255  CE3 TRP X  16       2.755 -14.190  -1.134  1.00  0.00           C
ATOM    256  HE3 TRP X  16       3.689 -14.069  -1.667  1.00  0.00           H
ATOM    257  CD2 TRP X  16       2.627 -14.879   0.161  1.00  0.00           C
ATOM    258  C   TRP X  16       6.945 -17.063  -0.236  1.00  0.00           C
ATOM    259  O   TRP X  16       7.633 -17.660   0.595  1.00  0.00           O
ATOM    260  N   HID X  17       7.535 -16.481  -1.261  1.00  0.00           N
ATOM    261  H   HID X  17       7.111 -15.962  -2.010  1.00  0.00           H
ATOM    262  CA  HID X  17       8.982 -16.426  -1.492  1.00  0.00           C
ATOM    263  HA  HID X  17       9.529 -16.656  -0.582  1.00  0.00           H
ATOM    264  CB  HID X  17       9.292 -17.527  -2.560  1.00  0.00           C
ATOM    265  HB2 HID X  17      10.344 -17.732  -2.729  1.00  0.00           H
ATOM    266  HB3 HID X  17       8.800 -18.448  -2.234  1.00  0.00           H
ATOM    267  CG  HID X  17       8.735 -17.295  -3.929  1.00  0.00           C
ATOM    268  ND1 HID X  17       9.235 -16.516  -4.889  1.00  0.00           N
ATOM    269  HD1 HID X  17      10.094 -16.013  -4.745  1.00  0.00           H
ATOM    270  CE1 HID X  17       8.346 -16.395  -5.867  1.00  0.00           C
ATOM    271  HE1 HID X  17       8.450 -15.783  -6.750  1.00  0.00           H
ATOM    272  NE2 HID X  17       7.268 -17.180  -5.669  1.00  0.00           N
ATOM    273  CD2 HID X  17       7.513 -17.675  -4.329  1.00  0.00           C
ATOM    274  HD2 HID X  17       6.851 -18.289  -3.745  1.00  0.00           H
ATOM    275  C   HID X  17       9.371 -15.050  -1.999  1.00  0.00           C
ATOM    276  O   HID X  17       8.508 -14.321  -2.543  1.00  0.00           O
ATOM    277  N   ILE X  18      10.665 -14.738  -1.877  1.00  0.00           N
ATOM    278  H   ILE X  18      11.346 -15.290  -1.376  1.00  0.00           H
ATOM    279  CA  ILE X  18      11.228 -13.595  -2.637  1.00  0.00           C
ATOM    280  HA  ILE X  18      10.698 -12.769  -2.179  1.00  0.00           H
ATOM    281  CB  ILE X  18      12.765 -13.387  -2.267  1.00  0.00           C
ATOM    282  HB  ILE X  18      12.872 -13.429  -1.181  1.00  0.00           H
ATOM    283  CG2 ILE X  18      13.496 -14.598  -2.821  1.00  0.00           C
ATOM    284 HG21 ILE X  18      13.341 -14.724  -3.892  1.00  0.00           H
ATOM    285 HG22 ILE X  18      13.053 -15.493  -2.377  1.00  0.00           H
ATOM    286 HG23 ILE X  18      14.560 -14.528  -2.593  1.00  0.00           H
ATOM    287  CG1 ILE X  18      13.470 -12.098  -2.811  1.00  0.00           C
ATOM    288 HG12 ILE X  18      14.526 -12.268  -2.549  1.00  0.00           H
ATOM    289 HG13 ILE X  18      13.316 -12.041  -3.886  1.00  0.00           H
ATOM    290  CD1 ILE X  18      13.123 -10.819  -1.969  1.00  0.00           C
ATOM    291 HD11 ILE X  18      12.076 -10.541  -1.854  1.00  0.00           H
ATOM    292 HD12 ILE X  18      13.608  -9.994  -2.491  1.00  0.00           H
ATOM    293 HD13 ILE X  18      13.635 -10.945  -1.016  1.00  0.00           H
ATOM    294  C   ILE X  18      10.877 -13.563  -4.098  1.00  0.00           C
ATOM    295  O   ILE X  18      11.107 -14.523  -4.840  1.00  0.00           O
ATOM    296  N   TYR X  19      10.426 -12.341  -4.486  1.00  0.00           N
ATOM    297  H   TYR X  19      10.395 -11.717  -3.687  1.00  0.00           H
ATOM    298  CA  TYR X  19      10.119 -11.990  -5.865  1.00  0.00           C
ATOM    299  HA  TYR X  19      10.231 -12.911  -6.423  1.00  0.00           H
ATOM    300  CB  TYR X  19       8.682 -11.553  -6.046  1.00  0.00           C
ATOM    301  HB2 TYR X  19       8.051 -12.350  -5.636  1.00  0.00           H
ATOM    302  HB3 TYR X  19       8.520 -10.708  -5.374  1.00  0.00           H
ATOM    303  CG  TYR X  19       8.345 -11.040  -7.432  1.00  0.00           C
ATOM    304  CD1 TYR X  19       7.999 -12.000  -8.393  1.00  0.00           C
ATOM    305  HD1 TYR X  19       8.007 -13.055  -8.183  1.00  0.00           H
ATOM    306  CE1 TYR X  19       7.511 -11.522  -9.643  1.00  0.00           C
ATOM    307  HE1 TYR X  19       7.195 -12.184 -10.442  1.00  0.00           H
ATOM    308  CZ  TYR X  19       7.419 -10.106  -9.886  1.00  0.00           C
ATOM    309  OH  TYR X  19       7.148  -9.702 -11.134  1.00  0.00           O
ATOM    310  HH  TYR X  19       7.741  -8.988 -11.401  1.00  0.00           H
ATOM    311  CE2 TYR X  19       7.817  -9.227  -8.877  1.00  0.00           C
ATOM    312  HE2 TYR X  19       7.791  -8.155  -9.035  1.00  0.00           H
ATOM    313  CD2 TYR X  19       8.226  -9.650  -7.619  1.00  0.00           C
ATOM    314  HD2 TYR X  19       8.551  -8.922  -6.898  1.00  0.00           H
ATOM    315  C   TYR X  19      11.104 -10.958  -6.436  1.00  0.00           C
ATOM    316  O   TYR X  19      11.461 -10.941  -7.631  1.00  0.00           O
ATOM    317  N   GLY X  20      11.527 -10.074  -5.593  1.00  0.00           N
ATOM    318  H   GLY X  20      10.976  -9.973  -4.748  1.00  0.00           H
ATOM    319  CA  GLY X  20      12.394  -8.949  -5.924  1.00  0.00           C
ATOM    320  HA2 GLY X  20      13.334  -9.324  -6.355  1.00  0.00           H
ATOM    321  HA3 GLY X  20      11.992  -8.401  -6.772  1.00  0.00           H
ATOM    322  C   GLY X  20      12.649  -8.010  -4.746  1.00  0.00           C
ATOM    323  O   GLY X  20      11.747  -7.873  -3.927  1.00  0.00           O
ATOM    324  N   LYS X  21      13.807  -7.339  -4.547  1.00  0.00           N
ATOM    325  H   LYS X  21      14.528  -7.571  -5.214  1.00  0.00           H
ATOM    326  CA  LYS X  21      14.086  -6.332  -3.467  1.00  0.00           C
ATOM    327  HA  LYS X  21      13.155  -5.774  -3.335  1.00  0.00           H
ATOM    328  CB  LYS X  21      14.338  -7.033  -2.098  1.00  0.00           C
ATOM    329  HB2 LYS X  21      14.278  -6.324  -1.268  1.00  0.00           H
ATOM    330  HB3 LYS X  21      13.531  -7.743  -1.924  1.00  0.00           H
ATOM    331  CG  LYS X  21      15.739  -7.818  -2.020  1.00  0.00           C
ATOM    332  HG2 LYS X  21      15.809  -8.727  -2.605  1.00  0.00           H
ATOM    333  HG3 LYS X  21      16.424  -7.071  -2.426  1.00  0.00           H
ATOM    334  CD  LYS X  21      16.134  -8.228  -0.583  1.00  0.00           C
ATOM    335  HD2 LYS X  21      16.045  -7.356   0.078  1.00  0.00           H
ATOM    336  HD3 LYS X  21      15.450  -9.030  -0.294  1.00  0.00           H
ATOM    337  CE  LYS X  21      17.547  -8.828  -0.551  1.00  0.00           C
ATOM    338  HE2 LYS X  21      17.674  -8.940   0.527  1.00  0.00           H
ATOM    339  HE3 LYS X  21      17.393  -9.809  -0.999  1.00  0.00           H
ATOM    340  NZ  LYS X  21      18.663  -8.052  -1.012  1.00  0.00           N
ATOM    341  HZ1 LYS X  21      19.500  -8.418  -0.578  1.00  0.00           H
ATOM    342  HZ2 LYS X  21      18.579  -7.099  -0.707  1.00  0.00           H
ATOM    343  HZ3 LYS X  21      18.771  -8.207  -2.010  1.00  0.00           H
ATOM    344  C   LYS X  21      15.208  -5.251  -3.915  1.00  0.00           C
ATOM    345  O   LYS X  21      15.945  -5.400  -4.898  1.00  0.00           O
ATOM    346  N   ASH X  22      15.341  -4.176  -3.129  1.00  0.00           N
ATOM    347  H   ASH X  22      14.624  -4.081  -2.423  1.00  0.00           H
ATOM    348  CA  ASH X  22      16.513  -3.257  -3.153  1.00  0.00           C
ATOM    349  HA  ASH X  22      17.370  -3.816  -3.534  1.00  0.00           H
ATOM    350  CB  ASH X  22      16.267  -2.171  -4.236  1.00  0.00           C
ATOM    351  HB2 ASH X  22      17.193  -1.737  -4.624  1.00  0.00           H
ATOM    352  HB3 ASH X  22      15.806  -2.524  -5.149  1.00  0.00           H
ATOM    353  CG  ASH X  22      15.464  -0.996  -3.681  1.00  0.00           C
ATOM    354  OD1 ASH X  22      14.263  -0.899  -3.778  1.00  0.00           O
ATOM    355  OD2 ASH X  22      16.230  -0.100  -3.015  1.00  0.00           O
ATOM    356  HD2 ASH X  22      15.718   0.619  -2.648  1.00  0.00           H
ATOM    357  C   ASH X  22      16.971  -2.720  -1.779  1.00  0.00           C
ATOM    358  O   ASH X  22      16.198  -2.422  -0.890  1.00  0.00           O
ATOM    359  N   ASN X  23      18.295  -2.604  -1.667  1.00  0.00           N
ATOM    360  H   ASN X  23      18.921  -2.902  -2.395  1.00  0.00           H
ATOM    361  CA  ASN X  23      19.064  -2.160  -0.466  1.00  0.00           C
ATOM    362  HA  ASN X  23      18.345  -1.727   0.237  1.00  0.00           H
ATOM    363  CB  ASN X  23      19.763  -3.394   0.217  1.00  0.00           C
ATOM    364  HB2 ASN X  23      20.419  -3.878  -0.510  1.00  0.00           H
ATOM    365  HB3 ASN X  23      20.345  -2.995   1.043  1.00  0.00           H
ATOM    366  CG  ASN X  23      18.830  -4.526   0.632  1.00  0.00           C
ATOM    367  OD1 ASN X  23      18.257  -5.326  -0.148  1.00  0.00           O
ATOM    368  ND2 ASN X  23      18.622  -4.713   1.932  1.00  0.00           N
ATOM    369 HD21 ASN X  23      19.028  -4.039   2.563  1.00  0.00           H
ATOM    370 HD22 ASN X  23      17.928  -5.373   2.277  1.00  0.00           H
ATOM    371  C   ASN X  23      20.027  -1.008  -0.797  1.00  0.00           C
ATOM    372  O   ASN X  23      21.205  -1.000  -0.373  1.00  0.00           O
ATOM    373  N   ALA X  24      19.575   0.028  -1.572  1.00  0.00           N
ATOM    374  H   ALA X  24      18.573   0.063  -1.741  1.00  0.00           H
ATOM    375  CA  ALA X  24      20.481   0.970  -2.128  1.00  0.00           C
ATOM    376  HA  ALA X  24      21.297   0.452  -2.646  1.00  0.00           H
ATOM    377  CB  ALA X  24      19.647   1.799  -3.138  1.00  0.00           C
ATOM    378  HB1 ALA X  24      20.218   2.488  -3.747  1.00  0.00           H
ATOM    379  HB2 ALA X  24      18.890   2.410  -2.660  1.00  0.00           H
ATOM    380  HB3 ALA X  24      19.142   1.086  -3.788  1.00  0.00           H
ATOM    381  C   ALA X  24      21.319   1.892  -1.229  1.00  0.00           C
ATOM    382  O   ALA X  24      22.251   2.510  -1.695  1.00  0.00           O
ATOM    383  N   VAL X  25      21.027   2.066   0.039  1.00  0.00           N
ATOM    384  H   VAL X  25      20.184   1.663   0.433  1.00  0.00           H
ATOM    385  CA  VAL X  25      21.914   2.693   1.032  1.00  0.00           C
ATOM    386  HA  VAL X  25      22.138   3.686   0.651  1.00  0.00           H
ATOM    387  CB  VAL X  25      21.190   2.699   2.386  1.00  0.00           C
ATOM    388  HB  VAL X  25      20.122   2.861   2.284  1.00  0.00           H
ATOM    389  CG1 VAL X  25      21.276   1.337   3.211  1.00  0.00           C
ATOM    390 HG11 VAL X  25      22.239   1.123   3.682  1.00  0.00           H
ATOM    391 HG12 VAL X  25      20.613   1.287   4.080  1.00  0.00           H
ATOM    392 HG13 VAL X  25      21.000   0.525   2.550  1.00  0.00           H
ATOM    393  CG2 VAL X  25      21.594   3.849   3.310  1.00  0.00           C
ATOM    394 HG21 VAL X  25      21.029   3.819   4.238  1.00  0.00           H
ATOM    395 HG22 VAL X  25      21.486   4.799   2.783  1.00  0.00           H
ATOM    396 HG23 VAL X  25      22.625   3.656   3.613  1.00  0.00           H
ATOM    397  C   VAL X  25      23.282   2.054   1.120  1.00  0.00           C
ATOM    398  O   VAL X  25      24.162   2.711   1.544  1.00  0.00           O
ATOM    399  N   ARG X  26      23.495   0.805   0.612  1.00  0.00           N
ATOM    400  H   ARG X  26      22.696   0.193   0.576  1.00  0.00           H
ATOM    401  CA  ARG X  26      24.838   0.207   0.404  1.00  0.00           C
ATOM    402  HA  ARG X  26      25.302   0.116   1.387  1.00  0.00           H
ATOM    403  CB  ARG X  26      24.649  -1.292   0.098  1.00  0.00           C
ATOM    404  HB2 ARG X  26      23.691  -1.628   0.506  1.00  0.00           H
ATOM    405  HB3 ARG X  26      24.651  -1.434  -0.973  1.00  0.00           H
ATOM    406  CG  ARG X  26      25.760  -2.196   0.742  1.00  0.00           C
ATOM    407  HG2 ARG X  26      26.708  -1.973   0.236  1.00  0.00           H
ATOM    408  HG3 ARG X  26      25.921  -2.151   1.814  1.00  0.00           H
ATOM    409  CD  ARG X  26      25.595  -3.724   0.418  1.00  0.00           C
ATOM    410  HD2 ARG X  26      25.805  -3.789  -0.644  1.00  0.00           H
ATOM    411  HD3 ARG X  26      26.384  -4.138   1.039  1.00  0.00           H
ATOM    412  NE  ARG X  26      24.326  -4.405   0.768  1.00  0.00           N
ATOM    413  HE  ARG X  26      24.295  -4.678   1.735  1.00  0.00           H
ATOM    414  CZ  ARG X  26      23.453  -4.848  -0.087  1.00  0.00           C
ATOM    415  NH1 ARG X  26      23.450  -4.601  -1.274  1.00  0.00           N
ATOM    416 HH11 ARG X  26      24.149  -4.031  -1.730  1.00  0.00           H
ATOM    417 HH12 ARG X  26      22.630  -4.838  -1.808  1.00  0.00           H
ATOM    418  NH2 ARG X  26      22.486  -5.550   0.461  1.00  0.00           N
ATOM    419 HH21 ARG X  26      22.478  -5.832   1.430  1.00  0.00           H
ATOM    420 HH22 ARG X  26      21.903  -6.161  -0.086  1.00  0.00           H
ATOM    421  C   ARG X  26      25.813   0.828  -0.630  1.00  0.00           C
ATOM    422  O   ARG X  26      27.018   0.647  -0.517  1.00  0.00           O
ATOM    423  N   ILE X  27      25.246   1.614  -1.533  1.00  0.00           N
ATOM    424  H   ILE X  27      24.251   1.597  -1.648  1.00  0.00           H
ATOM    425  CA  ILE X  27      26.048   2.444  -2.460  1.00  0.00           C
ATOM    426  HA  ILE X  27      27.108   2.205  -2.371  1.00  0.00           H
ATOM    427  CB  ILE X  27      25.724   2.045  -3.924  1.00  0.00           C
ATOM    428  HB  ILE X  27      26.319   2.706  -4.552  1.00  0.00           H
ATOM    429  CG2 ILE X  27      26.131   0.501  -4.011  1.00  0.00           C
ATOM    430 HG21 ILE X  27      27.027   0.218  -3.465  1.00  0.00           H
ATOM    431 HG22 ILE X  27      26.330   0.129  -5.013  1.00  0.00           H
ATOM    432 HG23 ILE X  27      25.387  -0.181  -3.576  1.00  0.00           H
ATOM    433  CG1 ILE X  27      24.276   2.163  -4.366  1.00  0.00           C
ATOM    434 HG12 ILE X  27      23.573   1.479  -3.896  1.00  0.00           H
ATOM    435 HG13 ILE X  27      23.867   3.130  -4.073  1.00  0.00           H
ATOM    436  CD1 ILE X  27      23.965   2.053  -5.842  1.00  0.00           C
ATOM    437 HD11 ILE X  27      24.442   1.193  -6.311  1.00  0.00           H
ATOM    438 HD12 ILE X  27      24.464   2.865  -6.380  1.00  0.00           H
ATOM    439 HD13 ILE X  27      22.903   2.083  -6.082  1.00  0.00           H
ATOM    440  C   ILE X  27      25.806   3.958  -2.236  1.00  0.00           C
ATOM    441  O   ILE X  27      25.967   4.655  -3.191  1.00  0.00           O
ATOM    442  N   GLY X  28      25.147   4.357  -1.036  1.00  0.00           N
ATOM    443  H   GLY X  28      25.323   3.719  -0.277  1.00  0.00           H
ATOM    444  CA  GLY X  28      24.447   5.689  -0.837  1.00  0.00           C
ATOM    445  HA2 GLY X  28      23.685   5.827  -1.599  1.00  0.00           H
ATOM    446  HA3 GLY X  28      23.934   5.737   0.127  1.00  0.00           H
ATOM    447  C   GLY X  28      25.389   6.872  -0.897  1.00  0.00           C
ATOM    448  O   GLY X  28      25.007   8.046  -0.975  1.00  0.00           O
ATOM    449  N   GLU X  29      26.660   6.641  -0.727  1.00  0.00           N
ATOM    450  H   GLU X  29      26.783   5.662  -0.515  1.00  0.00           H
ATOM    451  CA  GLU X  29      27.807   7.537  -0.871  1.00  0.00           C
ATOM    452  HA  GLU X  29      27.365   8.530  -0.902  1.00  0.00           H
ATOM    453  CB  GLU X  29      28.582   7.592   0.445  1.00  0.00           C
ATOM    454  HB2 GLU X  29      27.912   7.599   1.305  1.00  0.00           H
ATOM    455  HB3 GLU X  29      29.099   6.651   0.620  1.00  0.00           H
ATOM    456  CG  GLU X  29      29.483   8.829   0.570  1.00  0.00           C
ATOM    457  HG2 GLU X  29      28.928   9.754   0.407  1.00  0.00           H
ATOM    458  HG3 GLU X  29      29.798   8.932   1.616  1.00  0.00           H
ATOM    459  CD  GLU X  29      30.848   8.666  -0.196  1.00  0.00           C
ATOM    460  OE1 GLU X  29      31.249   9.679  -0.816  1.00  0.00           O
ATOM    461  OE2 GLU X  29      31.471   7.592  -0.119  1.00  0.00           O
ATOM    462  C   GLU X  29      28.705   7.330  -2.138  1.00  0.00           C
ATOM    463  O   GLU X  29      29.400   8.207  -2.553  1.00  0.00           O
ATOM    464  N   ASP X  30      28.688   6.125  -2.658  1.00  0.00           N
ATOM    465  H   ASP X  30      28.052   5.467  -2.229  1.00  0.00           H
ATOM    466  CA  ASP X  30      29.251   5.786  -3.969  1.00  0.00           C
ATOM    467  HA  ASP X  30      30.150   6.376  -4.144  1.00  0.00           H
ATOM    468  CB  ASP X  30      29.676   4.293  -3.995  1.00  0.00           C
ATOM    469  HB2 ASP X  30      28.779   3.694  -4.155  1.00  0.00           H
ATOM    470  HB3 ASP X  30      30.291   4.171  -4.895  1.00  0.00           H
ATOM    471  CG  ASP X  30      30.581   3.925  -2.834  1.00  0.00           C
ATOM    472  OD1 ASP X  30      30.033   3.206  -1.999  1.00  0.00           O
ATOM    473  OD2 ASP X  30      31.761   4.425  -2.690  1.00  0.00           O
ATOM    474  C   ASP X  30      28.345   6.107  -5.143  1.00  0.00           C
ATOM    475  O   ASP X  30      28.766   5.929  -6.295  1.00  0.00           O
ATOM    476  N   SER X  31      27.171   6.642  -4.967  1.00  0.00           N
ATOM    477  H   SER X  31      26.749   6.624  -4.050  1.00  0.00           H
ATOM    478  CA  SER X  31      26.272   7.059  -6.108  1.00  0.00           C
ATOM    479  HA  SER X  31      26.862   7.511  -6.908  1.00  0.00           H
ATOM    480  CB  SER X  31      25.615   5.757  -6.572  1.00  0.00           C
ATOM    481  HB2 SER X  31      26.411   5.078  -6.905  1.00  0.00           H
ATOM    482  HB3 SER X  31      25.170   5.339  -5.673  1.00  0.00           H
ATOM    483  OG  SER X  31      24.639   5.808  -7.546  1.00  0.00           O
ATOM    484  HG  SER X  31      25.141   5.693  -8.351  1.00  0.00           H
ATOM    485  C   SER X  31      25.185   8.046  -5.728  1.00  0.00           C
ATOM    486  O   SER X  31      24.857   8.204  -4.588  1.00  0.00           O
ATOM    487  N   ASP X  32      24.540   8.718  -6.703  1.00  0.00           N
ATOM    488  H   ASP X  32      24.648   8.359  -7.635  1.00  0.00           H
ATOM    489  CA  ASP X  32      23.394   9.611  -6.445  1.00  0.00           C
ATOM    490  HA  ASP X  32      23.600  10.250  -5.582  1.00  0.00           H
ATOM    491  CB  ASP X  32      23.260  10.575  -7.668  1.00  0.00           C
ATOM    492  HB2 ASP X  32      23.086  10.105  -8.631  1.00  0.00           H
ATOM    493  HB3 ASP X  32      22.418  11.231  -7.467  1.00  0.00           H
ATOM    494  CG  ASP X  32      24.555  11.399  -7.888  1.00  0.00           C
ATOM    495  OD1 ASP X  32      24.639  12.019  -8.994  1.00  0.00           O
ATOM    496  OD2 ASP X  32      25.414  11.672  -7.013  1.00  0.00           O
ATOM    497  C   ASP X  32      22.061   8.845  -6.135  1.00  0.00           C
ATOM    498  O   ASP X  32      21.055   9.014  -6.818  1.00  0.00           O
ATOM    499  N   VAL X  33      22.033   8.075  -5.074  1.00  0.00           N
ATOM    500  H   VAL X  33      22.883   7.936  -4.557  1.00  0.00           H
ATOM    501  CA  VAL X  33      20.794   7.432  -4.517  1.00  0.00           C
ATOM    502  HA  VAL X  33      20.299   7.013  -5.386  1.00  0.00           H
ATOM    503  CB  VAL X  33      21.175   6.367  -3.465  1.00  0.00           C
ATOM    504  HB  VAL X  33      21.742   6.833  -2.669  1.00  0.00           H
ATOM    505  CG1 VAL X  33      20.022   5.618  -2.863  1.00  0.00           C
ATOM    506 HG11 VAL X  33      20.357   4.780  -2.240  1.00  0.00           H
ATOM    507 HG12 VAL X  33      19.443   6.247  -2.197  1.00  0.00           H
ATOM    508 HG13 VAL X  33      19.279   5.184  -3.524  1.00  0.00           H
ATOM    509  CG2 VAL X  33      22.040   5.371  -4.209  1.00  0.00           C
ATOM    510 HG21 VAL X  33      22.041   4.420  -3.670  1.00  0.00           H
ATOM    511 HG22 VAL X  33      23.037   5.812  -4.325  1.00  0.00           H
ATOM    512 HG23 VAL X  33      21.719   5.088  -5.213  1.00  0.00           H
ATOM    513  C   VAL X  33      19.836   8.472  -3.918  1.00  0.00           C
ATOM    514  O   VAL X  33      20.181   9.347  -3.112  1.00  0.00           O
ATOM    515  N   LEU X  34      18.512   8.328  -4.164  1.00  0.00           N
ATOM    516  H   LEU X  34      18.173   7.506  -4.637  1.00  0.00           H
ATOM    517  CA  LEU X  34      17.427   9.125  -3.559  1.00  0.00           C
ATOM    518  HA  LEU X  34      17.769  10.124  -3.276  1.00  0.00           H
ATOM    519  CB  LEU X  34      16.209   9.125  -4.541  1.00  0.00           C
ATOM    520  HB2 LEU X  34      15.970   8.095  -4.793  1.00  0.00           H
ATOM    521  HB3 LEU X  34      15.350   9.539  -4.013  1.00  0.00           H
ATOM    522  CG  LEU X  34      16.485   9.972  -5.823  1.00  0.00           C
ATOM    523  HG  LEU X  34      17.423   9.661  -6.290  1.00  0.00           H
ATOM    524  CD1 LEU X  34      15.467   9.688  -6.853  1.00  0.00           C
ATOM    525 HD11 LEU X  34      15.482   8.664  -7.232  1.00  0.00           H
ATOM    526 HD12 LEU X  34      15.696  10.308  -7.713  1.00  0.00           H
ATOM    527 HD13 LEU X  34      14.464   9.871  -6.474  1.00  0.00           H
ATOM    528  CD2 LEU X  34      16.493  11.498  -5.540  1.00  0.00           C
ATOM    529 HD21 LEU X  34      17.021  11.612  -4.590  1.00  0.00           H
ATOM    530 HD22 LEU X  34      16.904  11.999  -6.416  1.00  0.00           H
ATOM    531 HD23 LEU X  34      15.503  11.928  -5.384  1.00  0.00           H
ATOM    532  C   LEU X  34      17.004   8.528  -2.251  1.00  0.00           C
ATOM    533  O   LEU X  34      16.750   7.382  -2.122  1.00  0.00           O
ATOM    534  N   VAL X  35      16.899   9.370  -1.135  1.00  0.00           N
ATOM    535  H   VAL X  35      17.360  10.272  -1.139  1.00  0.00           H
ATOM    536  CA  VAL X  35      15.974   9.175  -0.058  1.00  0.00           C
ATOM    537  HA  VAL X  35      16.210   8.241   0.443  1.00  0.00           H
ATOM    538  CB  VAL X  35      15.963  10.349   0.959  1.00  0.00           C
ATOM    539  HB  VAL X  35      15.595  11.255   0.467  1.00  0.00           H
ATOM    540  CG1 VAL X  35      15.188  10.064   2.172  1.00  0.00           C
ATOM    541 HG11 VAL X  35      15.643   9.224   2.695  1.00  0.00           H
ATOM    542 HG12 VAL X  35      15.154  10.921   2.852  1.00  0.00           H
ATOM    543 HG13 VAL X  35      14.200   9.773   1.810  1.00  0.00           H
ATOM    544  CG2 VAL X  35      17.415  10.898   1.337  1.00  0.00           C
ATOM    545 HG21 VAL X  35      18.062  10.103   1.689  1.00  0.00           H
ATOM    546 HG22 VAL X  35      17.338  11.608   2.165  1.00  0.00           H
ATOM    547 HG23 VAL X  35      17.733  11.391   0.422  1.00  0.00           H
ATOM    548  C   VAL X  35      14.574   8.896  -0.557  1.00  0.00           C
ATOM    549  O   VAL X  35      13.877   9.729  -1.144  1.00  0.00           O
ATOM    550  N   THR X  36      14.023   7.738  -0.206  1.00  0.00           N
ATOM    551  H   THR X  36      14.533   7.065   0.333  1.00  0.00           H
ATOM    552  CA  THR X  36      12.770   7.256  -0.719  1.00  0.00           C
ATOM    553  HA  THR X  36      12.166   8.017  -1.213  1.00  0.00           H
ATOM    554  CB  THR X  36      12.841   6.166  -1.705  1.00  0.00           C
ATOM    555  HB  THR X  36      11.830   5.772  -1.800  1.00  0.00           H
ATOM    556  CG2 THR X  36      13.205   6.675  -3.089  1.00  0.00           C
ATOM    557 HG21 THR X  36      14.268   6.896  -3.147  1.00  0.00           H
ATOM    558 HG22 THR X  36      12.665   7.586  -3.327  1.00  0.00           H
ATOM    559 HG23 THR X  36      13.002   5.826  -3.747  1.00  0.00           H
ATOM    560  OG1 THR X  36      13.761   5.131  -1.288  1.00  0.00           O
ATOM    561  HG1 THR X  36      13.319   4.529  -0.687  1.00  0.00           H
ATOM    562  C   THR X  36      11.910   6.972   0.517  1.00  0.00           C
ATOM    563  O   THR X  36      12.476   6.408   1.477  1.00  0.00           O
ATOM    564  N   ARG X  37      10.637   7.267   0.555  1.00  0.00           N
ATOM    565  H   ARG X  37      10.288   7.849  -0.202  1.00  0.00           H
ATOM    566  CA  ARG X  37       9.664   6.847   1.545  1.00  0.00           C
ATOM    567  HA  ARG X  37      10.140   6.080   2.157  1.00  0.00           H
ATOM    568  CB  ARG X  37       9.466   8.075   2.501  1.00  0.00           C
ATOM    569  HB2 ARG X  37       9.201   8.945   1.891  1.00  0.00           H
ATOM    570  HB3 ARG X  37       8.521   8.004   3.054  1.00  0.00           H
ATOM    571  CG  ARG X  37      10.533   8.329   3.546  1.00  0.00           C
ATOM    572  HG2 ARG X  37      11.300   8.608   2.826  1.00  0.00           H
ATOM    573  HG3 ARG X  37      10.283   9.153   4.212  1.00  0.00           H
ATOM    574  CD  ARG X  37      10.900   7.109   4.431  1.00  0.00           C
ATOM    575  HD2 ARG X  37      11.717   6.561   3.965  1.00  0.00           H
ATOM    576  HD3 ARG X  37      11.286   7.481   5.380  1.00  0.00           H
ATOM    577  NE  ARG X  37       9.806   6.146   4.699  1.00  0.00           N
ATOM    578  HE  ARG X  37       9.861   5.294   4.157  1.00  0.00           H
ATOM    579  CZ  ARG X  37       8.688   6.424   5.387  1.00  0.00           C
ATOM    580  NH1 ARG X  37       8.477   7.613   5.976  1.00  0.00           N
ATOM    581 HH11 ARG X  37       9.151   8.362   6.086  1.00  0.00           H
ATOM    582 HH12 ARG X  37       7.535   7.672   6.326  1.00  0.00           H
ATOM    583  NH2 ARG X  37       7.702   5.634   5.548  1.00  0.00           N
ATOM    584 HH21 ARG X  37       7.713   4.757   5.058  1.00  0.00           H
ATOM    585 HH22 ARG X  37       6.880   5.930   6.059  1.00  0.00           H
ATOM    586  C   ARG X  37       8.333   6.468   0.972  1.00  0.00           C
ATOM    587  O   ARG X  37       8.049   6.755  -0.198  1.00  0.00           O
ATOM    588  N   GLU X  38       7.477   5.931   1.796  1.00  0.00           N
ATOM    589  H   GLU X  38       7.725   5.677   2.746  1.00  0.00           H
ATOM    590  CA  GLU X  38       6.095   5.626   1.558  1.00  0.00           C
ATOM    591  HA  GLU X  38       5.805   4.972   2.378  1.00  0.00           H
ATOM    592  CB  GLU X  38       5.182   6.982   1.625  1.00  0.00           C
ATOM    593  HB2 GLU X  38       5.562   7.705   0.905  1.00  0.00           H
ATOM    594  HB3 GLU X  38       4.142   6.824   1.356  1.00  0.00           H
ATOM    595  CG  GLU X  38       5.133   7.595   3.061  1.00  0.00           C
ATOM    596  HG2 GLU X  38       4.236   7.283   3.581  1.00  0.00           H
ATOM    597  HG3 GLU X  38       5.958   7.188   3.638  1.00  0.00           H
ATOM    598  CD  GLU X  38       5.289   9.130   3.053  1.00  0.00           C
ATOM    599  OE1 GLU X  38       4.401   9.875   2.612  1.00  0.00           O
ATOM    600  OE2 GLU X  38       6.389   9.635   3.458  1.00  0.00           O
ATOM    601  C   GLU X  38       5.766   4.782   0.216  1.00  0.00           C
ATOM    602  O   GLU X  38       4.949   5.209  -0.613  1.00  0.00           O
ATOM    603  N   PRO X  39       6.520   3.656   0.012  1.00  0.00           N
ATOM    604  CD  PRO X  39       7.465   2.999   1.017  1.00  0.00           C
ATOM    605  HD2 PRO X  39       7.040   2.800   1.998  1.00  0.00           H
ATOM    606  HD3 PRO X  39       8.275   3.720   1.106  1.00  0.00           H
ATOM    607  CG  PRO X  39       8.061   1.714   0.355  1.00  0.00           C
ATOM    608  HG2 PRO X  39       7.339   0.908   0.503  1.00  0.00           H
ATOM    609  HG3 PRO X  39       9.091   1.589   0.691  1.00  0.00           H
ATOM    610  CB  PRO X  39       7.932   2.112  -1.108  1.00  0.00           C
ATOM    611  HB2 PRO X  39       7.957   1.290  -1.826  1.00  0.00           H
ATOM    612  HB3 PRO X  39       8.740   2.817  -1.328  1.00  0.00           H
ATOM    613  CA  PRO X  39       6.614   2.961  -1.245  1.00  0.00           C
ATOM    614  HA  PRO X  39       6.805   3.701  -2.029  1.00  0.00           H
ATOM    615  C   PRO X  39       5.417   2.040  -1.566  1.00  0.00           C
ATOM    616  O   PRO X  39       4.545   1.701  -0.753  1.00  0.00           O
ATOM    617  N   TYR X  40       5.349   1.620  -2.876  1.00  0.00           N
ATOM    618  H   TYR X  40       5.984   2.110  -3.488  1.00  0.00           H
ATOM    619  CA  TYR X  40       4.514   0.521  -3.472  1.00  0.00           C
ATOM    620  HA  TYR X  40       4.394  -0.254  -2.707  1.00  0.00           H
ATOM    621  CB  TYR X  40       3.022   0.882  -3.630  1.00  0.00           C
ATOM    622  HB2 TYR X  40       2.307   0.052  -3.619  1.00  0.00           H
ATOM    623  HB3 TYR X  40       2.650   1.371  -2.722  1.00  0.00           H
ATOM    624  CG  TYR X  40       2.692   1.977  -4.658  1.00  0.00           C
ATOM    625  CD1 TYR X  40       2.907   3.334  -4.348  1.00  0.00           C
ATOM    626  HD1 TYR X  40       3.399   3.573  -3.415  1.00  0.00           H
ATOM    627  CE1 TYR X  40       2.480   4.365  -5.298  1.00  0.00           C
ATOM    628  HE1 TYR X  40       2.506   5.364  -4.889  1.00  0.00           H
ATOM    629  CZ  TYR X  40       1.970   4.063  -6.531  1.00  0.00           C
ATOM    630  OH  TYR X  40       1.510   5.031  -7.288  1.00  0.00           O
ATOM    631  HH  TYR X  40       1.724   5.830  -6.811  1.00  0.00           H
ATOM    632  CE2 TYR X  40       1.746   2.629  -6.774  1.00  0.00           C
ATOM    633  HE2 TYR X  40       1.234   2.451  -7.708  1.00  0.00           H
ATOM    634  CD2 TYR X  40       2.125   1.584  -5.864  1.00  0.00           C
ATOM    635  HD2 TYR X  40       1.959   0.543  -6.129  1.00  0.00           H
ATOM    636  C   TYR X  40       5.001  -0.251  -4.810  1.00  0.00           C
ATOM    637  O   TYR X  40       5.937   0.134  -5.564  1.00  0.00           O
ATOM    638  N   VAL X  41       4.266  -1.201  -5.308  1.00  0.00           N
ATOM    639  H   VAL X  41       3.510  -1.457  -4.691  1.00  0.00           H
ATOM    640  CA  VAL X  41       4.576  -1.993  -6.488  1.00  0.00           C
ATOM    641  HA  VAL X  41       5.294  -1.342  -6.995  1.00  0.00           H
ATOM    642  CB  VAL X  41       5.132  -3.349  -6.037  1.00  0.00           C
ATOM    643  HB  VAL X  41       4.415  -3.903  -5.446  1.00  0.00           H
ATOM    644  CG1 VAL X  41       5.713  -4.228  -7.218  1.00  0.00           C
ATOM    645 HG11 VAL X  41       4.952  -4.520  -7.934  1.00  0.00           H
ATOM    646 HG12 VAL X  41       6.502  -3.684  -7.740  1.00  0.00           H
ATOM    647 HG13 VAL X  41       6.126  -5.185  -6.901  1.00  0.00           H
ATOM    648  CG2 VAL X  41       6.416  -3.119  -5.162  1.00  0.00           C
ATOM    649 HG21 VAL X  41       6.130  -2.866  -4.146  1.00  0.00           H
ATOM    650 HG22 VAL X  41       7.064  -2.415  -5.689  1.00  0.00           H
ATOM    651 HG23 VAL X  41       6.963  -4.058  -5.026  1.00  0.00           H
ATOM    652  C   VAL X  41       3.379  -2.194  -7.496  1.00  0.00           C
ATOM    653  O   VAL X  41       2.333  -2.721  -7.093  1.00  0.00           O
ATOM    654  N   SER X  42       3.612  -1.859  -8.784  1.00  0.00           N
ATOM    655  H   SER X  42       4.560  -1.585  -8.988  1.00  0.00           H
ATOM    656  CA  SER X  42       2.549  -1.976  -9.756  1.00  0.00           C
ATOM    657  HA  SER X  42       1.729  -2.610  -9.417  1.00  0.00           H
ATOM    658  CB  SER X  42       1.993  -0.496  -9.991  1.00  0.00           C
ATOM    659  HB2 SER X  42       1.926   0.111  -9.077  1.00  0.00           H
ATOM    660  HB3 SER X  42       2.585   0.056 -10.721  1.00  0.00           H
ATOM    661  OG  SER X  42       0.764  -0.529 -10.636  1.00  0.00           O
ATOM    662  HG  SER X  42       0.388   0.326 -10.418  1.00  0.00           H
ATOM    663  C   SER X  42       3.074  -2.580 -11.001  1.00  0.00           C
ATOM    664  O   SER X  42       4.287  -2.586 -11.219  1.00  0.00           O
ATOM    665  N   CYX X  43       2.204  -3.092 -11.866  1.00  0.00           N
ATOM    666  H   CYX X  43       1.238  -2.869 -11.678  1.00  0.00           H
ATOM    667  CA  CYX X  43       2.535  -4.090 -12.875  1.00  0.00           C
ATOM    668  HA  CYX X  43       3.576  -3.980 -13.186  1.00  0.00           H
ATOM    669  CB  CYX X  43       2.347  -5.458 -12.178  1.00  0.00           C
ATOM    670  HB2 CYX X  43       1.364  -5.471 -11.698  1.00  0.00           H
ATOM    671  HB3 CYX X  43       2.322  -6.206 -12.965  1.00  0.00           H
ATOM    672  SG  CYX X  43       3.607  -6.009 -10.961  1.00  0.00           S
ATOM    673  C   CYX X  43       1.614  -4.021 -14.056  1.00  0.00           C
ATOM    674  O   CYX X  43       0.503  -3.523 -13.999  1.00  0.00           O
ATOM    675  N   ASP X  44       2.141  -4.496 -15.179  1.00  0.00           N
ATOM    676  H   ASP X  44       3.029  -4.941 -15.046  1.00  0.00           H
ATOM    677  CA  ASP X  44       1.427  -4.623 -16.467  1.00  0.00           C
ATOM    678  HA  ASP X  44       0.346  -4.607 -16.299  1.00  0.00           H
ATOM    679  CB  ASP X  44       1.860  -3.543 -17.397  1.00  0.00           C
ATOM    680  HB2 ASP X  44       1.244  -3.434 -18.290  1.00  0.00           H
ATOM    681  HB3 ASP X  44       1.595  -2.685 -16.776  1.00  0.00           H
ATOM    682  CG  ASP X  44       3.314  -3.613 -17.814  1.00  0.00           C
ATOM    683  OD1 ASP X  44       3.701  -4.561 -18.423  1.00  0.00           O
ATOM    684  OD2 ASP X  44       3.979  -2.550 -17.824  1.00  0.00           O
ATOM    685  C   ASP X  44       1.818  -6.036 -16.944  1.00  0.00           C
ATOM    686  O   ASP X  44       2.574  -6.752 -16.229  1.00  0.00           O
ATOM    687  N   PRO X  45       1.381  -6.602 -18.114  1.00  0.00           N
ATOM    688  CD  PRO X  45       0.505  -5.868 -19.081  1.00  0.00           C
ATOM    689  HD2 PRO X  45       1.037  -5.144 -19.687  1.00  0.00           H
ATOM    690  HD3 PRO X  45      -0.275  -5.300 -18.581  1.00  0.00           H
ATOM    691  CG  PRO X  45      -0.113  -6.832 -19.939  1.00  0.00           C
ATOM    692  HG2 PRO X  45      -0.046  -6.466 -20.958  1.00  0.00           H
ATOM    693  HG3 PRO X  45      -1.134  -7.075 -19.622  1.00  0.00           H
ATOM    694  CB  PRO X  45       0.737  -8.144 -19.761  1.00  0.00           C
ATOM    695  HB2 PRO X  45       1.436  -8.183 -20.596  1.00  0.00           H
ATOM    696  HB3 PRO X  45       0.101  -9.031 -19.827  1.00  0.00           H
ATOM    697  CA  PRO X  45       1.492  -8.018 -18.438  1.00  0.00           C
ATOM    698  HA  PRO X  45       0.900  -8.666 -17.792  1.00  0.00           H
ATOM    699  C   PRO X  45       2.986  -8.519 -18.471  1.00  0.00           C
ATOM    700  O   PRO X  45       3.173  -9.749 -18.483  1.00  0.00           O
ATOM    701  N   ASP X  46       3.981  -7.644 -18.587  1.00  0.00           N
ATOM    702  H   ASP X  46       3.733  -6.670 -18.510  1.00  0.00           H
ATOM    703  CA  ASP X  46       5.397  -7.883 -18.853  1.00  0.00           C
ATOM    704  HA  ASP X  46       5.594  -8.955 -18.823  1.00  0.00           H
ATOM    705  CB  ASP X  46       5.695  -7.583 -20.354  1.00  0.00           C
ATOM    706  HB2 ASP X  46       6.767  -7.733 -20.476  1.00  0.00           H
ATOM    707  HB3 ASP X  46       5.147  -8.250 -21.014  1.00  0.00           H
ATOM    708  CG  ASP X  46       5.362  -6.136 -20.738  1.00  0.00           C
ATOM    709  OD1 ASP X  46       5.947  -5.194 -20.216  1.00  0.00           O
ATOM    710  OD2 ASP X  46       4.692  -6.012 -21.813  1.00  0.00           O
ATOM    711  C   ASP X  46       6.379  -7.219 -17.931  1.00  0.00           C
ATOM    712  O   ASP X  46       7.515  -7.723 -17.839  1.00  0.00           O
ATOM    713  N   GLU X  47       6.026  -6.139 -17.253  1.00  0.00           N
ATOM    714  H   GLU X  47       5.069  -5.838 -17.376  1.00  0.00           H
ATOM    715  CA  GLU X  47       6.866  -5.314 -16.334  1.00  0.00           C
ATOM    716  HA  GLU X  47       7.789  -5.868 -16.208  1.00  0.00           H
ATOM    717  CB  GLU X  47       7.128  -3.920 -16.961  1.00  0.00           C
ATOM    718  HB2 GLU X  47       7.406  -4.053 -17.999  1.00  0.00           H
ATOM    719  HB3 GLU X  47       6.246  -3.283 -16.977  1.00  0.00           H
ATOM    720  CG  GLU X  47       8.277  -3.217 -16.208  1.00  0.00           C
ATOM    721  HG2 GLU X  47       7.965  -3.020 -15.188  1.00  0.00           H
ATOM    722  HG3 GLU X  47       9.105  -3.923 -16.136  1.00  0.00           H
ATOM    723  CD  GLU X  47       8.605  -1.864 -16.827  1.00  0.00           C
ATOM    724  OE1 GLU X  47       9.618  -1.329 -16.369  1.00  0.00           O
ATOM    725  OE2 GLU X  47       7.814  -1.261 -17.591  1.00  0.00           O
ATOM    726  C   GLU X  47       6.227  -5.189 -14.913  1.00  0.00           C
ATOM    727  O   GLU X  47       5.089  -4.910 -14.805  1.00  0.00           O
ATOM    728  N   CYX X  48       7.057  -5.172 -13.909  1.00  0.00           N
ATOM    729  H   CYX X  48       7.995  -5.537 -14.005  1.00  0.00           H
ATOM    730  CA  CYX X  48       6.721  -4.624 -12.581  1.00  0.00           C
ATOM    731  HA  CYX X  48       5.755  -4.145 -12.726  1.00  0.00           H
ATOM    732  CB  CYX X  48       6.526  -5.791 -11.553  1.00  0.00           C
ATOM    733  HB2 CYX X  48       7.416  -6.397 -11.386  1.00  0.00           H
ATOM    734  HB3 CYX X  48       6.340  -5.447 -10.541  1.00  0.00           H
ATOM    735  SG  CYX X  48       5.156  -6.897 -12.134  1.00  0.00           S
ATOM    736  C   CYX X  48       7.657  -3.467 -12.249  1.00  0.00           C
ATOM    737  O   CYX X  48       8.844  -3.419 -12.627  1.00  0.00           O
ATOM    738  N   ARG X  49       7.156  -2.487 -11.561  1.00  0.00           N
ATOM    739  H   ARG X  49       6.190  -2.471 -11.271  1.00  0.00           H
ATOM    740  CA  ARG X  49       8.086  -1.395 -11.062  1.00  0.00           C
ATOM    741  HA  ARG X  49       9.138  -1.653 -11.127  1.00  0.00           H
ATOM    742  CB  ARG X  49       7.719  -0.108 -11.752  1.00  0.00           C
ATOM    743  HB2 ARG X  49       6.631  -0.006 -11.703  1.00  0.00           H
ATOM    744  HB3 ARG X  49       8.159   0.785 -11.303  1.00  0.00           H
ATOM    745  CG  ARG X  49       8.032  -0.039 -13.258  1.00  0.00           C
ATOM    746  HG2 ARG X  49       9.109  -0.125 -13.385  1.00  0.00           H
ATOM    747  HG3 ARG X  49       7.646  -0.942 -13.723  1.00  0.00           H
ATOM    748  CD  ARG X  49       7.533   1.243 -13.933  1.00  0.00           C
ATOM    749  HD2 ARG X  49       7.397   0.941 -14.964  1.00  0.00           H
ATOM    750  HD3 ARG X  49       6.599   1.609 -13.503  1.00  0.00           H
ATOM    751  NE  ARG X  49       8.461   2.333 -13.930  1.00  0.00           N
ATOM    752  HE  ARG X  49       8.132   3.111 -13.385  1.00  0.00           H
ATOM    753  CZ  ARG X  49       9.633   2.498 -14.591  1.00  0.00           C
ATOM    754  NH1 ARG X  49      10.119   1.517 -15.340  1.00  0.00           N
ATOM    755 HH11 ARG X  49       9.675   0.625 -15.162  1.00  0.00           H
ATOM    756 HH12 ARG X  49      10.879   1.695 -15.977  1.00  0.00           H
ATOM    757  NH2 ARG X  49      10.227   3.672 -14.436  1.00  0.00           N
ATOM    758 HH21 ARG X  49       9.818   4.277 -13.741  1.00  0.00           H
ATOM    759 HH22 ARG X  49      11.208   3.767 -14.666  1.00  0.00           H
ATOM    760  C   ARG X  49       7.876  -1.191  -9.543  1.00  0.00           C
ATOM    761  O   ARG X  49       6.821  -1.381  -8.929  1.00  0.00           O
ATOM    762  N   PHE X  50       8.988  -0.815  -8.874  1.00  0.00           N
ATOM    763  H   PHE X  50       9.814  -0.560  -9.412  1.00  0.00           H
ATOM    764  CA  PHE X  50       8.967  -0.127  -7.562  1.00  0.00           C
ATOM    765  HA  PHE X  50       8.147  -0.555  -6.978  1.00  0.00           H
ATOM    766  CB  PHE X  50      10.297  -0.273  -6.887  1.00  0.00           C
ATOM    767  HB2 PHE X  50      11.156   0.126  -7.428  1.00  0.00           H
ATOM    768  HB3 PHE X  50      10.148   0.275  -5.950  1.00  0.00           H
ATOM    769  CG  PHE X  50      10.711  -1.679  -6.405  1.00  0.00           C
ATOM    770  CD1 PHE X  50       9.880  -2.844  -6.537  1.00  0.00           C
ATOM    771  HD1 PHE X  50       8.930  -2.807  -7.060  1.00  0.00           H
ATOM    772  CE1 PHE X  50      10.291  -4.056  -6.073  1.00  0.00           C
ATOM    773  HE1 PHE X  50       9.740  -4.972  -6.213  1.00  0.00           H
ATOM    774  CZ  PHE X  50      11.592  -4.231  -5.573  1.00  0.00           C
ATOM    775  HZ  PHE X  50      11.902  -5.230  -5.284  1.00  0.00           H
ATOM    776  CE2 PHE X  50      12.447  -3.114  -5.501  1.00  0.00           C
ATOM    777  HE2 PHE X  50      13.478  -3.187  -5.189  1.00  0.00           H
ATOM    778  CD2 PHE X  50      11.951  -1.850  -5.885  1.00  0.00           C
ATOM    779  HD2 PHE X  50      12.674  -1.064  -5.809  1.00  0.00           H
ATOM    780  C   PHE X  50       8.611   1.333  -7.658  1.00  0.00           C
ATOM    781  O   PHE X  50       9.282   2.125  -8.424  1.00  0.00           O
ATOM    782  N   TYR X  51       7.701   1.847  -6.891  1.00  0.00           N
ATOM    783  H   TYR X  51       7.199   1.206  -6.295  1.00  0.00           H
ATOM    784  CA  TYR X  51       7.163   3.194  -6.795  1.00  0.00           C
ATOM    785  HA  TYR X  51       7.637   3.796  -7.575  1.00  0.00           H
ATOM    786  CB  TYR X  51       5.665   3.289  -7.066  1.00  0.00           C
ATOM    787  HB2 TYR X  51       5.115   2.587  -6.442  1.00  0.00           H
ATOM    788  HB3 TYR X  51       5.344   4.254  -6.693  1.00  0.00           H
ATOM    789  CG  TYR X  51       5.225   3.097  -8.488  1.00  0.00           C
ATOM    790  CD1 TYR X  51       5.085   1.756  -8.982  1.00  0.00           C
ATOM    791  HD1 TYR X  51       5.308   0.893  -8.362  1.00  0.00           H
ATOM    792  CE1 TYR X  51       4.700   1.568 -10.342  1.00  0.00           C
ATOM    793  HE1 TYR X  51       4.746   0.549 -10.693  1.00  0.00           H
ATOM    794  CZ  TYR X  51       4.393   2.634 -11.145  1.00  0.00           C
ATOM    795  OH  TYR X  51       4.051   2.400 -12.414  1.00  0.00           O
ATOM    796  HH  TYR X  51       3.904   1.476 -12.646  1.00  0.00           H
ATOM    797  CE2 TYR X  51       4.163   3.888 -10.594  1.00  0.00           C
ATOM    798  HE2 TYR X  51       3.706   4.634 -11.223  1.00  0.00           H
ATOM    799  CD2 TYR X  51       4.651   4.167  -9.297  1.00  0.00           C
ATOM    800  HD2 TYR X  51       4.667   5.137  -8.831  1.00  0.00           H
ATOM    801  C   TYR X  51       7.512   3.728  -5.396  1.00  0.00           C
ATOM    802  O   TYR X  51       7.205   3.001  -4.413  1.00  0.00           O
ATOM    803  N   ALA X  52       7.972   4.971  -5.334  1.00  0.00           N
ATOM    804  H   ALA X  52       8.310   5.383  -6.185  1.00  0.00           H
ATOM    805  CA  ALA X  52       7.994   5.709  -4.009  1.00  0.00           C
ATOM    806  HA  ALA X  52       7.198   5.405  -3.338  1.00  0.00           H
ATOM    807  CB  ALA X  52       9.355   5.544  -3.394  1.00  0.00           C
ATOM    808  HB1 ALA X  52       9.570   4.485  -3.284  1.00  0.00           H
ATOM    809  HB2 ALA X  52       9.356   6.017  -2.407  1.00  0.00           H
ATOM    810  HB3 ALA X  52      10.199   5.938  -3.961  1.00  0.00           H
ATOM    811  C   ALA X  52       7.830   7.232  -4.235  1.00  0.00           C
ATOM    812  O   ALA X  52       8.052   7.805  -5.301  1.00  0.00           O
ATOM    813  N   LEU X  53       7.506   7.918  -3.129  1.00  0.00           N
ATOM    814  H   LEU X  53       7.408   7.331  -2.313  1.00  0.00           H
ATOM    815  CA  LEU X  53       7.521   9.391  -3.036  1.00  0.00           C
ATOM    816  HA  LEU X  53       7.209   9.753  -4.021  1.00  0.00           H
ATOM    817  CB  LEU X  53       6.498   9.892  -1.950  1.00  0.00           C
ATOM    818  HB2 LEU X  53       6.788   9.313  -1.069  1.00  0.00           H
ATOM    819  HB3 LEU X  53       6.668  10.961  -1.855  1.00  0.00           H
ATOM    820  CG  LEU X  53       5.042   9.615  -2.303  1.00  0.00           C
ATOM    821  HG  LEU X  53       5.121   8.575  -2.610  1.00  0.00           H
ATOM    822  CD1 LEU X  53       4.134   9.674  -1.150  1.00  0.00           C
ATOM    823 HD11 LEU X  53       4.155  10.743  -0.916  1.00  0.00           H
ATOM    824 HD12 LEU X  53       4.382   8.971  -0.359  1.00  0.00           H
ATOM    825 HD13 LEU X  53       3.135   9.384  -1.483  1.00  0.00           H
ATOM    826  CD2 LEU X  53       4.509  10.631  -3.378  1.00  0.00           C
ATOM    827 HD21 LEU X  53       4.968  10.275  -4.304  1.00  0.00           H
ATOM    828 HD22 LEU X  53       3.428  10.647  -3.454  1.00  0.00           H
ATOM    829 HD23 LEU X  53       4.851  11.639  -3.166  1.00  0.00           H
ATOM    830  C   LEU X  53       8.945   9.906  -2.797  1.00  0.00           C
ATOM    831  O   LEU X  53       9.858   9.242  -2.294  1.00  0.00           O
ATOM    832  N   SER X  54       9.195  11.056  -3.377  1.00  0.00           N
ATOM    833  H   SER X  54       8.555  11.377  -4.093  1.00  0.00           H
ATOM    834  CA  SER X  54      10.536  11.619  -3.509  1.00  0.00           C
ATOM    835  HA  SER X  54      11.252  11.083  -2.879  1.00  0.00           H
ATOM    836  CB  SER X  54      11.145  11.325  -4.912  1.00  0.00           C
ATOM    837  HB2 SER X  54      11.226  10.244  -4.933  1.00  0.00           H
ATOM    838  HB3 SER X  54      10.468  11.530  -5.746  1.00  0.00           H
ATOM    839  OG  SER X  54      12.350  11.954  -5.204  1.00  0.00           O
ATOM    840  HG  SER X  54      12.481  11.904  -6.156  1.00  0.00           H
ATOM    841  C   SER X  54      10.632  13.138  -3.272  1.00  0.00           C
ATOM    842  O   SER X  54       9.793  13.910  -3.758  1.00  0.00           O
ATOM    843  N   GLN X  55      11.609  13.559  -2.458  1.00  0.00           N
ATOM    844  H   GLN X  55      12.268  12.920  -2.042  1.00  0.00           H
ATOM    845  CA  GLN X  55      11.922  14.976  -2.190  1.00  0.00           C
ATOM    846  HA  GLN X  55      11.102  15.695  -2.154  1.00  0.00           H
ATOM    847  CB  GLN X  55      12.654  15.048  -0.855  1.00  0.00           C
ATOM    848  HB2 GLN X  55      13.574  14.483  -0.991  1.00  0.00           H
ATOM    849  HB3 GLN X  55      12.869  16.093  -0.640  1.00  0.00           H
ATOM    850  CG  GLN X  55      11.765  14.642   0.330  1.00  0.00           C
ATOM    851  HG2 GLN X  55      11.279  13.705   0.054  1.00  0.00           H
ATOM    852  HG3 GLN X  55      12.256  14.453   1.285  1.00  0.00           H
ATOM    853  CD  GLN X  55      10.634  15.661   0.622  1.00  0.00           C
ATOM    854  OE1 GLN X  55      10.287  16.617  -0.113  1.00  0.00           O
ATOM    855  NE2 GLN X  55       9.826  15.408   1.637  1.00  0.00           N
ATOM    856 HE21 GLN X  55       9.086  16.057   1.854  1.00  0.00           H
ATOM    857 HE22 GLN X  55      10.202  14.727   2.285  1.00  0.00           H
ATOM    858  C   GLN X  55      12.894  15.503  -3.249  1.00  0.00           C
ATOM    859  O   GLN X  55      13.432  16.620  -3.214  1.00  0.00           O
ATOM    860  N   GLY X  56      13.167  14.748  -4.278  1.00  0.00           N
ATOM    861  H   GLY X  56      12.761  13.832  -4.336  1.00  0.00           H
ATOM    862  CA  GLY X  56      14.213  14.887  -5.247  1.00  0.00           C
ATOM    863  HA2 GLY X  56      14.228  14.027  -5.917  1.00  0.00           H
ATOM    864  HA3 GLY X  56      13.923  15.701  -5.913  1.00  0.00           H
ATOM    865  C   GLY X  56      15.539  15.264  -4.683  1.00  0.00           C
ATOM    866  O   GLY X  56      16.210  16.204  -5.145  1.00  0.00           O
ATOM    867  N   THR X  57      15.968  14.526  -3.657  1.00  0.00           N
ATOM    868  H   THR X  57      15.513  13.640  -3.486  1.00  0.00           H
ATOM    869  CA  THR X  57      17.181  14.843  -2.868  1.00  0.00           C
ATOM    870  HA  THR X  57      17.813  15.562  -3.400  1.00  0.00           H
ATOM    871  CB  THR X  57      16.720  15.565  -1.648  1.00  0.00           C
ATOM    872  HB  THR X  57      15.992  14.931  -1.139  1.00  0.00           H
ATOM    873  CG2 THR X  57      17.874  15.934  -0.744  1.00  0.00           C
ATOM    874 HG21 THR X  57      18.453  16.786  -1.103  1.00  0.00           H
ATOM    875 HG22 THR X  57      18.399  15.104  -0.296  1.00  0.00           H
ATOM    876 HG23 THR X  57      17.380  16.399   0.108  1.00  0.00           H
ATOM    877  OG1 THR X  57      16.104  16.785  -2.108  1.00  0.00           O
ATOM    878  HG1 THR X  57      15.308  16.505  -2.576  1.00  0.00           H
ATOM    879  C   THR X  57      17.945  13.585  -2.631  1.00  0.00           C
ATOM    880  O   THR X  57      17.365  12.569  -2.225  1.00  0.00           O
ATOM    881  N   THR X  58      19.255  13.661  -2.885  1.00  0.00           N
ATOM    882  H   THR X  58      19.672  14.485  -3.300  1.00  0.00           H
ATOM    883  CA  THR X  58      20.123  12.468  -2.696  1.00  0.00           C
ATOM    884  HA  THR X  58      19.542  11.550  -2.716  1.00  0.00           H
ATOM    885  CB  THR X  58      21.129  12.315  -3.835  1.00  0.00           C
ATOM    886  HB  THR X  58      21.703  11.420  -3.632  1.00  0.00           H
ATOM    887  CG2 THR X  58      20.458  12.011  -5.213  1.00  0.00           C
ATOM    888 HG21 THR X  58      19.573  12.637  -5.329  1.00  0.00           H
ATOM    889 HG22 THR X  58      20.244  10.946  -5.204  1.00  0.00           H
ATOM    890 HG23 THR X  58      21.197  12.207  -5.981  1.00  0.00           H
ATOM    891  OG1 THR X  58      22.103  13.338  -3.820  1.00  0.00           O
ATOM    892  HG1 THR X  58      22.816  13.168  -4.449  1.00  0.00           H
ATOM    893  C   THR X  58      20.909  12.478  -1.434  1.00  0.00           C
ATOM    894  O   THR X  58      21.018  13.535  -0.805  1.00  0.00           O
ATOM    895  N   ILE X  59      21.506  11.347  -1.088  1.00  0.00           N
ATOM    896  H   ILE X  59      21.469  10.598  -1.753  1.00  0.00           H
ATOM    897  CA  ILE X  59      22.128  11.152   0.249  1.00  0.00           C
ATOM    898  HA  ILE X  59      21.491  11.529   1.048  1.00  0.00           H
ATOM    899  CB  ILE X  59      22.154   9.613   0.449  1.00  0.00           C
ATOM    900  HB  ILE X  59      22.755   9.042  -0.265  1.00  0.00           H
ATOM    901  CG2 ILE X  59      22.984   9.268   1.774  1.00  0.00           C
ATOM    902 HG21 ILE X  59      22.888   9.981   2.577  1.00  0.00           H
ATOM    903 HG22 ILE X  59      24.047   9.153   1.534  1.00  0.00           H
ATOM    904 HG23 ILE X  59      22.671   8.250   2.001  1.00  0.00           H
ATOM    905  CG1 ILE X  59      20.733   8.961   0.493  1.00  0.00           C
ATOM    906 HG12 ILE X  59      20.259   9.322   1.403  1.00  0.00           H
ATOM    907 HG13 ILE X  59      20.226   9.233  -0.436  1.00  0.00           H
ATOM    908  CD1 ILE X  59      20.729   7.414   0.375  1.00  0.00           C
ATOM    909 HD11 ILE X  59      19.747   7.133  -0.027  1.00  0.00           H
ATOM    910 HD12 ILE X  59      20.939   6.918   1.317  1.00  0.00           H
ATOM    911 HD13 ILE X  59      21.603   7.177  -0.223  1.00  0.00           H
ATOM    912  C   ILE X  59      23.588  11.827   0.387  1.00  0.00           C
ATOM    913  O   ILE X  59      23.995  12.282   1.435  1.00  0.00           O
ATOM    914  N   ARG X  60      24.343  11.994  -0.696  1.00  0.00           N
ATOM    915  H   ARG X  60      24.120  11.351  -1.445  1.00  0.00           H
ATOM    916  CA  ARG X  60      25.705  12.558  -0.654  1.00  0.00           C
ATOM    917  HA  ARG X  60      26.019  12.551   0.393  1.00  0.00           H
ATOM    918  CB  ARG X  60      26.627  11.584  -1.456  1.00  0.00           C
ATOM    919  HB2 ARG X  60      27.670  11.745  -1.201  1.00  0.00           H
ATOM    920  HB3 ARG X  60      26.424  10.550  -1.194  1.00  0.00           H
ATOM    921  CG  ARG X  60      26.541  11.749  -2.951  1.00  0.00           C
ATOM    922  HG2 ARG X  60      25.513  11.758  -3.308  1.00  0.00           H
ATOM    923  HG3 ARG X  60      26.990  12.682  -3.303  1.00  0.00           H
ATOM    924  CD  ARG X  60      27.359  10.570  -3.572  1.00  0.00           C
ATOM    925  HD2 ARG X  60      28.390  10.627  -3.241  1.00  0.00           H
ATOM    926  HD3 ARG X  60      26.928   9.654  -3.175  1.00  0.00           H
ATOM    927  NE  ARG X  60      27.197  10.498  -5.043  1.00  0.00           N
ATOM    928  HE  ARG X  60      26.404  10.952  -5.462  1.00  0.00           H
ATOM    929  CZ  ARG X  60      28.167  10.034  -5.877  1.00  0.00           C
ATOM    930  NH1 ARG X  60      29.260   9.599  -5.463  1.00  0.00           N
ATOM    931 HH11 ARG X  60      29.317   9.671  -4.467  1.00  0.00           H
ATOM    932 HH12 ARG X  60      30.008   9.292  -6.070  1.00  0.00           H
ATOM    933  NH2 ARG X  60      27.897  10.014  -7.116  1.00  0.00           N
ATOM    934 HH21 ARG X  60      27.015  10.393  -7.435  1.00  0.00           H
ATOM    935 HH22 ARG X  60      28.576   9.533  -7.683  1.00  0.00           H
ATOM    936  C   ARG X  60      25.958  14.053  -1.019  1.00  0.00           C
ATOM    937  O   ARG X  60      26.943  14.566  -0.542  1.00  0.00           O
ATOM    938  N   GLY X  61      25.015  14.606  -1.807  1.00  0.00           N
ATOM    939  H   GLY X  61      24.064  14.296  -1.953  1.00  0.00           H
ATOM    940  CA  GLY X  61      25.258  15.920  -2.302  1.00  0.00           C
ATOM    941  HA2 GLY X  61      26.183  15.810  -2.874  1.00  0.00           H
ATOM    942  HA3 GLY X  61      24.561  16.281  -3.054  1.00  0.00           H
ATOM    943  C   GLY X  61      25.282  16.975  -1.139  1.00  0.00           C
ATOM    944  O   GLY X  61      24.847  16.641  -0.032  1.00  0.00           O
ATOM    945  N   LYS X  62      25.625  18.244  -1.459  1.00  0.00           N
ATOM    946  H   LYS X  62      26.108  18.297  -2.335  1.00  0.00           H
ATOM    947  CA  LYS X  62      25.567  19.423  -0.603  1.00  0.00           C
ATOM    948  HA  LYS X  62      25.797  19.180   0.436  1.00  0.00           H
ATOM    949  CB  LYS X  62      26.507  20.446  -1.229  1.00  0.00           C
ATOM    950  HB2 LYS X  62      27.508  20.017  -1.103  1.00  0.00           H
ATOM    951  HB3 LYS X  62      26.249  20.587  -2.277  1.00  0.00           H
ATOM    952  CG  LYS X  62      26.573  21.799  -0.420  1.00  0.00           C
ATOM    953  HG2 LYS X  62      26.270  21.614   0.607  1.00  0.00           H
ATOM    954  HG3 LYS X  62      27.556  22.239  -0.516  1.00  0.00           H
ATOM    955  CD  LYS X  62      25.600  22.789  -1.018  1.00  0.00           C
ATOM    956  HD2 LYS X  62      25.973  23.098  -1.994  1.00  0.00           H
ATOM    957  HD3 LYS X  62      24.589  22.372  -1.039  1.00  0.00           H
ATOM    958  CE  LYS X  62      25.421  24.093  -0.239  1.00  0.00           C
ATOM    959  HE2 LYS X  62      26.417  24.457  -0.013  1.00  0.00           H
ATOM    960  HE3 LYS X  62      24.962  24.840  -0.891  1.00  0.00           H
ATOM    961  NZ  LYS X  62      24.522  24.035   0.922  1.00  0.00           N
ATOM    962  HZ1 LYS X  62      24.434  24.975   1.290  1.00  0.00           H
ATOM    963  HZ2 LYS X  62      25.003  23.510   1.642  1.00  0.00           H
ATOM    964  HZ3 LYS X  62      23.640  23.630   0.667  1.00  0.00           H
ATOM    965  C   LYS X  62      24.144  19.962  -0.512  1.00  0.00           C
ATOM    966  O   LYS X  62      23.800  20.520   0.551  1.00  0.00           O
ATOM    967  N   HID X  63      23.200  19.616  -1.361  1.00  0.00           N
ATOM    968  H   HID X  63      23.384  19.128  -2.225  1.00  0.00           H
ATOM    969  CA  HID X  63      21.777  19.990  -1.304  1.00  0.00           C
ATOM    970  HA  HID X  63      21.702  20.975  -0.849  1.00  0.00           H
ATOM    971  CB  HID X  63      21.281  20.079  -2.745  1.00  0.00           C
ATOM    972  HB2 HID X  63      20.304  20.546  -2.858  1.00  0.00           H
ATOM    973  HB3 HID X  63      21.897  20.760  -3.341  1.00  0.00           H
ATOM    974  CG  HID X  63      21.335  18.714  -3.420  1.00  0.00           C
ATOM    975  ND1 HID X  63      22.408  18.011  -3.980  1.00  0.00           N
ATOM    976  HD1 HID X  63      23.367  18.235  -4.202  1.00  0.00           H
ATOM    977  CE1 HID X  63      21.920  16.796  -4.357  1.00  0.00           C
ATOM    978  HE1 HID X  63      22.476  16.079  -4.946  1.00  0.00           H
ATOM    979  NE2 HID X  63      20.585  16.744  -4.049  1.00  0.00           N
ATOM    980  CD2 HID X  63      20.207  17.922  -3.482  1.00  0.00           C
ATOM    981  HD2 HID X  63      19.246  18.257  -3.124  1.00  0.00           H
ATOM    982  C   HID X  63      21.003  18.989  -0.402  1.00  0.00           C
ATOM    983  O   HID X  63      19.802  18.922  -0.453  1.00  0.00           O
ATOM    984  N   SER X  64      21.677  18.136   0.375  1.00  0.00           N
ATOM    985  H   SER X  64      22.657  18.361   0.489  1.00  0.00           H
ATOM    986  CA  SER X  64      21.136  16.927   1.033  1.00  0.00           C
ATOM    987  HA  SER X  64      20.539  16.368   0.319  1.00  0.00           H
ATOM    988  CB  SER X  64      22.245  16.005   1.531  1.00  0.00           C
ATOM    989  HB2 SER X  64      21.902  15.187   2.159  1.00  0.00           H
ATOM    990  HB3 SER X  64      22.772  15.510   0.714  1.00  0.00           H
ATOM    991  OG  SER X  64      23.224  16.744   2.265  1.00  0.00           O
ATOM    992  HG  SER X  64      24.018  16.687   1.730  1.00  0.00           H
ATOM    993  C   SER X  64      20.158  17.202   2.201  1.00  0.00           C
ATOM    994  O   SER X  64      19.514  16.237   2.550  1.00  0.00           O
ATOM    995  N   ASN X  65      20.085  18.425   2.777  1.00  0.00           N
ATOM    996  H   ASN X  65      20.626  19.163   2.360  1.00  0.00           H
ATOM    997  CA  ASN X  65      18.986  18.792   3.690  1.00  0.00           C
ATOM    998  HA  ASN X  65      18.717  17.880   4.218  1.00  0.00           H
ATOM    999  CB  ASN X  65      19.434  19.818   4.826  1.00  0.00           C
ATOM   1000  HB2 ASN X  65      19.425  20.822   4.395  1.00  0.00           H
ATOM   1001  HB3 ASN X  65      18.621  19.982   5.534  1.00  0.00           H
ATOM   1002  CG  ASN X  65      20.727  19.518   5.484  1.00  0.00           C
ATOM   1003  OD1 ASN X  65      20.909  18.429   6.047  1.00  0.00           O
ATOM   1004  ND2 ASN X  65      21.665  20.438   5.460  1.00  0.00           N
ATOM   1005 HD21 ASN X  65      21.525  21.332   5.009  1.00  0.00           H
ATOM   1006 HD22 ASN X  65      22.602  20.174   5.737  1.00  0.00           H
ATOM   1007  C   ASN X  65      17.732  19.223   2.902  1.00  0.00           C
ATOM   1008  O   ASN X  65      17.826  19.654   1.808  1.00  0.00           O
ATOM   1009  N   GLY X  66      16.534  19.238   3.538  1.00  0.00           N
ATOM   1010  H   GLY X  66      16.548  18.865   4.480  1.00  0.00           H
ATOM   1011  CA  GLY X  66      15.155  19.539   2.984  1.00  0.00           C
ATOM   1012  HA2 GLY X  66      14.614  20.217   3.655  1.00  0.00           H
ATOM   1013  HA3 GLY X  66      15.360  20.078   2.063  1.00  0.00           H
ATOM   1014  C   GLY X  66      14.271  18.306   2.826  1.00  0.00           C
ATOM   1015  O   GLY X  66      13.250  18.359   2.119  1.00  0.00           O
ATOM   1016  N   THR X  67      14.733  17.148   3.321  1.00  0.00           N
ATOM   1017  H   THR X  67      15.524  17.244   3.947  1.00  0.00           H
ATOM   1018  CA  THR X  67      14.087  15.824   3.134  1.00  0.00           C
ATOM   1019  HA  THR X  67      13.776  15.772   2.086  1.00  0.00           H
ATOM   1020  CB  THR X  67      15.045  14.651   3.513  1.00  0.00           C
ATOM   1021  HB  THR X  67      14.672  13.706   3.142  1.00  0.00           H
ATOM   1022  CG2 THR X  67      16.357  14.824   2.855  1.00  0.00           C
ATOM   1023 HG21 THR X  67      16.200  15.104   1.815  1.00  0.00           H
ATOM   1024 HG22 THR X  67      16.905  13.904   3.033  1.00  0.00           H
ATOM   1025 HG23 THR X  67      17.010  15.619   3.210  1.00  0.00           H
ATOM   1026  OG1 THR X  67      15.386  14.506   4.876  1.00  0.00           O
ATOM   1027  HG1 THR X  67      15.622  15.402   5.123  1.00  0.00           H
ATOM   1028  C   THR X  67      12.841  15.700   4.081  1.00  0.00           C
ATOM   1029  O   THR X  67      11.931  14.903   3.809  1.00  0.00           O
ATOM   1030  N   ILE X  68      12.850  16.480   5.148  1.00  0.00           N
ATOM   1031  H   ILE X  68      13.697  17.010   5.304  1.00  0.00           H
ATOM   1032  CA  ILE X  68      11.854  16.296   6.239  1.00  0.00           C
ATOM   1033  HA  ILE X  68      11.941  15.230   6.467  1.00  0.00           H
ATOM   1034  CB  ILE X  68      12.339  17.144   7.439  1.00  0.00           C
ATOM   1035  HB  ILE X  68      13.331  16.826   7.755  1.00  0.00           H
ATOM   1036  CG2 ILE X  68      12.559  18.665   7.074  1.00  0.00           C
ATOM   1037 HG21 ILE X  68      13.053  19.326   7.776  1.00  0.00           H
ATOM   1038 HG22 ILE X  68      11.577  19.120   6.943  1.00  0.00           H
ATOM   1039 HG23 ILE X  68      13.121  18.754   6.147  1.00  0.00           H
ATOM   1040  CG1 ILE X  68      11.441  17.076   8.753  1.00  0.00           C
ATOM   1041 HG12 ILE X  68      10.463  17.519   8.552  1.00  0.00           H
ATOM   1042 HG13 ILE X  68      11.384  16.003   8.956  1.00  0.00           H
ATOM   1043  CD1 ILE X  68      11.962  17.829  10.022  1.00  0.00           C
ATOM   1044 HD11 ILE X  68      12.990  17.489  10.161  1.00  0.00           H
ATOM   1045 HD12 ILE X  68      11.458  17.607  10.969  1.00  0.00           H
ATOM   1046 HD13 ILE X  68      11.876  18.914   9.917  1.00  0.00           H
ATOM   1047  C   ILE X  68      10.420  16.622   5.757  1.00  0.00           C
ATOM   1048  O   ILE X  68       9.504  16.258   6.460  1.00  0.00           O
ATOM   1049  N   HID X  69      10.239  17.301   4.609  1.00  0.00           N
ATOM   1050  H   HID X  69      11.102  17.644   4.217  1.00  0.00           H
ATOM   1051  CA  HID X  69       9.056  18.076   4.356  1.00  0.00           C
ATOM   1052  HA  HID X  69       8.560  18.605   5.173  1.00  0.00           H
ATOM   1053  CB  HID X  69       9.434  19.229   3.428  1.00  0.00           C
ATOM   1054  HB2 HID X  69       9.641  18.862   2.422  1.00  0.00           H
ATOM   1055  HB3 HID X  69       8.526  19.812   3.253  1.00  0.00           H
ATOM   1056  CG  HID X  69      10.495  20.211   3.869  1.00  0.00           C
ATOM   1057  ND1 HID X  69      11.586  20.639   3.196  1.00  0.00           N
ATOM   1058  HD1 HID X  69      12.014  20.195   2.397  1.00  0.00           H
ATOM   1059  CE1 HID X  69      12.102  21.705   3.879  1.00  0.00           C
ATOM   1060  HE1 HID X  69      13.088  22.052   3.604  1.00  0.00           H
ATOM   1061  NE2 HID X  69      11.428  21.945   5.028  1.00  0.00           N
ATOM   1062  CD2 HID X  69      10.364  21.011   4.985  1.00  0.00           C
ATOM   1063  HD2 HID X  69       9.558  20.902   5.690  1.00  0.00           H
ATOM   1064  C   HID X  69       8.028  17.157   3.642  1.00  0.00           C
ATOM   1065  O   HID X  69       7.799  17.202   2.389  1.00  0.00           O
ATOM   1066  N   ASP X  70       7.533  16.163   4.355  1.00  0.00           N
ATOM   1067  H   ASP X  70       7.901  16.017   5.287  1.00  0.00           H
ATOM   1068  CA  ASP X  70       6.697  15.075   3.850  1.00  0.00           C
ATOM   1069  HA  ASP X  70       7.271  14.415   3.205  1.00  0.00           H
ATOM   1070  CB  ASP X  70       6.369  14.231   5.043  1.00  0.00           C
ATOM   1071  HB2 ASP X  70       6.045  14.807   5.907  1.00  0.00           H
ATOM   1072  HB3 ASP X  70       5.587  13.571   4.672  1.00  0.00           H
ATOM   1073  CG  ASP X  70       7.585  13.464   5.554  1.00  0.00           C
ATOM   1074  OD1 ASP X  70       8.476  13.232   4.760  1.00  0.00           O
ATOM   1075  OD2 ASP X  70       7.665  13.045   6.701  1.00  0.00           O
ATOM   1076  C   ASP X  70       5.422  15.547   3.099  1.00  0.00           C
ATOM   1077  O   ASP X  70       5.023  14.837   2.171  1.00  0.00           O
ATOM   1078  N   ARG X  71       4.930  16.779   3.276  1.00  0.00           N
ATOM   1079  H   ARG X  71       5.210  17.333   4.070  1.00  0.00           H
ATOM   1080  CA  ARG X  71       3.892  17.363   2.429  1.00  0.00           C
ATOM   1081  HA  ARG X  71       3.775  16.616   1.634  1.00  0.00           H
ATOM   1082  CB  ARG X  71       2.541  17.411   3.131  1.00  0.00           C
ATOM   1083  HB2 ARG X  71       2.752  17.844   4.104  1.00  0.00           H
ATOM   1084  HB3 ARG X  71       1.889  18.057   2.547  1.00  0.00           H
ATOM   1085  CG  ARG X  71       1.927  16.071   3.277  1.00  0.00           C
ATOM   1086  HG2 ARG X  71       2.050  15.515   2.356  1.00  0.00           H
ATOM   1087  HG3 ARG X  71       2.455  15.531   4.067  1.00  0.00           H
ATOM   1088  CD  ARG X  71       0.422  16.289   3.620  1.00  0.00           C
ATOM   1089  HD2 ARG X  71       0.033  16.891   2.788  1.00  0.00           H
ATOM   1090  HD3 ARG X  71      -0.105  15.333   3.614  1.00  0.00           H
ATOM   1091  NE  ARG X  71       0.256  16.976   4.930  1.00  0.00           N
ATOM   1092  HE  ARG X  71       0.180  17.987   4.882  1.00  0.00           H
ATOM   1093  CZ  ARG X  71       0.070  16.467   6.137  1.00  0.00           C
ATOM   1094  NH1 ARG X  71      -0.082  15.208   6.350  1.00  0.00           N
ATOM   1095 HH11 ARG X  71       0.004  14.570   5.571  1.00  0.00           H
ATOM   1096 HH12 ARG X  71      -0.513  14.936   7.222  1.00  0.00           H
ATOM   1097  NH2 ARG X  71      -0.050  17.247   7.123  1.00  0.00           N
ATOM   1098 HH21 ARG X  71       0.369  18.160   7.094  1.00  0.00           H
ATOM   1099 HH22 ARG X  71      -0.023  16.769   8.010  1.00  0.00           H
ATOM   1100  C   ARG X  71       4.254  18.570   1.476  1.00  0.00           C
ATOM   1101  O   ARG X  71       3.448  19.480   1.105  1.00  0.00           O
ATOM   1102  N   SER X  72       5.540  18.658   1.117  1.00  0.00           N
ATOM   1103  H   SER X  72       6.251  18.067   1.517  1.00  0.00           H
ATOM   1104  CA  SER X  72       6.118  19.796   0.373  1.00  0.00           C
ATOM   1105  HA  SER X  72       5.995  20.704   0.963  1.00  0.00           H
ATOM   1106  CB  SER X  72       7.603  19.542   0.187  1.00  0.00           C
ATOM   1107  HB2 SER X  72       8.178  19.680   1.107  1.00  0.00           H
ATOM   1108  HB3 SER X  72       7.727  18.493  -0.107  1.00  0.00           H
ATOM   1109  OG  SER X  72       8.072  20.470  -0.776  1.00  0.00           O
ATOM   1110  HG  SER X  72       8.745  21.059  -0.412  1.00  0.00           H
ATOM   1111  C   SER X  72       5.403  19.978  -0.968  1.00  0.00           C
ATOM   1112  O   SER X  72       5.031  18.966  -1.615  1.00  0.00           O
ATOM   1113  N   GLN X  73       5.174  21.259  -1.327  1.00  0.00           N
ATOM   1114  H   GLN X  73       5.283  22.113  -0.794  1.00  0.00           H
ATOM   1115  CA  GLN X  73       4.731  21.536  -2.732  1.00  0.00           C
ATOM   1116  HA  GLN X  73       3.698  21.253  -2.944  1.00  0.00           H
ATOM   1117  CB  GLN X  73       4.740  23.085  -2.768  1.00  0.00           C
ATOM   1118  HB2 GLN X  73       4.194  23.535  -3.599  1.00  0.00           H
ATOM   1119  HB3 GLN X  73       4.245  23.469  -1.863  1.00  0.00           H
ATOM   1120  CG  GLN X  73       6.145  23.723  -2.789  1.00  0.00           C
ATOM   1121  HG2 GLN X  73       6.809  23.224  -2.070  1.00  0.00           H
ATOM   1122  HG3 GLN X  73       6.617  23.451  -3.728  1.00  0.00           H
ATOM   1123  CD  GLN X  73       6.232  25.267  -2.600  1.00  0.00           C
ATOM   1124  OE1 GLN X  73       6.820  25.869  -1.728  1.00  0.00           O
ATOM   1125  NE2 GLN X  73       5.635  26.038  -3.460  1.00  0.00           N
ATOM   1126 HE21 GLN X  73       5.504  27.024  -3.264  1.00  0.00           H
ATOM   1127 HE22 GLN X  73       5.191  25.553  -4.226  1.00  0.00           H
ATOM   1128  C   GLN X  73       5.677  20.861  -3.809  1.00  0.00           C
ATOM   1129  O   GLN X  73       5.349  20.395  -4.921  1.00  0.00           O
ATOM   1130  N   TYR X  74       6.927  20.655  -3.414  1.00  0.00           N
ATOM   1131  H   TYR X  74       7.173  20.961  -2.489  1.00  0.00           H
ATOM   1132  CA  TYR X  74       7.959  20.129  -4.371  1.00  0.00           C
ATOM   1133  HA  TYR X  74       7.589  20.450  -5.340  1.00  0.00           H
ATOM   1134  CB  TYR X  74       9.343  20.769  -4.011  1.00  0.00           C
ATOM   1135  HB2 TYR X  74       9.602  20.464  -2.997  1.00  0.00           H
ATOM   1136  HB3 TYR X  74      10.123  20.342  -4.644  1.00  0.00           H
ATOM   1137  CG  TYR X  74       9.483  22.232  -4.099  1.00  0.00           C
ATOM   1138  CD1 TYR X  74       9.844  22.995  -2.965  1.00  0.00           C
ATOM   1139  HD1 TYR X  74      10.058  22.391  -2.095  1.00  0.00           H
ATOM   1140  CE1 TYR X  74       9.902  24.408  -2.998  1.00  0.00           C
ATOM   1141  HE1 TYR X  74      10.273  25.060  -2.216  1.00  0.00           H
ATOM   1142  CZ  TYR X  74       9.658  25.070  -4.235  1.00  0.00           C
ATOM   1143  OH  TYR X  74       9.574  26.409  -4.407  1.00  0.00           O
ATOM   1144  HH  TYR X  74       9.293  26.713  -5.269  1.00  0.00           H
ATOM   1145  CE2 TYR X  74       9.398  24.293  -5.387  1.00  0.00           C
ATOM   1146  HE2 TYR X  74       9.210  24.779  -6.327  1.00  0.00           H
ATOM   1147  CD2 TYR X  74       9.277  22.866  -5.293  1.00  0.00           C
ATOM   1148  HD2 TYR X  74       9.129  22.268  -6.173  1.00  0.00           H
ATOM   1149  C   TYR X  74       8.041  18.605  -4.506  1.00  0.00           C
ATOM   1150  O   TYR X  74       8.495  18.059  -5.563  1.00  0.00           O
ATOM   1151  N   ARG X  75       7.637  17.833  -3.484  1.00  0.00           N
ATOM   1152  H   ARG X  75       7.489  18.293  -2.599  1.00  0.00           H
ATOM   1153  CA  ARG X  75       7.523  16.354  -3.418  1.00  0.00           C
ATOM   1154  HA  ARG X  75       8.512  15.889  -3.346  1.00  0.00           H
ATOM   1155  CB  ARG X  75       6.821  15.850  -2.117  1.00  0.00           C
ATOM   1156  HB2 ARG X  75       6.763  16.765  -1.529  1.00  0.00           H
ATOM   1157  HB3 ARG X  75       5.795  15.568  -2.379  1.00  0.00           H
ATOM   1158  CG  ARG X  75       7.514  14.663  -1.452  1.00  0.00           C
ATOM   1159  HG2 ARG X  75       7.305  13.838  -2.134  1.00  0.00           H
ATOM   1160  HG3 ARG X  75       8.584  14.856  -1.368  1.00  0.00           H
ATOM   1161  CD  ARG X  75       6.892  14.373  -0.090  1.00  0.00           C
ATOM   1162  HD2 ARG X  75       7.061  15.282   0.504  1.00  0.00           H
ATOM   1163  HD3 ARG X  75       5.818  14.174  -0.147  1.00  0.00           H
ATOM   1164  NE  ARG X  75       7.603  13.238   0.554  1.00  0.00           N
ATOM   1165  HE  ARG X  75       8.593  13.125   0.376  1.00  0.00           H
ATOM   1166  CZ  ARG X  75       7.086  12.355   1.315  1.00  0.00           C
ATOM   1167  NH1 ARG X  75       5.830  12.311   1.682  1.00  0.00           N
ATOM   1168 HH11 ARG X  75       5.177  13.062   1.518  1.00  0.00           H
ATOM   1169 HH12 ARG X  75       5.546  11.558   2.300  1.00  0.00           H
ATOM   1170  NH2 ARG X  75       7.725  11.338   1.741  1.00  0.00           N
ATOM   1171 HH21 ARG X  75       8.687  11.368   1.455  1.00  0.00           H
ATOM   1172 HH22 ARG X  75       7.369  10.903   2.584  1.00  0.00           H
ATOM   1173  C   ARG X  75       6.829  15.718  -4.700  1.00  0.00           C
ATOM   1174  O   ARG X  75       5.911  16.347  -5.227  1.00  0.00           O
ATOM   1175  N   ALA X  76       7.310  14.591  -5.148  1.00  0.00           N
ATOM   1176  H   ALA X  76       8.005  14.101  -4.599  1.00  0.00           H
ATOM   1177  CA  ALA X  76       6.983  13.899  -6.443  1.00  0.00           C
ATOM   1178  HA  ALA X  76       6.055  14.278  -6.889  1.00  0.00           H
ATOM   1179  CB  ALA X  76       8.088  14.246  -7.490  1.00  0.00           C
ATOM   1180  HB1 ALA X  76       7.794  13.995  -8.504  1.00  0.00           H
ATOM   1181  HB2 ALA X  76       9.031  13.800  -7.177  1.00  0.00           H
ATOM   1182  HB3 ALA X  76       8.174  15.334  -7.492  1.00  0.00           H
ATOM   1183  C   ALA X  76       6.941  12.393  -6.202  1.00  0.00           C
ATOM   1184  O   ALA X  76       7.791  11.840  -5.503  1.00  0.00           O
ATOM   1185  N   LEU X  77       5.982  11.723  -6.811  1.00  0.00           N
ATOM   1186  H   LEU X  77       5.430  12.220  -7.498  1.00  0.00           H
ATOM   1187  CA  LEU X  77       5.988  10.281  -7.107  1.00  0.00           C
ATOM   1188  HA  LEU X  77       6.168   9.776  -6.158  1.00  0.00           H
ATOM   1189  CB  LEU X  77       4.595   9.883  -7.585  1.00  0.00           C
ATOM   1190  HB2 LEU X  77       3.738  10.272  -7.040  1.00  0.00           H
ATOM   1191  HB3 LEU X  77       4.480  10.463  -8.504  1.00  0.00           H
ATOM   1192  CG  LEU X  77       4.382   8.365  -7.781  1.00  0.00           C
ATOM   1193  HG  LEU X  77       5.219   7.939  -8.330  1.00  0.00           H
ATOM   1194  CD1 LEU X  77       4.496   7.654  -6.474  1.00  0.00           C
ATOM   1195 HD11 LEU X  77       4.068   6.650  -6.455  1.00  0.00           H
ATOM   1196 HD12 LEU X  77       4.071   8.216  -5.645  1.00  0.00           H
ATOM   1197 HD13 LEU X  77       5.544   7.527  -6.218  1.00  0.00           H
ATOM   1198  CD2 LEU X  77       3.121   7.938  -8.451  1.00  0.00           C
ATOM   1199 HD21 LEU X  77       2.388   8.447  -7.826  1.00  0.00           H
ATOM   1200 HD22 LEU X  77       3.072   8.323  -9.469  1.00  0.00           H
ATOM   1201 HD23 LEU X  77       3.009   6.885  -8.223  1.00  0.00           H
ATOM   1202  C   LEU X  77       7.094   9.954  -8.172  1.00  0.00           C
ATOM   1203  O   LEU X  77       7.187  10.645  -9.228  1.00  0.00           O
ATOM   1204  N   ILE X  78       7.841   8.908  -7.890  1.00  0.00           N
ATOM   1205  H   ILE X  78       7.837   8.547  -6.942  1.00  0.00           H
ATOM   1206  CA  ILE X  78       8.876   8.355  -8.729  1.00  0.00           C
ATOM   1207  HA  ILE X  78       8.834   8.813  -9.719  1.00  0.00           H
ATOM   1208  CB  ILE X  78      10.275   8.562  -8.248  1.00  0.00           C
ATOM   1209  HB  ILE X  78      10.908   8.038  -8.967  1.00  0.00           H
ATOM   1210  CG2 ILE X  78      10.561  10.010  -8.228  1.00  0.00           C
ATOM   1211 HG21 ILE X  78      10.617  10.460  -9.212  1.00  0.00           H
ATOM   1212 HG22 ILE X  78      11.500  10.120  -7.684  1.00  0.00           H
ATOM   1213 HG23 ILE X  78       9.811  10.507  -7.601  1.00  0.00           H
ATOM   1214  CG1 ILE X  78      10.794   7.891  -6.857  1.00  0.00           C
ATOM   1215 HG12 ILE X  78      10.326   8.465  -6.054  1.00  0.00           H
ATOM   1216 HG13 ILE X  78      10.383   6.881  -6.800  1.00  0.00           H
ATOM   1217  CD1 ILE X  78      12.267   7.807  -6.691  1.00  0.00           C
ATOM   1218 HD11 ILE X  78      12.566   7.146  -7.499  1.00  0.00           H
ATOM   1219 HD12 ILE X  78      12.477   7.355  -5.723  1.00  0.00           H
ATOM   1220 HD13 ILE X  78      12.907   8.683  -6.775  1.00  0.00           H
ATOM   1221  C   ILE X  78       8.723   6.790  -8.993  1.00  0.00           C
ATOM   1222  O   ILE X  78       8.285   6.132  -8.081  1.00  0.00           O
ATOM   1223  N   SER X  79       9.059   6.339 -10.156  1.00  0.00           N
ATOM   1224  H   SER X  79       9.272   7.002 -10.889  1.00  0.00           H
ATOM   1225  CA  SER X  79       9.107   4.851 -10.442  1.00  0.00           C
ATOM   1226  HA  SER X  79       9.060   4.227  -9.553  1.00  0.00           H
ATOM   1227  CB  SER X  79       7.952   4.411 -11.365  1.00  0.00           C
ATOM   1228  HB2 SER X  79       7.966   3.319 -11.451  1.00  0.00           H
ATOM   1229  HB3 SER X  79       7.049   4.646 -10.808  1.00  0.00           H
ATOM   1230  OG  SER X  79       8.002   4.918 -12.682  1.00  0.00           O
ATOM   1231  HG  SER X  79       7.215   5.468 -12.743  1.00  0.00           H
ATOM   1232  C   SER X  79      10.455   4.491 -11.017  1.00  0.00           C
ATOM   1233  O   SER X  79      11.033   5.225 -11.895  1.00  0.00           O
ATOM   1234  N   TRP X  80      10.935   3.309 -10.689  1.00  0.00           N
ATOM   1235  H   TRP X  80      10.381   2.676 -10.136  1.00  0.00           H
ATOM   1236  CA  TRP X  80      12.129   2.698 -11.242  1.00  0.00           C
ATOM   1237  HA  TRP X  80      12.397   3.140 -12.201  1.00  0.00           H
ATOM   1238  CB  TRP X  80      13.455   3.046 -10.405  1.00  0.00           C
ATOM   1239  HB2 TRP X  80      14.321   2.882 -11.037  1.00  0.00           H
ATOM   1240  HB3 TRP X  80      13.490   4.116 -10.190  1.00  0.00           H
ATOM   1241  CG  TRP X  80      13.501   2.300  -9.088  1.00  0.00           C
ATOM   1242  CD1 TRP X  80      14.102   1.067  -8.850  1.00  0.00           C
ATOM   1243  HD1 TRP X  80      14.720   0.461  -9.496  1.00  0.00           H
ATOM   1244  NE1 TRP X  80      14.058   0.979  -7.475  1.00  0.00           N
ATOM   1245  HE1 TRP X  80      14.635   0.361  -6.926  1.00  0.00           H
ATOM   1246  CE2 TRP X  80      13.263   1.883  -6.773  1.00  0.00           C
ATOM   1247  CZ2 TRP X  80      12.788   1.911  -5.513  1.00  0.00           C
ATOM   1248  HZ2 TRP X  80      12.996   1.196  -4.732  1.00  0.00           H
ATOM   1249  CH2 TRP X  80      11.979   3.071  -5.206  1.00  0.00           C
ATOM   1250  HH2 TRP X  80      11.650   3.134  -4.172  1.00  0.00           H
ATOM   1251  CZ3 TRP X  80      11.668   4.087  -6.193  1.00  0.00           C
ATOM   1252  HZ3 TRP X  80      11.080   4.950  -5.919  1.00  0.00           H
ATOM   1253  CE3 TRP X  80      12.101   3.883  -7.520  1.00  0.00           C
ATOM   1254  HE3 TRP X  80      12.002   4.718  -8.201  1.00  0.00           H
ATOM   1255  CD2 TRP X  80      12.925   2.772  -7.834  1.00  0.00           C
ATOM   1256  C   TRP X  80      11.900   1.176 -11.568  1.00  0.00           C
ATOM   1257  O   TRP X  80      11.075   0.559 -10.871  1.00  0.00           O
ATOM   1258  N   PRO X  81      12.735   0.523 -12.472  1.00  0.00           N
ATOM   1259  CD  PRO X  81      13.716   1.145 -13.394  1.00  0.00           C
ATOM   1260  HD2 PRO X  81      14.560   1.525 -12.811  1.00  0.00           H
ATOM   1261  HD3 PRO X  81      13.249   2.006 -13.869  1.00  0.00           H
ATOM   1262  CG  PRO X  81      14.103   0.111 -14.402  1.00  0.00           C
ATOM   1263  HG2 PRO X  81      15.103   0.248 -14.825  1.00  0.00           H
ATOM   1264  HG3 PRO X  81      13.380   0.210 -15.212  1.00  0.00           H
ATOM   1265  CB  PRO X  81      13.975  -1.217 -13.700  1.00  0.00           C
ATOM   1266  HB2 PRO X  81      14.886  -1.509 -13.184  1.00  0.00           H
ATOM   1267  HB3 PRO X  81      13.712  -2.004 -14.396  1.00  0.00           H
ATOM   1268  CA  PRO X  81      12.802  -0.905 -12.828  1.00  0.00           C
ATOM   1269  HA  PRO X  81      11.886  -1.144 -13.379  1.00  0.00           H
ATOM   1270  C   PRO X  81      12.916  -1.799 -11.598  1.00  0.00           C
ATOM   1271  O   PRO X  81      13.700  -1.425 -10.761  1.00  0.00           O
ATOM   1272  N   LEU X  82      12.215  -2.921 -11.439  1.00  0.00           N
ATOM   1273  H   LEU X  82      11.587  -3.142 -12.197  1.00  0.00           H
ATOM   1274  CA  LEU X  82      12.083  -3.935 -10.339  1.00  0.00           C
ATOM   1275  HA  LEU X  82      11.616  -3.468  -9.468  1.00  0.00           H
ATOM   1276  CB  LEU X  82      11.244  -5.118 -10.869  1.00  0.00           C
ATOM   1277  HB2 LEU X  82      10.216  -4.779 -10.846  1.00  0.00           H
ATOM   1278  HB3 LEU X  82      11.515  -5.303 -11.915  1.00  0.00           H
ATOM   1279  CG  LEU X  82      11.137  -6.431 -10.020  1.00  0.00           C
ATOM   1280  HG  LEU X  82      12.124  -6.894  -9.970  1.00  0.00           H
ATOM   1281  CD1 LEU X  82      10.586  -6.135  -8.614  1.00  0.00           C
ATOM   1282 HD11 LEU X  82      10.547  -7.089  -8.075  1.00  0.00           H
ATOM   1283 HD12 LEU X  82       9.658  -5.578  -8.703  1.00  0.00           H
ATOM   1284 HD13 LEU X  82      11.351  -5.497  -8.170  1.00  0.00           H
ATOM   1285  CD2 LEU X  82      10.225  -7.385 -10.872  1.00  0.00           C
ATOM   1286 HD21 LEU X  82       9.775  -8.092 -10.174  1.00  0.00           H
ATOM   1287 HD22 LEU X  82       9.523  -6.861 -11.517  1.00  0.00           H
ATOM   1288 HD23 LEU X  82      10.881  -7.937 -11.550  1.00  0.00           H
ATOM   1289  C   LEU X  82      13.485  -4.477  -9.770  1.00  0.00           C
ATOM   1290  O   LEU X  82      14.381  -4.947 -10.573  1.00  0.00           O
ATOM   1291  N   SER X  83      13.686  -4.390  -8.473  1.00  0.00           N
ATOM   1292  H   SER X  83      12.959  -4.236  -7.798  1.00  0.00           H
ATOM   1293  CA  SER X  83      14.949  -4.672  -7.756  1.00  0.00           C
ATOM   1294  HA  SER X  83      14.661  -4.447  -6.732  1.00  0.00           H
ATOM   1295  CB  SER X  83      15.379  -6.111  -7.797  1.00  0.00           C
ATOM   1296  HB2 SER X  83      15.666  -6.287  -8.830  1.00  0.00           H
ATOM   1297  HB3 SER X  83      16.305  -6.345  -7.277  1.00  0.00           H
ATOM   1298  OG  SER X  83      14.297  -6.913  -7.418  1.00  0.00           O
ATOM   1299  HG  SER X  83      14.651  -7.790  -7.261  1.00  0.00           H
ATOM   1300  C   SER X  83      16.185  -3.782  -8.028  1.00  0.00           C
ATOM   1301  O   SER X  83      17.333  -4.054  -7.563  1.00  0.00           O
ATOM   1302  N   SER X  84      16.125  -2.760  -8.898  1.00  0.00           N
ATOM   1303  H   SER X  84      15.236  -2.689  -9.379  1.00  0.00           H
ATOM   1304  CA  SER X  84      17.185  -1.766  -9.039  1.00  0.00           C
ATOM   1305  HA  SER X  84      18.127  -2.312  -9.040  1.00  0.00           H
ATOM   1306  CB  SER X  84      16.917  -1.016 -10.397  1.00  0.00           C
ATOM   1307  HB2 SER X  84      16.099  -1.524 -10.898  1.00  0.00           H
ATOM   1308  HB3 SER X  84      16.585  -0.005 -10.132  1.00  0.00           H
ATOM   1309  OG  SER X  84      18.066  -0.803 -11.160  1.00  0.00           O
ATOM   1310  HG  SER X  84      18.251  -1.645 -11.591  1.00  0.00           H
ATOM   1311  C   SER X  84      17.309  -0.773  -7.824  1.00  0.00           C
ATOM   1312  O   SER X  84      16.404  -0.817  -6.941  1.00  0.00           O
ATOM   1313  N   PRO X  85      18.272   0.097  -7.724  1.00  0.00           N
ATOM   1314  CD  PRO X  85      19.491   0.132  -8.522  1.00  0.00           C
ATOM   1315  HD2 PRO X  85      19.318   0.518  -9.530  1.00  0.00           H
ATOM   1316  HD3 PRO X  85      20.017  -0.813  -8.687  1.00  0.00           H
ATOM   1317  CG  PRO X  85      20.443   1.167  -7.953  1.00  0.00           C
ATOM   1318  HG2 PRO X  85      20.345   2.044  -8.586  1.00  0.00           H
ATOM   1319  HG3 PRO X  85      21.489   0.879  -7.915  1.00  0.00           H
ATOM   1320  CB  PRO X  85      19.937   1.426  -6.505  1.00  0.00           C
ATOM   1321  HB2 PRO X  85      20.074   2.471  -6.236  1.00  0.00           H
ATOM   1322  HB3 PRO X  85      20.461   0.692  -5.891  1.00  0.00           H
ATOM   1323  CA  PRO X  85      18.423   1.131  -6.672  1.00  0.00           C
ATOM   1324  HA  PRO X  85      17.962   0.795  -5.747  1.00  0.00           H
ATOM   1325  C   PRO X  85      17.718   2.402  -7.222  1.00  0.00           C
ATOM   1326  O   PRO X  85      17.901   2.686  -8.390  1.00  0.00           O
ATOM   1327  N   PRO X  86      17.004   3.231  -6.386  1.00  0.00           N
ATOM   1328  CD  PRO X  86      16.550   2.812  -5.030  1.00  0.00           C
ATOM   1329  HD2 PRO X  86      17.330   2.616  -4.288  1.00  0.00           H
ATOM   1330  HD3 PRO X  86      15.890   1.959  -5.194  1.00  0.00           H
ATOM   1331  CG  PRO X  86      15.574   3.868  -4.540  1.00  0.00           C
ATOM   1332  HG2 PRO X  86      16.026   4.383  -3.692  1.00  0.00           H
ATOM   1333  HG3 PRO X  86      14.619   3.502  -4.162  1.00  0.00           H
ATOM   1334  CB  PRO X  86      15.401   4.867  -5.679  1.00  0.00           C
ATOM   1335  HB2 PRO X  86      15.375   5.907  -5.379  1.00  0.00           H
ATOM   1336  HB3 PRO X  86      14.471   4.612  -6.185  1.00  0.00           H
ATOM   1337  CA  PRO X  86      16.472   4.489  -6.726  1.00  0.00           C
ATOM   1338  HA  PRO X  86      16.042   4.424  -7.729  1.00  0.00           H
ATOM   1339  C   PRO X  86      17.644   5.481  -6.834  1.00  0.00           C
ATOM   1340  O   PRO X  86      17.897   6.185  -5.872  1.00  0.00           O
ATOM   1341  N   THR X  87      18.415   5.498  -7.975  1.00  0.00           N
ATOM   1342  H   THR X  87      18.277   4.695  -8.574  1.00  0.00           H
ATOM   1343  CA  THR X  87      19.301   6.659  -8.301  1.00  0.00           C
ATOM   1344  HA  THR X  87      19.677   7.138  -7.392  1.00  0.00           H
ATOM   1345  CB  THR X  87      20.521   6.105  -9.043  1.00  0.00           C
ATOM   1346  HB  THR X  87      21.160   6.949  -9.327  1.00  0.00           H
ATOM   1347  CG2 THR X  87      21.438   5.077  -8.359  1.00  0.00           C
ATOM   1348 HG21 THR X  87      21.871   5.603  -7.503  1.00  0.00           H
ATOM   1349 HG22 THR X  87      22.289   4.831  -9.001  1.00  0.00           H
ATOM   1350 HG23 THR X  87      20.867   4.210  -8.025  1.00  0.00           H
ATOM   1351  OG1 THR X  87      20.093   5.587 -10.251  1.00  0.00           O
ATOM   1352  HG1 THR X  87      19.217   5.215 -10.135  1.00  0.00           H
ATOM   1353  C   THR X  87      18.597   7.737  -9.099  1.00  0.00           C
ATOM   1354  O   THR X  87      17.568   7.521  -9.744  1.00  0.00           O
ATOM   1355  N   VAL X  88      19.171   8.905  -9.082  1.00  0.00           N
ATOM   1356  H   VAL X  88      19.965   9.119  -8.506  1.00  0.00           H
ATOM   1357  CA  VAL X  88      18.808   9.901 -10.083  1.00  0.00           C
ATOM   1358  HA  VAL X  88      17.798  10.243  -9.827  1.00  0.00           H
ATOM   1359  CB  VAL X  88      19.556  11.262 -10.017  1.00  0.00           C
ATOM   1360  HB  VAL X  88      19.134  12.024 -10.681  1.00  0.00           H
ATOM   1361  CG1 VAL X  88      19.499  11.944  -8.580  1.00  0.00           C
ATOM   1362 HG11 VAL X  88      18.537  12.380  -8.336  1.00  0.00           H
ATOM   1363 HG12 VAL X  88      19.624  11.174  -7.811  1.00  0.00           H
ATOM   1364 HG13 VAL X  88      20.247  12.732  -8.484  1.00  0.00           H
ATOM   1365  CG2 VAL X  88      21.036  11.171 -10.420  1.00  0.00           C
ATOM   1366 HG21 VAL X  88      21.108  10.942 -11.487  1.00  0.00           H
ATOM   1367 HG22 VAL X  88      21.426  10.347  -9.807  1.00  0.00           H
ATOM   1368 HG23 VAL X  88      21.592  12.084 -10.235  1.00  0.00           H
ATOM   1369  C   VAL X  88      18.857   9.446 -11.529  1.00  0.00           C
ATOM   1370  O   VAL X  88      18.129   9.991 -12.432  1.00  0.00           O
ATOM   1371  N   TYR X  89      19.781   8.546 -11.839  1.00  0.00           N
ATOM   1372  H   TYR X  89      20.193   8.041 -11.074  1.00  0.00           H
ATOM   1373  CA  TYR X  89      20.099   8.208 -13.190  1.00  0.00           C
ATOM   1374  HA  TYR X  89      20.226   9.108 -13.788  1.00  0.00           H
ATOM   1375  CB  TYR X  89      21.421   7.540 -13.280  1.00  0.00           C
ATOM   1376  HB2 TYR X  89      21.332   6.506 -12.917  1.00  0.00           H
ATOM   1377  HB3 TYR X  89      21.889   7.405 -14.258  1.00  0.00           H
ATOM   1378  CG  TYR X  89      22.474   7.909 -12.333  1.00  0.00           C
ATOM   1379  CD1 TYR X  89      23.251   9.123 -12.367  1.00  0.00           C
ATOM   1380  HD1 TYR X  89      23.087   9.887 -13.114  1.00  0.00           H
ATOM   1381  CE1 TYR X  89      24.338   9.288 -11.534  1.00  0.00           C
ATOM   1382  HE1 TYR X  89      24.887  10.216 -11.649  1.00  0.00           H
ATOM   1383  CZ  TYR X  89      24.624   8.402 -10.481  1.00  0.00           C
ATOM   1384  OH  TYR X  89      25.639   8.675  -9.632  1.00  0.00           O
ATOM   1385  HH  TYR X  89      26.278   9.177 -10.145  1.00  0.00           H
ATOM   1386  CE2 TYR X  89      23.867   7.253 -10.390  1.00  0.00           C
ATOM   1387  HE2 TYR X  89      24.066   6.500  -9.642  1.00  0.00           H
ATOM   1388  CD2 TYR X  89      22.884   6.970 -11.347  1.00  0.00           C
ATOM   1389  HD2 TYR X  89      22.333   6.049 -11.290  1.00  0.00           H
ATOM   1390  C   TYR X  89      19.009   7.269 -13.890  1.00  0.00           C
ATOM   1391  O   TYR X  89      18.893   7.211 -15.077  1.00  0.00           O
ATOM   1392  N   ASN X  90      18.239   6.582 -13.047  1.00  0.00           N
ATOM   1393  H   ASN X  90      18.447   6.685 -12.070  1.00  0.00           H
ATOM   1394  CA  ASN X  90      17.187   5.620 -13.577  1.00  0.00           C
ATOM   1395  HA  ASN X  90      17.071   5.715 -14.658  1.00  0.00           H
ATOM   1396  CB  ASN X  90      17.532   4.165 -13.163  1.00  0.00           C
ATOM   1397  HB2 ASN X  90      16.871   3.477 -13.699  1.00  0.00           H
ATOM   1398  HB3 ASN X  90      18.566   3.953 -13.448  1.00  0.00           H
ATOM   1399  CG  ASN X  90      17.398   3.791 -11.655  1.00  0.00           C
ATOM   1400  OD1 ASN X  90      17.430   4.664 -10.782  1.00  0.00           O
ATOM   1401  ND2 ASN X  90      17.130   2.557 -11.314  1.00  0.00           N
ATOM   1402 HD21 ASN X  90      17.062   1.855 -12.030  1.00  0.00           H
ATOM   1403 HD22 ASN X  90      16.946   2.374 -10.341  1.00  0.00           H
ATOM   1404  C   ASN X  90      15.783   6.038 -13.158  1.00  0.00           C
ATOM   1405  O   ASN X  90      14.821   5.737 -13.821  1.00  0.00           O
ATOM   1406  N   SER X  91      15.724   6.732 -12.058  1.00  0.00           N
ATOM   1407  H   SER X  91      16.554   6.952 -11.526  1.00  0.00           H
ATOM   1408  CA  SER X  91      14.327   7.002 -11.588  1.00  0.00           C
ATOM   1409  HA  SER X  91      13.794   6.087 -11.334  1.00  0.00           H
ATOM   1410  CB  SER X  91      14.432   7.635 -10.240  1.00  0.00           C
ATOM   1411  HB2 SER X  91      15.011   8.554 -10.324  1.00  0.00           H
ATOM   1412  HB3 SER X  91      13.436   7.886  -9.880  1.00  0.00           H
ATOM   1413  OG  SER X  91      15.047   6.847  -9.271  1.00  0.00           O
ATOM   1414  HG  SER X  91      15.990   6.933  -9.443  1.00  0.00           H
ATOM   1415  C   SER X  91      13.429   7.865 -12.547  1.00  0.00           C
ATOM   1416  O   SER X  91      13.639   9.087 -12.657  1.00  0.00           O
ATOM   1417  N   ARG X  92      12.376   7.327 -13.249  1.00  0.00           N
ATOM   1418  H   ARG X  92      12.220   6.340 -13.092  1.00  0.00           H
ATOM   1419  CA  ARG X  92      11.283   8.171 -13.890  1.00  0.00           C
ATOM   1420  HA  ARG X  92      11.832   8.841 -14.552  1.00  0.00           H
ATOM   1421  CB  ARG X  92      10.449   7.169 -14.727  1.00  0.00           C
ATOM   1422  HB2 ARG X  92      11.011   6.463 -15.357  1.00  0.00           H
ATOM   1423  HB3 ARG X  92       9.897   6.573 -14.010  1.00  0.00           H
ATOM   1424  CG  ARG X  92       9.416   7.914 -15.576  1.00  0.00           C
ATOM   1425  HG2 ARG X  92       9.062   8.784 -15.026  1.00  0.00           H
ATOM   1426  HG3 ARG X  92       9.953   8.327 -16.432  1.00  0.00           H
ATOM   1427  CD  ARG X  92       8.225   7.062 -15.916  1.00  0.00           C
ATOM   1428  HD2 ARG X  92       7.649   6.952 -14.988  1.00  0.00           H
ATOM   1429  HD3 ARG X  92       7.607   7.537 -16.678  1.00  0.00           H
ATOM   1430  NE  ARG X  92       8.452   5.699 -16.488  1.00  0.00           N
ATOM   1431  HE  ARG X  92       9.286   5.434 -16.990  1.00  0.00           H
ATOM   1432  CZ  ARG X  92       7.550   4.717 -16.540  1.00  0.00           C
ATOM   1433  NH1 ARG X  92       6.398   4.713 -15.901  1.00  0.00           N
ATOM   1434 HH11 ARG X  92       6.209   5.359 -15.138  1.00  0.00           H
ATOM   1435 HH12 ARG X  92       5.799   3.933 -16.103  1.00  0.00           H
ATOM   1436  NH2 ARG X  92       7.830   3.712 -17.322  1.00  0.00           N
ATOM   1437 HH21 ARG X  92       8.670   3.689 -17.879  1.00  0.00           H
ATOM   1438 HH22 ARG X  92       7.163   2.959 -17.447  1.00  0.00           H
ATOM   1439  C   ARG X  92      10.463   8.883 -12.821  1.00  0.00           C
ATOM   1440  O   ARG X  92       9.920   8.256 -11.940  1.00  0.00           O
ATOM   1441  N   VAL X  93      10.376  10.238 -12.960  1.00  0.00           N
ATOM   1442  H   VAL X  93      10.834  10.672 -13.742  1.00  0.00           H
ATOM   1443  CA  VAL X  93       9.468  11.058 -12.202  1.00  0.00           C
ATOM   1444  HA  VAL X  93       9.360  10.747 -11.161  1.00  0.00           H
ATOM   1445  CB  VAL X  93      10.030  12.503 -12.145  1.00  0.00           C
ATOM   1446  HB  VAL X  93      10.216  12.780 -13.174  1.00  0.00           H
ATOM   1447  CG1 VAL X  93       9.055  13.515 -11.600  1.00  0.00           C
ATOM   1448 HG11 VAL X  93       9.509  14.479 -11.810  1.00  0.00           H
ATOM   1449 HG12 VAL X  93       8.054  13.392 -12.002  1.00  0.00           H
ATOM   1450 HG13 VAL X  93       8.944  13.331 -10.527  1.00  0.00           H
ATOM   1451  CG2 VAL X  93      11.265  12.763 -11.286  1.00  0.00           C
ATOM   1452 HG21 VAL X  93      12.061  12.078 -11.583  1.00  0.00           H
ATOM   1453 HG22 VAL X  93      11.045  12.522 -10.245  1.00  0.00           H
ATOM   1454 HG23 VAL X  93      11.705  13.726 -11.557  1.00  0.00           H
ATOM   1455  C   VAL X  93       8.115  11.069 -12.893  1.00  0.00           C
ATOM   1456  O   VAL X  93       8.007  11.285 -14.096  1.00  0.00           O
ATOM   1457  N   GLU X  94       7.037  10.759 -12.136  1.00  0.00           N
ATOM   1458  H   GLU X  94       7.217  10.903 -11.153  1.00  0.00           H
ATOM   1459  CA  GLU X  94       5.674  10.688 -12.561  1.00  0.00           C
ATOM   1460  HA  GLU X  94       5.702  10.563 -13.638  1.00  0.00           H
ATOM   1461  CB  GLU X  94       4.893   9.532 -11.877  1.00  0.00           C
ATOM   1462  HB2 GLU X  94       4.885   9.909 -10.864  1.00  0.00           H
ATOM   1463  HB3 GLU X  94       3.889   9.472 -12.314  1.00  0.00           H
ATOM   1464  CG  GLU X  94       5.531   8.141 -11.879  1.00  0.00           C
ATOM   1465  HG2 GLU X  94       6.557   8.327 -11.538  1.00  0.00           H
ATOM   1466  HG3 GLU X  94       5.168   7.489 -11.078  1.00  0.00           H
ATOM   1467  CD  GLU X  94       5.407   7.438 -13.248  1.00  0.00           C
ATOM   1468  OE1 GLU X  94       5.873   6.266 -13.459  1.00  0.00           O
ATOM   1469  OE2 GLU X  94       4.819   8.035 -14.203  1.00  0.00           O
ATOM   1470  C   GLU X  94       5.114  12.073 -12.414  1.00  0.00           C
ATOM   1471  O   GLU X  94       5.094  12.753 -13.418  1.00  0.00           O
ATOM   1472  N   CYX X  95       4.705  12.532 -11.224  1.00  0.00           N
ATOM   1473  H   CYX X  95       4.580  11.823 -10.518  1.00  0.00           H
ATOM   1474  CA  CYX X  95       3.815  13.685 -10.999  1.00  0.00           C
ATOM   1475  HA  CYX X  95       4.152  14.449 -11.694  1.00  0.00           H
ATOM   1476  CB  CYX X  95       2.318  13.355 -11.261  1.00  0.00           C
ATOM   1477  HB2 CYX X  95       1.671  14.153 -10.895  1.00  0.00           H
ATOM   1478  HB3 CYX X  95       2.195  13.325 -12.346  1.00  0.00           H
ATOM   1479  SG  CYX X  95       1.741  11.821 -10.456  1.00  0.00           S
ATOM   1480  C   CYX X  95       4.100  14.186  -9.582  1.00  0.00           C
ATOM   1481  O   CYX X  95       4.447  13.412  -8.689  1.00  0.00           O
ATOM   1482  N   ILE X  96       3.934  15.502  -9.485  1.00  0.00           N
ATOM   1483  H   ILE X  96       3.638  16.094 -10.238  1.00  0.00           H
ATOM   1484  CA  ILE X  96       4.108  16.222  -8.251  1.00  0.00           C
ATOM   1485  HA  ILE X  96       5.111  16.047  -7.867  1.00  0.00           H
ATOM   1486  CB  ILE X  96       4.182  17.738  -8.581  1.00  0.00           C
ATOM   1487  HB  ILE X  96       3.296  18.019  -9.156  1.00  0.00           H
ATOM   1488  CG2 ILE X  96       4.195  18.457  -7.248  1.00  0.00           C
ATOM   1489 HG21 ILE X  96       3.332  18.200  -6.620  1.00  0.00           H
ATOM   1490 HG22 ILE X  96       4.343  19.530  -7.362  1.00  0.00           H
ATOM   1491 HG23 ILE X  96       4.948  18.104  -6.551  1.00  0.00           H
ATOM   1492  CG1 ILE X  96       5.445  18.111  -9.417  1.00  0.00           C
ATOM   1493 HG12 ILE X  96       5.291  17.618 -10.375  1.00  0.00           H
ATOM   1494 HG13 ILE X  96       5.467  19.181  -9.589  1.00  0.00           H
ATOM   1495  CD1 ILE X  96       6.847  17.670  -8.800  1.00  0.00           C
ATOM   1496 HD11 ILE X  96       6.932  18.061  -7.783  1.00  0.00           H
ATOM   1497 HD12 ILE X  96       7.618  18.043  -9.473  1.00  0.00           H
ATOM   1498 HD13 ILE X  96       6.998  16.593  -8.778  1.00  0.00           H
ATOM   1499  C   ILE X  96       3.053  15.806  -7.251  1.00  0.00           C
ATOM   1500  O   ILE X  96       1.879  15.901  -7.618  1.00  0.00           O
ATOM   1501  N   GLY X  97       3.441  15.362  -6.105  1.00  0.00           N
ATOM   1502  H   GLY X  97       4.433  15.391  -5.921  1.00  0.00           H
ATOM   1503  CA  GLY X  97       2.554  14.959  -5.015  1.00  0.00           C
ATOM   1504  HA2 GLY X  97       2.112  15.880  -4.636  1.00  0.00           H
ATOM   1505  HA3 GLY X  97       1.655  14.464  -5.393  1.00  0.00           H
ATOM   1506  C   GLY X  97       3.154  14.234  -3.796  1.00  0.00           C
ATOM   1507  O   GLY X  97       4.304  13.799  -3.853  1.00  0.00           O
ATOM   1508  N   TRP X  98       2.304  14.141  -2.827  1.00  0.00           N
ATOM   1509  H   TRP X  98       1.385  14.519  -2.976  1.00  0.00           H
ATOM   1510  CA  TRP X  98       2.599  13.509  -1.485  1.00  0.00           C
ATOM   1511  HA  TRP X  98       3.610  13.089  -1.540  1.00  0.00           H
ATOM   1512  CB  TRP X  98       2.718  14.543  -0.416  1.00  0.00           C
ATOM   1513  HB2 TRP X  98       2.868  14.018   0.530  1.00  0.00           H
ATOM   1514  HB3 TRP X  98       3.651  15.092  -0.567  1.00  0.00           H
ATOM   1515  CG  TRP X  98       1.684  15.575  -0.342  1.00  0.00           C
ATOM   1516  CD1 TRP X  98       1.923  16.895  -0.488  1.00  0.00           C
ATOM   1517  HD1 TRP X  98       2.920  17.259  -0.668  1.00  0.00           H
ATOM   1518  NE1 TRP X  98       0.748  17.609  -0.304  1.00  0.00           N
ATOM   1519  HE1 TRP X  98       0.722  18.613  -0.412  1.00  0.00           H
ATOM   1520  CE2 TRP X  98      -0.264  16.754   0.095  1.00  0.00           C
ATOM   1521  CZ2 TRP X  98      -1.564  17.031   0.545  1.00  0.00           C
ATOM   1522  HZ2 TRP X  98      -1.947  18.040   0.595  1.00  0.00           H
ATOM   1523  CH2 TRP X  98      -2.355  15.973   0.935  1.00  0.00           C
ATOM   1524  HH2 TRP X  98      -3.405  16.182   1.091  1.00  0.00           H
ATOM   1525  CZ3 TRP X  98      -1.904  14.675   0.934  1.00  0.00           C
ATOM   1526  HZ3 TRP X  98      -2.630  13.930   1.222  1.00  0.00           H
ATOM   1527  CE3 TRP X  98      -0.589  14.365   0.447  1.00  0.00           C
ATOM   1528  HE3 TRP X  98      -0.235  13.344   0.427  1.00  0.00           H
ATOM   1529  CD2 TRP X  98       0.269  15.428   0.077  1.00  0.00           C
ATOM   1530  C   TRP X  98       1.636  12.333  -1.080  1.00  0.00           C
ATOM   1531  O   TRP X  98       1.617  11.744   0.029  1.00  0.00           O
ATOM   1532  N   SER X  99       0.774  12.038  -2.065  1.00  0.00           N
ATOM   1533  H   SER X  99       0.678  12.649  -2.862  1.00  0.00           H
ATOM   1534  CA  SER X  99      -0.165  10.935  -2.036  1.00  0.00           C
ATOM   1535  HA  SER X  99       0.369  10.089  -1.612  1.00  0.00           H
ATOM   1536  CB  SER X  99      -1.347  11.180  -1.087  1.00  0.00           C
ATOM   1537  HB2 SER X  99      -0.864  11.409  -0.136  1.00  0.00           H
ATOM   1538  HB3 SER X  99      -1.950  12.001  -1.491  1.00  0.00           H
ATOM   1539  OG  SER X  99      -2.097  10.016  -0.939  1.00  0.00           O
ATOM   1540  HG  SER X  99      -1.562   9.583  -0.269  1.00  0.00           H
ATOM   1541  C   SER X  99      -0.562  10.528  -3.447  1.00  0.00           C
ATOM   1542  O   SER X  99      -0.810  11.442  -4.273  1.00  0.00           O
ATOM   1543  N   SER X 100      -0.564   9.239  -3.750  1.00  0.00           N
ATOM   1544  H   SER X 100      -0.363   8.572  -3.009  1.00  0.00           H
ATOM   1545  CA  SER X 100      -0.790   8.861  -5.155  1.00  0.00           C
ATOM   1546  HA  SER X 100      -1.510   9.596  -5.512  1.00  0.00           H
ATOM   1547  CB  SER X 100       0.596   8.795  -5.826  1.00  0.00           C
ATOM   1548  HB2 SER X 100       0.471   8.728  -6.913  1.00  0.00           H
ATOM   1549  HB3 SER X 100       1.089   9.743  -5.590  1.00  0.00           H
ATOM   1550  OG  SER X 100       1.345   7.695  -5.499  1.00  0.00           O
ATOM   1551  HG  SER X 100       1.232   7.541  -4.559  1.00  0.00           H
ATOM   1552  C   SER X 100      -1.387   7.434  -5.243  1.00  0.00           C
ATOM   1553  O   SER X 100      -1.515   6.663  -4.301  1.00  0.00           O
ATOM   1554  N   THR X 101      -1.722   7.151  -6.471  1.00  0.00           N
ATOM   1555  H   THR X 101      -1.607   7.929  -7.117  1.00  0.00           H
ATOM   1556  CA  THR X 101      -1.871   5.773  -6.998  1.00  0.00           C
ATOM   1557  HA  THR X 101      -1.114   5.182  -6.472  1.00  0.00           H
ATOM   1558  CB  THR X 101      -3.246   5.076  -6.692  1.00  0.00           C
ATOM   1559  HB  THR X 101      -3.504   5.123  -5.635  1.00  0.00           H
ATOM   1560  CG2 THR X 101      -4.562   5.420  -7.416  1.00  0.00           C
ATOM   1561 HG21 THR X 101      -4.474   5.398  -8.502  1.00  0.00           H
ATOM   1562 HG22 THR X 101      -4.822   6.439  -7.123  1.00  0.00           H
ATOM   1563 HG23 THR X 101      -5.383   4.825  -7.016  1.00  0.00           H
ATOM   1564  OG1 THR X 101      -2.989   3.707  -6.920  1.00  0.00           O
ATOM   1565  HG1 THR X 101      -2.805   3.224  -6.106  1.00  0.00           H
ATOM   1566  C   THR X 101      -1.500   5.713  -8.438  1.00  0.00           C
ATOM   1567  O   THR X 101      -1.499   6.673  -9.189  1.00  0.00           O
ATOM   1568  N   SER X 102      -1.169   4.473  -8.874  1.00  0.00           N
ATOM   1569  H   SER X 102      -1.087   3.822  -8.118  1.00  0.00           H
ATOM   1570  CA  SER X 102      -0.774   4.115 -10.320  1.00  0.00           C
ATOM   1571  HA  SER X 102      -1.377   4.764 -10.954  1.00  0.00           H
ATOM   1572  CB  SER X 102       0.646   4.480 -10.719  1.00  0.00           C
ATOM   1573  HB2 SER X 102       0.832   5.494 -10.354  1.00  0.00           H
ATOM   1574  HB3 SER X 102       1.316   3.795 -10.195  1.00  0.00           H
ATOM   1575  OG  SER X 102       0.922   4.245 -12.139  1.00  0.00           O
ATOM   1576  HG  SER X 102       0.585   4.920 -12.738  1.00  0.00           H
ATOM   1577  C   SER X 102      -1.003   2.593 -10.646  1.00  0.00           C
ATOM   1578  O   SER X 102      -0.621   1.769  -9.820  1.00  0.00           O
ATOM   1579  N   CYX X 103      -1.590   2.266 -11.809  1.00  0.00           N
ATOM   1580  H   CYX X 103      -1.832   3.030 -12.420  1.00  0.00           H
ATOM   1581  CA  CYX X 103      -1.864   0.893 -12.280  1.00  0.00           C
ATOM   1582  HA  CYX X 103      -0.988   0.320 -11.997  1.00  0.00           H
ATOM   1583  CB  CYX X 103      -3.087   0.418 -11.560  1.00  0.00           C
ATOM   1584  HB2 CYX X 103      -3.362  -0.569 -11.940  1.00  0.00           H
ATOM   1585  HB3 CYX X 103      -2.955   0.394 -10.480  1.00  0.00           H
ATOM   1586  SG  CYX X 103      -4.693   1.317 -11.864  1.00  0.00           S
ATOM   1587  C   CYX X 103      -2.194   0.753 -13.797  1.00  0.00           C
ATOM   1588  O   CYX X 103      -2.786   1.616 -14.447  1.00  0.00           O
ATOM   1589  N   HID X 104      -1.894  -0.430 -14.355  1.00  0.00           N
ATOM   1590  H   HID X 104      -1.354  -1.072 -13.804  1.00  0.00           H
ATOM   1591  CA  HID X 104      -2.457  -0.892 -15.652  1.00  0.00           C
ATOM   1592  HA  HID X 104      -2.461  -0.064 -16.349  1.00  0.00           H
ATOM   1593  CB  HID X 104      -1.464  -1.911 -16.240  1.00  0.00           C
ATOM   1594  HB2 HID X 104      -0.566  -1.345 -16.503  1.00  0.00           H
ATOM   1595  HB3 HID X 104      -1.163  -2.655 -15.503  1.00  0.00           H
ATOM   1596  CG  HID X 104      -1.863  -2.576 -17.548  1.00  0.00           C
ATOM   1597  ND1 HID X 104      -2.282  -3.894 -17.652  1.00  0.00           N
ATOM   1598  HD1 HID X 104      -2.498  -4.527 -16.890  1.00  0.00           H
ATOM   1599  CE1 HID X 104      -2.395  -4.165 -18.946  1.00  0.00           C
ATOM   1600  HE1 HID X 104      -2.687  -5.089 -19.423  1.00  0.00           H
ATOM   1601  NE2 HID X 104      -2.006  -3.159 -19.651  1.00  0.00           N
ATOM   1602  CD2 HID X 104      -1.660  -2.141 -18.830  1.00  0.00           C
ATOM   1603  HD2 HID X 104      -1.327  -1.149 -19.119  1.00  0.00           H
ATOM   1604  C   HID X 104      -3.972  -1.250 -15.563  1.00  0.00           C
ATOM   1605  O   HID X 104      -4.376  -2.093 -14.803  1.00  0.00           O
ATOM   1606  N   ASP X 105      -4.826  -0.640 -16.410  1.00  0.00           N
ATOM   1607  H   ASP X 105      -4.519   0.094 -17.036  1.00  0.00           H
ATOM   1608  CA  ASP X 105      -6.178  -1.033 -16.495  1.00  0.00           C
ATOM   1609  HA  ASP X 105      -6.566  -1.270 -15.503  1.00  0.00           H
ATOM   1610  CB  ASP X 105      -6.972   0.130 -16.961  1.00  0.00           C
ATOM   1611  HB2 ASP X 105      -7.994  -0.094 -16.623  1.00  0.00           H
ATOM   1612  HB3 ASP X 105      -6.664   1.000 -16.376  1.00  0.00           H
ATOM   1613  CG  ASP X 105      -6.931   0.605 -18.347  1.00  0.00           C
ATOM   1614  OD1 ASP X 105      -5.993   0.266 -19.109  1.00  0.00           O
ATOM   1615  OD2 ASP X 105      -7.826   1.431 -18.791  1.00  0.00           O
ATOM   1616  C   ASP X 105      -6.529  -2.144 -17.444  1.00  0.00           C
ATOM   1617  O   ASP X 105      -7.664  -2.599 -17.435  1.00  0.00           O
ATOM   1618  N   GLY X 106      -5.571  -2.644 -18.251  1.00  0.00           N
ATOM   1619  H   GLY X 106      -4.685  -2.167 -18.302  1.00  0.00           H
ATOM   1620  CA  GLY X 106      -5.857  -3.719 -19.232  1.00  0.00           C
ATOM   1621  HA2 GLY X 106      -5.394  -4.673 -18.966  1.00  0.00           H
ATOM   1622  HA3 GLY X 106      -6.928  -3.852 -19.316  1.00  0.00           H
ATOM   1623  C   GLY X 106      -5.276  -3.370 -20.608  1.00  0.00           C
ATOM   1624  O   GLY X 106      -5.164  -4.342 -21.386  1.00  0.00           O
ATOM   1625  N   LYS X 107      -4.997  -2.065 -20.796  1.00  0.00           N
ATOM   1626  H   LYS X 107      -5.154  -1.478 -19.990  1.00  0.00           H
ATOM   1627  CA  LYS X 107      -4.600  -1.549 -22.084  1.00  0.00           C
ATOM   1628  HA  LYS X 107      -4.086  -2.384 -22.555  1.00  0.00           H
ATOM   1629  CB  LYS X 107      -5.730  -1.243 -23.099  1.00  0.00           C
ATOM   1630  HB2 LYS X 107      -6.398  -2.101 -23.177  1.00  0.00           H
ATOM   1631  HB3 LYS X 107      -6.381  -0.447 -22.741  1.00  0.00           H
ATOM   1632  CG  LYS X 107      -5.259  -0.820 -24.569  1.00  0.00           C
ATOM   1633  HG2 LYS X 107      -4.765   0.152 -24.571  1.00  0.00           H
ATOM   1634  HG3 LYS X 107      -4.558  -1.565 -24.964  1.00  0.00           H
ATOM   1635  CD  LYS X 107      -6.440  -0.801 -25.518  1.00  0.00           C
ATOM   1636  HD2 LYS X 107      -5.990  -0.540 -26.479  1.00  0.00           H
ATOM   1637  HD3 LYS X 107      -6.838  -1.813 -25.466  1.00  0.00           H
ATOM   1638  CE  LYS X 107      -7.606   0.134 -24.980  1.00  0.00           C
ATOM   1639  HE2 LYS X 107      -7.929  -0.192 -23.993  1.00  0.00           H
ATOM   1640  HE3 LYS X 107      -7.204   1.124 -24.785  1.00  0.00           H
ATOM   1641  NZ  LYS X 107      -8.800   0.156 -25.760  1.00  0.00           N
ATOM   1642  HZ1 LYS X 107      -8.717   0.449 -26.713  1.00  0.00           H
ATOM   1643  HZ2 LYS X 107      -9.569   0.718 -25.416  1.00  0.00           H
ATOM   1644  HZ3 LYS X 107      -9.134  -0.805 -25.685  1.00  0.00           H
ATOM   1645  C   LYS X 107      -3.632  -0.382 -21.922  1.00  0.00           C
ATOM   1646  O   LYS X 107      -2.677  -0.380 -22.616  1.00  0.00           O
ATOM   1647  N   THR X 108      -3.781   0.526 -20.958  1.00  0.00           N
ATOM   1648  H   THR X 108      -4.623   0.416 -20.407  1.00  0.00           H
ATOM   1649  CA  THR X 108      -2.896   1.739 -20.657  1.00  0.00           C
ATOM   1650  HA  THR X 108      -1.871   1.465 -20.901  1.00  0.00           H
ATOM   1651  CB  THR X 108      -3.493   2.838 -21.611  1.00  0.00           C
ATOM   1652  HB  THR X 108      -4.555   2.664 -21.784  1.00  0.00           H
ATOM   1653  CG2 THR X 108      -3.179   4.281 -21.025  1.00  0.00           C
ATOM   1654 HG21 THR X 108      -2.105   4.196 -20.850  1.00  0.00           H
ATOM   1655 HG22 THR X 108      -3.738   4.488 -20.117  1.00  0.00           H
ATOM   1656 HG23 THR X 108      -3.472   5.073 -21.719  1.00  0.00           H
ATOM   1657  OG1 THR X 108      -2.887   2.684 -22.823  1.00  0.00           O
ATOM   1658  HG1 THR X 108      -2.654   1.754 -22.935  1.00  0.00           H
ATOM   1659  C   THR X 108      -2.963   2.108 -19.206  1.00  0.00           C
ATOM   1660  O   THR X 108      -4.013   2.108 -18.542  1.00  0.00           O
ATOM   1661  N   ARG X 109      -1.759   2.442 -18.739  1.00  0.00           N
ATOM   1662  H   ARG X 109      -0.944   2.527 -19.316  1.00  0.00           H
ATOM   1663  CA  ARG X 109      -1.579   2.792 -17.267  1.00  0.00           C
ATOM   1664  HA  ARG X 109      -2.060   1.969 -16.737  1.00  0.00           H
ATOM   1665  CB  ARG X 109      -0.065   2.831 -16.929  1.00  0.00           C
ATOM   1666  HB2 ARG X 109       0.355   1.915 -17.355  1.00  0.00           H
ATOM   1667  HB3 ARG X 109       0.435   3.652 -17.435  1.00  0.00           H
ATOM   1668  CG  ARG X 109       0.302   2.890 -15.427  1.00  0.00           C
ATOM   1669  HG2 ARG X 109      -0.046   3.717 -14.813  1.00  0.00           H
ATOM   1670  HG3 ARG X 109      -0.020   1.944 -14.991  1.00  0.00           H
ATOM   1671  CD  ARG X 109       1.838   2.883 -15.415  1.00  0.00           C
ATOM   1672  HD2 ARG X 109       2.197   2.694 -14.400  1.00  0.00           H
ATOM   1673  HD3 ARG X 109       2.303   2.123 -16.038  1.00  0.00           H
ATOM   1674  NE  ARG X 109       2.340   4.155 -15.938  1.00  0.00           N
ATOM   1675  HE  ARG X 109       2.203   4.321 -16.930  1.00  0.00           H
ATOM   1676  CZ  ARG X 109       3.069   5.040 -15.192  1.00  0.00           C
ATOM   1677  NH1 ARG X 109       3.389   4.903 -13.889  1.00  0.00           N
ATOM   1678 HH11 ARG X 109       2.975   4.283 -13.207  1.00  0.00           H
ATOM   1679 HH12 ARG X 109       4.279   5.343 -13.749  1.00  0.00           H
ATOM   1680  NH2 ARG X 109       3.481   6.185 -15.673  1.00  0.00           N
ATOM   1681 HH21 ARG X 109       3.323   6.465 -16.632  1.00  0.00           H
ATOM   1682 HH22 ARG X 109       3.941   6.849 -15.058  1.00  0.00           H
ATOM   1683  C   ARG X 109      -2.194   4.148 -16.922  1.00  0.00           C
ATOM   1684  O   ARG X 109      -2.098   5.145 -17.663  1.00  0.00           O
ATOM   1685  N   MET X 110      -2.896   4.189 -15.785  1.00  0.00           N
ATOM   1686  H   MET X 110      -3.069   3.322 -15.296  1.00  0.00           H
ATOM   1687  CA  MET X 110      -3.296   5.404 -15.086  1.00  0.00           C
ATOM   1688  HA  MET X 110      -3.252   6.241 -15.788  1.00  0.00           H
ATOM   1689  CB  MET X 110      -4.643   5.045 -14.474  1.00  0.00           C
ATOM   1690  HB2 MET X 110      -5.232   4.550 -15.252  1.00  0.00           H
ATOM   1691  HB3 MET X 110      -4.522   4.360 -13.640  1.00  0.00           H
ATOM   1692  CG  MET X 110      -5.446   6.321 -13.952  1.00  0.00           C
ATOM   1693  HG2 MET X 110      -5.013   6.794 -13.072  1.00  0.00           H
ATOM   1694  HG3 MET X 110      -5.362   7.095 -14.707  1.00  0.00           H
ATOM   1695  SD  MET X 110      -7.245   6.136 -13.768  1.00  0.00           S
ATOM   1696  CE  MET X 110      -7.178   4.843 -12.508  1.00  0.00           C
ATOM   1697  HE1 MET X 110      -8.110   4.639 -11.980  1.00  0.00           H
ATOM   1698  HE2 MET X 110      -6.919   3.850 -12.898  1.00  0.00           H
ATOM   1699  HE3 MET X 110      -6.439   5.139 -11.757  1.00  0.00           H
ATOM   1700  C   MET X 110      -2.264   5.757 -14.044  1.00  0.00           C
ATOM   1701  O   MET X 110      -1.786   4.863 -13.383  1.00  0.00           O
ATOM   1702  N   SER X 111      -2.037   7.001 -13.901  1.00  0.00           N
ATOM   1703  H   SER X 111      -2.120   7.600 -14.714  1.00  0.00           H
ATOM   1704  CA  SER X 111      -1.325   7.467 -12.778  1.00  0.00           C
ATOM   1705  HA  SER X 111      -1.360   6.817 -11.902  1.00  0.00           H
ATOM   1706  CB  SER X 111       0.210   7.755 -13.038  1.00  0.00           C
ATOM   1707  HB2 SER X 111       0.311   8.681 -13.604  1.00  0.00           H
ATOM   1708  HB3 SER X 111       0.683   7.889 -12.061  1.00  0.00           H
ATOM   1709  OG  SER X 111       1.013   6.836 -13.683  1.00  0.00           O
ATOM   1710  HG  SER X 111       0.696   6.758 -14.583  1.00  0.00           H
ATOM   1711  C   SER X 111      -1.941   8.804 -12.150  1.00  0.00           C
ATOM   1712  O   SER X 111      -2.216   9.744 -12.863  1.00  0.00           O
ATOM   1713  N   ILE X 112      -1.971   8.886 -10.796  1.00  0.00           N
ATOM   1714  H   ILE X 112      -1.662   8.132 -10.201  1.00  0.00           H
ATOM   1715  CA  ILE X 112      -2.821   9.906 -10.066  1.00  0.00           C
ATOM   1716  HA  ILE X 112      -3.096  10.687 -10.768  1.00  0.00           H
ATOM   1717  CB  ILE X 112      -4.143   9.234  -9.597  1.00  0.00           C
ATOM   1718  HB  ILE X 112      -3.786   8.493  -8.880  1.00  0.00           H
ATOM   1719  CG2 ILE X 112      -5.172  10.159  -8.958  1.00  0.00           C
ATOM   1720 HG21 ILE X 112      -5.820   9.518  -8.364  1.00  0.00           H
ATOM   1721 HG22 ILE X 112      -5.672  10.739  -9.725  1.00  0.00           H
ATOM   1722 HG23 ILE X 112      -4.686  10.883  -8.301  1.00  0.00           H
ATOM   1723  CG1 ILE X 112      -4.878   8.469 -10.771  1.00  0.00           C
ATOM   1724 HG12 ILE X 112      -4.778   9.069 -11.672  1.00  0.00           H
ATOM   1725 HG13 ILE X 112      -4.356   7.507 -10.837  1.00  0.00           H
ATOM   1726  CD1 ILE X 112      -6.357   7.992 -10.536  1.00  0.00           C
ATOM   1727 HD11 ILE X 112      -6.654   7.362 -11.375  1.00  0.00           H
ATOM   1728 HD12 ILE X 112      -7.017   8.853 -10.489  1.00  0.00           H
ATOM   1729 HD13 ILE X 112      -6.425   7.444  -9.594  1.00  0.00           H
ATOM   1730  C   ILE X 112      -2.123  10.414  -8.795  1.00  0.00           C
ATOM   1731  O   ILE X 112      -1.986   9.737  -7.786  1.00  0.00           O
ATOM   1732  N   CYX X 113      -1.645  11.656  -8.811  1.00  0.00           N
ATOM   1733  H   CYX X 113      -1.914  12.212  -9.606  1.00  0.00           H
ATOM   1734  CA  CYX X 113      -1.045  12.356  -7.735  1.00  0.00           C
ATOM   1735  HA  CYX X 113      -0.573  11.692  -7.016  1.00  0.00           H
ATOM   1736  CB  CYX X 113       0.169  13.158  -8.173  1.00  0.00           C
ATOM   1737  HB2 CYX X 113      -0.095  13.620  -9.125  1.00  0.00           H
ATOM   1738  HB3 CYX X 113       0.419  13.948  -7.471  1.00  0.00           H
ATOM   1739  SG  CYX X 113       1.606  12.101  -8.462  1.00  0.00           S
ATOM   1740  C   CYX X 113      -2.109  13.149  -7.002  1.00  0.00           C
ATOM   1741  O   CYX X 113      -3.122  13.539  -7.577  1.00  0.00           O
ATOM   1742  N   ILE X 114      -1.798  13.485  -5.749  1.00  0.00           N
ATOM   1743  H   ILE X 114      -0.985  13.109  -5.277  1.00  0.00           H
ATOM   1744  CA  ILE X 114      -2.351  14.588  -4.897  1.00  0.00           C
ATOM   1745  HA  ILE X 114      -2.894  15.248  -5.578  1.00  0.00           H
ATOM   1746  CB  ILE X 114      -3.271  14.144  -3.757  1.00  0.00           C
ATOM   1747  HB  ILE X 114      -2.641  13.733  -2.969  1.00  0.00           H
ATOM   1748  CG2 ILE X 114      -3.984  15.315  -3.099  1.00  0.00           C
ATOM   1749 HG21 ILE X 114      -4.728  15.619  -3.837  1.00  0.00           H
ATOM   1750 HG22 ILE X 114      -3.402  16.178  -2.790  1.00  0.00           H
ATOM   1751 HG23 ILE X 114      -4.450  14.920  -2.205  1.00  0.00           H
ATOM   1752  CG1 ILE X 114      -4.230  12.973  -4.178  1.00  0.00           C
ATOM   1753 HG12 ILE X 114      -4.540  13.219  -5.185  1.00  0.00           H
ATOM   1754 HG13 ILE X 114      -3.726  12.023  -4.318  1.00  0.00           H
ATOM   1755  CD1 ILE X 114      -5.365  12.606  -3.297  1.00  0.00           C
ATOM   1756 HD11 ILE X 114      -4.968  12.408  -2.300  1.00  0.00           H
ATOM   1757 HD12 ILE X 114      -5.860  11.733  -3.720  1.00  0.00           H
ATOM   1758 HD13 ILE X 114      -6.132  13.370  -3.159  1.00  0.00           H
ATOM   1759  C   ILE X 114      -1.120  15.358  -4.388  1.00  0.00           C
ATOM   1760  O   ILE X 114      -0.146  14.786  -3.903  1.00  0.00           O
ATOM   1761  N   SER X 115      -1.236  16.658  -4.361  1.00  0.00           N
ATOM   1762  H   SER X 115      -2.159  16.995  -4.580  1.00  0.00           H
ATOM   1763  CA  SER X 115      -0.379  17.768  -3.906  1.00  0.00           C
ATOM   1764  HA  SER X 115       0.186  17.344  -3.080  1.00  0.00           H
ATOM   1765  CB  SER X 115       0.542  18.230  -5.004  1.00  0.00           C
ATOM   1766  HB2 SER X 115       1.037  17.383  -5.474  1.00  0.00           H
ATOM   1767  HB3 SER X 115      -0.032  18.726  -5.783  1.00  0.00           H
ATOM   1768  OG  SER X 115       1.472  19.178  -4.439  1.00  0.00           O
ATOM   1769  HG  SER X 115       2.159  18.738  -3.930  1.00  0.00           H
ATOM   1770  C   SER X 115      -1.191  19.030  -3.411  1.00  0.00           C
ATOM   1771  O   SER X 115      -2.232  19.235  -3.920  1.00  0.00           O
ATOM   1772  N   GLY X 116      -0.692  19.798  -2.422  1.00  0.00           N
ATOM   1773  H   GLY X 116       0.222  19.519  -2.072  1.00  0.00           H
ATOM   1774  CA  GLY X 116      -1.150  21.176  -2.098  1.00  0.00           C
ATOM   1775  HA2 GLY X 116      -0.480  21.876  -2.578  1.00  0.00           H
ATOM   1776  HA3 GLY X 116      -2.164  21.258  -2.479  1.00  0.00           H
ATOM   1777  C   GLY X 116      -1.199  21.438  -0.575  1.00  0.00           C
ATOM   1778  O   GLY X 116      -0.883  20.530   0.189  1.00  0.00           O
ATOM   1779  N   PRO X 117      -1.717  22.511  -0.095  1.00  0.00           N
ATOM   1780  CD  PRO X 117      -2.097  23.719  -0.807  1.00  0.00           C
ATOM   1781  HD2 PRO X 117      -3.033  23.575  -1.345  1.00  0.00           H
ATOM   1782  HD3 PRO X 117      -1.276  23.978  -1.472  1.00  0.00           H
ATOM   1783  CG  PRO X 117      -2.275  24.838   0.242  1.00  0.00           C
ATOM   1784  HG2 PRO X 117      -2.923  25.654  -0.090  1.00  0.00           H
ATOM   1785  HG3 PRO X 117      -1.253  25.205   0.326  1.00  0.00           H
ATOM   1786  CB  PRO X 117      -2.710  24.119   1.502  1.00  0.00           C
ATOM   1787  HB2 PRO X 117      -3.782  23.962   1.412  1.00  0.00           H
ATOM   1788  HB3 PRO X 117      -2.411  24.656   2.406  1.00  0.00           H
ATOM   1789  CA  PRO X 117      -1.992  22.804   1.428  1.00  0.00           C
ATOM   1790  HA  PRO X 117      -1.040  22.804   1.953  1.00  0.00           H
ATOM   1791  C   PRO X 117      -2.810  21.709   2.107  1.00  0.00           C
ATOM   1792  O   PRO X 117      -3.787  21.196   1.498  1.00  0.00           O
ATOM   1793  N   ASN X 118      -2.632  21.531   3.451  1.00  0.00           N
ATOM   1794  H   ASN X 118      -1.876  21.986   3.950  1.00  0.00           H
ATOM   1795  CA  ASN X 118      -3.438  20.689   4.278  1.00  0.00           C
ATOM   1796  HA  ASN X 118      -3.338  19.626   4.058  1.00  0.00           H
ATOM   1797  CB  ASN X 118      -2.836  20.809   5.686  1.00  0.00           C
ATOM   1798  HB2 ASN X 118      -2.954  21.845   6.014  1.00  0.00           H
ATOM   1799  HB3 ASN X 118      -3.550  20.353   6.369  1.00  0.00           H
ATOM   1800  CG  ASN X 118      -1.463  20.225   5.840  1.00  0.00           C
ATOM   1801  OD1 ASN X 118      -0.920  19.435   5.031  1.00  0.00           O
ATOM   1802  ND2 ASN X 118      -0.890  20.628   6.925  1.00  0.00           N
ATOM   1803 HD21 ASN X 118      -1.372  21.212   7.595  1.00  0.00           H
ATOM   1804 HD22 ASN X 118       0.064  20.306   7.019  1.00  0.00           H
ATOM   1805  C   ASN X 118      -4.937  21.005   4.307  1.00  0.00           C
ATOM   1806  O   ASN X 118      -5.748  20.159   4.652  1.00  0.00           O
ATOM   1807  N   ASN X 119      -5.355  22.188   3.922  1.00  0.00           N
ATOM   1808  H   ASN X 119      -4.685  22.948   3.939  1.00  0.00           H
ATOM   1809  CA  ASN X 119      -6.800  22.596   3.740  1.00  0.00           C
ATOM   1810  HA  ASN X 119      -7.500  21.801   3.990  1.00  0.00           H
ATOM   1811  CB  ASN X 119      -7.159  23.805   4.672  1.00  0.00           C
ATOM   1812  HB2 ASN X 119      -6.675  24.731   4.361  1.00  0.00           H
ATOM   1813  HB3 ASN X 119      -8.244  23.958   4.638  1.00  0.00           H
ATOM   1814  CG  ASN X 119      -6.664  23.549   6.091  1.00  0.00           C
ATOM   1815  OD1 ASN X 119      -5.860  24.296   6.629  1.00  0.00           O
ATOM   1816  ND2 ASN X 119      -7.098  22.483   6.833  1.00  0.00           N
ATOM   1817 HD21 ASN X 119      -7.814  21.859   6.512  1.00  0.00           H
ATOM   1818 HD22 ASN X 119      -6.778  22.468   7.798  1.00  0.00           H
ATOM   1819  C   ASN X 119      -7.258  22.825   2.261  1.00  0.00           C
ATOM   1820  O   ASN X 119      -8.440  23.237   2.085  1.00  0.00           O
ATOM   1821  N   ASN X 120      -6.471  22.687   1.178  1.00  0.00           N
ATOM   1822  H   ASN X 120      -5.598  22.223   1.371  1.00  0.00           H
ATOM   1823  CA  ASN X 120      -6.806  22.993  -0.187  1.00  0.00           C
ATOM   1824  HA  ASN X 120      -7.844  22.699  -0.336  1.00  0.00           H
ATOM   1825  CB  ASN X 120      -6.765  24.548  -0.358  1.00  0.00           C
ATOM   1826  HB2 ASN X 120      -6.964  25.064   0.578  1.00  0.00           H
ATOM   1827  HB3 ASN X 120      -5.781  24.949  -0.597  1.00  0.00           H
ATOM   1828  CG  ASN X 120      -7.843  24.926  -1.301  1.00  0.00           C
ATOM   1829  OD1 ASN X 120      -9.024  24.533  -1.269  1.00  0.00           O
ATOM   1830  ND2 ASN X 120      -7.515  25.702  -2.363  1.00  0.00           N
ATOM   1831 HD21 ASN X 120      -6.518  25.772  -2.515  1.00  0.00           H
ATOM   1832 HD22 ASN X 120      -8.278  25.776  -3.030  1.00  0.00           H
ATOM   1833  C   ASN X 120      -6.057  22.249  -1.269  1.00  0.00           C
ATOM   1834  O   ASN X 120      -5.832  22.815  -2.359  1.00  0.00           O
ATOM   1835  N   ALA X 121      -5.659  21.055  -0.905  1.00  0.00           N
ATOM   1836  H   ALA X 121      -5.932  20.679  -0.005  1.00  0.00           H
ATOM   1837  CA  ALA X 121      -5.119  20.051  -1.830  1.00  0.00           C
ATOM   1838  HA  ALA X 121      -4.206  20.382  -2.327  1.00  0.00           H
ATOM   1839  CB  ALA X 121      -4.660  18.813  -1.061  1.00  0.00           C
ATOM   1840  HB1 ALA X 121      -3.659  18.937  -0.659  1.00  0.00           H
ATOM   1841  HB2 ALA X 121      -4.560  18.050  -1.832  1.00  0.00           H
ATOM   1842  HB3 ALA X 121      -5.437  18.540  -0.348  1.00  0.00           H
ATOM   1843  C   ALA X 121      -6.136  19.602  -2.894  1.00  0.00           C
ATOM   1844  O   ALA X 121      -7.338  19.559  -2.695  1.00  0.00           O
ATOM   1845  N   SER X 122      -5.597  19.158  -4.089  1.00  0.00           N
ATOM   1846  H   SER X 122      -4.614  19.030  -4.272  1.00  0.00           H
ATOM   1847  CA  SER X 122      -6.293  18.553  -5.260  1.00  0.00           C
ATOM   1848  HA  SER X 122      -7.209  18.113  -4.864  1.00  0.00           H
ATOM   1849  CB  SER X 122      -6.574  19.579  -6.335  1.00  0.00           C
ATOM   1850  HB2 SER X 122      -7.087  19.108  -7.183  1.00  0.00           H
ATOM   1851  HB3 SER X 122      -7.288  20.309  -5.975  1.00  0.00           H
ATOM   1852  OG  SER X 122      -5.363  20.114  -6.865  1.00  0.00           O
ATOM   1853  HG  SER X 122      -4.893  20.511  -6.117  1.00  0.00           H
ATOM   1854  C   SER X 122      -5.457  17.420  -5.865  1.00  0.00           C
ATOM   1855  O   SER X 122      -4.216  17.506  -5.922  1.00  0.00           O
ATOM   1856  N   ALA X 123      -6.195  16.352  -6.231  1.00  0.00           N
ATOM   1857  H   ALA X 123      -7.155  16.445  -5.949  1.00  0.00           H
ATOM   1858  CA  ALA X 123      -5.662  15.342  -7.069  1.00  0.00           C
ATOM   1859  HA  ALA X 123      -4.624  15.116  -6.832  1.00  0.00           H
ATOM   1860  CB  ALA X 123      -6.487  14.023  -6.951  1.00  0.00           C
ATOM   1861  HB1 ALA X 123      -7.470  14.139  -7.415  1.00  0.00           H
ATOM   1862  HB2 ALA X 123      -6.526  13.697  -5.911  1.00  0.00           H
ATOM   1863  HB3 ALA X 123      -5.979  13.293  -7.581  1.00  0.00           H
ATOM   1864  C   ALA X 123      -5.688  15.801  -8.567  1.00  0.00           C
ATOM   1865  O   ALA X 123      -6.373  16.707  -8.933  1.00  0.00           O
ATOM   1866  N   VAL X 124      -4.727  15.294  -9.316  1.00  0.00           N
ATOM   1867  H   VAL X 124      -3.914  14.867  -8.902  1.00  0.00           H
ATOM   1868  CA  VAL X 124      -4.601  15.269 -10.781  1.00  0.00           C
ATOM   1869  HA  VAL X 124      -5.527  15.709 -11.136  1.00  0.00           H
ATOM   1870  CB  VAL X 124      -3.397  16.135 -11.204  1.00  0.00           C
ATOM   1871  HB  VAL X 124      -2.556  15.674 -10.683  1.00  0.00           H
ATOM   1872  CG1 VAL X 124      -3.090  16.058 -12.734  1.00  0.00           C
ATOM   1873 HG11 VAL X 124      -2.392  16.826 -13.058  1.00  0.00           H
ATOM   1874 HG12 VAL X 124      -2.653  15.078 -12.900  1.00  0.00           H
ATOM   1875 HG13 VAL X 124      -4.086  16.067 -13.190  1.00  0.00           H
ATOM   1876  CG2 VAL X 124      -3.467  17.549 -10.763  1.00  0.00           C
ATOM   1877 HG21 VAL X 124      -2.754  18.136 -11.346  1.00  0.00           H
ATOM   1878 HG22 VAL X 124      -3.411  17.607  -9.682  1.00  0.00           H
ATOM   1879 HG23 VAL X 124      -4.430  17.936 -11.087  1.00  0.00           H
ATOM   1880  C   VAL X 124      -4.489  13.876 -11.424  1.00  0.00           C
ATOM   1881  O   VAL X 124      -3.550  13.167 -11.076  1.00  0.00           O
ATOM   1882  N   ILE X 125      -5.411  13.497 -12.359  1.00  0.00           N
ATOM   1883  H   ILE X 125      -6.154  14.098 -12.651  1.00  0.00           H
ATOM   1884  CA  ILE X 125      -5.250  12.205 -13.049  1.00  0.00           C
ATOM   1885  HA  ILE X 125      -4.647  11.556 -12.416  1.00  0.00           H
ATOM   1886  CB  ILE X 125      -6.733  11.670 -13.333  1.00  0.00           C
ATOM   1887  HB  ILE X 125      -7.217  12.480 -13.869  1.00  0.00           H
ATOM   1888  CG2 ILE X 125      -6.683  10.326 -14.010  1.00  0.00           C
ATOM   1889 HG21 ILE X 125      -7.620   9.776 -14.031  1.00  0.00           H
ATOM   1890 HG22 ILE X 125      -5.931   9.652 -13.603  1.00  0.00           H
ATOM   1891 HG23 ILE X 125      -6.440  10.437 -15.058  1.00  0.00           H
ATOM   1892  CG1 ILE X 125      -7.644  11.479 -12.067  1.00  0.00           C
ATOM   1893 HG12 ILE X 125      -8.563  11.044 -12.447  1.00  0.00           H
ATOM   1894 HG13 ILE X 125      -7.140  10.753 -11.432  1.00  0.00           H
ATOM   1895  CD1 ILE X 125      -8.037  12.628 -11.126  1.00  0.00           C
ATOM   1896 HD11 ILE X 125      -7.112  12.972 -10.672  1.00  0.00           H
ATOM   1897 HD12 ILE X 125      -8.793  12.274 -10.431  1.00  0.00           H
ATOM   1898 HD13 ILE X 125      -8.495  13.407 -11.739  1.00  0.00           H
ATOM   1899  C   ILE X 125      -4.418  12.382 -14.339  1.00  0.00           C
ATOM   1900  O   ILE X 125      -4.806  13.186 -15.216  1.00  0.00           O
ATOM   1901  N   TRP X 126      -3.443  11.489 -14.550  1.00  0.00           N
ATOM   1902  H   TRP X 126      -3.049  10.928 -13.810  1.00  0.00           H
ATOM   1903  CA  TRP X 126      -2.896  11.296 -15.849  1.00  0.00           C
ATOM   1904  HA  TRP X 126      -3.247  12.143 -16.442  1.00  0.00           H
ATOM   1905  CB  TRP X 126      -1.388  11.195 -15.814  1.00  0.00           C
ATOM   1906  HB2 TRP X 126      -1.089  10.299 -15.286  1.00  0.00           H
ATOM   1907  HB3 TRP X 126      -1.072  11.270 -16.859  1.00  0.00           H
ATOM   1908  CG  TRP X 126      -0.659  12.379 -15.213  1.00  0.00           C
ATOM   1909  CD1 TRP X 126      -0.964  12.913 -13.980  1.00  0.00           C
ATOM   1910  HD1 TRP X 126      -1.719  12.699 -13.234  1.00  0.00           H
ATOM   1911  NE1 TRP X 126      -0.110  13.996 -13.761  1.00  0.00           N
ATOM   1912  HE1 TRP X 126      -0.164  14.470 -12.872  1.00  0.00           H
ATOM   1913  CE2 TRP X 126       0.762  14.277 -14.840  1.00  0.00           C
ATOM   1914  CZ2 TRP X 126       1.648  15.279 -15.074  1.00  0.00           C
ATOM   1915  HZ2 TRP X 126       1.937  15.987 -14.305  1.00  0.00           H
ATOM   1916  CH2 TRP X 126       2.500  15.102 -16.171  1.00  0.00           C
ATOM   1917  HH2 TRP X 126       3.279  15.818 -16.355  1.00  0.00           H
ATOM   1918  CZ3 TRP X 126       2.222  14.118 -17.164  1.00  0.00           C
ATOM   1919  HZ3 TRP X 126       2.848  14.110 -18.047  1.00  0.00           H
ATOM   1920  CE3 TRP X 126       1.226  13.142 -16.934  1.00  0.00           C
ATOM   1921  HE3 TRP X 126       1.079  12.335 -17.631  1.00  0.00           H
ATOM   1922  CD2 TRP X 126       0.415  13.236 -15.749  1.00  0.00           C
ATOM   1923  C   TRP X 126      -3.478   9.972 -16.476  1.00  0.00           C
ATOM   1924  O   TRP X 126      -3.414   8.909 -15.889  1.00  0.00           O
ATOM   1925  N   TYR X 127      -3.897   9.997 -17.795  1.00  0.00           N
ATOM   1926  H   TYR X 127      -3.787  10.840 -18.336  1.00  0.00           H
ATOM   1927  CA  TYR X 127      -4.178   8.799 -18.578  1.00  0.00           C
ATOM   1928  HA  TYR X 127      -3.463   8.033 -18.281  1.00  0.00           H
ATOM   1929  CB  TYR X 127      -5.603   8.312 -18.359  1.00  0.00           C
ATOM   1930  HB2 TYR X 127      -5.883   8.272 -17.306  1.00  0.00           H
ATOM   1931  HB3 TYR X 127      -6.172   9.170 -18.696  1.00  0.00           H
ATOM   1932  CG  TYR X 127      -5.995   6.984 -18.927  1.00  0.00           C
ATOM   1933  CD1 TYR X 127      -6.024   5.820 -18.070  1.00  0.00           C
ATOM   1934  HD1 TYR X 127      -5.680   5.885 -17.044  1.00  0.00           H
ATOM   1935  CE1 TYR X 127      -6.190   4.553 -18.682  1.00  0.00           C
ATOM   1936  HE1 TYR X 127      -6.155   3.644 -18.112  1.00  0.00           H
ATOM   1937  CZ  TYR X 127      -6.524   4.429 -20.084  1.00  0.00           C
ATOM   1938  OH  TYR X 127      -6.680   3.244 -20.799  1.00  0.00           O
ATOM   1939  HH  TYR X 127      -6.905   2.511 -20.218  1.00  0.00           H
ATOM   1940  CE2 TYR X 127      -6.584   5.615 -20.838  1.00  0.00           C
ATOM   1941  HE2 TYR X 127      -6.920   5.506 -21.860  1.00  0.00           H
ATOM   1942  CD2 TYR X 127      -6.266   6.826 -20.298  1.00  0.00           C
ATOM   1943  HD2 TYR X 127      -6.090   7.690 -20.926  1.00  0.00           H
ATOM   1944  C   TYR X 127      -3.909   9.140 -19.991  1.00  0.00           C
ATOM   1945  O   TYR X 127      -3.949  10.336 -20.318  1.00  0.00           O
ATOM   1946  N   ASN X 128      -3.545   8.149 -20.741  1.00  0.00           N
ATOM   1947  H   ASN X 128      -3.455   7.249 -20.307  1.00  0.00           H
ATOM   1948  CA  ASN X 128      -2.906   8.342 -22.102  1.00  0.00           C
ATOM   1949  HA  ASN X 128      -2.456   7.445 -22.526  1.00  0.00           H
ATOM   1950  CB  ASN X 128      -4.087   8.679 -23.073  1.00  0.00           C
ATOM   1951  HB2 ASN X 128      -4.639   9.470 -22.560  1.00  0.00           H
ATOM   1952  HB3 ASN X 128      -3.674   9.103 -23.991  1.00  0.00           H
ATOM   1953  CG  ASN X 128      -4.987   7.558 -23.478  1.00  0.00           C
ATOM   1954  OD1 ASN X 128      -4.556   6.403 -23.639  1.00  0.00           O
ATOM   1955  ND2 ASN X 128      -6.185   7.841 -23.837  1.00  0.00           N
ATOM   1956 HD21 ASN X 128      -6.407   8.828 -23.893  1.00  0.00           H
ATOM   1957 HD22 ASN X 128      -6.800   7.168 -24.273  1.00  0.00           H
ATOM   1958  C   ASN X 128      -1.702   9.317 -22.121  1.00  0.00           C
ATOM   1959  O   ASN X 128      -1.611  10.193 -22.960  1.00  0.00           O
ATOM   1960  N   ARG X 129      -0.842   9.166 -21.155  1.00  0.00           N
ATOM   1961  H   ARG X 129      -0.944   8.386 -20.515  1.00  0.00           H
ATOM   1962  CA  ARG X 129       0.349  10.020 -20.977  1.00  0.00           C
ATOM   1963  HA  ARG X 129       0.900   9.653 -20.110  1.00  0.00           H
ATOM   1964  CB  ARG X 129       1.430   9.747 -22.121  1.00  0.00           C
ATOM   1965  HB2 ARG X 129       1.101  10.345 -22.974  1.00  0.00           H
ATOM   1966  HB3 ARG X 129       2.332  10.309 -21.851  1.00  0.00           H
ATOM   1967  CG  ARG X 129       1.815   8.372 -22.626  1.00  0.00           C
ATOM   1968  HG2 ARG X 129       0.892   7.890 -22.959  1.00  0.00           H
ATOM   1969  HG3 ARG X 129       2.563   8.479 -23.415  1.00  0.00           H
ATOM   1970  CD  ARG X 129       2.252   7.454 -21.416  1.00  0.00           C
ATOM   1971  HD2 ARG X 129       2.947   8.004 -20.777  1.00  0.00           H
ATOM   1972  HD3 ARG X 129       1.348   7.228 -20.853  1.00  0.00           H
ATOM   1973  NE  ARG X 129       2.627   6.113 -21.796  1.00  0.00           N
ATOM   1974  HE  ARG X 129       1.882   5.428 -21.835  1.00  0.00           H
ATOM   1975  CZ  ARG X 129       3.812   5.652 -22.098  1.00  0.00           C
ATOM   1976  NH1 ARG X 129       4.845   6.384 -22.215  1.00  0.00           N
ATOM   1977 HH11 ARG X 129       4.749   7.362 -21.978  1.00  0.00           H
ATOM   1978 HH12 ARG X 129       5.732   5.975 -22.493  1.00  0.00           H
ATOM   1979  NH2 ARG X 129       3.998   4.381 -22.240  1.00  0.00           N
ATOM   1980 HH21 ARG X 129       3.221   3.740 -22.154  1.00  0.00           H
ATOM   1981 HH22 ARG X 129       4.880   3.970 -22.527  1.00  0.00           H
ATOM   1982  C   ARG X 129       0.212  11.540 -20.823  1.00  0.00           C
ATOM   1983  O   ARG X 129       1.208  12.314 -20.987  1.00  0.00           O
ATOM   1984  N   ARG X 130      -0.950  12.077 -20.364  1.00  0.00           N
ATOM   1985  H   ARG X 130      -1.749  11.455 -20.329  1.00  0.00           H
ATOM   1986  CA  ARG X 130      -1.146  13.518 -20.011  1.00  0.00           C
ATOM   1987  HA  ARG X 130      -0.174  13.862 -19.675  1.00  0.00           H
ATOM   1988  CB  ARG X 130      -1.475  14.363 -21.229  1.00  0.00           C
ATOM   1989  HB2 ARG X 130      -1.545  15.407 -20.906  1.00  0.00           H
ATOM   1990  HB3 ARG X 130      -0.668  14.429 -21.961  1.00  0.00           H
ATOM   1991  CG  ARG X 130      -2.812  14.065 -22.049  1.00  0.00           C
ATOM   1992  HG2 ARG X 130      -2.687  14.602 -22.984  1.00  0.00           H
ATOM   1993  HG3 ARG X 130      -2.874  12.987 -22.085  1.00  0.00           H
ATOM   1994  CD  ARG X 130      -4.155  14.615 -21.424  1.00  0.00           C
ATOM   1995  HD2 ARG X 130      -4.309  14.173 -20.447  1.00  0.00           H
ATOM   1996  HD3 ARG X 130      -3.966  15.690 -21.375  1.00  0.00           H
ATOM   1997  NE  ARG X 130      -5.352  14.403 -22.361  1.00  0.00           N
ATOM   1998  HE  ARG X 130      -5.633  15.255 -22.831  1.00  0.00           H
ATOM   1999  CZ  ARG X 130      -5.946  13.293 -22.692  1.00  0.00           C
ATOM   2000  NH1 ARG X 130      -5.686  12.113 -22.302  1.00  0.00           N
ATOM   2001 HH11 ARG X 130      -4.845  11.884 -21.796  1.00  0.00           H
ATOM   2002 HH12 ARG X 130      -6.296  11.335 -22.499  1.00  0.00           H
ATOM   2003  NH2 ARG X 130      -6.983  13.361 -23.486  1.00  0.00           N
ATOM   2004 HH21 ARG X 130      -7.085  14.231 -24.011  1.00  0.00           H
ATOM   2005 HH22 ARG X 130      -7.435  12.547 -23.865  1.00  0.00           H
ATOM   2006  C   ARG X 130      -2.128  13.782 -18.861  1.00  0.00           C
ATOM   2007  O   ARG X 130      -3.026  12.869 -18.710  1.00  0.00           O
ATOM   2008  N   PRO X 131      -2.116  14.913 -18.184  1.00  0.00           N
ATOM   2009  CD  PRO X 131      -1.088  15.908 -18.145  1.00  0.00           C
ATOM   2010  HD2 PRO X 131      -0.568  16.139 -19.080  1.00  0.00           H
ATOM   2011  HD3 PRO X 131      -0.438  15.522 -17.362  1.00  0.00           H
ATOM   2012  CG  PRO X 131      -1.738  17.179 -17.636  1.00  0.00           C
ATOM   2013  HG2 PRO X 131      -2.271  17.616 -18.482  1.00  0.00           H
ATOM   2014  HG3 PRO X 131      -0.976  17.876 -17.273  1.00  0.00           H
ATOM   2015  CB  PRO X 131      -2.731  16.545 -16.601  1.00  0.00           C
ATOM   2016  HB2 PRO X 131      -3.519  17.185 -16.217  1.00  0.00           H
ATOM   2017  HB3 PRO X 131      -2.159  16.285 -15.709  1.00  0.00           H
ATOM   2018  CA  PRO X 131      -3.187  15.262 -17.271  1.00  0.00           C
ATOM   2019  HA  PRO X 131      -3.248  14.427 -16.572  1.00  0.00           H
ATOM   2020  C   PRO X 131      -4.523  15.454 -17.883  1.00  0.00           C
ATOM   2021  O   PRO X 131      -4.554  16.084 -18.916  1.00  0.00           O
ATOM   2022  N   VAL X 132      -5.562  14.860 -17.237  1.00  0.00           N
ATOM   2023  H   VAL X 132      -5.353  14.178 -16.521  1.00  0.00           H
ATOM   2024  CA  VAL X 132      -6.874  14.749 -17.982  1.00  0.00           C
ATOM   2025  HA  VAL X 132      -6.976  15.499 -18.759  1.00  0.00           H
ATOM   2026  CB  VAL X 132      -6.926  13.435 -18.749  1.00  0.00           C
ATOM   2027  HB  VAL X 132      -6.048  13.187 -19.336  1.00  0.00           H
ATOM   2028  CG1 VAL X 132      -7.141  12.219 -17.885  1.00  0.00           C
ATOM   2029 HG11 VAL X 132      -7.993  12.263 -17.200  1.00  0.00           H
ATOM   2030 HG12 VAL X 132      -7.262  11.334 -18.510  1.00  0.00           H
ATOM   2031 HG13 VAL X 132      -6.269  12.244 -17.241  1.00  0.00           H
ATOM   2032  CG2 VAL X 132      -8.092  13.364 -19.756  1.00  0.00           C
ATOM   2033 HG21 VAL X 132      -8.167  12.440 -20.317  1.00  0.00           H
ATOM   2034 HG22 VAL X 132      -8.183  14.285 -20.333  1.00  0.00           H
ATOM   2035 HG23 VAL X 132      -9.010  13.353 -19.162  1.00  0.00           H
ATOM   2036  C   VAL X 132      -8.041  15.086 -17.095  1.00  0.00           C
ATOM   2037  O   VAL X 132      -9.092  15.547 -17.584  1.00  0.00           O
ATOM   2038  N   THR X 133      -7.914  14.891 -15.779  1.00  0.00           N
ATOM   2039  H   THR X 133      -6.992  14.756 -15.383  1.00  0.00           H
ATOM   2040  CA  THR X 133      -9.023  15.071 -14.797  1.00  0.00           C
ATOM   2041  HA  THR X 133      -9.676  15.908 -15.051  1.00  0.00           H
ATOM   2042  CB  THR X 133      -9.838  13.779 -14.738  1.00  0.00           C
ATOM   2043  HB  THR X 133      -9.310  12.947 -14.267  1.00  0.00           H
ATOM   2044  CG2 THR X 133     -11.095  13.865 -13.864  1.00  0.00           C
ATOM   2045 HG21 THR X 133     -11.694  12.964 -13.993  1.00  0.00           H
ATOM   2046 HG22 THR X 133     -11.638  14.740 -14.207  1.00  0.00           H
ATOM   2047 HG23 THR X 133     -10.784  13.893 -12.823  1.00  0.00           H
ATOM   2048  OG1 THR X 133     -10.313  13.459 -16.021  1.00  0.00           O
ATOM   2049  HG1 THR X 133     -10.000  12.566 -16.185  1.00  0.00           H
ATOM   2050  C   THR X 133      -8.464  15.435 -13.430  1.00  0.00           C
ATOM   2051  O   THR X 133      -7.274  15.262 -13.125  1.00  0.00           O
ATOM   2052  N   GLU X 134      -9.288  16.077 -12.564  1.00  0.00           N
ATOM   2053  H   GLU X 134     -10.255  16.201 -12.771  1.00  0.00           H
ATOM   2054  CA  GLU X 134      -8.926  16.540 -11.203  1.00  0.00           C
ATOM   2055  HA  GLU X 134      -8.070  15.931 -10.925  1.00  0.00           H
ATOM   2056  CB  GLU X 134      -8.608  18.107 -11.110  1.00  0.00           C
ATOM   2057  HB2 GLU X 134      -9.536  18.664 -11.119  1.00  0.00           H
ATOM   2058  HB3 GLU X 134      -8.067  18.281 -10.179  1.00  0.00           H
ATOM   2059  CG  GLU X 134      -7.815  18.603 -12.354  1.00  0.00           C
ATOM   2060  HG2 GLU X 134      -7.328  19.569 -12.189  1.00  0.00           H
ATOM   2061  HG3 GLU X 134      -6.926  18.038 -12.635  1.00  0.00           H
ATOM   2062  CD  GLU X 134      -8.583  18.707 -13.650  1.00  0.00           C
ATOM   2063  OE1 GLU X 134      -9.813  18.907 -13.592  1.00  0.00           O
ATOM   2064  OE2 GLU X 134      -8.056  18.386 -14.748  1.00  0.00           O
ATOM   2065  C   GLU X 134      -9.959  16.075 -10.183  1.00  0.00           C
ATOM   2066  O   GLU X 134     -11.109  15.798 -10.471  1.00  0.00           O
ATOM   2067  N   ILE X 135      -9.553  16.149  -8.856  1.00  0.00           N
ATOM   2068  H   ILE X 135      -8.596  16.354  -8.632  1.00  0.00           H
ATOM   2069  CA  ILE X 135     -10.436  16.134  -7.666  1.00  0.00           C
ATOM   2070  HA  ILE X 135     -11.445  16.356  -7.987  1.00  0.00           H
ATOM   2071  CB  ILE X 135     -10.575  14.731  -7.081  1.00  0.00           C
ATOM   2072  HB  ILE X 135      -9.552  14.360  -7.002  1.00  0.00           H
ATOM   2073  CG2 ILE X 135     -11.233  14.594  -5.767  1.00  0.00           C
ATOM   2074 HG21 ILE X 135     -12.281  14.879  -5.872  1.00  0.00           H
ATOM   2075 HG22 ILE X 135     -10.948  15.381  -5.060  1.00  0.00           H
ATOM   2076 HG23 ILE X 135     -11.228  13.607  -5.303  1.00  0.00           H
ATOM   2077  CG1 ILE X 135     -11.206  13.776  -8.050  1.00  0.00           C
ATOM   2078 HG12 ILE X 135     -12.224  14.138  -8.212  1.00  0.00           H
ATOM   2079 HG13 ILE X 135     -10.663  13.805  -8.989  1.00  0.00           H
ATOM   2080  CD1 ILE X 135     -11.189  12.291  -7.846  1.00  0.00           C
ATOM   2081 HD11 ILE X 135     -10.166  11.902  -7.890  1.00  0.00           H
ATOM   2082 HD12 ILE X 135     -11.831  11.842  -8.605  1.00  0.00           H
ATOM   2083 HD13 ILE X 135     -11.659  12.043  -6.900  1.00  0.00           H
ATOM   2084  C   ILE X 135     -10.144  17.219  -6.725  1.00  0.00           C
ATOM   2085  O   ILE X 135      -8.981  17.396  -6.365  1.00  0.00           O
ATOM   2086  N   ASN X 136     -11.175  17.993  -6.295  1.00  0.00           N
ATOM   2087  H   ASN X 136     -12.084  17.961  -6.733  1.00  0.00           H
ATOM   2088  CA  ASN X 136     -11.181  19.091  -5.312  1.00  0.00           C
ATOM   2089  HA  ASN X 136     -10.143  19.352  -5.098  1.00  0.00           H
ATOM   2090  CB  ASN X 136     -12.177  20.106  -5.856  1.00  0.00           C
ATOM   2091  HB2 ASN X 136     -11.960  20.239  -6.918  1.00  0.00           H
ATOM   2092  HB3 ASN X 136     -13.214  19.796  -5.735  1.00  0.00           H
ATOM   2093  CG  ASN X 136     -12.072  21.454  -5.241  1.00  0.00           C
ATOM   2094  OD1 ASN X 136     -11.467  21.703  -4.199  1.00  0.00           O
ATOM   2095  ND2 ASN X 136     -12.928  22.318  -5.690  1.00  0.00           N
ATOM   2096 HD21 ASN X 136     -13.547  21.922  -6.381  1.00  0.00           H
ATOM   2097 HD22 ASN X 136     -12.945  23.276  -5.366  1.00  0.00           H
ATOM   2098  C   ASN X 136     -11.595  18.513  -3.931  1.00  0.00           C
ATOM   2099  O   ASN X 136     -12.318  17.544  -3.840  1.00  0.00           O
ATOM   2100  N   THR X 137     -11.458  19.310  -2.891  1.00  0.00           N
ATOM   2101  H   THR X 137     -11.095  20.248  -3.012  1.00  0.00           H
ATOM   2102  CA  THR X 137     -11.903  18.876  -1.479  1.00  0.00           C
ATOM   2103  HA  THR X 137     -11.701  17.805  -1.440  1.00  0.00           H
ATOM   2104  CB  THR X 137     -10.978  19.540  -0.410  1.00  0.00           C
ATOM   2105  HB  THR X 137     -10.012  19.038  -0.434  1.00  0.00           H
ATOM   2106  CG2 THR X 137     -10.813  21.061  -0.606  1.00  0.00           C
ATOM   2107 HG21 THR X 137     -10.135  21.294   0.215  1.00  0.00           H
ATOM   2108 HG22 THR X 137     -11.797  21.478  -0.415  1.00  0.00           H
ATOM   2109 HG23 THR X 137     -10.450  21.444  -1.557  1.00  0.00           H
ATOM   2110  OG1 THR X 137     -11.429  19.318   0.937  1.00  0.00           O
ATOM   2111  HG1 THR X 137     -11.583  18.373   0.980  1.00  0.00           H
ATOM   2112  C   THR X 137     -13.338  19.136  -1.113  1.00  0.00           C
ATOM   2113  O   THR X 137     -13.861  20.181  -1.447  1.00  0.00           O
ATOM   2114  N   TRP X 138     -13.876  18.324  -0.264  1.00  0.00           N
ATOM   2115  H   TRP X 138     -13.311  17.517  -0.040  1.00  0.00           H
ATOM   2116  CA  TRP X 138     -15.243  18.296   0.311  1.00  0.00           C
ATOM   2117  HA  TRP X 138     -15.856  19.099  -0.107  1.00  0.00           H
ATOM   2118  CB  TRP X 138     -15.966  17.132  -0.239  1.00  0.00           C
ATOM   2119  HB2 TRP X 138     -17.031  17.147   0.013  1.00  0.00           H
ATOM   2120  HB3 TRP X 138     -15.945  17.151  -1.332  1.00  0.00           H
ATOM   2121  CG  TRP X 138     -15.311  15.797   0.027  1.00  0.00           C
ATOM   2122  CD1 TRP X 138     -15.412  15.134   1.267  1.00  0.00           C
ATOM   2123  HD1 TRP X 138     -15.865  15.573   2.149  1.00  0.00           H
ATOM   2124  NE1 TRP X 138     -14.918  13.848   1.135  1.00  0.00           N
ATOM   2125  HE1 TRP X 138     -14.951  13.139   1.849  1.00  0.00           H
ATOM   2126  CE2 TRP X 138     -14.238  13.720  -0.007  1.00  0.00           C
ATOM   2127  CZ2 TRP X 138     -13.447  12.663  -0.431  1.00  0.00           C
ATOM   2128  HZ2 TRP X 138     -13.340  11.814   0.226  1.00  0.00           H
ATOM   2129  CH2 TRP X 138     -12.830  12.724  -1.660  1.00  0.00           C
ATOM   2130  HH2 TRP X 138     -12.231  11.874  -1.965  1.00  0.00           H
ATOM   2131  CZ3 TRP X 138     -13.035  13.828  -2.503  1.00  0.00           C
ATOM   2132  HZ3 TRP X 138     -12.625  13.825  -3.501  1.00  0.00           H
ATOM   2133  CE3 TRP X 138     -13.839  14.902  -2.099  1.00  0.00           C
ATOM   2134  HE3 TRP X 138     -13.950  15.850  -2.613  1.00  0.00           H
ATOM   2135  CD2 TRP X 138     -14.428  14.920  -0.786  1.00  0.00           C
ATOM   2136  C   TRP X 138     -15.297  18.300   1.834  1.00  0.00           C
ATOM   2137  O   TRP X 138     -16.369  18.651   2.400  1.00  0.00           O
ATOM   2138  N   ALA X 139     -14.230  18.006   2.568  1.00  0.00           N
ATOM   2139  H   ALA X 139     -13.379  17.654   2.158  1.00  0.00           H
ATOM   2140  CA  ALA X 139     -14.112  18.188   3.994  1.00  0.00           C
ATOM   2141  HA  ALA X 139     -14.714  18.996   4.414  1.00  0.00           H
ATOM   2142  CB  ALA X 139     -14.624  16.907   4.778  1.00  0.00           C
ATOM   2143  HB1 ALA X 139     -13.858  16.130   4.725  1.00  0.00           H
ATOM   2144  HB2 ALA X 139     -15.569  16.531   4.365  1.00  0.00           H
ATOM   2145  HB3 ALA X 139     -14.809  17.212   5.810  1.00  0.00           H
ATOM   2146  C   ALA X 139     -12.788  18.745   4.649  1.00  0.00           C
ATOM   2147  O   ALA X 139     -12.462  18.599   5.788  1.00  0.00           O
ATOM   2148  N   ARG X 140     -11.963  19.401   3.769  1.00  0.00           N
ATOM   2149  H   ARG X 140     -12.139  19.395   2.778  1.00  0.00           H
ATOM   2150  CA  ARG X 140     -11.015  20.440   4.132  1.00  0.00           C
ATOM   2151  HA  ARG X 140     -10.555  20.695   3.178  1.00  0.00           H
ATOM   2152  CB  ARG X 140     -11.731  21.787   4.487  1.00  0.00           C
ATOM   2153  HB2 ARG X 140     -11.040  22.631   4.440  1.00  0.00           H
ATOM   2154  HB3 ARG X 140     -12.478  21.949   3.712  1.00  0.00           H
ATOM   2155  CG  ARG X 140     -12.292  21.777   5.953  1.00  0.00           C
ATOM   2156  HG2 ARG X 140     -13.018  20.964   6.047  1.00  0.00           H
ATOM   2157  HG3 ARG X 140     -11.555  21.713   6.759  1.00  0.00           H
ATOM   2158  CD  ARG X 140     -13.007  23.114   6.298  1.00  0.00           C
ATOM   2159  HD2 ARG X 140     -13.952  23.239   5.777  1.00  0.00           H
ATOM   2160  HD3 ARG X 140     -13.188  23.016   7.367  1.00  0.00           H
ATOM   2161  NE  ARG X 140     -12.133  24.306   6.112  1.00  0.00           N
ATOM   2162  HE  ARG X 140     -11.289  24.412   6.661  1.00  0.00           H
ATOM   2163  CZ  ARG X 140     -12.418  25.315   5.297  1.00  0.00           C
ATOM   2164  NH1 ARG X 140     -13.427  25.279   4.429  1.00  0.00           N
ATOM   2165 HH11 ARG X 140     -14.199  24.630   4.513  1.00  0.00           H
ATOM   2166 HH12 ARG X 140     -13.538  26.083   3.819  1.00  0.00           H
ATOM   2167  NH2 ARG X 140     -11.645  26.386   5.307  1.00  0.00           N
ATOM   2168 HH21 ARG X 140     -10.847  26.464   5.923  1.00  0.00           H
ATOM   2169 HH22 ARG X 140     -11.696  27.081   4.561  1.00  0.00           H
ATOM   2170  C   ARG X 140      -9.893  20.106   5.064  1.00  0.00           C
ATOM   2171  O   ARG X 140      -9.368  21.032   5.750  1.00  0.00           O
ATOM   2172  N   ASN X 141      -9.409  18.826   5.006  1.00  0.00           N
ATOM   2173  H   ASN X 141      -9.879  18.125   4.439  1.00  0.00           H
ATOM   2174  CA  ASN X 141      -8.347  18.419   5.917  1.00  0.00           C
ATOM   2175  HA  ASN X 141      -7.670  19.267   5.935  1.00  0.00           H
ATOM   2176  CB  ASN X 141      -8.973  18.156   7.240  1.00  0.00           C
ATOM   2177  HB2 ASN X 141      -9.661  18.995   7.388  1.00  0.00           H
ATOM   2178  HB3 ASN X 141      -9.662  17.321   7.157  1.00  0.00           H
ATOM   2179  CG  ASN X 141      -7.939  17.838   8.310  1.00  0.00           C
ATOM   2180  OD1 ASN X 141      -7.091  18.616   8.760  1.00  0.00           O
ATOM   2181  ND2 ASN X 141      -7.760  16.579   8.622  1.00  0.00           N
ATOM   2182 HD21 ASN X 141      -8.295  15.837   8.203  1.00  0.00           H
ATOM   2183 HD22 ASN X 141      -6.974  16.394   9.242  1.00  0.00           H
ATOM   2184  C   ASN X 141      -7.526  17.209   5.267  1.00  0.00           C
ATOM   2185  O   ASN X 141      -7.828  16.073   5.443  1.00  0.00           O
ATOM   2186  N   ILE X 142      -6.539  17.529   4.453  1.00  0.00           N
ATOM   2187  H   ILE X 142      -6.463  18.508   4.236  1.00  0.00           H
ATOM   2188  CA  ILE X 142      -5.597  16.672   3.765  1.00  0.00           C
ATOM   2189  HA  ILE X 142      -5.040  17.304   3.072  1.00  0.00           H
ATOM   2190  CB  ILE X 142      -4.582  16.053   4.747  1.00  0.00           C
ATOM   2191  HB  ILE X 142      -5.053  15.325   5.414  1.00  0.00           H
ATOM   2192  CG2 ILE X 142      -3.382  15.382   4.053  1.00  0.00           C
ATOM   2193 HG21 ILE X 142      -3.747  14.471   3.567  1.00  0.00           H
ATOM   2194 HG22 ILE X 142      -2.645  15.107   4.812  1.00  0.00           H
ATOM   2195 HG23 ILE X 142      -3.003  16.116   3.343  1.00  0.00           H
ATOM   2196  CG1 ILE X 142      -4.058  17.099   5.767  1.00  0.00           C
ATOM   2197 HG12 ILE X 142      -3.146  17.618   5.472  1.00  0.00           H
ATOM   2198 HG13 ILE X 142      -4.823  17.799   6.103  1.00  0.00           H
ATOM   2199  CD1 ILE X 142      -3.627  16.354   7.094  1.00  0.00           C
ATOM   2200 HD11 ILE X 142      -3.075  16.994   7.792  1.00  0.00           H
ATOM   2201 HD12 ILE X 142      -2.895  15.623   6.737  1.00  0.00           H
ATOM   2202 HD13 ILE X 142      -4.503  16.024   7.665  1.00  0.00           H
ATOM   2203  C   ILE X 142      -6.188  15.514   2.957  1.00  0.00           C
ATOM   2204  O   ILE X 142      -6.219  14.294   3.281  1.00  0.00           O
ATOM   2205  N   LEU X 143      -6.825  15.930   1.859  1.00  0.00           N
ATOM   2206  H   LEU X 143      -6.942  16.932   1.765  1.00  0.00           H
ATOM   2207  CA  LEU X 143      -7.389  15.053   0.824  1.00  0.00           C
ATOM   2208  HA  LEU X 143      -8.145  14.369   1.220  1.00  0.00           H
ATOM   2209  CB  LEU X 143      -7.926  15.903  -0.375  1.00  0.00           C
ATOM   2210  HB2 LEU X 143      -8.671  16.594   0.021  1.00  0.00           H
ATOM   2211  HB3 LEU X 143      -7.121  16.552  -0.720  1.00  0.00           H
ATOM   2212  CG  LEU X 143      -8.536  15.191  -1.582  1.00  0.00           C
ATOM   2213  HG  LEU X 143      -7.984  14.258  -1.717  1.00  0.00           H
ATOM   2214  CD1 LEU X 143      -9.980  14.827  -1.297  1.00  0.00           C
ATOM   2215 HD11 LEU X 143     -10.397  14.407  -2.220  1.00  0.00           H
ATOM   2216 HD12 LEU X 143     -10.604  15.688  -1.096  1.00  0.00           H
ATOM   2217 HD13 LEU X 143     -10.046  14.042  -0.549  1.00  0.00           H
ATOM   2218  CD2 LEU X 143      -8.355  16.141  -2.764  1.00  0.00           C
ATOM   2219 HD21 LEU X 143      -8.682  15.621  -3.668  1.00  0.00           H
ATOM   2220 HD22 LEU X 143      -8.832  17.108  -2.608  1.00  0.00           H
ATOM   2221 HD23 LEU X 143      -7.331  16.378  -3.024  1.00  0.00           H
ATOM   2222  C   LEU X 143      -6.298  14.084   0.346  1.00  0.00           C
ATOM   2223  O   LEU X 143      -5.139  14.544   0.092  1.00  0.00           O
ATOM   2224  N   ARG X 144      -6.612  12.773   0.254  1.00  0.00           N
ATOM   2225  H   ARG X 144      -7.474  12.473   0.694  1.00  0.00           H
ATOM   2226  CA  ARG X 144      -5.606  11.653   0.248  1.00  0.00           C
ATOM   2227  HA  ARG X 144      -4.683  11.968  -0.253  1.00  0.00           H
ATOM   2228  CB  ARG X 144      -5.221  11.359   1.758  1.00  0.00           C
ATOM   2229  HB2 ARG X 144      -4.535  10.511   1.821  1.00  0.00           H
ATOM   2230  HB3 ARG X 144      -4.677  12.270   1.984  1.00  0.00           H
ATOM   2231  CG  ARG X 144      -6.388  11.190   2.788  1.00  0.00           C
ATOM   2232  HG2 ARG X 144      -7.066  12.033   2.709  1.00  0.00           H
ATOM   2233  HG3 ARG X 144      -6.970  10.288   2.579  1.00  0.00           H
ATOM   2234  CD  ARG X 144      -5.896  11.118   4.261  1.00  0.00           C
ATOM   2235  HD2 ARG X 144      -5.323  10.210   4.469  1.00  0.00           H
ATOM   2236  HD3 ARG X 144      -5.378  12.060   4.484  1.00  0.00           H
ATOM   2237  NE  ARG X 144      -7.031  11.064   5.238  1.00  0.00           N
ATOM   2238  HE  ARG X 144      -7.424  10.220   5.644  1.00  0.00           H
ATOM   2239  CZ  ARG X 144      -7.819  12.085   5.667  1.00  0.00           C
ATOM   2240  NH1 ARG X 144      -7.545  13.335   5.331  1.00  0.00           N
ATOM   2241 HH11 ARG X 144      -7.087  13.553   4.457  1.00  0.00           H
ATOM   2242 HH12 ARG X 144      -7.996  14.151   5.726  1.00  0.00           H
ATOM   2243  NH2 ARG X 144      -8.928  11.833   6.301  1.00  0.00           N
ATOM   2244 HH21 ARG X 144      -8.955  10.933   6.775  1.00  0.00           H
ATOM   2245 HH22 ARG X 144      -9.456  12.639   6.578  1.00  0.00           H
ATOM   2246  C   ARG X 144      -6.134  10.430  -0.500  1.00  0.00           C
ATOM   2247  O   ARG X 144      -7.370  10.337  -0.689  1.00  0.00           O
ATOM   2248  N   THR X 145      -5.224   9.530  -0.953  1.00  0.00           N
ATOM   2249  H   THR X 145      -4.238   9.708  -0.821  1.00  0.00           H
ATOM   2250  CA  THR X 145      -5.517   8.281  -1.603  1.00  0.00           C
ATOM   2251  HA  THR X 145      -6.553   8.172  -1.283  1.00  0.00           H
ATOM   2252  CB  THR X 145      -5.505   8.538  -3.124  1.00  0.00           C
ATOM   2253  HB  THR X 145      -6.078   9.460  -3.173  1.00  0.00           H
ATOM   2254  CG2 THR X 145      -4.181   8.897  -3.747  1.00  0.00           C
ATOM   2255 HG21 THR X 145      -3.499   8.042  -3.738  1.00  0.00           H
ATOM   2256 HG22 THR X 145      -3.779   9.785  -3.276  1.00  0.00           H
ATOM   2257 HG23 THR X 145      -4.467   8.959  -4.798  1.00  0.00           H
ATOM   2258  OG1 THR X 145      -6.142   7.427  -3.802  1.00  0.00           O
ATOM   2259  HG1 THR X 145      -6.967   7.445  -3.311  1.00  0.00           H
ATOM   2260  C   THR X 145      -4.705   7.078  -1.115  1.00  0.00           C
ATOM   2261  O   THR X 145      -4.145   7.153   0.001  1.00  0.00           O
ATOM   2262  N   GLN X 146      -4.582   5.925  -1.931  1.00  0.00           N
ATOM   2263  H   GLN X 146      -5.021   5.851  -2.835  1.00  0.00           H
ATOM   2264  CA  GLN X 146      -4.254   4.563  -1.400  1.00  0.00           C
ATOM   2265  HA  GLN X 146      -4.779   4.329  -0.474  1.00  0.00           H
ATOM   2266  CB  GLN X 146      -4.597   3.471  -2.439  1.00  0.00           C
ATOM   2267  HB2 GLN X 146      -3.991   3.749  -3.303  1.00  0.00           H
ATOM   2268  HB3 GLN X 146      -4.179   2.525  -2.104  1.00  0.00           H
ATOM   2269  CG  GLN X 146      -6.105   3.423  -2.778  1.00  0.00           C
ATOM   2270  HG2 GLN X 146      -6.768   3.003  -2.026  1.00  0.00           H
ATOM   2271  HG3 GLN X 146      -6.481   4.420  -3.019  1.00  0.00           H
ATOM   2272  CD  GLN X 146      -6.420   2.666  -3.985  1.00  0.00           C
ATOM   2273  OE1 GLN X 146      -7.518   2.814  -4.451  1.00  0.00           O
ATOM   2274  NE2 GLN X 146      -5.591   1.715  -4.383  1.00  0.00           N
ATOM   2275 HE21 GLN X 146      -5.861   1.116  -5.150  1.00  0.00           H
ATOM   2276 HE22 GLN X 146      -4.680   1.582  -3.958  1.00  0.00           H
ATOM   2277  C   GLN X 146      -2.747   4.307  -0.983  1.00  0.00           C
ATOM   2278  O   GLN X 146      -2.633   3.578  -0.044  1.00  0.00           O
ATOM   2279  N   GLH X 147      -1.787   4.879  -1.663  1.00  0.00           N
ATOM   2280  H   GLH X 147      -2.137   5.438  -2.426  1.00  0.00           H
ATOM   2281  CA  GLH X 147      -0.315   4.594  -1.615  1.00  0.00           C
ATOM   2282  HA  GLH X 147       0.114   5.051  -2.514  1.00  0.00           H
ATOM   2283  CB  GLH X 147       0.430   5.261  -0.390  1.00  0.00           C
ATOM   2284  HB2 GLH X 147      -0.037   6.221  -0.145  1.00  0.00           H
ATOM   2285  HB3 GLH X 147       0.290   4.637   0.491  1.00  0.00           H
ATOM   2286  CG  GLH X 147       1.938   5.556  -0.660  1.00  0.00           C
ATOM   2287  HG2 GLH X 147       2.225   6.047   0.260  1.00  0.00           H
ATOM   2288  HG3 GLH X 147       2.418   4.572  -0.687  1.00  0.00           H
ATOM   2289  CD  GLH X 147       2.218   6.454  -1.862  1.00  0.00           C
ATOM   2290  OE1 GLH X 147       1.410   7.163  -2.432  1.00  0.00           O
ATOM   2291  OE2 GLH X 147       3.451   6.383  -2.366  1.00  0.00           O
ATOM   2292  HE2 GLH X 147       4.043   5.991  -1.713  1.00  0.00           H
ATOM   2293  C   GLH X 147       0.018   3.130  -1.922  1.00  0.00           C
ATOM   2294  O   GLH X 147       0.899   2.471  -1.357  1.00  0.00           O
ATOM   2295  N   SER X 148      -0.747   2.456  -2.775  1.00  0.00           N
ATOM   2296  H   SER X 148      -1.439   3.020  -3.238  1.00  0.00           H
ATOM   2297  CA  SER X 148      -0.648   1.110  -3.385  1.00  0.00           C
ATOM   2298  HA  SER X 148       0.404   0.983  -3.675  1.00  0.00           H
ATOM   2299  CB  SER X 148      -0.871   0.023  -2.371  1.00  0.00           C
ATOM   2300  HB2 SER X 148      -0.542  -0.952  -2.723  1.00  0.00           H
ATOM   2301  HB3 SER X 148      -0.261   0.366  -1.525  1.00  0.00           H
ATOM   2302  OG  SER X 148      -2.237  -0.072  -2.071  1.00  0.00           O
ATOM   2303  HG  SER X 148      -2.622  -0.657  -2.720  1.00  0.00           H
ATOM   2304  C   SER X 148      -1.506   1.025  -4.626  1.00  0.00           C
ATOM   2305  O   SER X 148      -2.407   1.835  -4.831  1.00  0.00           O
ATOM   2306  N   GLH X 149      -1.253   0.157  -5.644  1.00  0.00           N
ATOM   2307  H   GLH X 149      -0.455  -0.448  -5.566  1.00  0.00           H
ATOM   2308  CA  GLH X 149      -1.881   0.207  -7.004  1.00  0.00           C
ATOM   2309  HA  GLH X 149      -1.728   1.206  -7.417  1.00  0.00           H
ATOM   2310  CB  GLH X 149      -1.302  -0.912  -8.041  1.00  0.00           C
ATOM   2311  HB2 GLH X 149      -1.381  -0.570  -9.067  1.00  0.00           H
ATOM   2312  HB3 GLH X 149      -0.212  -0.972  -7.960  1.00  0.00           H
ATOM   2313  CG  GLH X 149      -1.757  -2.372  -7.677  1.00  0.00           C
ATOM   2314  HG2 GLH X 149      -1.249  -2.711  -6.780  1.00  0.00           H
ATOM   2315  HG3 GLH X 149      -2.839  -2.288  -7.558  1.00  0.00           H
ATOM   2316  CD  GLH X 149      -1.465  -3.422  -8.757  1.00  0.00           C
ATOM   2317  OE1 GLH X 149      -0.819  -3.274  -9.789  1.00  0.00           O
ATOM   2318  OE2 GLH X 149      -1.925  -4.628  -8.411  1.00  0.00           O
ATOM   2319  HE2 GLH X 149      -1.764  -5.266  -9.103  1.00  0.00           H
ATOM   2320  C   GLH X 149      -3.434   0.129  -7.012  1.00  0.00           C
ATOM   2321  O   GLH X 149      -4.059  -0.412  -6.092  1.00  0.00           O
ATOM   2322  N   CYX X 150      -3.985   0.757  -8.086  1.00  0.00           N
ATOM   2323  H   CYX X 150      -3.285   1.043  -8.748  1.00  0.00           H
ATOM   2324  CA  CYX X 150      -5.402   0.753  -8.392  1.00  0.00           C
ATOM   2325  HA  CYX X 150      -5.995   0.803  -7.478  1.00  0.00           H
ATOM   2326  CB  CYX X 150      -5.877   1.992  -9.163  1.00  0.00           C
ATOM   2327  HB2 CYX X 150      -6.869   1.843  -9.600  1.00  0.00           H
ATOM   2328  HB3 CYX X 150      -6.036   2.724  -8.365  1.00  0.00           H
ATOM   2329  SG  CYX X 150      -4.662   2.651 -10.348  1.00  0.00           S
ATOM   2330  C   CYX X 150      -5.688  -0.650  -9.036  1.00  0.00           C
ATOM   2331  O   CYX X 150      -4.743  -1.279  -9.531  1.00  0.00           O
ATOM   2332  N   VAL X 151      -7.004  -1.021  -9.109  1.00  0.00           N
ATOM   2333  H   VAL X 151      -7.746  -0.409  -8.814  1.00  0.00           H
ATOM   2334  CA  VAL X 151      -7.511  -2.248  -9.729  1.00  0.00           C
ATOM   2335  HA  VAL X 151      -6.859  -2.721 -10.469  1.00  0.00           H
ATOM   2336  CB  VAL X 151      -7.913  -3.434  -8.688  1.00  0.00           C
ATOM   2337  HB  VAL X 151      -6.986  -3.833  -8.284  1.00  0.00           H
ATOM   2338  CG1 VAL X 151      -8.794  -2.815  -7.600  1.00  0.00           C
ATOM   2339 HG11 VAL X 151      -8.966  -3.553  -6.828  1.00  0.00           H
ATOM   2340 HG12 VAL X 151      -8.232  -2.090  -7.019  1.00  0.00           H
ATOM   2341 HG13 VAL X 151      -9.722  -2.354  -7.936  1.00  0.00           H
ATOM   2342  CG2 VAL X 151      -8.665  -4.638  -9.261  1.00  0.00           C
ATOM   2343 HG21 VAL X 151      -9.508  -4.402  -9.907  1.00  0.00           H
ATOM   2344 HG22 VAL X 151      -8.997  -5.252  -8.415  1.00  0.00           H
ATOM   2345 HG23 VAL X 151      -7.922  -5.130  -9.872  1.00  0.00           H
ATOM   2346  C   VAL X 151      -8.775  -1.907 -10.609  1.00  0.00           C
ATOM   2347  O   VAL X 151      -9.577  -1.118 -10.145  1.00  0.00           O
ATOM   2348  N   CYX X 152      -8.767  -2.457 -11.850  1.00  0.00           N
ATOM   2349  H   CYX X 152      -7.889  -2.827 -12.179  1.00  0.00           H
ATOM   2350  CA  CYX X 152      -9.740  -2.134 -12.850  1.00  0.00           C
ATOM   2351  HA  CYX X 152     -10.422  -1.391 -12.430  1.00  0.00           H
ATOM   2352  CB  CYX X 152      -8.993  -1.490 -14.078  1.00  0.00           C
ATOM   2353  HB2 CYX X 152      -8.245  -2.149 -14.517  1.00  0.00           H
ATOM   2354  HB3 CYX X 152      -9.698  -1.066 -14.793  1.00  0.00           H
ATOM   2355  SG  CYX X 152      -8.152   0.057 -13.454  1.00  0.00           S
ATOM   2356  C   CYX X 152     -10.638  -3.315 -13.174  1.00  0.00           C
ATOM   2357  O   CYX X 152     -10.302  -4.460 -12.926  1.00  0.00           O
ATOM   2358  N   HID X 153     -11.739  -3.115 -13.834  1.00  0.00           N
ATOM   2359  H   HID X 153     -12.039  -2.157 -13.969  1.00  0.00           H
ATOM   2360  CA  HID X 153     -12.549  -4.157 -14.375  1.00  0.00           C
ATOM   2361  HA  HID X 153     -11.939  -5.058 -14.456  1.00  0.00           H
ATOM   2362  CB  HID X 153     -13.695  -4.445 -13.424  1.00  0.00           C
ATOM   2363  HB2 HID X 153     -13.226  -4.448 -12.439  1.00  0.00           H
ATOM   2364  HB3 HID X 153     -14.429  -3.634 -13.453  1.00  0.00           H
ATOM   2365  CG  HID X 153     -14.303  -5.788 -13.639  1.00  0.00           C
ATOM   2366  ND1 HID X 153     -15.384  -6.164 -14.407  1.00  0.00           N
ATOM   2367  HD1 HID X 153     -15.971  -5.502 -14.902  1.00  0.00           H
ATOM   2368  CE1 HID X 153     -15.790  -7.404 -14.001  1.00  0.00           C
ATOM   2369  HE1 HID X 153     -16.699  -7.938 -14.250  1.00  0.00           H
ATOM   2370  NE2 HID X 153     -14.860  -7.854 -13.160  1.00  0.00           N
ATOM   2371  CD2 HID X 153     -13.975  -6.853 -12.825  1.00  0.00           C
ATOM   2372  HD2 HID X 153     -13.401  -6.762 -11.917  1.00  0.00           H
ATOM   2373  C   HID X 153     -13.050  -3.695 -15.742  1.00  0.00           C
ATOM   2374  O   HID X 153     -13.835  -2.761 -15.770  1.00  0.00           O
ATOM   2375  N   ASN X 154     -12.633  -4.396 -16.815  1.00  0.00           N
ATOM   2376  H   ASN X 154     -12.015  -5.187 -16.704  1.00  0.00           H
ATOM   2377  CA  ASN X 154     -12.798  -3.908 -18.151  1.00  0.00           C
ATOM   2378  HA  ASN X 154     -12.041  -4.485 -18.693  1.00  0.00           H
ATOM   2379  CB  ASN X 154     -14.212  -4.181 -18.747  1.00  0.00           C
ATOM   2380  HB2 ASN X 154     -14.424  -5.253 -18.680  1.00  0.00           H
ATOM   2381  HB3 ASN X 154     -15.037  -3.561 -18.397  1.00  0.00           H
ATOM   2382  CG  ASN X 154     -14.304  -3.884 -20.267  1.00  0.00           C
ATOM   2383  OD1 ASN X 154     -15.248  -3.176 -20.624  1.00  0.00           O
ATOM   2384  ND2 ASN X 154     -13.674  -4.573 -21.111  1.00  0.00           N
ATOM   2385 HD21 ASN X 154     -13.208  -5.443 -20.911  1.00  0.00           H
ATOM   2386 HD22 ASN X 154     -13.948  -4.408 -22.074  1.00  0.00           H
ATOM   2387  C   ASN X 154     -12.398  -2.428 -18.407  1.00  0.00           C
ATOM   2388  O   ASN X 154     -13.022  -1.722 -19.192  1.00  0.00           O
ATOM   2389  N   GLY X 155     -11.352  -1.953 -17.723  1.00  0.00           N
ATOM   2390  H   GLY X 155     -10.777  -2.699 -17.377  1.00  0.00           H
ATOM   2391  CA  GLY X 155     -11.041  -0.539 -17.767  1.00  0.00           C
ATOM   2392  HA2 GLY X 155     -10.034  -0.361 -17.379  1.00  0.00           H
ATOM   2393  HA3 GLY X 155     -11.256  -0.103 -18.739  1.00  0.00           H
ATOM   2394  C   GLY X 155     -11.807   0.360 -16.743  1.00  0.00           C
ATOM   2395  O   GLY X 155     -11.349   1.474 -16.478  1.00  0.00           O
ATOM   2396  N   VAL X 156     -12.904  -0.044 -16.095  1.00  0.00           N
ATOM   2397  H   VAL X 156     -13.085  -1.033 -16.120  1.00  0.00           H
ATOM   2398  CA  VAL X 156     -13.550   0.626 -14.949  1.00  0.00           C
ATOM   2399  HA  VAL X 156     -13.454   1.684 -15.193  1.00  0.00           H
ATOM   2400  CB  VAL X 156     -15.058   0.422 -14.722  1.00  0.00           C
ATOM   2401  HB  VAL X 156     -15.298  -0.632 -14.574  1.00  0.00           H
ATOM   2402  CG1 VAL X 156     -15.567   1.069 -13.449  1.00  0.00           C
ATOM   2403 HG11 VAL X 156     -15.008   0.731 -12.580  1.00  0.00           H
ATOM   2404 HG12 VAL X 156     -15.351   2.124 -13.630  1.00  0.00           H
ATOM   2405 HG13 VAL X 156     -16.636   1.015 -13.238  1.00  0.00           H
ATOM   2406  CG2 VAL X 156     -15.768   0.967 -15.947  1.00  0.00           C
ATOM   2407 HG21 VAL X 156     -15.456   2.005 -15.992  1.00  0.00           H
ATOM   2408 HG22 VAL X 156     -16.839   0.846 -15.790  1.00  0.00           H
ATOM   2409 HG23 VAL X 156     -15.285   0.547 -16.826  1.00  0.00           H
ATOM   2410  C   VAL X 156     -12.754   0.403 -13.701  1.00  0.00           C
ATOM   2411  O   VAL X 156     -12.810  -0.623 -13.080  1.00  0.00           O
ATOM   2412  N   CYX X 157     -11.978   1.429 -13.289  1.00  0.00           N
ATOM   2413  H   CYX X 157     -11.925   2.183 -13.966  1.00  0.00           H
ATOM   2414  CA  CYX X 157     -11.117   1.575 -12.039  1.00  0.00           C
ATOM   2415  HA  CYX X 157     -10.811   0.564 -11.769  1.00  0.00           H
ATOM   2416  CB  CYX X 157      -9.811   2.333 -12.333  1.00  0.00           C
ATOM   2417  HB2 CYX X 157     -10.005   3.399 -12.386  1.00  0.00           H
ATOM   2418  HB3 CYX X 157      -9.066   2.087 -11.573  1.00  0.00           H
ATOM   2419  SG  CYX X 157      -9.078   1.822 -13.919  1.00  0.00           S
ATOM   2420  C   CYX X 157     -11.772   2.255 -10.832  1.00  0.00           C
ATOM   2421  O   CYX X 157     -11.898   3.470 -10.851  1.00  0.00           O
ATOM   2422  N   PRO X 158     -12.180   1.448  -9.835  1.00  0.00           N
ATOM   2423  CD  PRO X 158     -12.757   0.148 -10.042  1.00  0.00           C
ATOM   2424  HD2 PRO X 158     -11.963  -0.443 -10.486  1.00  0.00           H
ATOM   2425  HD3 PRO X 158     -13.630   0.325 -10.671  1.00  0.00           H
ATOM   2426  CG  PRO X 158     -13.198  -0.255  -8.650  1.00  0.00           C
ATOM   2427  HG2 PRO X 158     -12.333  -0.696  -8.157  1.00  0.00           H
ATOM   2428  HG3 PRO X 158     -14.033  -0.960  -8.717  1.00  0.00           H
ATOM   2429  CB  PRO X 158     -13.617   1.045  -7.948  1.00  0.00           C
ATOM   2430  HB2 PRO X 158     -13.612   0.851  -6.866  1.00  0.00           H
ATOM   2431  HB3 PRO X 158     -14.558   1.442  -8.332  1.00  0.00           H
ATOM   2432  CA  PRO X 158     -12.565   1.973  -8.499  1.00  0.00           C
ATOM   2433  HA  PRO X 158     -13.141   2.878  -8.693  1.00  0.00           H
ATOM   2434  C   PRO X 158     -11.464   2.293  -7.498  1.00  0.00           C
ATOM   2435  O   PRO X 158     -10.947   1.394  -6.869  1.00  0.00           O
ATOM   2436  N   VAL X 159     -11.195   3.577  -7.272  1.00  0.00           N
ATOM   2437  H   VAL X 159     -11.746   4.275  -7.758  1.00  0.00           H
ATOM   2438  CA  VAL X 159     -10.120   4.053  -6.383  1.00  0.00           C
ATOM   2439  HA  VAL X 159      -9.505   3.191  -6.127  1.00  0.00           H
ATOM   2440  CB  VAL X 159      -9.167   5.024  -7.086  1.00  0.00           C
ATOM   2441  HB  VAL X 159      -9.757   5.871  -7.445  1.00  0.00           H
ATOM   2442  CG1 VAL X 159      -7.991   5.582  -6.293  1.00  0.00           C
ATOM   2443 HG11 VAL X 159      -7.413   4.757  -5.886  1.00  0.00           H
ATOM   2444 HG12 VAL X 159      -7.431   6.105  -7.057  1.00  0.00           H
ATOM   2445 HG13 VAL X 159      -8.358   6.209  -5.475  1.00  0.00           H
ATOM   2446  CG2 VAL X 159      -8.490   4.306  -8.181  1.00  0.00           C
ATOM   2447 HG21 VAL X 159      -9.163   3.761  -8.844  1.00  0.00           H
ATOM   2448 HG22 VAL X 159      -7.743   3.659  -7.730  1.00  0.00           H
ATOM   2449 HG23 VAL X 159      -7.883   5.012  -8.743  1.00  0.00           H
ATOM   2450  C   VAL X 159     -10.758   4.699  -5.108  1.00  0.00           C
ATOM   2451  O   VAL X 159     -11.810   5.298  -4.978  1.00  0.00           O
ATOM   2452  N   VAL X 160     -10.100   4.548  -3.998  1.00  0.00           N
ATOM   2453  H   VAL X 160      -9.289   3.964  -4.082  1.00  0.00           H
ATOM   2454  CA  VAL X 160     -10.367   5.116  -2.653  1.00  0.00           C
ATOM   2455  HA  VAL X 160     -11.428   5.200  -2.442  1.00  0.00           H
ATOM   2456  CB  VAL X 160      -9.899   4.116  -1.570  1.00  0.00           C
ATOM   2457  HB  VAL X 160      -8.839   3.958  -1.371  1.00  0.00           H
ATOM   2458  CG1 VAL X 160     -10.437   4.598  -0.211  1.00  0.00           C
ATOM   2459 HG11 VAL X 160      -9.981   5.549   0.078  1.00  0.00           H
ATOM   2460 HG12 VAL X 160     -11.510   4.782  -0.154  1.00  0.00           H
ATOM   2461 HG13 VAL X 160     -10.166   3.920   0.598  1.00  0.00           H
ATOM   2462  CG2 VAL X 160     -10.407   2.662  -1.643  1.00  0.00           C
ATOM   2463 HG21 VAL X 160     -10.035   2.105  -2.501  1.00  0.00           H
ATOM   2464 HG22 VAL X 160     -11.497   2.694  -1.694  1.00  0.00           H
ATOM   2465 HG23 VAL X 160     -10.073   2.089  -0.775  1.00  0.00           H
ATOM   2466  C   VAL X 160      -9.685   6.475  -2.540  1.00  0.00           C
ATOM   2467  O   VAL X 160      -8.441   6.569  -2.727  1.00  0.00           O
ATOM   2468  N   PHE X 161     -10.457   7.510  -2.215  1.00  0.00           N
ATOM   2469  H   PHE X 161     -11.436   7.270  -2.222  1.00  0.00           H
ATOM   2470  CA  PHE X 161     -10.077   8.797  -1.667  1.00  0.00           C
ATOM   2471  HA  PHE X 161      -8.995   8.867  -1.598  1.00  0.00           H
ATOM   2472  CB  PHE X 161     -10.467   9.887  -2.684  1.00  0.00           C
ATOM   2473  HB2 PHE X 161     -11.547   9.802  -2.808  1.00  0.00           H
ATOM   2474  HB3 PHE X 161     -10.310  10.890  -2.290  1.00  0.00           H
ATOM   2475  CG  PHE X 161      -9.619   9.948  -3.935  1.00  0.00           C
ATOM   2476  CD1 PHE X 161      -8.745  11.025  -4.166  1.00  0.00           C
ATOM   2477  HD1 PHE X 161      -8.606  11.807  -3.424  1.00  0.00           H
ATOM   2478  CE1 PHE X 161      -8.133  11.176  -5.446  1.00  0.00           C
ATOM   2479  HE1 PHE X 161      -7.480  12.020  -5.588  1.00  0.00           H
ATOM   2480  CZ  PHE X 161      -8.425  10.255  -6.514  1.00  0.00           C
ATOM   2481  HZ  PHE X 161      -7.980  10.298  -7.495  1.00  0.00           H
ATOM   2482  CE2 PHE X 161      -9.270   9.189  -6.232  1.00  0.00           C
ATOM   2483  HE2 PHE X 161      -9.430   8.487  -7.037  1.00  0.00           H
ATOM   2484  CD2 PHE X 161      -9.869   9.020  -5.012  1.00  0.00           C
ATOM   2485  HD2 PHE X 161     -10.520   8.174  -4.848  1.00  0.00           H
ATOM   2486  C   PHE X 161     -10.714   9.022  -0.256  1.00  0.00           C
ATOM   2487  O   PHE X 161     -11.820   8.568   0.038  1.00  0.00           O
ATOM   2488  N   THR X 162     -10.055   9.947   0.473  1.00  0.00           N
ATOM   2489  H   THR X 162      -9.268  10.414   0.049  1.00  0.00           H
ATOM   2490  CA  THR X 162     -10.462  10.404   1.766  1.00  0.00           C
ATOM   2491  HA  THR X 162     -11.535  10.304   1.943  1.00  0.00           H
ATOM   2492  CB  THR X 162      -9.823   9.707   2.889  1.00  0.00           C
ATOM   2493  HB  THR X 162      -8.903  10.185   3.235  1.00  0.00           H
ATOM   2494  CG2 THR X 162     -10.701   9.626   4.218  1.00  0.00           C
ATOM   2495 HG21 THR X 162     -10.225   8.912   4.888  1.00  0.00           H
ATOM   2496 HG22 THR X 162     -11.690   9.244   3.980  1.00  0.00           H
ATOM   2497 HG23 THR X 162     -10.698  10.600   4.691  1.00  0.00           H
ATOM   2498  OG1 THR X 162      -9.412   8.339   2.611  1.00  0.00           O
ATOM   2499  HG1 THR X 162      -9.113   7.956   3.434  1.00  0.00           H
ATOM   2500  C   THR X 162     -10.276  11.948   1.913  1.00  0.00           C
ATOM   2501  O   THR X 162      -9.538  12.592   1.223  1.00  0.00           O
ATOM   2502  N   ASP X 163     -11.007  12.489   2.901  1.00  0.00           N
ATOM   2503  H   ASP X 163     -11.810  11.955   3.209  1.00  0.00           H
ATOM   2504  CA  ASP X 163     -10.965  13.887   3.297  1.00  0.00           C
ATOM   2505  HA  ASP X 163      -9.939  14.271   3.282  1.00  0.00           H
ATOM   2506  CB  ASP X 163     -11.887  14.793   2.434  1.00  0.00           C
ATOM   2507  HB2 ASP X 163     -11.962  14.396   1.425  1.00  0.00           H
ATOM   2508  HB3 ASP X 163     -12.891  14.900   2.830  1.00  0.00           H
ATOM   2509  CG  ASP X 163     -11.288  16.177   2.252  1.00  0.00           C
ATOM   2510  OD1 ASP X 163     -10.394  16.665   2.981  1.00  0.00           O
ATOM   2511  OD2 ASP X 163     -11.768  16.832   1.307  1.00  0.00           O
ATOM   2512  C   ASP X 163     -11.321  14.023   4.782  1.00  0.00           C
ATOM   2513  O   ASP X 163     -11.772  13.008   5.349  1.00  0.00           O
ATOM   2514  N   GLY X 164     -11.062  15.144   5.408  1.00  0.00           N
ATOM   2515  H   GLY X 164     -10.640  15.913   4.899  1.00  0.00           H
ATOM   2516  CA  GLY X 164     -11.458  15.397   6.821  1.00  0.00           C
ATOM   2517  HA2 GLY X 164     -11.565  16.465   6.974  1.00  0.00           H
ATOM   2518  HA3 GLY X 164     -12.426  14.947   7.050  1.00  0.00           H
ATOM   2519  C   GLY X 164     -10.457  14.801   7.828  1.00  0.00           C
ATOM   2520  O   GLY X 164      -9.358  14.424   7.393  1.00  0.00           O
ATOM   2521  N   SER X 165     -10.764  14.734   9.099  1.00  0.00           N
ATOM   2522  H   SER X 165     -11.752  14.861   9.273  1.00  0.00           H
ATOM   2523  CA  SER X 165      -9.802  14.519  10.220  1.00  0.00           C
ATOM   2524  HA  SER X 165      -9.008  15.260  10.104  1.00  0.00           H
ATOM   2525  CB  SER X 165     -10.559  14.463  11.524  1.00  0.00           C
ATOM   2526  HB2 SER X 165     -10.962  15.461  11.715  1.00  0.00           H
ATOM   2527  HB3 SER X 165     -11.256  13.638  11.420  1.00  0.00           H
ATOM   2528  OG  SER X 165      -9.624  14.097  12.565  1.00  0.00           O
ATOM   2529  HG  SER X 165      -9.372  14.949  12.929  1.00  0.00           H
ATOM   2530  C   SER X 165      -8.973  13.269  10.049  1.00  0.00           C
ATOM   2531  O   SER X 165      -9.527  12.143   9.920  1.00  0.00           O
ATOM   2532  N   ALA X 166      -7.718  13.433  10.096  1.00  0.00           N
ATOM   2533  H   ALA X 166      -7.322  14.267  10.501  1.00  0.00           H
ATOM   2534  CA  ALA X 166      -6.770  12.350   9.905  1.00  0.00           C
ATOM   2535  HA  ALA X 166      -6.976  11.870   8.950  1.00  0.00           H
ATOM   2536  CB  ALA X 166      -5.398  13.013   9.805  1.00  0.00           C
ATOM   2537  HB1 ALA X 166      -4.740  12.223   9.442  1.00  0.00           H
ATOM   2538  HB2 ALA X 166      -5.086  13.277  10.818  1.00  0.00           H
ATOM   2539  HB3 ALA X 166      -5.385  13.903   9.178  1.00  0.00           H
ATOM   2540  C   ALA X 166      -6.646  11.324  11.088  1.00  0.00           C
ATOM   2541  O   ALA X 166      -6.022  10.280  10.973  1.00  0.00           O
ATOM   2542  N   THR X 167      -7.329  11.651  12.259  1.00  0.00           N
ATOM   2543  H   THR X 167      -7.915  12.466  12.299  1.00  0.00           H
ATOM   2544  CA  THR X 167      -7.308  10.797  13.461  1.00  0.00           C
ATOM   2545  HA  THR X 167      -7.090   9.741  13.314  1.00  0.00           H
ATOM   2546  CB  THR X 167      -6.310  11.344  14.504  1.00  0.00           C
ATOM   2547  HB  THR X 167      -6.435  10.909  15.488  1.00  0.00           H
ATOM   2548  CG2 THR X 167      -4.898  10.968  14.164  1.00  0.00           C
ATOM   2549 HG21 THR X 167      -4.824   9.881  14.230  1.00  0.00           H
ATOM   2550 HG22 THR X 167      -4.204  11.398  14.876  1.00  0.00           H
ATOM   2551 HG23 THR X 167      -4.686  11.286  13.135  1.00  0.00           H
ATOM   2552  OG1 THR X 167      -6.356  12.817  14.572  1.00  0.00           O
ATOM   2553  HG1 THR X 167      -7.138  12.967  15.104  1.00  0.00           H
ATOM   2554  C   THR X 167      -8.706  10.701  14.103  1.00  0.00           C
ATOM   2555  O   THR X 167      -8.814  10.322  15.274  1.00  0.00           O
ATOM   2556  N   GLY X 168      -9.732  11.162  13.323  1.00  0.00           N
ATOM   2557  H   GLY X 168      -9.486  11.348  12.361  1.00  0.00           H
ATOM   2558  CA  GLY X 168     -11.034  11.618  13.782  1.00  0.00           C
ATOM   2559  HA2 GLY X 168     -11.377  11.055  14.646  1.00  0.00           H
ATOM   2560  HA3 GLY X 168     -11.097  12.683  13.994  1.00  0.00           H
ATOM   2561  C   GLY X 168     -12.125  11.485  12.713  1.00  0.00           C
ATOM   2562  O   GLY X 168     -12.000  10.833  11.708  1.00  0.00           O
ATOM   2563  N   PRO X 169     -13.224  12.196  12.857  1.00  0.00           N
ATOM   2564  CD  PRO X 169     -13.720  12.686  14.100  1.00  0.00           C
ATOM   2565  HD2 PRO X 169     -13.267  13.639  14.367  1.00  0.00           H
ATOM   2566  HD3 PRO X 169     -13.509  12.002  14.919  1.00  0.00           H
ATOM   2567  CG  PRO X 169     -15.238  12.942  13.874  1.00  0.00           C
ATOM   2568  HG2 PRO X 169     -15.405  13.878  14.412  1.00  0.00           H
ATOM   2569  HG3 PRO X 169     -15.818  12.090  14.233  1.00  0.00           H
ATOM   2570  CB  PRO X 169     -15.443  13.172  12.384  1.00  0.00           C
ATOM   2571  HB2 PRO X 169     -15.133  14.197  12.181  1.00  0.00           H
ATOM   2572  HB3 PRO X 169     -16.439  12.886  12.037  1.00  0.00           H
ATOM   2573  CA  PRO X 169     -14.333  12.200  11.849  1.00  0.00           C
ATOM   2574  HA  PRO X 169     -14.721  11.186  11.710  1.00  0.00           H
ATOM   2575  C   PRO X 169     -13.840  12.613  10.462  1.00  0.00           C
ATOM   2576  O   PRO X 169     -13.240  13.698  10.343  1.00  0.00           O
ATOM   2577  N   ALA X 170     -14.154  11.812   9.473  1.00  0.00           N
ATOM   2578  H   ALA X 170     -14.678  10.969   9.695  1.00  0.00           H
ATOM   2579  CA  ALA X 170     -13.664  11.971   8.152  1.00  0.00           C
ATOM   2580  HA  ALA X 170     -13.562  13.031   7.916  1.00  0.00           H
ATOM   2581  CB  ALA X 170     -12.197  11.411   8.158  1.00  0.00           C
ATOM   2582  HB1 ALA X 170     -11.802  11.340   7.148  1.00  0.00           H
ATOM   2583  HB2 ALA X 170     -12.159  10.490   8.741  1.00  0.00           H
ATOM   2584  HB3 ALA X 170     -11.599  12.079   8.790  1.00  0.00           H
ATOM   2585  C   ALA X 170     -14.662  11.458   7.126  1.00  0.00           C
ATOM   2586  O   ALA X 170     -15.689  10.833   7.367  1.00  0.00           O
ATOM   2587  N   GLU X 171     -14.303  11.714   5.868  1.00  0.00           N
ATOM   2588  H   GLU X 171     -13.441  12.206   5.699  1.00  0.00           H
ATOM   2589  CA  GLU X 171     -15.154  11.402   4.718  1.00  0.00           C
ATOM   2590  HA  GLU X 171     -16.097  10.884   4.867  1.00  0.00           H
ATOM   2591  CB  GLU X 171     -15.609  12.787   4.194  1.00  0.00           C
ATOM   2592  HB2 GLU X 171     -14.707  13.360   3.986  1.00  0.00           H
ATOM   2593  HB3 GLU X 171     -16.182  12.676   3.266  1.00  0.00           H
ATOM   2594  CG  GLU X 171     -16.432  13.693   5.084  1.00  0.00           C
ATOM   2595  HG2 GLU X 171     -15.822  14.051   5.903  1.00  0.00           H
ATOM   2596  HG3 GLU X 171     -16.725  14.586   4.519  1.00  0.00           H
ATOM   2597  CD  GLU X 171     -17.724  13.084   5.662  1.00  0.00           C
ATOM   2598  OE1 GLU X 171     -18.154  13.561   6.720  1.00  0.00           O
ATOM   2599  OE2 GLU X 171     -18.240  12.109   5.098  1.00  0.00           O
ATOM   2600  C   GLU X 171     -14.406  10.655   3.649  1.00  0.00           C
ATOM   2601  O   GLU X 171     -13.708  11.131   2.762  1.00  0.00           O
ATOM   2602  N   THR X 172     -14.527   9.314   3.736  1.00  0.00           N
ATOM   2603  H   THR X 172     -15.180   8.926   4.394  1.00  0.00           H
ATOM   2604  CA  THR X 172     -14.075   8.361   2.721  1.00  0.00           C
ATOM   2605  HA  THR X 172     -13.094   8.711   2.402  1.00  0.00           H
ATOM   2606  CB  THR X 172     -13.986   7.003   3.289  1.00  0.00           C
ATOM   2607  HB  THR X 172     -14.931   6.453   3.318  1.00  0.00           H
ATOM   2608  CG2 THR X 172     -12.940   6.279   2.423  1.00  0.00           C
ATOM   2609 HG21 THR X 172     -13.415   5.852   1.533  1.00  0.00           H
ATOM   2610 HG22 THR X 172     -12.591   5.424   2.984  1.00  0.00           H
ATOM   2611 HG23 THR X 172     -12.048   6.840   2.165  1.00  0.00           H
ATOM   2612  OG1 THR X 172     -13.517   7.076   4.581  1.00  0.00           O
ATOM   2613  HG1 THR X 172     -14.288   7.244   5.127  1.00  0.00           H
ATOM   2614  C   THR X 172     -14.962   8.394   1.447  1.00  0.00           C
ATOM   2615  O   THR X 172     -16.184   8.340   1.626  1.00  0.00           O
ATOM   2616  N   ARG X 173     -14.542   8.425   0.193  1.00  0.00           N
ATOM   2617  H   ARG X 173     -13.556   8.363  -0.017  1.00  0.00           H
ATOM   2618  CA  ARG X 173     -15.424   8.249  -1.038  1.00  0.00           C
ATOM   2619  HA  ARG X 173     -16.441   7.988  -0.754  1.00  0.00           H
ATOM   2620  CB  ARG X 173     -15.453   9.593  -1.739  1.00  0.00           C
ATOM   2621  HB2 ARG X 173     -14.475  10.037  -1.961  1.00  0.00           H
ATOM   2622  HB3 ARG X 173     -15.926   9.459  -2.716  1.00  0.00           H
ATOM   2623  CG  ARG X 173     -16.337  10.650  -1.080  1.00  0.00           C
ATOM   2624  HG2 ARG X 173     -17.308  10.173  -1.006  1.00  0.00           H
ATOM   2625  HG3 ARG X 173     -15.988  11.030  -0.112  1.00  0.00           H
ATOM   2626  CD  ARG X 173     -16.364  11.883  -2.001  1.00  0.00           C
ATOM   2627  HD2 ARG X 173     -15.358  12.280  -2.112  1.00  0.00           H
ATOM   2628  HD3 ARG X 173     -16.776  11.556  -2.958  1.00  0.00           H
ATOM   2629  NE  ARG X 173     -17.154  12.943  -1.347  1.00  0.00           N
ATOM   2630  HE  ARG X 173     -17.606  12.741  -0.468  1.00  0.00           H
ATOM   2631  CZ  ARG X 173     -17.292  14.085  -1.911  1.00  0.00           C
ATOM   2632  NH1 ARG X 173     -16.900  14.355  -3.109  1.00  0.00           N
ATOM   2633 HH11 ARG X 173     -16.317  13.761  -3.669  1.00  0.00           H
ATOM   2634 HH12 ARG X 173     -17.120  15.259  -3.496  1.00  0.00           H
ATOM   2635  NH2 ARG X 173     -18.156  14.956  -1.385  1.00  0.00           N
ATOM   2636 HH21 ARG X 173     -18.529  14.801  -0.465  1.00  0.00           H
ATOM   2637 HH22 ARG X 173     -18.391  15.755  -1.949  1.00  0.00           H
ATOM   2638  C   ARG X 173     -14.759   7.171  -1.968  1.00  0.00           C
ATOM   2639  O   ARG X 173     -13.581   6.945  -2.005  1.00  0.00           O
ATOM   2640  N   ILE X 174     -15.676   6.601  -2.738  1.00  0.00           N
ATOM   2641  H   ILE X 174     -16.581   7.013  -2.890  1.00  0.00           H
ATOM   2642  CA  ILE X 174     -15.204   5.799  -3.865  1.00  0.00           C
ATOM   2643  HA  ILE X 174     -14.118   5.717  -3.812  1.00  0.00           H
ATOM   2644  CB  ILE X 174     -15.781   4.359  -3.937  1.00  0.00           C
ATOM   2645  HB  ILE X 174     -16.849   4.465  -4.144  1.00  0.00           H
ATOM   2646  CG2 ILE X 174     -15.135   3.472  -5.014  1.00  0.00           C
ATOM   2647 HG21 ILE X 174     -14.824   3.984  -5.918  1.00  0.00           H
ATOM   2648 HG22 ILE X 174     -15.838   2.710  -5.325  1.00  0.00           H
ATOM   2649 HG23 ILE X 174     -14.258   2.947  -4.636  1.00  0.00           H
ATOM   2650  CG1 ILE X 174     -15.685   3.727  -2.591  1.00  0.00           C
ATOM   2651 HG12 ILE X 174     -16.071   4.341  -1.772  1.00  0.00           H
ATOM   2652 HG13 ILE X 174     -16.319   2.838  -2.554  1.00  0.00           H
ATOM   2653  CD1 ILE X 174     -14.278   3.294  -2.163  1.00  0.00           C
ATOM   2654 HD11 ILE X 174     -13.659   3.900  -2.815  1.00  0.00           H
ATOM   2655 HD12 ILE X 174     -14.260   2.219  -2.348  1.00  0.00           H
ATOM   2656 HD13 ILE X 174     -14.091   3.529  -1.111  1.00  0.00           H
ATOM   2657  C   ILE X 174     -15.426   6.525  -5.185  1.00  0.00           C
ATOM   2658  O   ILE X 174     -16.581   6.964  -5.335  1.00  0.00           O
ATOM   2659  N   TYR X 175     -14.380   6.706  -6.025  1.00  0.00           N
ATOM   2660  H   TYR X 175     -13.535   6.187  -5.829  1.00  0.00           H
ATOM   2661  CA  TYR X 175     -14.412   7.366  -7.354  1.00  0.00           C
ATOM   2662  HA  TYR X 175     -15.402   7.789  -7.554  1.00  0.00           H
ATOM   2663  CB  TYR X 175     -13.381   8.532  -7.388  1.00  0.00           C
ATOM   2664  HB2 TYR X 175     -12.455   8.188  -6.949  1.00  0.00           H
ATOM   2665  HB3 TYR X 175     -13.202   8.689  -8.457  1.00  0.00           H
ATOM   2666  CG  TYR X 175     -13.934   9.815  -6.772  1.00  0.00           C
ATOM   2667  CD1 TYR X 175     -13.980  10.003  -5.385  1.00  0.00           C
ATOM   2668  HD1 TYR X 175     -13.835   9.197  -4.689  1.00  0.00           H
ATOM   2669  CE1 TYR X 175     -14.164  11.320  -4.884  1.00  0.00           C
ATOM   2670  HE1 TYR X 175     -14.053  11.478  -3.820  1.00  0.00           H
ATOM   2671  CZ  TYR X 175     -14.587  12.358  -5.699  1.00  0.00           C
ATOM   2672  OH  TYR X 175     -14.979  13.541  -5.230  1.00  0.00           O
ATOM   2673  HH  TYR X 175     -15.177  14.177  -5.919  1.00  0.00           H
ATOM   2674  CE2 TYR X 175     -14.594  12.121  -7.069  1.00  0.00           C
ATOM   2675  HE2 TYR X 175     -14.865  12.924  -7.743  1.00  0.00           H
ATOM   2676  CD2 TYR X 175     -14.340  10.847  -7.629  1.00  0.00           C
ATOM   2677  HD2 TYR X 175     -14.294  10.610  -8.681  1.00  0.00           H
ATOM   2678  C   TYR X 175     -14.187   6.324  -8.457  1.00  0.00           C
ATOM   2679  O   TYR X 175     -13.168   5.667  -8.430  1.00  0.00           O
ATOM   2680  N   TYR X 176     -15.096   6.043  -9.350  1.00  0.00           N
ATOM   2681  H   TYR X 176     -15.685   6.864  -9.449  1.00  0.00           H
ATOM   2682  CA  TYR X 176     -14.901   5.145 -10.584  1.00  0.00           C
ATOM   2683  HA  TYR X 176     -14.203   4.347 -10.306  1.00  0.00           H
ATOM   2684  CB  TYR X 176     -16.313   4.469 -10.818  1.00  0.00           C
ATOM   2685  HB2 TYR X 176     -17.077   5.241 -10.974  1.00  0.00           H
ATOM   2686  HB3 TYR X 176     -16.222   3.808 -11.676  1.00  0.00           H
ATOM   2687  CG  TYR X 176     -16.792   3.513  -9.716  1.00  0.00           C
ATOM   2688  CD1 TYR X 176     -17.514   3.898  -8.537  1.00  0.00           C
ATOM   2689  HD1 TYR X 176     -17.654   4.943  -8.291  1.00  0.00           H
ATOM   2690  CE1 TYR X 176     -17.979   2.895  -7.548  1.00  0.00           C
ATOM   2691  HE1 TYR X 176     -18.527   3.172  -6.649  1.00  0.00           H
ATOM   2692  CZ  TYR X 176     -17.749   1.534  -7.705  1.00  0.00           C
ATOM   2693  OH  TYR X 176     -18.162   0.667  -6.739  1.00  0.00           O
ATOM   2694  HH  TYR X 176     -18.643   1.168  -6.075  1.00  0.00           H
ATOM   2695  CE2 TYR X 176     -17.042   1.216  -8.913  1.00  0.00           C
ATOM   2696  HE2 TYR X 176     -16.843   0.153  -9.014  1.00  0.00           H
ATOM   2697  CD2 TYR X 176     -16.602   2.104  -9.899  1.00  0.00           C
ATOM   2698  HD2 TYR X 176     -16.122   1.720 -10.785  1.00  0.00           H
ATOM   2699  C   TYR X 176     -14.331   5.929 -11.746  1.00  0.00           C
ATOM   2700  O   TYR X 176     -14.847   7.013 -12.069  1.00  0.00           O
ATOM   2701  N   PHE X 177     -13.207   5.483 -12.343  1.00  0.00           N
ATOM   2702  H   PHE X 177     -12.747   4.679 -11.957  1.00  0.00           H
ATOM   2703  CA  PHE X 177     -12.599   6.104 -13.548  1.00  0.00           C
ATOM   2704  HA  PHE X 177     -13.210   6.992 -13.707  1.00  0.00           H
ATOM   2705  CB  PHE X 177     -11.137   6.623 -13.168  1.00  0.00           C
ATOM   2706  HB2 PHE X 177     -10.476   5.752 -13.144  1.00  0.00           H
ATOM   2707  HB3 PHE X 177     -10.798   7.117 -14.073  1.00  0.00           H
ATOM   2708  CG  PHE X 177     -11.039   7.530 -11.899  1.00  0.00           C
ATOM   2709  CD1 PHE X 177     -10.594   8.889 -12.038  1.00  0.00           C
ATOM   2710  HD1 PHE X 177     -10.428   9.304 -13.028  1.00  0.00           H
ATOM   2711  CE1 PHE X 177     -10.378   9.608 -10.850  1.00  0.00           C
ATOM   2712  HE1 PHE X 177     -10.016  10.619 -10.812  1.00  0.00           H
ATOM   2713  CZ  PHE X 177     -10.598   8.971  -9.586  1.00  0.00           C
ATOM   2714  HZ  PHE X 177     -10.341   9.505  -8.683  1.00  0.00           H
ATOM   2715  CE2 PHE X 177     -11.005   7.660  -9.443  1.00  0.00           C
ATOM   2716  HE2 PHE X 177     -11.187   7.226  -8.475  1.00  0.00           H
ATOM   2717  CD2 PHE X 177     -11.178   6.982 -10.628  1.00  0.00           C
ATOM   2718  HD2 PHE X 177     -11.443   5.939 -10.585  1.00  0.00           H
ATOM   2719  C   PHE X 177     -12.587   5.180 -14.781  1.00  0.00           C
ATOM   2720  O   PHE X 177     -12.634   3.957 -14.748  1.00  0.00           O
ATOM   2721  N   LYS X 178     -12.601   5.819 -15.964  1.00  0.00           N
ATOM   2722  H   LYS X 178     -12.722   6.814 -15.950  1.00  0.00           H
ATOM   2723  CA  LYS X 178     -12.188   5.151 -17.274  1.00  0.00           C
ATOM   2724  HA  LYS X 178     -11.398   4.458 -16.976  1.00  0.00           H
ATOM   2725  CB  LYS X 178     -13.334   4.266 -17.932  1.00  0.00           C
ATOM   2726  HB2 LYS X 178     -13.916   3.708 -17.195  1.00  0.00           H
ATOM   2727  HB3 LYS X 178     -14.151   4.879 -18.314  1.00  0.00           H
ATOM   2728  CG  LYS X 178     -12.838   3.179 -18.988  1.00  0.00           C
ATOM   2729  HG2 LYS X 178     -12.438   3.741 -19.835  1.00  0.00           H
ATOM   2730  HG3 LYS X 178     -12.049   2.583 -18.525  1.00  0.00           H
ATOM   2731  CD  LYS X 178     -13.911   2.205 -19.539  1.00  0.00           C
ATOM   2732  HD2 LYS X 178     -14.254   1.608 -18.692  1.00  0.00           H
ATOM   2733  HD3 LYS X 178     -14.726   2.789 -19.951  1.00  0.00           H
ATOM   2734  CE  LYS X 178     -13.261   1.359 -20.626  1.00  0.00           C
ATOM   2735  HE2 LYS X 178     -12.975   2.002 -21.464  1.00  0.00           H
ATOM   2736  HE3 LYS X 178     -12.356   0.898 -20.221  1.00  0.00           H
ATOM   2737  NZ  LYS X 178     -14.048   0.207 -21.214  1.00  0.00           N
ATOM   2738  HZ1 LYS X 178     -13.681  -0.006 -22.132  1.00  0.00           H
ATOM   2739  HZ2 LYS X 178     -15.026   0.486 -21.205  1.00  0.00           H
ATOM   2740  HZ3 LYS X 178     -14.047  -0.557 -20.553  1.00  0.00           H
ATOM   2741  C   LYS X 178     -11.595   6.073 -18.292  1.00  0.00           C
ATOM   2742  O   LYS X 178     -12.109   7.161 -18.466  1.00  0.00           O
ATOM   2743  N   GLU X 179     -10.503   5.667 -18.891  1.00  0.00           N
ATOM   2744  H   GLU X 179     -10.129   4.748 -18.690  1.00  0.00           H
ATOM   2745  CA  GLU X 179      -9.514   6.587 -19.499  1.00  0.00           C
ATOM   2746  HA  GLU X 179      -8.575   6.042 -19.360  1.00  0.00           H
ATOM   2747  CB  GLU X 179      -9.708   6.727 -20.988  1.00  0.00           C
ATOM   2748  HB2 GLU X 179     -10.558   7.351 -21.261  1.00  0.00           H
ATOM   2749  HB3 GLU X 179      -8.820   7.127 -21.487  1.00  0.00           H
ATOM   2750  CG  GLU X 179      -9.848   5.300 -21.636  1.00  0.00           C
ATOM   2751  HG2 GLU X 179      -9.120   4.646 -21.139  1.00  0.00           H
ATOM   2752  HG3 GLU X 179     -10.819   4.852 -21.429  1.00  0.00           H
ATOM   2753  CD  GLU X 179      -9.715   5.304 -23.181  1.00  0.00           C
ATOM   2754  OE1 GLU X 179     -10.135   6.238 -23.940  1.00  0.00           O
ATOM   2755  OE2 GLU X 179      -9.197   4.322 -23.785  1.00  0.00           O
ATOM   2756  C   GLU X 179      -9.353   7.894 -18.767  1.00  0.00           C
ATOM   2757  O   GLU X 179      -9.487   8.962 -19.386  1.00  0.00           O
ATOM   2758  N   GLY X 180      -9.110   7.883 -17.518  1.00  0.00           N
ATOM   2759  H   GLY X 180      -8.856   6.953 -17.213  1.00  0.00           H
ATOM   2760  CA  GLY X 180      -8.946   8.962 -16.622  1.00  0.00           C
ATOM   2761  HA2 GLY X 180      -8.832   8.425 -15.677  1.00  0.00           H
ATOM   2762  HA3 GLY X 180      -8.020   9.520 -16.712  1.00  0.00           H
ATOM   2763  C   GLY X 180     -10.151   9.912 -16.449  1.00  0.00           C
ATOM   2764  O   GLY X 180     -10.067  10.811 -15.598  1.00  0.00           O
ATOM   2765  N   LYS X 181     -11.156   9.826 -17.285  1.00  0.00           N
ATOM   2766  H   LYS X 181     -11.129   9.224 -18.086  1.00  0.00           H
ATOM   2767  CA  LYS X 181     -12.455  10.469 -17.006  1.00  0.00           C
ATOM   2768  HA  LYS X 181     -12.334  11.543 -16.851  1.00  0.00           H
ATOM   2769  CB  LYS X 181     -13.393  10.357 -18.267  1.00  0.00           C
ATOM   2770  HB2 LYS X 181     -12.912  10.588 -19.216  1.00  0.00           H
ATOM   2771  HB3 LYS X 181     -13.490   9.320 -18.572  1.00  0.00           H
ATOM   2772  CG  LYS X 181     -14.743  11.138 -18.257  1.00  0.00           C
ATOM   2773  HG2 LYS X 181     -15.524  10.739 -17.607  1.00  0.00           H
ATOM   2774  HG3 LYS X 181     -14.485  12.126 -17.879  1.00  0.00           H
ATOM   2775  CD  LYS X 181     -15.309  11.366 -19.643  1.00  0.00           C
ATOM   2776  HD2 LYS X 181     -14.540  11.836 -20.254  1.00  0.00           H
ATOM   2777  HD3 LYS X 181     -15.520  10.378 -20.057  1.00  0.00           H
ATOM   2778  CE  LYS X 181     -16.563  12.233 -19.691  1.00  0.00           C
ATOM   2779  HE2 LYS X 181     -17.014  12.112 -18.702  1.00  0.00           H
ATOM   2780  HE3 LYS X 181     -16.297  13.271 -19.861  1.00  0.00           H
ATOM   2781  NZ  LYS X 181     -17.471  11.590 -20.669  1.00  0.00           N
ATOM   2782  HZ1 LYS X 181     -18.400  11.969 -20.546  1.00  0.00           H
ATOM   2783  HZ2 LYS X 181     -17.461  10.582 -20.609  1.00  0.00           H
ATOM   2784  HZ3 LYS X 181     -16.951  11.725 -21.526  1.00  0.00           H
ATOM   2785  C   LYS X 181     -13.153   9.919 -15.790  1.00  0.00           C
ATOM   2786  O   LYS X 181     -13.217   8.663 -15.695  1.00  0.00           O
ATOM   2787  N   ILE X 182     -13.748  10.751 -14.927  1.00  0.00           N
ATOM   2788  H   ILE X 182     -13.782  11.754 -14.985  1.00  0.00           H
ATOM   2789  CA  ILE X 182     -14.564  10.246 -13.808  1.00  0.00           C
ATOM   2790  HA  ILE X 182     -14.091   9.343 -13.431  1.00  0.00           H
ATOM   2791  CB  ILE X 182     -14.618  11.181 -12.600  1.00  0.00           C
ATOM   2792  HB  ILE X 182     -14.951  12.142 -12.984  1.00  0.00           H
ATOM   2793  CG2 ILE X 182     -15.596  10.610 -11.598  1.00  0.00           C
ATOM   2794 HG21 ILE X 182     -15.576  11.163 -10.662  1.00  0.00           H
ATOM   2795 HG22 ILE X 182     -15.390   9.604 -11.240  1.00  0.00           H
ATOM   2796 HG23 ILE X 182     -16.658  10.635 -11.883  1.00  0.00           H
ATOM   2797  CG1 ILE X 182     -13.215  11.198 -12.035  1.00  0.00           C
ATOM   2798 HG12 ILE X 182     -13.052  10.232 -11.569  1.00  0.00           H
ATOM   2799 HG13 ILE X 182     -12.452  11.301 -12.808  1.00  0.00           H
ATOM   2800  CD1 ILE X 182     -13.143  12.329 -11.007  1.00  0.00           C
ATOM   2801 HD11 ILE X 182     -13.490  13.198 -11.572  1.00  0.00           H
ATOM   2802 HD12 ILE X 182     -12.130  12.556 -10.680  1.00  0.00           H
ATOM   2803 HD13 ILE X 182     -13.720  12.148 -10.099  1.00  0.00           H
ATOM   2804  C   ILE X 182     -15.977   9.822 -14.361  1.00  0.00           C
ATOM   2805  O   ILE X 182     -16.627  10.582 -15.063  1.00  0.00           O
ATOM   2806  N   LEU X 183     -16.463   8.613 -14.035  1.00  0.00           N
ATOM   2807  H   LEU X 183     -15.839   7.947 -13.594  1.00  0.00           H
ATOM   2808  CA  LEU X 183     -17.860   8.187 -14.261  1.00  0.00           C
ATOM   2809  HA  LEU X 183     -18.233   8.799 -15.081  1.00  0.00           H
ATOM   2810  CB  LEU X 183     -17.918   6.727 -14.727  1.00  0.00           C
ATOM   2811  HB2 LEU X 183     -17.989   6.013 -13.910  1.00  0.00           H
ATOM   2812  HB3 LEU X 183     -18.847   6.525 -15.256  1.00  0.00           H
ATOM   2813  CG  LEU X 183     -16.813   6.256 -15.725  1.00  0.00           C
ATOM   2814  HG  LEU X 183     -15.841   6.504 -15.311  1.00  0.00           H
ATOM   2815  CD1 LEU X 183     -16.923   4.771 -16.088  1.00  0.00           C
ATOM   2816 HD11 LEU X 183     -16.108   4.480 -16.747  1.00  0.00           H
ATOM   2817 HD12 LEU X 183     -17.857   4.509 -16.566  1.00  0.00           H
ATOM   2818 HD13 LEU X 183     -16.775   4.146 -15.212  1.00  0.00           H
ATOM   2819  CD2 LEU X 183     -16.901   6.850 -17.102  1.00  0.00           C
ATOM   2820 HD21 LEU X 183     -17.909   6.856 -17.516  1.00  0.00           H
ATOM   2821 HD22 LEU X 183     -16.686   7.905 -16.958  1.00  0.00           H
ATOM   2822 HD23 LEU X 183     -16.181   6.417 -17.806  1.00  0.00           H
ATOM   2823  C   LEU X 183     -18.808   8.449 -13.106  1.00  0.00           C
ATOM   2824  O   LEU X 183     -19.972   8.787 -13.276  1.00  0.00           O
ATOM   2825  N   LYS X 184     -18.357   8.235 -11.846  1.00  0.00           N
ATOM   2826  H   LYS X 184     -17.373   8.024 -11.792  1.00  0.00           H
ATOM   2827  CA  LYS X 184     -19.156   8.413 -10.593  1.00  0.00           C
ATOM   2828  HA  LYS X 184     -19.668   9.374 -10.636  1.00  0.00           H
ATOM   2829  CB  LYS X 184     -20.144   7.191 -10.558  1.00  0.00           C
ATOM   2830  HB2 LYS X 184     -20.524   7.052 -11.572  1.00  0.00           H
ATOM   2831  HB3 LYS X 184     -19.540   6.355 -10.209  1.00  0.00           H
ATOM   2832  CG  LYS X 184     -21.444   7.299  -9.700  1.00  0.00           C
ATOM   2833  HG2 LYS X 184     -21.032   7.206  -8.688  1.00  0.00           H
ATOM   2834  HG3 LYS X 184     -21.934   8.255  -9.859  1.00  0.00           H
ATOM   2835  CD  LYS X 184     -22.274   5.988  -9.825  1.00  0.00           C
ATOM   2836  HD2 LYS X 184     -22.415   5.748 -10.878  1.00  0.00           H
ATOM   2837  HD3 LYS X 184     -21.608   5.252  -9.381  1.00  0.00           H
ATOM   2838  CE  LYS X 184     -23.648   6.046  -9.125  1.00  0.00           C
ATOM   2839  HE2 LYS X 184     -23.412   5.938  -8.072  1.00  0.00           H
ATOM   2840  HE3 LYS X 184     -24.211   6.953  -9.360  1.00  0.00           H
ATOM   2841  NZ  LYS X 184     -24.434   4.867  -9.371  1.00  0.00           N
ATOM   2842  HZ1 LYS X 184     -24.030   4.093  -8.869  1.00  0.00           H
ATOM   2843  HZ2 LYS X 184     -24.584   4.608 -10.335  1.00  0.00           H
ATOM   2844  HZ3 LYS X 184     -25.352   5.045  -8.980  1.00  0.00           H
ATOM   2845  C   LYS X 184     -18.305   8.550  -9.325  1.00  0.00           C
ATOM   2846  O   LYS X 184     -17.291   7.829  -9.212  1.00  0.00           O
ATOM   2847  N   TRP X 185     -18.738   9.328  -8.352  1.00  0.00           N
ATOM   2848  H   TRP X 185     -19.514   9.945  -8.572  1.00  0.00           H
ATOM   2849  CA  TRP X 185     -18.342   9.443  -7.017  1.00  0.00           C
ATOM   2850  HA  TRP X 185     -17.623   8.665  -6.789  1.00  0.00           H
ATOM   2851  CB  TRP X 185     -17.696  10.771  -6.703  1.00  0.00           C
ATOM   2852  HB2 TRP X 185     -17.174  10.524  -5.787  1.00  0.00           H
ATOM   2853  HB3 TRP X 185     -17.069  11.095  -7.530  1.00  0.00           H
ATOM   2854  CG  TRP X 185     -18.599  11.995  -6.520  1.00  0.00           C
ATOM   2855  CD1 TRP X 185     -18.924  12.981  -7.355  1.00  0.00           C
ATOM   2856  HD1 TRP X 185     -18.623  13.128  -8.384  1.00  0.00           H
ATOM   2857  NE1 TRP X 185     -19.719  13.890  -6.689  1.00  0.00           N
ATOM   2858  HE1 TRP X 185     -20.230  14.663  -7.098  1.00  0.00           H
ATOM   2859  CE2 TRP X 185     -19.921  13.554  -5.337  1.00  0.00           C
ATOM   2860  CZ2 TRP X 185     -20.528  14.196  -4.229  1.00  0.00           C
ATOM   2861  HZ2 TRP X 185     -20.934  15.201  -4.258  1.00  0.00           H
ATOM   2862  CH2 TRP X 185     -20.513  13.576  -3.004  1.00  0.00           C
ATOM   2863  HH2 TRP X 185     -20.993  14.012  -2.142  1.00  0.00           H
ATOM   2864  CZ3 TRP X 185     -19.999  12.266  -2.887  1.00  0.00           C
ATOM   2865  HZ3 TRP X 185     -19.960  11.888  -1.877  1.00  0.00           H
ATOM   2866  CE3 TRP X 185     -19.335  11.657  -3.963  1.00  0.00           C
ATOM   2867  HE3 TRP X 185     -18.787  10.732  -3.912  1.00  0.00           H
ATOM   2868  CD2 TRP X 185     -19.352  12.274  -5.256  1.00  0.00           C
ATOM   2869  C   TRP X 185     -19.537   9.161  -6.086  1.00  0.00           C
ATOM   2870  O   TRP X 185     -20.681   9.502  -6.348  1.00  0.00           O
ATOM   2871  N   GLU X 186     -19.288   8.295  -5.086  1.00  0.00           N
ATOM   2872  H   GLU X 186     -18.331   7.971  -5.050  1.00  0.00           H
ATOM   2873  CA  GLU X 186     -20.167   7.859  -3.981  1.00  0.00           C
ATOM   2874  HA  GLU X 186     -20.940   8.620  -3.852  1.00  0.00           H
ATOM   2875  CB  GLU X 186     -20.821   6.511  -4.287  1.00  0.00           C
ATOM   2876  HB2 GLU X 186     -19.975   5.828  -4.369  1.00  0.00           H
ATOM   2877  HB3 GLU X 186     -21.448   6.245  -3.437  1.00  0.00           H
ATOM   2878  CG  GLU X 186     -21.784   6.275  -5.473  1.00  0.00           C
ATOM   2879  HG2 GLU X 186     -21.398   6.320  -6.492  1.00  0.00           H
ATOM   2880  HG3 GLU X 186     -22.266   5.295  -5.441  1.00  0.00           H
ATOM   2881  CD  GLU X 186     -23.014   7.169  -5.355  1.00  0.00           C
ATOM   2882  OE1 GLU X 186     -23.753   7.321  -6.353  1.00  0.00           O
ATOM   2883  OE2 GLU X 186     -23.204   7.910  -4.345  1.00  0.00           O
ATOM   2884  C   GLU X 186     -19.435   7.983  -2.588  1.00  0.00           C
ATOM   2885  O   GLU X 186     -18.270   7.645  -2.581  1.00  0.00           O
ATOM   2886  N   PRO X 187     -20.106   8.414  -1.493  1.00  0.00           N
ATOM   2887  CD  PRO X 187     -21.420   8.975  -1.385  1.00  0.00           C
ATOM   2888  HD2 PRO X 187     -22.131   8.309  -1.887  1.00  0.00           H
ATOM   2889  HD3 PRO X 187     -21.478   9.962  -1.843  1.00  0.00           H
ATOM   2890  CG  PRO X 187     -21.778   9.045   0.127  1.00  0.00           C
ATOM   2891  HG2 PRO X 187     -22.214   8.094   0.417  1.00  0.00           H
ATOM   2892  HG3 PRO X 187     -22.358   9.922   0.428  1.00  0.00           H
ATOM   2893  CB  PRO X 187     -20.388   9.108   0.724  1.00  0.00           C
ATOM   2894  HB2 PRO X 187     -20.268   8.712   1.728  1.00  0.00           H
ATOM   2895  HB3 PRO X 187     -19.986  10.114   0.568  1.00  0.00           H
ATOM   2896  CA  PRO X 187     -19.536   8.251  -0.193  1.00  0.00           C
ATOM   2897  HA  PRO X 187     -18.511   8.616  -0.168  1.00  0.00           H
ATOM   2898  C   PRO X 187     -19.544   6.767   0.223  1.00  0.00           C
ATOM   2899  O   PRO X 187     -20.526   6.019  -0.137  1.00  0.00           O
ATOM   2900  N   LEU X 188     -18.589   6.306   1.006  1.00  0.00           N
ATOM   2901  H   LEU X 188     -17.835   6.893   1.339  1.00  0.00           H
ATOM   2902  CA  LEU X 188     -18.390   4.891   1.399  1.00  0.00           C
ATOM   2903  HA  LEU X 188     -18.381   4.266   0.508  1.00  0.00           H
ATOM   2904  CB  LEU X 188     -16.964   4.791   1.953  1.00  0.00           C
ATOM   2905  HB2 LEU X 188     -16.248   5.126   1.203  1.00  0.00           H
ATOM   2906  HB3 LEU X 188     -16.875   5.532   2.742  1.00  0.00           H
ATOM   2907  CG  LEU X 188     -16.619   3.336   2.448  1.00  0.00           C
ATOM   2908  HG  LEU X 188     -17.219   3.131   3.340  1.00  0.00           H
ATOM   2909  CD1 LEU X 188     -16.908   2.268   1.410  1.00  0.00           C
ATOM   2910 HD11 LEU X 188     -16.561   2.609   0.430  1.00  0.00           H
ATOM   2911 HD12 LEU X 188     -17.979   2.067   1.375  1.00  0.00           H
ATOM   2912 HD13 LEU X 188     -16.432   1.330   1.711  1.00  0.00           H
ATOM   2913  CD2 LEU X 188     -15.213   3.221   2.855  1.00  0.00           C
ATOM   2914 HD21 LEU X 188     -14.952   4.004   3.565  1.00  0.00           H
ATOM   2915 HD22 LEU X 188     -15.204   2.275   3.389  1.00  0.00           H
ATOM   2916 HD23 LEU X 188     -14.445   3.326   2.091  1.00  0.00           H
ATOM   2917  C   LEU X 188     -19.422   4.415   2.409  1.00  0.00           C
ATOM   2918  O   LEU X 188     -19.464   4.847   3.556  1.00  0.00           O
ATOM   2919  N   ALA X 189     -20.337   3.530   1.973  1.00  0.00           N
ATOM   2920  H   ALA X 189     -20.210   3.237   1.017  1.00  0.00           H
ATOM   2921  CA  ALA X 189     -21.371   2.956   2.832  1.00  0.00           C
ATOM   2922  HA  ALA X 189     -21.764   3.608   3.602  1.00  0.00           H
ATOM   2923  CB  ALA X 189     -22.548   2.515   1.980  1.00  0.00           C
ATOM   2924  HB1 ALA X 189     -22.247   1.606   1.456  1.00  0.00           H
ATOM   2925  HB2 ALA X 189     -22.772   3.298   1.251  1.00  0.00           H
ATOM   2926  HB3 ALA X 189     -23.450   2.360   2.562  1.00  0.00           H
ATOM   2927  C   ALA X 189     -20.783   1.834   3.726  1.00  0.00           C
ATOM   2928  O   ALA X 189     -19.992   1.028   3.249  1.00  0.00           O
ATOM   2929  N   GLY X 190     -21.142   1.896   5.044  1.00  0.00           N
ATOM   2930  H   GLY X 190     -21.881   2.530   5.286  1.00  0.00           H
ATOM   2931  CA  GLY X 190     -20.756   0.914   6.052  1.00  0.00           C
ATOM   2932  HA2 GLY X 190     -21.370   0.027   5.916  1.00  0.00           H
ATOM   2933  HA3 GLY X 190     -19.740   0.563   5.876  1.00  0.00           H
ATOM   2934  C   GLY X 190     -20.782   1.378   7.542  1.00  0.00           C
ATOM   2935  O   GLY X 190     -21.253   2.456   7.868  1.00  0.00           O
ATOM   2936  N   THR X 191     -20.288   0.493   8.459  1.00  0.00           N
ATOM   2937  H   THR X 191     -19.758  -0.304   8.133  1.00  0.00           H
ATOM   2938  CA  THR X 191     -20.205   0.716   9.860  1.00  0.00           C
ATOM   2939  HA  THR X 191     -20.852   1.548  10.161  1.00  0.00           H
ATOM   2940  CB  THR X 191     -20.691  -0.485  10.707  1.00  0.00           C
ATOM   2941  HB  THR X 191     -20.842  -0.143  11.723  1.00  0.00           H
ATOM   2942  CG2 THR X 191     -21.987  -1.108  10.305  1.00  0.00           C
ATOM   2943 HG21 THR X 191     -22.032  -1.395   9.256  1.00  0.00           H
ATOM   2944 HG22 THR X 191     -22.865  -0.488  10.499  1.00  0.00           H
ATOM   2945 HG23 THR X 191     -22.195  -1.900  11.029  1.00  0.00           H
ATOM   2946  OG1 THR X 191     -19.797  -1.535  10.538  1.00  0.00           O
ATOM   2947  HG1 THR X 191     -19.135  -1.475  11.231  1.00  0.00           H
ATOM   2948  C   THR X 191     -18.790   1.173  10.371  1.00  0.00           C
ATOM   2949  O   THR X 191     -18.740   1.432  11.540  1.00  0.00           O
ATOM   2950  N   ALA X 192     -17.715   1.341   9.577  1.00  0.00           N
ATOM   2951  H   ALA X 192     -17.877   1.272   8.579  1.00  0.00           H
ATOM   2952  CA  ALA X 192     -16.344   1.647  10.086  1.00  0.00           C
ATOM   2953  HA  ALA X 192     -16.041   0.935  10.862  1.00  0.00           H
ATOM   2954  CB  ALA X 192     -15.333   1.509   8.952  1.00  0.00           C
ATOM   2955  HB1 ALA X 192     -15.516   2.157   8.090  1.00  0.00           H
ATOM   2956  HB2 ALA X 192     -15.228   0.458   8.669  1.00  0.00           H
ATOM   2957  HB3 ALA X 192     -14.368   1.820   9.322  1.00  0.00           H
ATOM   2958  C   ALA X 192     -16.299   3.091  10.598  1.00  0.00           C
ATOM   2959  O   ALA X 192     -16.741   4.077   9.966  1.00  0.00           O
ATOM   2960  N   LYS X 193     -15.715   3.251  11.821  1.00  0.00           N
ATOM   2961  H   LYS X 193     -15.336   2.430  12.278  1.00  0.00           H
ATOM   2962  CA  LYS X 193     -15.391   4.476  12.448  1.00  0.00           C
ATOM   2963  HA  LYS X 193     -16.310   5.060  12.544  1.00  0.00           H
ATOM   2964  CB  LYS X 193     -14.885   4.146  13.842  1.00  0.00           C
ATOM   2965  HB2 LYS X 193     -15.595   3.519  14.386  1.00  0.00           H
ATOM   2966  HB3 LYS X 193     -13.871   3.762  13.894  1.00  0.00           H
ATOM   2967  CG  LYS X 193     -14.793   5.332  14.835  1.00  0.00           C
ATOM   2968  HG2 LYS X 193     -14.473   4.807  15.735  1.00  0.00           H
ATOM   2969  HG3 LYS X 193     -13.979   6.037  14.646  1.00  0.00           H
ATOM   2970  CD  LYS X 193     -16.201   5.976  15.103  1.00  0.00           C
ATOM   2971  HD2 LYS X 193     -16.535   6.741  14.403  1.00  0.00           H
ATOM   2972  HD3 LYS X 193     -16.960   5.194  15.082  1.00  0.00           H
ATOM   2973  CE  LYS X 193     -16.065   6.653  16.460  1.00  0.00           C
ATOM   2974  HE2 LYS X 193     -15.682   5.847  17.084  1.00  0.00           H
ATOM   2975  HE3 LYS X 193     -15.265   7.399  16.502  1.00  0.00           H
ATOM   2976  NZ  LYS X 193     -17.380   7.174  16.993  1.00  0.00           N
ATOM   2977  HZ1 LYS X 193     -17.269   7.395  17.963  1.00  0.00           H
ATOM   2978  HZ2 LYS X 193     -18.014   6.387  16.917  1.00  0.00           H
ATOM   2979  HZ3 LYS X 193     -17.845   7.838  16.386  1.00  0.00           H
ATOM   2980  C   LYS X 193     -14.474   5.365  11.562  1.00  0.00           C
ATOM   2981  O   LYS X 193     -14.689   6.573  11.431  1.00  0.00           O
ATOM   2982  N   HIE X 194     -13.399   4.863  10.957  1.00  0.00           N
ATOM   2983  H   HIE X 194     -13.279   3.873  11.070  1.00  0.00           H
ATOM   2984  CA  HIE X 194     -12.494   5.528  10.056  1.00  0.00           C
ATOM   2985  HA  HIE X 194     -13.051   6.359   9.625  1.00  0.00           H
ATOM   2986  CB  HIE X 194     -11.298   6.102  10.916  1.00  0.00           C
ATOM   2987  HB2 HIE X 194     -11.789   6.362  11.857  1.00  0.00           H
ATOM   2988  HB3 HIE X 194     -10.613   5.306  11.200  1.00  0.00           H
ATOM   2989  CG  HIE X 194     -10.522   7.269  10.545  1.00  0.00           C
ATOM   2990  ND1 HIE X 194      -9.147   7.277  10.305  1.00  0.00           N
ATOM   2991  CE1 HIE X 194      -8.842   8.555  10.085  1.00  0.00           C
ATOM   2992  HE1 HIE X 194      -7.882   8.957   9.812  1.00  0.00           H
ATOM   2993  NE2 HIE X 194      -9.980   9.281  10.108  1.00  0.00           N
ATOM   2994  HE2 HIE X 194     -10.060  10.285  10.087  1.00  0.00           H
ATOM   2995  CD2 HIE X 194     -11.088   8.466  10.295  1.00  0.00           C
ATOM   2996  HD2 HIE X 194     -12.121   8.736  10.440  1.00  0.00           H
ATOM   2997  C   HIE X 194     -11.827   4.642   8.991  1.00  0.00           C
ATOM   2998  O   HIE X 194     -11.616   3.416   9.301  1.00  0.00           O
ATOM   2999  N   ILE X 195     -11.402   5.180   7.846  1.00  0.00           N
ATOM   3000  H   ILE X 195     -11.597   6.164   7.683  1.00  0.00           H
ATOM   3001  CA  ILE X 195     -10.983   4.266   6.748  1.00  0.00           C
ATOM   3002  HA  ILE X 195     -10.428   3.427   7.147  1.00  0.00           H
ATOM   3003  CB  ILE X 195     -12.215   3.908   5.827  1.00  0.00           C
ATOM   3004  HB  ILE X 195     -12.480   4.568   5.007  1.00  0.00           H
ATOM   3005  CG2 ILE X 195     -11.655   2.645   5.179  1.00  0.00           C
ATOM   3006 HG21 ILE X 195     -11.579   1.815   5.895  1.00  0.00           H
ATOM   3007 HG22 ILE X 195     -10.645   2.747   4.793  1.00  0.00           H
ATOM   3008 HG23 ILE X 195     -12.343   2.288   4.413  1.00  0.00           H
ATOM   3009  CG1 ILE X 195     -13.494   3.492   6.553  1.00  0.00           C
ATOM   3010 HG12 ILE X 195     -14.051   2.928   5.807  1.00  0.00           H
ATOM   3011 HG13 ILE X 195     -13.355   2.950   7.486  1.00  0.00           H
ATOM   3012  CD1 ILE X 195     -14.482   4.614   6.954  1.00  0.00           C
ATOM   3013 HD11 ILE X 195     -15.511   4.323   7.148  1.00  0.00           H
ATOM   3014 HD12 ILE X 195     -14.584   5.427   6.245  1.00  0.00           H
ATOM   3015 HD13 ILE X 195     -14.022   5.017   7.857  1.00  0.00           H
ATOM   3016  C   ILE X 195      -9.922   5.016   5.975  1.00  0.00           C
ATOM   3017  O   ILE X 195     -10.119   5.989   5.306  1.00  0.00           O
ATOM   3018  N   GLU X 196      -8.649   4.504   5.926  1.00  0.00           N
ATOM   3019  H   GLU X 196      -8.496   3.579   6.319  1.00  0.00           H
ATOM   3020  CA  GLU X 196      -7.503   5.191   5.387  1.00  0.00           C
ATOM   3021  HA  GLU X 196      -7.802   5.905   4.620  1.00  0.00           H
ATOM   3022  CB  GLU X 196      -6.727   6.084   6.453  1.00  0.00           C
ATOM   3023  HB2 GLU X 196      -6.311   5.426   7.202  1.00  0.00           H
ATOM   3024  HB3 GLU X 196      -5.884   6.656   6.057  1.00  0.00           H
ATOM   3025  CG  GLU X 196      -7.528   7.006   7.328  1.00  0.00           C
ATOM   3026  HG2 GLU X 196      -8.392   6.543   7.793  1.00  0.00           H
ATOM   3027  HG3 GLU X 196      -6.871   7.440   8.094  1.00  0.00           H
ATOM   3028  CD  GLU X 196      -7.946   8.257   6.488  1.00  0.00           C
ATOM   3029  OE1 GLU X 196      -8.553   9.154   7.100  1.00  0.00           O
ATOM   3030  OE2 GLU X 196      -7.606   8.313   5.272  1.00  0.00           O
ATOM   3031  C   GLU X 196      -6.498   4.232   4.779  1.00  0.00           C
ATOM   3032  O   GLU X 196      -6.442   3.088   5.145  1.00  0.00           O
ATOM   3033  N   GLU X 197      -5.640   4.714   3.839  1.00  0.00           N
ATOM   3034  H   GLU X 197      -5.784   5.624   3.421  1.00  0.00           H
ATOM   3035  CA  GLU X 197      -4.385   4.013   3.353  1.00  0.00           C
ATOM   3036  HA  GLU X 197      -3.915   4.511   2.515  1.00  0.00           H
ATOM   3037  CB  GLU X 197      -3.250   4.046   4.478  1.00  0.00           C
ATOM   3038  HB2 GLU X 197      -3.618   3.402   5.279  1.00  0.00           H
ATOM   3039  HB3 GLU X 197      -2.313   3.745   4.021  1.00  0.00           H
ATOM   3040  CG  GLU X 197      -2.857   5.392   5.006  1.00  0.00           C
ATOM   3041  HG2 GLU X 197      -2.920   5.993   4.101  1.00  0.00           H
ATOM   3042  HG3 GLU X 197      -3.595   5.857   5.656  1.00  0.00           H
ATOM   3043  CD  GLU X 197      -1.474   5.445   5.563  1.00  0.00           C
ATOM   3044  OE1 GLU X 197      -0.611   6.088   4.864  1.00  0.00           O
ATOM   3045  OE2 GLU X 197      -1.169   4.861   6.623  1.00  0.00           O
ATOM   3046  C   GLU X 197      -4.790   2.573   2.828  1.00  0.00           C
ATOM   3047  O   GLU X 197      -4.070   1.621   3.092  1.00  0.00           O
ATOM   3048  N   CYX X 198      -5.904   2.477   2.134  1.00  0.00           N
ATOM   3049  H   CYX X 198      -6.248   3.382   1.837  1.00  0.00           H
ATOM   3050  CA  CYX X 198      -6.431   1.195   1.629  1.00  0.00           C
ATOM   3051  HA  CYX X 198      -6.546   0.542   2.492  1.00  0.00           H
ATOM   3052  CB  CYX X 198      -7.782   1.546   1.026  1.00  0.00           C
ATOM   3053  HB2 CYX X 198      -7.642   2.342   0.293  1.00  0.00           H
ATOM   3054  HB3 CYX X 198      -8.216   0.707   0.481  1.00  0.00           H
ATOM   3055  SG  CYX X 198      -9.033   2.098   2.295  1.00  0.00           S
ATOM   3056  C   CYX X 198      -5.710   0.411   0.525  1.00  0.00           C
ATOM   3057  O   CYX X 198      -4.876   1.042  -0.145  1.00  0.00           O
ATOM   3058  N   SER X 199      -5.905  -0.839   0.482  1.00  0.00           N
ATOM   3059  H   SER X 199      -6.472  -1.209   1.241  1.00  0.00           H
ATOM   3060  CA  SER X 199      -5.019  -1.814  -0.312  1.00  0.00           C
ATOM   3061  HA  SER X 199      -4.389  -1.286  -1.034  1.00  0.00           H
ATOM   3062  CB  SER X 199      -4.170  -2.642   0.597  1.00  0.00           C
ATOM   3063  HB2 SER X 199      -4.907  -3.011   1.320  1.00  0.00           H
ATOM   3064  HB3 SER X 199      -3.691  -3.499   0.115  1.00  0.00           H
ATOM   3065  OG  SER X 199      -3.268  -1.744   1.211  1.00  0.00           O
ATOM   3066  HG  SER X 199      -3.186  -2.212   2.043  1.00  0.00           H
ATOM   3067  C   SER X 199      -5.944  -2.654  -1.181  1.00  0.00           C
ATOM   3068  O   SER X 199      -6.582  -3.643  -0.726  1.00  0.00           O
ATOM   3069  N   CYX X 200      -5.991  -2.278  -2.452  1.00  0.00           N
ATOM   3070  H   CYX X 200      -5.460  -1.487  -2.783  1.00  0.00           H
ATOM   3071  CA  CYX X 200      -6.999  -2.887  -3.372  1.00  0.00           C
ATOM   3072  HA  CYX X 200      -7.792  -3.390  -2.810  1.00  0.00           H
ATOM   3073  CB  CYX X 200      -7.650  -1.798  -4.166  1.00  0.00           C
ATOM   3074  HB2 CYX X 200      -6.860  -1.429  -4.814  1.00  0.00           H
ATOM   3075  HB3 CYX X 200      -8.366  -2.234  -4.853  1.00  0.00           H
ATOM   3076  SG  CYX X 200      -8.341  -0.426  -3.297  1.00  0.00           S
ATOM   3077  C   CYX X 200      -6.465  -3.974  -4.252  1.00  0.00           C
ATOM   3078  O   CYX X 200      -5.327  -3.938  -4.774  1.00  0.00           O
ATOM   3079  N   TYR X 201      -7.243  -5.043  -4.469  1.00  0.00           N
ATOM   3080  H   TYR X 201      -8.111  -5.161  -3.983  1.00  0.00           H
ATOM   3081  CA  TYR X 201      -7.184  -6.198  -5.399  1.00  0.00           C
ATOM   3082  HA  TYR X 201      -6.744  -5.839  -6.329  1.00  0.00           H
ATOM   3083  CB  TYR X 201      -6.464  -7.392  -4.805  1.00  0.00           C
ATOM   3084  HB2 TYR X 201      -6.212  -8.101  -5.590  1.00  0.00           H
ATOM   3085  HB3 TYR X 201      -5.497  -7.141  -4.354  1.00  0.00           H
ATOM   3086  CG  TYR X 201      -7.300  -8.225  -3.848  1.00  0.00           C
ATOM   3087  CD1 TYR X 201      -7.887  -9.461  -4.121  1.00  0.00           C
ATOM   3088  HD1 TYR X 201      -7.796  -9.933  -5.100  1.00  0.00           H
ATOM   3089  CE1 TYR X 201      -8.474 -10.248  -3.088  1.00  0.00           C
ATOM   3090  HE1 TYR X 201      -8.848 -11.217  -3.384  1.00  0.00           H
ATOM   3091  CZ  TYR X 201      -8.608  -9.633  -1.792  1.00  0.00           C
ATOM   3092  OH  TYR X 201      -9.447 -10.118  -0.826  1.00  0.00           O
ATOM   3093  HH  TYR X 201     -10.046 -10.749  -1.234  1.00  0.00           H
ATOM   3094  CE2 TYR X 201      -8.058  -8.389  -1.500  1.00  0.00           C
ATOM   3095  HE2 TYR X 201      -7.955  -7.971  -0.511  1.00  0.00           H
ATOM   3096  CD2 TYR X 201      -7.403  -7.693  -2.515  1.00  0.00           C
ATOM   3097  HD2 TYR X 201      -6.895  -6.759  -2.355  1.00  0.00           H
ATOM   3098  C   TYR X 201      -8.589  -6.637  -5.896  1.00  0.00           C
ATOM   3099  O   TYR X 201      -9.550  -6.057  -5.475  1.00  0.00           O
ATOM   3100  N   GLY X 202      -8.712  -7.645  -6.760  1.00  0.00           N
ATOM   3101  H   GLY X 202      -7.859  -7.966  -7.213  1.00  0.00           H
ATOM   3102  CA  GLY X 202      -9.983  -8.193  -7.063  1.00  0.00           C
ATOM   3103  HA2 GLY X 202     -10.516  -8.219  -6.107  1.00  0.00           H
ATOM   3104  HA3 GLY X 202     -10.428  -7.532  -7.809  1.00  0.00           H
ATOM   3105  C   GLY X 202      -9.907  -9.616  -7.668  1.00  0.00           C
ATOM   3106  O   GLY X 202      -8.807 -10.120  -7.973  1.00  0.00           O
ATOM   3107  N   GLH X 203     -11.035 -10.316  -7.774  1.00  0.00           N
ATOM   3108  H   GLH X 203     -11.894  -9.808  -7.635  1.00  0.00           H
ATOM   3109  CA  GLH X 203     -11.217 -11.707  -8.279  1.00  0.00           C
ATOM   3110  HA  GLH X 203     -10.841 -11.728  -9.303  1.00  0.00           H
ATOM   3111  CB  GLH X 203     -10.572 -12.798  -7.331  1.00  0.00           C
ATOM   3112  HB2 GLH X 203     -10.897 -13.797  -7.612  1.00  0.00           H
ATOM   3113  HB3 GLH X 203      -9.485 -12.750  -7.423  1.00  0.00           H
ATOM   3114  CG  GLH X 203     -10.940 -12.683  -5.846  1.00  0.00           C
ATOM   3115  HG2 GLH X 203     -10.415 -11.892  -5.306  1.00  0.00           H
ATOM   3116  HG3 GLH X 203     -11.982 -12.369  -5.788  1.00  0.00           H
ATOM   3117  CD  GLH X 203     -10.902 -14.081  -5.150  1.00  0.00           C
ATOM   3118  OE1 GLH X 203     -10.442 -15.047  -5.715  1.00  0.00           O
ATOM   3119  OE2 GLH X 203     -11.482 -14.055  -3.937  1.00  0.00           O
ATOM   3120  HE2 GLH X 203     -11.486 -14.964  -3.624  1.00  0.00           H
ATOM   3121  C   GLH X 203     -12.696 -12.241  -8.311  1.00  0.00           C
ATOM   3122  O   GLH X 203     -13.571 -11.523  -7.780  1.00  0.00           O
ATOM   3123  N   ARG X 204     -13.002 -13.232  -9.125  1.00  0.00           N
ATOM   3124  H   ARG X 204     -12.253 -13.704  -9.605  1.00  0.00           H
ATOM   3125  CA  ARG X 204     -14.274 -13.847  -9.483  1.00  0.00           C
ATOM   3126  HA  ARG X 204     -14.236 -14.267 -10.479  1.00  0.00           H
ATOM   3127  CB  ARG X 204     -14.698 -14.976  -8.512  1.00  0.00           C
ATOM   3128  HB2 ARG X 204     -14.829 -14.608  -7.500  1.00  0.00           H
ATOM   3129  HB3 ARG X 204     -15.617 -15.411  -8.892  1.00  0.00           H
ATOM   3130  CG  ARG X 204     -13.742 -16.132  -8.506  1.00  0.00           C
ATOM   3131  HG2 ARG X 204     -13.426 -16.529  -9.473  1.00  0.00           H
ATOM   3132  HG3 ARG X 204     -12.869 -15.842  -7.920  1.00  0.00           H
ATOM   3133  CD  ARG X 204     -14.389 -17.243  -7.685  1.00  0.00           C
ATOM   3134  HD2 ARG X 204     -14.894 -16.785  -6.836  1.00  0.00           H
ATOM   3135  HD3 ARG X 204     -15.148 -17.816  -8.215  1.00  0.00           H
ATOM   3136  NE  ARG X 204     -13.352 -18.095  -6.989  1.00  0.00           N
ATOM   3137  HE  ARG X 204     -13.034 -18.943  -7.443  1.00  0.00           H
ATOM   3138  CZ  ARG X 204     -12.710 -17.855  -5.802  1.00  0.00           C
ATOM   3139  NH1 ARG X 204     -12.806 -16.830  -5.066  1.00  0.00           N
ATOM   3140 HH11 ARG X 204     -13.588 -16.187  -5.161  1.00  0.00           H
ATOM   3141 HH12 ARG X 204     -12.180 -16.685  -4.291  1.00  0.00           H
ATOM   3142  NH2 ARG X 204     -11.749 -18.660  -5.446  1.00  0.00           N
ATOM   3143 HH21 ARG X 204     -11.461 -19.334  -6.141  1.00  0.00           H
ATOM   3144 HH22 ARG X 204     -11.331 -18.688  -4.520  1.00  0.00           H
ATOM   3145  C   ARG X 204     -15.398 -12.801  -9.745  1.00  0.00           C
ATOM   3146  O   ARG X 204     -16.487 -12.767  -9.160  1.00  0.00           O
ATOM   3147  N   ALA X 205     -15.125 -11.885 -10.692  1.00  0.00           N
ATOM   3148  H   ALA X 205     -14.177 -11.894 -11.020  1.00  0.00           H
ATOM   3149  CA  ALA X 205     -15.866 -10.746 -11.170  1.00  0.00           C
ATOM   3150  HA  ALA X 205     -15.201 -10.225 -11.852  1.00  0.00           H
ATOM   3151  CB  ALA X 205     -17.014 -11.152 -12.127  1.00  0.00           C
ATOM   3152  HB1 ALA X 205     -17.351 -10.265 -12.678  1.00  0.00           H
ATOM   3153  HB2 ALA X 205     -17.744 -11.795 -11.650  1.00  0.00           H
ATOM   3154  HB3 ALA X 205     -16.586 -11.836 -12.861  1.00  0.00           H
ATOM   3155  C   ALA X 205     -16.122  -9.577 -10.239  1.00  0.00           C
ATOM   3156  O   ALA X 205     -16.828  -8.615 -10.513  1.00  0.00           O
ATOM   3157  N   GLU X 206     -15.569  -9.638  -9.055  1.00  0.00           N
ATOM   3158  H   GLU X 206     -14.887 -10.373  -8.956  1.00  0.00           H
ATOM   3159  CA  GLU X 206     -15.713  -8.608  -7.912  1.00  0.00           C
ATOM   3160  HA  GLU X 206     -16.472  -7.940  -8.315  1.00  0.00           H
ATOM   3161  CB  GLU X 206     -16.358  -9.345  -6.743  1.00  0.00           C
ATOM   3162  HB2 GLU X 206     -15.855 -10.286  -6.549  1.00  0.00           H
ATOM   3163  HB3 GLU X 206     -16.315  -8.682  -5.878  1.00  0.00           H
ATOM   3164  CG  GLU X 206     -17.890  -9.470  -6.914  1.00  0.00           C
ATOM   3165  HG2 GLU X 206     -18.364  -8.612  -6.423  1.00  0.00           H
ATOM   3166  HG3 GLU X 206     -18.082  -9.342  -7.984  1.00  0.00           H
ATOM   3167  CD  GLU X 206     -18.483 -10.757  -6.292  1.00  0.00           C
ATOM   3168  OE1 GLU X 206     -19.545 -11.281  -6.807  1.00  0.00           O
ATOM   3169  OE2 GLU X 206     -17.960 -11.310  -5.277  1.00  0.00           O
ATOM   3170  C   GLU X 206     -14.410  -7.922  -7.494  1.00  0.00           C
ATOM   3171  O   GLU X 206     -13.337  -8.453  -7.662  1.00  0.00           O
ATOM   3172  N   ILE X 207     -14.542  -6.749  -6.851  1.00  0.00           N
ATOM   3173  H   ILE X 207     -15.429  -6.291  -6.745  1.00  0.00           H
ATOM   3174  CA  ILE X 207     -13.309  -5.981  -6.320  1.00  0.00           C
ATOM   3175  HA  ILE X 207     -12.350  -6.489  -6.501  1.00  0.00           H
ATOM   3176  CB  ILE X 207     -13.175  -4.632  -7.133  1.00  0.00           C
ATOM   3177  HB  ILE X 207     -14.199  -4.251  -7.203  1.00  0.00           H
ATOM   3178  CG2 ILE X 207     -12.250  -3.537  -6.516  1.00  0.00           C
ATOM   3179 HG21 ILE X 207     -11.227  -3.892  -6.626  1.00  0.00           H
ATOM   3180 HG22 ILE X 207     -12.490  -3.332  -5.468  1.00  0.00           H
ATOM   3181 HG23 ILE X 207     -12.445  -2.571  -6.965  1.00  0.00           H
ATOM   3182  CG1 ILE X 207     -12.726  -4.942  -8.574  1.00  0.00           C
ATOM   3183 HG12 ILE X 207     -11.957  -5.721  -8.605  1.00  0.00           H
ATOM   3184 HG13 ILE X 207     -13.585  -5.380  -9.078  1.00  0.00           H
ATOM   3185  CD1 ILE X 207     -12.301  -3.784  -9.493  1.00  0.00           C
ATOM   3186 HD11 ILE X 207     -13.109  -3.119  -9.764  1.00  0.00           H
ATOM   3187 HD12 ILE X 207     -11.941  -4.126 -10.461  1.00  0.00           H
ATOM   3188 HD13 ILE X 207     -11.472  -3.206  -9.084  1.00  0.00           H
ATOM   3189  C   ILE X 207     -13.419  -5.748  -4.792  1.00  0.00           C
ATOM   3190  O   ILE X 207     -14.488  -5.828  -4.159  1.00  0.00           O
ATOM   3191  N   THR X 208     -12.251  -5.493  -4.196  1.00  0.00           N
ATOM   3192  H   THR X 208     -11.411  -5.516  -4.752  1.00  0.00           H
ATOM   3193  CA  THR X 208     -11.977  -5.641  -2.704  1.00  0.00           C
ATOM   3194  HA  THR X 208     -12.854  -5.176  -2.269  1.00  0.00           H
ATOM   3195  CB  THR X 208     -11.731  -7.145  -2.237  1.00  0.00           C
ATOM   3196  HB  THR X 208     -10.925  -7.531  -2.870  1.00  0.00           H
ATOM   3197  CG2 THR X 208     -11.450  -7.219  -0.717  1.00  0.00           C
ATOM   3198 HG21 THR X 208     -10.433  -6.946  -0.437  1.00  0.00           H
ATOM   3199 HG22 THR X 208     -11.511  -8.289  -0.478  1.00  0.00           H
ATOM   3200 HG23 THR X 208     -12.260  -6.806  -0.122  1.00  0.00           H
ATOM   3201  OG1 THR X 208     -12.841  -7.995  -2.482  1.00  0.00           O
ATOM   3202  HG1 THR X 208     -12.911  -8.257  -3.396  1.00  0.00           H
ATOM   3203  C   THR X 208     -10.764  -4.769  -2.311  1.00  0.00           C
ATOM   3204  O   THR X 208      -9.638  -4.835  -2.840  1.00  0.00           O
ATOM   3205  N   CYX X 209     -10.891  -3.990  -1.193  1.00  0.00           N
ATOM   3206  H   CYX X 209     -11.799  -3.967  -0.773  1.00  0.00           H
ATOM   3207  CA  CYX X 209      -9.747  -3.296  -0.481  1.00  0.00           C
ATOM   3208  HA  CYX X 209      -8.882  -3.870  -0.805  1.00  0.00           H
ATOM   3209  CB  CYX X 209      -9.675  -1.800  -0.853  1.00  0.00           C
ATOM   3210  HB2 CYX X 209     -10.345  -1.214  -0.220  1.00  0.00           H
ATOM   3211  HB3 CYX X 209      -8.654  -1.447  -0.684  1.00  0.00           H
ATOM   3212  SG  CYX X 209     -10.059  -1.294  -2.559  1.00  0.00           S
ATOM   3213  C   CYX X 209      -9.744  -3.280   1.054  1.00  0.00           C
ATOM   3214  O   CYX X 209     -10.798  -3.263   1.670  1.00  0.00           O
ATOM   3215  N   THR X 210      -8.628  -3.330   1.756  1.00  0.00           N
ATOM   3216  H   THR X 210      -7.739  -3.354   1.266  1.00  0.00           H
ATOM   3217  CA  THR X 210      -8.574  -3.272   3.243  1.00  0.00           C
ATOM   3218  HA  THR X 210      -9.536  -2.888   3.591  1.00  0.00           H
ATOM   3219  CB  THR X 210      -8.396  -4.709   3.848  1.00  0.00           C
ATOM   3220  HB  THR X 210      -8.635  -4.491   4.893  1.00  0.00           H
ATOM   3221  CG2 THR X 210      -9.161  -5.934   3.276  1.00  0.00           C
ATOM   3222 HG21 THR X 210      -9.105  -6.712   4.038  1.00  0.00           H
ATOM   3223 HG22 THR X 210      -8.762  -6.329   2.344  1.00  0.00           H
ATOM   3224 HG23 THR X 210     -10.216  -5.688   3.160  1.00  0.00           H
ATOM   3225  OG1 THR X 210      -6.974  -5.131   3.779  1.00  0.00           O
ATOM   3226  HG1 THR X 210      -6.768  -5.993   4.153  1.00  0.00           H
ATOM   3227  C   THR X 210      -7.615  -2.221   3.736  1.00  0.00           C
ATOM   3228  O   THR X 210      -6.803  -1.687   2.971  1.00  0.00           O
ATOM   3229  N   CYX X 211      -7.850  -1.722   4.949  1.00  0.00           N
ATOM   3230  H   CYX X 211      -8.669  -1.939   5.499  1.00  0.00           H
ATOM   3231  CA  CYX X 211      -7.510  -0.308   5.272  1.00  0.00           C
ATOM   3232  HA  CYX X 211      -6.658   0.109   4.743  1.00  0.00           H
ATOM   3233  CB  CYX X 211      -8.744   0.436   4.834  1.00  0.00           C
ATOM   3234  HB2 CYX X 211      -9.545   0.255   5.551  1.00  0.00           H
ATOM   3235  HB3 CYX X 211      -8.552   1.461   5.158  1.00  0.00           H
ATOM   3236  SG  CYX X 211      -9.522   0.283   3.182  1.00  0.00           S
ATOM   3237  C   CYX X 211      -7.190  -0.075   6.774  1.00  0.00           C
ATOM   3238  O   CYX X 211      -7.570  -0.885   7.664  1.00  0.00           O
ATOM   3239  N   ARG X 212      -6.475   1.018   7.113  1.00  0.00           N
ATOM   3240  H   ARG X 212      -6.241   1.692   6.400  1.00  0.00           H
ATOM   3241  CA  ARG X 212      -6.301   1.506   8.442  1.00  0.00           C
ATOM   3242  HA  ARG X 212      -6.136   0.669   9.111  1.00  0.00           H
ATOM   3243  CB  ARG X 212      -5.065   2.515   8.260  1.00  0.00           C
ATOM   3244  HB2 ARG X 212      -4.274   1.897   7.823  1.00  0.00           H
ATOM   3245  HB3 ARG X 212      -5.180   3.216   7.431  1.00  0.00           H
ATOM   3246  CG  ARG X 212      -4.388   3.244   9.415  1.00  0.00           C
ATOM   3247  HG2 ARG X 212      -5.095   3.838   9.985  1.00  0.00           H
ATOM   3248  HG3 ARG X 212      -3.936   2.410   9.962  1.00  0.00           H
ATOM   3249  CD  ARG X 212      -3.408   4.251   8.910  1.00  0.00           C
ATOM   3250  HD2 ARG X 212      -2.554   3.689   8.542  1.00  0.00           H
ATOM   3251  HD3 ARG X 212      -3.876   4.854   8.131  1.00  0.00           H
ATOM   3252  NE  ARG X 212      -2.881   5.058  10.002  1.00  0.00           N
ATOM   3253  HE  ARG X 212      -3.542   5.272  10.733  1.00  0.00           H
ATOM   3254  CZ  ARG X 212      -1.705   5.585  10.107  1.00  0.00           C
ATOM   3255  NH1 ARG X 212      -0.779   5.369   9.198  1.00  0.00           N
ATOM   3256 HH11 ARG X 212      -1.211   5.050   8.343  1.00  0.00           H
ATOM   3257 HH12 ARG X 212       0.141   5.776   9.282  1.00  0.00           H
ATOM   3258  NH2 ARG X 212      -1.356   6.244  11.154  1.00  0.00           N
ATOM   3259 HH21 ARG X 212      -2.071   6.183  11.857  1.00  0.00           H
ATOM   3260 HH22 ARG X 212      -0.409   6.542  11.363  1.00  0.00           H
ATOM   3261  C   ARG X 212      -7.453   2.282   9.053  1.00  0.00           C
ATOM   3262  O   ARG X 212      -8.058   3.115   8.392  1.00  0.00           O
ATOM   3263  N   AP1 X 213      -7.797   1.969  10.350  1.00  0.00           N
ATOM   3264  H   AP1 X 213      -7.167   1.347  10.847  1.00  0.00           H
ATOM   3265  CA  AP1 X 213      -8.589   2.832  11.256  1.00  0.00           C
ATOM   3266  HA  AP1 X 213      -9.170   3.505  10.639  1.00  0.00           H
ATOM   3267  CB  AP1 X 213      -9.514   1.953  12.121  1.00  0.00           C
ATOM   3268  HB2 AP1 X 213     -10.043   1.275  11.454  1.00  0.00           H
ATOM   3269  HB3 AP1 X 213      -8.983   1.503  12.971  1.00  0.00           H
ATOM   3270  CG  AP1 X 213     -10.619   2.680  12.786  1.00  0.00           C
ATOM   3271  OD1 AP1 X 213     -10.464   3.839  13.264  1.00  0.00           O
ATOM   3272  OD2 AP1 X 213     -11.716   2.080  12.955  1.00  0.00           O
ATOM   3273  C   AP1 X 213      -7.652   3.629  12.139  1.00  0.00           C
ATOM   3274  O   AP1 X 213      -7.319   3.153  13.172  1.00  0.00           O
ATOM   3275  N   ASN X 214      -7.693   4.956  11.911  1.00  0.00           N
ATOM   3276  H   ASN X 214      -8.281   5.292  11.163  1.00  0.00           H
ATOM   3277  CA  ASN X 214      -6.817   5.904  12.645  1.00  0.00           C
ATOM   3278  HA  ASN X 214      -6.060   5.399  13.245  1.00  0.00           H
ATOM   3279  CB  ASN X 214      -6.064   6.803  11.602  1.00  0.00           C
ATOM   3280  HB2 ASN X 214      -5.958   6.167  10.732  1.00  0.00           H
ATOM   3281  HB3 ASN X 214      -6.658   7.695  11.410  1.00  0.00           H
ATOM   3282  CG  ASN X 214      -4.683   7.142  12.099  1.00  0.00           C
ATOM   3283  OD1 ASN X 214      -3.850   6.297  12.395  1.00  0.00           O
ATOM   3284  ND2 ASN X 214      -4.294   8.396  12.094  1.00  0.00           N
ATOM   3285 HD21 ASN X 214      -4.855   9.152  11.738  1.00  0.00           H
ATOM   3286 HD22 ASN X 214      -3.322   8.620  12.258  1.00  0.00           H
ATOM   3287  C   ASN X 214      -7.524   6.727  13.629  1.00  0.00           C
ATOM   3288  O   ASN X 214      -6.917   7.666  14.198  1.00  0.00           O
ATOM   3289  N   TRP X 215      -8.760   6.310  13.985  1.00  0.00           N
ATOM   3290  H   TRP X 215      -9.150   5.452  13.605  1.00  0.00           H
ATOM   3291  CA  TRP X 215      -9.539   7.030  15.019  1.00  0.00           C
ATOM   3292  HA  TRP X 215      -8.982   7.860  15.442  1.00  0.00           H
ATOM   3293  CB  TRP X 215     -10.798   7.579  14.393  1.00  0.00           C
ATOM   3294  HB2 TRP X 215     -10.505   8.279  13.608  1.00  0.00           H
ATOM   3295  HB3 TRP X 215     -11.298   6.732  13.931  1.00  0.00           H
ATOM   3296  CG  TRP X 215     -11.812   8.292  15.232  1.00  0.00           C
ATOM   3297  CD1 TRP X 215     -11.579   8.965  16.397  1.00  0.00           C
ATOM   3298  HD1 TRP X 215     -10.646   8.900  16.946  1.00  0.00           H
ATOM   3299  NE1 TRP X 215     -12.792   9.448  16.826  1.00  0.00           N
ATOM   3300  HE1 TRP X 215     -12.759   9.959  17.694  1.00  0.00           H
ATOM   3301  CE2 TRP X 215     -13.788   9.314  15.867  1.00  0.00           C
ATOM   3302  CZ2 TRP X 215     -15.111   9.746  15.822  1.00  0.00           C
ATOM   3303  HZ2 TRP X 215     -15.576  10.126  16.723  1.00  0.00           H
ATOM   3304  CH2 TRP X 215     -15.867   9.563  14.639  1.00  0.00           C
ATOM   3305  HH2 TRP X 215     -16.859   9.972  14.605  1.00  0.00           H
ATOM   3306  CZ3 TRP X 215     -15.138   8.938  13.474  1.00  0.00           C
ATOM   3307  HZ3 TRP X 215     -15.641   8.865  12.523  1.00  0.00           H
ATOM   3308  CE3 TRP X 215     -13.801   8.506  13.580  1.00  0.00           C
ATOM   3309  HE3 TRP X 215     -13.281   8.096  12.725  1.00  0.00           H
ATOM   3310  CD2 TRP X 215     -13.122   8.674  14.762  1.00  0.00           C
ATOM   3311  C   TRP X 215      -9.775   6.128  16.279  1.00  0.00           C
ATOM   3312  O   TRP X 215      -9.611   6.667  17.383  1.00  0.00           O
ATOM   3313  N   GLN X 216     -10.204   4.851  16.183  1.00  0.00           N
ATOM   3314  H   GLN X 216     -10.468   4.533  15.260  1.00  0.00           H
ATOM   3315  CA  GLN X 216     -10.532   4.017  17.386  1.00  0.00           C
ATOM   3316  HA  GLN X 216      -9.945   4.317  18.254  1.00  0.00           H
ATOM   3317  CB  GLN X 216     -11.979   3.997  17.714  1.00  0.00           C
ATOM   3318  HB2 GLN X 216     -12.606   3.650  16.902  1.00  0.00           H
ATOM   3319  HB3 GLN X 216     -12.139   3.295  18.543  1.00  0.00           H
ATOM   3320  CG  GLN X 216     -12.405   5.364  18.093  1.00  0.00           C
ATOM   3321  HG2 GLN X 216     -11.578   5.784  18.654  1.00  0.00           H
ATOM   3322  HG3 GLN X 216     -12.668   5.816  17.131  1.00  0.00           H
ATOM   3323  CD  GLN X 216     -13.643   5.399  18.979  1.00  0.00           C
ATOM   3324  OE1 GLN X 216     -14.712   4.855  18.658  1.00  0.00           O
ATOM   3325  NE2 GLN X 216     -13.640   6.000  20.169  1.00  0.00           N
ATOM   3326 HE21 GLN X 216     -14.514   5.924  20.672  1.00  0.00           H
ATOM   3327 HE22 GLN X 216     -12.803   6.255  20.667  1.00  0.00           H
ATOM   3328  C   GLN X 216     -10.159   2.475  17.294  1.00  0.00           C
ATOM   3329  O   GLN X 216     -10.494   1.665  18.229  1.00  0.00           O
ATOM   3330  N   GY1 X 217      -9.526   2.000  16.241  1.00  0.00           N
ATOM   3331  H   GY1 X 217      -9.249   2.730  15.586  1.00  0.00           H
ATOM   3332  CA  GY1 X 217      -9.281   0.548  15.944  1.00  0.00           C
ATOM   3333  HA2 GY1 X 217      -9.816  -0.107  16.642  1.00  0.00           H
ATOM   3334  HA3 GY1 X 217      -9.849   0.353  15.032  1.00  0.00           H
ATOM   3335  C   GY1 X 217      -7.921   0.094  15.487  1.00  0.00           C
ATOM   3336  O   GY1 X 217      -7.541   0.539  14.444  1.00  0.00           O
ATOM   3337  N   SER X 218      -7.621  -1.063  15.978  1.00  0.00           N
ATOM   3338  H   SER X 218      -8.192  -1.479  16.702  1.00  0.00           H
ATOM   3339  CA  SER X 218      -6.714  -2.009  15.328  1.00  0.00           C
ATOM   3340  HA  SER X 218      -6.096  -1.488  14.602  1.00  0.00           H
ATOM   3341  CB  SER X 218      -5.745  -2.604  16.353  1.00  0.00           C
ATOM   3342  HB2 SER X 218      -4.932  -3.125  15.849  1.00  0.00           H
ATOM   3343  HB3 SER X 218      -5.184  -1.791  16.824  1.00  0.00           H
ATOM   3344  OG  SER X 218      -6.480  -3.327  17.348  1.00  0.00           O
ATOM   3345  HG  SER X 218      -6.937  -2.754  17.960  1.00  0.00           H
ATOM   3346  C   SER X 218      -7.228  -3.163  14.592  1.00  0.00           C
ATOM   3347  O   SER X 218      -6.488  -3.864  13.912  1.00  0.00           O
ATOM   3348  N   ASN X 219      -8.540  -3.383  14.588  1.00  0.00           N
ATOM   3349  H   ASN X 219      -9.092  -2.871  15.265  1.00  0.00           H
ATOM   3350  CA  ASN X 219      -9.287  -4.280  13.681  1.00  0.00           C
ATOM   3351  HA  ASN X 219      -8.675  -5.139  13.405  1.00  0.00           H
ATOM   3352  CB  ASN X 219     -10.538  -4.867  14.302  1.00  0.00           C
ATOM   3353  HB2 ASN X 219     -10.967  -5.540  13.556  1.00  0.00           H
ATOM   3354  HB3 ASN X 219     -10.409  -5.495  15.189  1.00  0.00           H
ATOM   3355  CG  ASN X 219     -11.528  -3.874  14.744  1.00  0.00           C
ATOM   3356  OD1 ASN X 219     -11.215  -2.786  15.185  1.00  0.00           O
ATOM   3357  ND2 ASN X 219     -12.800  -4.258  14.637  1.00  0.00           N
ATOM   3358 HD21 ASN X 219     -13.074  -5.164  14.285  1.00  0.00           H
ATOM   3359 HD22 ASN X 219     -13.563  -3.608  14.739  1.00  0.00           H
ATOM   3360  C   ASN X 219      -9.480  -3.587  12.387  1.00  0.00           C
ATOM   3361  O   ASN X 219      -9.883  -2.377  12.381  1.00  0.00           O
ATOM   3362  N   ARG X 220      -9.052  -4.106  11.281  1.00  0.00           N
ATOM   3363  H   ARG X 220      -8.501  -4.942  11.392  1.00  0.00           H
ATOM   3364  CA  ARG X 220      -8.953  -3.412   9.908  1.00  0.00           C
ATOM   3365  HA  ARG X 220      -8.652  -2.378  10.090  1.00  0.00           H
ATOM   3366  CB  ARG X 220      -7.915  -4.069   9.044  1.00  0.00           C
ATOM   3367  HB2 ARG X 220      -7.835  -5.159   9.153  1.00  0.00           H
ATOM   3368  HB3 ARG X 220      -8.185  -3.925   8.002  1.00  0.00           H
ATOM   3369  CG  ARG X 220      -6.571  -3.461   9.272  1.00  0.00           C
ATOM   3370  HG2 ARG X 220      -6.653  -2.388   9.098  1.00  0.00           H
ATOM   3371  HG3 ARG X 220      -6.168  -3.523  10.282  1.00  0.00           H
ATOM   3372  CD  ARG X 220      -5.589  -3.912   8.244  1.00  0.00           C
ATOM   3373  HD2 ARG X 220      -5.683  -4.985   8.026  1.00  0.00           H
ATOM   3374  HD3 ARG X 220      -5.779  -3.271   7.387  1.00  0.00           H
ATOM   3375  NE  ARG X 220      -4.217  -3.616   8.743  1.00  0.00           N
ATOM   3376  HE  ARG X 220      -3.751  -4.319   9.289  1.00  0.00           H
ATOM   3377  CZ  ARG X 220      -3.458  -2.511   8.545  1.00  0.00           C
ATOM   3378  NH1 ARG X 220      -4.001  -1.471   7.911  1.00  0.00           N
ATOM   3379 HH11 ARG X 220      -4.974  -1.464   7.651  1.00  0.00           H
ATOM   3380 HH12 ARG X 220      -3.450  -0.631   7.825  1.00  0.00           H
ATOM   3381  NH2 ARG X 220      -2.225  -2.426   9.026  1.00  0.00           N
ATOM   3382 HH21 ARG X 220      -1.750  -3.240   9.382  1.00  0.00           H
ATOM   3383 HH22 ARG X 220      -1.632  -1.689   8.684  1.00  0.00           H
ATOM   3384  C   ARG X 220     -10.286  -3.198   9.162  1.00  0.00           C
ATOM   3385  O   ARG X 220     -10.944  -4.268   8.927  1.00  0.00           O
ATOM   3386  N   PRO X 221     -10.711  -2.002   8.743  1.00  0.00           N
ATOM   3387  CD  PRO X 221     -10.411  -0.775   9.336  1.00  0.00           C
ATOM   3388  HD2 PRO X 221      -9.401  -0.366   9.244  1.00  0.00           H
ATOM   3389  HD3 PRO X 221     -10.648  -0.871  10.389  1.00  0.00           H
ATOM   3390  CG  PRO X 221     -11.436   0.234   8.786  1.00  0.00           C
ATOM   3391  HG2 PRO X 221     -11.002   1.210   8.560  1.00  0.00           H
ATOM   3392  HG3 PRO X 221     -12.319   0.336   9.429  1.00  0.00           H
ATOM   3393  CB  PRO X 221     -11.885  -0.415   7.466  1.00  0.00           C
ATOM   3394  HB2 PRO X 221     -11.171  -0.186   6.681  1.00  0.00           H
ATOM   3395  HB3 PRO X 221     -12.894  -0.221   7.093  1.00  0.00           H
ATOM   3396  CA  PRO X 221     -11.700  -1.847   7.742  1.00  0.00           C
ATOM   3397  HA  PRO X 221     -12.654  -2.171   8.168  1.00  0.00           H
ATOM   3398  C   PRO X 221     -11.412  -2.687   6.538  1.00  0.00           C
ATOM   3399  O   PRO X 221     -10.331  -2.876   6.059  1.00  0.00           O
ATOM   3400  N   VAL X 222     -12.512  -3.004   5.848  1.00  0.00           N
ATOM   3401  H   VAL X 222     -13.377  -2.777   6.305  1.00  0.00           H
ATOM   3402  CA  VAL X 222     -12.597  -3.702   4.620  1.00  0.00           C
ATOM   3403  HA  VAL X 222     -11.600  -3.626   4.188  1.00  0.00           H
ATOM   3404  CB  VAL X 222     -12.988  -5.178   4.894  1.00  0.00           C
ATOM   3405  HB  VAL X 222     -13.902  -5.210   5.490  1.00  0.00           H
ATOM   3406  CG1 VAL X 222     -13.210  -5.925   3.623  1.00  0.00           C
ATOM   3407 HG11 VAL X 222     -14.195  -5.665   3.234  1.00  0.00           H
ATOM   3408 HG12 VAL X 222     -12.469  -5.693   2.857  1.00  0.00           H
ATOM   3409 HG13 VAL X 222     -13.165  -7.013   3.727  1.00  0.00           H
ATOM   3410  CG2 VAL X 222     -11.935  -5.824   5.734  1.00  0.00           C
ATOM   3411 HG21 VAL X 222     -10.942  -5.602   5.355  1.00  0.00           H
ATOM   3412 HG22 VAL X 222     -12.017  -6.910   5.826  1.00  0.00           H
ATOM   3413 HG23 VAL X 222     -12.027  -5.274   6.674  1.00  0.00           H
ATOM   3414  C   VAL X 222     -13.717  -3.124   3.692  1.00  0.00           C
ATOM   3415  O   VAL X 222     -14.833  -2.934   4.165  1.00  0.00           O
ATOM   3416  N   ILE X 223     -13.399  -2.876   2.469  1.00  0.00           N
ATOM   3417  H   ILE X 223     -12.425  -3.032   2.263  1.00  0.00           H
ATOM   3418  CA  ILE X 223     -14.242  -2.312   1.405  1.00  0.00           C
ATOM   3419  HA  ILE X 223     -15.288  -2.140   1.671  1.00  0.00           H
ATOM   3420  CB  ILE X 223     -13.514  -1.099   0.668  1.00  0.00           C
ATOM   3421  HB  ILE X 223     -12.535  -1.440   0.348  1.00  0.00           H
ATOM   3422  CG2 ILE X 223     -14.254  -0.603  -0.530  1.00  0.00           C
ATOM   3423 HG21 ILE X 223     -15.187  -0.131  -0.228  1.00  0.00           H
ATOM   3424 HG22 ILE X 223     -14.314  -1.406  -1.264  1.00  0.00           H
ATOM   3425 HG23 ILE X 223     -13.605   0.172  -0.956  1.00  0.00           H
ATOM   3426  CG1 ILE X 223     -13.273   0.052   1.669  1.00  0.00           C
ATOM   3427 HG12 ILE X 223     -14.288   0.369   1.910  1.00  0.00           H
ATOM   3428 HG13 ILE X 223     -12.764  -0.206   2.594  1.00  0.00           H
ATOM   3429  CD1 ILE X 223     -12.628   1.331   1.090  1.00  0.00           C
ATOM   3430 HD11 ILE X 223     -11.849   1.198   0.348  1.00  0.00           H
ATOM   3431 HD12 ILE X 223     -12.403   2.002   1.913  1.00  0.00           H
ATOM   3432 HD13 ILE X 223     -13.445   1.820   0.573  1.00  0.00           H
ATOM   3433  C   ILE X 223     -14.466  -3.435   0.378  1.00  0.00           C
ATOM   3434  O   ILE X 223     -13.522  -4.168   0.010  1.00  0.00           O
ATOM   3435  N   ARG X 224     -15.717  -3.498  -0.005  1.00  0.00           N
ATOM   3436  H   ARG X 224     -16.348  -2.879   0.495  1.00  0.00           H
ATOM   3437  CA  ARG X 224     -16.230  -4.436  -1.054  1.00  0.00           C
ATOM   3438  HA  ARG X 224     -15.508  -5.107  -1.523  1.00  0.00           H
ATOM   3439  CB  ARG X 224     -17.359  -5.210  -0.425  1.00  0.00           C
ATOM   3440  HB2 ARG X 224     -18.049  -4.593   0.154  1.00  0.00           H
ATOM   3441  HB3 ARG X 224     -17.829  -5.645  -1.316  1.00  0.00           H
ATOM   3442  CG  ARG X 224     -16.852  -6.387   0.397  1.00  0.00           C
ATOM   3443  HG2 ARG X 224     -16.643  -7.243  -0.240  1.00  0.00           H
ATOM   3444  HG3 ARG X 224     -15.990  -6.080   0.986  1.00  0.00           H
ATOM   3445  CD  ARG X 224     -18.040  -6.673   1.394  1.00  0.00           C
ATOM   3446  HD2 ARG X 224     -17.803  -7.560   1.988  1.00  0.00           H
ATOM   3447  HD3 ARG X 224     -18.092  -5.843   2.102  1.00  0.00           H
ATOM   3448  NE  ARG X 224     -19.379  -6.946   0.721  1.00  0.00           N
ATOM   3449  HE  ARG X 224     -19.370  -7.208  -0.246  1.00  0.00           H
ATOM   3450  CZ  ARG X 224     -20.499  -7.215   1.423  1.00  0.00           C
ATOM   3451  NH1 ARG X 224     -20.660  -6.883   2.621  1.00  0.00           N
ATOM   3452 HH11 ARG X 224     -19.904  -6.326   3.005  1.00  0.00           H
ATOM   3453 HH12 ARG X 224     -21.473  -7.209   3.121  1.00  0.00           H
ATOM   3454  NH2 ARG X 224     -21.485  -7.781   0.806  1.00  0.00           N
ATOM   3455 HH21 ARG X 224     -21.459  -7.784  -0.203  1.00  0.00           H
ATOM   3456 HH22 ARG X 224     -22.246  -8.053   1.418  1.00  0.00           H
ATOM   3457  C   ARG X 224     -16.704  -3.462  -2.152  1.00  0.00           C
ATOM   3458  O   ARG X 224     -17.263  -2.439  -1.766  1.00  0.00           O
ATOM   3459  N   ILE X 225     -16.557  -3.954  -3.319  1.00  0.00           N
ATOM   3460  H   ILE X 225     -15.956  -4.744  -3.454  1.00  0.00           H
ATOM   3461  CA  ILE X 225     -17.094  -3.258  -4.544  1.00  0.00           C
ATOM   3462  HA  ILE X 225     -17.901  -2.552  -4.361  1.00  0.00           H
ATOM   3463  CB  ILE X 225     -15.943  -2.507  -5.249  1.00  0.00           C
ATOM   3464  HB  ILE X 225     -15.031  -3.101  -5.305  1.00  0.00           H
ATOM   3465  CG2 ILE X 225     -16.281  -2.137  -6.732  1.00  0.00           C
ATOM   3466 HG21 ILE X 225     -16.411  -3.046  -7.312  1.00  0.00           H
ATOM   3467 HG22 ILE X 225     -15.564  -1.539  -7.296  1.00  0.00           H
ATOM   3468 HG23 ILE X 225     -17.271  -1.667  -6.758  1.00  0.00           H
ATOM   3469  CG1 ILE X 225     -15.630  -1.179  -4.384  1.00  0.00           C
ATOM   3470 HG12 ILE X 225     -16.213  -0.366  -4.809  1.00  0.00           H
ATOM   3471 HG13 ILE X 225     -15.948  -1.292  -3.341  1.00  0.00           H
ATOM   3472  CD1 ILE X 225     -14.107  -0.847  -4.264  1.00  0.00           C
ATOM   3473 HD11 ILE X 225     -13.516  -1.617  -3.760  1.00  0.00           H
ATOM   3474 HD12 ILE X 225     -14.215   0.091  -3.723  1.00  0.00           H
ATOM   3475 HD13 ILE X 225     -13.650  -0.710  -5.249  1.00  0.00           H
ATOM   3476  C   ILE X 225     -17.625  -4.339  -5.529  1.00  0.00           C
ATOM   3477  O   ILE X 225     -17.237  -5.521  -5.452  1.00  0.00           O
ATOM   3478  N   ASP X 226     -18.635  -3.989  -6.387  1.00  0.00           N
ATOM   3479  H   ASP X 226     -18.945  -3.029  -6.331  1.00  0.00           H
ATOM   3480  CA  ASP X 226     -19.069  -4.705  -7.596  1.00  0.00           C
ATOM   3481  HA  ASP X 226     -18.509  -5.579  -7.921  1.00  0.00           H
ATOM   3482  CB  ASP X 226     -20.530  -5.101  -7.411  1.00  0.00           C
ATOM   3483  HB2 ASP X 226     -20.623  -5.764  -6.547  1.00  0.00           H
ATOM   3484  HB3 ASP X 226     -21.097  -4.267  -7.015  1.00  0.00           H
ATOM   3485  CG  ASP X 226     -21.119  -5.711  -8.640  1.00  0.00           C
ATOM   3486  OD1 ASP X 226     -20.342  -5.968  -9.621  1.00  0.00           O
ATOM   3487  OD2 ASP X 226     -22.365  -5.992  -8.516  1.00  0.00           O
ATOM   3488  C   ASP X 226     -18.924  -3.714  -8.721  1.00  0.00           C
ATOM   3489  O   ASP X 226     -19.722  -2.761  -8.851  1.00  0.00           O
ATOM   3490  N   PRO X 227     -17.975  -3.918  -9.691  1.00  0.00           N
ATOM   3491  CD  PRO X 227     -16.999  -4.996  -9.794  1.00  0.00           C
ATOM   3492  HD2 PRO X 227     -17.390  -6.013  -9.839  1.00  0.00           H
ATOM   3493  HD3 PRO X 227     -16.413  -4.811  -8.890  1.00  0.00           H
ATOM   3494  CG  PRO X 227     -16.146  -4.649 -10.993  1.00  0.00           C
ATOM   3495  HG2 PRO X 227     -16.543  -5.212 -11.838  1.00  0.00           H
ATOM   3496  HG3 PRO X 227     -15.099  -4.947 -10.884  1.00  0.00           H
ATOM   3497  CB  PRO X 227     -16.333  -3.173 -11.242  1.00  0.00           C
ATOM   3498  HB2 PRO X 227     -16.215  -2.868 -12.276  1.00  0.00           H
ATOM   3499  HB3 PRO X 227     -15.536  -2.619 -10.741  1.00  0.00           H
ATOM   3500  CA  PRO X 227     -17.678  -2.844 -10.697  1.00  0.00           C
ATOM   3501  HA  PRO X 227     -17.669  -1.884 -10.190  1.00  0.00           H
ATOM   3502  C   PRO X 227     -18.711  -2.839 -11.862  1.00  0.00           C
ATOM   3503  O   PRO X 227     -18.913  -1.777 -12.501  1.00  0.00           O
ATOM   3504  N   VAL X 228     -19.409  -3.933 -12.198  1.00  0.00           N
ATOM   3505  H   VAL X 228     -19.396  -4.690 -11.533  1.00  0.00           H
ATOM   3506  CA  VAL X 228     -20.429  -4.101 -13.206  1.00  0.00           C
ATOM   3507  HA  VAL X 228     -20.119  -3.522 -14.078  1.00  0.00           H
ATOM   3508  CB  VAL X 228     -20.703  -5.604 -13.615  1.00  0.00           C
ATOM   3509  HB  VAL X 228     -20.957  -6.228 -12.752  1.00  0.00           H
ATOM   3510  CG1 VAL X 228     -21.854  -5.849 -14.605  1.00  0.00           C
ATOM   3511 HG11 VAL X 228     -22.813  -5.665 -14.122  1.00  0.00           H
ATOM   3512 HG12 VAL X 228     -21.643  -5.174 -15.431  1.00  0.00           H
ATOM   3513 HG13 VAL X 228     -21.799  -6.850 -15.045  1.00  0.00           H
ATOM   3514  CG2 VAL X 228     -19.405  -6.265 -14.017  1.00  0.00           C
ATOM   3515 HG21 VAL X 228     -18.923  -5.770 -14.860  1.00  0.00           H
ATOM   3516 HG22 VAL X 228     -19.663  -7.292 -14.293  1.00  0.00           H
ATOM   3517 HG23 VAL X 228     -18.748  -6.366 -13.159  1.00  0.00           H
ATOM   3518  C   VAL X 228     -21.714  -3.294 -12.749  1.00  0.00           C
ATOM   3519  O   VAL X 228     -22.669  -3.065 -13.519  1.00  0.00           O
ATOM   3520  N   ALA X 229     -21.675  -2.875 -11.482  1.00  0.00           N
ATOM   3521  H   ALA X 229     -21.016  -3.337 -10.873  1.00  0.00           H
ATOM   3522  CA  ALA X 229     -22.819  -2.137 -10.821  1.00  0.00           C
ATOM   3523  HA  ALA X 229     -23.496  -1.875 -11.633  1.00  0.00           H
ATOM   3524  CB  ALA X 229     -23.799  -3.092 -10.095  1.00  0.00           C
ATOM   3525  HB1 ALA X 229     -24.703  -2.513  -9.902  1.00  0.00           H
ATOM   3526  HB2 ALA X 229     -23.343  -3.423  -9.160  1.00  0.00           H
ATOM   3527  HB3 ALA X 229     -24.084  -3.942 -10.708  1.00  0.00           H
ATOM   3528  C   ALA X 229     -22.444  -0.892 -10.018  1.00  0.00           C
ATOM   3529  O   ALA X 229     -23.304  -0.365  -9.350  1.00  0.00           O
ATOM   3530  N   MET X 230     -21.201  -0.359 -10.056  1.00  0.00           N
ATOM   3531  H   MET X 230     -20.624  -0.940 -10.650  1.00  0.00           H
ATOM   3532  CA  MET X 230     -20.558   0.773  -9.327  1.00  0.00           C
ATOM   3533  HA  MET X 230     -19.467   0.721  -9.214  1.00  0.00           H
ATOM   3534  CB  MET X 230     -20.858   2.065 -10.160  1.00  0.00           C
ATOM   3535  HB2 MET X 230     -21.925   2.309 -10.153  1.00  0.00           H
ATOM   3536  HB3 MET X 230     -20.267   2.835  -9.673  1.00  0.00           H
ATOM   3537  CG  MET X 230     -20.377   2.078 -11.593  1.00  0.00           C
ATOM   3538  HG2 MET X 230     -19.390   1.615 -11.707  1.00  0.00           H
ATOM   3539  HG3 MET X 230     -21.008   1.477 -12.257  1.00  0.00           H
ATOM   3540  SD  MET X 230     -20.196   3.753 -12.190  1.00  0.00           S
ATOM   3541  CE  MET X 230     -20.018   3.508 -13.983  1.00  0.00           C
ATOM   3542  HE1 MET X 230     -19.009   3.233 -14.288  1.00  0.00           H
ATOM   3543  HE2 MET X 230     -20.709   2.727 -14.274  1.00  0.00           H
ATOM   3544  HE3 MET X 230     -20.115   4.437 -14.558  1.00  0.00           H
ATOM   3545  C   MET X 230     -20.929   0.918  -7.894  1.00  0.00           C
ATOM   3546  O   MET X 230     -21.349   2.017  -7.473  1.00  0.00           O
ATOM   3547  N   THR X 231     -21.027  -0.179  -7.142  1.00  0.00           N
ATOM   3548  H   THR X 231     -20.496  -0.958  -7.507  1.00  0.00           H
ATOM   3549  CA  THR X 231     -21.741  -0.372  -5.867  1.00  0.00           C
ATOM   3550  HA  THR X 231     -22.001   0.623  -5.499  1.00  0.00           H
ATOM   3551  CB  THR X 231     -23.105  -1.161  -5.952  1.00  0.00           C
ATOM   3552  HB  THR X 231     -22.983  -2.155  -6.373  1.00  0.00           H
ATOM   3553  CG2 THR X 231     -23.724  -1.390  -4.582  1.00  0.00           C
ATOM   3554 HG21 THR X 231     -24.585  -2.050  -4.656  1.00  0.00           H
ATOM   3555 HG22 THR X 231     -24.039  -0.443  -4.139  1.00  0.00           H
ATOM   3556 HG23 THR X 231     -23.169  -1.922  -3.808  1.00  0.00           H
ATOM   3557  OG1 THR X 231     -24.008  -0.458  -6.747  1.00  0.00           O
ATOM   3558  HG1 THR X 231     -23.698  -0.529  -7.653  1.00  0.00           H
ATOM   3559  C   THR X 231     -20.716  -0.977  -4.858  1.00  0.00           C
ATOM   3560  O   THR X 231     -19.869  -1.733  -5.261  1.00  0.00           O
ATOM   3561  N   HIE X 232     -20.785  -0.549  -3.569  1.00  0.00           N
ATOM   3562  H   HIE X 232     -21.378   0.260  -3.524  1.00  0.00           H
ATOM   3563  CA  HIE X 232     -19.799  -0.759  -2.612  1.00  0.00           C
ATOM   3564  HA  HIE X 232     -19.364  -1.748  -2.729  1.00  0.00           H
ATOM   3565  CB  HIE X 232     -18.592   0.254  -2.872  1.00  0.00           C
ATOM   3566  HB2 HIE X 232     -18.009   0.387  -1.966  1.00  0.00           H
ATOM   3567  HB3 HIE X 232     -17.982  -0.086  -3.710  1.00  0.00           H
ATOM   3568  CG  HIE X 232     -19.069   1.589  -3.235  1.00  0.00           C
ATOM   3569  ND1 HIE X 232     -19.213   1.934  -4.574  1.00  0.00           N
ATOM   3570  CE1 HIE X 232     -20.058   2.977  -4.547  1.00  0.00           C
ATOM   3571  HE1 HIE X 232     -20.429   3.467  -5.435  1.00  0.00           H
ATOM   3572  NE2 HIE X 232     -20.393   3.327  -3.269  1.00  0.00           N
ATOM   3573  HE2 HIE X 232     -21.046   4.018  -2.947  1.00  0.00           H
ATOM   3574  CD2 HIE X 232     -19.770   2.410  -2.450  1.00  0.00           C
ATOM   3575  HD2 HIE X 232     -19.961   2.319  -1.389  1.00  0.00           H
ATOM   3576  C   HIE X 232     -20.312  -0.693  -1.119  1.00  0.00           C
ATOM   3577  O   HIE X 232     -21.245   0.067  -0.810  1.00  0.00           O
ATOM   3578  N   THR X 233     -19.712  -1.567  -0.367  1.00  0.00           N
ATOM   3579  H   THR X 233     -18.868  -1.993  -0.723  1.00  0.00           H
ATOM   3580  CA  THR X 233     -20.147  -1.906   1.020  1.00  0.00           C
ATOM   3581  HA  THR X 233     -20.712  -1.073   1.438  1.00  0.00           H
ATOM   3582  CB  THR X 233     -21.115  -3.130   0.998  1.00  0.00           C
ATOM   3583  HB  THR X 233     -20.541  -3.926   0.532  1.00  0.00           H
ATOM   3584  CG2 THR X 233     -21.710  -3.610   2.374  1.00  0.00           C
ATOM   3585 HG21 THR X 233     -20.974  -4.183   2.931  1.00  0.00           H
ATOM   3586 HG22 THR X 233     -22.653  -4.147   2.238  1.00  0.00           H
ATOM   3587 HG23 THR X 233     -21.976  -2.675   2.875  1.00  0.00           H
ATOM   3588  OG1 THR X 233     -22.136  -3.082   0.083  1.00  0.00           O
ATOM   3589  HG1 THR X 233     -21.835  -3.474  -0.737  1.00  0.00           H
ATOM   3590  C   THR X 233     -18.906  -2.016   1.955  1.00  0.00           C
ATOM   3591  O   THR X 233     -17.818  -2.348   1.493  1.00  0.00           O
ATOM   3592  N   SER X 234     -19.002  -1.609   3.264  1.00  0.00           N
ATOM   3593  H   SER X 234     -19.903  -1.461   3.688  1.00  0.00           H
ATOM   3594  CA  SER X 234     -17.814  -1.685   4.140  1.00  0.00           C
ATOM   3595  HA  SER X 234     -17.265  -2.543   3.736  1.00  0.00           H
ATOM   3596  CB  SER X 234     -16.904  -0.549   3.923  1.00  0.00           C
ATOM   3597  HB2 SER X 234     -16.023  -0.553   4.568  1.00  0.00           H
ATOM   3598  HB3 SER X 234     -16.539  -0.600   2.890  1.00  0.00           H
ATOM   3599  OG  SER X 234     -17.434   0.681   4.272  1.00  0.00           O
ATOM   3600  HG  SER X 234     -18.166   0.838   3.675  1.00  0.00           H
ATOM   3601  C   SER X 234     -18.084  -2.032   5.589  1.00  0.00           C
ATOM   3602  O   SER X 234     -19.177  -1.913   6.158  1.00  0.00           O
ATOM   3603  N   GLN X 235     -17.058  -2.613   6.198  1.00  0.00           N
ATOM   3604  H   GLN X 235     -16.180  -2.654   5.695  1.00  0.00           H
ATOM   3605  CA  GLN X 235     -17.122  -3.285   7.501  1.00  0.00           C
ATOM   3606  HA  GLN X 235     -17.779  -2.746   8.183  1.00  0.00           H
ATOM   3607  CB  GLN X 235     -17.832  -4.602   7.231  1.00  0.00           C
ATOM   3608  HB2 GLN X 235     -17.778  -5.231   8.113  1.00  0.00           H
ATOM   3609  HB3 GLN X 235     -18.859  -4.330   6.978  1.00  0.00           H
ATOM   3610  CG  GLN X 235     -17.168  -5.529   6.177  1.00  0.00           C
ATOM   3611  HG2 GLN X 235     -16.835  -4.983   5.300  1.00  0.00           H
ATOM   3612  HG3 GLN X 235     -16.296  -6.027   6.597  1.00  0.00           H
ATOM   3613  CD  GLN X 235     -18.070  -6.644   5.632  1.00  0.00           C
ATOM   3614  OE1 GLN X 235     -18.532  -6.607   4.532  1.00  0.00           O
ATOM   3615  NE2 GLN X 235     -18.690  -7.491   6.429  1.00  0.00           N
ATOM   3616 HE21 GLN X 235     -19.421  -7.990   5.938  1.00  0.00           H
ATOM   3617 HE22 GLN X 235     -18.389  -7.649   7.377  1.00  0.00           H
ATOM   3618  C   GLN X 235     -15.677  -3.526   8.110  1.00  0.00           C
ATOM   3619  O   GLN X 235     -14.686  -3.137   7.500  1.00  0.00           O
ATOM   3620  N   TYR X 236     -15.514  -4.324   9.166  1.00  0.00           N
ATOM   3621  H   TYR X 236     -16.319  -4.512   9.748  1.00  0.00           H
ATOM   3622  CA  TYR X 236     -14.206  -4.817   9.799  1.00  0.00           C
ATOM   3623  HA  TYR X 236     -13.381  -4.291   9.308  1.00  0.00           H
ATOM   3624  CB  TYR X 236     -14.072  -4.405  11.295  1.00  0.00           C
ATOM   3625  HB2 TYR X 236     -14.887  -4.927  11.804  1.00  0.00           H
ATOM   3626  HB3 TYR X 236     -13.091  -4.711  11.649  1.00  0.00           H
ATOM   3627  CG  TYR X 236     -14.129  -2.988  11.613  1.00  0.00           C
ATOM   3628  CD1 TYR X 236     -15.361  -2.397  11.971  1.00  0.00           C
ATOM   3629  HD1 TYR X 236     -16.242  -2.988  12.148  1.00  0.00           H
ATOM   3630  CE1 TYR X 236     -15.330  -1.027  12.424  1.00  0.00           C
ATOM   3631  HE1 TYR X 236     -16.282  -0.678  12.810  1.00  0.00           H
ATOM   3632  CZ  TYR X 236     -14.170  -0.259  12.463  1.00  0.00           C
ATOM   3633  OH  TYR X 236     -14.175   0.970  12.978  1.00  0.00           O
ATOM   3634  HH  TYR X 236     -13.313   1.380  12.943  1.00  0.00           H
ATOM   3635  CE2 TYR X 236     -12.971  -0.907  12.182  1.00  0.00           C
ATOM   3636  HE2 TYR X 236     -12.091  -0.273  12.193  1.00  0.00           H
ATOM   3637  CD2 TYR X 236     -12.932  -2.211  11.675  1.00  0.00           C
ATOM   3638  HD2 TYR X 236     -11.976  -2.712  11.599  1.00  0.00           H
ATOM   3639  C   TYR X 236     -13.912  -6.344   9.735  1.00  0.00           C
ATOM   3640  O   TYR X 236     -14.854  -7.157   9.912  1.00  0.00           O
ATOM   3641  N   ILE X 237     -12.616  -6.683   9.682  1.00  0.00           N
ATOM   3642  H   ILE X 237     -11.915  -5.989   9.465  1.00  0.00           H
ATOM   3643  CA  ILE X 237     -12.212  -8.048   9.848  1.00  0.00           C
ATOM   3644  HA  ILE X 237     -12.712  -8.686   9.122  1.00  0.00           H
ATOM   3645  CB  ILE X 237     -10.677  -8.160   9.663  1.00  0.00           C
ATOM   3646  HB  ILE X 237     -10.342  -7.428  10.401  1.00  0.00           H
ATOM   3647  CG2 ILE X 237     -10.112  -9.535  10.044  1.00  0.00           C
ATOM   3648 HG21 ILE X 237     -10.226 -10.227   9.212  1.00  0.00           H
ATOM   3649 HG22 ILE X 237     -10.546  -9.936  10.957  1.00  0.00           H
ATOM   3650 HG23 ILE X 237      -9.058  -9.555  10.344  1.00  0.00           H
ATOM   3651  CG1 ILE X 237     -10.123  -7.808   8.232  1.00  0.00           C
ATOM   3652 HG12 ILE X 237     -10.453  -8.548   7.493  1.00  0.00           H
ATOM   3653 HG13 ILE X 237     -10.554  -6.854   7.949  1.00  0.00           H
ATOM   3654  CD1 ILE X 237      -8.571  -7.647   8.083  1.00  0.00           C
ATOM   3655 HD11 ILE X 237      -8.008  -8.577   8.069  1.00  0.00           H
ATOM   3656 HD12 ILE X 237      -8.219  -7.211   9.014  1.00  0.00           H
ATOM   3657 HD13 ILE X 237      -8.339  -7.057   7.193  1.00  0.00           H
ATOM   3658  C   ILE X 237     -12.712  -8.684  11.229  1.00  0.00           C
ATOM   3659  O   ILE X 237     -12.279  -8.216  12.307  1.00  0.00           O
ATOM   3660  N   CYX X 238     -13.512  -9.743  11.173  1.00  0.00           N
ATOM   3661  H   CYX X 238     -13.769 -10.042  10.242  1.00  0.00           H
ATOM   3662  CA  CYX X 238     -14.096 -10.326  12.392  1.00  0.00           C
ATOM   3663  HA  CYX X 238     -14.641  -9.529  12.900  1.00  0.00           H
ATOM   3664  CB  CYX X 238     -15.086 -11.347  11.968  1.00  0.00           C
ATOM   3665  HB2 CYX X 238     -14.527 -11.945  11.247  1.00  0.00           H
ATOM   3666  HB3 CYX X 238     -15.359 -12.002  12.790  1.00  0.00           H
ATOM   3667  SG  CYX X 238     -16.601 -10.667  11.105  1.00  0.00           S
ATOM   3668  C   CYX X 238     -13.144 -10.972  13.357  1.00  0.00           C
ATOM   3669  O   CYX X 238     -13.254 -11.018  14.561  1.00  0.00           O
ATOM   3670  N   SER X 239     -12.062 -11.570  12.780  1.00  0.00           N
ATOM   3671  H   SER X 239     -12.043 -11.468  11.775  1.00  0.00           H
ATOM   3672  CA  SER X 239     -10.991 -12.328  13.403  1.00  0.00           C
ATOM   3673  HA  SER X 239     -11.448 -13.262  13.724  1.00  0.00           H
ATOM   3674  CB  SER X 239      -9.887 -12.630  12.404  1.00  0.00           C
ATOM   3675  HB2 SER X 239     -10.222 -13.295  11.617  1.00  0.00           H
ATOM   3676  HB3 SER X 239      -9.579 -11.628  12.091  1.00  0.00           H
ATOM   3677  OG  SER X 239      -8.771 -13.158  13.138  1.00  0.00           O
ATOM   3678  HG  SER X 239      -8.712 -14.099  12.972  1.00  0.00           H
ATOM   3679  C   SER X 239     -10.373 -11.563  14.617  1.00  0.00           C
ATOM   3680  O   SER X 239     -10.204 -10.315  14.478  1.00  0.00           O
ATOM   3681  N   PRO X 240     -10.010 -12.304  15.691  1.00  0.00           N
ATOM   3682  CD  PRO X 240     -10.138 -13.765  15.900  1.00  0.00           C
ATOM   3683  HD2 PRO X 240      -9.980 -14.362  15.004  1.00  0.00           H
ATOM   3684  HD3 PRO X 240     -11.145 -13.946  16.266  1.00  0.00           H
ATOM   3685  CG  PRO X 240      -9.128 -14.227  16.862  1.00  0.00           C
ATOM   3686  HG2 PRO X 240      -8.146 -14.325  16.384  1.00  0.00           H
ATOM   3687  HG3 PRO X 240      -9.455 -15.079  17.455  1.00  0.00           H
ATOM   3688  CB  PRO X 240      -9.262 -12.995  17.749  1.00  0.00           C
ATOM   3689  HB2 PRO X 240      -8.430 -12.993  18.454  1.00  0.00           H
ATOM   3690  HB3 PRO X 240     -10.219 -13.044  18.268  1.00  0.00           H
ATOM   3691  CA  PRO X 240      -9.247 -11.831  16.831  1.00  0.00           C
ATOM   3692  HA  PRO X 240      -9.709 -10.942  17.250  1.00  0.00           H
ATOM   3693  C   PRO X 240      -7.857 -11.424  16.416  1.00  0.00           C
ATOM   3694  O   PRO X 240      -7.133 -10.810  17.165  1.00  0.00           O
ATOM   3695  N   VAL X 241      -7.331 -11.821  15.254  1.00  0.00           N
ATOM   3696  H   VAL X 241      -7.813 -12.490  14.663  1.00  0.00           H
ATOM   3697  CA  VAL X 241      -6.091 -11.227  14.707  1.00  0.00           C
ATOM   3698  HA  VAL X 241      -5.290 -11.297  15.433  1.00  0.00           H
ATOM   3699  CB  VAL X 241      -5.586 -12.016  13.559  1.00  0.00           C
ATOM   3700  HB  VAL X 241      -6.384 -12.015  12.823  1.00  0.00           H
ATOM   3701  CG1 VAL X 241      -4.214 -11.461  12.972  1.00  0.00           C
ATOM   3702 HG11 VAL X 241      -3.372 -11.653  13.643  1.00  0.00           H
ATOM   3703 HG12 VAL X 241      -4.096 -11.902  11.983  1.00  0.00           H
ATOM   3704 HG13 VAL X 241      -4.356 -10.399  12.763  1.00  0.00           H
ATOM   3705  CG2 VAL X 241      -5.290 -13.492  13.819  1.00  0.00           C
ATOM   3706 HG21 VAL X 241      -4.729 -13.678  14.735  1.00  0.00           H
ATOM   3707 HG22 VAL X 241      -4.785 -13.950  12.970  1.00  0.00           H
ATOM   3708 HG23 VAL X 241      -6.250 -13.986  13.971  1.00  0.00           H
ATOM   3709  C   VAL X 241      -6.324  -9.775  14.244  1.00  0.00           C
ATOM   3710  O   VAL X 241      -6.617  -9.458  13.073  1.00  0.00           O
ATOM   3711  N   LEU X 242      -6.086  -8.829  15.140  1.00  0.00           N
ATOM   3712  H   LEU X 242      -6.012  -9.220  16.064  1.00  0.00           H
ATOM   3713  CA  LEU X 242      -5.897  -7.339  15.007  1.00  0.00           C
ATOM   3714  HA  LEU X 242      -6.772  -6.982  14.468  1.00  0.00           H
ATOM   3715  CB  LEU X 242      -5.867  -6.644  16.336  1.00  0.00           C
ATOM   3716  HB2 LEU X 242      -4.906  -6.799  16.808  1.00  0.00           H
ATOM   3717  HB3 LEU X 242      -5.997  -5.566  16.245  1.00  0.00           H
ATOM   3718  CG  LEU X 242      -6.869  -7.162  17.363  1.00  0.00           C
ATOM   3719  HG  LEU X 242      -6.537  -8.160  17.663  1.00  0.00           H
ATOM   3720  CD1 LEU X 242      -6.987  -6.293  18.653  1.00  0.00           C
ATOM   3721 HD11 LEU X 242      -5.959  -6.230  19.007  1.00  0.00           H
ATOM   3722 HD12 LEU X 242      -7.545  -6.871  19.382  1.00  0.00           H
ATOM   3723 HD13 LEU X 242      -7.418  -5.306  18.468  1.00  0.00           H
ATOM   3724  CD2 LEU X 242      -8.309  -7.396  16.957  1.00  0.00           C
ATOM   3725 HD21 LEU X 242      -8.803  -6.442  16.789  1.00  0.00           H
ATOM   3726 HD22 LEU X 242      -8.358  -7.955  16.014  1.00  0.00           H
ATOM   3727 HD23 LEU X 242      -8.767  -7.955  17.766  1.00  0.00           H
ATOM   3728  C   LEU X 242      -4.629  -6.974  14.250  1.00  0.00           C
ATOM   3729  O   LEU X 242      -3.573  -7.572  14.453  1.00  0.00           O
ATOM   3730  N   THR X 243      -4.582  -5.965  13.372  1.00  0.00           N
ATOM   3731  H   THR X 243      -5.502  -5.582  13.187  1.00  0.00           H
ATOM   3732  CA  THR X 243      -3.531  -5.800  12.336  1.00  0.00           C
ATOM   3733  HA  THR X 243      -2.631  -6.292  12.682  1.00  0.00           H
ATOM   3734  CB  THR X 243      -3.869  -6.436  10.942  1.00  0.00           C
ATOM   3735  HB  THR X 243      -3.064  -6.278  10.227  1.00  0.00           H
ATOM   3736  CG2 THR X 243      -4.134  -7.962  11.054  1.00  0.00           C
ATOM   3737 HG21 THR X 243      -4.870  -8.226  11.812  1.00  0.00           H
ATOM   3738 HG22 THR X 243      -3.294  -8.546  11.418  1.00  0.00           H
ATOM   3739 HG23 THR X 243      -4.497  -8.352  10.096  1.00  0.00           H
ATOM   3740  OG1 THR X 243      -5.036  -6.018  10.387  1.00  0.00           O
ATOM   3741  HG1 THR X 243      -5.733  -6.522  10.816  1.00  0.00           H
ATOM   3742  C   THR X 243      -3.228  -4.280  12.193  1.00  0.00           C
ATOM   3743  O   THR X 243      -2.070  -3.886  11.965  1.00  0.00           O
ATOM   3744  N   AP2 X 244      -4.168  -3.355  12.425  1.00  0.00           N
ATOM   3745  H   AP2 X 244      -5.118  -3.605  12.694  1.00  0.00           H
ATOM   3746  CA  AP2 X 244      -3.955  -1.889  12.238  1.00  0.00           C
ATOM   3747  HA  AP2 X 244      -3.354  -1.767  11.340  1.00  0.00           H
ATOM   3748  CB  AP2 X 244      -5.314  -1.356  11.843  1.00  0.00           C
ATOM   3749  HB2 AP2 X 244      -5.589  -1.494  10.795  1.00  0.00           H
ATOM   3750  HB3 AP2 X 244      -6.108  -1.902  12.357  1.00  0.00           H
ATOM   3751  CG  AP2 X 244      -5.660   0.126  12.050  1.00  0.00           C
ATOM   3752  OD1 AP2 X 244      -4.772   0.943  11.762  1.00  0.00           O
ATOM   3753  OD2 AP2 X 244      -6.770   0.395  12.515  1.00  0.00           O
ATOM   3754  C   AP2 X 244      -3.161  -1.326  13.400  1.00  0.00           C
ATOM   3755  O   AP2 X 244      -3.731  -0.630  14.232  1.00  0.00           O
ATOM   3756  N   ASN X 245      -1.935  -1.804  13.565  1.00  0.00           N
ATOM   3757  H   ASN X 245      -1.633  -2.540  12.945  1.00  0.00           H
ATOM   3758  CA  ASN X 245      -1.079  -1.587  14.721  1.00  0.00           C
ATOM   3759  HA  ASN X 245      -1.582  -2.137  15.518  1.00  0.00           H
ATOM   3760  CB  ASN X 245       0.269  -2.150  14.294  1.00  0.00           C
ATOM   3761  HB2 ASN X 245       0.309  -2.726  13.376  1.00  0.00           H
ATOM   3762  HB3 ASN X 245       0.889  -1.256  14.159  1.00  0.00           H
ATOM   3763  CG  ASN X 245       0.827  -3.056  15.401  1.00  0.00           C
ATOM   3764  OD1 ASN X 245       0.294  -4.125  15.712  1.00  0.00           O
ATOM   3765  ND2 ASN X 245       1.956  -2.637  15.855  1.00  0.00           N
ATOM   3766 HD21 ASN X 245       2.383  -1.790  15.500  1.00  0.00           H
ATOM   3767 HD22 ASN X 245       2.332  -3.360  16.455  1.00  0.00           H
ATOM   3768  C   ASN X 245      -1.000  -0.064  15.267  1.00  0.00           C
ATOM   3769  O   ASN X 245      -1.166   0.832  14.435  1.00  0.00           O
ATOM   3770  N   PRO X 246      -0.530   0.163  16.503  1.00  0.00           N
ATOM   3771  CD  PRO X 246      -0.084   1.520  16.873  1.00  0.00           C
ATOM   3772  HD2 PRO X 246      -0.926   2.152  17.149  1.00  0.00           H
ATOM   3773  HD3 PRO X 246       0.576   2.072  16.199  1.00  0.00           H
ATOM   3774  CG  PRO X 246       0.760   1.417  18.174  1.00  0.00           C
ATOM   3775  HG2 PRO X 246       0.736   2.286  18.822  1.00  0.00           H
ATOM   3776  HG3 PRO X 246       1.678   0.843  18.087  1.00  0.00           H
ATOM   3777  CB  PRO X 246      -0.164   0.403  18.812  1.00  0.00           C
ATOM   3778  HB2 PRO X 246      -1.128   0.881  19.014  1.00  0.00           H
ATOM   3779  HB3 PRO X 246       0.292  -0.019  19.709  1.00  0.00           H
ATOM   3780  CA  PRO X 246      -0.432  -0.644  17.723  1.00  0.00           C
ATOM   3781  HA  PRO X 246       0.385  -1.351  17.593  1.00  0.00           H
ATOM   3782  C   PRO X 246      -1.709  -1.445  18.033  1.00  0.00           C
ATOM   3783  O   PRO X 246      -2.678  -1.284  17.333  1.00  0.00           O
ATOM   3784  N   ARG X 247      -1.832  -2.229  19.090  1.00  0.00           N
ATOM   3785  H   ARG X 247      -0.998  -2.241  19.659  1.00  0.00           H
ATOM   3786  CA  ARG X 247      -2.995  -3.173  19.323  1.00  0.00           C
ATOM   3787  HA  ARG X 247      -3.872  -2.523  19.325  1.00  0.00           H
ATOM   3788  CB  ARG X 247      -3.043  -4.294  18.177  1.00  0.00           C
ATOM   3789  HB2 ARG X 247      -3.897  -4.965  18.287  1.00  0.00           H
ATOM   3790  HB3 ARG X 247      -3.211  -3.849  17.200  1.00  0.00           H
ATOM   3791  CG  ARG X 247      -1.778  -5.172  18.106  1.00  0.00           C
ATOM   3792  HG2 ARG X 247      -0.979  -4.434  18.034  1.00  0.00           H
ATOM   3793  HG3 ARG X 247      -1.617  -5.622  19.088  1.00  0.00           H
ATOM   3794  CD  ARG X 247      -1.757  -6.279  17.011  1.00  0.00           C
ATOM   3795  HD2 ARG X 247      -2.681  -6.852  17.046  1.00  0.00           H
ATOM   3796  HD3 ARG X 247      -1.660  -5.826  16.027  1.00  0.00           H
ATOM   3797  NE  ARG X 247      -0.813  -7.385  17.198  1.00  0.00           N
ATOM   3798  HE  ARG X 247      -1.286  -8.002  17.842  1.00  0.00           H
ATOM   3799  CZ  ARG X 247       0.352  -7.588  16.701  1.00  0.00           C
ATOM   3800  NH1 ARG X 247       0.879  -6.783  15.848  1.00  0.00           N
ATOM   3801 HH11 ARG X 247       0.433  -5.887  15.725  1.00  0.00           H
ATOM   3802 HH12 ARG X 247       1.857  -6.782  15.593  1.00  0.00           H
ATOM   3803  NH2 ARG X 247       1.075  -8.556  17.094  1.00  0.00           N
ATOM   3804 HH21 ARG X 247       0.763  -9.144  17.853  1.00  0.00           H
ATOM   3805 HH22 ARG X 247       1.960  -8.786  16.662  1.00  0.00           H
ATOM   3806  C   ARG X 247      -2.862  -3.785  20.703  1.00  0.00           C
ATOM   3807  O   ARG X 247      -1.745  -3.902  21.128  1.00  0.00           O
ATOM   3808  N   PRO X 248      -3.925  -4.187  21.402  1.00  0.00           N
ATOM   3809  CD  PRO X 248      -5.351  -4.006  21.038  1.00  0.00           C
ATOM   3810  HD2 PRO X 248      -5.383  -4.060  19.955  1.00  0.00           H
ATOM   3811  HD3 PRO X 248      -5.756  -3.032  21.304  1.00  0.00           H
ATOM   3812  CG  PRO X 248      -6.115  -4.985  21.837  1.00  0.00           C
ATOM   3813  HG2 PRO X 248      -6.325  -5.858  21.224  1.00  0.00           H
ATOM   3814  HG3 PRO X 248      -7.047  -4.519  22.175  1.00  0.00           H
ATOM   3815  CB  PRO X 248      -5.271  -5.257  23.058  1.00  0.00           C
ATOM   3816  HB2 PRO X 248      -5.462  -6.290  23.360  1.00  0.00           H
ATOM   3817  HB3 PRO X 248      -5.588  -4.609  23.868  1.00  0.00           H
ATOM   3818  CA  PRO X 248      -3.862  -5.053  22.549  1.00  0.00           C
ATOM   3819  HA  PRO X 248      -3.317  -4.554  23.350  1.00  0.00           H
ATOM   3820  C   PRO X 248      -3.256  -6.457  22.243  1.00  0.00           C
ATOM   3821  O   PRO X 248      -3.210  -6.848  21.085  1.00  0.00           O
ATOM   3822  N   ASN X 249      -2.957  -7.210  23.273  1.00  0.00           N
ATOM   3823  H   ASN X 249      -2.957  -6.814  24.195  1.00  0.00           H
ATOM   3824  CA  ASN X 249      -2.666  -8.678  23.209  1.00  0.00           C
ATOM   3825  HA  ASN X 249      -1.811  -8.661  22.532  1.00  0.00           H
ATOM   3826  CB  ASN X 249      -2.240  -9.146  24.688  1.00  0.00           C
ATOM   3827  HB2 ASN X 249      -3.167  -9.137  25.271  1.00  0.00           H
ATOM   3828  HB3 ASN X 249      -1.881 -10.170  24.712  1.00  0.00           H
ATOM   3829  CG  ASN X 249      -1.145  -8.341  25.414  1.00  0.00           C
ATOM   3830  OD1 ASN X 249       0.021  -8.554  25.312  1.00  0.00           O
ATOM   3831  ND2 ASN X 249      -1.380  -7.339  26.254  1.00  0.00           N
ATOM   3832 HD21 ASN X 249      -2.310  -6.994  26.442  1.00  0.00           H
ATOM   3833 HD22 ASN X 249      -0.613  -6.940  26.770  1.00  0.00           H
ATOM   3834  C   ASN X 249      -3.816  -9.450  22.668  1.00  0.00           C
ATOM   3835  O   ASN X 249      -4.956  -9.167  23.065  1.00  0.00           O
ATOM   3836  N   ASP X 250      -3.527 -10.287  21.694  1.00  0.00           N
ATOM   3837  H   ASP X 250      -2.551 -10.439  21.474  1.00  0.00           H
ATOM   3838  CA  ASP X 250      -4.528 -11.016  20.877  1.00  0.00           C
ATOM   3839  HA  ASP X 250      -4.924 -10.332  20.124  1.00  0.00           H
ATOM   3840  CB  ASP X 250      -3.910 -12.247  20.122  1.00  0.00           C
ATOM   3841  HB2 ASP X 250      -3.232 -12.832  20.747  1.00  0.00           H
ATOM   3842  HB3 ASP X 250      -4.648 -12.872  19.626  1.00  0.00           H
ATOM   3843  CG  ASP X 250      -3.042 -11.814  18.897  1.00  0.00           C
ATOM   3844  OD1 ASP X 250      -3.219 -10.728  18.297  1.00  0.00           O
ATOM   3845  OD2 ASP X 250      -2.108 -12.561  18.583  1.00  0.00           O
ATOM   3846  C   ASP X 250      -5.723 -11.490  21.721  1.00  0.00           C
ATOM   3847  O   ASP X 250      -5.581 -12.414  22.549  1.00  0.00           O
ATOM   3848  N   PRO X 251      -6.998 -11.010  21.489  1.00  0.00           N
ATOM   3849  CD  PRO X 251      -7.353  -9.937  20.584  1.00  0.00           C
ATOM   3850  HD2 PRO X 251      -6.951 -10.151  19.589  1.00  0.00           H
ATOM   3851  HD3 PRO X 251      -6.922  -8.980  20.885  1.00  0.00           H
ATOM   3852  CG  PRO X 251      -8.893  -9.985  20.505  1.00  0.00           C
ATOM   3853  HG2 PRO X 251      -9.281 -10.447  19.599  1.00  0.00           H
ATOM   3854  HG3 PRO X 251      -9.191  -8.942  20.466  1.00  0.00           H
ATOM   3855  CB  PRO X 251      -9.290 -10.535  21.858  1.00  0.00           C
ATOM   3856  HB2 PRO X 251     -10.270 -11.015  21.753  1.00  0.00           H
ATOM   3857  HB3 PRO X 251      -9.285  -9.717  22.572  1.00  0.00           H
ATOM   3858  CA  PRO X 251      -8.220 -11.518  22.194  1.00  0.00           C
ATOM   3859  HA  PRO X 251      -8.076 -11.641  23.265  1.00  0.00           H
ATOM   3860  C   PRO X 251      -8.538 -12.893  21.700  1.00  0.00           C
ATOM   3861  O   PRO X 251      -7.880 -13.475  20.830  1.00  0.00           O
ATOM   3862  N   THR X 252      -9.535 -13.518  22.330  1.00  0.00           N
ATOM   3863  H   THR X 252     -10.054 -12.969  22.993  1.00  0.00           H
ATOM   3864  CA  THR X 252     -10.165 -14.760  21.827  1.00  0.00           C
ATOM   3865  HA  THR X 252      -9.411 -15.432  21.422  1.00  0.00           H
ATOM   3866  CB  THR X 252     -10.940 -15.512  22.919  1.00  0.00           C
ATOM   3867  HB  THR X 252     -11.717 -14.882  23.346  1.00  0.00           H
ATOM   3868  CG2 THR X 252     -11.515 -16.899  22.579  1.00  0.00           C
ATOM   3869 HG21 THR X 252     -12.175 -16.729  21.732  1.00  0.00           H
ATOM   3870 HG22 THR X 252     -12.073 -17.390  23.382  1.00  0.00           H
ATOM   3871 HG23 THR X 252     -10.708 -17.566  22.295  1.00  0.00           H
ATOM   3872  OG1 THR X 252      -9.955 -15.793  23.857  1.00  0.00           O
ATOM   3873  HG1 THR X 252      -9.590 -16.666  23.707  1.00  0.00           H
ATOM   3874  C   THR X 252     -11.143 -14.525  20.663  1.00  0.00           C
ATOM   3875  O   THR X 252     -11.173 -15.230  19.649  1.00  0.00           O
ATOM   3876  N   VAL X 253     -12.049 -13.535  20.770  1.00  0.00           N
ATOM   3877  H   VAL X 253     -11.885 -12.855  21.497  1.00  0.00           H
ATOM   3878  CA  VAL X 253     -13.036 -13.194  19.751  1.00  0.00           C
ATOM   3879  HA  VAL X 253     -12.848 -13.703  18.808  1.00  0.00           H
ATOM   3880  CB  VAL X 253     -14.408 -13.594  20.363  1.00  0.00           C
ATOM   3881  HB  VAL X 253     -14.383 -14.679  20.524  1.00  0.00           H
ATOM   3882  CG1 VAL X 253     -14.810 -12.976  21.735  1.00  0.00           C
ATOM   3883 HG11 VAL X 253     -15.585 -13.514  22.283  1.00  0.00           H
ATOM   3884 HG12 VAL X 253     -13.919 -12.760  22.328  1.00  0.00           H
ATOM   3885 HG13 VAL X 253     -15.060 -11.943  21.487  1.00  0.00           H
ATOM   3886  CG2 VAL X 253     -15.555 -13.317  19.294  1.00  0.00           C
ATOM   3887 HG21 VAL X 253     -15.439 -13.959  18.431  1.00  0.00           H
ATOM   3888 HG22 VAL X 253     -15.588 -12.274  18.973  1.00  0.00           H
ATOM   3889 HG23 VAL X 253     -16.496 -13.466  19.826  1.00  0.00           H
ATOM   3890  C   VAL X 253     -13.025 -11.630  19.386  1.00  0.00           C
ATOM   3891  O   VAL X 253     -12.883 -10.792  20.253  1.00  0.00           O
ATOM   3892  N   GLY X 254     -13.085 -11.333  18.093  1.00  0.00           N
ATOM   3893  H   GLY X 254     -12.913 -12.050  17.412  1.00  0.00           H
ATOM   3894  CA  GLY X 254     -13.032  -9.982  17.554  1.00  0.00           C
ATOM   3895  HA2 GLY X 254     -12.427  -9.472  18.309  1.00  0.00           H
ATOM   3896  HA3 GLY X 254     -12.462  -9.984  16.619  1.00  0.00           H
ATOM   3897  C   GLY X 254     -14.378  -9.246  17.480  1.00  0.00           C
ATOM   3898  O   GLY X 254     -15.312  -9.622  18.184  1.00  0.00           O
ATOM   3899  N   LYS X 255     -14.403  -8.231  16.569  1.00  0.00           N
ATOM   3900  H   LYS X 255     -13.513  -7.924  16.217  1.00  0.00           H
ATOM   3901  CA  LYS X 255     -15.563  -7.393  16.152  1.00  0.00           C
ATOM   3902  HA  LYS X 255     -16.472  -7.957  16.361  1.00  0.00           H
ATOM   3903  CB  LYS X 255     -15.691  -6.059  16.874  1.00  0.00           C
ATOM   3904  HB2 LYS X 255     -14.681  -5.655  16.817  1.00  0.00           H
ATOM   3905  HB3 LYS X 255     -16.438  -5.493  16.313  1.00  0.00           H
ATOM   3906  CG  LYS X 255     -15.880  -6.186  18.429  1.00  0.00           C
ATOM   3907  HG2 LYS X 255     -15.234  -6.896  18.936  1.00  0.00           H
ATOM   3908  HG3 LYS X 255     -15.451  -5.247  18.770  1.00  0.00           H
ATOM   3909  CD  LYS X 255     -17.350  -6.357  18.766  1.00  0.00           C
ATOM   3910  HD2 LYS X 255     -18.089  -5.600  18.508  1.00  0.00           H
ATOM   3911  HD3 LYS X 255     -17.601  -7.373  18.449  1.00  0.00           H
ATOM   3912  CE  LYS X 255     -17.310  -6.492  20.349  1.00  0.00           C
ATOM   3913  HE2 LYS X 255     -16.594  -7.269  20.636  1.00  0.00           H
ATOM   3914  HE3 LYS X 255     -16.948  -5.492  20.540  1.00  0.00           H
ATOM   3915  NZ  LYS X 255     -18.699  -6.834  20.818  1.00  0.00           N
ATOM   3916  HZ1 LYS X 255     -18.641  -7.085  21.791  1.00  0.00           H
ATOM   3917  HZ2 LYS X 255     -19.112  -7.605  20.316  1.00  0.00           H
ATOM   3918  HZ3 LYS X 255     -19.388  -6.123  20.682  1.00  0.00           H
ATOM   3919  C   LYS X 255     -15.576  -7.231  14.676  1.00  0.00           C
ATOM   3920  O   LYS X 255     -14.572  -6.788  14.082  1.00  0.00           O
ATOM   3921  N   CYX X 256     -16.720  -7.578  14.157  1.00  0.00           N
ATOM   3922  H   CYX X 256     -17.495  -7.957  14.694  1.00  0.00           H
ATOM   3923  CA  CYX X 256     -16.969  -7.509  12.656  1.00  0.00           C
ATOM   3924  HA  CYX X 256     -16.080  -7.750  12.073  1.00  0.00           H
ATOM   3925  CB  CYX X 256     -18.131  -8.418  12.336  1.00  0.00           C
ATOM   3926  HB2 CYX X 256     -18.970  -8.165  12.981  1.00  0.00           H
ATOM   3927  HB3 CYX X 256     -18.392  -8.339  11.279  1.00  0.00           H
ATOM   3928  SG  CYX X 256     -17.812 -10.097  12.673  1.00  0.00           S
ATOM   3929  C   CYX X 256     -17.323  -6.092  12.208  1.00  0.00           C
ATOM   3930  O   CYX X 256     -17.271  -5.750  11.041  1.00  0.00           O
ATOM   3931  N   ASN X 257     -17.882  -5.134  13.036  1.00  0.00           N
ATOM   3932  H   ASN X 257     -17.954  -5.549  13.953  1.00  0.00           H
ATOM   3933  CA  ASN X 257     -18.676  -4.005  12.635  1.00  0.00           C
ATOM   3934  HA  ASN X 257     -18.341  -3.547  11.706  1.00  0.00           H
ATOM   3935  CB  ASN X 257     -20.182  -4.498  12.448  1.00  0.00           C
ATOM   3936  HB2 ASN X 257     -20.567  -4.929  13.376  1.00  0.00           H
ATOM   3937  HB3 ASN X 257     -20.812  -3.631  12.258  1.00  0.00           H
ATOM   3938  CG  ASN X 257     -20.496  -5.226  11.130  1.00  0.00           C
ATOM   3939  OD1 ASN X 257     -20.912  -6.358  11.171  1.00  0.00           O
ATOM   3940  ND2 ASN X 257     -20.325  -4.525  10.030  1.00  0.00           N
ATOM   3941 HD21 ASN X 257     -20.058  -3.552  10.058  1.00  0.00           H
ATOM   3942 HD22 ASN X 257     -20.743  -5.003   9.248  1.00  0.00           H
ATOM   3943  C   ASN X 257     -18.529  -2.887  13.671  1.00  0.00           C
ATOM   3944  O   ASN X 257     -18.834  -1.737  13.370  1.00  0.00           O
ATOM   3945  N   ASP X 258     -17.935  -3.200  14.863  1.00  0.00           N
ATOM   3946  H   ASP X 258     -17.585  -4.136  14.990  1.00  0.00           H
ATOM   3947  CA  ASP X 258     -17.456  -2.192  15.777  1.00  0.00           C
ATOM   3948  HA  ASP X 258     -17.873  -1.223  15.529  1.00  0.00           H
ATOM   3949  CB  ASP X 258     -17.950  -2.528  17.206  1.00  0.00           C
ATOM   3950  HB2 ASP X 258     -17.551  -3.510  17.455  1.00  0.00           H
ATOM   3951  HB3 ASP X 258     -17.440  -1.795  17.826  1.00  0.00           H
ATOM   3952  CG  ASP X 258     -19.457  -2.521  17.399  1.00  0.00           C
ATOM   3953  OD1 ASP X 258     -20.126  -1.533  16.960  1.00  0.00           O
ATOM   3954  OD2 ASP X 258     -19.946  -3.464  18.052  1.00  0.00           O
ATOM   3955  C   ASP X 258     -15.903  -2.143  15.651  1.00  0.00           C
ATOM   3956  O   ASP X 258     -15.285  -3.130  15.365  1.00  0.00           O
ATOM   3957  N   PRO X 259     -15.258  -0.986  15.817  1.00  0.00           N
ATOM   3958  CD  PRO X 259     -15.887   0.239  16.163  1.00  0.00           C
ATOM   3959  HD2 PRO X 259     -16.737   0.104  16.839  1.00  0.00           H
ATOM   3960  HD3 PRO X 259     -16.274   0.754  15.278  1.00  0.00           H
ATOM   3961  CG  PRO X 259     -14.818   1.085  16.813  1.00  0.00           C
ATOM   3962  HG2 PRO X 259     -14.956   0.932  17.882  1.00  0.00           H
ATOM   3963  HG3 PRO X 259     -14.970   2.110  16.490  1.00  0.00           H
ATOM   3964  CB  PRO X 259     -13.469   0.517  16.340  1.00  0.00           C
ATOM   3965  HB2 PRO X 259     -12.667   0.630  17.062  1.00  0.00           H
ATOM   3966  HB3 PRO X 259     -13.039   0.883  15.403  1.00  0.00           H
ATOM   3967  CA  PRO X 259     -13.842  -0.944  16.184  1.00  0.00           C
ATOM   3968  HA  PRO X 259     -13.269  -1.333  15.342  1.00  0.00           H
ATOM   3969  C   PRO X 259     -13.546  -1.667  17.407  1.00  0.00           C
ATOM   3970  O   PRO X 259     -14.184  -1.416  18.395  1.00  0.00           O
ATOM   3971  N   TYR X 260     -12.606  -2.592  17.418  1.00  0.00           N
ATOM   3972  H   TYR X 260     -12.235  -2.763  16.488  1.00  0.00           H
ATOM   3973  CA  TYR X 260     -12.000  -3.216  18.635  1.00  0.00           C
ATOM   3974  HA  TYR X 260     -12.835  -3.605  19.219  1.00  0.00           H
ATOM   3975  CB  TYR X 260     -11.116  -4.442  18.301  1.00  0.00           C
ATOM   3976  HB2 TYR X 260     -11.499  -4.926  17.397  1.00  0.00           H
ATOM   3977  HB3 TYR X 260     -10.086  -4.156  18.062  1.00  0.00           H
ATOM   3978  CG  TYR X 260     -11.019  -5.421  19.455  1.00  0.00           C
ATOM   3979  CD1 TYR X 260     -12.167  -6.168  19.822  1.00  0.00           C
ATOM   3980  HD1 TYR X 260     -13.097  -6.129  19.289  1.00  0.00           H
ATOM   3981  CE1 TYR X 260     -12.158  -6.952  20.982  1.00  0.00           C
ATOM   3982  HE1 TYR X 260     -13.051  -7.531  21.198  1.00  0.00           H
ATOM   3983  CZ  TYR X 260     -10.997  -6.969  21.825  1.00  0.00           C
ATOM   3984  OH  TYR X 260     -10.993  -7.596  23.046  1.00  0.00           O
ATOM   3985  HH  TYR X 260     -10.171  -7.457  23.519  1.00  0.00           H
ATOM   3986  CE2 TYR X 260      -9.879  -6.241  21.455  1.00  0.00           C
ATOM   3987  HE2 TYR X 260      -9.042  -6.208  22.139  1.00  0.00           H
ATOM   3988  CD2 TYR X 260      -9.879  -5.477  20.306  1.00  0.00           C
ATOM   3989  HD2 TYR X 260      -9.072  -4.801  20.035  1.00  0.00           H
ATOM   3990  C   TYR X 260     -11.318  -2.225  19.511  1.00  0.00           C
ATOM   3991  O   TYR X 260     -10.472  -1.481  19.042  1.00  0.00           O
ATOM   3992  N   PRO X 261     -11.541  -2.201  20.878  1.00  0.00           N
ATOM   3993  CD  PRO X 261     -12.549  -2.993  21.597  1.00  0.00           C
ATOM   3994  HD2 PRO X 261     -12.712  -4.016  21.233  1.00  0.00           H
ATOM   3995  HD3 PRO X 261     -13.508  -2.489  21.489  1.00  0.00           H
ATOM   3996  CG  PRO X 261     -12.115  -2.918  23.047  1.00  0.00           C
ATOM   3997  HG2 PRO X 261     -11.317  -3.638  23.243  1.00  0.00           H
ATOM   3998  HG3 PRO X 261     -12.984  -3.060  23.689  1.00  0.00           H
ATOM   3999  CB  PRO X 261     -11.488  -1.557  23.144  1.00  0.00           C
ATOM   4000  HB2 PRO X 261     -10.806  -1.471  23.994  1.00  0.00           H
ATOM   4001  HB3 PRO X 261     -12.289  -0.820  23.144  1.00  0.00           H
ATOM   4002  CA  PRO X 261     -10.786  -1.332  21.764  1.00  0.00           C
ATOM   4003  HA  PRO X 261     -10.938  -0.297  21.451  1.00  0.00           H
ATOM   4004  C   PRO X 261      -9.278  -1.587  21.856  1.00  0.00           C
ATOM   4005  O   PRO X 261      -8.778  -2.654  21.500  1.00  0.00           O
ATOM   4006  N   GLY X 262      -8.514  -0.598  22.456  1.00  0.00           N
ATOM   4007  H   GLY X 262      -8.926   0.246  22.835  1.00  0.00           H
ATOM   4008  CA  GLY X 262      -7.097  -0.787  22.757  1.00  0.00           C
ATOM   4009  HA2 GLY X 262      -6.901  -0.209  23.662  1.00  0.00           H
ATOM   4010  HA3 GLY X 262      -6.889  -1.823  23.005  1.00  0.00           H
ATOM   4011  C   GLY X 262      -6.076  -0.209  21.742  1.00  0.00           C
ATOM   4012  O   GLY X 262      -4.973  -0.686  21.673  1.00  0.00           O
ATOM   4013  N   ASN X 263      -6.544   0.694  20.900  1.00  0.00           N
ATOM   4014  H   ASN X 263      -7.502   0.988  21.056  1.00  0.00           H
ATOM   4015  CA  ASN X 263      -5.745   1.410  19.906  1.00  0.00           C
ATOM   4016  HA  ASN X 263      -4.739   1.526  20.307  1.00  0.00           H
ATOM   4017  CB  ASN X 263      -5.588   0.493  18.639  1.00  0.00           C
ATOM   4018  HB2 ASN X 263      -5.196  -0.495  18.892  1.00  0.00           H
ATOM   4019  HB3 ASN X 263      -6.570   0.376  18.190  1.00  0.00           H
ATOM   4020  CG  ASN X 263      -4.615   1.043  17.586  1.00  0.00           C
ATOM   4021  OD1 ASN X 263      -4.817   0.938  16.410  1.00  0.00           O
ATOM   4022  ND2 ASN X 263      -3.522   1.673  18.015  1.00  0.00           N
ATOM   4023 HD21 ASN X 263      -3.234   1.971  18.929  1.00  0.00           H
ATOM   4024 HD22 ASN X 263      -2.939   1.937  17.224  1.00  0.00           H
ATOM   4025  C   ASN X 263      -6.275   2.802  19.490  1.00  0.00           C
ATOM   4026  O   ASN X 263      -6.560   3.071  18.278  1.00  0.00           O
ATOM   4027  N   ASN X 264      -6.461   3.748  20.442  1.00  0.00           N
ATOM   4028  H   ASN X 264      -6.125   3.555  21.379  1.00  0.00           H
ATOM   4029  CA  ASN X 264      -7.057   5.057  20.208  1.00  0.00           C
ATOM   4030  HA  ASN X 264      -7.964   4.720  19.708  1.00  0.00           H
ATOM   4031  CB  ASN X 264      -7.320   5.727  21.528  1.00  0.00           C
ATOM   4032  HB2 ASN X 264      -7.481   4.920  22.241  1.00  0.00           H
ATOM   4033  HB3 ASN X 264      -6.446   6.267  21.898  1.00  0.00           H
ATOM   4034  CG  ASN X 264      -8.508   6.711  21.558  1.00  0.00           C
ATOM   4035  OD1 ASN X 264      -9.256   6.984  20.597  1.00  0.00           O
ATOM   4036  ND2 ASN X 264      -8.645   7.240  22.758  1.00  0.00           N
ATOM   4037 HD21 ASN X 264      -8.058   6.914  23.517  1.00  0.00           H
ATOM   4038 HD22 ASN X 264      -9.438   7.851  22.919  1.00  0.00           H
ATOM   4039  C   ASN X 264      -6.225   6.032  19.257  1.00  0.00           C
ATOM   4040  O   ASN X 264      -5.099   6.309  19.593  1.00  0.00           O
ATOM   4041  N   ASN X 265      -6.821   6.571  18.168  1.00  0.00           N
ATOM   4042  H   ASN X 265      -7.799   6.360  18.050  1.00  0.00           H
ATOM   4043  CA  ASN X 265      -6.238   7.592  17.343  1.00  0.00           C
ATOM   4044  HA  ASN X 265      -7.023   7.863  16.634  1.00  0.00           H
ATOM   4045  CB  ASN X 265      -5.993   8.866  18.014  1.00  0.00           C
ATOM   4046  HB2 ASN X 265      -5.155   8.730  18.699  1.00  0.00           H
ATOM   4047  HB3 ASN X 265      -5.759   9.618  17.262  1.00  0.00           H
ATOM   4048  CG  ASN X 265      -7.124   9.403  18.699  1.00  0.00           C
ATOM   4049  OD1 ASN X 265      -7.106   9.754  19.842  1.00  0.00           O
ATOM   4050  ND2 ASN X 265      -8.159   9.788  17.986  1.00  0.00           N
ATOM   4051 HD21 ASN X 265      -8.139   9.634  16.989  1.00  0.00           H
ATOM   4052 HD22 ASN X 265      -9.031  10.077  18.399  1.00  0.00           H
ATOM   4053  C   ASN X 265      -5.066   7.097  16.475  1.00  0.00           C
ATOM   4054  O   ASN X 265      -4.205   7.914  15.983  1.00  0.00           O
ATOM   4055  N   AN1 X 266      -5.025   5.763  16.264  1.00  0.00           N
ATOM   4056  H   AN1 X 266      -5.739   5.139  16.601  1.00  0.00           H
ATOM   4057  CA  AN1 X 266      -3.798   5.142  15.684  1.00  0.00           C
ATOM   4058  HA  AN1 X 266      -3.205   5.962  15.267  1.00  0.00           H
ATOM   4059  CB  AN1 X 266      -2.948   4.554  16.772  1.00  0.00           C
ATOM   4060  HB2 AN1 X 266      -3.615   4.087  17.490  1.00  0.00           H
ATOM   4061  HB3 AN1 X 266      -2.289   3.831  16.280  1.00  0.00           H
ATOM   4062  CG  AN1 X 266      -1.901   5.514  17.538  1.00  0.00           C
ATOM   4063  OD1 AN1 X 266      -0.708   5.549  17.275  1.00  0.00           O
ATOM   4064  ND2 AN1 X 266      -2.378   6.397  18.337  1.00  0.00           N
ATOM   4065 HD21 AN1 X 266      -3.379   6.474  18.460  1.00  0.00           H
ATOM   4066 HD22 AN1 X 266      -1.756   7.115  18.668  1.00  0.00           H
ATOM   4067  C   AN1 X 266      -4.051   4.033  14.588  1.00  0.00           C
ATOM   4068  O   AN1 X 266      -5.021   3.329  14.641  1.00  0.00           O
ATOM   4069  N   GLY X 267      -3.021   3.761  13.866  1.00  0.00           N
ATOM   4070  H   GLY X 267      -2.225   4.341  14.108  1.00  0.00           H
ATOM   4071  CA  GLY X 267      -2.948   2.737  12.853  1.00  0.00           C
ATOM   4072  HA2 GLY X 267      -3.050   1.745  13.283  1.00  0.00           H
ATOM   4073  HA3 GLY X 267      -3.742   3.091  12.201  1.00  0.00           H
ATOM   4074  C   GLY X 267      -1.641   2.664  11.961  1.00  0.00           C
ATOM   4075  O   GLY X 267      -0.736   3.508  12.215  1.00  0.00           O
ATOM   4076  N   VAL X 268      -1.574   1.715  10.981  1.00  0.00           N
ATOM   4077  H   VAL X 268      -2.410   1.174  10.787  1.00  0.00           H
ATOM   4078  CA  VAL X 268      -0.437   1.710  10.005  1.00  0.00           C
ATOM   4079  HA  VAL X 268      -0.231   2.738   9.719  1.00  0.00           H
ATOM   4080  CB  VAL X 268       0.783   1.008  10.511  1.00  0.00           C
ATOM   4081  HB  VAL X 268       1.039   1.500  11.448  1.00  0.00           H
ATOM   4082  CG1 VAL X 268       0.548  -0.459  10.930  1.00  0.00           C
ATOM   4083 HG11 VAL X 268       0.095  -1.084  10.164  1.00  0.00           H
ATOM   4084 HG12 VAL X 268       1.439  -0.921  11.356  1.00  0.00           H
ATOM   4085 HG13 VAL X 268      -0.205  -0.449  11.720  1.00  0.00           H
ATOM   4086  CG2 VAL X 268       1.945   1.002   9.487  1.00  0.00           C
ATOM   4087 HG21 VAL X 268       1.952   1.967   8.975  1.00  0.00           H
ATOM   4088 HG22 VAL X 268       1.837   0.230   8.738  1.00  0.00           H
ATOM   4089 HG23 VAL X 268       2.881   0.868  10.026  1.00  0.00           H
ATOM   4090  C   VAL X 268      -0.936   1.112   8.609  1.00  0.00           C
ATOM   4091  O   VAL X 268      -1.890   0.269   8.532  1.00  0.00           O
ATOM   4092  N   LYS X 269      -0.404   1.549   7.485  1.00  0.00           N
ATOM   4093  H   LYS X 269       0.266   2.314   7.466  1.00  0.00           H
ATOM   4094  CA  LYS X 269      -0.639   0.992   6.099  1.00  0.00           C
ATOM   4095  HA  LYS X 269      -1.693   1.041   5.851  1.00  0.00           H
ATOM   4096  CB  LYS X 269       0.240   1.712   5.038  1.00  0.00           C
ATOM   4097  HB2 LYS X 269      -0.103   2.740   5.143  1.00  0.00           H
ATOM   4098  HB3 LYS X 269       1.278   1.775   5.363  1.00  0.00           H
ATOM   4099  CG  LYS X 269       0.278   1.091   3.598  1.00  0.00           C
ATOM   4100  HG2 LYS X 269       1.032   1.618   3.028  1.00  0.00           H
ATOM   4101  HG3 LYS X 269       0.545   0.028   3.634  1.00  0.00           H
ATOM   4102  CD  LYS X 269      -1.086   1.330   2.875  1.00  0.00           C
ATOM   4103  HD2 LYS X 269      -1.869   0.677   3.267  1.00  0.00           H
ATOM   4104  HD3 LYS X 269      -1.389   2.381   2.919  1.00  0.00           H
ATOM   4105  CE  LYS X 269      -0.953   0.997   1.392  1.00  0.00           C
ATOM   4106  HE2 LYS X 269      -0.349   1.723   0.849  1.00  0.00           H
ATOM   4107  HE3 LYS X 269      -0.374   0.076   1.390  1.00  0.00           H
ATOM   4108  NZ  LYS X 269      -2.293   0.854   0.819  1.00  0.00           N
ATOM   4109  HZ1 LYS X 269      -2.813   1.718   0.905  1.00  0.00           H
ATOM   4110  HZ2 LYS X 269      -2.866   0.104   1.176  1.00  0.00           H
ATOM   4111  HZ3 LYS X 269      -2.285   0.756  -0.195  1.00  0.00           H
ATOM   4112  C   LYS X 269      -0.290  -0.507   6.184  1.00  0.00           C
ATOM   4113  O   LYS X 269       0.900  -0.804   6.353  1.00  0.00           O
ATOM   4114  N   GLY X 270      -1.209  -1.410   5.928  1.00  0.00           N
ATOM   4115  H   GLY X 270      -2.127  -1.104   5.620  1.00  0.00           H
ATOM   4116  CA  GLY X 270      -1.001  -2.863   5.558  1.00  0.00           C
ATOM   4117  HA2 GLY X 270      -0.039  -2.919   5.035  1.00  0.00           H
ATOM   4118  HA3 GLY X 270      -1.025  -3.707   6.239  1.00  0.00           H
ATOM   4119  C   GLY X 270      -1.921  -3.218   4.467  1.00  0.00           C
ATOM   4120  O   GLY X 270      -2.462  -2.305   3.800  1.00  0.00           O
ATOM   4121  N   PHE X 271      -2.102  -4.510   4.194  1.00  0.00           N
ATOM   4122  H   PHE X 271      -1.434  -5.122   4.633  1.00  0.00           H
ATOM   4123  CA  PHE X 271      -3.104  -5.069   3.133  1.00  0.00           C
ATOM   4124  HA  PHE X 271      -3.990  -4.438   3.143  1.00  0.00           H
ATOM   4125  CB  PHE X 271      -2.505  -5.218   1.773  1.00  0.00           C
ATOM   4126  HB2 PHE X 271      -3.384  -5.336   1.141  1.00  0.00           H
ATOM   4127  HB3 PHE X 271      -2.003  -4.303   1.454  1.00  0.00           H
ATOM   4128  CG  PHE X 271      -1.517  -6.375   1.681  1.00  0.00           C
ATOM   4129  CD1 PHE X 271      -0.197  -6.133   2.150  1.00  0.00           C
ATOM   4130  HD1 PHE X 271       0.044  -5.246   2.721  1.00  0.00           H
ATOM   4131  CE1 PHE X 271       0.659  -7.227   2.104  1.00  0.00           C
ATOM   4132  HE1 PHE X 271       1.703  -7.177   2.383  1.00  0.00           H
ATOM   4133  CZ  PHE X 271       0.188  -8.515   1.815  1.00  0.00           C
ATOM   4134  HZ  PHE X 271       0.758  -9.417   1.964  1.00  0.00           H
ATOM   4135  CE2 PHE X 271      -1.155  -8.657   1.382  1.00  0.00           C
ATOM   4136  HE2 PHE X 271      -1.585  -9.629   1.187  1.00  0.00           H
ATOM   4137  CD2 PHE X 271      -1.984  -7.589   1.152  1.00  0.00           C
ATOM   4138  HD2 PHE X 271      -2.936  -7.704   0.664  1.00  0.00           H
ATOM   4139  C   PHE X 271      -3.568  -6.457   3.624  1.00  0.00           C
ATOM   4140  O   PHE X 271      -2.782  -7.109   4.368  1.00  0.00           O
ATOM   4141  N   SER X 272      -4.692  -7.028   3.072  1.00  0.00           N
ATOM   4142  H   SER X 272      -5.100  -6.587   2.262  1.00  0.00           H
ATOM   4143  CA  SER X 272      -5.174  -8.441   3.325  1.00  0.00           C
ATOM   4144  HA  SER X 272      -4.390  -9.068   3.728  1.00  0.00           H
ATOM   4145  CB  SER X 272      -6.263  -8.529   4.411  1.00  0.00           C
ATOM   4146  HB2 SER X 272      -7.190  -8.386   3.853  1.00  0.00           H
ATOM   4147  HB3 SER X 272      -6.150  -9.541   4.798  1.00  0.00           H
ATOM   4148  OG  SER X 272      -6.137  -7.567   5.514  1.00  0.00           O
ATOM   4149  HG  SER X 272      -5.528  -7.877   6.177  1.00  0.00           H
ATOM   4150  C   SER X 272      -5.622  -9.043   1.937  1.00  0.00           C
ATOM   4151  O   SER X 272      -6.019  -8.214   1.095  1.00  0.00           O
ATOM   4152  N   TYR X 273      -5.571 -10.360   1.739  1.00  0.00           N
ATOM   4153  H   TYR X 273      -5.230 -10.989   2.453  1.00  0.00           H
ATOM   4154  CA  TYR X 273      -6.316 -11.032   0.713  1.00  0.00           C
ATOM   4155  HA  TYR X 273      -6.747 -10.307   0.016  1.00  0.00           H
ATOM   4156  CB  TYR X 273      -5.284 -11.886  -0.070  1.00  0.00           C
ATOM   4157  HB2 TYR X 273      -4.632 -12.417   0.639  1.00  0.00           H
ATOM   4158  HB3 TYR X 273      -5.731 -12.751  -0.580  1.00  0.00           H
ATOM   4159  CG  TYR X 273      -4.368 -11.108  -0.955  1.00  0.00           C
ATOM   4160  CD1 TYR X 273      -2.965 -11.120  -0.685  1.00  0.00           C
ATOM   4161  HD1 TYR X 273      -2.422 -11.568   0.124  1.00  0.00           H
ATOM   4162  CE1 TYR X 273      -2.170 -10.256  -1.464  1.00  0.00           C
ATOM   4163  HE1 TYR X 273      -1.112 -10.235  -1.257  1.00  0.00           H
ATOM   4164  CZ  TYR X 273      -2.740  -9.574  -2.586  1.00  0.00           C
ATOM   4165  OH  TYR X 273      -1.985  -8.897  -3.501  1.00  0.00           O
ATOM   4166  HH  TYR X 273      -1.038  -9.061  -3.448  1.00  0.00           H
ATOM   4167  CE2 TYR X 273      -4.103  -9.712  -2.881  1.00  0.00           C
ATOM   4168  HE2 TYR X 273      -4.598  -9.131  -3.640  1.00  0.00           H
ATOM   4169  CD2 TYR X 273      -4.905 -10.504  -2.055  1.00  0.00           C
ATOM   4170  HD2 TYR X 273      -5.981 -10.524  -2.184  1.00  0.00           H
ATOM   4171  C   TYR X 273      -7.263 -12.084   1.419  1.00  0.00           C
ATOM   4172  O   TYR X 273      -6.755 -12.871   2.238  1.00  0.00           O
ATOM   4173  N   LEU X 274      -8.553 -12.061   1.097  1.00  0.00           N
ATOM   4174  H   LEU X 274      -8.877 -11.346   0.459  1.00  0.00           H
ATOM   4175  CA  LEU X 274      -9.621 -12.594   1.931  1.00  0.00           C
ATOM   4176  HA  LEU X 274      -9.105 -13.141   2.717  1.00  0.00           H
ATOM   4177  CB  LEU X 274     -10.528 -11.495   2.524  1.00  0.00           C
ATOM   4178  HB2 LEU X 274     -10.989 -11.155   1.590  1.00  0.00           H
ATOM   4179  HB3 LEU X 274     -11.234 -11.927   3.244  1.00  0.00           H
ATOM   4180  CG  LEU X 274      -9.892 -10.315   3.153  1.00  0.00           C
ATOM   4181  HG  LEU X 274      -9.178  -9.825   2.486  1.00  0.00           H
ATOM   4182  CD1 LEU X 274     -11.022  -9.330   3.429  1.00  0.00           C
ATOM   4183 HD11 LEU X 274     -10.709  -8.284   3.417  1.00  0.00           H
ATOM   4184 HD12 LEU X 274     -11.454  -9.295   4.432  1.00  0.00           H
ATOM   4185 HD13 LEU X 274     -11.751  -9.334   2.622  1.00  0.00           H
ATOM   4186  CD2 LEU X 274      -9.215 -10.497   4.481  1.00  0.00           C
ATOM   4187 HD21 LEU X 274      -8.994  -9.500   4.876  1.00  0.00           H
ATOM   4188 HD22 LEU X 274      -9.950 -10.897   5.174  1.00  0.00           H
ATOM   4189 HD23 LEU X 274      -8.241 -10.976   4.413  1.00  0.00           H
ATOM   4190  C   LEU X 274     -10.441 -13.765   1.238  1.00  0.00           C
ATOM   4191  O   LEU X 274     -11.679 -13.867   1.423  1.00  0.00           O
ATOM   4192  N   ASP X 275      -9.756 -14.696   0.555  1.00  0.00           N
ATOM   4193  H   ASP X 275      -8.756 -14.672   0.724  1.00  0.00           H
ATOM   4194  CA  ASP X 275     -10.374 -15.733  -0.300  1.00  0.00           C
ATOM   4195  HA  ASP X 275     -11.155 -15.290  -0.920  1.00  0.00           H
ATOM   4196  CB  ASP X 275      -9.382 -16.142  -1.411  1.00  0.00           C
ATOM   4197  HB2 ASP X 275      -9.019 -15.198  -1.812  1.00  0.00           H
ATOM   4198  HB3 ASP X 275      -8.521 -16.691  -1.021  1.00  0.00           H
ATOM   4199  CG  ASP X 275     -10.089 -16.866  -2.563  1.00  0.00           C
ATOM   4200  OD1 ASP X 275     -11.228 -16.432  -2.940  1.00  0.00           O
ATOM   4201  OD2 ASP X 275      -9.663 -17.887  -3.074  1.00  0.00           O
ATOM   4202  C   ASP X 275     -10.934 -16.945   0.369  1.00  0.00           C
ATOM   4203  O   ASP X 275     -10.567 -18.088   0.090  1.00  0.00           O
ATOM   4204  N   GLY X 276     -11.870 -16.738   1.297  1.00  0.00           N
ATOM   4205  H   GLY X 276     -12.262 -15.824   1.453  1.00  0.00           H
ATOM   4206  CA  GLY X 276     -12.520 -17.951   1.980  1.00  0.00           C
ATOM   4207  HA2 GLY X 276     -13.345 -17.625   2.602  1.00  0.00           H
ATOM   4208  HA3 GLY X 276     -12.884 -18.554   1.138  1.00  0.00           H
ATOM   4209  C   GLY X 276     -11.496 -18.643   2.915  1.00  0.00           C
ATOM   4210  O   GLY X 276     -10.758 -17.971   3.748  1.00  0.00           O
ATOM   4211  N   VAL X 277     -11.600 -19.940   2.949  1.00  0.00           N
ATOM   4212  H   VAL X 277     -12.311 -20.419   2.407  1.00  0.00           H
ATOM   4213  CA  VAL X 277     -10.477 -20.775   3.501  1.00  0.00           C
ATOM   4214  HA  VAL X 277     -10.557 -20.723   4.588  1.00  0.00           H
ATOM   4215  CB  VAL X 277     -10.671 -22.246   3.077  1.00  0.00           C
ATOM   4216  HB  VAL X 277     -10.716 -22.152   1.992  1.00  0.00           H
ATOM   4217  CG1 VAL X 277      -9.557 -23.155   3.268  1.00  0.00           C
ATOM   4218 HG11 VAL X 277      -8.617 -22.802   2.832  1.00  0.00           H
ATOM   4219 HG12 VAL X 277      -9.477 -23.285   4.342  1.00  0.00           H
ATOM   4220 HG13 VAL X 277      -9.833 -24.127   2.862  1.00  0.00           H
ATOM   4221  CG2 VAL X 277     -11.959 -22.848   3.710  1.00  0.00           C
ATOM   4222 HG21 VAL X 277     -12.782 -22.222   3.374  1.00  0.00           H
ATOM   4223 HG22 VAL X 277     -12.011 -22.728   4.789  1.00  0.00           H
ATOM   4224 HG23 VAL X 277     -12.100 -23.876   3.393  1.00  0.00           H
ATOM   4225  C   VAL X 277      -9.059 -20.260   3.222  1.00  0.00           C
ATOM   4226  O   VAL X 277      -8.198 -20.194   4.118  1.00  0.00           O
ATOM   4227  N   ASN X 278      -8.898 -19.643   2.076  1.00  0.00           N
ATOM   4228  H   ASN X 278      -9.701 -19.616   1.464  1.00  0.00           H
ATOM   4229  CA  ASN X 278      -7.662 -19.091   1.540  1.00  0.00           C
ATOM   4230  HA  ASN X 278      -6.813 -19.618   1.979  1.00  0.00           H
ATOM   4231  CB  ASN X 278      -7.611 -19.576   0.064  1.00  0.00           C
ATOM   4232  HB2 ASN X 278      -7.690 -20.653   0.106  1.00  0.00           H
ATOM   4233  HB3 ASN X 278      -8.434 -19.069  -0.443  1.00  0.00           H
ATOM   4234  CG  ASN X 278      -6.322 -19.320  -0.762  1.00  0.00           C
ATOM   4235  OD1 ASN X 278      -5.217 -19.651  -0.423  1.00  0.00           O
ATOM   4236  ND2 ASN X 278      -6.499 -18.743  -1.854  1.00  0.00           N
ATOM   4237 HD21 ASN X 278      -7.409 -18.385  -2.073  1.00  0.00           H
ATOM   4238 HD22 ASN X 278      -5.806 -18.644  -2.588  1.00  0.00           H
ATOM   4239  C   ASN X 278      -7.462 -17.604   1.808  1.00  0.00           C
ATOM   4240  O   ASN X 278      -7.014 -16.822   1.002  1.00  0.00           O
ATOM   4241  N   THR X 279      -7.695 -17.255   3.064  1.00  0.00           N
ATOM   4242  H   THR X 279      -8.105 -17.978   3.639  1.00  0.00           H
ATOM   4243  CA  THR X 279      -7.471 -15.894   3.554  1.00  0.00           C
ATOM   4244  HA  THR X 279      -7.545 -15.191   2.725  1.00  0.00           H
ATOM   4245  CB  THR X 279      -8.565 -15.570   4.612  1.00  0.00           C
ATOM   4246  HB  THR X 279      -8.542 -16.367   5.350  1.00  0.00           H
ATOM   4247  CG2 THR X 279      -8.358 -14.286   5.383  1.00  0.00           C
ATOM   4248 HG21 THR X 279      -9.385 -13.933   5.483  1.00  0.00           H
ATOM   4249 HG22 THR X 279      -7.854 -13.574   4.724  1.00  0.00           H
ATOM   4250 HG23 THR X 279      -7.894 -14.531   6.341  1.00  0.00           H
ATOM   4251  OG1 THR X 279      -9.756 -15.526   3.942  1.00  0.00           O
ATOM   4252  HG1 THR X 279     -10.153 -16.400   3.963  1.00  0.00           H
ATOM   4253  C   THR X 279      -6.107 -15.820   4.209  1.00  0.00           C
ATOM   4254  O   THR X 279      -5.847 -16.568   5.109  1.00  0.00           O
ATOM   4255  N   TRP X 280      -5.286 -14.868   3.686  1.00  0.00           N
ATOM   4256  H   TRP X 280      -5.697 -14.363   2.921  1.00  0.00           H
ATOM   4257  CA  TRP X 280      -4.039 -14.538   4.292  1.00  0.00           C
ATOM   4258  HA  TRP X 280      -3.865 -15.092   5.220  1.00  0.00           H
ATOM   4259  CB  TRP X 280      -2.950 -14.648   3.318  1.00  0.00           C
ATOM   4260  HB2 TRP X 280      -3.338 -14.373   2.335  1.00  0.00           H
ATOM   4261  HB3 TRP X 280      -2.133 -14.086   3.773  1.00  0.00           H
ATOM   4262  CG  TRP X 280      -2.465 -16.057   3.160  1.00  0.00           C
ATOM   4263  CD1 TRP X 280      -3.141 -17.044   2.604  1.00  0.00           C
ATOM   4264  HD1 TRP X 280      -4.106 -16.973   2.118  1.00  0.00           H
ATOM   4265  NE1 TRP X 280      -2.414 -18.212   2.725  1.00  0.00           N
ATOM   4266  HE1 TRP X 280      -2.849 -19.056   2.378  1.00  0.00           H
ATOM   4267  CE2 TRP X 280      -1.144 -18.055   3.298  1.00  0.00           C
ATOM   4268  CZ2 TRP X 280      -0.022 -18.824   3.571  1.00  0.00           C
ATOM   4269  HZ2 TRP X 280       0.015 -19.882   3.350  1.00  0.00           H
ATOM   4270  CH2 TRP X 280       1.023 -18.373   4.493  1.00  0.00           C
ATOM   4271  HH2 TRP X 280       1.807 -19.057   4.793  1.00  0.00           H
ATOM   4272  CZ3 TRP X 280       0.944 -17.049   4.843  1.00  0.00           C
ATOM   4273  HZ3 TRP X 280       1.604 -16.583   5.566  1.00  0.00           H
ATOM   4274  CE3 TRP X 280      -0.143 -16.247   4.347  1.00  0.00           C
ATOM   4275  HE3 TRP X 280      -0.129 -15.222   4.687  1.00  0.00           H
ATOM   4276  CD2 TRP X 280      -1.235 -16.693   3.670  1.00  0.00           C
ATOM   4277  C   TRP X 280      -4.107 -13.110   4.811  1.00  0.00           C
ATOM   4278  O   TRP X 280      -4.226 -12.166   4.037  1.00  0.00           O
ATOM   4279  N   LEU X 281      -3.915 -12.844   6.086  1.00  0.00           N
ATOM   4280  H   LEU X 281      -3.612 -13.642   6.625  1.00  0.00           H
ATOM   4281  CA  LEU X 281      -3.573 -11.567   6.611  1.00  0.00           C
ATOM   4282  HA  LEU X 281      -3.962 -10.735   6.030  1.00  0.00           H
ATOM   4283  CB  LEU X 281      -4.312 -11.442   7.993  1.00  0.00           C
ATOM   4284  HB2 LEU X 281      -3.788 -12.017   8.759  1.00  0.00           H
ATOM   4285  HB3 LEU X 281      -4.216 -10.405   8.298  1.00  0.00           H
ATOM   4286  CG  LEU X 281      -5.820 -11.857   8.092  1.00  0.00           C
ATOM   4287  HG  LEU X 281      -5.774 -12.944   7.953  1.00  0.00           H
ATOM   4288  CD1 LEU X 281      -6.454 -11.508   9.416  1.00  0.00           C
ATOM   4289 HD11 LEU X 281      -7.528 -11.582   9.333  1.00  0.00           H
ATOM   4290 HD12 LEU X 281      -6.228 -10.480   9.710  1.00  0.00           H
ATOM   4291 HD13 LEU X 281      -6.235 -12.144  10.279  1.00  0.00           H
ATOM   4292  CD2 LEU X 281      -6.647 -11.283   6.959  1.00  0.00           C
ATOM   4293 HD21 LEU X 281      -6.294 -11.553   5.956  1.00  0.00           H
ATOM   4294 HD22 LEU X 281      -7.566 -11.855   7.083  1.00  0.00           H
ATOM   4295 HD23 LEU X 281      -6.798 -10.217   7.090  1.00  0.00           H
ATOM   4296  C   LEU X 281      -2.042 -11.336   6.713  1.00  0.00           C
ATOM   4297  O   LEU X 281      -1.223 -12.280   6.389  1.00  0.00           O
ATOM   4298  N   GLY X 282      -1.599 -10.233   7.313  1.00  0.00           N
ATOM   4299  H   GLY X 282      -2.206  -9.459   7.524  1.00  0.00           H
ATOM   4300  CA  GLY X 282      -0.153 -10.036   7.747  1.00  0.00           C
ATOM   4301  HA2 GLY X 282       0.190 -10.816   8.423  1.00  0.00           H
ATOM   4302  HA3 GLY X 282       0.477 -10.003   6.853  1.00  0.00           H
ATOM   4303  C   GLY X 282       0.008  -8.762   8.626  1.00  0.00           C
ATOM   4304  O   GLY X 282      -0.752  -7.824   8.433  1.00  0.00           O
ATOM   4305  N   ARG X 283       0.945  -8.711   9.553  1.00  0.00           N
ATOM   4306  H   ARG X 283       1.631  -9.439   9.707  1.00  0.00           H
ATOM   4307  CA  ARG X 283       1.147  -7.521  10.520  1.00  0.00           C
ATOM   4308  HA  ARG X 283       0.746  -6.628  10.049  1.00  0.00           H
ATOM   4309  CB  ARG X 283       0.114  -7.644  11.769  1.00  0.00           C
ATOM   4310  HB2 ARG X 283       0.311  -6.928  12.562  1.00  0.00           H
ATOM   4311  HB3 ARG X 283      -0.860  -7.429  11.325  1.00  0.00           H
ATOM   4312  CG  ARG X 283       0.153  -9.081  12.403  1.00  0.00           C
ATOM   4313  HG2 ARG X 283      -0.179  -9.796  11.648  1.00  0.00           H
ATOM   4314  HG3 ARG X 283       1.179  -9.339  12.630  1.00  0.00           H
ATOM   4315  CD  ARG X 283      -0.788  -9.142  13.646  1.00  0.00           C
ATOM   4316  HD2 ARG X 283      -0.615  -8.362  14.392  1.00  0.00           H
ATOM   4317  HD3 ARG X 283      -1.812  -9.069  13.284  1.00  0.00           H
ATOM   4318  NE  ARG X 283      -0.718 -10.421  14.334  1.00  0.00           N
ATOM   4319  HE  ARG X 283       0.107 -10.941  14.032  1.00  0.00           H
ATOM   4320  CZ  ARG X 283      -1.331 -10.773  15.415  1.00  0.00           C
ATOM   4321  NH1 ARG X 283      -2.341 -10.037  15.876  1.00  0.00           N
ATOM   4322 HH11 ARG X 283      -2.759  -9.331  15.279  1.00  0.00           H
ATOM   4323 HH12 ARG X 283      -2.742 -10.198  16.789  1.00  0.00           H
ATOM   4324  NH2 ARG X 283      -1.040 -11.857  16.033  1.00  0.00           N
ATOM   4325 HH21 ARG X 283      -0.269 -12.372  15.620  1.00  0.00           H
ATOM   4326 HH22 ARG X 283      -1.458 -12.028  16.934  1.00  0.00           H
ATOM   4327  C   ARG X 283       2.520  -7.331  11.007  1.00  0.00           C
ATOM   4328  O   ARG X 283       3.376  -8.271  10.986  1.00  0.00           O
ATOM   4329  N   THR X 284       2.798  -6.111  11.463  1.00  0.00           N
ATOM   4330  H   THR X 284       2.135  -5.363  11.281  1.00  0.00           H
ATOM   4331  CA  THR X 284       4.032  -5.835  12.215  1.00  0.00           C
ATOM   4332  HA  THR X 284       4.791  -6.312  11.580  1.00  0.00           H
ATOM   4333  CB  THR X 284       4.249  -4.339  12.576  1.00  0.00           C
ATOM   4334  HB  THR X 284       5.125  -4.249  13.215  1.00  0.00           H
ATOM   4335  CG2 THR X 284       4.520  -3.619  11.312  1.00  0.00           C
ATOM   4336 HG21 THR X 284       4.670  -2.577  11.575  1.00  0.00           H
ATOM   4337 HG22 THR X 284       3.704  -3.607  10.584  1.00  0.00           H
ATOM   4338 HG23 THR X 284       5.403  -3.875  10.725  1.00  0.00           H
ATOM   4339  OG1 THR X 284       3.056  -3.720  13.162  1.00  0.00           O
ATOM   4340  HG1 THR X 284       3.174  -3.710  14.115  1.00  0.00           H
ATOM   4341  C   THR X 284       4.011  -6.707  13.503  1.00  0.00           C
ATOM   4342  O   THR X 284       3.010  -6.786  14.191  1.00  0.00           O
ATOM   4343  N   ILE X 285       5.154  -7.341  13.770  1.00  0.00           N
ATOM   4344  H   ILE X 285       6.043  -7.034  13.417  1.00  0.00           H
ATOM   4345  CA  ILE X 285       5.291  -8.465  14.782  1.00  0.00           C
ATOM   4346  HA  ILE X 285       4.498  -9.177  14.543  1.00  0.00           H
ATOM   4347  CB  ILE X 285       6.655  -9.241  14.635  1.00  0.00           C
ATOM   4348  HB  ILE X 285       7.505  -8.559  14.675  1.00  0.00           H
ATOM   4349  CG2 ILE X 285       6.831 -10.327  15.803  1.00  0.00           C
ATOM   4350 HG21 ILE X 285       6.822  -9.809  16.763  1.00  0.00           H
ATOM   4351 HG22 ILE X 285       7.720 -10.940  15.694  1.00  0.00           H
ATOM   4352 HG23 ILE X 285       6.020 -11.048  15.877  1.00  0.00           H
ATOM   4353  CG1 ILE X 285       6.611  -9.936  13.244  1.00  0.00           C
ATOM   4354 HG12 ILE X 285       5.740 -10.585  13.208  1.00  0.00           H
ATOM   4355 HG13 ILE X 285       6.560  -9.208  12.432  1.00  0.00           H
ATOM   4356  CD1 ILE X 285       7.835 -10.869  13.033  1.00  0.00           C
ATOM   4357 HD11 ILE X 285       7.831 -11.783  13.625  1.00  0.00           H
ATOM   4358 HD12 ILE X 285       8.718 -10.421  13.499  1.00  0.00           H
ATOM   4359 HD13 ILE X 285       7.942 -11.139  11.991  1.00  0.00           H
ATOM   4360  C   ILE X 285       5.101  -7.831  16.185  1.00  0.00           C
ATOM   4361  O   ILE X 285       4.453  -8.507  17.007  1.00  0.00           O
ATOM   4362  N   SER X 286       5.495  -6.609  16.497  1.00  0.00           N
ATOM   4363  H   SER X 286       6.039  -6.196  15.753  1.00  0.00           H
ATOM   4364  CA  SER X 286       5.339  -5.865  17.720  1.00  0.00           C
ATOM   4365  HA  SER X 286       5.380  -6.684  18.440  1.00  0.00           H
ATOM   4366  CB  SER X 286       6.434  -4.813  17.918  1.00  0.00           C
ATOM   4367  HB2 SER X 286       7.426  -5.222  18.115  1.00  0.00           H
ATOM   4368  HB3 SER X 286       6.532  -4.370  16.924  1.00  0.00           H
ATOM   4369  OG  SER X 286       6.145  -3.981  19.009  1.00  0.00           O
ATOM   4370  HG  SER X 286       6.244  -4.484  19.827  1.00  0.00           H
ATOM   4371  C   SER X 286       3.890  -5.379  17.801  1.00  0.00           C
ATOM   4372  O   SER X 286       3.399  -4.813  16.846  1.00  0.00           O
ATOM   4373  N   ILE X 287       3.277  -5.404  18.974  1.00  0.00           N
ATOM   4374  H   ILE X 287       3.714  -6.011  19.642  1.00  0.00           H
ATOM   4375  CA  ILE X 287       1.985  -4.819  19.342  1.00  0.00           C
ATOM   4376  HA  ILE X 287       1.266  -4.886  18.520  1.00  0.00           H
ATOM   4377  CB  ILE X 287       1.337  -5.578  20.564  1.00  0.00           C
ATOM   4378  HB  ILE X 287       0.329  -5.193  20.705  1.00  0.00           H
ATOM   4379  CG2 ILE X 287       1.202  -7.076  20.171  1.00  0.00           C
ATOM   4380 HG21 ILE X 287       0.876  -7.201  19.147  1.00  0.00           H
ATOM   4381 HG22 ILE X 287       0.467  -7.639  20.749  1.00  0.00           H
ATOM   4382 HG23 ILE X 287       2.159  -7.569  20.370  1.00  0.00           H
ATOM   4383  CG1 ILE X 287       1.976  -5.360  21.885  1.00  0.00           C
ATOM   4384 HG12 ILE X 287       2.799  -6.073  21.983  1.00  0.00           H
ATOM   4385 HG13 ILE X 287       2.371  -4.346  21.973  1.00  0.00           H
ATOM   4386  CD1 ILE X 287       1.027  -5.594  23.030  1.00  0.00           C
ATOM   4387 HD11 ILE X 287       0.098  -5.027  22.950  1.00  0.00           H
ATOM   4388 HD12 ILE X 287       1.604  -5.317  23.919  1.00  0.00           H
ATOM   4389 HD13 ILE X 287       0.685  -6.623  23.123  1.00  0.00           H
ATOM   4390  C   ILE X 287       2.122  -3.297  19.660  1.00  0.00           C
ATOM   4391  O   ILE X 287       1.112  -2.603  19.748  1.00  0.00           O
ATOM   4392  N   ALA X 288       3.385  -2.845  19.930  1.00  0.00           N
ATOM   4393  H   ALA X 288       4.142  -3.467  19.687  1.00  0.00           H
ATOM   4394  CA  ALA X 288       3.540  -1.460  20.267  1.00  0.00           C
ATOM   4395  HA  ALA X 288       2.552  -1.021  20.456  1.00  0.00           H
ATOM   4396  CB  ALA X 288       4.180  -1.335  21.653  1.00  0.00           C
ATOM   4397  HB1 ALA X 288       3.853  -2.158  22.297  1.00  0.00           H
ATOM   4398  HB2 ALA X 288       4.050  -0.461  22.278  1.00  0.00           H
ATOM   4399  HB3 ALA X 288       5.262  -1.482  21.629  1.00  0.00           H
ATOM   4400  C   ALA X 288       4.248  -0.643  19.255  1.00  0.00           C
ATOM   4401  O   ALA X 288       4.007   0.563  19.104  1.00  0.00           O
ATOM   4402  N   SER X 289       5.235  -1.224  18.461  1.00  0.00           N
ATOM   4403  H   SER X 289       5.438  -2.218  18.482  1.00  0.00           H
ATOM   4404  CA  SER X 289       5.920  -0.513  17.403  1.00  0.00           C
ATOM   4405  HA  SER X 289       5.542   0.509  17.308  1.00  0.00           H
ATOM   4406  CB  SER X 289       7.422  -0.470  17.747  1.00  0.00           C
ATOM   4407  HB2 SER X 289       7.953  -0.005  16.918  1.00  0.00           H
ATOM   4408  HB3 SER X 289       7.523   0.036  18.707  1.00  0.00           H
ATOM   4409  OG  SER X 289       7.976  -1.785  17.832  1.00  0.00           O
ATOM   4410  HG  SER X 289       7.456  -2.381  18.370  1.00  0.00           H
ATOM   4411  C   SER X 289       5.830  -1.121  16.041  1.00  0.00           C
ATOM   4412  O   SER X 289       5.507  -2.281  15.875  1.00  0.00           O
ATOM   4413  N   ARG X 290       6.108  -0.300  15.019  1.00  0.00           N
ATOM   4414  H   ARG X 290       6.409   0.648  15.209  1.00  0.00           H
ATOM   4415  CA  ARG X 290       6.143  -0.784  13.622  1.00  0.00           C
ATOM   4416  HA  ARG X 290       5.252  -1.362  13.350  1.00  0.00           H
ATOM   4417  CB  ARG X 290       6.051   0.437  12.575  1.00  0.00           C
ATOM   4418  HB2 ARG X 290       6.909   1.075  12.783  1.00  0.00           H
ATOM   4419  HB3 ARG X 290       6.062   0.063  11.550  1.00  0.00           H
ATOM   4420  CG  ARG X 290       4.724   1.209  12.669  1.00  0.00           C
ATOM   4421  HG2 ARG X 290       3.835   0.590  12.601  1.00  0.00           H
ATOM   4422  HG3 ARG X 290       4.699   1.650  13.665  1.00  0.00           H
ATOM   4423  CD  ARG X 290       4.602   2.319  11.663  1.00  0.00           C
ATOM   4424  HD2 ARG X 290       5.561   2.841  11.724  1.00  0.00           H
ATOM   4425  HD3 ARG X 290       4.482   1.901  10.671  1.00  0.00           H
ATOM   4426  NE  ARG X 290       3.622   3.397  11.987  1.00  0.00           N
ATOM   4427  HE  ARG X 290       2.927   3.180  12.690  1.00  0.00           H
ATOM   4428  CZ  ARG X 290       3.184   4.348  11.200  1.00  0.00           C
ATOM   4429  NH1 ARG X 290       3.852   4.753  10.089  1.00  0.00           N
ATOM   4430 HH11 ARG X 290       4.805   4.514   9.866  1.00  0.00           H
ATOM   4431 HH12 ARG X 290       3.494   5.623   9.715  1.00  0.00           H
ATOM   4432  NH2 ARG X 290       2.004   4.821  11.358  1.00  0.00           N
ATOM   4433 HH21 ARG X 290       1.390   4.543  12.110  1.00  0.00           H
ATOM   4434 HH22 ARG X 290       1.594   5.541  10.789  1.00  0.00           H
ATOM   4435  C   ARG X 290       7.399  -1.602  13.357  1.00  0.00           C
ATOM   4436  O   ARG X 290       8.175  -1.314  12.456  1.00  0.00           O
ATOM   4437  N   SER X 291       7.718  -2.590  14.183  1.00  0.00           N
ATOM   4438  H   SER X 291       7.095  -2.862  14.928  1.00  0.00           H
ATOM   4439  CA  SER X 291       8.880  -3.524  14.191  1.00  0.00           C
ATOM   4440  HA  SER X 291       9.706  -3.138  13.590  1.00  0.00           H
ATOM   4441  CB  SER X 291       9.420  -3.822  15.607  1.00  0.00           C
ATOM   4442  HB2 SER X 291       8.664  -4.084  16.340  1.00  0.00           H
ATOM   4443  HB3 SER X 291      10.057  -4.702  15.588  1.00  0.00           H
ATOM   4444  OG  SER X 291       9.978  -2.700  16.186  1.00  0.00           O
ATOM   4445  HG  SER X 291       9.257  -2.197  16.575  1.00  0.00           H
ATOM   4446  C   SER X 291       8.563  -4.903  13.570  1.00  0.00           C
ATOM   4447  O   SER X 291       7.506  -5.427  13.899  1.00  0.00           O
ATOM   4448  N   GLY X 292       9.414  -5.524  12.766  1.00  0.00           N
ATOM   4449  H   GLY X 292      10.129  -4.939  12.367  1.00  0.00           H
ATOM   4450  CA  GLY X 292       9.251  -6.821  12.206  1.00  0.00           C
ATOM   4451  HA2 GLY X 292      10.151  -7.175  11.700  1.00  0.00           H
ATOM   4452  HA3 GLY X 292       9.026  -7.526  13.001  1.00  0.00           H
ATOM   4453  C   GLY X 292       8.104  -6.948  11.247  1.00  0.00           C
ATOM   4454  O   GLY X 292       7.315  -6.021  11.084  1.00  0.00           O
ATOM   4455  N   TYR X 293       7.836  -8.015  10.463  1.00  0.00           N
ATOM   4456  H   TYR X 293       8.558  -8.732  10.456  1.00  0.00           H
ATOM   4457  CA  TYR X 293       6.579  -8.305   9.703  1.00  0.00           C
ATOM   4458  HA  TYR X 293       5.752  -7.983  10.339  1.00  0.00           H
ATOM   4459  CB  TYR X 293       6.600  -7.515   8.387  1.00  0.00           C
ATOM   4460  HB2 TYR X 293       6.782  -6.455   8.594  1.00  0.00           H
ATOM   4461  HB3 TYR X 293       7.497  -7.896   7.889  1.00  0.00           H
ATOM   4462  CG  TYR X 293       5.347  -7.634   7.554  1.00  0.00           C
ATOM   4463  CD1 TYR X 293       4.939  -8.816   6.836  1.00  0.00           C
ATOM   4464  HD1 TYR X 293       5.534  -9.718   6.856  1.00  0.00           H
ATOM   4465  CE1 TYR X 293       3.751  -8.962   6.146  1.00  0.00           C
ATOM   4466  HE1 TYR X 293       3.546  -9.848   5.567  1.00  0.00           H
ATOM   4467  CZ  TYR X 293       2.873  -7.825   6.044  1.00  0.00           C
ATOM   4468  OH  TYR X 293       1.766  -7.920   5.300  1.00  0.00           O
ATOM   4469  HH  TYR X 293       1.553  -8.856   5.350  1.00  0.00           H
ATOM   4470  CE2 TYR X 293       3.255  -6.665   6.723  1.00  0.00           C
ATOM   4471  HE2 TYR X 293       2.607  -5.802   6.728  1.00  0.00           H
ATOM   4472  CD2 TYR X 293       4.417  -6.566   7.529  1.00  0.00           C
ATOM   4473  HD2 TYR X 293       4.686  -5.652   8.044  1.00  0.00           H
ATOM   4474  C   TYR X 293       6.301  -9.763   9.460  1.00  0.00           C
ATOM   4475  O   TYR X 293       7.226 -10.576   9.143  1.00  0.00           O
ATOM   4476  N   GLU X 294       4.994 -10.135   9.521  1.00  0.00           N
ATOM   4477  H   GLU X 294       4.298  -9.450   9.776  1.00  0.00           H
ATOM   4478  CA  GLU X 294       4.624 -11.603   9.423  1.00  0.00           C
ATOM   4479  HA  GLU X 294       5.399 -12.129   8.860  1.00  0.00           H
ATOM   4480  CB  GLU X 294       4.460 -12.213  10.836  1.00  0.00           C
ATOM   4481  HB2 GLU X 294       4.099 -13.234  10.707  1.00  0.00           H
ATOM   4482  HB3 GLU X 294       5.488 -12.308  11.201  1.00  0.00           H
ATOM   4483  CG  GLU X 294       3.404 -11.488  11.730  1.00  0.00           C
ATOM   4484  HG2 GLU X 294       3.777 -10.582  12.202  1.00  0.00           H
ATOM   4485  HG3 GLU X 294       2.582 -11.155  11.098  1.00  0.00           H
ATOM   4486  CD  GLU X 294       2.854 -12.385  12.777  1.00  0.00           C
ATOM   4487  OE1 GLU X 294       1.829 -11.885  13.367  1.00  0.00           O
ATOM   4488  OE2 GLU X 294       3.373 -13.471  13.122  1.00  0.00           O
ATOM   4489  C   GLU X 294       3.348 -11.708   8.634  1.00  0.00           C
ATOM   4490  O   GLU X 294       2.484 -10.826   8.683  1.00  0.00           O
ATOM   4491  N   MET X 295       3.171 -12.823   7.927  1.00  0.00           N
ATOM   4492  H   MET X 295       3.912 -13.498   7.807  1.00  0.00           H
ATOM   4493  CA  MET X 295       1.871 -13.135   7.368  1.00  0.00           C
ATOM   4494  HA  MET X 295       1.213 -12.271   7.402  1.00  0.00           H
ATOM   4495  CB  MET X 295       2.074 -13.493   5.875  1.00  0.00           C
ATOM   4496  HB2 MET X 295       2.677 -14.399   5.800  1.00  0.00           H
ATOM   4497  HB3 MET X 295       1.101 -13.793   5.484  1.00  0.00           H
ATOM   4498  CG  MET X 295       2.605 -12.459   4.971  1.00  0.00           C
ATOM   4499  HG2 MET X 295       3.547 -12.082   5.362  1.00  0.00           H
ATOM   4500  HG3 MET X 295       2.800 -13.002   4.043  1.00  0.00           H
ATOM   4501  SD  MET X 295       1.539 -11.174   4.418  1.00  0.00           S
ATOM   4502  CE  MET X 295       0.308 -12.082   3.371  1.00  0.00           C
ATOM   4503  HE1 MET X 295      -0.450 -11.333   3.159  1.00  0.00           H
ATOM   4504  HE2 MET X 295       0.754 -12.295   2.398  1.00  0.00           H
ATOM   4505  HE3 MET X 295      -0.048 -12.940   3.957  1.00  0.00           H
ATOM   4506  C   MET X 295       1.215 -14.272   8.085  1.00  0.00           C
ATOM   4507  O   MET X 295       1.973 -15.123   8.574  1.00  0.00           O
ATOM   4508  N   LEU X 296      -0.067 -14.395   8.125  1.00  0.00           N
ATOM   4509  H   LEU X 296      -0.565 -13.754   7.529  1.00  0.00           H
ATOM   4510  CA  LEU X 296      -0.811 -15.401   8.780  1.00  0.00           C
ATOM   4511  HA  LEU X 296      -0.135 -16.195   9.093  1.00  0.00           H
ATOM   4512  CB  LEU X 296      -1.327 -14.663  10.061  1.00  0.00           C
ATOM   4513  HB2 LEU X 296      -1.809 -13.773   9.657  1.00  0.00           H
ATOM   4514  HB3 LEU X 296      -2.089 -15.248  10.577  1.00  0.00           H
ATOM   4515  CG  LEU X 296      -0.260 -14.034  11.107  1.00  0.00           C
ATOM   4516  HG  LEU X 296       0.496 -13.441  10.591  1.00  0.00           H
ATOM   4517  CD1 LEU X 296      -1.081 -13.143  12.022  1.00  0.00           C
ATOM   4518 HD11 LEU X 296      -1.133 -12.170  11.518  1.00  0.00           H
ATOM   4519 HD12 LEU X 296      -0.552 -13.039  12.963  1.00  0.00           H
ATOM   4520 HD13 LEU X 296      -2.148 -13.352  12.149  1.00  0.00           H
ATOM   4521  CD2 LEU X 296       0.365 -15.135  11.953  1.00  0.00           C
ATOM   4522 HD21 LEU X 296      -0.356 -15.774  12.447  1.00  0.00           H
ATOM   4523 HD22 LEU X 296       0.812 -15.764  11.184  1.00  0.00           H
ATOM   4524 HD23 LEU X 296       1.205 -14.733  12.533  1.00  0.00           H
ATOM   4525  C   LEU X 296      -1.972 -15.924   7.902  1.00  0.00           C
ATOM   4526  O   LEU X 296      -2.819 -15.061   7.506  1.00  0.00           O
ATOM   4527  N   LYS X 297      -2.114 -17.197   7.603  1.00  0.00           N
ATOM   4528  H   LYS X 297      -1.443 -17.868   7.961  1.00  0.00           H
ATOM   4529  CA  LYS X 297      -3.345 -17.769   7.063  1.00  0.00           C
ATOM   4530  HA  LYS X 297      -3.580 -17.123   6.230  1.00  0.00           H
ATOM   4531  CB  LYS X 297      -3.076 -19.177   6.420  1.00  0.00           C
ATOM   4532  HB2 LYS X 297      -2.363 -19.018   5.616  1.00  0.00           H
ATOM   4533  HB3 LYS X 297      -2.788 -19.812   7.257  1.00  0.00           H
ATOM   4534  CG  LYS X 297      -4.400 -19.671   5.833  1.00  0.00           C
ATOM   4535  HG2 LYS X 297      -5.153 -19.780   6.613  1.00  0.00           H
ATOM   4536  HG3 LYS X 297      -4.816 -18.980   5.100  1.00  0.00           H
ATOM   4537  CD  LYS X 297      -4.122 -20.979   5.209  1.00  0.00           C
ATOM   4538  HD2 LYS X 297      -3.445 -20.827   4.368  1.00  0.00           H
ATOM   4539  HD3 LYS X 297      -3.510 -21.653   5.808  1.00  0.00           H
ATOM   4540  CE  LYS X 297      -5.496 -21.535   4.813  1.00  0.00           C
ATOM   4541  HE2 LYS X 297      -6.102 -21.659   5.702  1.00  0.00           H
ATOM   4542  HE3 LYS X 297      -5.966 -20.901   4.064  1.00  0.00           H
ATOM   4543  NZ  LYS X 297      -5.218 -22.877   4.254  1.00  0.00           N
ATOM   4544  HZ1 LYS X 297      -5.094 -22.888   3.251  1.00  0.00           H
ATOM   4545  HZ2 LYS X 297      -5.967 -23.517   4.463  1.00  0.00           H
ATOM   4546  HZ3 LYS X 297      -4.410 -23.278   4.712  1.00  0.00           H
ATOM   4547  C   LYS X 297      -4.325 -17.814   8.185  1.00  0.00           C
ATOM   4548  O   LYS X 297      -4.050 -18.399   9.203  1.00  0.00           O
ATOM   4549  N   VAL X 298      -5.533 -17.222   7.986  1.00  0.00           N
ATOM   4550  H   VAL X 298      -5.614 -16.711   7.121  1.00  0.00           H
ATOM   4551  CA  VAL X 298      -6.562 -16.947   9.019  1.00  0.00           C
ATOM   4552  HA  VAL X 298      -6.461 -17.601   9.880  1.00  0.00           H
ATOM   4553  CB  VAL X 298      -6.366 -15.585   9.698  1.00  0.00           C
ATOM   4554  HB  VAL X 298      -6.442 -14.788   8.966  1.00  0.00           H
ATOM   4555  CG1 VAL X 298      -7.424 -15.379  10.820  1.00  0.00           C
ATOM   4556 HG11 VAL X 298      -8.437 -15.294  10.425  1.00  0.00           H
ATOM   4557 HG12 VAL X 298      -7.362 -16.152  11.577  1.00  0.00           H
ATOM   4558 HG13 VAL X 298      -7.208 -14.423  11.308  1.00  0.00           H
ATOM   4559  CG2 VAL X 298      -5.076 -15.537  10.526  1.00  0.00           C
ATOM   4560 HG21 VAL X 298      -4.313 -15.805   9.798  1.00  0.00           H
ATOM   4561 HG22 VAL X 298      -5.053 -16.334  11.264  1.00  0.00           H
ATOM   4562 HG23 VAL X 298      -4.842 -14.577  10.981  1.00  0.00           H
ATOM   4563  C   VAL X 298      -7.933 -17.220   8.364  1.00  0.00           C
ATOM   4564  O   VAL X 298      -8.620 -16.307   7.858  1.00  0.00           O
ATOM   4565  N   PRO X 299      -8.333 -18.462   8.164  1.00  0.00           N
ATOM   4566  CD  PRO X 299      -7.554 -19.609   8.543  1.00  0.00           C
ATOM   4567  HD2 PRO X 299      -7.652 -19.773   9.615  1.00  0.00           H
ATOM   4568  HD3 PRO X 299      -6.511 -19.433   8.285  1.00  0.00           H
ATOM   4569  CG  PRO X 299      -8.221 -20.798   7.840  1.00  0.00           C
ATOM   4570  HG2 PRO X 299      -8.271 -21.717   8.423  1.00  0.00           H
ATOM   4571  HG3 PRO X 299      -7.655 -20.914   6.919  1.00  0.00           H
ATOM   4572  CB  PRO X 299      -9.609 -20.420   7.541  1.00  0.00           C
ATOM   4573  HB2 PRO X 299     -10.209 -20.626   8.432  1.00  0.00           H
ATOM   4574  HB3 PRO X 299      -9.965 -20.884   6.617  1.00  0.00           H
ATOM   4575  CA  PRO X 299      -9.433 -18.922   7.297  1.00  0.00           C
ATOM   4576  HA  PRO X 299      -9.177 -18.669   6.258  1.00  0.00           H
ATOM   4577  C   PRO X 299     -10.718 -18.138   7.747  1.00  0.00           C
ATOM   4578  O   PRO X 299     -11.095 -17.969   8.912  1.00  0.00           O
ATOM   4579  N   ASN X 300     -11.398 -17.551   6.775  1.00  0.00           N
ATOM   4580  H   ASN X 300     -11.053 -17.764   5.845  1.00  0.00           H
ATOM   4581  CA  ASN X 300     -12.722 -16.825   6.864  1.00  0.00           C
ATOM   4582  HA  ASN X 300     -13.028 -16.380   5.916  1.00  0.00           H
ATOM   4583  CB  ASN X 300     -13.767 -17.920   7.181  1.00  0.00           C
ATOM   4584  HB2 ASN X 300     -13.509 -18.364   8.144  1.00  0.00           H
ATOM   4585  HB3 ASN X 300     -14.776 -17.520   7.215  1.00  0.00           H
ATOM   4586  CG  ASN X 300     -13.826 -19.036   6.108  1.00  0.00           C
ATOM   4587  OD1 ASN X 300     -13.022 -19.991   6.119  1.00  0.00           O
ATOM   4588  ND2 ASN X 300     -14.717 -18.923   5.179  1.00  0.00           N
ATOM   4589 HD21 ASN X 300     -15.109 -17.998   5.101  1.00  0.00           H
ATOM   4590 HD22 ASN X 300     -14.706 -19.563   4.395  1.00  0.00           H
ATOM   4591  C   ASN X 300     -12.680 -15.544   7.725  1.00  0.00           C
ATOM   4592  O   ASN X 300     -13.718 -15.137   8.237  1.00  0.00           O
ATOM   4593  N   ALA X 301     -11.555 -14.904   7.822  1.00  0.00           N
ATOM   4594  H   ALA X 301     -10.720 -15.373   7.468  1.00  0.00           H
ATOM   4595  CA  ALA X 301     -11.386 -13.732   8.683  1.00  0.00           C
ATOM   4596  HA  ALA X 301     -11.535 -14.114   9.691  1.00  0.00           H
ATOM   4597  CB  ALA X 301     -10.001 -13.178   8.564  1.00  0.00           C
ATOM   4598  HB1 ALA X 301      -9.776 -12.536   9.416  1.00  0.00           H
ATOM   4599  HB2 ALA X 301      -9.863 -12.779   7.558  1.00  0.00           H
ATOM   4600  HB3 ALA X 301      -9.320 -14.022   8.502  1.00  0.00           H
ATOM   4601  C   ALA X 301     -12.461 -12.660   8.540  1.00  0.00           C
ATOM   4602  O   ALA X 301     -12.763 -11.814   9.403  1.00  0.00           O
ATOM   4603  N   LEU X 302     -13.014 -12.445   7.300  1.00  0.00           N
ATOM   4604  H   LEU X 302     -12.687 -13.022   6.540  1.00  0.00           H
ATOM   4605  CA  LEU X 302     -14.065 -11.493   7.019  1.00  0.00           C
ATOM   4606  HA  LEU X 302     -13.830 -10.480   7.369  1.00  0.00           H
ATOM   4607  CB  LEU X 302     -14.166 -11.593   5.439  1.00  0.00           C
ATOM   4608  HB2 LEU X 302     -13.218 -11.318   4.992  1.00  0.00           H
ATOM   4609  HB3 LEU X 302     -14.426 -12.634   5.247  1.00  0.00           H
ATOM   4610  CG  LEU X 302     -15.251 -10.634   4.873  1.00  0.00           C
ATOM   4611  HG  LEU X 302     -16.227 -10.795   5.323  1.00  0.00           H
ATOM   4612  CD1 LEU X 302     -14.920  -9.171   5.156  1.00  0.00           C
ATOM   4613 HD11 LEU X 302     -15.581  -8.553   4.549  1.00  0.00           H
ATOM   4614 HD12 LEU X 302     -13.970  -8.916   4.689  1.00  0.00           H
ATOM   4615 HD13 LEU X 302     -14.998  -8.894   6.205  1.00  0.00           H
ATOM   4616  CD2 LEU X 302     -15.307 -10.723   3.348  1.00  0.00           C
ATOM   4617 HD21 LEU X 302     -14.530 -10.187   2.822  1.00  0.00           H
ATOM   4618 HD22 LEU X 302     -15.422 -11.734   2.944  1.00  0.00           H
ATOM   4619 HD23 LEU X 302     -16.256 -10.331   2.969  1.00  0.00           H
ATOM   4620  C   LEU X 302     -15.429 -11.807   7.736  1.00  0.00           C
ATOM   4621  O   LEU X 302     -16.271 -10.959   7.861  1.00  0.00           O
ATOM   4622  N   THR X 303     -15.657 -13.091   8.100  1.00  0.00           N
ATOM   4623  H   THR X 303     -14.919 -13.789   8.115  1.00  0.00           H
ATOM   4624  CA  THR X 303     -16.980 -13.533   8.717  1.00  0.00           C
ATOM   4625  HA  THR X 303     -17.577 -12.645   8.944  1.00  0.00           H
ATOM   4626  CB  THR X 303     -17.811 -14.348   7.699  1.00  0.00           C
ATOM   4627  HB  THR X 303     -18.755 -14.554   8.187  1.00  0.00           H
ATOM   4628  CG2 THR X 303     -17.945 -13.663   6.235  1.00  0.00           C
ATOM   4629 HG21 THR X 303     -18.795 -14.063   5.683  1.00  0.00           H
ATOM   4630 HG22 THR X 303     -17.032 -13.740   5.639  1.00  0.00           H
ATOM   4631 HG23 THR X 303     -18.115 -12.593   6.342  1.00  0.00           H
ATOM   4632  OG1 THR X 303     -17.142 -15.521   7.344  1.00  0.00           O
ATOM   4633  HG1 THR X 303     -17.444 -16.201   7.955  1.00  0.00           H
ATOM   4634  C   THR X 303     -16.821 -14.247  10.082  1.00  0.00           C
ATOM   4635  O   THR X 303     -17.744 -14.150  10.910  1.00  0.00           O
ATOM   4636  N   ASP X 304     -15.743 -15.019  10.251  1.00  0.00           N
ATOM   4637  H   ASP X 304     -15.108 -15.110   9.474  1.00  0.00           H
ATOM   4638  CA  ASP X 304     -15.475 -15.797  11.477  1.00  0.00           C
ATOM   4639  HA  ASP X 304     -16.394 -16.230  11.896  1.00  0.00           H
ATOM   4640  CB  ASP X 304     -14.590 -17.067  11.198  1.00  0.00           C
ATOM   4641  HB2 ASP X 304     -14.944 -17.744  10.412  1.00  0.00           H
ATOM   4642  HB3 ASP X 304     -13.679 -16.692  10.727  1.00  0.00           H
ATOM   4643  CG  ASP X 304     -14.212 -17.943  12.432  1.00  0.00           C
ATOM   4644  OD1 ASP X 304     -14.630 -17.714  13.583  1.00  0.00           O
ATOM   4645  OD2 ASP X 304     -13.605 -18.986  12.152  1.00  0.00           O
ATOM   4646  C   ASP X 304     -14.767 -15.020  12.524  1.00  0.00           C
ATOM   4647  O   ASP X 304     -13.592 -14.705  12.420  1.00  0.00           O
ATOM   4648  N   ASP X 305     -15.506 -14.793  13.630  1.00  0.00           N
ATOM   4649  H   ASP X 305     -16.438 -15.168  13.603  1.00  0.00           H
ATOM   4650  CA  ASP X 305     -15.127 -13.882  14.746  1.00  0.00           C
ATOM   4651  HA  ASP X 305     -14.559 -13.100  14.234  1.00  0.00           H
ATOM   4652  CB  ASP X 305     -16.306 -13.302  15.494  1.00  0.00           C
ATOM   4653  HB2 ASP X 305     -16.038 -12.542  16.229  1.00  0.00           H
ATOM   4654  HB3 ASP X 305     -16.839 -12.879  14.651  1.00  0.00           H
ATOM   4655  CG  ASP X 305     -17.178 -14.353  16.205  1.00  0.00           C
ATOM   4656  OD1 ASP X 305     -16.905 -15.548  16.024  1.00  0.00           O
ATOM   4657  OD2 ASP X 305     -18.099 -13.986  16.940  1.00  0.00           O
ATOM   4658  C   ASP X 305     -14.024 -14.474  15.698  1.00  0.00           C
ATOM   4659  O   ASP X 305     -13.494 -13.715  16.556  1.00  0.00           O
ATOM   4660  N   LYS X 306     -13.662 -15.721  15.606  1.00  0.00           N
ATOM   4661  H   LYS X 306     -14.128 -16.174  14.845  1.00  0.00           H
ATOM   4662  CA  LYS X 306     -12.687 -16.497  16.401  1.00  0.00           C
ATOM   4663  HA  LYS X 306     -12.327 -15.742  17.097  1.00  0.00           H
ATOM   4664  CB  LYS X 306     -13.441 -17.420  17.356  1.00  0.00           C
ATOM   4665  HB2 LYS X 306     -14.183 -17.961  16.763  1.00  0.00           H
ATOM   4666  HB3 LYS X 306     -12.684 -18.102  17.762  1.00  0.00           H
ATOM   4667  CG  LYS X 306     -14.043 -16.605  18.539  1.00  0.00           C
ATOM   4668  HG2 LYS X 306     -13.248 -16.122  19.104  1.00  0.00           H
ATOM   4669  HG3 LYS X 306     -14.672 -15.849  18.047  1.00  0.00           H
ATOM   4670  CD  LYS X 306     -14.944 -17.537  19.380  1.00  0.00           C
ATOM   4671  HD2 LYS X 306     -14.340 -18.344  19.781  1.00  0.00           H
ATOM   4672  HD3 LYS X 306     -15.357 -16.954  20.209  1.00  0.00           H
ATOM   4673  CE  LYS X 306     -16.118 -18.273  18.578  1.00  0.00           C
ATOM   4674  HE2 LYS X 306     -15.739 -18.893  17.763  1.00  0.00           H
ATOM   4675  HE3 LYS X 306     -16.613 -19.001  19.212  1.00  0.00           H
ATOM   4676  NZ  LYS X 306     -17.048 -17.324  18.035  1.00  0.00           N
ATOM   4677  HZ1 LYS X 306     -17.787 -17.818  17.558  1.00  0.00           H
ATOM   4678  HZ2 LYS X 306     -16.549 -16.714  17.401  1.00  0.00           H
ATOM   4679  HZ3 LYS X 306     -17.436 -16.718  18.741  1.00  0.00           H
ATOM   4680  C   LYS X 306     -11.541 -17.168  15.631  1.00  0.00           C
ATOM   4681  O   LYS X 306     -10.697 -17.779  16.196  1.00  0.00           O
ATOM   4682  N   SER X 307     -11.550 -17.028  14.321  1.00  0.00           N
ATOM   4683  H   SER X 307     -12.313 -16.612  13.801  1.00  0.00           H
ATOM   4684  CA  SER X 307     -10.444 -17.549  13.414  1.00  0.00           C
ATOM   4685  HA  SER X 307     -10.554 -18.640  13.418  1.00  0.00           H
ATOM   4686  CB  SER X 307     -10.723 -17.181  11.969  1.00  0.00           C
ATOM   4687  HB2 SER X 307     -11.758 -17.405  11.677  1.00  0.00           H
ATOM   4688  HB3 SER X 307     -10.566 -16.118  11.795  1.00  0.00           H
ATOM   4689  OG  SER X 307      -9.789 -17.806  11.155  1.00  0.00           O
ATOM   4690  HG  SER X 307     -10.174 -17.885  10.281  1.00  0.00           H
ATOM   4691  C   SER X 307      -9.019 -17.078  13.870  1.00  0.00           C
ATOM   4692  O   SER X 307      -8.625 -15.908  13.718  1.00  0.00           O
ATOM   4693  N   LYS X 308      -8.322 -18.031  14.530  1.00  0.00           N
ATOM   4694  H   LYS X 308      -8.816 -18.888  14.739  1.00  0.00           H
ATOM   4695  CA  LYS X 308      -6.876 -18.128  14.829  1.00  0.00           C
ATOM   4696  HA  LYS X 308      -6.478 -17.155  15.122  1.00  0.00           H
ATOM   4697  CB  LYS X 308      -6.705 -18.994  16.046  1.00  0.00           C
ATOM   4698  HB2 LYS X 308      -6.888 -20.054  15.840  1.00  0.00           H
ATOM   4699  HB3 LYS X 308      -5.631 -19.084  16.176  1.00  0.00           H
ATOM   4700  CG  LYS X 308      -7.324 -18.511  17.356  1.00  0.00           C
ATOM   4701  HG2 LYS X 308      -8.328 -18.185  17.091  1.00  0.00           H
ATOM   4702  HG3 LYS X 308      -7.278 -19.408  17.975  1.00  0.00           H
ATOM   4703  CD  LYS X 308      -6.418 -17.437  17.942  1.00  0.00           C
ATOM   4704  HD2 LYS X 308      -5.623 -17.984  18.426  1.00  0.00           H
ATOM   4705  HD3 LYS X 308      -6.026 -16.727  17.206  1.00  0.00           H
ATOM   4706  CE  LYS X 308      -7.115 -16.654  19.161  1.00  0.00           C
ATOM   4707  HE2 LYS X 308      -7.930 -16.099  18.698  1.00  0.00           H
ATOM   4708  HE3 LYS X 308      -7.549 -17.362  19.862  1.00  0.00           H
ATOM   4709  NZ  LYS X 308      -6.224 -15.754  19.804  1.00  0.00           N
ATOM   4710  HZ1 LYS X 308      -5.412 -16.234  20.160  1.00  0.00           H
ATOM   4711  HZ2 LYS X 308      -6.677 -15.180  20.506  1.00  0.00           H
ATOM   4712  HZ3 LYS X 308      -5.907 -15.131  19.069  1.00  0.00           H
ATOM   4713  C   LYS X 308      -6.048 -18.594  13.610  1.00  0.00           C
ATOM   4714  O   LYS X 308      -6.712 -19.056  12.681  1.00  0.00           O
ATOM   4715  N   PRO X 309      -4.700 -18.401  13.554  1.00  0.00           N
ATOM   4716  CD  PRO X 309      -3.848 -17.603  14.379  1.00  0.00           C
ATOM   4717  HD2 PRO X 309      -3.155 -18.240  14.926  1.00  0.00           H
ATOM   4718  HD3 PRO X 309      -4.344 -16.837  14.983  1.00  0.00           H
ATOM   4719  CG  PRO X 309      -2.929 -16.946  13.263  1.00  0.00           C
ATOM   4720  HG2 PRO X 309      -2.132 -16.358  13.700  1.00  0.00           H
ATOM   4721  HG3 PRO X 309      -3.558 -16.305  12.646  1.00  0.00           H
ATOM   4722  CB  PRO X 309      -2.599 -18.059  12.373  1.00  0.00           C
ATOM   4723  HB2 PRO X 309      -1.793 -18.599  12.861  1.00  0.00           H
ATOM   4724  HB3 PRO X 309      -2.469 -17.781  11.327  1.00  0.00           H
ATOM   4725  CA  PRO X 309      -3.941 -18.800  12.311  1.00  0.00           C
ATOM   4726  HA  PRO X 309      -4.667 -18.382  11.620  1.00  0.00           H
ATOM   4727  C   PRO X 309      -3.777 -20.307  12.105  1.00  0.00           C
ATOM   4728  O   PRO X 309      -3.626 -21.036  13.037  1.00  0.00           O
ATOM   4729  N   THR X 310      -3.867 -20.757  10.815  1.00  0.00           N
ATOM   4730  H   THR X 310      -4.024 -20.118  10.044  1.00  0.00           H
ATOM   4731  CA  THR X 310      -3.722 -22.176  10.414  1.00  0.00           C
ATOM   4732  HA  THR X 310      -3.765 -22.754  11.338  1.00  0.00           H
ATOM   4733  CB  THR X 310      -4.848 -22.648   9.518  1.00  0.00           C
ATOM   4734  HB  THR X 310      -4.597 -23.681   9.278  1.00  0.00           H
ATOM   4735  CG2 THR X 310      -6.140 -22.705  10.209  1.00  0.00           C
ATOM   4736 HG21 THR X 310      -6.954 -22.940   9.521  1.00  0.00           H
ATOM   4737 HG22 THR X 310      -6.458 -21.722  10.565  1.00  0.00           H
ATOM   4738 HG23 THR X 310      -6.200 -23.315  11.114  1.00  0.00           H
ATOM   4739  OG1 THR X 310      -4.981 -22.007   8.271  1.00  0.00           O
ATOM   4740  HG1 THR X 310      -4.847 -22.705   7.618  1.00  0.00           H
ATOM   4741  C   THR X 310      -2.354 -22.475   9.688  1.00  0.00           C
ATOM   4742  O   THR X 310      -2.068 -23.640   9.354  1.00  0.00           O
ATOM   4743  N   GLN X 311      -1.584 -21.410   9.400  1.00  0.00           N
ATOM   4744  H   GLN X 311      -1.951 -20.473   9.515  1.00  0.00           H
ATOM   4745  CA  GLN X 311      -0.250 -21.400   8.718  1.00  0.00           C
ATOM   4746  HA  GLN X 311       0.405 -22.114   9.211  1.00  0.00           H
ATOM   4747  CB  GLN X 311      -0.389 -21.731   7.221  1.00  0.00           C
ATOM   4748  HB2 GLN X 311      -0.594 -22.798   7.283  1.00  0.00           H
ATOM   4749  HB3 GLN X 311      -1.208 -21.160   6.791  1.00  0.00           H
ATOM   4750  CG  GLN X 311       0.825 -21.601   6.255  1.00  0.00           C
ATOM   4751  HG2 GLN X 311       0.664 -21.970   5.239  1.00  0.00           H
ATOM   4752  HG3 GLN X 311       1.081 -20.543   6.155  1.00  0.00           H
ATOM   4753  CD  GLN X 311       2.000 -22.319   6.823  1.00  0.00           C
ATOM   4754  OE1 GLN X 311       2.301 -22.550   8.018  1.00  0.00           O
ATOM   4755  NE2 GLN X 311       2.947 -22.615   5.978  1.00  0.00           N
ATOM   4756 HE21 GLN X 311       3.852 -22.821   6.375  1.00  0.00           H
ATOM   4757 HE22 GLN X 311       2.881 -22.570   4.973  1.00  0.00           H
ATOM   4758  C   GLN X 311       0.364 -20.003   8.919  1.00  0.00           C
ATOM   4759  O   GLN X 311      -0.428 -19.001   8.811  1.00  0.00           O
ATOM   4760  N   GLY X 312       1.685 -19.852   9.269  1.00  0.00           N
ATOM   4761  H   GLY X 312       2.294 -20.662   9.308  1.00  0.00           H
ATOM   4762  CA  GLY X 312       2.419 -18.530   9.293  1.00  0.00           C
ATOM   4763  HA2 GLY X 312       1.721 -17.760   8.963  1.00  0.00           H
ATOM   4764  HA3 GLY X 312       2.675 -18.332  10.339  1.00  0.00           H
ATOM   4765  C   GLY X 312       3.656 -18.511   8.442  1.00  0.00           C
ATOM   4766  O   GLY X 312       4.083 -19.479   7.827  1.00  0.00           O
ATOM   4767  N   GLN X 313       4.218 -17.283   8.406  1.00  0.00           N
ATOM   4768  H   GLN X 313       3.742 -16.535   8.898  1.00  0.00           H
ATOM   4769  CA  GLN X 313       5.609 -17.073   7.859  1.00  0.00           C
ATOM   4770  HA  GLN X 313       6.315 -17.809   8.236  1.00  0.00           H
ATOM   4771  CB  GLN X 313       5.517 -17.231   6.310  1.00  0.00           C
ATOM   4772  HB2 GLN X 313       5.217 -18.213   5.943  1.00  0.00           H
ATOM   4773  HB3 GLN X 313       4.779 -16.519   5.945  1.00  0.00           H
ATOM   4774  CG  GLN X 313       6.863 -17.060   5.576  1.00  0.00           C
ATOM   4775  HG2 GLN X 313       7.255 -16.063   5.763  1.00  0.00           H
ATOM   4776  HG3 GLN X 313       7.602 -17.725   6.035  1.00  0.00           H
ATOM   4777  CD  GLN X 313       6.778 -17.469   4.112  1.00  0.00           C
ATOM   4778  OE1 GLN X 313       6.086 -18.315   3.604  1.00  0.00           O
ATOM   4779  NE2 GLN X 313       7.661 -16.901   3.278  1.00  0.00           N
ATOM   4780 HE21 GLN X 313       7.622 -17.110   2.302  1.00  0.00           H
ATOM   4781 HE22 GLN X 313       8.381 -16.294   3.648  1.00  0.00           H
ATOM   4782  C   GLN X 313       6.009 -15.716   8.266  1.00  0.00           C
ATOM   4783  O   GLN X 313       5.404 -14.711   7.916  1.00  0.00           O
ATOM   4784  N   THR X 314       7.208 -15.616   8.901  1.00  0.00           N
ATOM   4785  H   THR X 314       7.833 -16.397   9.054  1.00  0.00           H
ATOM   4786  CA  THR X 314       7.834 -14.352   9.240  1.00  0.00           C
ATOM   4787  HA  THR X 314       7.068 -13.614   9.475  1.00  0.00           H
ATOM   4788  CB  THR X 314       8.808 -14.411  10.425  1.00  0.00           C
ATOM   4789  HB  THR X 314       9.556 -15.201  10.293  1.00  0.00           H
ATOM   4790  CG2 THR X 314       9.715 -13.187  10.585  1.00  0.00           C
ATOM   4791 HG21 THR X 314      10.393 -13.215  11.450  1.00  0.00           H
ATOM   4792 HG22 THR X 314       9.080 -12.314  10.743  1.00  0.00           H
ATOM   4793 HG23 THR X 314      10.258 -12.806   9.722  1.00  0.00           H
ATOM   4794  OG1 THR X 314       8.041 -14.570  11.560  1.00  0.00           O
ATOM   4795  HG1 THR X 314       7.429 -15.310  11.507  1.00  0.00           H
ATOM   4796  C   THR X 314       8.580 -13.789   7.984  1.00  0.00           C
ATOM   4797  O   THR X 314       9.283 -14.510   7.269  1.00  0.00           O
ATOM   4798  N   ILE X 315       8.457 -12.497   7.704  1.00  0.00           N
ATOM   4799  H   ILE X 315       7.788 -11.955   8.230  1.00  0.00           H
ATOM   4800  CA  ILE X 315       9.016 -11.851   6.520  1.00  0.00           C
ATOM   4801  HA  ILE X 315       9.454 -12.541   5.793  1.00  0.00           H
ATOM   4802  CB  ILE X 315       7.998 -10.981   5.787  1.00  0.00           C
ATOM   4803  HB  ILE X 315       7.858 -10.053   6.336  1.00  0.00           H
ATOM   4804  CG2 ILE X 315       8.512 -10.532   4.427  1.00  0.00           C
ATOM   4805 HG21 ILE X 315       7.712 -10.136   3.792  1.00  0.00           H
ATOM   4806 HG22 ILE X 315       9.046 -11.385   4.006  1.00  0.00           H
ATOM   4807 HG23 ILE X 315       9.196  -9.699   4.582  1.00  0.00           H
ATOM   4808  CG1 ILE X 315       6.649 -11.721   5.613  1.00  0.00           C
ATOM   4809 HG12 ILE X 315       6.244 -11.957   6.603  1.00  0.00           H
ATOM   4810 HG13 ILE X 315       5.853 -11.159   5.103  1.00  0.00           H
ATOM   4811  CD1 ILE X 315       6.673 -13.062   4.881  1.00  0.00           C
ATOM   4812 HD11 ILE X 315       5.783 -13.643   5.118  1.00  0.00           H
ATOM   4813 HD12 ILE X 315       7.527 -13.646   5.225  1.00  0.00           H
ATOM   4814 HD13 ILE X 315       6.627 -12.838   3.815  1.00  0.00           H
ATOM   4815  C   ILE X 315      10.246 -10.941   6.814  1.00  0.00           C
ATOM   4816  O   ILE X 315      11.177 -10.837   6.054  1.00  0.00           O
ATOM   4817  N   VAL X 316      10.220 -10.297   7.988  1.00  0.00           N
ATOM   4818  H   VAL X 316       9.466 -10.368   8.668  1.00  0.00           H
ATOM   4819  CA  VAL X 316      11.204  -9.335   8.463  1.00  0.00           C
ATOM   4820  HA  VAL X 316      12.229  -9.551   8.160  1.00  0.00           H
ATOM   4821  CB  VAL X 316      10.914  -7.833   8.136  1.00  0.00           C
ATOM   4822  HB  VAL X 316      10.014  -7.610   8.705  1.00  0.00           H
ATOM   4823  CG1 VAL X 316      11.951  -6.895   8.761  1.00  0.00           C
ATOM   4824 HG11 VAL X 316      11.583  -5.880   8.674  1.00  0.00           H
ATOM   4825 HG12 VAL X 316      12.185  -7.194   9.787  1.00  0.00           H
ATOM   4826 HG13 VAL X 316      12.882  -6.989   8.194  1.00  0.00           H
ATOM   4827  CG2 VAL X 316      10.658  -7.491   6.719  1.00  0.00           C
ATOM   4828 HG21 VAL X 316      11.567  -7.672   6.148  1.00  0.00           H
ATOM   4829 HG22 VAL X 316      10.338  -6.480   6.469  1.00  0.00           H
ATOM   4830 HG23 VAL X 316       9.918  -8.192   6.322  1.00  0.00           H
ATOM   4831  C   VAL X 316      11.170  -9.459  10.037  1.00  0.00           C
ATOM   4832  O   VAL X 316      10.132  -9.558  10.692  1.00  0.00           O
ATOM   4833  N   LEU X 317      12.380  -9.461  10.677  1.00  0.00           N
ATOM   4834  H   LEU X 317      13.283  -9.423  10.235  1.00  0.00           H
ATOM   4835  CA  LEU X 317      12.511  -9.803  12.103  1.00  0.00           C
ATOM   4836  HA  LEU X 317      11.952 -10.702  12.380  1.00  0.00           H
ATOM   4837  CB  LEU X 317      14.002 -10.068  12.426  1.00  0.00           C
ATOM   4838  HB2 LEU X 317      14.650  -9.215  12.204  1.00  0.00           H
ATOM   4839  HB3 LEU X 317      14.080 -10.105  13.516  1.00  0.00           H
ATOM   4840  CG  LEU X 317      14.678 -11.355  11.895  1.00  0.00           C
ATOM   4841  HG  LEU X 317      14.533 -11.425  10.818  1.00  0.00           H
ATOM   4842  CD1 LEU X 317      16.171 -11.298  12.101  1.00  0.00           C
ATOM   4843 HD11 LEU X 317      16.350 -11.360  13.164  1.00  0.00           H
ATOM   4844 HD12 LEU X 317      16.434 -10.286  11.776  1.00  0.00           H
ATOM   4845 HD13 LEU X 317      16.650 -12.047  11.469  1.00  0.00           H
ATOM   4846  CD2 LEU X 317      14.162 -12.661  12.421  1.00  0.00           C
ATOM   4847 HD21 LEU X 317      14.666 -13.500  11.933  1.00  0.00           H
ATOM   4848 HD22 LEU X 317      14.220 -12.735  13.505  1.00  0.00           H
ATOM   4849 HD23 LEU X 317      13.123 -12.810  12.102  1.00  0.00           H
ATOM   4850  C   LEU X 317      12.107  -8.649  13.037  1.00  0.00           C
ATOM   4851  O   LEU X 317      12.302  -7.445  12.742  1.00  0.00           O
ATOM   4852  N   ASN X 318      11.531  -9.014  14.216  1.00  0.00           N
ATOM   4853  H   ASN X 318      11.309  -9.983  14.360  1.00  0.00           H
ATOM   4854  CA  ASN X 318      11.120  -7.951  15.162  1.00  0.00           C
ATOM   4855  HA  ASN X 318      10.447  -7.249  14.671  1.00  0.00           H
ATOM   4856  CB  ASN X 318      10.339  -8.718  16.249  1.00  0.00           C
ATOM   4857  HB2 ASN X 318       9.638  -9.347  15.700  1.00  0.00           H
ATOM   4858  HB3 ASN X 318      11.009  -9.403  16.773  1.00  0.00           H
ATOM   4859  CG  ASN X 318       9.669  -7.763  17.243  1.00  0.00           C
ATOM   4860  OD1 ASN X 318       9.169  -6.750  16.742  1.00  0.00           O
ATOM   4861  ND2 ASN X 318       9.637  -8.041  18.571  1.00  0.00           N
ATOM   4862 HD21 ASN X 318      10.049  -8.906  18.903  1.00  0.00           H
ATOM   4863 HD22 ASN X 318       9.109  -7.458  19.196  1.00  0.00           H
ATOM   4864  C   ASN X 318      12.306  -7.202  15.770  1.00  0.00           C
ATOM   4865  O   ASN X 318      12.071  -6.346  16.617  1.00  0.00           O
ATOM   4866  N   THR X 319      13.546  -7.529  15.385  1.00  0.00           N
ATOM   4867  H   THR X 319      13.644  -8.329  14.774  1.00  0.00           H
ATOM   4868  CA  THR X 319      14.790  -6.728  15.661  1.00  0.00           C
ATOM   4869  HA  THR X 319      14.783  -6.376  16.689  1.00  0.00           H
ATOM   4870  CB  THR X 319      16.085  -7.552  15.527  1.00  0.00           C
ATOM   4871  HB  THR X 319      16.871  -6.845  15.770  1.00  0.00           H
ATOM   4872  CG2 THR X 319      16.012  -8.756  16.462  1.00  0.00           C
ATOM   4873 HG21 THR X 319      15.764  -8.354  17.449  1.00  0.00           H
ATOM   4874 HG22 THR X 319      17.033  -9.125  16.356  1.00  0.00           H
ATOM   4875 HG23 THR X 319      15.288  -9.511  16.172  1.00  0.00           H
ATOM   4876  OG1 THR X 319      16.116  -8.131  14.267  1.00  0.00           O
ATOM   4877  HG1 THR X 319      16.162  -7.435  13.618  1.00  0.00           H
ATOM   4878  C   THR X 319      14.766  -5.473  14.767  1.00  0.00           C
ATOM   4879  O   THR X 319      15.749  -4.730  14.919  1.00  0.00           O
ATOM   4880  N   ASP X 320      13.920  -5.287  13.798  1.00  0.00           N
ATOM   4881  H   ASP X 320      13.162  -5.925  13.628  1.00  0.00           H
ATOM   4882  CA  ASP X 320      14.110  -4.266  12.665  1.00  0.00           C
ATOM   4883  HA  ASP X 320      14.829  -3.484  12.917  1.00  0.00           H
ATOM   4884  CB  ASP X 320      14.472  -4.970  11.367  1.00  0.00           C
ATOM   4885  HB2 ASP X 320      13.848  -5.865  11.331  1.00  0.00           H
ATOM   4886  HB3 ASP X 320      14.272  -4.269  10.562  1.00  0.00           H
ATOM   4887  CG  ASP X 320      15.931  -5.429  11.310  1.00  0.00           C
ATOM   4888  OD1 ASP X 320      16.413  -6.248  12.057  1.00  0.00           O
ATOM   4889  OD2 ASP X 320      16.606  -4.847  10.424  1.00  0.00           O
ATOM   4890  C   ASP X 320      12.791  -3.430  12.369  1.00  0.00           C
ATOM   4891  O   ASP X 320      11.677  -4.000  12.425  1.00  0.00           O
ATOM   4892  N   TRP X 321      12.874  -2.161  11.866  1.00  0.00           N
ATOM   4893  H   TRP X 321      13.802  -1.855  11.608  1.00  0.00           H
ATOM   4894  CA  TRP X 321      11.743  -1.252  11.672  1.00  0.00           C
ATOM   4895  HA  TRP X 321      10.977  -1.473  12.414  1.00  0.00           H
ATOM   4896  CB  TRP X 321      12.067   0.143  12.135  1.00  0.00           C
ATOM   4897  HB2 TRP X 321      13.063   0.111  12.585  1.00  0.00           H
ATOM   4898  HB3 TRP X 321      12.320   0.744  11.267  1.00  0.00           H
ATOM   4899  CG  TRP X 321      11.075   0.862  12.949  1.00  0.00           C
ATOM   4900  CD1 TRP X 321      10.298   1.865  12.415  1.00  0.00           C
ATOM   4901  HD1 TRP X 321      10.264   2.130  11.369  1.00  0.00           H
ATOM   4902  NE1 TRP X 321       9.548   2.432  13.466  1.00  0.00           N
ATOM   4903  HE1 TRP X 321       8.846   3.150  13.381  1.00  0.00           H
ATOM   4904  CE2 TRP X 321      10.040   1.903  14.667  1.00  0.00           C
ATOM   4905  CZ2 TRP X 321       9.682   2.234  15.973  1.00  0.00           C
ATOM   4906  HZ2 TRP X 321       9.082   3.100  16.171  1.00  0.00           H
ATOM   4907  CH2 TRP X 321      10.166   1.340  16.990  1.00  0.00           C
ATOM   4908  HH2 TRP X 321       9.771   1.599  17.960  1.00  0.00           H
ATOM   4909  CZ3 TRP X 321      10.999   0.266  16.790  1.00  0.00           C
ATOM   4910  HZ3 TRP X 321      11.312  -0.317  17.637  1.00  0.00           H
ATOM   4911  CE3 TRP X 321      11.472   0.056  15.512  1.00  0.00           C
ATOM   4912  HE3 TRP X 321      12.009  -0.866  15.325  1.00  0.00           H
ATOM   4913  CD2 TRP X 321      10.865   0.743  14.363  1.00  0.00           C
ATOM   4914  C   TRP X 321      11.047  -1.216  10.259  1.00  0.00           C
ATOM   4915  O   TRP X 321      11.790  -1.220   9.300  1.00  0.00           O
ATOM   4916  N   SER X 322       9.728  -1.051  10.153  1.00  0.00           N
ATOM   4917  H   SER X 322       9.165  -0.981  10.989  1.00  0.00           H
ATOM   4918  CA  SER X 322       8.991  -1.154   8.920  1.00  0.00           C
ATOM   4919  HA  SER X 322       9.654  -1.262   8.062  1.00  0.00           H
ATOM   4920  CB  SER X 322       8.141  -2.370   8.890  1.00  0.00           C
ATOM   4921  HB2 SER X 322       8.706  -3.206   9.307  1.00  0.00           H
ATOM   4922  HB3 SER X 322       7.266  -2.186   9.512  1.00  0.00           H
ATOM   4923  OG  SER X 322       7.527  -2.690   7.717  1.00  0.00           O
ATOM   4924  HG  SER X 322       8.135  -2.495   7.009  1.00  0.00           H
ATOM   4925  C   SER X 322       8.099   0.064   8.704  1.00  0.00           C
ATOM   4926  O   SER X 322       8.210   1.086   9.421  1.00  0.00           O
ATOM   4927  N   GLY X 323       7.129   0.029   7.768  1.00  0.00           N
ATOM   4928  H   GLY X 323       6.923  -0.871   7.355  1.00  0.00           H
ATOM   4929  CA  GLY X 323       6.363   1.145   7.331  1.00  0.00           C
ATOM   4930  HA2 GLY X 323       5.745   1.558   8.135  1.00  0.00           H
ATOM   4931  HA3 GLY X 323       7.010   1.916   6.918  1.00  0.00           H
ATOM   4932  C   GLY X 323       5.288   0.655   6.365  1.00  0.00           C
ATOM   4933  O   GLY X 323       4.554  -0.336   6.559  1.00  0.00           O
ATOM   4934  N   TYR X 324       5.285   1.176   5.131  1.00  0.00           N
ATOM   4935  H   TYR X 324       6.018   1.830   4.916  1.00  0.00           H
ATOM   4936  CA  TYR X 324       4.323   0.890   4.117  1.00  0.00           C
ATOM   4937  HA  TYR X 324       3.377   0.955   4.652  1.00  0.00           H
ATOM   4938  CB  TYR X 324       4.280   2.023   3.063  1.00  0.00           C
ATOM   4939  HB2 TYR X 324       5.312   2.144   2.731  1.00  0.00           H
ATOM   4940  HB3 TYR X 324       3.749   1.564   2.223  1.00  0.00           H
ATOM   4941  CG  TYR X 324       3.602   3.250   3.586  1.00  0.00           C
ATOM   4942  CD1 TYR X 324       4.208   4.042   4.650  1.00  0.00           C
ATOM   4943  HD1 TYR X 324       5.020   3.658   5.253  1.00  0.00           H
ATOM   4944  CE1 TYR X 324       3.646   5.225   5.085  1.00  0.00           C
ATOM   4945  HE1 TYR X 324       4.078   5.834   5.866  1.00  0.00           H
ATOM   4946  CZ  TYR X 324       2.435   5.657   4.481  1.00  0.00           C
ATOM   4947  OH  TYR X 324       1.732   6.663   4.995  1.00  0.00           O
ATOM   4948  HH  TYR X 324       0.799   6.462   4.931  1.00  0.00           H
ATOM   4949  CE2 TYR X 324       1.878   4.906   3.369  1.00  0.00           C
ATOM   4950  HE2 TYR X 324       1.055   5.345   2.831  1.00  0.00           H
ATOM   4951  CD2 TYR X 324       2.481   3.736   2.945  1.00  0.00           C
ATOM   4952  HD2 TYR X 324       2.107   3.203   2.081  1.00  0.00           H
ATOM   4953  C   TYR X 324       4.248  -0.544   3.492  1.00  0.00           C
ATOM   4954  O   TYR X 324       5.265  -1.194   3.380  1.00  0.00           O
ATOM   4955  N   SER X 325       3.082  -1.041   3.063  1.00  0.00           N
ATOM   4956  H   SER X 325       2.222  -0.562   3.312  1.00  0.00           H
ATOM   4957  CA  SER X 325       2.909  -2.371   2.597  1.00  0.00           C
ATOM   4958  HA  SER X 325       3.677  -2.686   1.887  1.00  0.00           H
ATOM   4959  CB  SER X 325       2.880  -3.363   3.763  1.00  0.00           C
ATOM   4960  HB2 SER X 325       3.881  -3.341   4.198  1.00  0.00           H
ATOM   4961  HB3 SER X 325       2.203  -3.048   4.562  1.00  0.00           H
ATOM   4962  OG  SER X 325       2.506  -4.616   3.343  1.00  0.00           O
ATOM   4963  HG  SER X 325       3.217  -4.943   2.784  1.00  0.00           H
ATOM   4964  C   SER X 325       1.603  -2.438   1.827  1.00  0.00           C
ATOM   4965  O   SER X 325       0.571  -1.948   2.214  1.00  0.00           O
ATOM   4966  N   GLY X 326       1.540  -3.320   0.799  1.00  0.00           N
ATOM   4967  H   GLY X 326       2.379  -3.776   0.464  1.00  0.00           H
ATOM   4968  CA  GLY X 326       0.343  -3.469  -0.070  1.00  0.00           C
ATOM   4969  HA2 GLY X 326      -0.544  -3.378   0.555  1.00  0.00           H
ATOM   4970  HA3 GLY X 326       0.294  -2.565  -0.666  1.00  0.00           H
ATOM   4971  C   GLY X 326       0.361  -4.603  -1.076  1.00  0.00           C
ATOM   4972  O   GLY X 326       1.387  -5.244  -1.288  1.00  0.00           O
ATOM   4973  N   SER X 327      -0.792  -4.824  -1.676  1.00  0.00           N
ATOM   4974  H   SER X 327      -1.521  -4.123  -1.673  1.00  0.00           H
ATOM   4975  CA  SER X 327      -1.084  -5.799  -2.698  1.00  0.00           C
ATOM   4976  HA  SER X 327      -0.730  -6.791  -2.423  1.00  0.00           H
ATOM   4977  CB  SER X 327      -2.639  -5.818  -2.543  1.00  0.00           C
ATOM   4978  HB2 SER X 327      -3.084  -6.327  -3.397  1.00  0.00           H
ATOM   4979  HB3 SER X 327      -2.927  -6.417  -1.679  1.00  0.00           H
ATOM   4980  OG  SER X 327      -3.283  -4.545  -2.431  1.00  0.00           O
ATOM   4981  HG  SER X 327      -3.721  -4.350  -3.265  1.00  0.00           H
ATOM   4982  C   SER X 327      -0.741  -5.541  -4.202  1.00  0.00           C
ATOM   4983  O   SER X 327      -0.895  -4.452  -4.723  1.00  0.00           O
ATOM   4984  N   PHE X 328      -0.447  -6.609  -4.909  1.00  0.00           N
ATOM   4985  H   PHE X 328      -0.481  -7.480  -4.415  1.00  0.00           H
ATOM   4986  CA  PHE X 328      -0.453  -6.731  -6.398  1.00  0.00           C
ATOM   4987  HA  PHE X 328      -1.327  -6.163  -6.727  1.00  0.00           H
ATOM   4988  CB  PHE X 328       0.708  -5.923  -7.028  1.00  0.00           C
ATOM   4989  HB2 PHE X 328       0.559  -5.778  -8.102  1.00  0.00           H
ATOM   4990  HB3 PHE X 328       0.628  -4.946  -6.546  1.00  0.00           H
ATOM   4991  CG  PHE X 328       2.086  -6.454  -6.726  1.00  0.00           C
ATOM   4992  CD1 PHE X 328       2.706  -6.061  -5.526  1.00  0.00           C
ATOM   4993  HD1 PHE X 328       2.304  -5.195  -5.006  1.00  0.00           H
ATOM   4994  CE1 PHE X 328       3.960  -6.591  -5.214  1.00  0.00           C
ATOM   4995  HE1 PHE X 328       4.456  -6.249  -4.306  1.00  0.00           H
ATOM   4996  CZ  PHE X 328       4.554  -7.532  -6.076  1.00  0.00           C
ATOM   4997  HZ  PHE X 328       5.502  -7.919  -5.733  1.00  0.00           H
ATOM   4998  CE2 PHE X 328       3.946  -7.865  -7.296  1.00  0.00           C
ATOM   4999  HE2 PHE X 328       4.540  -8.471  -7.975  1.00  0.00           H
ATOM   5000  CD2 PHE X 328       2.682  -7.329  -7.615  1.00  0.00           C
ATOM   5001  HD2 PHE X 328       2.265  -7.522  -8.598  1.00  0.00           H
ATOM   5002  C   PHE X 328      -0.761  -8.203  -6.841  1.00  0.00           C
ATOM   5003  O   PHE X 328      -0.472  -9.160  -6.109  1.00  0.00           O
ATOM   5004  N   MET X 329      -1.184  -8.338  -8.076  1.00  0.00           N
ATOM   5005  H   MET X 329      -1.209  -7.526  -8.677  1.00  0.00           H
ATOM   5006  CA  MET X 329      -1.518  -9.664  -8.641  1.00  0.00           C
ATOM   5007  HA  MET X 329      -1.062 -10.514  -8.128  1.00  0.00           H
ATOM   5008  CB  MET X 329      -2.999  -9.883  -8.681  1.00  0.00           C
ATOM   5009  HB2 MET X 329      -3.354  -9.100  -9.350  1.00  0.00           H
ATOM   5010  HB3 MET X 329      -3.277 -10.757  -9.269  1.00  0.00           H
ATOM   5011  CG  MET X 329      -3.861  -9.676  -7.341  1.00  0.00           C
ATOM   5012  HG2 MET X 329      -3.189  -9.872  -6.506  1.00  0.00           H
ATOM   5013  HG3 MET X 329      -4.205  -8.646  -7.421  1.00  0.00           H
ATOM   5014  SD  MET X 329      -5.263 -10.831  -7.327  1.00  0.00           S
ATOM   5015  CE  MET X 329      -4.459 -12.365  -7.007  1.00  0.00           C
ATOM   5016  HE1 MET X 329      -4.101 -12.448  -5.979  1.00  0.00           H
ATOM   5017  HE2 MET X 329      -5.226 -13.137  -7.131  1.00  0.00           H
ATOM   5018  HE3 MET X 329      -3.733 -12.692  -7.749  1.00  0.00           H
ATOM   5019  C   MET X 329      -0.994  -9.765 -10.097  1.00  0.00           C
ATOM   5020  O   MET X 329      -0.771  -8.785 -10.800  1.00  0.00           O
ATOM   5021  N   ASP X 330      -0.648 -10.924 -10.524  1.00  0.00           N
ATOM   5022  H   ASP X 330      -0.732 -11.620  -9.807  1.00  0.00           H
ATOM   5023  CA  ASP X 330      -0.514 -11.369 -11.903  1.00  0.00           C
ATOM   5024  HA  ASP X 330       0.103 -10.617 -12.400  1.00  0.00           H
ATOM   5025  CB  ASP X 330       0.145 -12.725 -11.878  1.00  0.00           C
ATOM   5026  HB2 ASP X 330      -0.354 -13.340 -11.127  1.00  0.00           H
ATOM   5027  HB3 ASP X 330       0.034 -13.134 -12.888  1.00  0.00           H
ATOM   5028  CG  ASP X 330       1.682 -12.627 -11.669  1.00  0.00           C
ATOM   5029  OD1 ASP X 330       2.300 -13.674 -11.549  1.00  0.00           O
ATOM   5030  OD2 ASP X 330       2.322 -11.621 -11.897  1.00  0.00           O
ATOM   5031  C   ASP X 330      -1.931 -11.453 -12.643  1.00  0.00           C
ATOM   5032  O   ASP X 330      -2.388 -12.538 -13.019  1.00  0.00           O
ATOM   5033  N   TYR X 331      -2.554 -10.249 -12.945  1.00  0.00           N
ATOM   5034  H   TYR X 331      -2.076  -9.393 -12.728  1.00  0.00           H
ATOM   5035  CA  TYR X 331      -3.905 -10.148 -13.575  1.00  0.00           C
ATOM   5036  HA  TYR X 331      -4.493 -10.957 -13.140  1.00  0.00           H
ATOM   5037  CB  TYR X 331      -4.532  -8.751 -13.407  1.00  0.00           C
ATOM   5038  HB2 TYR X 331      -3.971  -7.982 -13.946  1.00  0.00           H
ATOM   5039  HB3 TYR X 331      -5.483  -8.886 -13.915  1.00  0.00           H
ATOM   5040  CG  TYR X 331      -4.831  -8.327 -12.060  1.00  0.00           C
ATOM   5041  CD1 TYR X 331      -5.810  -8.940 -11.350  1.00  0.00           C
ATOM   5042  HD1 TYR X 331      -6.222  -9.861 -11.728  1.00  0.00           H
ATOM   5043  CE1 TYR X 331      -6.267  -8.461 -10.104  1.00  0.00           C
ATOM   5044  HE1 TYR X 331      -7.005  -9.013  -9.538  1.00  0.00           H
ATOM   5045  CZ  TYR X 331      -5.770  -7.203  -9.648  1.00  0.00           C
ATOM   5046  OH  TYR X 331      -6.212  -6.690  -8.487  1.00  0.00           O
ATOM   5047  HH  TYR X 331      -5.506  -6.281  -7.985  1.00  0.00           H
ATOM   5048  CE2 TYR X 331      -4.681  -6.591 -10.348  1.00  0.00           C
ATOM   5049  HE2 TYR X 331      -4.185  -5.694  -9.999  1.00  0.00           H
ATOM   5050  CD2 TYR X 331      -4.281  -7.127 -11.551  1.00  0.00           C
ATOM   5051  HD2 TYR X 331      -3.517  -6.606 -12.113  1.00  0.00           H
ATOM   5052  C   TYR X 331      -3.970 -10.440 -15.088  1.00  0.00           C
ATOM   5053  O   TYR X 331      -5.022 -10.492 -15.709  1.00  0.00           O
ATOM   5054  N   TRP X 332      -2.765 -10.522 -15.725  1.00  0.00           N
ATOM   5055  H   TRP X 332      -1.893 -10.361 -15.261  1.00  0.00           H
ATOM   5056  CA  TRP X 332      -2.745 -10.655 -17.272  1.00  0.00           C
ATOM   5057  HA  TRP X 332      -3.745 -10.606 -17.688  1.00  0.00           H
ATOM   5058  CB  TRP X 332      -2.023  -9.338 -17.680  1.00  0.00           C
ATOM   5059  HB2 TRP X 332      -1.017  -9.337 -17.242  1.00  0.00           H
ATOM   5060  HB3 TRP X 332      -2.109  -9.343 -18.767  1.00  0.00           H
ATOM   5061  CG  TRP X 332      -2.807  -8.117 -17.272  1.00  0.00           C
ATOM   5062  CD1 TRP X 332      -4.081  -7.868 -17.652  1.00  0.00           C
[truncated: 75,292 more chars]
