# Supplementary material for: Binding mechanism of oseltamivir and influenza neuraminidase suggests perspectives for the design of new anti-influenza drugs
Source: PLoS Comput Biol. 2022 Jul 28;18(7):e1010343. doi: 10.1371/journal.pcbi.1010343 (PMC9401145; doi:10.1371/journal.pcbi.1010343)
Supplement: S2 Data — PDB files of typical conformation of the metastable states identified from our MSM (with water molecules and counter ions removed). A PDB file (containing water molecules and counter ions) of the metastable state S9 (corresponding to the NA subunit of residues 1~389) appearing in the oseltamivir-NA tetramer simulation. (ZIP) [file pcbi.1010343.s014.zip › S2_Data/S9.pdb]

CRYST1   85.943   85.943   85.943 109.47 109.47 109.47 P 1           1
ATOM      1  N   ARG X   1      -7.246  -1.033  25.459  1.00  0.00           N
ATOM      2  H1  ARG X   1      -7.087  -1.233  26.439  1.00  0.00           H
ATOM      3  H2  ARG X   1      -7.061  -0.087  25.150  1.00  0.00           H
ATOM      4  H3  ARG X   1      -8.220  -1.196  25.285  1.00  0.00           H
ATOM      5  CA  ARG X   1      -6.424  -1.962  24.681  1.00  0.00           C
ATOM      6  HA  ARG X   1      -6.479  -2.979  25.079  1.00  0.00           H
ATOM      7  CB  ARG X   1      -6.827  -1.978  23.190  1.00  0.00           C
ATOM      8  HB2 ARG X   1      -7.380  -1.081  22.927  1.00  0.00           H
ATOM      9  HB3 ARG X   1      -5.942  -2.157  22.598  1.00  0.00           H
ATOM     10  CG  ARG X   1      -7.677  -3.240  23.013  1.00  0.00           C
ATOM     11  HG2 ARG X   1      -7.102  -4.164  23.069  1.00  0.00           H
ATOM     12  HG3 ARG X   1      -8.243  -3.255  23.947  1.00  0.00           H
ATOM     13  CD  ARG X   1      -8.500  -3.228  21.712  1.00  0.00           C
ATOM     14  HD2 ARG X   1      -9.166  -4.090  21.662  1.00  0.00           H
ATOM     15  HD3 ARG X   1      -9.077  -2.311  21.777  1.00  0.00           H
ATOM     16  NE  ARG X   1      -7.687  -3.314  20.466  1.00  0.00           N
ATOM     17  HE  ARG X   1      -7.347  -4.214  20.172  1.00  0.00           H
ATOM     18  CZ  ARG X   1      -7.717  -2.380  19.518  1.00  0.00           C
ATOM     19  NH1 ARG X   1      -8.304  -1.211  19.615  1.00  0.00           N
ATOM     20 HH11 ARG X   1      -8.688  -0.916  20.498  1.00  0.00           H
ATOM     21 HH12 ARG X   1      -8.356  -0.575  18.830  1.00  0.00           H
ATOM     22  NH2 ARG X   1      -6.996  -2.538  18.483  1.00  0.00           N
ATOM     23 HH21 ARG X   1      -6.502  -3.390  18.257  1.00  0.00           H
ATOM     24 HH22 ARG X   1      -6.922  -1.725  17.879  1.00  0.00           H
ATOM     25  C   ARG X   1      -4.933  -1.622  24.862  1.00  0.00           C
ATOM     26  O   ARG X   1      -4.571  -0.429  24.918  1.00  0.00           O
ATOM     27  N   ASP X   2      -4.055  -2.648  24.827  1.00  0.00           N
ATOM     28  H   ASP X   2      -4.548  -3.530  24.753  1.00  0.00           H
ATOM     29  CA  ASP X   2      -2.637  -2.561  24.875  1.00  0.00           C
ATOM     30  HA  ASP X   2      -2.296  -2.016  25.765  1.00  0.00           H
ATOM     31  CB  ASP X   2      -2.067  -3.950  24.882  1.00  0.00           C
ATOM     32  HB2 ASP X   2      -2.803  -4.642  25.298  1.00  0.00           H
ATOM     33  HB3 ASP X   2      -1.978  -4.262  23.846  1.00  0.00           H
ATOM     34  CG  ASP X   2      -0.807  -4.248  25.627  1.00  0.00           C
ATOM     35  OD1 ASP X   2      -0.335  -5.386  25.707  1.00  0.00           O
ATOM     36  OD2 ASP X   2      -0.276  -3.290  26.180  1.00  0.00           O
ATOM     37  C   ASP X   2      -2.066  -1.869  23.568  1.00  0.00           C
ATOM     38  O   ASP X   2      -2.584  -2.066  22.453  1.00  0.00           O
ATOM     39  N   PHE X   3      -1.076  -0.977  23.732  1.00  0.00           N
ATOM     40  H   PHE X   3      -0.599  -1.005  24.628  1.00  0.00           H
ATOM     41  CA  PHE X   3      -0.352  -0.369  22.573  1.00  0.00           C
ATOM     42  HA  PHE X   3      -1.124   0.006  21.900  1.00  0.00           H
ATOM     43  CB  PHE X   3       0.414   0.913  22.946  1.00  0.00           C
ATOM     44  HB2 PHE X   3       0.094   1.787  22.374  1.00  0.00           H
ATOM     45  HB3 PHE X   3       0.150   1.169  23.974  1.00  0.00           H
ATOM     46  CG  PHE X   3       1.887   0.870  22.708  1.00  0.00           C
ATOM     47  CD1 PHE X   3       2.536   1.333  21.555  1.00  0.00           C
ATOM     48  HD1 PHE X   3       1.902   1.897  20.882  1.00  0.00           H
ATOM     49  CE1 PHE X   3       3.910   1.125  21.320  1.00  0.00           C
ATOM     50  HE1 PHE X   3       4.339   1.475  20.393  1.00  0.00           H
ATOM     51  CZ  PHE X   3       4.586   0.409  22.261  1.00  0.00           C
ATOM     52  HZ  PHE X   3       5.634   0.173  22.196  1.00  0.00           H
ATOM     53  CE2 PHE X   3       4.041  -0.008  23.462  1.00  0.00           C
ATOM     54  HE2 PHE X   3       4.718  -0.396  24.204  1.00  0.00           H
ATOM     55  CD2 PHE X   3       2.661   0.196  23.665  1.00  0.00           C
ATOM     56  HD2 PHE X   3       2.159  -0.116  24.569  1.00  0.00           H
ATOM     57  C   PHE X   3       0.450  -1.410  21.685  1.00  0.00           C
ATOM     58  O   PHE X   3       1.231  -2.229  22.202  1.00  0.00           O
ATOM     59  N   ASN X   4       0.341  -1.342  20.379  1.00  0.00           N
ATOM     60  H   ASN X   4      -0.178  -0.548  20.038  1.00  0.00           H
ATOM     61  CA  ASN X   4       0.859  -2.207  19.349  1.00  0.00           C
ATOM     62  HA  ASN X   4       0.704  -3.225  19.696  1.00  0.00           H
ATOM     63  CB  ASN X   4       0.104  -2.022  18.035  1.00  0.00           C
ATOM     64  HB2 ASN X   4      -0.940  -1.897  18.325  1.00  0.00           H
ATOM     65  HB3 ASN X   4       0.456  -1.090  17.611  1.00  0.00           H
ATOM     66  CG  ASN X   4       0.168  -3.155  17.024  1.00  0.00           C
ATOM     67  OD1 ASN X   4       0.611  -4.255  17.273  1.00  0.00           O
ATOM     68  ND2 ASN X   4      -0.565  -3.041  15.982  1.00  0.00           N
ATOM     69 HD21 ASN X   4      -1.078  -2.199  15.761  1.00  0.00           H
ATOM     70 HD22 ASN X   4      -0.454  -3.813  15.345  1.00  0.00           H
ATOM     71  C   ASN X   4       2.392  -2.025  19.178  1.00  0.00           C
ATOM     72  O   ASN X   4       2.849  -1.392  18.227  1.00  0.00           O
ATOM     73  N   ASN X   5       3.166  -2.738  20.018  1.00  0.00           N
ATOM     74  H   ASN X   5       2.632  -3.308  20.656  1.00  0.00           H
ATOM     75  CA  ASN X   5       4.551  -3.028  20.023  1.00  0.00           C
ATOM     76  HA  ASN X   5       5.141  -2.210  19.609  1.00  0.00           H
ATOM     77  CB  ASN X   5       5.056  -3.273  21.419  1.00  0.00           C
ATOM     78  HB2 ASN X   5       4.906  -2.438  22.107  1.00  0.00           H
ATOM     79  HB3 ASN X   5       4.396  -4.087  21.702  1.00  0.00           H
ATOM     80  CG  ASN X   5       6.463  -3.710  21.582  1.00  0.00           C
ATOM     81  OD1 ASN X   5       7.313  -3.487  20.702  1.00  0.00           O
ATOM     82  ND2 ASN X   5       6.778  -4.076  22.766  1.00  0.00           N
ATOM     83 HD21 ASN X   5       6.094  -4.212  23.497  1.00  0.00           H
ATOM     84 HD22 ASN X   5       7.692  -4.461  22.960  1.00  0.00           H
ATOM     85  C   ASN X   5       4.909  -4.224  19.151  1.00  0.00           C
ATOM     86  O   ASN X   5       4.232  -5.292  19.169  1.00  0.00           O
ATOM     87  N   LEU X   6       5.967  -4.057  18.332  1.00  0.00           N
ATOM     88  H   LEU X   6       6.353  -3.136  18.282  1.00  0.00           H
ATOM     89  CA  LEU X   6       6.543  -5.071  17.480  1.00  0.00           C
ATOM     90  HA  LEU X   6       5.776  -5.382  16.773  1.00  0.00           H
ATOM     91  CB  LEU X   6       7.770  -4.495  16.718  1.00  0.00           C
ATOM     92  HB2 LEU X   6       7.684  -3.427  16.908  1.00  0.00           H
ATOM     93  HB3 LEU X   6       8.648  -4.813  17.289  1.00  0.00           H
ATOM     94  CG  LEU X   6       7.610  -4.829  15.233  1.00  0.00           C
ATOM     95  HG  LEU X   6       7.200  -5.841  15.127  1.00  0.00           H
ATOM     96  CD1 LEU X   6       6.858  -3.738  14.538  1.00  0.00           C
ATOM     97 HD11 LEU X   6       5.837  -3.689  14.917  1.00  0.00           H
ATOM     98 HD12 LEU X   6       6.886  -3.911  13.465  1.00  0.00           H
ATOM     99 HD13 LEU X   6       7.470  -2.854  14.734  1.00  0.00           H
ATOM    100  CD2 LEU X   6       8.967  -4.997  14.600  1.00  0.00           C
ATOM    101 HD21 LEU X   6       8.829  -5.503  13.644  1.00  0.00           H
ATOM    102 HD22 LEU X   6       9.449  -4.053  14.340  1.00  0.00           H
ATOM    103 HD23 LEU X   6       9.590  -5.631  15.241  1.00  0.00           H
ATOM    104  C   LEU X   6       6.900  -6.420  18.124  1.00  0.00           C
ATOM    105  O   LEU X   6       7.458  -7.262  17.453  1.00  0.00           O
ATOM    106  N   THR X   7       6.708  -6.657  19.424  1.00  0.00           N
ATOM    107  H   THR X   7       6.265  -5.981  20.026  1.00  0.00           H
ATOM    108  CA  THR X   7       6.821  -8.001  19.949  1.00  0.00           C
ATOM    109  HA  THR X   7       7.534  -8.631  19.424  1.00  0.00           H
ATOM    110  CB  THR X   7       7.321  -7.996  21.427  1.00  0.00           C
ATOM    111  HB  THR X   7       7.390  -8.990  21.869  1.00  0.00           H
ATOM    112  CG2 THR X   7       8.635  -7.316  21.443  1.00  0.00           C
ATOM    113 HG21 THR X   7       9.222  -7.673  20.599  1.00  0.00           H
ATOM    114 HG22 THR X   7       9.215  -7.470  22.357  1.00  0.00           H
ATOM    115 HG23 THR X   7       8.643  -6.231  21.533  1.00  0.00           H
ATOM    116  OG1 THR X   7       6.455  -7.233  22.300  1.00  0.00           O
ATOM    117  HG1 THR X   7       6.171  -7.742  23.068  1.00  0.00           H
ATOM    118  C   THR X   7       5.557  -8.902  20.007  1.00  0.00           C
ATOM    119  O   THR X   7       5.758 -10.063  19.883  1.00  0.00           O
ATOM    120  N   LYS X   8       4.433  -8.259  19.908  1.00  0.00           N
ATOM    121  H   LYS X   8       4.405  -7.262  19.730  1.00  0.00           H
ATOM    122  CA  LYS X   8       3.152  -8.935  19.528  1.00  0.00           C
ATOM    123  HA  LYS X   8       2.948  -9.632  20.345  1.00  0.00           H
ATOM    124  CB  LYS X   8       1.988  -7.901  19.363  1.00  0.00           C
ATOM    125  HB2 LYS X   8       2.398  -7.018  18.879  1.00  0.00           H
ATOM    126  HB3 LYS X   8       1.239  -8.389  18.727  1.00  0.00           H
ATOM    127  CG  LYS X   8       1.261  -7.378  20.590  1.00  0.00           C
ATOM    128  HG2 LYS X   8       0.260  -7.041  20.296  1.00  0.00           H
ATOM    129  HG3 LYS X   8       1.109  -8.263  21.203  1.00  0.00           H
ATOM    130  CD  LYS X   8       2.108  -6.281  21.347  1.00  0.00           C
ATOM    131  HD2 LYS X   8       3.121  -6.628  21.587  1.00  0.00           H
ATOM    132  HD3 LYS X   8       2.322  -5.459  20.672  1.00  0.00           H
ATOM    133  CE  LYS X   8       1.358  -5.711  22.521  1.00  0.00           C
ATOM    134  HE2 LYS X   8       1.945  -4.911  22.956  1.00  0.00           H
ATOM    135  HE3 LYS X   8       0.366  -5.459  22.132  1.00  0.00           H
ATOM    136  NZ  LYS X   8       1.144  -6.741  23.597  1.00  0.00           N
ATOM    137  HZ1 LYS X   8       2.062  -7.089  23.838  1.00  0.00           H
ATOM    138  HZ2 LYS X   8       0.619  -7.503  23.198  1.00  0.00           H
ATOM    139  HZ3 LYS X   8       0.603  -6.352  24.354  1.00  0.00           H
ATOM    140  C   LYS X   8       3.410  -9.732  18.197  1.00  0.00           C
ATOM    141  O   LYS X   8       4.191  -9.311  17.310  1.00  0.00           O
ATOM    142  N   GLY X   9       2.637 -10.832  18.047  1.00  0.00           N
ATOM    143  H   GLY X   9       2.081 -11.117  18.844  1.00  0.00           H
ATOM    144  CA  GLY X   9       2.451 -11.587  16.836  1.00  0.00           C
ATOM    145  HA2 GLY X   9       3.186 -11.473  16.040  1.00  0.00           H
ATOM    146  HA3 GLY X   9       2.441 -12.632  17.158  1.00  0.00           H
ATOM    147  C   GLY X   9       1.076 -11.248  16.201  1.00  0.00           C
ATOM    148  O   GLY X   9       0.341 -10.438  16.726  1.00  0.00           O
ATOM    149  N   LEU X  10       0.859 -11.852  15.057  1.00  0.00           N
ATOM    150  H   LEU X  10       1.522 -12.538  14.705  1.00  0.00           H
ATOM    151  CA  LEU X  10      -0.570 -11.848  14.497  1.00  0.00           C
ATOM    152  HA  LEU X  10      -0.921 -10.817  14.611  1.00  0.00           H
ATOM    153  CB  LEU X  10      -0.479 -12.129  12.969  1.00  0.00           C
ATOM    154  HB2 LEU X  10      -0.090 -13.138  12.869  1.00  0.00           H
ATOM    155  HB3 LEU X  10      -1.532 -12.187  12.671  1.00  0.00           H
ATOM    156  CG  LEU X  10       0.313 -11.148  12.105  1.00  0.00           C
ATOM    157  HG  LEU X  10       1.381 -11.260  12.304  1.00  0.00           H
ATOM    158  CD1 LEU X  10       0.117 -11.416  10.571  1.00  0.00           C
ATOM    159 HD11 LEU X  10       0.824 -10.872   9.938  1.00  0.00           H
ATOM    160 HD12 LEU X  10      -0.901 -11.273  10.215  1.00  0.00           H
ATOM    161 HD13 LEU X  10       0.336 -12.471  10.454  1.00  0.00           H
ATOM    162  CD2 LEU X  10      -0.095  -9.638  12.269  1.00  0.00           C
ATOM    163 HD21 LEU X  10       0.093  -9.228  13.259  1.00  0.00           H
ATOM    164 HD22 LEU X  10       0.502  -9.135  11.508  1.00  0.00           H
ATOM    165 HD23 LEU X  10      -1.137  -9.528  11.989  1.00  0.00           H
ATOM    166  C   LEU X  10      -1.516 -12.745  15.214  1.00  0.00           C
ATOM    167  O   LEU X  10      -1.248 -13.923  15.583  1.00  0.00           O
ATOM    168  N   CYX X  11      -2.696 -12.234  15.326  1.00  0.00           N
ATOM    169  H   CYX X  11      -2.865 -11.294  15.018  1.00  0.00           H
ATOM    170  CA  CYX X  11      -3.854 -13.017  15.718  1.00  0.00           C
ATOM    171  HA  CYX X  11      -3.616 -13.650  16.574  1.00  0.00           H
ATOM    172  CB  CYX X  11      -4.933 -12.107  16.282  1.00  0.00           C
ATOM    173  HB2 CYX X  11      -5.209 -11.496  15.412  1.00  0.00           H
ATOM    174  HB3 CYX X  11      -5.856 -12.659  16.468  1.00  0.00           H
ATOM    175  SG  CYX X  11      -4.601 -10.852  17.585  1.00  0.00           S
ATOM    176  C   CYX X  11      -4.260 -13.963  14.619  1.00  0.00           C
ATOM    177  O   CYX X  11      -3.896 -13.858  13.469  1.00  0.00           O
ATOM    178  N   THR X  12      -5.048 -15.029  14.901  1.00  0.00           N
ATOM    179  H   THR X  12      -5.238 -15.168  15.882  1.00  0.00           H
ATOM    180  CA  THR X  12      -5.570 -16.085  14.108  1.00  0.00           C
ATOM    181  HA  THR X  12      -4.705 -16.530  13.624  1.00  0.00           H
ATOM    182  CB  THR X  12      -6.312 -17.136  14.849  1.00  0.00           C
ATOM    183  HB  THR X  12      -7.139 -16.679  15.406  1.00  0.00           H
ATOM    184  CG2 THR X  12      -6.891 -18.208  13.942  1.00  0.00           C
ATOM    185 HG21 THR X  12      -7.100 -19.073  14.569  1.00  0.00           H
ATOM    186 HG22 THR X  12      -6.139 -18.545  13.223  1.00  0.00           H
ATOM    187 HG23 THR X  12      -7.768 -17.925  13.356  1.00  0.00           H
ATOM    188  OG1 THR X  12      -5.409 -17.707  15.783  1.00  0.00           O
ATOM    189  HG1 THR X  12      -5.952 -17.832  16.566  1.00  0.00           H
ATOM    190  C   THR X  12      -6.455 -15.568  13.003  1.00  0.00           C
ATOM    191  O   THR X  12      -7.352 -14.762  13.224  1.00  0.00           O
ATOM    192  N   ILE X  13      -6.230 -16.031  11.789  1.00  0.00           N
ATOM    193  H   ILE X  13      -5.445 -16.650  11.651  1.00  0.00           H
ATOM    194  CA  ILE X  13      -6.874 -15.497  10.533  1.00  0.00           C
ATOM    195  HA  ILE X  13      -7.778 -14.939  10.773  1.00  0.00           H
ATOM    196  CB  ILE X  13      -5.865 -14.643   9.768  1.00  0.00           C
ATOM    197  HB  ILE X  13      -5.152 -15.200   9.164  1.00  0.00           H
ATOM    198  CG2 ILE X  13      -6.699 -13.862   8.748  1.00  0.00           C
ATOM    199 HG21 ILE X  13      -7.273 -14.501   8.076  1.00  0.00           H
ATOM    200 HG22 ILE X  13      -6.073 -13.251   8.086  1.00  0.00           H
ATOM    201 HG23 ILE X  13      -7.331 -13.112   9.242  1.00  0.00           H
ATOM    202  CG1 ILE X  13      -4.996 -13.743  10.634  1.00  0.00           C
ATOM    203 HG12 ILE X  13      -5.598 -13.151  11.325  1.00  0.00           H
ATOM    204 HG13 ILE X  13      -4.399 -14.418  11.258  1.00  0.00           H
ATOM    205  CD1 ILE X  13      -3.942 -12.936   9.912  1.00  0.00           C
ATOM    206 HD11 ILE X  13      -3.387 -12.316  10.621  1.00  0.00           H
ATOM    207 HD12 ILE X  13      -4.340 -12.226   9.192  1.00  0.00           H
ATOM    208 HD13 ILE X  13      -3.302 -13.654   9.403  1.00  0.00           H
ATOM    209  C   ILE X  13      -7.340 -16.680   9.658  1.00  0.00           C
ATOM    210  O   ILE X  13      -6.552 -17.149   8.815  1.00  0.00           O
ATOM    211  N   ASN X  14      -8.609 -17.031   9.860  1.00  0.00           N
ATOM    212  H   ASN X  14      -9.137 -16.534  10.564  1.00  0.00           H
ATOM    213  CA  ASN X  14      -9.423 -17.978   9.006  1.00  0.00           C
ATOM    214  HA  ASN X  14      -8.858 -18.708   8.424  1.00  0.00           H
ATOM    215  CB  ASN X  14     -10.292 -18.712   9.962  1.00  0.00           C
ATOM    216  HB2 ASN X  14     -10.947 -17.947  10.378  1.00  0.00           H
ATOM    217  HB3 ASN X  14     -11.063 -19.278   9.446  1.00  0.00           H
ATOM    218  CG  ASN X  14      -9.479 -19.531  11.007  1.00  0.00           C
ATOM    219  OD1 ASN X  14      -8.517 -20.198  10.708  1.00  0.00           O
ATOM    220  ND2 ASN X  14      -9.872 -19.528  12.257  1.00  0.00           N
ATOM    221 HD21 ASN X  14     -10.724 -19.119  12.624  1.00  0.00           H
ATOM    222 HD22 ASN X  14      -9.291 -20.124  12.823  1.00  0.00           H
ATOM    223  C   ASN X  14     -10.144 -17.175   7.927  1.00  0.00           C
ATOM    224  O   ASN X  14     -10.478 -17.705   6.918  1.00  0.00           O
ATOM    225  N   SER X  15     -10.441 -15.902   8.173  1.00  0.00           N
ATOM    226  H   SER X  15     -10.061 -15.412   8.962  1.00  0.00           H
ATOM    227  CA  SER X  15     -11.076 -14.963   7.238  1.00  0.00           C
ATOM    228  HA  SER X  15     -10.814 -15.241   6.207  1.00  0.00           H
ATOM    229  CB  SER X  15     -12.597 -15.170   7.232  1.00  0.00           C
ATOM    230  HB2 SER X  15     -13.093 -14.679   6.404  1.00  0.00           H
ATOM    231  HB3 SER X  15     -12.704 -16.207   6.927  1.00  0.00           H
ATOM    232  OG  SER X  15     -13.208 -14.772   8.488  1.00  0.00           O
ATOM    233  HG  SER X  15     -12.961 -15.447   9.134  1.00  0.00           H
ATOM    234  C   SER X  15     -10.705 -13.530   7.456  1.00  0.00           C
ATOM    235  O   SER X  15      -9.802 -13.226   8.273  1.00  0.00           O
ATOM    236  N   TRP X  16     -11.372 -12.545   6.732  1.00  0.00           N
ATOM    237  H   TRP X  16     -12.087 -12.838   6.079  1.00  0.00           H
ATOM    238  CA  TRP X  16     -11.234 -11.118   6.778  1.00  0.00           C
ATOM    239  HA  TRP X  16     -10.744 -10.736   7.671  1.00  0.00           H
ATOM    240  CB  TRP X  16     -10.309 -10.732   5.570  1.00  0.00           C
ATOM    241  HB2 TRP X  16     -10.742 -11.133   4.653  1.00  0.00           H
ATOM    242  HB3 TRP X  16     -10.226  -9.652   5.406  1.00  0.00           H
ATOM    243  CG  TRP X  16      -8.898 -11.254   5.587  1.00  0.00           C
ATOM    244  CD1 TRP X  16      -8.512 -12.526   5.290  1.00  0.00           C
ATOM    245  HD1 TRP X  16      -9.236 -13.252   4.919  1.00  0.00           H
ATOM    246  NE1 TRP X  16      -7.186 -12.654   5.475  1.00  0.00           N
ATOM    247  HE1 TRP X  16      -6.687 -13.508   5.309  1.00  0.00           H
ATOM    248  CE2 TRP X  16      -6.580 -11.426   5.758  1.00  0.00           C
ATOM    249  CZ2 TRP X  16      -5.250 -11.089   5.990  1.00  0.00           C
ATOM    250  HZ2 TRP X  16      -4.495 -11.864   5.907  1.00  0.00           H
ATOM    251  CH2 TRP X  16      -4.950  -9.754   6.425  1.00  0.00           C
ATOM    252  HH2 TRP X  16      -3.931  -9.557   6.726  1.00  0.00           H
ATOM    253  CZ3 TRP X  16      -6.015  -8.928   6.721  1.00  0.00           C
ATOM    254  HZ3 TRP X  16      -5.789  -8.027   7.256  1.00  0.00           H
ATOM    255  CE3 TRP X  16      -7.318  -9.298   6.372  1.00  0.00           C
ATOM    256  HE3 TRP X  16      -8.099  -8.578   6.527  1.00  0.00           H
ATOM    257  CD2 TRP X  16      -7.662 -10.507   5.918  1.00  0.00           C
ATOM    258  C   TRP X  16     -12.637 -10.501   6.736  1.00  0.00           C
ATOM    259  O   TRP X  16     -13.539 -11.054   6.131  1.00  0.00           O
ATOM    260  N   HID X  17     -12.766  -9.343   7.337  1.00  0.00           N
ATOM    261  H   HID X  17     -11.966  -8.956   7.813  1.00  0.00           H
ATOM    262  CA  HID X  17     -14.055  -8.615   7.628  1.00  0.00           C
ATOM    263  HA  HID X  17     -14.805  -8.933   6.899  1.00  0.00           H
ATOM    264  CB  HID X  17     -14.345  -8.832   9.104  1.00  0.00           C
ATOM    265  HB2 HID X  17     -14.241  -9.885   9.332  1.00  0.00           H
ATOM    266  HB3 HID X  17     -13.516  -8.250   9.521  1.00  0.00           H
ATOM    267  CG  HID X  17     -15.580  -8.299   9.798  1.00  0.00           C
ATOM    268  ND1 HID X  17     -15.956  -6.988  10.182  1.00  0.00           N
ATOM    269  HD1 HID X  17     -15.375  -6.156  10.156  1.00  0.00           H
ATOM    270  CE1 HID X  17     -17.177  -6.939  10.663  1.00  0.00           C
ATOM    271  HE1 HID X  17     -17.811  -6.058  10.733  1.00  0.00           H
ATOM    272  NE2 HID X  17     -17.651  -8.172  10.773  1.00  0.00           N
ATOM    273  CD2 HID X  17     -16.682  -9.013  10.211  1.00  0.00           C
ATOM    274  HD2 HID X  17     -16.773 -10.086  10.144  1.00  0.00           H
ATOM    275  C   HID X  17     -13.897  -7.098   7.344  1.00  0.00           C
ATOM    276  O   HID X  17     -12.793  -6.514   7.577  1.00  0.00           O
ATOM    277  N   ILE X  18     -14.952  -6.440   7.033  1.00  0.00           N
ATOM    278  H   ILE X  18     -15.797  -6.918   6.765  1.00  0.00           H
ATOM    279  CA  ILE X  18     -15.018  -4.959   6.947  1.00  0.00           C
ATOM    280  HA  ILE X  18     -14.354  -4.611   6.150  1.00  0.00           H
ATOM    281  CB  ILE X  18     -16.465  -4.631   6.584  1.00  0.00           C
ATOM    282  HB  ILE X  18     -16.800  -5.144   5.689  1.00  0.00           H
ATOM    283  CG2 ILE X  18     -17.430  -5.043   7.676  1.00  0.00           C
ATOM    284 HG21 ILE X  18     -17.204  -4.477   8.581  1.00  0.00           H
ATOM    285 HG22 ILE X  18     -17.361  -6.117   7.800  1.00  0.00           H
ATOM    286 HG23 ILE X  18     -18.459  -4.920   7.337  1.00  0.00           H
ATOM    287  CG1 ILE X  18     -16.756  -3.068   6.340  1.00  0.00           C
ATOM    288 HG12 ILE X  18     -17.817  -2.976   6.098  1.00  0.00           H
ATOM    289 HG13 ILE X  18     -16.590  -2.594   7.311  1.00  0.00           H
ATOM    290  CD1 ILE X  18     -15.884  -2.340   5.342  1.00  0.00           C
ATOM    291 HD11 ILE X  18     -16.308  -1.352   5.125  1.00  0.00           H
ATOM    292 HD12 ILE X  18     -15.835  -2.868   4.392  1.00  0.00           H
ATOM    293 HD13 ILE X  18     -14.921  -2.147   5.806  1.00  0.00           H
ATOM    294  C   ILE X  18     -14.547  -4.130   8.219  1.00  0.00           C
ATOM    295  O   ILE X  18     -14.814  -4.574   9.333  1.00  0.00           O
ATOM    296  N   TYR X  19     -13.756  -3.053   8.010  1.00  0.00           N
ATOM    297  H   TYR X  19     -13.574  -2.852   7.039  1.00  0.00           H
ATOM    298  CA  TYR X  19     -13.321  -2.120   9.006  1.00  0.00           C
ATOM    299  HA  TYR X  19     -13.679  -2.439   9.988  1.00  0.00           H
ATOM    300  CB  TYR X  19     -11.844  -2.205   9.156  1.00  0.00           C
ATOM    301  HB2 TYR X  19     -11.565  -3.246   9.304  1.00  0.00           H
ATOM    302  HB3 TYR X  19     -11.351  -1.795   8.269  1.00  0.00           H
ATOM    303  CG  TYR X  19     -11.224  -1.435  10.295  1.00  0.00           C
ATOM    304  CD1 TYR X  19     -10.849  -0.076  10.085  1.00  0.00           C
ATOM    305  HD1 TYR X  19     -10.840   0.364   9.104  1.00  0.00           H
ATOM    306  CE1 TYR X  19     -10.390   0.646  11.187  1.00  0.00           C
ATOM    307  HE1 TYR X  19     -10.099   1.676  11.054  1.00  0.00           H
ATOM    308  CZ  TYR X  19     -10.226   0.114  12.435  1.00  0.00           C
ATOM    309  OH  TYR X  19      -9.793   0.939  13.372  1.00  0.00           O
ATOM    310  HH  TYR X  19      -9.623   0.473  14.196  1.00  0.00           H
ATOM    311  CE2 TYR X  19     -10.563  -1.223  12.659  1.00  0.00           C
ATOM    312  HE2 TYR X  19     -10.461  -1.671  13.628  1.00  0.00           H
ATOM    313  CD2 TYR X  19     -11.048  -1.992  11.580  1.00  0.00           C
ATOM    314  HD2 TYR X  19     -11.226  -3.056  11.636  1.00  0.00           H
ATOM    315  C   TYR X  19     -13.745  -0.655   8.848  1.00  0.00           C
ATOM    316  O   TYR X  19     -13.993   0.066   9.811  1.00  0.00           O
ATOM    317  N   GLY X  20     -13.818  -0.221   7.572  1.00  0.00           N
ATOM    318  H   GLY X  20     -13.672  -0.810   6.773  1.00  0.00           H
ATOM    319  CA  GLY X  20     -14.484   1.122   7.263  1.00  0.00           C
ATOM    320  HA2 GLY X  20     -15.500   1.059   7.653  1.00  0.00           H
ATOM    321  HA3 GLY X  20     -13.968   1.896   7.836  1.00  0.00           H
ATOM    322  C   GLY X  20     -14.424   1.623   5.866  1.00  0.00           C
ATOM    323  O   GLY X  20     -13.684   1.116   4.997  1.00  0.00           O
ATOM    324  N   LYS X  21     -15.297   2.521   5.575  1.00  0.00           N
ATOM    325  H   LYS X  21     -15.823   3.043   6.264  1.00  0.00           H
ATOM    326  CA  LYS X  21     -15.480   3.056   4.236  1.00  0.00           C
ATOM    327  HA  LYS X  21     -14.513   3.037   3.741  1.00  0.00           H
ATOM    328  CB  LYS X  21     -16.404   1.994   3.556  1.00  0.00           C
ATOM    329  HB2 LYS X  21     -15.832   1.083   3.401  1.00  0.00           H
ATOM    330  HB3 LYS X  21     -17.278   1.759   4.171  1.00  0.00           H
ATOM    331  CG  LYS X  21     -16.920   2.476   2.139  1.00  0.00           C
ATOM    332  HG2 LYS X  21     -17.568   3.342   2.278  1.00  0.00           H
ATOM    333  HG3 LYS X  21     -16.079   2.704   1.483  1.00  0.00           H
ATOM    334  CD  LYS X  21     -17.494   1.269   1.383  1.00  0.00           C
ATOM    335  HD2 LYS X  21     -16.804   0.438   1.230  1.00  0.00           H
ATOM    336  HD3 LYS X  21     -18.324   0.825   1.941  1.00  0.00           H
ATOM    337  CE  LYS X  21     -17.915   1.561  -0.037  1.00  0.00           C
ATOM    338  HE2 LYS X  21     -18.594   2.413  -0.123  1.00  0.00           H
ATOM    339  HE3 LYS X  21     -16.977   1.875  -0.496  1.00  0.00           H
ATOM    340  NZ  LYS X  21     -18.543   0.400  -0.795  1.00  0.00           N
ATOM    341  HZ1 LYS X  21     -18.727   0.728  -1.733  1.00  0.00           H
ATOM    342  HZ2 LYS X  21     -19.416   0.072  -0.420  1.00  0.00           H
ATOM    343  HZ3 LYS X  21     -17.951  -0.411  -0.772  1.00  0.00           H
ATOM    344  C   LYS X  21     -16.146   4.421   4.235  1.00  0.00           C
ATOM    345  O   LYS X  21     -17.143   4.767   4.805  1.00  0.00           O
ATOM    346  N   ASH X  22     -15.576   5.263   3.390  1.00  0.00           N
ATOM    347  H   ASH X  22     -14.733   4.864   2.994  1.00  0.00           H
ATOM    348  CA  ASH X  22     -15.896   6.725   3.221  1.00  0.00           C
ATOM    349  HA  ASH X  22     -16.027   7.129   4.222  1.00  0.00           H
ATOM    350  CB  ASH X  22     -14.726   7.541   2.661  1.00  0.00           C
ATOM    351  HB2 ASH X  22     -14.533   7.182   1.657  1.00  0.00           H
ATOM    352  HB3 ASH X  22     -15.106   8.549   2.518  1.00  0.00           H
ATOM    353  CG  ASH X  22     -13.426   7.435   3.458  1.00  0.00           C
ATOM    354  OD1 ASH X  22     -13.393   7.338   4.648  1.00  0.00           O
ATOM    355  OD2 ASH X  22     -12.301   7.636   2.756  1.00  0.00           O
ATOM    356  HD2 ASH X  22     -12.462   7.376   1.841  1.00  0.00           H
ATOM    357  C   ASH X  22     -17.243   7.041   2.551  1.00  0.00           C
ATOM    358  O   ASH X  22     -17.903   8.015   2.950  1.00  0.00           O
ATOM    359  N   ASN X  23     -17.744   6.264   1.582  1.00  0.00           N
ATOM    360  H   ASN X  23     -17.149   5.524   1.231  1.00  0.00           H
ATOM    361  CA  ASN X  23     -18.976   6.352   0.853  1.00  0.00           C
ATOM    362  HA  ASN X  23     -18.826   5.587   0.095  1.00  0.00           H
ATOM    363  CB  ASN X  23     -20.191   5.935   1.611  1.00  0.00           C
ATOM    364  HB2 ASN X  23     -20.381   6.577   2.469  1.00  0.00           H
ATOM    365  HB3 ASN X  23     -21.093   5.965   1.002  1.00  0.00           H
ATOM    366  CG  ASN X  23     -20.173   4.471   1.923  1.00  0.00           C
ATOM    367  OD1 ASN X  23     -20.213   3.673   0.999  1.00  0.00           O
ATOM    368  ND2 ASN X  23     -20.032   4.158   3.147  1.00  0.00           N
ATOM    369 HD21 ASN X  23     -20.167   4.906   3.811  1.00  0.00           H
ATOM    370 HD22 ASN X  23     -20.178   3.202   3.444  1.00  0.00           H
ATOM    371  C   ASN X  23     -19.236   7.702   0.127  1.00  0.00           C
ATOM    372  O   ASN X  23     -20.367   8.010  -0.231  1.00  0.00           O
ATOM    373  N   ALA X  24     -18.217   8.548  -0.051  1.00  0.00           N
ATOM    374  H   ALA X  24     -17.294   8.344   0.305  1.00  0.00           H
ATOM    375  CA  ALA X  24     -18.313   9.889  -0.617  1.00  0.00           C
ATOM    376  HA  ALA X  24     -19.077  10.317   0.027  1.00  0.00           H
ATOM    377  CB  ALA X  24     -16.801  10.462  -0.560  1.00  0.00           C
ATOM    378  HB1 ALA X  24     -16.409  10.350   0.454  1.00  0.00           H
ATOM    379  HB2 ALA X  24     -16.839  11.518  -0.839  1.00  0.00           H
ATOM    380  HB3 ALA X  24     -16.190  10.062  -1.370  1.00  0.00           H
ATOM    381  C   ALA X  24     -19.016  10.022  -2.031  1.00  0.00           C
ATOM    382  O   ALA X  24     -19.478  11.122  -2.351  1.00  0.00           O
ATOM    383  N   VAL X  25     -18.936   8.992  -2.934  1.00  0.00           N
ATOM    384  H   VAL X  25     -18.529   8.143  -2.561  1.00  0.00           H
ATOM    385  CA  VAL X  25     -19.286   9.052  -4.362  1.00  0.00           C
ATOM    386  HA  VAL X  25     -18.690   9.847  -4.799  1.00  0.00           H
ATOM    387  CB  VAL X  25     -18.764   7.770  -5.187  1.00  0.00           C
ATOM    388  HB  VAL X  25     -17.810   7.351  -4.867  1.00  0.00           H
ATOM    389  CG1 VAL X  25     -19.765   6.619  -5.101  1.00  0.00           C
ATOM    390 HG11 VAL X  25     -20.771   6.808  -5.490  1.00  0.00           H
ATOM    391 HG12 VAL X  25     -19.392   5.736  -5.626  1.00  0.00           H
ATOM    392 HG13 VAL X  25     -19.915   6.362  -4.058  1.00  0.00           H
ATOM    393  CG2 VAL X  25     -18.515   8.127  -6.640  1.00  0.00           C
ATOM    394 HG21 VAL X  25     -19.390   8.521  -7.177  1.00  0.00           H
ATOM    395 HG22 VAL X  25     -18.112   7.193  -7.032  1.00  0.00           H
ATOM    396 HG23 VAL X  25     -17.737   8.889  -6.618  1.00  0.00           H
ATOM    397  C   VAL X  25     -20.750   9.424  -4.575  1.00  0.00           C
ATOM    398  O   VAL X  25     -20.995  10.048  -5.565  1.00  0.00           O
ATOM    399  N   ARG X  26     -21.550   9.074  -3.616  1.00  0.00           N
ATOM    400  H   ARG X  26     -21.147   8.472  -2.918  1.00  0.00           H
ATOM    401  CA  ARG X  26     -22.931   9.542  -3.489  1.00  0.00           C
ATOM    402  HA  ARG X  26     -23.400   9.199  -4.406  1.00  0.00           H
ATOM    403  CB  ARG X  26     -23.421   8.674  -2.284  1.00  0.00           C
ATOM    404  HB2 ARG X  26     -23.000   7.709  -2.559  1.00  0.00           H
ATOM    405  HB3 ARG X  26     -22.900   8.949  -1.368  1.00  0.00           H
ATOM    406  CG  ARG X  26     -24.942   8.585  -2.077  1.00  0.00           C
ATOM    407  HG2 ARG X  26     -25.061   7.790  -1.338  1.00  0.00           H
ATOM    408  HG3 ARG X  26     -25.417   9.446  -1.616  1.00  0.00           H
ATOM    409  CD  ARG X  26     -25.810   8.195  -3.294  1.00  0.00           C
ATOM    410  HD2 ARG X  26     -25.666   8.925  -4.085  1.00  0.00           H
ATOM    411  HD3 ARG X  26     -25.468   7.194  -3.555  1.00  0.00           H
ATOM    412  NE  ARG X  26     -27.281   8.039  -3.008  1.00  0.00           N
ATOM    413  HE  ARG X  26     -27.721   8.558  -2.260  1.00  0.00           H
ATOM    414  CZ  ARG X  26     -28.112   7.225  -3.667  1.00  0.00           C
ATOM    415  NH1 ARG X  26     -27.712   6.614  -4.715  1.00  0.00           N
ATOM    416 HH11 ARG X  26     -26.762   6.673  -5.045  1.00  0.00           H
ATOM    417 HH12 ARG X  26     -28.448   6.145  -5.225  1.00  0.00           H
ATOM    418  NH2 ARG X  26     -29.374   7.192  -3.331  1.00  0.00           N
ATOM    419 HH21 ARG X  26     -29.754   7.729  -2.560  1.00  0.00           H
ATOM    420 HH22 ARG X  26     -30.071   6.717  -3.884  1.00  0.00           H
ATOM    421  C   ARG X  26     -23.197  11.089  -3.290  1.00  0.00           C
ATOM    422  O   ARG X  26     -24.372  11.451  -3.375  1.00  0.00           O
ATOM    423  N   ILE X  27     -22.163  11.898  -3.008  1.00  0.00           N
ATOM    424  H   ILE X  27     -21.240  11.497  -2.968  1.00  0.00           H
ATOM    425  CA  ILE X  27     -22.365  13.361  -2.833  1.00  0.00           C
ATOM    426  HA  ILE X  27     -23.268  13.630  -3.371  1.00  0.00           H
ATOM    427  CB  ILE X  27     -22.425  13.731  -1.310  1.00  0.00           C
ATOM    428  HB  ILE X  27     -22.465  14.818  -1.341  1.00  0.00           H
ATOM    429  CG2 ILE X  27     -23.653  13.170  -0.637  1.00  0.00           C
ATOM    430 HG21 ILE X  27     -23.790  12.100  -0.481  1.00  0.00           H
ATOM    431 HG22 ILE X  27     -24.512  13.501  -1.216  1.00  0.00           H
ATOM    432 HG23 ILE X  27     -23.806  13.640   0.335  1.00  0.00           H
ATOM    433  CG1 ILE X  27     -21.126  13.414  -0.529  1.00  0.00           C
ATOM    434 HG12 ILE X  27     -21.218  12.339  -0.364  1.00  0.00           H
ATOM    435 HG13 ILE X  27     -20.274  13.653  -1.152  1.00  0.00           H
ATOM    436  CD1 ILE X  27     -21.160  14.240   0.867  1.00  0.00           C
ATOM    437 HD11 ILE X  27     -20.166  14.066   1.279  1.00  0.00           H
ATOM    438 HD12 ILE X  27     -22.003  14.048   1.529  1.00  0.00           H
ATOM    439 HD13 ILE X  27     -21.186  15.283   0.545  1.00  0.00           H
ATOM    440  C   ILE X  27     -21.208  14.182  -3.452  1.00  0.00           C
ATOM    441  O   ILE X  27     -21.232  15.432  -3.374  1.00  0.00           O
ATOM    442  N   GLY X  28     -20.301  13.564  -4.199  1.00  0.00           N
ATOM    443  H   GLY X  28     -20.242  12.559  -4.236  1.00  0.00           H
ATOM    444  CA  GLY X  28     -19.272  14.333  -4.957  1.00  0.00           C
ATOM    445  HA2 GLY X  28     -18.666  14.859  -4.224  1.00  0.00           H
ATOM    446  HA3 GLY X  28     -18.702  13.613  -5.548  1.00  0.00           H
ATOM    447  C   GLY X  28     -19.716  15.507  -5.864  1.00  0.00           C
ATOM    448  O   GLY X  28     -18.877  16.327  -6.147  1.00  0.00           O
ATOM    449  N   GLU X  29     -20.988  15.671  -6.184  1.00  0.00           N
ATOM    450  H   GLU X  29     -21.643  14.935  -5.959  1.00  0.00           H
ATOM    451  CA  GLU X  29     -21.495  16.954  -6.869  1.00  0.00           C
ATOM    452  HA  GLU X  29     -20.661  17.562  -7.218  1.00  0.00           H
ATOM    453  CB  GLU X  29     -22.373  16.447  -8.065  1.00  0.00           C
ATOM    454  HB2 GLU X  29     -23.171  15.753  -7.771  1.00  0.00           H
ATOM    455  HB3 GLU X  29     -22.754  17.325  -8.575  1.00  0.00           H
ATOM    456  CG  GLU X  29     -21.432  15.887  -9.157  1.00  0.00           C
ATOM    457  HG2 GLU X  29     -21.000  16.720  -9.709  1.00  0.00           H
ATOM    458  HG3 GLU X  29     -20.660  15.246  -8.742  1.00  0.00           H
ATOM    459  CD  GLU X  29     -22.207  14.952 -10.151  1.00  0.00           C
ATOM    460  OE1 GLU X  29     -21.478  14.218 -10.826  1.00  0.00           O
ATOM    461  OE2 GLU X  29     -23.478  14.950 -10.185  1.00  0.00           O
ATOM    462  C   GLU X  29     -22.298  17.878  -5.990  1.00  0.00           C
ATOM    463  O   GLU X  29     -22.415  19.034  -6.364  1.00  0.00           O
ATOM    464  N   ASP X  30     -22.540  17.488  -4.726  1.00  0.00           N
ATOM    465  H   ASP X  30     -22.282  16.545  -4.449  1.00  0.00           H
ATOM    466  CA  ASP X  30     -23.152  18.344  -3.647  1.00  0.00           C
ATOM    467  HA  ASP X  30     -23.712  19.120  -4.163  1.00  0.00           H
ATOM    468  CB  ASP X  30     -24.269  17.500  -2.971  1.00  0.00           C
ATOM    469  HB2 ASP X  30     -23.886  16.766  -2.264  1.00  0.00           H
ATOM    470  HB3 ASP X  30     -24.908  18.212  -2.432  1.00  0.00           H
ATOM    471  CG  ASP X  30     -25.119  16.619  -3.874  1.00  0.00           C
ATOM    472  OD1 ASP X  30     -24.708  15.628  -4.529  1.00  0.00           O
ATOM    473  OD2 ASP X  30     -26.327  16.990  -3.887  1.00  0.00           O
ATOM    474  C   ASP X  30     -22.158  18.889  -2.689  1.00  0.00           C
ATOM    475  O   ASP X  30     -22.361  20.001  -2.187  1.00  0.00           O
ATOM    476  N   SER X  31     -20.925  18.297  -2.511  1.00  0.00           N
ATOM    477  H   SER X  31     -20.725  17.429  -2.981  1.00  0.00           H
ATOM    478  CA  SER X  31     -19.922  18.875  -1.648  1.00  0.00           C
ATOM    479  HA  SER X  31     -20.063  19.920  -1.402  1.00  0.00           H
ATOM    480  CB  SER X  31     -19.852  18.114  -0.316  1.00  0.00           C
ATOM    481  HB2 SER X  31     -20.882  17.824  -0.085  1.00  0.00           H
ATOM    482  HB3 SER X  31     -19.343  17.163  -0.498  1.00  0.00           H
ATOM    483  OG  SER X  31     -19.153  18.951   0.631  1.00  0.00           O
ATOM    484  HG  SER X  31     -19.166  18.599   1.516  1.00  0.00           H
ATOM    485  C   SER X  31     -18.524  18.843  -2.320  1.00  0.00           C
ATOM    486  O   SER X  31     -18.266  18.104  -3.206  1.00  0.00           O
ATOM    487  N   ASP X  32     -17.680  19.761  -1.908  1.00  0.00           N
ATOM    488  H   ASP X  32     -17.974  20.433  -1.205  1.00  0.00           H
ATOM    489  CA  ASP X  32     -16.311  19.968  -2.336  1.00  0.00           C
ATOM    490  HA  ASP X  32     -16.393  20.042  -3.419  1.00  0.00           H
ATOM    491  CB  ASP X  32     -15.813  21.414  -1.884  1.00  0.00           C
ATOM    492  HB2 ASP X  32     -15.729  21.362  -0.798  1.00  0.00           H
ATOM    493  HB3 ASP X  32     -14.753  21.430  -2.151  1.00  0.00           H
ATOM    494  CG  ASP X  32     -16.547  22.603  -2.512  1.00  0.00           C
ATOM    495  OD1 ASP X  32     -16.279  23.688  -1.957  1.00  0.00           O
ATOM    496  OD2 ASP X  32     -17.328  22.387  -3.457  1.00  0.00           O
ATOM    497  C   ASP X  32     -15.315  18.814  -1.967  1.00  0.00           C
ATOM    498  O   ASP X  32     -14.260  19.008  -1.423  1.00  0.00           O
ATOM    499  N   VAL X  33     -15.718  17.555  -2.257  1.00  0.00           N
ATOM    500  H   VAL X  33     -16.616  17.546  -2.720  1.00  0.00           H
ATOM    501  CA  VAL X  33     -14.943  16.278  -2.181  1.00  0.00           C
ATOM    502  HA  VAL X  33     -14.621  16.088  -1.160  1.00  0.00           H
ATOM    503  CB  VAL X  33     -15.829  15.007  -2.531  1.00  0.00           C
ATOM    504  HB  VAL X  33     -16.428  15.296  -3.402  1.00  0.00           H
ATOM    505  CG1 VAL X  33     -15.020  13.762  -2.855  1.00  0.00           C
ATOM    506 HG11 VAL X  33     -14.632  13.902  -3.868  1.00  0.00           H
ATOM    507 HG12 VAL X  33     -14.331  13.591  -2.026  1.00  0.00           H
ATOM    508 HG13 VAL X  33     -15.691  12.909  -2.792  1.00  0.00           H
ATOM    509  CG2 VAL X  33     -16.929  14.711  -1.490  1.00  0.00           C
ATOM    510 HG21 VAL X  33     -17.382  13.745  -1.710  1.00  0.00           H
ATOM    511 HG22 VAL X  33     -17.635  15.522  -1.594  1.00  0.00           H
ATOM    512 HG23 VAL X  33     -16.560  14.754  -0.471  1.00  0.00           H
ATOM    513  C   VAL X  33     -13.779  16.421  -3.187  1.00  0.00           C
ATOM    514  O   VAL X  33     -14.010  16.738  -4.390  1.00  0.00           O
ATOM    515  N   LEU X  34     -12.579  16.030  -2.803  1.00  0.00           N
ATOM    516  H   LEU X  34     -12.538  15.661  -1.871  1.00  0.00           H
ATOM    517  CA  LEU X  34     -11.330  15.976  -3.650  1.00  0.00           C
ATOM    518  HA  LEU X  34     -11.417  16.810  -4.351  1.00  0.00           H
ATOM    519  CB  LEU X  34     -10.160  16.045  -2.631  1.00  0.00           C
ATOM    520  HB2 LEU X  34     -10.238  15.179  -1.984  1.00  0.00           H
ATOM    521  HB3 LEU X  34      -9.268  15.903  -3.257  1.00  0.00           H
ATOM    522  CG  LEU X  34     -10.072  17.409  -1.936  1.00  0.00           C
ATOM    523  HG  LEU X  34     -11.013  17.832  -1.607  1.00  0.00           H
ATOM    524  CD1 LEU X  34      -9.153  17.223  -0.725  1.00  0.00           C
ATOM    525 HD11 LEU X  34      -9.483  16.406  -0.080  1.00  0.00           H
ATOM    526 HD12 LEU X  34      -8.979  18.156  -0.195  1.00  0.00           H
ATOM    527 HD13 LEU X  34      -8.146  17.015  -1.100  1.00  0.00           H
ATOM    528  CD2 LEU X  34      -9.425  18.428  -2.844  1.00  0.00           C
ATOM    529 HD21 LEU X  34      -8.496  18.036  -3.239  1.00  0.00           H
ATOM    530 HD22 LEU X  34     -10.123  18.694  -3.637  1.00  0.00           H
ATOM    531 HD23 LEU X  34      -9.292  19.268  -2.167  1.00  0.00           H
ATOM    532  C   LEU X  34     -11.266  14.645  -4.543  1.00  0.00           C
ATOM    533  O   LEU X  34     -11.374  13.544  -3.946  1.00  0.00           O
ATOM    534  N   VAL X  35     -10.874  14.801  -5.816  1.00  0.00           N
ATOM    535  H   VAL X  35     -10.688  15.746  -6.125  1.00  0.00           H
ATOM    536  CA  VAL X  35     -10.234  13.722  -6.588  1.00  0.00           C
ATOM    537  HA  VAL X  35     -10.967  12.933  -6.463  1.00  0.00           H
ATOM    538  CB  VAL X  35     -10.121  14.223  -8.036  1.00  0.00           C
ATOM    539  HB  VAL X  35      -9.604  15.189  -7.989  1.00  0.00           H
ATOM    540  CG1 VAL X  35      -9.365  13.210  -8.849  1.00  0.00           C
ATOM    541 HG11 VAL X  35      -8.301  13.403  -8.761  1.00  0.00           H
ATOM    542 HG12 VAL X  35      -9.532  12.205  -8.469  1.00  0.00           H
ATOM    543 HG13 VAL X  35      -9.644  13.224  -9.909  1.00  0.00           H
ATOM    544  CG2 VAL X  35     -11.451  14.474  -8.737  1.00  0.00           C
ATOM    545 HG21 VAL X  35     -11.961  13.527  -8.934  1.00  0.00           H
ATOM    546 HG22 VAL X  35     -11.247  15.032  -9.649  1.00  0.00           H
ATOM    547 HG23 VAL X  35     -12.053  15.137  -8.116  1.00  0.00           H
ATOM    548  C   VAL X  35      -8.852  13.290  -5.918  1.00  0.00           C
ATOM    549  O   VAL X  35      -8.025  14.117  -5.470  1.00  0.00           O
ATOM    550  N   THR X  36      -8.558  11.991  -5.924  1.00  0.00           N
ATOM    551  H   THR X  36      -9.231  11.409  -6.423  1.00  0.00           H
ATOM    552  CA  THR X  36      -7.464  11.321  -5.180  1.00  0.00           C
ATOM    553  HA  THR X  36      -6.697  12.084  -5.057  1.00  0.00           H
ATOM    554  CB  THR X  36      -7.987  10.826  -3.881  1.00  0.00           C
ATOM    555  HB  THR X  36      -7.321  10.176  -3.304  1.00  0.00           H
ATOM    556  CG2 THR X  36      -8.310  11.876  -2.832  1.00  0.00           C
ATOM    557 HG21 THR X  36      -7.378  12.392  -2.619  1.00  0.00           H
ATOM    558 HG22 THR X  36      -8.609  11.409  -1.895  1.00  0.00           H
ATOM    559 HG23 THR X  36      -9.155  12.505  -3.107  1.00  0.00           H
ATOM    560  OG1 THR X  36      -9.187  10.142  -4.010  1.00  0.00           O
ATOM    561  HG1 THR X  36      -9.126   9.206  -4.187  1.00  0.00           H
ATOM    562  C   THR X  36      -7.019  10.047  -5.903  1.00  0.00           C
ATOM    563  O   THR X  36      -7.821   9.492  -6.661  1.00  0.00           O
ATOM    564  N   ARG X  37      -5.781   9.612  -5.688  1.00  0.00           N
ATOM    565  H   ARG X  37      -5.265  10.154  -5.012  1.00  0.00           H
ATOM    566  CA  ARG X  37      -5.164   8.395  -6.109  1.00  0.00           C
ATOM    567  HA  ARG X  37      -5.910   7.591  -6.138  1.00  0.00           H
ATOM    568  CB  ARG X  37      -4.519   8.553  -7.556  1.00  0.00           C
ATOM    569  HB2 ARG X  37      -4.123   9.567  -7.702  1.00  0.00           H
ATOM    570  HB3 ARG X  37      -3.750   7.831  -7.802  1.00  0.00           H
ATOM    571  CG  ARG X  37      -5.588   8.376  -8.664  1.00  0.00           C
ATOM    572  HG2 ARG X  37      -6.192   9.275  -8.744  1.00  0.00           H
ATOM    573  HG3 ARG X  37      -5.030   8.397  -9.597  1.00  0.00           H
ATOM    574  CD  ARG X  37      -6.478   7.137  -8.685  1.00  0.00           C
ATOM    575  HD2 ARG X  37      -7.236   7.339  -7.917  1.00  0.00           H
ATOM    576  HD3 ARG X  37      -6.990   6.920  -9.621  1.00  0.00           H
ATOM    577  NE  ARG X  37      -5.795   5.835  -8.328  1.00  0.00           N
ATOM    578  HE  ARG X  37      -5.984   5.402  -7.437  1.00  0.00           H
ATOM    579  CZ  ARG X  37      -4.790   5.219  -8.954  1.00  0.00           C
ATOM    580  NH1 ARG X  37      -4.086   5.563 -10.016  1.00  0.00           N
ATOM    581 HH11 ARG X  37      -4.282   6.401 -10.543  1.00  0.00           H
ATOM    582 HH12 ARG X  37      -3.300   4.991 -10.298  1.00  0.00           H
ATOM    583  NH2 ARG X  37      -4.473   4.056  -8.421  1.00  0.00           N
ATOM    584 HH21 ARG X  37      -5.034   3.676  -7.680  1.00  0.00           H
ATOM    585 HH22 ARG X  37      -3.901   3.404  -8.928  1.00  0.00           H
ATOM    586  C   ARG X  37      -4.079   7.811  -5.279  1.00  0.00           C
ATOM    587  O   ARG X  37      -3.485   8.567  -4.527  1.00  0.00           O
ATOM    588  N   GLU X  38      -3.914   6.481  -5.330  1.00  0.00           N
ATOM    589  H   GLU X  38      -4.408   6.005  -6.067  1.00  0.00           H
ATOM    590  CA  GLU X  38      -2.932   5.633  -4.525  1.00  0.00           C
ATOM    591  HA  GLU X  38      -3.172   4.584  -4.689  1.00  0.00           H
ATOM    592  CB  GLU X  38      -1.549   5.838  -5.137  1.00  0.00           C
ATOM    593  HB2 GLU X  38      -1.226   6.863  -4.936  1.00  0.00           H
ATOM    594  HB3 GLU X  38      -0.796   5.152  -4.748  1.00  0.00           H
ATOM    595  CG  GLU X  38      -1.425   5.753  -6.682  1.00  0.00           C
ATOM    596  HG2 GLU X  38      -1.865   4.812  -7.030  1.00  0.00           H
ATOM    597  HG3 GLU X  38      -1.899   6.622  -7.143  1.00  0.00           H
ATOM    598  CD  GLU X  38       0.021   5.715  -7.214  1.00  0.00           C
ATOM    599  OE1 GLU X  38       0.509   6.805  -7.591  1.00  0.00           O
ATOM    600  OE2 GLU X  38       0.816   4.692  -7.166  1.00  0.00           O
ATOM    601  C   GLU X  38      -3.005   5.817  -3.054  1.00  0.00           C
ATOM    602  O   GLU X  38      -2.129   6.397  -2.515  1.00  0.00           O
ATOM    603  N   PRO X  39      -4.081   5.353  -2.385  1.00  0.00           N
ATOM    604  CD  PRO X  39      -5.195   4.669  -2.910  1.00  0.00           C
ATOM    605  HD2 PRO X  39      -4.878   3.746  -3.411  1.00  0.00           H
ATOM    606  HD3 PRO X  39      -5.726   5.345  -3.575  1.00  0.00           H
ATOM    607  CG  PRO X  39      -6.138   4.341  -1.763  1.00  0.00           C
ATOM    608  HG2 PRO X  39      -6.090   3.297  -1.452  1.00  0.00           H
ATOM    609  HG3 PRO X  39      -7.157   4.573  -2.074  1.00  0.00           H
ATOM    610  CB  PRO X  39      -5.705   5.228  -0.623  1.00  0.00           C
ATOM    611  HB2 PRO X  39      -5.958   4.775   0.336  1.00  0.00           H
ATOM    612  HB3 PRO X  39      -6.231   6.187  -0.642  1.00  0.00           H
ATOM    613  CA  PRO X  39      -4.260   5.398  -0.897  1.00  0.00           C
ATOM    614  HA  PRO X  39      -3.998   6.444  -0.733  1.00  0.00           H
ATOM    615  C   PRO X  39      -3.379   4.566  -0.027  1.00  0.00           C
ATOM    616  O   PRO X  39      -2.778   3.601  -0.475  1.00  0.00           O
ATOM    617  N   TYR X  40      -3.447   4.844   1.288  1.00  0.00           N
ATOM    618  H   TYR X  40      -4.162   5.528   1.487  1.00  0.00           H
ATOM    619  CA  TYR X  40      -3.170   3.980   2.389  1.00  0.00           C
ATOM    620  HA  TYR X  40      -3.551   2.987   2.133  1.00  0.00           H
ATOM    621  CB  TYR X  40      -1.689   3.907   2.734  1.00  0.00           C
ATOM    622  HB2 TYR X  40      -1.523   3.323   3.639  1.00  0.00           H
ATOM    623  HB3 TYR X  40      -1.127   3.335   1.996  1.00  0.00           H
ATOM    624  CG  TYR X  40      -0.942   5.252   2.793  1.00  0.00           C
ATOM    625  CD1 TYR X  40      -0.495   5.925   1.635  1.00  0.00           C
ATOM    626  HD1 TYR X  40      -0.980   5.653   0.710  1.00  0.00           H
ATOM    627  CE1 TYR X  40       0.493   6.929   1.707  1.00  0.00           C
ATOM    628  HE1 TYR X  40       0.721   7.588   0.883  1.00  0.00           H
ATOM    629  CZ  TYR X  40       1.007   7.315   2.915  1.00  0.00           C
ATOM    630  OH  TYR X  40       1.959   8.302   3.075  1.00  0.00           O
ATOM    631  HH  TYR X  40       1.940   8.804   2.257  1.00  0.00           H
ATOM    632  CE2 TYR X  40       0.526   6.715   4.115  1.00  0.00           C
ATOM    633  HE2 TYR X  40       0.768   7.183   5.054  1.00  0.00           H
ATOM    634  CD2 TYR X  40      -0.368   5.591   4.063  1.00  0.00           C
ATOM    635  HD2 TYR X  40      -0.772   5.114   4.949  1.00  0.00           H
ATOM    636  C   TYR X  40      -4.033   4.281   3.600  1.00  0.00           C
ATOM    637  O   TYR X  40      -4.767   5.249   3.664  1.00  0.00           O
ATOM    638  N   VAL X  41      -3.967   3.405   4.558  1.00  0.00           N
ATOM    639  H   VAL X  41      -3.227   2.723   4.470  1.00  0.00           H
ATOM    640  CA  VAL X  41      -4.555   3.576   5.887  1.00  0.00           C
ATOM    641  HA  VAL X  41      -4.870   4.605   6.021  1.00  0.00           H
ATOM    642  CB  VAL X  41      -5.776   2.639   6.224  1.00  0.00           C
ATOM    643  HB  VAL X  41      -5.440   1.626   6.417  1.00  0.00           H
ATOM    644  CG1 VAL X  41      -6.643   3.044   7.462  1.00  0.00           C
ATOM    645 HG11 VAL X  41      -5.979   3.282   8.279  1.00  0.00           H
ATOM    646 HG12 VAL X  41      -7.242   3.898   7.132  1.00  0.00           H
ATOM    647 HG13 VAL X  41      -7.324   2.210   7.661  1.00  0.00           H
ATOM    648  CG2 VAL X  41      -6.648   2.543   4.965  1.00  0.00           C
ATOM    649 HG21 VAL X  41      -7.645   2.339   5.342  1.00  0.00           H
ATOM    650 HG22 VAL X  41      -6.297   1.886   4.164  1.00  0.00           H
ATOM    651 HG23 VAL X  41      -6.743   3.573   4.621  1.00  0.00           H
ATOM    652  C   VAL X  41      -3.543   3.439   7.025  1.00  0.00           C
ATOM    653  O   VAL X  41      -2.638   2.638   6.957  1.00  0.00           O
ATOM    654  N   SER X  42      -3.573   4.376   7.942  1.00  0.00           N
ATOM    655  H   SER X  42      -4.265   5.115   7.938  1.00  0.00           H
ATOM    656  CA  SER X  42      -2.604   4.423   9.061  1.00  0.00           C
ATOM    657  HA  SER X  42      -2.353   3.432   9.441  1.00  0.00           H
ATOM    658  CB  SER X  42      -1.322   5.087   8.638  1.00  0.00           C
ATOM    659  HB2 SER X  42      -0.854   4.551   7.815  1.00  0.00           H
ATOM    660  HB3 SER X  42      -1.489   6.088   8.238  1.00  0.00           H
ATOM    661  OG  SER X  42      -0.431   5.117   9.794  1.00  0.00           O
ATOM    662  HG  SER X  42       0.132   4.345   9.763  1.00  0.00           H
ATOM    663  C   SER X  42      -3.236   5.074  10.238  1.00  0.00           C
ATOM    664  O   SER X  42      -4.243   5.699  10.013  1.00  0.00           O
ATOM    665  N   CYX X  43      -2.699   4.844  11.413  1.00  0.00           N
ATOM    666  H   CYX X  43      -1.879   4.249  11.360  1.00  0.00           H
ATOM    667  CA  CYX X  43      -3.374   5.177  12.659  1.00  0.00           C
ATOM    668  HA  CYX X  43      -4.099   5.919  12.330  1.00  0.00           H
ATOM    669  CB  CYX X  43      -3.981   3.945  13.267  1.00  0.00           C
ATOM    670  HB2 CYX X  43      -3.161   3.396  13.728  1.00  0.00           H
ATOM    671  HB3 CYX X  43      -4.599   4.379  14.042  1.00  0.00           H
ATOM    672  SG  CYX X  43      -4.968   2.864  12.219  1.00  0.00           S
ATOM    673  C   CYX X  43      -2.496   5.925  13.692  1.00  0.00           C
ATOM    674  O   CYX X  43      -1.357   5.531  13.954  1.00  0.00           O
ATOM    675  N   ASP X  44      -3.072   6.870  14.380  1.00  0.00           N
ATOM    676  H   ASP X  44      -3.987   7.126  14.033  1.00  0.00           H
ATOM    677  CA  ASP X  44      -2.510   7.437  15.679  1.00  0.00           C
ATOM    678  HA  ASP X  44      -1.438   7.258  15.755  1.00  0.00           H
ATOM    679  CB  ASP X  44      -2.744   9.013  15.792  1.00  0.00           C
ATOM    680  HB2 ASP X  44      -3.810   9.240  15.836  1.00  0.00           H
ATOM    681  HB3 ASP X  44      -2.237   9.580  16.574  1.00  0.00           H
ATOM    682  CG  ASP X  44      -2.293   9.647  14.568  1.00  0.00           C
ATOM    683  OD1 ASP X  44      -3.120  10.322  13.874  1.00  0.00           O
ATOM    684  OD2 ASP X  44      -1.164   9.393  14.164  1.00  0.00           O
ATOM    685  C   ASP X  44      -3.182   6.698  16.857  1.00  0.00           C
ATOM    686  O   ASP X  44      -4.062   5.842  16.637  1.00  0.00           O
ATOM    687  N   PRO X  45      -2.738   6.945  18.092  1.00  0.00           N
ATOM    688  CD  PRO X  45      -1.589   7.705  18.527  1.00  0.00           C
ATOM    689  HD2 PRO X  45      -1.780   8.775  18.596  1.00  0.00           H
ATOM    690  HD3 PRO X  45      -0.655   7.560  17.981  1.00  0.00           H
ATOM    691  CG  PRO X  45      -1.392   7.444  20.095  1.00  0.00           C
ATOM    692  HG2 PRO X  45      -1.064   8.345  20.609  1.00  0.00           H
ATOM    693  HG3 PRO X  45      -0.668   6.662  20.315  1.00  0.00           H
ATOM    694  CB  PRO X  45      -2.776   7.053  20.544  1.00  0.00           C
ATOM    695  HB2 PRO X  45      -3.286   7.959  20.860  1.00  0.00           H
ATOM    696  HB3 PRO X  45      -2.793   6.387  21.406  1.00  0.00           H
ATOM    697  CA  PRO X  45      -3.526   6.476  19.295  1.00  0.00           C
ATOM    698  HA  PRO X  45      -3.528   5.386  19.285  1.00  0.00           H
ATOM    699  C   PRO X  45      -5.065   6.794  19.336  1.00  0.00           C
ATOM    700  O   PRO X  45      -5.811   5.901  19.708  1.00  0.00           O
ATOM    701  N   ASP X  46      -5.486   8.056  19.033  1.00  0.00           N
ATOM    702  H   ASP X  46      -4.749   8.672  18.716  1.00  0.00           H
ATOM    703  CA  ASP X  46      -6.854   8.545  19.051  1.00  0.00           C
ATOM    704  HA  ASP X  46      -7.448   8.085  19.829  1.00  0.00           H
ATOM    705  CB  ASP X  46      -6.898  10.026  19.391  1.00  0.00           C
ATOM    706  HB2 ASP X  46      -6.361  10.653  18.682  1.00  0.00           H
ATOM    707  HB3 ASP X  46      -7.922  10.370  19.281  1.00  0.00           H
ATOM    708  CG  ASP X  46      -6.387  10.397  20.768  1.00  0.00           C
ATOM    709  OD1 ASP X  46      -6.402   9.534  21.668  1.00  0.00           O
ATOM    710  OD2 ASP X  46      -6.062  11.599  20.978  1.00  0.00           O
ATOM    711  C   ASP X  46      -7.587   8.241  17.737  1.00  0.00           C
ATOM    712  O   ASP X  46      -8.823   7.969  17.698  1.00  0.00           O
ATOM    713  N   GLU X  47      -6.847   8.074  16.610  1.00  0.00           N
ATOM    714  H   GLU X  47      -5.869   7.843  16.637  1.00  0.00           H
ATOM    715  CA  GLU X  47      -7.561   7.936  15.303  1.00  0.00           C
ATOM    716  HA  GLU X  47      -8.431   7.311  15.517  1.00  0.00           H
ATOM    717  CB  GLU X  47      -8.123   9.265  14.829  1.00  0.00           C
ATOM    718  HB2 GLU X  47      -8.443   9.171  13.791  1.00  0.00           H
ATOM    719  HB3 GLU X  47      -9.093   9.484  15.276  1.00  0.00           H
ATOM    720  CG  GLU X  47      -7.186  10.498  14.777  1.00  0.00           C
ATOM    721  HG2 GLU X  47      -6.896  10.781  15.796  1.00  0.00           H
ATOM    722  HG3 GLU X  47      -6.347  10.210  14.156  1.00  0.00           H
ATOM    723  CD  GLU X  47      -7.884  11.688  14.148  1.00  0.00           C
ATOM    724  OE1 GLU X  47      -7.205  12.664  13.892  1.00  0.00           O
ATOM    725  OE2 GLU X  47      -9.183  11.777  13.886  1.00  0.00           O
ATOM    726  C   GLU X  47      -6.860   7.201  14.162  1.00  0.00           C
ATOM    727  O   GLU X  47      -5.769   7.579  13.672  1.00  0.00           O
ATOM    728  N   CYX X  48      -7.565   6.141  13.654  1.00  0.00           N
ATOM    729  H   CYX X  48      -8.404   5.867  14.150  1.00  0.00           H
ATOM    730  CA  CYX X  48      -7.300   5.576  12.402  1.00  0.00           C
ATOM    731  HA  CYX X  48      -6.214   5.571  12.385  1.00  0.00           H
ATOM    732  CB  CYX X  48      -7.921   4.213  12.197  1.00  0.00           C
ATOM    733  HB2 CYX X  48      -8.910   4.364  12.623  1.00  0.00           H
ATOM    734  HB3 CYX X  48      -8.115   4.017  11.151  1.00  0.00           H
ATOM    735  SG  CYX X  48      -6.996   2.833  12.833  1.00  0.00           S
ATOM    736  C   CYX X  48      -7.794   6.473  11.267  1.00  0.00           C
ATOM    737  O   CYX X  48      -8.905   6.987  11.247  1.00  0.00           O
ATOM    738  N   ARG X  49      -6.965   6.745  10.243  1.00  0.00           N
ATOM    739  H   ARG X  49      -6.112   6.220  10.212  1.00  0.00           H
ATOM    740  CA  ARG X  49      -7.192   7.763   9.168  1.00  0.00           C
ATOM    741  HA  ARG X  49      -8.249   8.020   9.135  1.00  0.00           H
ATOM    742  CB  ARG X  49      -6.354   8.956   9.515  1.00  0.00           C
ATOM    743  HB2 ARG X  49      -5.348   8.562   9.637  1.00  0.00           H
ATOM    744  HB3 ARG X  49      -6.292   9.618   8.653  1.00  0.00           H
ATOM    745  CG  ARG X  49      -6.786   9.838  10.700  1.00  0.00           C
ATOM    746  HG2 ARG X  49      -7.852  10.059  10.560  1.00  0.00           H
ATOM    747  HG3 ARG X  49      -6.680   9.287  11.631  1.00  0.00           H
ATOM    748  CD  ARG X  49      -5.994  11.087  10.955  1.00  0.00           C
ATOM    749  HD2 ARG X  49      -6.394  11.569  11.849  1.00  0.00           H
ATOM    750  HD3 ARG X  49      -4.956  10.802  11.084  1.00  0.00           H
ATOM    751  NE  ARG X  49      -6.012  12.082   9.885  1.00  0.00           N
ATOM    752  HE  ARG X  49      -5.284  11.994   9.187  1.00  0.00           H
ATOM    753  CZ  ARG X  49      -6.737  13.158   9.765  1.00  0.00           C
ATOM    754  NH1 ARG X  49      -7.602  13.537  10.725  1.00  0.00           N
ATOM    755 HH11 ARG X  49      -7.595  12.904  11.511  1.00  0.00           H
ATOM    756 HH12 ARG X  49      -7.974  14.467  10.883  1.00  0.00           H
ATOM    757  NH2 ARG X  49      -6.600  14.083   8.895  1.00  0.00           N
ATOM    758 HH21 ARG X  49      -5.800  14.079   8.282  1.00  0.00           H
ATOM    759 HH22 ARG X  49      -7.114  14.944   8.991  1.00  0.00           H
ATOM    760  C   ARG X  49      -6.953   7.011   7.854  1.00  0.00           C
ATOM    761  O   ARG X  49      -6.007   6.228   7.738  1.00  0.00           O
ATOM    762  N   PHE X  50      -7.618   7.509   6.826  1.00  0.00           N
ATOM    763  H   PHE X  50      -8.250   8.274   7.018  1.00  0.00           H
ATOM    764  CA  PHE X  50      -7.116   7.342   5.437  1.00  0.00           C
ATOM    765  HA  PHE X  50      -6.680   6.358   5.300  1.00  0.00           H
ATOM    766  CB  PHE X  50      -8.286   7.555   4.363  1.00  0.00           C
ATOM    767  HB2 PHE X  50      -8.970   8.291   4.784  1.00  0.00           H
ATOM    768  HB3 PHE X  50      -8.026   7.890   3.364  1.00  0.00           H
ATOM    769  CG  PHE X  50      -9.191   6.353   4.106  1.00  0.00           C
ATOM    770  CD1 PHE X  50     -10.459   6.248   4.683  1.00  0.00           C
ATOM    771  HD1 PHE X  50     -10.862   7.099   5.223  1.00  0.00           H
ATOM    772  CE1 PHE X  50     -11.091   5.033   4.635  1.00  0.00           C
ATOM    773  HE1 PHE X  50     -12.103   4.982   5.007  1.00  0.00           H
ATOM    774  CZ  PHE X  50     -10.536   3.914   4.070  1.00  0.00           C
ATOM    775  HZ  PHE X  50     -11.043   2.968   4.005  1.00  0.00           H
ATOM    776  CE2 PHE X  50      -9.256   4.067   3.439  1.00  0.00           C
ATOM    777  HE2 PHE X  50      -8.796   3.164   3.073  1.00  0.00           H
ATOM    778  CD2 PHE X  50      -8.598   5.274   3.445  1.00  0.00           C
ATOM    779  HD2 PHE X  50      -7.637   5.340   2.955  1.00  0.00           H
ATOM    780  C   PHE X  50      -6.049   8.406   5.133  1.00  0.00           C
ATOM    781  O   PHE X  50      -5.969   9.518   5.653  1.00  0.00           O
ATOM    782  N   TYR X  51      -5.194   8.067   4.179  1.00  0.00           N
ATOM    783  H   TYR X  51      -5.133   7.062   4.061  1.00  0.00           H
ATOM    784  CA  TYR X  51      -4.102   8.828   3.520  1.00  0.00           C
ATOM    785  HA  TYR X  51      -4.306   9.862   3.785  1.00  0.00           H
ATOM    786  CB  TYR X  51      -2.732   8.426   4.125  1.00  0.00           C
ATOM    787  HB2 TYR X  51      -2.676   7.340   4.084  1.00  0.00           H
ATOM    788  HB3 TYR X  51      -1.908   8.809   3.525  1.00  0.00           H
ATOM    789  CG  TYR X  51      -2.543   8.946   5.600  1.00  0.00           C
ATOM    790  CD1 TYR X  51      -3.074   8.150   6.666  1.00  0.00           C
ATOM    791  HD1 TYR X  51      -3.672   7.268   6.481  1.00  0.00           H
ATOM    792  CE1 TYR X  51      -2.858   8.547   7.988  1.00  0.00           C
ATOM    793  HE1 TYR X  51      -3.442   8.046   8.759  1.00  0.00           H
ATOM    794  CZ  TYR X  51      -2.105   9.648   8.280  1.00  0.00           C
ATOM    795  OH  TYR X  51      -1.891  10.025   9.589  1.00  0.00           O
ATOM    796  HH  TYR X  51      -2.344   9.594  10.310  1.00  0.00           H
ATOM    797  CE2 TYR X  51      -1.552  10.386   7.194  1.00  0.00           C
ATOM    798  HE2 TYR X  51      -0.945  11.250   7.457  1.00  0.00           H
ATOM    799  CD2 TYR X  51      -1.705  10.005   5.823  1.00  0.00           C
ATOM    800  HD2 TYR X  51      -1.329  10.511   4.943  1.00  0.00           H
ATOM    801  C   TYR X  51      -4.078   8.609   2.013  1.00  0.00           C
ATOM    802  O   TYR X  51      -4.081   7.499   1.553  1.00  0.00           O
ATOM    803  N   ALA X  52      -4.189   9.652   1.225  1.00  0.00           N
ATOM    804  H   ALA X  52      -4.028  10.565   1.640  1.00  0.00           H
ATOM    805  CA  ALA X  52      -4.121   9.571  -0.209  1.00  0.00           C
ATOM    806  HA  ALA X  52      -3.435   8.723  -0.314  1.00  0.00           H
ATOM    807  CB  ALA X  52      -5.538   9.348  -0.806  1.00  0.00           C
ATOM    808  HB1 ALA X  52      -6.069   8.567  -0.265  1.00  0.00           H
ATOM    809  HB2 ALA X  52      -5.484   8.997  -1.839  1.00  0.00           H
ATOM    810  HB3 ALA X  52      -6.102  10.279  -0.799  1.00  0.00           H
ATOM    811  C   ALA X  52      -3.292  10.681  -0.909  1.00  0.00           C
ATOM    812  O   ALA X  52      -3.195  11.760  -0.394  1.00  0.00           O
ATOM    813  N   LEU X  53      -2.765  10.444  -2.108  1.00  0.00           N
ATOM    814  H   LEU X  53      -2.768   9.549  -2.582  1.00  0.00           H
ATOM    815  CA  LEU X  53      -2.272  11.581  -2.934  1.00  0.00           C
ATOM    816  HA  LEU X  53      -1.709  12.268  -2.305  1.00  0.00           H
ATOM    817  CB  LEU X  53      -1.204  11.040  -3.821  1.00  0.00           C
ATOM    818  HB2 LEU X  53      -1.716  10.250  -4.386  1.00  0.00           H
ATOM    819  HB3 LEU X  53      -0.961  11.806  -4.556  1.00  0.00           H
ATOM    820  CG  LEU X  53       0.122  10.550  -3.241  1.00  0.00           C
ATOM    821  HG  LEU X  53      -0.093   9.838  -2.436  1.00  0.00           H
ATOM    822  CD1 LEU X  53       1.058   9.922  -4.335  1.00  0.00           C
ATOM    823 HD11 LEU X  53       0.662   8.978  -4.683  1.00  0.00           H
ATOM    824 HD12 LEU X  53       1.984   9.657  -3.826  1.00  0.00           H
ATOM    825 HD13 LEU X  53       1.232  10.541  -5.215  1.00  0.00           H
ATOM    826  CD2 LEU X  53       0.976  11.706  -2.656  1.00  0.00           C
ATOM    827 HD21 LEU X  53       0.360  12.097  -1.837  1.00  0.00           H
ATOM    828 HD22 LEU X  53       1.929  11.371  -2.261  1.00  0.00           H
ATOM    829 HD23 LEU X  53       1.112  12.441  -3.447  1.00  0.00           H
ATOM    830  C   LEU X  53      -3.375  12.337  -3.592  1.00  0.00           C
ATOM    831  O   LEU X  53      -4.205  11.712  -4.321  1.00  0.00           O
ATOM    832  N   SER X  54      -3.326  13.649  -3.515  1.00  0.00           N
ATOM    833  H   SER X  54      -2.633  13.939  -2.831  1.00  0.00           H
ATOM    834  CA  SER X  54      -4.159  14.593  -4.234  1.00  0.00           C
ATOM    835  HA  SER X  54      -4.579  14.067  -5.091  1.00  0.00           H
ATOM    836  CB  SER X  54      -5.333  15.281  -3.413  1.00  0.00           C
ATOM    837  HB2 SER X  54      -5.857  14.478  -2.906  1.00  0.00           H
ATOM    838  HB3 SER X  54      -5.092  15.922  -2.577  1.00  0.00           H
ATOM    839  OG  SER X  54      -6.199  16.093  -4.144  1.00  0.00           O
ATOM    840  HG  SER X  54      -6.821  15.537  -4.630  1.00  0.00           H
ATOM    841  C   SER X  54      -3.361  15.650  -4.933  1.00  0.00           C
ATOM    842  O   SER X  54      -2.457  16.164  -4.315  1.00  0.00           O
ATOM    843  N   GLN X  55      -3.726  16.161  -6.083  1.00  0.00           N
ATOM    844  H   GLN X  55      -4.508  15.791  -6.597  1.00  0.00           H
ATOM    845  CA  GLN X  55      -3.423  17.502  -6.641  1.00  0.00           C
ATOM    846  HA  GLN X  55      -2.362  17.695  -6.472  1.00  0.00           H
ATOM    847  CB  GLN X  55      -3.749  17.508  -8.199  1.00  0.00           C
ATOM    848  HB2 GLN X  55      -4.779  17.183  -8.330  1.00  0.00           H
ATOM    849  HB3 GLN X  55      -3.597  18.467  -8.678  1.00  0.00           H
ATOM    850  CG  GLN X  55      -2.861  16.471  -8.854  1.00  0.00           C
ATOM    851  HG2 GLN X  55      -1.856  16.524  -8.415  1.00  0.00           H
ATOM    852  HG3 GLN X  55      -3.194  15.476  -8.553  1.00  0.00           H
ATOM    853  CD  GLN X  55      -2.798  16.616 -10.412  1.00  0.00           C
ATOM    854  OE1 GLN X  55      -3.192  17.626 -11.022  1.00  0.00           O
ATOM    855  NE2 GLN X  55      -2.153  15.743 -11.079  1.00  0.00           N
ATOM    856 HE21 GLN X  55      -2.119  15.898 -12.077  1.00  0.00           H
ATOM    857 HE22 GLN X  55      -1.863  14.841 -10.735  1.00  0.00           H
ATOM    858  C   GLN X  55      -4.165  18.655  -5.937  1.00  0.00           C
ATOM    859  O   GLN X  55      -3.742  19.826  -6.057  1.00  0.00           O
ATOM    860  N   GLY X  56      -5.249  18.452  -5.164  1.00  0.00           N
ATOM    861  H   GLY X  56      -5.559  17.492  -5.171  1.00  0.00           H
ATOM    862  CA  GLY X  56      -6.022  19.465  -4.504  1.00  0.00           C
ATOM    863  HA2 GLY X  56      -6.296  19.070  -3.524  1.00  0.00           H
ATOM    864  HA3 GLY X  56      -5.373  20.342  -4.482  1.00  0.00           H
ATOM    865  C   GLY X  56      -7.331  19.884  -5.075  1.00  0.00           C
ATOM    866  O   GLY X  56      -8.091  20.636  -4.469  1.00  0.00           O
ATOM    867  N   THR X  57      -7.714  19.334  -6.220  1.00  0.00           N
ATOM    868  H   THR X  57      -7.144  18.628  -6.676  1.00  0.00           H
ATOM    869  CA  THR X  57      -8.845  19.687  -7.057  1.00  0.00           C
ATOM    870  HA  THR X  57      -9.355  20.593  -6.740  1.00  0.00           H
ATOM    871  CB  THR X  57      -8.438  19.758  -8.599  1.00  0.00           C
ATOM    872  HB  THR X  57      -9.343  19.858  -9.185  1.00  0.00           H
ATOM    873  CG2 THR X  57      -7.563  20.966  -8.766  1.00  0.00           C
ATOM    874 HG21 THR X  57      -8.201  21.806  -8.500  1.00  0.00           H
ATOM    875 HG22 THR X  57      -7.446  21.211  -9.831  1.00  0.00           H
ATOM    876 HG23 THR X  57      -6.583  20.876  -8.300  1.00  0.00           H
ATOM    877  OG1 THR X  57      -7.713  18.560  -8.884  1.00  0.00           O
ATOM    878  HG1 THR X  57      -7.214  18.657  -9.702  1.00  0.00           H
ATOM    879  C   THR X  57     -10.085  18.823  -6.881  1.00  0.00           C
ATOM    880  O   THR X  57     -10.009  17.627  -6.544  1.00  0.00           O
ATOM    881  N   THR X  58     -11.309  19.396  -6.971  1.00  0.00           N
ATOM    882  H   THR X  58     -11.276  20.401  -7.066  1.00  0.00           H
ATOM    883  CA  THR X  58     -12.595  18.819  -6.635  1.00  0.00           C
ATOM    884  HA  THR X  58     -12.451  18.098  -5.824  1.00  0.00           H
ATOM    885  CB  THR X  58     -13.479  19.900  -5.972  1.00  0.00           C
ATOM    886  HB  THR X  58     -14.471  19.514  -5.728  1.00  0.00           H
ATOM    887  CG2 THR X  58     -12.863  20.524  -4.715  1.00  0.00           C
ATOM    888 HG21 THR X  58     -13.570  21.048  -4.076  1.00  0.00           H
ATOM    889 HG22 THR X  58     -12.072  21.237  -4.955  1.00  0.00           H
ATOM    890 HG23 THR X  58     -12.387  19.750  -4.118  1.00  0.00           H
ATOM    891  OG1 THR X  58     -13.690  21.011  -6.870  1.00  0.00           O
ATOM    892  HG1 THR X  58     -14.243  20.688  -7.591  1.00  0.00           H
ATOM    893  C   THR X  58     -13.303  18.017  -7.759  1.00  0.00           C
ATOM    894  O   THR X  58     -13.095  18.199  -8.926  1.00  0.00           O
ATOM    895  N   ILE X  59     -14.259  17.101  -7.471  1.00  0.00           N
ATOM    896  H   ILE X  59     -14.660  17.186  -6.542  1.00  0.00           H
ATOM    897  CA  ILE X  59     -15.052  16.321  -8.409  1.00  0.00           C
ATOM    898  HA  ILE X  59     -14.272  15.853  -9.009  1.00  0.00           H
ATOM    899  CB  ILE X  59     -15.922  15.202  -7.710  1.00  0.00           C
ATOM    900  HB  ILE X  59     -16.343  15.712  -6.841  1.00  0.00           H
ATOM    901  CG2 ILE X  59     -17.136  14.672  -8.512  1.00  0.00           C
ATOM    902 HG21 ILE X  59     -17.658  15.476  -9.043  1.00  0.00           H
ATOM    903 HG22 ILE X  59     -17.903  14.399  -7.783  1.00  0.00           H
ATOM    904 HG23 ILE X  59     -16.729  13.884  -9.153  1.00  0.00           H
ATOM    905  CG1 ILE X  59     -14.974  14.071  -7.154  1.00  0.00           C
ATOM    906 HG12 ILE X  59     -14.626  13.429  -7.963  1.00  0.00           H
ATOM    907 HG13 ILE X  59     -14.123  14.588  -6.717  1.00  0.00           H
ATOM    908  CD1 ILE X  59     -15.758  13.160  -6.166  1.00  0.00           C
ATOM    909 HD11 ILE X  59     -15.006  12.579  -5.619  1.00  0.00           H
ATOM    910 HD12 ILE X  59     -16.359  12.508  -6.800  1.00  0.00           H
ATOM    911 HD13 ILE X  59     -16.413  13.703  -5.484  1.00  0.00           H
ATOM    912  C   ILE X  59     -15.897  17.249  -9.273  1.00  0.00           C
ATOM    913  O   ILE X  59     -15.944  17.194 -10.499  1.00  0.00           O
ATOM    914  N   ARG X  60     -16.545  18.327  -8.684  1.00  0.00           N
ATOM    915  H   ARG X  60     -16.479  18.454  -7.679  1.00  0.00           H
ATOM    916  CA  ARG X  60     -17.113  19.390  -9.466  1.00  0.00           C
ATOM    917  HA  ARG X  60     -17.410  19.074 -10.470  1.00  0.00           H
ATOM    918  CB  ARG X  60     -18.424  19.748  -8.719  1.00  0.00           C
ATOM    919  HB2 ARG X  60     -18.983  20.365  -9.424  1.00  0.00           H
ATOM    920  HB3 ARG X  60     -19.061  18.871  -8.640  1.00  0.00           H
ATOM    921  CG  ARG X  60     -18.223  20.538  -7.341  1.00  0.00           C
ATOM    922  HG2 ARG X  60     -17.222  20.254  -7.009  1.00  0.00           H
ATOM    923  HG3 ARG X  60     -18.066  21.568  -7.626  1.00  0.00           H
ATOM    924  CD  ARG X  60     -19.321  20.267  -6.316  1.00  0.00           C
ATOM    925  HD2 ARG X  60     -20.313  20.222  -6.785  1.00  0.00           H
ATOM    926  HD3 ARG X  60     -19.273  19.226  -6.024  1.00  0.00           H
ATOM    927  NE  ARG X  60     -19.302  21.083  -5.135  1.00  0.00           N
ATOM    928  HE  ARG X  60     -18.431  21.172  -4.628  1.00  0.00           H
ATOM    929  CZ  ARG X  60     -20.446  21.657  -4.597  1.00  0.00           C
ATOM    930  NH1 ARG X  60     -21.679  21.413  -5.108  1.00  0.00           N
ATOM    931 HH11 ARG X  60     -21.859  20.713  -5.812  1.00  0.00           H
ATOM    932 HH12 ARG X  60     -22.486  21.800  -4.633  1.00  0.00           H
ATOM    933  NH2 ARG X  60     -20.222  22.428  -3.556  1.00  0.00           N
ATOM    934 HH21 ARG X  60     -19.301  22.566  -3.173  1.00  0.00           H
ATOM    935 HH22 ARG X  60     -21.041  22.844  -3.137  1.00  0.00           H
ATOM    936  C   ARG X  60     -16.187  20.572  -9.668  1.00  0.00           C
ATOM    937  O   ARG X  60     -15.249  20.611  -8.896  1.00  0.00           O
ATOM    938  N   GLY X  61     -16.402  21.492 -10.628  1.00  0.00           N
ATOM    939  H   GLY X  61     -17.174  21.373 -11.252  1.00  0.00           H
ATOM    940  CA  GLY X  61     -15.531  22.650 -10.986  1.00  0.00           C
ATOM    941  HA2 GLY X  61     -16.223  23.386 -11.407  1.00  0.00           H
ATOM    942  HA3 GLY X  61     -15.028  23.037 -10.103  1.00  0.00           H
ATOM    943  C   GLY X  61     -14.493  22.324 -12.050  1.00  0.00           C
ATOM    944  O   GLY X  61     -13.989  21.221 -12.086  1.00  0.00           O
ATOM    945  N   LYS X  62     -14.161  23.232 -12.975  1.00  0.00           N
ATOM    946  H   LYS X  62     -14.510  24.148 -12.749  1.00  0.00           H
ATOM    947  CA  LYS X  62     -13.275  23.034 -14.108  1.00  0.00           C
ATOM    948  HA  LYS X  62     -13.831  22.234 -14.584  1.00  0.00           H
ATOM    949  CB  LYS X  62     -13.243  24.307 -14.959  1.00  0.00           C
ATOM    950  HB2 LYS X  62     -14.279  24.623 -14.921  1.00  0.00           H
ATOM    951  HB3 LYS X  62     -12.562  25.054 -14.554  1.00  0.00           H
ATOM    952  CG  LYS X  62     -12.857  23.992 -16.383  1.00  0.00           C
ATOM    953  HG2 LYS X  62     -11.807  23.698 -16.316  1.00  0.00           H
ATOM    954  HG3 LYS X  62     -13.522  23.202 -16.725  1.00  0.00           H
ATOM    955  CD  LYS X  62     -13.027  25.236 -17.096  1.00  0.00           C
ATOM    956  HD2 LYS X  62     -14.062  25.519 -17.297  1.00  0.00           H
ATOM    957  HD3 LYS X  62     -12.560  26.075 -16.583  1.00  0.00           H
ATOM    958  CE  LYS X  62     -12.277  24.999 -18.408  1.00  0.00           C
ATOM    959  HE2 LYS X  62     -11.192  24.985 -18.375  1.00  0.00           H
ATOM    960  HE3 LYS X  62     -12.656  24.052 -18.808  1.00  0.00           H
ATOM    961  NZ  LYS X  62     -12.723  26.004 -19.372  1.00  0.00           N
ATOM    962  HZ1 LYS X  62     -13.686  26.276 -19.271  1.00  0.00           H
ATOM    963  HZ2 LYS X  62     -12.632  25.763 -20.346  1.00  0.00           H
ATOM    964  HZ3 LYS X  62     -12.178  26.824 -19.116  1.00  0.00           H
ATOM    965  C   LYS X  62     -11.877  22.494 -13.780  1.00  0.00           C
ATOM    966  O   LYS X  62     -11.425  21.583 -14.503  1.00  0.00           O
ATOM    967  N   HID X  63     -11.212  22.838 -12.671  1.00  0.00           N
ATOM    968  H   HID X  63     -11.585  23.410 -11.925  1.00  0.00           H
ATOM    969  CA  HID X  63      -9.740  22.659 -12.588  1.00  0.00           C
ATOM    970  HA  HID X  63      -9.404  22.982 -13.580  1.00  0.00           H
ATOM    971  CB  HID X  63      -9.154  23.559 -11.527  1.00  0.00           C
ATOM    972  HB2 HID X  63      -9.592  24.539 -11.716  1.00  0.00           H
ATOM    973  HB3 HID X  63      -9.369  23.273 -10.489  1.00  0.00           H
ATOM    974  CG  HID X  63      -7.663  23.771 -11.723  1.00  0.00           C
ATOM    975  ND1 HID X  63      -7.081  24.391 -12.849  1.00  0.00           N
ATOM    976  HD1 HID X  63      -7.371  24.312 -13.804  1.00  0.00           H
ATOM    977  CE1 HID X  63      -5.829  24.727 -12.465  1.00  0.00           C
ATOM    978  HE1 HID X  63      -5.001  25.007 -13.102  1.00  0.00           H
ATOM    979  NE2 HID X  63      -5.605  24.577 -11.163  1.00  0.00           N
ATOM    980  CD2 HID X  63      -6.761  23.953 -10.663  1.00  0.00           C
ATOM    981  HD2 HID X  63      -6.955  23.759  -9.620  1.00  0.00           H
ATOM    982  C   HID X  63      -9.271  21.229 -12.312  1.00  0.00           C
ATOM    983  O   HID X  63      -8.076  20.925 -12.583  1.00  0.00           O
ATOM    984  N   SER X  64     -10.131  20.296 -11.916  1.00  0.00           N
ATOM    985  H   SER X  64     -11.074  20.631 -11.764  1.00  0.00           H
ATOM    986  CA  SER X  64      -9.777  18.897 -11.676  1.00  0.00           C
ATOM    987  HA  SER X  64      -8.878  19.096 -11.080  1.00  0.00           H
ATOM    988  CB  SER X  64     -10.707  18.074 -10.683  1.00  0.00           C
ATOM    989  HB2 SER X  64     -10.308  17.094 -10.414  1.00  0.00           H
ATOM    990  HB3 SER X  64     -10.833  18.721  -9.804  1.00  0.00           H
ATOM    991  OG  SER X  64     -11.932  17.913 -11.363  1.00  0.00           O
ATOM    992  HG  SER X  64     -12.574  17.701 -10.685  1.00  0.00           H
ATOM    993  C   SER X  64      -9.336  18.083 -12.950  1.00  0.00           C
ATOM    994  O   SER X  64      -8.869  16.932 -12.841  1.00  0.00           O
ATOM    995  N   ASN X  65      -9.558  18.699 -14.124  1.00  0.00           N
ATOM    996  H   ASN X  65      -9.974  19.615 -14.079  1.00  0.00           H
ATOM    997  CA  ASN X  65      -9.204  18.125 -15.367  1.00  0.00           C
ATOM    998  HA  ASN X  65      -9.773  17.204 -15.498  1.00  0.00           H
ATOM    999  CB  ASN X  65      -9.776  19.008 -16.484  1.00  0.00           C
ATOM   1000  HB2 ASN X  65      -9.660  18.472 -17.426  1.00  0.00           H
ATOM   1001  HB3 ASN X  65     -10.835  19.177 -16.267  1.00  0.00           H
ATOM   1002  CG  ASN X  65      -9.009  20.280 -16.711  1.00  0.00           C
ATOM   1003  OD1 ASN X  65      -7.779  20.278 -16.931  1.00  0.00           O
ATOM   1004  ND2 ASN X  65      -9.586  21.404 -16.601  1.00  0.00           N
ATOM   1005 HD21 ASN X  65     -10.546  21.390 -16.284  1.00  0.00           H
ATOM   1006 HD22 ASN X  65      -9.004  22.215 -16.498  1.00  0.00           H
ATOM   1007  C   ASN X  65      -7.683  17.840 -15.545  1.00  0.00           C
ATOM   1008  O   ASN X  65      -7.343  16.960 -16.394  1.00  0.00           O
ATOM   1009  N   GLY X  66      -6.813  18.269 -14.646  1.00  0.00           N
ATOM   1010  H   GLY X  66      -7.056  19.018 -14.013  1.00  0.00           H
ATOM   1011  CA  GLY X  66      -5.417  17.929 -14.589  1.00  0.00           C
ATOM   1012  HA2 GLY X  66      -4.946  17.894 -15.581  1.00  0.00           H
ATOM   1013  HA3 GLY X  66      -4.855  18.739 -14.122  1.00  0.00           H
ATOM   1014  C   GLY X  66      -4.998  16.695 -13.794  1.00  0.00           C
ATOM   1015  O   GLY X  66      -3.794  16.417 -13.685  1.00  0.00           O
ATOM   1016  N   THR X  67      -5.911  15.947 -13.174  1.00  0.00           N
ATOM   1017  H   THR X  67      -6.884  16.152 -13.348  1.00  0.00           H
ATOM   1018  CA  THR X  67      -5.638  14.819 -12.259  1.00  0.00           C
ATOM   1019  HA  THR X  67      -4.937  15.187 -11.502  1.00  0.00           H
ATOM   1020  CB  THR X  67      -6.855  14.340 -11.613  1.00  0.00           C
ATOM   1021  HB  THR X  67      -6.652  13.385 -11.125  1.00  0.00           H
ATOM   1022  CG2 THR X  67      -7.265  15.427 -10.608  1.00  0.00           C
ATOM   1023 HG21 THR X  67      -6.550  15.301  -9.791  1.00  0.00           H
ATOM   1024 HG22 THR X  67      -8.290  15.227 -10.291  1.00  0.00           H
ATOM   1025 HG23 THR X  67      -7.172  16.415 -11.041  1.00  0.00           H
ATOM   1026  OG1 THR X  67      -7.988  14.183 -12.455  1.00  0.00           O
ATOM   1027  HG1 THR X  67      -8.393  15.027 -12.666  1.00  0.00           H
ATOM   1028  C   THR X  67      -4.981  13.657 -12.944  1.00  0.00           C
ATOM   1029  O   THR X  67      -4.347  12.765 -12.296  1.00  0.00           O
ATOM   1030  N   ILE X  68      -5.210  13.532 -14.282  1.00  0.00           N
ATOM   1031  H   ILE X  68      -5.729  14.173 -14.851  1.00  0.00           H
ATOM   1032  CA  ILE X  68      -4.528  12.490 -15.079  1.00  0.00           C
ATOM   1033  HA  ILE X  68      -4.983  11.617 -14.624  1.00  0.00           H
ATOM   1034  CB  ILE X  68      -5.031  12.560 -16.565  1.00  0.00           C
ATOM   1035  HB  ILE X  68      -4.992  13.621 -16.813  1.00  0.00           H
ATOM   1036  CG2 ILE X  68      -4.199  11.754 -17.627  1.00  0.00           C
ATOM   1037 HG21 ILE X  68      -4.386  10.702 -17.387  1.00  0.00           H
ATOM   1038 HG22 ILE X  68      -3.144  12.026 -17.628  1.00  0.00           H
ATOM   1039 HG23 ILE X  68      -4.479  11.862 -18.672  1.00  0.00           H
ATOM   1040  CG1 ILE X  68      -6.447  11.931 -16.724  1.00  0.00           C
ATOM   1041 HG12 ILE X  68      -6.706  11.765 -17.774  1.00  0.00           H
ATOM   1042 HG13 ILE X  68      -6.428  10.934 -16.292  1.00  0.00           H
ATOM   1043  CD1 ILE X  68      -7.677  12.577 -16.082  1.00  0.00           C
ATOM   1044 HD11 ILE X  68      -8.525  11.966 -16.392  1.00  0.00           H
ATOM   1045 HD12 ILE X  68      -7.744  13.646 -16.257  1.00  0.00           H
ATOM   1046 HD13 ILE X  68      -7.568  12.510 -14.998  1.00  0.00           H
ATOM   1047  C   ILE X  68      -3.017  12.407 -15.070  1.00  0.00           C
ATOM   1048  O   ILE X  68      -2.477  11.295 -15.259  1.00  0.00           O
ATOM   1049  N   HID X  69      -2.258  13.420 -14.773  1.00  0.00           N
ATOM   1050  H   HID X  69      -2.771  14.265 -14.578  1.00  0.00           H
ATOM   1051  CA  HID X  69      -0.773  13.505 -14.746  1.00  0.00           C
ATOM   1052  HA  HID X  69      -0.373  12.957 -15.601  1.00  0.00           H
ATOM   1053  CB  HID X  69      -0.498  14.986 -15.037  1.00  0.00           C
ATOM   1054  HB2 HID X  69      -0.761  15.601 -14.172  1.00  0.00           H
ATOM   1055  HB3 HID X  69       0.590  15.007 -15.080  1.00  0.00           H
ATOM   1056  CG  HID X  69      -1.041  15.507 -16.377  1.00  0.00           C
ATOM   1057  ND1 HID X  69      -0.412  15.206 -17.576  1.00  0.00           N
ATOM   1058  HD1 HID X  69       0.410  14.653 -17.744  1.00  0.00           H
ATOM   1059  CE1 HID X  69      -1.209  15.674 -18.568  1.00  0.00           C
ATOM   1060  HE1 HID X  69      -1.038  15.540 -19.626  1.00  0.00           H
ATOM   1061  NE2 HID X  69      -2.185  16.426 -18.011  1.00  0.00           N
ATOM   1062  CD2 HID X  69      -2.128  16.199 -16.630  1.00  0.00           C
ATOM   1063  HD2 HID X  69      -2.780  16.662 -15.900  1.00  0.00           H
ATOM   1064  C   HID X  69      -0.062  13.019 -13.463  1.00  0.00           C
ATOM   1065  O   HID X  69      -0.249  13.645 -12.373  1.00  0.00           O
ATOM   1066  N   ASP X  70       0.786  12.059 -13.496  1.00  0.00           N
ATOM   1067  H   ASP X  70       1.231  11.844 -14.376  1.00  0.00           H
ATOM   1068  CA  ASP X  70       0.961  11.100 -12.370  1.00  0.00           C
ATOM   1069  HA  ASP X  70       0.047  11.093 -11.768  1.00  0.00           H
ATOM   1070  CB  ASP X  70       1.123   9.667 -12.864  1.00  0.00           C
ATOM   1071  HB2 ASP X  70       0.360   9.529 -13.634  1.00  0.00           H
ATOM   1072  HB3 ASP X  70       2.105   9.611 -13.345  1.00  0.00           H
ATOM   1073  CG  ASP X  70       0.990   8.546 -11.835  1.00  0.00           C
ATOM   1074  OD1 ASP X  70       0.239   8.774 -10.819  1.00  0.00           O
ATOM   1075  OD2 ASP X  70       1.236   7.365 -12.084  1.00  0.00           O
ATOM   1076  C   ASP X  70       2.000  11.686 -11.324  1.00  0.00           C
ATOM   1077  O   ASP X  70       2.139  11.211 -10.188  1.00  0.00           O
ATOM   1078  N   ARG X  71       2.745  12.655 -11.795  1.00  0.00           N
ATOM   1079  H   ARG X  71       2.593  12.884 -12.759  1.00  0.00           H
ATOM   1080  CA  ARG X  71       3.904  13.239 -11.044  1.00  0.00           C
ATOM   1081  HA  ARG X  71       3.732  12.984 -10.001  1.00  0.00           H
ATOM   1082  CB  ARG X  71       5.297  12.616 -11.501  1.00  0.00           C
ATOM   1083  HB2 ARG X  71       5.369  12.863 -12.555  1.00  0.00           H
ATOM   1084  HB3 ARG X  71       6.094  13.031 -10.888  1.00  0.00           H
ATOM   1085  CG  ARG X  71       5.323  11.092 -11.219  1.00  0.00           C
ATOM   1086  HG2 ARG X  71       4.975  10.938 -10.198  1.00  0.00           H
ATOM   1087  HG3 ARG X  71       4.596  10.534 -11.805  1.00  0.00           H
ATOM   1088  CD  ARG X  71       6.664  10.449 -11.283  1.00  0.00           C
ATOM   1089  HD2 ARG X  71       7.311  11.065 -10.676  1.00  0.00           H
ATOM   1090  HD3 ARG X  71       6.443   9.480 -10.845  1.00  0.00           H
ATOM   1091  NE  ARG X  71       7.155  10.348 -12.600  1.00  0.00           N
ATOM   1092  HE  ARG X  71       7.716  11.123 -12.929  1.00  0.00           H
ATOM   1093  CZ  ARG X  71       7.050   9.362 -13.505  1.00  0.00           C
ATOM   1094  NH1 ARG X  71       6.355   8.257 -13.341  1.00  0.00           N
ATOM   1095 HH11 ARG X  71       5.803   8.224 -12.502  1.00  0.00           H
ATOM   1096 HH12 ARG X  71       6.384   7.536 -14.050  1.00  0.00           H
ATOM   1097  NH2 ARG X  71       7.544   9.542 -14.735  1.00  0.00           N
ATOM   1098 HH21 ARG X  71       8.019  10.394 -14.990  1.00  0.00           H
ATOM   1099 HH22 ARG X  71       7.266   8.852 -15.416  1.00  0.00           H
ATOM   1100  C   ARG X  71       3.904  14.804 -11.096  1.00  0.00           C
ATOM   1101  O   ARG X  71       4.875  15.440 -10.752  1.00  0.00           O
ATOM   1102  N   SER X  72       2.744  15.377 -11.359  1.00  0.00           N
ATOM   1103  H   SER X  72       1.958  14.757 -11.489  1.00  0.00           H
ATOM   1104  CA  SER X  72       2.465  16.839 -11.468  1.00  0.00           C
ATOM   1105  HA  SER X  72       3.040  17.347 -12.248  1.00  0.00           H
ATOM   1106  CB  SER X  72       0.929  17.092 -11.691  1.00  0.00           C
ATOM   1107  HB2 SER X  72       0.516  16.603 -12.582  1.00  0.00           H
ATOM   1108  HB3 SER X  72       0.367  16.674 -10.855  1.00  0.00           H
ATOM   1109  OG  SER X  72       0.705  18.498 -11.738  1.00  0.00           O
ATOM   1110  HG  SER X  72       0.917  18.718 -12.645  1.00  0.00           H
ATOM   1111  C   SER X  72       2.866  17.632 -10.212  1.00  0.00           C
ATOM   1112  O   SER X  72       2.676  17.144  -9.126  1.00  0.00           O
ATOM   1113  N   GLN X  73       3.374  18.854 -10.385  1.00  0.00           N
ATOM   1114  H   GLN X  73       3.377  19.163 -11.337  1.00  0.00           H
ATOM   1115  CA  GLN X  73       3.991  19.587  -9.292  1.00  0.00           C
ATOM   1116  HA  GLN X  73       4.827  18.987  -8.941  1.00  0.00           H
ATOM   1117  CB  GLN X  73       4.635  20.868  -9.831  1.00  0.00           C
ATOM   1118  HB2 GLN X  73       5.423  20.627 -10.545  1.00  0.00           H
ATOM   1119  HB3 GLN X  73       3.865  21.484 -10.312  1.00  0.00           H
ATOM   1120  CG  GLN X  73       5.399  21.763  -8.833  1.00  0.00           C
ATOM   1121  HG2 GLN X  73       4.860  22.544  -8.294  1.00  0.00           H
ATOM   1122  HG3 GLN X  73       5.905  21.149  -8.087  1.00  0.00           H
ATOM   1123  CD  GLN X  73       6.645  22.478  -9.430  1.00  0.00           C
ATOM   1124  OE1 GLN X  73       6.869  23.648  -9.225  1.00  0.00           O
ATOM   1125  NE2 GLN X  73       7.561  21.716 -10.060  1.00  0.00           N
ATOM   1126 HE21 GLN X  73       8.400  22.074 -10.491  1.00  0.00           H
ATOM   1127 HE22 GLN X  73       7.414  20.713 -10.054  1.00  0.00           H
ATOM   1128  C   GLN X  73       2.951  19.943  -8.182  1.00  0.00           C
ATOM   1129  O   GLN X  73       3.351  20.264  -7.015  1.00  0.00           O
ATOM   1130  N   TYR X  74       1.663  19.743  -8.462  1.00  0.00           N
ATOM   1131  H   TYR X  74       1.427  19.271  -9.331  1.00  0.00           H
ATOM   1132  CA  TYR X  74       0.588  20.024  -7.487  1.00  0.00           C
ATOM   1133  HA  TYR X  74       0.860  20.866  -6.840  1.00  0.00           H
ATOM   1134  CB  TYR X  74      -0.640  20.360  -8.367  1.00  0.00           C
ATOM   1135  HB2 TYR X  74      -0.769  19.503  -9.027  1.00  0.00           H
ATOM   1136  HB3 TYR X  74      -1.447  20.408  -7.635  1.00  0.00           H
ATOM   1137  CG  TYR X  74      -0.671  21.618  -9.180  1.00  0.00           C
ATOM   1138  CD1 TYR X  74      -1.224  22.765  -8.651  1.00  0.00           C
ATOM   1139  HD1 TYR X  74      -1.708  22.824  -7.685  1.00  0.00           H
ATOM   1140  CE1 TYR X  74      -1.321  23.979  -9.380  1.00  0.00           C
ATOM   1141  HE1 TYR X  74      -1.862  24.818  -8.973  1.00  0.00           H
ATOM   1142  CZ  TYR X  74      -0.891  23.955 -10.714  1.00  0.00           C
ATOM   1143  OH  TYR X  74      -1.118  25.047 -11.443  1.00  0.00           O
ATOM   1144  HH  TYR X  74      -0.740  24.835 -12.302  1.00  0.00           H
ATOM   1145  CE2 TYR X  74      -0.353  22.787 -11.278  1.00  0.00           C
ATOM   1146  HE2 TYR X  74      -0.039  22.652 -12.296  1.00  0.00           H
ATOM   1147  CD2 TYR X  74      -0.245  21.612 -10.542  1.00  0.00           C
ATOM   1148  HD2 TYR X  74       0.122  20.762 -11.092  1.00  0.00           H
ATOM   1149  C   TYR X  74       0.231  18.828  -6.600  1.00  0.00           C
ATOM   1150  O   TYR X  74      -0.402  19.018  -5.582  1.00  0.00           O
ATOM   1151  N   ARG X  75       0.616  17.576  -7.015  1.00  0.00           N
ATOM   1152  H   ARG X  75       1.247  17.576  -7.809  1.00  0.00           H
ATOM   1153  CA  ARG X  75       0.328  16.319  -6.230  1.00  0.00           C
ATOM   1154  HA  ARG X  75      -0.734  16.144  -6.071  1.00  0.00           H
ATOM   1155  CB  ARG X  75       0.826  15.172  -7.064  1.00  0.00           C
ATOM   1156  HB2 ARG X  75       0.726  15.351  -8.138  1.00  0.00           H
ATOM   1157  HB3 ARG X  75       1.882  14.990  -6.907  1.00  0.00           H
ATOM   1158  CG  ARG X  75      -0.017  13.865  -6.700  1.00  0.00           C
ATOM   1159  HG2 ARG X  75       0.318  13.510  -5.727  1.00  0.00           H
ATOM   1160  HG3 ARG X  75      -1.090  14.044  -6.776  1.00  0.00           H
ATOM   1161  CD  ARG X  75       0.450  12.676  -7.591  1.00  0.00           C
ATOM   1162  HD2 ARG X  75       0.472  13.122  -8.581  1.00  0.00           H
ATOM   1163  HD3 ARG X  75       1.407  12.244  -7.273  1.00  0.00           H
ATOM   1164  NE  ARG X  75      -0.566  11.586  -7.535  1.00  0.00           N
ATOM   1165  HE  ARG X  75      -1.524  11.898  -7.407  1.00  0.00           H
ATOM   1166  CZ  ARG X  75      -0.414  10.256  -7.607  1.00  0.00           C
ATOM   1167  NH1 ARG X  75       0.754   9.797  -7.923  1.00  0.00           N
ATOM   1168 HH11 ARG X  75       1.296  10.494  -8.428  1.00  0.00           H
ATOM   1169 HH12 ARG X  75       0.903   8.802  -7.928  1.00  0.00           H
ATOM   1170  NH2 ARG X  75      -1.247   9.344  -7.299  1.00  0.00           N
ATOM   1171 HH21 ARG X  75      -2.159   9.650  -7.020  1.00  0.00           H
ATOM   1172 HH22 ARG X  75      -0.968   8.384  -7.501  1.00  0.00           H
ATOM   1173  C   ARG X  75       0.949  16.382  -4.834  1.00  0.00           C
ATOM   1174  O   ARG X  75       2.077  16.899  -4.652  1.00  0.00           O
ATOM   1175  N   ALA X  76       0.249  15.989  -3.781  1.00  0.00           N
ATOM   1176  H   ALA X  76      -0.737  15.819  -3.936  1.00  0.00           H
ATOM   1177  CA  ALA X  76       0.565  16.104  -2.344  1.00  0.00           C
ATOM   1178  HA  ALA X  76       1.641  16.051  -2.176  1.00  0.00           H
ATOM   1179  CB  ALA X  76       0.092  17.472  -1.869  1.00  0.00           C
ATOM   1180  HB1 ALA X  76       0.637  18.177  -2.504  1.00  0.00           H
ATOM   1181  HB2 ALA X  76       0.390  17.569  -0.830  1.00  0.00           H
ATOM   1182  HB3 ALA X  76      -0.977  17.561  -2.061  1.00  0.00           H
ATOM   1183  C   ALA X  76      -0.241  15.040  -1.574  1.00  0.00           C
ATOM   1184  O   ALA X  76      -1.407  14.782  -1.814  1.00  0.00           O
ATOM   1185  N   LEU X  77       0.424  14.405  -0.650  1.00  0.00           N
ATOM   1186  H   LEU X  77       1.398  14.632  -0.506  1.00  0.00           H
ATOM   1187  CA  LEU X  77      -0.220  13.513   0.339  1.00  0.00           C
ATOM   1188  HA  LEU X  77      -0.853  12.836  -0.237  1.00  0.00           H
ATOM   1189  CB  LEU X  77       0.884  12.740   1.096  1.00  0.00           C
ATOM   1190  HB2 LEU X  77       1.345  12.101   0.348  1.00  0.00           H
ATOM   1191  HB3 LEU X  77       1.541  13.540   1.409  1.00  0.00           H
ATOM   1192  CG  LEU X  77       0.515  11.912   2.318  1.00  0.00           C
ATOM   1193  HG  LEU X  77      -0.161  12.561   2.877  1.00  0.00           H
ATOM   1194  CD1 LEU X  77      -0.232  10.651   1.898  1.00  0.00           C
ATOM   1195 HD11 LEU X  77      -1.208  10.783   1.449  1.00  0.00           H
ATOM   1196 HD12 LEU X  77      -0.180   9.999   2.772  1.00  0.00           H
ATOM   1197 HD13 LEU X  77       0.359  10.107   1.165  1.00  0.00           H
ATOM   1198  CD2 LEU X  77       1.805  11.532   3.160  1.00  0.00           C
ATOM   1199 HD21 LEU X  77       2.357  12.469   3.254  1.00  0.00           H
ATOM   1200 HD22 LEU X  77       1.574  11.167   4.155  1.00  0.00           H
ATOM   1201 HD23 LEU X  77       2.250  10.763   2.543  1.00  0.00           H
ATOM   1202  C   LEU X  77      -1.114  14.288   1.316  1.00  0.00           C
ATOM   1203  O   LEU X  77      -0.629  15.147   1.994  1.00  0.00           O
ATOM   1204  N   ILE X  78      -2.414  13.947   1.286  1.00  0.00           N
ATOM   1205  H   ILE X  78      -2.647  13.254   0.593  1.00  0.00           H
ATOM   1206  CA  ILE X  78      -3.423  14.388   2.196  1.00  0.00           C
ATOM   1207  HA  ILE X  78      -3.059  15.217   2.790  1.00  0.00           H
ATOM   1208  CB  ILE X  78      -4.653  14.989   1.442  1.00  0.00           C
ATOM   1209  HB  ILE X  78      -5.248  15.416   2.247  1.00  0.00           H
ATOM   1210  CG2 ILE X  78      -4.297  16.132   0.516  1.00  0.00           C
ATOM   1211 HG21 ILE X  78      -3.532  16.728   1.017  1.00  0.00           H
ATOM   1212 HG22 ILE X  78      -5.158  16.738   0.227  1.00  0.00           H
ATOM   1213 HG23 ILE X  78      -3.679  15.828  -0.329  1.00  0.00           H
ATOM   1214  CG1 ILE X  78      -5.392  13.979   0.547  1.00  0.00           C
ATOM   1215 HG12 ILE X  78      -4.793  13.947  -0.364  1.00  0.00           H
ATOM   1216 HG13 ILE X  78      -5.433  13.008   1.043  1.00  0.00           H
ATOM   1217  CD1 ILE X  78      -6.849  14.268   0.096  1.00  0.00           C
ATOM   1218 HD11 ILE X  78      -6.861  14.876  -0.816  1.00  0.00           H
ATOM   1219 HD12 ILE X  78      -7.259  14.864   0.908  1.00  0.00           H
ATOM   1220 HD13 ILE X  78      -7.387  13.330   0.023  1.00  0.00           H
ATOM   1221  C   ILE X  78      -3.873  13.291   3.191  1.00  0.00           C
ATOM   1222  O   ILE X  78      -3.692  12.074   2.976  1.00  0.00           O
ATOM   1223  N   SER X  79      -4.559  13.693   4.276  1.00  0.00           N
ATOM   1224  H   SER X  79      -4.508  14.667   4.520  1.00  0.00           H
ATOM   1225  CA  SER X  79      -5.049  12.710   5.240  1.00  0.00           C
ATOM   1226  HA  SER X  79      -5.127  11.729   4.782  1.00  0.00           H
ATOM   1227  CB  SER X  79      -4.065  12.575   6.327  1.00  0.00           C
ATOM   1228  HB2 SER X  79      -3.073  12.278   5.978  1.00  0.00           H
ATOM   1229  HB3 SER X  79      -3.946  13.576   6.727  1.00  0.00           H
ATOM   1230  OG  SER X  79      -4.555  11.797   7.345  1.00  0.00           O
ATOM   1231  HG  SER X  79      -4.755  10.960   6.902  1.00  0.00           H
ATOM   1232  C   SER X  79      -6.438  13.155   5.758  1.00  0.00           C
ATOM   1233  O   SER X  79      -6.600  14.405   5.846  1.00  0.00           O
ATOM   1234  N   TRP X  80      -7.424  12.306   6.036  1.00  0.00           N
ATOM   1235  H   TRP X  80      -7.299  11.332   5.781  1.00  0.00           H
ATOM   1236  CA  TRP X  80      -8.742  12.559   6.654  1.00  0.00           C
ATOM   1237  HA  TRP X  80      -8.636  13.465   7.251  1.00  0.00           H
ATOM   1238  CB  TRP X  80      -9.757  12.862   5.534  1.00  0.00           C
ATOM   1239  HB2 TRP X  80     -10.651  13.211   6.063  1.00  0.00           H
ATOM   1240  HB3 TRP X  80      -9.382  13.721   4.966  1.00  0.00           H
ATOM   1241  CG  TRP X  80     -10.187  11.809   4.599  1.00  0.00           C
ATOM   1242  CD1 TRP X  80     -11.329  11.060   4.723  1.00  0.00           C
ATOM   1243  HD1 TRP X  80     -12.094  11.234   5.466  1.00  0.00           H
ATOM   1244  NE1 TRP X  80     -11.329  10.106   3.732  1.00  0.00           N
ATOM   1245  HE1 TRP X  80     -12.020   9.391   3.606  1.00  0.00           H
ATOM   1246  CE2 TRP X  80     -10.201  10.153   2.943  1.00  0.00           C
ATOM   1247  CZ2 TRP X  80      -9.792   9.447   1.859  1.00  0.00           C
ATOM   1248  HZ2 TRP X  80     -10.489   8.701   1.515  1.00  0.00           H
ATOM   1249  CH2 TRP X  80      -8.526   9.695   1.215  1.00  0.00           C
ATOM   1250  HH2 TRP X  80      -8.166   9.095   0.392  1.00  0.00           H
ATOM   1251  CZ3 TRP X  80      -7.673  10.627   1.863  1.00  0.00           C
ATOM   1252  HZ3 TRP X  80      -6.663  10.660   1.468  1.00  0.00           H
ATOM   1253  CE3 TRP X  80      -8.144  11.443   2.945  1.00  0.00           C
ATOM   1254  HE3 TRP X  80      -7.598  12.304   3.309  1.00  0.00           H
ATOM   1255  CD2 TRP X  80      -9.392  11.188   3.568  1.00  0.00           C
ATOM   1256  C   TRP X  80      -9.216  11.446   7.626  1.00  0.00           C
ATOM   1257  O   TRP X  80      -8.586  10.388   7.638  1.00  0.00           O
ATOM   1258  N   PRO X  81     -10.234  11.627   8.493  1.00  0.00           N
ATOM   1259  CD  PRO X  81     -10.932  12.869   8.776  1.00  0.00           C
ATOM   1260  HD2 PRO X  81     -11.668  13.107   8.008  1.00  0.00           H
ATOM   1261  HD3 PRO X  81     -10.260  13.717   8.742  1.00  0.00           H
ATOM   1262  CG  PRO X  81     -11.755  12.717  10.062  1.00  0.00           C
ATOM   1263  HG2 PRO X  81     -12.826  12.911  10.030  1.00  0.00           H
ATOM   1264  HG3 PRO X  81     -11.160  13.027  10.922  1.00  0.00           H
ATOM   1265  CB  PRO X  81     -11.914  11.172  10.159  1.00  0.00           C
ATOM   1266  HB2 PRO X  81     -12.819  10.827   9.671  1.00  0.00           H
ATOM   1267  HB3 PRO X  81     -12.040  10.876  11.206  1.00  0.00           H
ATOM   1268  CA  PRO X  81     -10.737  10.612   9.410  1.00  0.00           C
ATOM   1269  HA  PRO X  81     -10.023  10.429  10.217  1.00  0.00           H
ATOM   1270  C   PRO X  81     -11.192   9.360   8.696  1.00  0.00           C
ATOM   1271  O   PRO X  81     -11.753   9.467   7.561  1.00  0.00           O
ATOM   1272  N   LEU X  82     -11.181   8.198   9.434  1.00  0.00           N
ATOM   1273  H   LEU X  82     -10.943   8.187  10.415  1.00  0.00           H
ATOM   1274  CA  LEU X  82     -11.796   6.955   8.834  1.00  0.00           C
ATOM   1275  HA  LEU X  82     -11.408   6.880   7.826  1.00  0.00           H
ATOM   1276  CB  LEU X  82     -11.352   5.726   9.721  1.00  0.00           C
ATOM   1277  HB2 LEU X  82     -10.274   5.710   9.581  1.00  0.00           H
ATOM   1278  HB3 LEU X  82     -11.717   5.797  10.739  1.00  0.00           H
ATOM   1279  CG  LEU X  82     -11.703   4.361   9.089  1.00  0.00           C
ATOM   1280  HG  LEU X  82     -12.320   4.543   8.210  1.00  0.00           H
ATOM   1281  CD1 LEU X  82     -10.412   3.652   8.598  1.00  0.00           C
ATOM   1282 HD11 LEU X  82      -9.663   3.419   9.356  1.00  0.00           H
ATOM   1283 HD12 LEU X  82      -9.965   4.244   7.792  1.00  0.00           H
ATOM   1284 HD13 LEU X  82     -10.654   2.689   8.144  1.00  0.00           H
ATOM   1285  CD2 LEU X  82     -12.349   3.386  10.085  1.00  0.00           C
ATOM   1286 HD21 LEU X  82     -12.451   2.462   9.515  1.00  0.00           H
ATOM   1287 HD22 LEU X  82     -11.758   3.216  10.986  1.00  0.00           H
ATOM   1288 HD23 LEU X  82     -13.303   3.837  10.358  1.00  0.00           H
ATOM   1289  C   LEU X  82     -13.327   7.157   8.613  1.00  0.00           C
ATOM   1290  O   LEU X  82     -13.935   7.923   9.362  1.00  0.00           O
ATOM   1291  N   SER X  83     -13.892   6.438   7.603  1.00  0.00           N
ATOM   1292  H   SER X  83     -13.240   5.886   7.051  1.00  0.00           H
ATOM   1293  CA  SER X  83     -15.354   6.421   7.293  1.00  0.00           C
ATOM   1294  HA  SER X  83     -15.493   5.889   6.353  1.00  0.00           H
ATOM   1295  CB  SER X  83     -16.021   5.364   8.225  1.00  0.00           C
ATOM   1296  HB2 SER X  83     -15.892   5.585   9.286  1.00  0.00           H
ATOM   1297  HB3 SER X  83     -17.101   5.360   8.129  1.00  0.00           H
ATOM   1298  OG  SER X  83     -15.521   4.060   7.974  1.00  0.00           O
ATOM   1299  HG  SER X  83     -15.706   3.588   8.798  1.00  0.00           H
ATOM   1300  C   SER X  83     -16.062   7.789   7.212  1.00  0.00           C
ATOM   1301  O   SER X  83     -17.149   7.967   7.775  1.00  0.00           O
ATOM   1302  N   SER X  84     -15.398   8.797   6.526  1.00  0.00           N
ATOM   1303  H   SER X  84     -14.549   8.605   6.002  1.00  0.00           H
ATOM   1304  CA  SER X  84     -15.898  10.171   6.272  1.00  0.00           C
ATOM   1305  HA  SER X  84     -16.990  10.127   6.179  1.00  0.00           H
ATOM   1306  CB  SER X  84     -15.410  10.933   7.532  1.00  0.00           C
ATOM   1307  HB2 SER X  84     -15.860  11.930   7.570  1.00  0.00           H
ATOM   1308  HB3 SER X  84     -15.683  10.362   8.422  1.00  0.00           H
ATOM   1309  OG  SER X  84     -13.996  11.117   7.434  1.00  0.00           O
ATOM   1310  HG  SER X  84     -13.447  10.335   7.442  1.00  0.00           H
ATOM   1311  C   SER X  84     -15.330  10.814   4.987  1.00  0.00           C
ATOM   1312  O   SER X  84     -14.473  10.203   4.383  1.00  0.00           O
ATOM   1313  N   PRO X  85     -15.923  11.866   4.365  1.00  0.00           N
ATOM   1314  CD  PRO X  85     -17.070  12.517   4.876  1.00  0.00           C
ATOM   1315  HD2 PRO X  85     -16.683  13.087   5.730  1.00  0.00           H
ATOM   1316  HD3 PRO X  85     -17.791  11.769   5.211  1.00  0.00           H
ATOM   1317  CG  PRO X  85     -17.639  13.335   3.708  1.00  0.00           C
ATOM   1318  HG2 PRO X  85     -17.521  14.422   3.737  1.00  0.00           H
ATOM   1319  HG3 PRO X  85     -18.720  13.146   3.662  1.00  0.00           H
ATOM   1320  CB  PRO X  85     -16.833  12.900   2.516  1.00  0.00           C
ATOM   1321  HB2 PRO X  85     -16.626  13.668   1.761  1.00  0.00           H
ATOM   1322  HB3 PRO X  85     -17.468  12.193   1.985  1.00  0.00           H
ATOM   1323  CA  PRO X  85     -15.609  12.179   3.007  1.00  0.00           C
ATOM   1324  HA  PRO X  85     -15.390  11.282   2.430  1.00  0.00           H
ATOM   1325  C   PRO X  85     -14.350  13.065   2.986  1.00  0.00           C
ATOM   1326  O   PRO X  85     -14.204  13.920   3.808  1.00  0.00           O
ATOM   1327  N   PRO X  86     -13.457  12.915   1.973  1.00  0.00           N
ATOM   1328  CD  PRO X  86     -13.425  11.815   1.018  1.00  0.00           C
ATOM   1329  HD2 PRO X  86     -14.424  11.833   0.560  1.00  0.00           H
ATOM   1330  HD3 PRO X  86     -13.240  10.897   1.573  1.00  0.00           H
ATOM   1331  CG  PRO X  86     -12.229  12.088   0.124  1.00  0.00           C
ATOM   1332  HG2 PRO X  86     -12.651  12.610  -0.739  1.00  0.00           H
ATOM   1333  HG3 PRO X  86     -11.822  11.115  -0.122  1.00  0.00           H
ATOM   1334  CB  PRO X  86     -11.299  13.037   0.958  1.00  0.00           C
ATOM   1335  HB2 PRO X  86     -10.639  13.570   0.283  1.00  0.00           H
ATOM   1336  HB3 PRO X  86     -10.624  12.383   1.524  1.00  0.00           H
ATOM   1337  CA  PRO X  86     -12.276  13.806   1.852  1.00  0.00           C
ATOM   1338  HA  PRO X  86     -11.838  13.930   2.844  1.00  0.00           H
ATOM   1339  C   PRO X  86     -12.803  15.103   1.231  1.00  0.00           C
ATOM   1340  O   PRO X  86     -12.352  15.441   0.139  1.00  0.00           O
ATOM   1341  N   THR X  87     -13.611  15.926   1.870  1.00  0.00           N
ATOM   1342  H   THR X  87     -13.965  15.664   2.781  1.00  0.00           H
ATOM   1343  CA  THR X  87     -13.750  17.312   1.413  1.00  0.00           C
ATOM   1344  HA  THR X  87     -13.917  17.224   0.335  1.00  0.00           H
ATOM   1345  CB  THR X  87     -14.915  18.040   2.099  1.00  0.00           C
ATOM   1346  HB  THR X  87     -14.954  19.058   1.692  1.00  0.00           H
ATOM   1347  CG2 THR X  87     -16.159  17.290   1.818  1.00  0.00           C
ATOM   1348 HG21 THR X  87     -16.172  16.257   2.152  1.00  0.00           H
ATOM   1349 HG22 THR X  87     -16.492  17.311   0.778  1.00  0.00           H
ATOM   1350 HG23 THR X  87     -16.973  17.725   2.392  1.00  0.00           H
ATOM   1351  OG1 THR X  87     -14.632  18.150   3.474  1.00  0.00           O
ATOM   1352  HG1 THR X  87     -15.421  18.368   3.971  1.00  0.00           H
ATOM   1353  C   THR X  87     -12.424  18.111   1.519  1.00  0.00           C
ATOM   1354  O   THR X  87     -11.456  17.673   2.191  1.00  0.00           O
ATOM   1355  N   VAL X  88     -12.400  19.284   0.945  1.00  0.00           N
ATOM   1356  H   VAL X  88     -13.197  19.538   0.384  1.00  0.00           H
ATOM   1357  CA  VAL X  88     -11.472  20.405   1.321  1.00  0.00           C
ATOM   1358  HA  VAL X  88     -10.445  20.048   1.205  1.00  0.00           H
ATOM   1359  CB  VAL X  88     -11.577  21.704   0.464  1.00  0.00           C
ATOM   1360  HB  VAL X  88     -10.722  22.317   0.734  1.00  0.00           H
ATOM   1361  CG1 VAL X  88     -11.544  21.377  -1.000  1.00  0.00           C
ATOM   1362 HG11 VAL X  88     -12.416  20.768  -1.230  1.00  0.00           H
ATOM   1363 HG12 VAL X  88     -11.589  22.344  -1.507  1.00  0.00           H
ATOM   1364 HG13 VAL X  88     -10.614  20.828  -1.168  1.00  0.00           H
ATOM   1365  CG2 VAL X  88     -12.910  22.561   0.716  1.00  0.00           C
ATOM   1366 HG21 VAL X  88     -12.901  22.797   1.779  1.00  0.00           H
ATOM   1367 HG22 VAL X  88     -13.805  22.103   0.299  1.00  0.00           H
ATOM   1368 HG23 VAL X  88     -12.749  23.489   0.171  1.00  0.00           H
ATOM   1369  C   VAL X  88     -11.494  20.834   2.771  1.00  0.00           C
ATOM   1370  O   VAL X  88     -10.500  21.400   3.165  1.00  0.00           O
ATOM   1371  N   TYR X  89     -12.465  20.393   3.626  1.00  0.00           N
ATOM   1372  H   TYR X  89     -13.112  19.748   3.196  1.00  0.00           H
ATOM   1373  CA  TYR X  89     -12.552  20.804   5.003  1.00  0.00           C
ATOM   1374  HA  TYR X  89     -11.675  21.426   5.204  1.00  0.00           H
ATOM   1375  CB  TYR X  89     -13.777  21.526   5.374  1.00  0.00           C
ATOM   1376  HB2 TYR X  89     -14.605  20.815   5.381  1.00  0.00           H
ATOM   1377  HB3 TYR X  89     -13.730  21.850   6.411  1.00  0.00           H
ATOM   1378  CG  TYR X  89     -14.115  22.726   4.552  1.00  0.00           C
ATOM   1379  CD1 TYR X  89     -15.107  22.661   3.634  1.00  0.00           C
ATOM   1380  HD1 TYR X  89     -15.606  21.705   3.598  1.00  0.00           H
ATOM   1381  CE1 TYR X  89     -15.388  23.774   2.839  1.00  0.00           C
ATOM   1382  HE1 TYR X  89     -16.125  23.621   2.067  1.00  0.00           H
ATOM   1383  CZ  TYR X  89     -14.630  24.967   2.984  1.00  0.00           C
ATOM   1384  OH  TYR X  89     -14.879  26.033   2.210  1.00  0.00           O
ATOM   1385  HH  TYR X  89     -14.918  25.781   1.286  1.00  0.00           H
ATOM   1386  CE2 TYR X  89     -13.679  25.040   4.015  1.00  0.00           C
ATOM   1387  HE2 TYR X  89     -13.141  25.969   4.137  1.00  0.00           H
ATOM   1388  CD2 TYR X  89     -13.346  23.936   4.700  1.00  0.00           C
ATOM   1389  HD2 TYR X  89     -12.613  23.920   5.505  1.00  0.00           H
ATOM   1390  C   TYR X  89     -12.273  19.578   5.982  1.00  0.00           C
ATOM   1391  O   TYR X  89     -11.674  19.790   6.988  1.00  0.00           O
ATOM   1392  N   ASN X  90     -12.685  18.349   5.545  1.00  0.00           N
ATOM   1393  H   ASN X  90     -13.300  18.327   4.744  1.00  0.00           H
ATOM   1394  CA  ASN X  90     -12.536  17.202   6.397  1.00  0.00           C
ATOM   1395  HA  ASN X  90     -12.808  17.527   7.396  1.00  0.00           H
ATOM   1396  CB  ASN X  90     -13.732  16.341   6.097  1.00  0.00           C
ATOM   1397  HB2 ASN X  90     -14.635  16.950   6.163  1.00  0.00           H
ATOM   1398  HB3 ASN X  90     -13.805  15.971   5.082  1.00  0.00           H
ATOM   1399  CG  ASN X  90     -13.852  15.254   7.163  1.00  0.00           C
ATOM   1400  OD1 ASN X  90     -13.682  15.498   8.369  1.00  0.00           O
ATOM   1401  ND2 ASN X  90     -14.291  14.139   6.715  1.00  0.00           N
ATOM   1402 HD21 ASN X  90     -14.344  14.052   5.707  1.00  0.00           H
ATOM   1403 HD22 ASN X  90     -14.278  13.301   7.284  1.00  0.00           H
ATOM   1404  C   ASN X  90     -11.094  16.593   6.318  1.00  0.00           C
ATOM   1405  O   ASN X  90     -10.774  15.637   7.028  1.00  0.00           O
ATOM   1406  N   SER X  91     -10.201  17.212   5.474  1.00  0.00           N
ATOM   1407  H   SER X  91     -10.433  18.118   5.099  1.00  0.00           H
ATOM   1408  CA  SER X  91      -8.824  16.720   5.222  1.00  0.00           C
ATOM   1409  HA  SER X  91      -8.522  15.983   5.958  1.00  0.00           H
ATOM   1410  CB  SER X  91      -8.824  16.031   3.839  1.00  0.00           C
ATOM   1411  HB2 SER X  91      -7.863  15.526   3.719  1.00  0.00           H
ATOM   1412  HB3 SER X  91      -9.677  15.358   3.710  1.00  0.00           H
ATOM   1413  OG  SER X  91      -8.968  17.053   2.865  1.00  0.00           O
ATOM   1414  HG  SER X  91      -9.892  17.203   2.692  1.00  0.00           H
ATOM   1415  C   SER X  91      -7.781  17.795   5.295  1.00  0.00           C
ATOM   1416  O   SER X  91      -8.166  18.972   5.372  1.00  0.00           O
ATOM   1417  N   ARG X  92      -6.537  17.415   5.366  1.00  0.00           N
ATOM   1418  H   ARG X  92      -6.393  16.431   5.464  1.00  0.00           H
ATOM   1419  CA  ARG X  92      -5.445  18.310   5.490  1.00  0.00           C
ATOM   1420  HA  ARG X  92      -5.748  19.277   5.086  1.00  0.00           H
ATOM   1421  CB  ARG X  92      -5.011  18.532   6.985  1.00  0.00           C
ATOM   1422  HB2 ARG X  92      -4.221  19.276   6.994  1.00  0.00           H
ATOM   1423  HB3 ARG X  92      -5.832  18.933   7.574  1.00  0.00           H
ATOM   1424  CG  ARG X  92      -4.401  17.250   7.639  1.00  0.00           C
ATOM   1425  HG2 ARG X  92      -5.076  16.401   7.541  1.00  0.00           H
ATOM   1426  HG3 ARG X  92      -3.428  17.081   7.160  1.00  0.00           H
ATOM   1427  CD  ARG X  92      -4.085  17.483   9.076  1.00  0.00           C
ATOM   1428  HD2 ARG X  92      -3.355  18.281   9.205  1.00  0.00           H
ATOM   1429  HD3 ARG X  92      -5.017  17.819   9.542  1.00  0.00           H
ATOM   1430  NE  ARG X  92      -3.722  16.208   9.682  1.00  0.00           N
ATOM   1431  HE  ARG X  92      -3.241  15.556   9.083  1.00  0.00           H
ATOM   1432  CZ  ARG X  92      -4.088  15.739  10.882  1.00  0.00           C
ATOM   1433  NH1 ARG X  92      -4.620  16.462  11.818  1.00  0.00           N
ATOM   1434 HH11 ARG X  92      -4.577  17.450  11.577  1.00  0.00           H
ATOM   1435 HH12 ARG X  92      -5.203  16.032  12.519  1.00  0.00           H
ATOM   1436  NH2 ARG X  92      -3.934  14.478  11.106  1.00  0.00           N
ATOM   1437 HH21 ARG X  92      -3.421  13.812  10.546  1.00  0.00           H
ATOM   1438 HH22 ARG X  92      -4.244  14.210  12.026  1.00  0.00           H
ATOM   1439  C   ARG X  92      -4.224  17.862   4.618  1.00  0.00           C
ATOM   1440  O   ARG X  92      -4.083  16.666   4.346  1.00  0.00           O
ATOM   1441  N   VAL X  93      -3.357  18.768   4.217  1.00  0.00           N
ATOM   1442  H   VAL X  93      -3.397  19.705   4.597  1.00  0.00           H
ATOM   1443  CA  VAL X  93      -2.066  18.358   3.574  1.00  0.00           C
ATOM   1444  HA  VAL X  93      -2.119  17.517   2.886  1.00  0.00           H
ATOM   1445  CB  VAL X  93      -1.414  19.519   2.792  1.00  0.00           C
ATOM   1446  HB  VAL X  93      -1.322  20.345   3.497  1.00  0.00           H
ATOM   1447  CG1 VAL X  93      -0.017  19.146   2.174  1.00  0.00           C
ATOM   1448 HG11 VAL X  93       0.662  19.013   3.020  1.00  0.00           H
ATOM   1449 HG12 VAL X  93      -0.060  18.224   1.584  1.00  0.00           H
ATOM   1450 HG13 VAL X  93       0.177  19.961   1.468  1.00  0.00           H
ATOM   1451  CG2 VAL X  93      -2.378  19.996   1.721  1.00  0.00           C
ATOM   1452 HG21 VAL X  93      -2.519  19.237   0.945  1.00  0.00           H
ATOM   1453 HG22 VAL X  93      -2.075  20.932   1.247  1.00  0.00           H
ATOM   1454 HG23 VAL X  93      -3.374  20.058   2.142  1.00  0.00           H
ATOM   1455  C   VAL X  93      -1.128  17.887   4.707  1.00  0.00           C
ATOM   1456  O   VAL X  93      -1.271  18.317   5.885  1.00  0.00           O
ATOM   1457  N   GLU X  94      -0.337  16.840   4.405  1.00  0.00           N
ATOM   1458  H   GLU X  94      -0.557  16.523   3.472  1.00  0.00           H
ATOM   1459  CA  GLU X  94       0.746  16.352   5.231  1.00  0.00           C
ATOM   1460  HA  GLU X  94       0.808  16.870   6.189  1.00  0.00           H
ATOM   1461  CB  GLU X  94       0.557  14.811   5.349  1.00  0.00           C
ATOM   1462  HB2 GLU X  94       0.569  14.449   4.325  1.00  0.00           H
ATOM   1463  HB3 GLU X  94       1.378  14.232   5.774  1.00  0.00           H
ATOM   1464  CG  GLU X  94      -0.723  14.356   6.151  1.00  0.00           C
ATOM   1465  HG2 GLU X  94      -1.585  14.699   5.585  1.00  0.00           H
ATOM   1466  HG3 GLU X  94      -0.820  13.277   6.072  1.00  0.00           H
ATOM   1467  CD  GLU X  94      -0.740  14.822   7.649  1.00  0.00           C
ATOM   1468  OE1 GLU X  94       0.204  15.433   8.101  1.00  0.00           O
ATOM   1469  OE2 GLU X  94      -1.749  14.469   8.325  1.00  0.00           O
ATOM   1470  C   GLU X  94       2.127  16.641   4.552  1.00  0.00           C
ATOM   1471  O   GLU X  94       3.085  16.877   5.286  1.00  0.00           O
ATOM   1472  N   CYX X  95       2.227  16.749   3.231  1.00  0.00           N
ATOM   1473  H   CYX X  95       1.388  16.496   2.727  1.00  0.00           H
ATOM   1474  CA  CYX X  95       3.376  17.208   2.389  1.00  0.00           C
ATOM   1475  HA  CYX X  95       3.623  18.183   2.825  1.00  0.00           H
ATOM   1476  CB  CYX X  95       4.655  16.335   2.723  1.00  0.00           C
ATOM   1477  HB2 CYX X  95       5.467  16.823   2.182  1.00  0.00           H
ATOM   1478  HB3 CYX X  95       4.872  16.216   3.786  1.00  0.00           H
ATOM   1479  SG  CYX X  95       4.540  14.598   2.230  1.00  0.00           S
ATOM   1480  C   CYX X  95       3.111  17.192   0.877  1.00  0.00           C
ATOM   1481  O   CYX X  95       2.265  16.406   0.466  1.00  0.00           O
ATOM   1482  N   ILE X  96       3.816  18.071   0.098  1.00  0.00           N
ATOM   1483  H   ILE X  96       4.352  18.773   0.598  1.00  0.00           H
ATOM   1484  CA  ILE X  96       3.730  18.126  -1.363  1.00  0.00           C
ATOM   1485  HA  ILE X  96       2.687  17.894  -1.579  1.00  0.00           H
ATOM   1486  CB  ILE X  96       3.953  19.607  -1.816  1.00  0.00           C
ATOM   1487  HB  ILE X  96       4.914  19.944  -1.420  1.00  0.00           H
ATOM   1488  CG2 ILE X  96       3.985  19.631  -3.312  1.00  0.00           C
ATOM   1489 HG21 ILE X  96       4.926  19.284  -3.741  1.00  0.00           H
ATOM   1490 HG22 ILE X  96       3.989  20.670  -3.645  1.00  0.00           H
ATOM   1491 HG23 ILE X  96       3.127  19.148  -3.784  1.00  0.00           H
ATOM   1492  CG1 ILE X  96       2.820  20.539  -1.329  1.00  0.00           C
ATOM   1493 HG12 ILE X  96       2.128  20.722  -2.146  1.00  0.00           H
ATOM   1494 HG13 ILE X  96       2.223  20.089  -0.529  1.00  0.00           H
ATOM   1495  CD1 ILE X  96       3.385  21.847  -0.788  1.00  0.00           C
ATOM   1496 HD11 ILE X  96       4.089  22.371  -1.434  1.00  0.00           H
ATOM   1497 HD12 ILE X  96       3.776  21.735   0.225  1.00  0.00           H
ATOM   1498 HD13 ILE X  96       2.497  22.457  -0.570  1.00  0.00           H
ATOM   1499  C   ILE X  96       4.755  17.118  -1.993  1.00  0.00           C
ATOM   1500  O   ILE X  96       5.876  16.991  -1.544  1.00  0.00           O
ATOM   1501  N   GLY X  97       4.324  16.384  -2.986  1.00  0.00           N
ATOM   1502  H   GLY X  97       3.330  16.402  -3.170  1.00  0.00           H
ATOM   1503  CA  GLY X  97       4.971  15.271  -3.713  1.00  0.00           C
ATOM   1504  HA2 GLY X  97       5.441  15.629  -4.629  1.00  0.00           H
ATOM   1505  HA3 GLY X  97       5.720  14.838  -3.039  1.00  0.00           H
ATOM   1506  C   GLY X  97       4.092  14.123  -4.256  1.00  0.00           C
ATOM   1507  O   GLY X  97       2.939  14.062  -3.945  1.00  0.00           O
ATOM   1508  N   TRP X  98       4.767  13.198  -5.012  1.00  0.00           N
ATOM   1509  H   TRP X  98       5.777  13.222  -5.135  1.00  0.00           H
ATOM   1510  CA  TRP X  98       4.081  12.169  -5.850  1.00  0.00           C
ATOM   1511  HA  TRP X  98       3.027  12.221  -5.582  1.00  0.00           H
ATOM   1512  CB  TRP X  98       4.285  12.540  -7.361  1.00  0.00           C
ATOM   1513  HB2 TRP X  98       3.873  11.804  -8.050  1.00  0.00           H
ATOM   1514  HB3 TRP X  98       3.722  13.462  -7.518  1.00  0.00           H
ATOM   1515  CG  TRP X  98       5.720  12.837  -7.785  1.00  0.00           C
ATOM   1516  CD1 TRP X  98       6.069  14.015  -8.320  1.00  0.00           C
ATOM   1517  HD1 TRP X  98       5.366  14.827  -8.292  1.00  0.00           H
ATOM   1518  NE1 TRP X  98       7.339  13.912  -8.800  1.00  0.00           N
ATOM   1519  HE1 TRP X  98       7.837  14.692  -9.209  1.00  0.00           H
ATOM   1520  CE2 TRP X  98       7.839  12.688  -8.521  1.00  0.00           C
ATOM   1521  CZ2 TRP X  98       9.089  12.094  -8.830  1.00  0.00           C
ATOM   1522  HZ2 TRP X  98       9.834  12.599  -9.439  1.00  0.00           H
ATOM   1523  CH2 TRP X  98       9.373  10.712  -8.576  1.00  0.00           C
ATOM   1524  HH2 TRP X  98      10.306  10.221  -8.826  1.00  0.00           H
ATOM   1525  CZ3 TRP X  98       8.353  10.095  -7.843  1.00  0.00           C
ATOM   1526  HZ3 TRP X  98       8.509   9.062  -7.570  1.00  0.00           H
ATOM   1527  CE3 TRP X  98       7.063  10.573  -7.685  1.00  0.00           C
ATOM   1528  HE3 TRP X  98       6.202   9.991  -7.403  1.00  0.00           H
ATOM   1529  CD2 TRP X  98       6.783  11.914  -7.996  1.00  0.00           C
ATOM   1530  C   TRP X  98       4.534  10.790  -5.455  1.00  0.00           C
ATOM   1531  O   TRP X  98       4.107   9.805  -6.094  1.00  0.00           O
ATOM   1532  N   SER X  99       5.272  10.561  -4.392  1.00  0.00           N
ATOM   1533  H   SER X  99       5.616  11.404  -3.949  1.00  0.00           H
ATOM   1534  CA  SER X  99       5.515   9.288  -3.704  1.00  0.00           C
ATOM   1535  HA  SER X  99       4.719   8.551  -3.813  1.00  0.00           H
ATOM   1536  CB  SER X  99       6.731   8.515  -4.317  1.00  0.00           C
ATOM   1537  HB2 SER X  99       6.417   8.272  -5.339  1.00  0.00           H
ATOM   1538  HB3 SER X  99       7.628   9.122  -4.169  1.00  0.00           H
ATOM   1539  OG  SER X  99       7.023   7.262  -3.727  1.00  0.00           O
ATOM   1540  HG  SER X  99       6.272   6.680  -3.851  1.00  0.00           H
ATOM   1541  C   SER X  99       5.836   9.465  -2.236  1.00  0.00           C
ATOM   1542  O   SER X  99       6.765  10.194  -1.937  1.00  0.00           O
ATOM   1543  N   SER X 100       5.221   8.765  -1.296  1.00  0.00           N
ATOM   1544  H   SER X 100       4.567   8.039  -1.566  1.00  0.00           H
ATOM   1545  CA  SER X 100       5.123   9.100   0.079  1.00  0.00           C
ATOM   1546  HA  SER X 100       6.008   9.685   0.334  1.00  0.00           H
ATOM   1547  CB  SER X 100       3.885   9.974   0.232  1.00  0.00           C
ATOM   1548  HB2 SER X 100       3.969  10.489   1.190  1.00  0.00           H
ATOM   1549  HB3 SER X 100       4.023  10.729  -0.545  1.00  0.00           H
ATOM   1550  OG  SER X 100       2.587   9.311   0.057  1.00  0.00           O
ATOM   1551  HG  SER X 100       2.591   8.800  -0.759  1.00  0.00           H
ATOM   1552  C   SER X 100       5.111   7.886   1.001  1.00  0.00           C
ATOM   1553  O   SER X 100       4.914   6.754   0.610  1.00  0.00           O
ATOM   1554  N   THR X 101       5.371   8.166   2.294  1.00  0.00           N
ATOM   1555  H   THR X 101       5.670   9.108   2.521  1.00  0.00           H
ATOM   1556  CA  THR X 101       4.936   7.327   3.403  1.00  0.00           C
ATOM   1557  HA  THR X 101       4.048   6.759   3.130  1.00  0.00           H
ATOM   1558  CB  THR X 101       6.015   6.195   3.542  1.00  0.00           C
ATOM   1559  HB  THR X 101       6.250   5.681   2.603  1.00  0.00           H
ATOM   1560  CG2 THR X 101       7.343   6.728   4.182  1.00  0.00           C
ATOM   1561 HG21 THR X 101       7.088   7.167   5.149  1.00  0.00           H
ATOM   1562 HG22 THR X 101       7.714   7.471   3.463  1.00  0.00           H
ATOM   1563 HG23 THR X 101       7.965   5.846   4.234  1.00  0.00           H
ATOM   1564  OG1 THR X 101       5.531   5.204   4.392  1.00  0.00           O
ATOM   1565  HG1 THR X 101       4.984   4.577   3.905  1.00  0.00           H
ATOM   1566  C   THR X 101       4.723   8.127   4.694  1.00  0.00           C
ATOM   1567  O   THR X 101       5.311   9.264   4.881  1.00  0.00           O
ATOM   1568  N   SER X 102       4.074   7.446   5.648  1.00  0.00           N
ATOM   1569  H   SER X 102       3.632   6.547   5.489  1.00  0.00           H
ATOM   1570  CA  SER X 102       3.832   8.119   6.948  1.00  0.00           C
ATOM   1571  HA  SER X 102       4.712   8.693   7.222  1.00  0.00           H
ATOM   1572  CB  SER X 102       2.671   9.155   6.692  1.00  0.00           C
ATOM   1573  HB2 SER X 102       2.842   9.840   5.853  1.00  0.00           H
ATOM   1574  HB3 SER X 102       1.820   8.561   6.364  1.00  0.00           H
ATOM   1575  OG  SER X 102       2.333   9.820   7.900  1.00  0.00           O
ATOM   1576  HG  SER X 102       2.939  10.571   7.911  1.00  0.00           H
ATOM   1577  C   SER X 102       3.446   7.167   8.058  1.00  0.00           C
ATOM   1578  O   SER X 102       2.616   6.258   7.829  1.00  0.00           O
ATOM   1579  N   CYX X 103       3.930   7.465   9.261  1.00  0.00           N
ATOM   1580  H   CYX X 103       4.638   8.182   9.317  1.00  0.00           H
ATOM   1581  CA  CYX X 103       3.704   6.681  10.480  1.00  0.00           C
ATOM   1582  HA  CYX X 103       2.683   6.362  10.635  1.00  0.00           H
ATOM   1583  CB  CYX X 103       4.582   5.431  10.499  1.00  0.00           C
ATOM   1584  HB2 CYX X 103       4.309   4.861  11.388  1.00  0.00           H
ATOM   1585  HB3 CYX X 103       4.332   4.842   9.611  1.00  0.00           H
ATOM   1586  SG  CYX X 103       6.423   5.558  10.440  1.00  0.00           S
ATOM   1587  C   CYX X 103       3.945   7.494  11.781  1.00  0.00           C
ATOM   1588  O   CYX X 103       4.691   8.455  11.796  1.00  0.00           O
ATOM   1589  N   HID X 104       3.251   7.196  12.890  1.00  0.00           N
ATOM   1590  H   HID X 104       2.724   6.336  12.810  1.00  0.00           H
ATOM   1591  CA  HID X 104       3.456   7.592  14.335  1.00  0.00           C
ATOM   1592  HA  HID X 104       3.934   8.562  14.221  1.00  0.00           H
ATOM   1593  CB  HID X 104       2.056   7.663  14.993  1.00  0.00           C
ATOM   1594  HB2 HID X 104       1.564   8.414  14.381  1.00  0.00           H
ATOM   1595  HB3 HID X 104       1.467   6.757  14.925  1.00  0.00           H
ATOM   1596  CG  HID X 104       2.125   8.270  16.392  1.00  0.00           C
ATOM   1597  ND1 HID X 104       2.312   9.593  16.602  1.00  0.00           N
ATOM   1598  HD1 HID X 104       2.452  10.299  15.899  1.00  0.00           H
ATOM   1599  CE1 HID X 104       2.348   9.833  17.900  1.00  0.00           C
ATOM   1600  HE1 HID X 104       2.462  10.829  18.279  1.00  0.00           H
ATOM   1601  NE2 HID X 104       2.405   8.643  18.562  1.00  0.00           N
ATOM   1602  CD2 HID X 104       2.368   7.632  17.551  1.00  0.00           C
ATOM   1603  HD2 HID X 104       2.431   6.569  17.778  1.00  0.00           H
ATOM   1604  C   HID X 104       4.446   6.726  15.218  1.00  0.00           C
ATOM   1605  O   HID X 104       4.142   5.548  15.509  1.00  0.00           O
ATOM   1606  N   ASP X 105       5.575   7.364  15.603  1.00  0.00           N
ATOM   1607  H   ASP X 105       5.681   8.353  15.403  1.00  0.00           H
ATOM   1608  CA  ASP X 105       6.703   6.742  16.284  1.00  0.00           C
ATOM   1609  HA  ASP X 105       6.988   5.797  15.830  1.00  0.00           H
ATOM   1610  CB  ASP X 105       7.929   7.548  16.078  1.00  0.00           C
ATOM   1611  HB2 ASP X 105       8.736   6.867  16.385  1.00  0.00           H
ATOM   1612  HB3 ASP X 105       8.031   7.824  15.028  1.00  0.00           H
ATOM   1613  CG  ASP X 105       8.070   8.825  16.889  1.00  0.00           C
ATOM   1614  OD1 ASP X 105       7.097   9.204  17.607  1.00  0.00           O
ATOM   1615  OD2 ASP X 105       9.222   9.340  16.858  1.00  0.00           O
ATOM   1616  C   ASP X 105       6.508   6.365  17.803  1.00  0.00           C
ATOM   1617  O   ASP X 105       7.498   5.881  18.386  1.00  0.00           O
ATOM   1618  N   GLY X 106       5.331   6.698  18.413  1.00  0.00           N
ATOM   1619  H   GLY X 106       4.770   7.305  17.849  1.00  0.00           H
ATOM   1620  CA  GLY X 106       5.105   6.768  19.856  1.00  0.00           C
ATOM   1621  HA2 GLY X 106       4.156   6.313  20.129  1.00  0.00           H
ATOM   1622  HA3 GLY X 106       5.881   6.211  20.387  1.00  0.00           H
ATOM   1623  C   GLY X 106       5.129   8.193  20.490  1.00  0.00           C
ATOM   1624  O   GLY X 106       4.769   8.282  21.673  1.00  0.00           O
ATOM   1625  N   LYS X 107       5.515   9.220  19.727  1.00  0.00           N
ATOM   1626  H   LYS X 107       5.800   9.045  18.773  1.00  0.00           H
ATOM   1627  CA  LYS X 107       5.423  10.637  20.198  1.00  0.00           C
ATOM   1628  HA  LYS X 107       4.632  10.674  20.938  1.00  0.00           H
ATOM   1629  CB  LYS X 107       6.735  10.990  20.838  1.00  0.00           C
ATOM   1630  HB2 LYS X 107       6.694  12.029  21.174  1.00  0.00           H
ATOM   1631  HB3 LYS X 107       6.872  10.377  21.738  1.00  0.00           H
ATOM   1632  CG  LYS X 107       8.053  10.820  20.073  1.00  0.00           C
ATOM   1633  HG2 LYS X 107       8.044   9.771  19.765  1.00  0.00           H
ATOM   1634  HG3 LYS X 107       8.149  11.430  19.180  1.00  0.00           H
ATOM   1635  CD  LYS X 107       9.330  10.989  20.875  1.00  0.00           C
ATOM   1636  HD2 LYS X 107       9.299  11.848  21.556  1.00  0.00           H
ATOM   1637  HD3 LYS X 107       9.407  10.065  21.439  1.00  0.00           H
ATOM   1638  CE  LYS X 107      10.596  11.084  20.002  1.00  0.00           C
ATOM   1639  HE2 LYS X 107      10.530  11.947  19.335  1.00  0.00           H
ATOM   1640  HE3 LYS X 107      11.367  11.218  20.760  1.00  0.00           H
ATOM   1641  NZ  LYS X 107      10.807   9.813  19.271  1.00  0.00           N
ATOM   1642  HZ1 LYS X 107      11.779   9.679  19.020  1.00  0.00           H
ATOM   1643  HZ2 LYS X 107      10.330   9.781  18.376  1.00  0.00           H
ATOM   1644  HZ3 LYS X 107      10.405   9.070  19.817  1.00  0.00           H
ATOM   1645  C   LYS X 107       5.066  11.704  19.172  1.00  0.00           C
ATOM   1646  O   LYS X 107       4.520  12.678  19.652  1.00  0.00           O
ATOM   1647  N   THR X 108       5.234  11.433  17.878  1.00  0.00           N
ATOM   1648  H   THR X 108       5.761  10.593  17.674  1.00  0.00           H
ATOM   1649  CA  THR X 108       4.914  12.338  16.683  1.00  0.00           C
ATOM   1650  HA  THR X 108       3.948  12.835  16.802  1.00  0.00           H
ATOM   1651  CB  THR X 108       5.917  13.513  16.591  1.00  0.00           C
ATOM   1652  HB  THR X 108       6.927  13.185  16.368  1.00  0.00           H
ATOM   1653  CG2 THR X 108       5.599  14.524  15.474  1.00  0.00           C
ATOM   1654 HG21 THR X 108       5.922  14.098  14.529  1.00  0.00           H
ATOM   1655 HG22 THR X 108       6.168  15.446  15.595  1.00  0.00           H
ATOM   1656 HG23 THR X 108       4.514  14.585  15.510  1.00  0.00           H
ATOM   1657  OG1 THR X 108       6.098  14.331  17.730  1.00  0.00           O
ATOM   1658  HG1 THR X 108       6.149  13.789  18.522  1.00  0.00           H
ATOM   1659  C   THR X 108       4.932  11.569  15.368  1.00  0.00           C
ATOM   1660  O   THR X 108       5.543  10.480  15.274  1.00  0.00           O
ATOM   1661  N   ARG X 109       4.182  12.104  14.437  1.00  0.00           N
ATOM   1662  H   ARG X 109       3.952  13.070  14.631  1.00  0.00           H
ATOM   1663  CA  ARG X 109       4.113  11.548  13.087  1.00  0.00           C
ATOM   1664  HA  ARG X 109       4.263  10.493  13.305  1.00  0.00           H
ATOM   1665  CB  ARG X 109       2.726  11.835  12.524  1.00  0.00           C
ATOM   1666  HB2 ARG X 109       2.146  11.322  13.283  1.00  0.00           H
ATOM   1667  HB3 ARG X 109       2.512  12.912  12.564  1.00  0.00           H
ATOM   1668  CG  ARG X 109       2.518  11.238  11.087  1.00  0.00           C
ATOM   1669  HG2 ARG X 109       2.991  11.863  10.338  1.00  0.00           H
ATOM   1670  HG3 ARG X 109       2.962  10.246  11.182  1.00  0.00           H
ATOM   1671  CD  ARG X 109       1.033  11.172  10.729  1.00  0.00           C
ATOM   1672  HD2 ARG X 109       0.603  12.177  10.798  1.00  0.00           H
ATOM   1673  HD3 ARG X 109       0.786  10.925   9.695  1.00  0.00           H
ATOM   1674  NE  ARG X 109       0.284  10.081  11.524  1.00  0.00           N
ATOM   1675  HE  ARG X 109      -0.184  10.300  12.394  1.00  0.00           H
ATOM   1676  CZ  ARG X 109       0.253   8.821  11.211  1.00  0.00           C
ATOM   1677  NH1 ARG X 109       0.808   8.418  10.117  1.00  0.00           N
ATOM   1678 HH11 ARG X 109       1.173   9.114   9.491  1.00  0.00           H
ATOM   1679 HH12 ARG X 109       0.752   7.436   9.872  1.00  0.00           H
ATOM   1680  NH2 ARG X 109      -0.268   7.905  11.953  1.00  0.00           N
ATOM   1681 HH21 ARG X 109      -0.709   8.230  12.801  1.00  0.00           H
ATOM   1682 HH22 ARG X 109      -0.097   6.948  11.711  1.00  0.00           H
ATOM   1683  C   ARG X 109       5.137  12.100  12.079  1.00  0.00           C
ATOM   1684  O   ARG X 109       5.207  13.299  11.894  1.00  0.00           O
ATOM   1685  N   MET X 110       5.994  11.187  11.648  1.00  0.00           N
ATOM   1686  H   MET X 110       5.866  10.265  12.032  1.00  0.00           H
ATOM   1687  CA  MET X 110       6.998  11.251  10.579  1.00  0.00           C
ATOM   1688  HA  MET X 110       7.536  12.200  10.583  1.00  0.00           H
ATOM   1689  CB  MET X 110       8.212  10.219  10.754  1.00  0.00           C
ATOM   1690  HB2 MET X 110       8.599  10.433  11.751  1.00  0.00           H
ATOM   1691  HB3 MET X 110       7.821   9.212  10.912  1.00  0.00           H
ATOM   1692  CG  MET X 110       9.264  10.327   9.672  1.00  0.00           C
ATOM   1693  HG2 MET X 110       8.917  10.063   8.676  1.00  0.00           H
ATOM   1694  HG3 MET X 110       9.472  11.395   9.545  1.00  0.00           H
ATOM   1695  SD  MET X 110      10.807   9.404   9.894  1.00  0.00           S
ATOM   1696  CE  MET X 110      10.161   7.742   9.721  1.00  0.00           C
ATOM   1697  HE1 MET X 110       9.852   7.507   8.699  1.00  0.00           H
ATOM   1698  HE2 MET X 110      10.998   7.116  10.007  1.00  0.00           H
ATOM   1699  HE3 MET X 110       9.355   7.543  10.432  1.00  0.00           H
ATOM   1700  C   MET X 110       6.342  10.962   9.246  1.00  0.00           C
ATOM   1701  O   MET X 110       5.794   9.860   9.125  1.00  0.00           O
ATOM   1702  N   SER X 111       6.538  11.810   8.262  1.00  0.00           N
ATOM   1703  H   SER X 111       7.283  12.472   8.429  1.00  0.00           H
ATOM   1704  CA  SER X 111       5.990  11.738   6.934  1.00  0.00           C
ATOM   1705  HA  SER X 111       5.711  10.715   6.693  1.00  0.00           H
ATOM   1706  CB  SER X 111       4.729  12.617   6.855  1.00  0.00           C
ATOM   1707  HB2 SER X 111       4.888  13.635   7.217  1.00  0.00           H
ATOM   1708  HB3 SER X 111       4.318  12.560   5.854  1.00  0.00           H
ATOM   1709  OG  SER X 111       3.749  12.031   7.685  1.00  0.00           O
ATOM   1710  HG  SER X 111       3.223  12.750   8.041  1.00  0.00           H
ATOM   1711  C   SER X 111       7.057  12.165   5.946  1.00  0.00           C
ATOM   1712  O   SER X 111       7.949  12.974   6.117  1.00  0.00           O
ATOM   1713  N   ILE X 112       6.991  11.541   4.787  1.00  0.00           N
ATOM   1714  H   ILE X 112       6.295  10.804   4.738  1.00  0.00           H
ATOM   1715  CA  ILE X 112       7.970  11.649   3.684  1.00  0.00           C
ATOM   1716  HA  ILE X 112       8.543  12.562   3.774  1.00  0.00           H
ATOM   1717  CB  ILE X 112       8.739  10.305   3.536  1.00  0.00           C
ATOM   1718  HB  ILE X 112       7.981   9.546   3.353  1.00  0.00           H
ATOM   1719  CG2 ILE X 112       9.805  10.329   2.399  1.00  0.00           C
ATOM   1720 HG21 ILE X 112      10.225   9.322   2.461  1.00  0.00           H
ATOM   1721 HG22 ILE X 112      10.576  11.067   2.590  1.00  0.00           H
ATOM   1722 HG23 ILE X 112       9.309  10.475   1.432  1.00  0.00           H
ATOM   1723  CG1 ILE X 112       9.401  10.009   4.933  1.00  0.00           C
ATOM   1724 HG12 ILE X 112       9.932  10.912   5.244  1.00  0.00           H
ATOM   1725 HG13 ILE X 112       8.720   9.935   5.786  1.00  0.00           H
ATOM   1726  CD1 ILE X 112      10.134   8.647   5.107  1.00  0.00           C
ATOM   1727 HD11 ILE X 112       9.591   7.771   4.750  1.00  0.00           H
ATOM   1728 HD12 ILE X 112      10.277   8.501   6.177  1.00  0.00           H
ATOM   1729 HD13 ILE X 112      11.108   8.749   4.642  1.00  0.00           H
ATOM   1730  C   ILE X 112       7.165  11.978   2.405  1.00  0.00           C
ATOM   1731  O   ILE X 112       6.165  11.302   2.125  1.00  0.00           O
ATOM   1732  N   CYX X 113       7.660  12.921   1.597  1.00  0.00           N
ATOM   1733  H   CYX X 113       8.501  13.336   1.967  1.00  0.00           H
ATOM   1734  CA  CYX X 113       7.348  13.116   0.212  1.00  0.00           C
ATOM   1735  HA  CYX X 113       6.690  12.273   0.014  1.00  0.00           H
ATOM   1736  CB  CYX X 113       6.614  14.435  -0.060  1.00  0.00           C
ATOM   1737  HB2 CYX X 113       7.113  15.220   0.515  1.00  0.00           H
ATOM   1738  HB3 CYX X 113       6.801  14.600  -1.118  1.00  0.00           H
ATOM   1739  SG  CYX X 113       4.774  14.516   0.258  1.00  0.00           S
ATOM   1740  C   CYX X 113       8.633  12.997  -0.595  1.00  0.00           C
ATOM   1741  O   CYX X 113       9.619  13.559  -0.141  1.00  0.00           O
ATOM   1742  N   ILE X 114       8.537  12.452  -1.832  1.00  0.00           N
ATOM   1743  H   ILE X 114       7.775  11.787  -1.919  1.00  0.00           H
ATOM   1744  CA  ILE X 114       9.396  12.594  -3.049  1.00  0.00           C
ATOM   1745  HA  ILE X 114      10.298  13.096  -2.707  1.00  0.00           H
ATOM   1746  CB  ILE X 114       9.822  11.223  -3.616  1.00  0.00           C
ATOM   1747  HB  ILE X 114       8.953  10.594  -3.808  1.00  0.00           H
ATOM   1748  CG2 ILE X 114      10.551  11.352  -4.987  1.00  0.00           C
ATOM   1749 HG21 ILE X 114      10.876  10.378  -5.345  1.00  0.00           H
ATOM   1750 HG22 ILE X 114      11.443  11.974  -4.979  1.00  0.00           H
ATOM   1751 HG23 ILE X 114       9.885  11.814  -5.718  1.00  0.00           H
ATOM   1752  CG1 ILE X 114      10.627  10.328  -2.655  1.00  0.00           C
ATOM   1753 HG12 ILE X 114      11.612  10.781  -2.696  1.00  0.00           H
ATOM   1754 HG13 ILE X 114      10.209  10.352  -1.655  1.00  0.00           H
ATOM   1755  CD1 ILE X 114      10.712   8.817  -3.111  1.00  0.00           C
ATOM   1756 HD11 ILE X 114      11.173   8.764  -4.096  1.00  0.00           H
ATOM   1757 HD12 ILE X 114       9.763   8.295  -3.001  1.00  0.00           H
ATOM   1758 HD13 ILE X 114      11.505   8.391  -2.497  1.00  0.00           H
ATOM   1759  C   ILE X 114       8.647  13.331  -4.129  1.00  0.00           C
ATOM   1760  O   ILE X 114       7.477  13.020  -4.540  1.00  0.00           O
ATOM   1761  N   SER X 115       9.315  14.365  -4.699  1.00  0.00           N
ATOM   1762  H   SER X 115      10.243  14.606  -4.390  1.00  0.00           H
ATOM   1763  CA  SER X 115       8.767  15.149  -5.812  1.00  0.00           C
ATOM   1764  HA  SER X 115       8.002  14.548  -6.284  1.00  0.00           H
ATOM   1765  CB  SER X 115       8.045  16.330  -5.063  1.00  0.00           C
ATOM   1766  HB2 SER X 115       7.271  16.028  -4.349  1.00  0.00           H
ATOM   1767  HB3 SER X 115       8.772  16.889  -4.487  1.00  0.00           H
ATOM   1768  OG  SER X 115       7.426  17.147  -6.038  1.00  0.00           O
ATOM   1769  HG  SER X 115       6.476  17.023  -6.105  1.00  0.00           H
ATOM   1770  C   SER X 115       9.846  15.549  -6.755  1.00  0.00           C
ATOM   1771  O   SER X 115      11.052  15.211  -6.503  1.00  0.00           O
ATOM   1772  N   GLY X 116       9.529  16.159  -7.898  1.00  0.00           N
ATOM   1773  H   GLY X 116       8.578  16.139  -8.231  1.00  0.00           H
ATOM   1774  CA  GLY X 116      10.381  16.701  -8.917  1.00  0.00           C
ATOM   1775  HA2 GLY X 116      10.116  17.749  -9.085  1.00  0.00           H
ATOM   1776  HA3 GLY X 116      11.421  16.779  -8.616  1.00  0.00           H
ATOM   1777  C   GLY X 116      10.411  16.107 -10.335  1.00  0.00           C
ATOM   1778  O   GLY X 116       9.764  15.065 -10.516  1.00  0.00           O
ATOM   1779  N   PRO X 117      11.208  16.629 -11.316  1.00  0.00           N
ATOM   1780  CD  PRO X 117      11.969  17.909 -11.197  1.00  0.00           C
ATOM   1781  HD2 PRO X 117      12.943  17.608 -10.807  1.00  0.00           H
ATOM   1782  HD3 PRO X 117      11.507  18.690 -10.597  1.00  0.00           H
ATOM   1783  CG  PRO X 117      12.138  18.377 -12.590  1.00  0.00           C
ATOM   1784  HG2 PRO X 117      12.959  19.097 -12.697  1.00  0.00           H
ATOM   1785  HG3 PRO X 117      11.206  18.875 -12.826  1.00  0.00           H
ATOM   1786  CB  PRO X 117      12.447  17.100 -13.363  1.00  0.00           C
ATOM   1787  HB2 PRO X 117      13.446  16.799 -13.064  1.00  0.00           H
ATOM   1788  HB3 PRO X 117      12.360  17.223 -14.437  1.00  0.00           H
ATOM   1789  CA  PRO X 117      11.450  16.085 -12.676  1.00  0.00           C
ATOM   1790  HA  PRO X 117      10.514  16.125 -13.222  1.00  0.00           H
ATOM   1791  C   PRO X 117      12.038  14.677 -12.621  1.00  0.00           C
ATOM   1792  O   PRO X 117      12.673  14.224 -11.686  1.00  0.00           O
ATOM   1793  N   ASN X 118      11.613  13.847 -13.559  1.00  0.00           N
ATOM   1794  H   ASN X 118      11.052  14.234 -14.302  1.00  0.00           H
ATOM   1795  CA  ASN X 118      11.642  12.402 -13.476  1.00  0.00           C
ATOM   1796  HA  ASN X 118      11.084  12.171 -12.569  1.00  0.00           H
ATOM   1797  CB  ASN X 118      11.091  11.750 -14.739  1.00  0.00           C
ATOM   1798  HB2 ASN X 118      11.720  11.955 -15.610  1.00  0.00           H
ATOM   1799  HB3 ASN X 118      11.084  10.666 -14.616  1.00  0.00           H
ATOM   1800  CG  ASN X 118       9.753  12.282 -15.017  1.00  0.00           C
ATOM   1801  OD1 ASN X 118       8.833  12.005 -14.268  1.00  0.00           O
ATOM   1802  ND2 ASN X 118       9.610  13.204 -15.967  1.00  0.00           N
ATOM   1803 HD21 ASN X 118      10.327  13.463 -16.638  1.00  0.00           H
ATOM   1804 HD22 ASN X 118       8.693  13.637 -16.012  1.00  0.00           H
ATOM   1805  C   ASN X 118      13.069  11.813 -13.258  1.00  0.00           C
ATOM   1806  O   ASN X 118      13.274  10.801 -12.648  1.00  0.00           O
ATOM   1807  N   ASN X 119      14.109  12.414 -13.832  1.00  0.00           N
ATOM   1808  H   ASN X 119      13.908  13.244 -14.361  1.00  0.00           H
ATOM   1809  CA  ASN X 119      15.526  12.025 -13.631  1.00  0.00           C
ATOM   1810  HA  ASN X 119      15.508  10.984 -13.299  1.00  0.00           H
ATOM   1811  CB  ASN X 119      16.165  12.043 -15.000  1.00  0.00           C
ATOM   1812  HB2 ASN X 119      15.923  12.932 -15.590  1.00  0.00           H
ATOM   1813  HB3 ASN X 119      17.255  12.069 -14.931  1.00  0.00           H
ATOM   1814  CG  ASN X 119      15.800  10.765 -15.821  1.00  0.00           C
ATOM   1815  OD1 ASN X 119      14.785  10.099 -15.745  1.00  0.00           O
ATOM   1816  ND2 ASN X 119      16.677  10.416 -16.726  1.00  0.00           N
ATOM   1817 HD21 ASN X 119      17.418  11.023 -17.064  1.00  0.00           H
ATOM   1818 HD22 ASN X 119      16.345   9.628 -17.251  1.00  0.00           H
ATOM   1819  C   ASN X 119      16.176  12.829 -12.517  1.00  0.00           C
ATOM   1820  O   ASN X 119      17.361  12.537 -12.176  1.00  0.00           O
ATOM   1821  N   ASN X 120      15.564  13.778 -11.858  1.00  0.00           N
ATOM   1822  H   ASN X 120      14.588  13.966 -12.064  1.00  0.00           H
ATOM   1823  CA  ASN X 120      16.214  14.737 -10.960  1.00  0.00           C
ATOM   1824  HA  ASN X 120      17.132  14.305 -10.571  1.00  0.00           H
ATOM   1825  CB  ASN X 120      16.597  16.046 -11.696  1.00  0.00           C
ATOM   1826  HB2 ASN X 120      16.913  15.936 -12.730  1.00  0.00           H
ATOM   1827  HB3 ASN X 120      15.656  16.608 -11.709  1.00  0.00           H
ATOM   1828  CG  ASN X 120      17.742  16.749 -10.976  1.00  0.00           C
ATOM   1829  OD1 ASN X 120      18.403  16.285 -10.064  1.00  0.00           O
ATOM   1830  ND2 ASN X 120      17.967  17.970 -11.371  1.00  0.00           N
ATOM   1831 HD21 ASN X 120      17.432  18.346 -12.147  1.00  0.00           H
ATOM   1832 HD22 ASN X 120      18.749  18.481 -10.996  1.00  0.00           H
ATOM   1833  C   ASN X 120      15.439  15.049  -9.647  1.00  0.00           C
ATOM   1834  O   ASN X 120      15.565  16.073  -8.979  1.00  0.00           O
ATOM   1835  N   ALA X 121      14.566  14.080  -9.277  1.00  0.00           N
ATOM   1836  H   ALA X 121      14.522  13.327  -9.950  1.00  0.00           H
ATOM   1837  CA  ALA X 121      13.768  14.093  -8.145  1.00  0.00           C
ATOM   1838  HA  ALA X 121      13.218  15.029  -8.148  1.00  0.00           H
ATOM   1839  CB  ALA X 121      12.841  12.805  -8.234  1.00  0.00           C
ATOM   1840  HB1 ALA X 121      13.437  11.891  -8.248  1.00  0.00           H
ATOM   1841  HB2 ALA X 121      12.302  12.699  -9.172  1.00  0.00           H
ATOM   1842  HB3 ALA X 121      12.204  12.819  -7.356  1.00  0.00           H
ATOM   1843  C   ALA X 121      14.516  14.085  -6.802  1.00  0.00           C
ATOM   1844  O   ALA X 121      15.705  13.689  -6.712  1.00  0.00           O
ATOM   1845  N   SER X 122      13.861  14.543  -5.738  1.00  0.00           N
ATOM   1846  H   SER X 122      12.869  14.719  -5.815  1.00  0.00           H
ATOM   1847  CA  SER X 122      14.422  14.496  -4.390  1.00  0.00           C
ATOM   1848  HA  SER X 122      15.019  13.575  -4.365  1.00  0.00           H
ATOM   1849  CB  SER X 122      15.356  15.661  -4.089  1.00  0.00           C
ATOM   1850  HB2 SER X 122      15.697  15.577  -3.050  1.00  0.00           H
ATOM   1851  HB3 SER X 122      16.215  15.667  -4.761  1.00  0.00           H
ATOM   1852  OG  SER X 122      14.778  16.967  -4.141  1.00  0.00           O
ATOM   1853  HG  SER X 122      14.662  17.134  -5.075  1.00  0.00           H
ATOM   1854  C   SER X 122      13.281  14.405  -3.355  1.00  0.00           C
ATOM   1855  O   SER X 122      12.129  14.703  -3.644  1.00  0.00           O
ATOM   1856  N   ALA X 123      13.581  13.864  -2.210  1.00  0.00           N
ATOM   1857  H   ALA X 123      14.527  13.516  -2.142  1.00  0.00           H
ATOM   1858  CA  ALA X 123      12.731  13.575  -1.068  1.00  0.00           C
ATOM   1859  HA  ALA X 123      11.723  13.796  -1.431  1.00  0.00           H
ATOM   1860  CB  ALA X 123      12.909  12.129  -0.682  1.00  0.00           C
ATOM   1861  HB1 ALA X 123      13.057  11.545  -1.592  1.00  0.00           H
ATOM   1862  HB2 ALA X 123      12.099  11.799  -0.024  1.00  0.00           H
ATOM   1863  HB3 ALA X 123      13.853  12.085  -0.147  1.00  0.00           H
ATOM   1864  C   ALA X 123      13.151  14.514   0.091  1.00  0.00           C
ATOM   1865  O   ALA X 123      14.284  15.071   0.087  1.00  0.00           O
ATOM   1866  N   VAL X 124      12.238  14.760   1.029  1.00  0.00           N
ATOM   1867  H   VAL X 124      11.372  14.263   0.890  1.00  0.00           H
ATOM   1868  CA  VAL X 124      12.501  15.454   2.320  1.00  0.00           C
ATOM   1869  HA  VAL X 124      13.535  15.255   2.596  1.00  0.00           H
ATOM   1870  CB  VAL X 124      12.382  17.008   2.206  1.00  0.00           C
ATOM   1871  HB  VAL X 124      12.680  17.310   1.200  1.00  0.00           H
ATOM   1872  CG1 VAL X 124      10.968  17.610   2.365  1.00  0.00           C
ATOM   1873 HG11 VAL X 124      10.260  17.206   1.642  1.00  0.00           H
ATOM   1874 HG12 VAL X 124      10.516  17.410   3.338  1.00  0.00           H
ATOM   1875 HG13 VAL X 124      10.920  18.696   2.375  1.00  0.00           H
ATOM   1876  CG2 VAL X 124      13.351  17.672   3.255  1.00  0.00           C
ATOM   1877 HG21 VAL X 124      14.340  17.319   2.978  1.00  0.00           H
ATOM   1878 HG22 VAL X 124      13.109  17.532   4.308  1.00  0.00           H
ATOM   1879 HG23 VAL X 124      13.365  18.743   3.049  1.00  0.00           H
ATOM   1880  C   VAL X 124      11.666  14.823   3.456  1.00  0.00           C
ATOM   1881  O   VAL X 124      10.419  14.701   3.341  1.00  0.00           O
ATOM   1882  N   ILE X 125      12.330  14.291   4.550  1.00  0.00           N
ATOM   1883  H   ILE X 125      13.331  14.369   4.487  1.00  0.00           H
ATOM   1884  CA  ILE X 125      11.666  13.693   5.781  1.00  0.00           C
ATOM   1885  HA  ILE X 125      10.682  13.316   5.501  1.00  0.00           H
ATOM   1886  CB  ILE X 125      12.579  12.610   6.396  1.00  0.00           C
ATOM   1887  HB  ILE X 125      13.563  12.982   6.707  1.00  0.00           H
ATOM   1888  CG2 ILE X 125      11.916  11.927   7.563  1.00  0.00           C
ATOM   1889 HG21 ILE X 125      10.910  11.606   7.312  1.00  0.00           H
ATOM   1890 HG22 ILE X 125      11.666  12.682   8.319  1.00  0.00           H
ATOM   1891 HG23 ILE X 125      12.349  11.046   8.032  1.00  0.00           H
ATOM   1892  CG1 ILE X 125      12.805  11.471   5.383  1.00  0.00           C
ATOM   1893 HG12 ILE X 125      12.861  10.518   5.913  1.00  0.00           H
ATOM   1894 HG13 ILE X 125      12.007  11.385   4.653  1.00  0.00           H
ATOM   1895  CD1 ILE X 125      14.128  11.522   4.634  1.00  0.00           C
ATOM   1896 HD11 ILE X 125      14.949  11.733   5.314  1.00  0.00           H
ATOM   1897 HD12 ILE X 125      14.118  12.366   3.944  1.00  0.00           H
ATOM   1898 HD13 ILE X 125      14.281  10.587   4.102  1.00  0.00           H
ATOM   1899  C   ILE X 125      11.349  14.815   6.803  1.00  0.00           C
ATOM   1900  O   ILE X 125      12.288  15.481   7.233  1.00  0.00           O
ATOM   1901  N   TRP X 126      10.114  14.810   7.234  1.00  0.00           N
ATOM   1902  H   TRP X 126       9.393  14.305   6.738  1.00  0.00           H
ATOM   1903  CA  TRP X 126       9.588  15.812   8.185  1.00  0.00           C
ATOM   1904  HA  TRP X 126      10.199  16.723   8.213  1.00  0.00           H
ATOM   1905  CB  TRP X 126       8.193  16.208   7.712  1.00  0.00           C
ATOM   1906  HB2 TRP X 126       7.556  15.335   7.549  1.00  0.00           H
ATOM   1907  HB3 TRP X 126       7.649  16.765   8.477  1.00  0.00           H
ATOM   1908  CG  TRP X 126       8.116  16.881   6.365  1.00  0.00           C
ATOM   1909  CD1 TRP X 126       8.247  16.259   5.175  1.00  0.00           C
ATOM   1910  HD1 TRP X 126       8.402  15.205   4.998  1.00  0.00           H
ATOM   1911  NE1 TRP X 126       7.937  17.131   4.146  1.00  0.00           N
ATOM   1912  HE1 TRP X 126       7.944  16.968   3.156  1.00  0.00           H
ATOM   1913  CE2 TRP X 126       7.750  18.432   4.599  1.00  0.00           C
ATOM   1914  CZ2 TRP X 126       7.497  19.671   4.017  1.00  0.00           C
ATOM   1915  HZ2 TRP X 126       7.515  19.812   2.945  1.00  0.00           H
ATOM   1916  CH2 TRP X 126       7.195  20.750   4.878  1.00  0.00           C
ATOM   1917  HH2 TRP X 126       7.092  21.640   4.267  1.00  0.00           H
ATOM   1918  CZ3 TRP X 126       7.212  20.632   6.258  1.00  0.00           C
ATOM   1919  HZ3 TRP X 126       7.040  21.476   6.907  1.00  0.00           H
ATOM   1920  CE3 TRP X 126       7.702  19.439   6.826  1.00  0.00           C
ATOM   1921  HE3 TRP X 126       7.650  19.261   7.891  1.00  0.00           H
ATOM   1922  CD2 TRP X 126       7.957  18.272   6.021  1.00  0.00           C
ATOM   1923  C   TRP X 126       9.415  15.204   9.575  1.00  0.00           C
ATOM   1924  O   TRP X 126       9.007  14.005   9.660  1.00  0.00           O
ATOM   1925  N   TYR X 127       9.569  15.933  10.629  1.00  0.00           N
ATOM   1926  H   TYR X 127       9.972  16.858  10.498  1.00  0.00           H
ATOM   1927  CA  TYR X 127       9.333  15.616  12.078  1.00  0.00           C
ATOM   1928  HA  TYR X 127       8.412  15.030  12.035  1.00  0.00           H
ATOM   1929  CB  TYR X 127      10.504  14.744  12.605  1.00  0.00           C
ATOM   1930  HB2 TYR X 127      10.865  14.036  11.856  1.00  0.00           H
ATOM   1931  HB3 TYR X 127      11.340  15.439  12.666  1.00  0.00           H
ATOM   1932  CG  TYR X 127      10.195  14.082  13.895  1.00  0.00           C
ATOM   1933  CD1 TYR X 127       9.253  13.039  13.817  1.00  0.00           C
ATOM   1934  HD1 TYR X 127       8.886  12.738  12.845  1.00  0.00           H
ATOM   1935  CE1 TYR X 127       8.956  12.289  14.950  1.00  0.00           C
ATOM   1936  HE1 TYR X 127       8.342  11.399  14.875  1.00  0.00           H
ATOM   1937  CZ  TYR X 127       9.625  12.604  16.145  1.00  0.00           C
ATOM   1938  OH  TYR X 127       9.424  11.888  17.212  1.00  0.00           O
ATOM   1939  HH  TYR X 127       9.039  11.037  16.981  1.00  0.00           H
ATOM   1940  CE2 TYR X 127      10.395  13.720  16.287  1.00  0.00           C
ATOM   1941  HE2 TYR X 127      10.698  14.110  17.253  1.00  0.00           H
ATOM   1942  CD2 TYR X 127      10.740  14.461  15.101  1.00  0.00           C
ATOM   1943  HD2 TYR X 127      11.320  15.376  15.150  1.00  0.00           H
ATOM   1944  C   TYR X 127       8.912  16.779  12.883  1.00  0.00           C
ATOM   1945  O   TYR X 127       9.394  17.929  12.668  1.00  0.00           O
ATOM   1946  N   ASN X 128       8.045  16.550  13.864  1.00  0.00           N
ATOM   1947  H   ASN X 128       7.896  15.602  14.192  1.00  0.00           H
ATOM   1948  CA  ASN X 128       7.404  17.734  14.572  1.00  0.00           C
ATOM   1949  HA  ASN X 128       6.511  17.495  15.135  1.00  0.00           H
ATOM   1950  CB  ASN X 128       8.442  18.274  15.539  1.00  0.00           C
ATOM   1951  HB2 ASN X 128       9.462  18.322  15.157  1.00  0.00           H
ATOM   1952  HB3 ASN X 128       8.164  19.268  15.890  1.00  0.00           H
ATOM   1953  CG  ASN X 128       8.587  17.368  16.745  1.00  0.00           C
ATOM   1954  OD1 ASN X 128       7.703  16.681  17.183  1.00  0.00           O
ATOM   1955  ND2 ASN X 128       9.729  17.450  17.432  1.00  0.00           N
ATOM   1956 HD21 ASN X 128      10.346  18.152  17.050  1.00  0.00           H
ATOM   1957 HD22 ASN X 128       9.998  16.934  18.257  1.00  0.00           H
ATOM   1958  C   ASN X 128       6.932  18.769  13.531  1.00  0.00           C
ATOM   1959  O   ASN X 128       7.291  19.960  13.678  1.00  0.00           O
ATOM   1960  N   ARG X 129       6.344  18.282  12.419  1.00  0.00           N
ATOM   1961  H   ARG X 129       6.158  17.285  12.466  1.00  0.00           H
ATOM   1962  CA  ARG X 129       5.992  19.020  11.206  1.00  0.00           C
ATOM   1963  HA  ARG X 129       5.759  18.351  10.375  1.00  0.00           H
ATOM   1964  CB  ARG X 129       4.504  19.610  11.505  1.00  0.00           C
ATOM   1965  HB2 ARG X 129       4.539  20.319  12.334  1.00  0.00           H
ATOM   1966  HB3 ARG X 129       4.203  20.146  10.603  1.00  0.00           H
ATOM   1967  CG  ARG X 129       3.464  18.509  11.499  1.00  0.00           C
ATOM   1968  HG2 ARG X 129       3.437  18.098  10.487  1.00  0.00           H
ATOM   1969  HG3 ARG X 129       3.778  17.756  12.223  1.00  0.00           H
ATOM   1970  CD  ARG X 129       2.100  19.020  11.876  1.00  0.00           C
ATOM   1971  HD2 ARG X 129       2.211  19.351  12.914  1.00  0.00           H
ATOM   1972  HD3 ARG X 129       1.844  19.856  11.226  1.00  0.00           H
ATOM   1973  NE  ARG X 129       1.098  18.034  11.898  1.00  0.00           N
ATOM   1974  HE  ARG X 129       0.675  17.818  12.787  1.00  0.00           H
ATOM   1975  CZ  ARG X 129       0.600  17.378  10.828  1.00  0.00           C
ATOM   1976  NH1 ARG X 129       0.912  17.746   9.580  1.00  0.00           N
ATOM   1977 HH11 ARG X 129       1.474  18.578   9.483  1.00  0.00           H
ATOM   1978 HH12 ARG X 129       0.511  17.148   8.873  1.00  0.00           H
ATOM   1979  NH2 ARG X 129      -0.165  16.357  10.965  1.00  0.00           N
ATOM   1980 HH21 ARG X 129      -0.528  16.157  11.887  1.00  0.00           H
ATOM   1981 HH22 ARG X 129      -0.462  15.790  10.182  1.00  0.00           H
ATOM   1982  C   ARG X 129       6.935  20.060  10.645  1.00  0.00           C
ATOM   1983  O   ARG X 129       6.509  21.164  10.305  1.00  0.00           O
ATOM   1984  N   ARG X 130       8.195  19.580  10.548  1.00  0.00           N
ATOM   1985  H   ARG X 130       8.425  18.699  10.987  1.00  0.00           H
ATOM   1986  CA  ARG X 130       9.277  20.447  10.079  1.00  0.00           C
ATOM   1987  HA  ARG X 130       9.039  21.244   9.382  1.00  0.00           H
ATOM   1988  CB  ARG X 130       9.701  21.354  11.344  1.00  0.00           C
ATOM   1989  HB2 ARG X 130       8.847  21.973  11.604  1.00  0.00           H
ATOM   1990  HB3 ARG X 130       9.944  20.644  12.146  1.00  0.00           H
ATOM   1991  CG  ARG X 130      10.913  22.250  11.153  1.00  0.00           C
ATOM   1992  HG2 ARG X 130      11.791  21.652  10.896  1.00  0.00           H
ATOM   1993  HG3 ARG X 130      10.836  22.968  10.330  1.00  0.00           H
ATOM   1994  CD  ARG X 130      11.181  23.007  12.474  1.00  0.00           C
ATOM   1995  HD2 ARG X 130      11.022  22.307  13.291  1.00  0.00           H
ATOM   1996  HD3 ARG X 130      12.230  23.293  12.557  1.00  0.00           H
ATOM   1997  NE  ARG X 130      10.360  24.127  12.737  1.00  0.00           N
ATOM   1998  HE  ARG X 130       9.469  24.154  12.250  1.00  0.00           H
ATOM   1999  CZ  ARG X 130      10.705  25.093  13.587  1.00  0.00           C
ATOM   2000  NH1 ARG X 130      11.780  25.053  14.325  1.00  0.00           N
ATOM   2001 HH11 ARG X 130      12.442  24.301  14.236  1.00  0.00           H
ATOM   2002 HH12 ARG X 130      12.054  25.915  14.772  1.00  0.00           H
ATOM   2003  NH2 ARG X 130       9.872  26.092  13.759  1.00  0.00           N
ATOM   2004 HH21 ARG X 130       8.961  25.976  13.349  1.00  0.00           H
ATOM   2005 HH22 ARG X 130      10.010  26.642  14.590  1.00  0.00           H
ATOM   2006  C   ARG X 130      10.483  19.655   9.473  1.00  0.00           C
ATOM   2007  O   ARG X 130      10.774  18.582   9.920  1.00  0.00           O
ATOM   2008  N   PRO X 131      11.031  20.093   8.286  1.00  0.00           N
ATOM   2009  CD  PRO X 131      10.886  21.403   7.655  1.00  0.00           C
ATOM   2010  HD2 PRO X 131      11.068  22.332   8.184  1.00  0.00           H
ATOM   2011  HD3 PRO X 131       9.878  21.364   7.218  1.00  0.00           H
ATOM   2012  CG  PRO X 131      11.841  21.440   6.500  1.00  0.00           C
ATOM   2013  HG2 PRO X 131      12.808  21.681   6.951  1.00  0.00           H
ATOM   2014  HG3 PRO X 131      11.629  22.059   5.631  1.00  0.00           H
ATOM   2015  CB  PRO X 131      11.869  19.949   6.068  1.00  0.00           C
ATOM   2016  HB2 PRO X 131      12.823  19.770   5.576  1.00  0.00           H
ATOM   2017  HB3 PRO X 131      10.994  19.774   5.445  1.00  0.00           H
ATOM   2018  CA  PRO X 131      11.862  19.231   7.428  1.00  0.00           C
ATOM   2019  HA  PRO X 131      11.511  18.201   7.429  1.00  0.00           H
ATOM   2020  C   PRO X 131      13.270  19.053   8.110  1.00  0.00           C
ATOM   2021  O   PRO X 131      13.889  20.091   8.494  1.00  0.00           O
ATOM   2022  N   VAL X 132      13.737  17.801   8.253  1.00  0.00           N
ATOM   2023  H   VAL X 132      13.138  17.024   8.015  1.00  0.00           H
ATOM   2024  CA  VAL X 132      14.950  17.509   9.070  1.00  0.00           C
ATOM   2025  HA  VAL X 132      15.183  18.481   9.505  1.00  0.00           H
ATOM   2026  CB  VAL X 132      14.720  16.452  10.151  1.00  0.00           C
ATOM   2027  HB  VAL X 132      14.382  15.526   9.684  1.00  0.00           H
ATOM   2028  CG1 VAL X 132      15.918  16.100  10.948  1.00  0.00           C
ATOM   2029 HG11 VAL X 132      16.602  15.440  10.428  1.00  0.00           H
ATOM   2030 HG12 VAL X 132      16.474  16.990  11.246  1.00  0.00           H
ATOM   2031 HG13 VAL X 132      15.616  15.559  11.842  1.00  0.00           H
ATOM   2032  CG2 VAL X 132      13.576  16.808  11.150  1.00  0.00           C
ATOM   2033 HG21 VAL X 132      13.420  15.934  11.775  1.00  0.00           H
ATOM   2034 HG22 VAL X 132      12.652  17.007  10.600  1.00  0.00           H
ATOM   2035 HG23 VAL X 132      13.787  17.696  11.743  1.00  0.00           H
ATOM   2036  C   VAL X 132      16.083  17.011   8.108  1.00  0.00           C
ATOM   2037  O   VAL X 132      17.224  17.280   8.380  1.00  0.00           O
ATOM   2038  N   THR X 133      15.715  16.299   7.028  1.00  0.00           N
ATOM   2039  H   THR X 133      14.742  16.144   6.804  1.00  0.00           H
ATOM   2040  CA  THR X 133      16.646  15.506   6.170  1.00  0.00           C
ATOM   2041  HA  THR X 133      17.574  16.077   6.139  1.00  0.00           H
ATOM   2042  CB  THR X 133      16.997  14.111   6.685  1.00  0.00           C
ATOM   2043  HB  THR X 133      16.092  13.491   6.647  1.00  0.00           H
ATOM   2044  CG2 THR X 133      18.081  13.458   5.911  1.00  0.00           C
ATOM   2045 HG21 THR X 133      18.892  14.170   5.752  1.00  0.00           H
ATOM   2046 HG22 THR X 133      17.641  13.086   4.989  1.00  0.00           H
ATOM   2047 HG23 THR X 133      18.569  12.594   6.362  1.00  0.00           H
ATOM   2048  OG1 THR X 133      17.345  14.194   8.045  1.00  0.00           O
ATOM   2049  HG1 THR X 133      16.556  14.039   8.571  1.00  0.00           H
ATOM   2050  C   THR X 133      16.169  15.338   4.725  1.00  0.00           C
ATOM   2051  O   THR X 133      15.022  15.003   4.442  1.00  0.00           O
ATOM   2052  N   GLU X 134      17.127  15.577   3.776  1.00  0.00           N
ATOM   2053  H   GLU X 134      17.929  16.141   4.039  1.00  0.00           H
ATOM   2054  CA  GLU X 134      16.802  15.468   2.340  1.00  0.00           C
ATOM   2055  HA  GLU X 134      15.742  15.404   2.102  1.00  0.00           H
ATOM   2056  CB  GLU X 134      17.339  16.745   1.578  1.00  0.00           C
ATOM   2057  HB2 GLU X 134      16.836  17.599   2.038  1.00  0.00           H
ATOM   2058  HB3 GLU X 134      18.419  16.804   1.694  1.00  0.00           H
ATOM   2059  CG  GLU X 134      17.025  16.811   0.120  1.00  0.00           C
ATOM   2060  HG2 GLU X 134      17.390  15.935  -0.413  1.00  0.00           H
ATOM   2061  HG3 GLU X 134      15.937  16.804   0.074  1.00  0.00           H
ATOM   2062  CD  GLU X 134      17.534  18.075  -0.603  1.00  0.00           C
ATOM   2063  OE1 GLU X 134      18.708  18.426  -0.592  1.00  0.00           O
ATOM   2064  OE2 GLU X 134      16.634  18.836  -1.039  1.00  0.00           O
ATOM   2065  C   GLU X 134      17.378  14.174   1.745  1.00  0.00           C
ATOM   2066  O   GLU X 134      18.256  13.626   2.419  1.00  0.00           O
ATOM   2067  N   ILE X 135      16.905  13.730   0.589  1.00  0.00           N
ATOM   2068  H   ILE X 135      16.273  14.376   0.132  1.00  0.00           H
ATOM   2069  CA  ILE X 135      17.537  12.656  -0.173  1.00  0.00           C
ATOM   2070  HA  ILE X 135      18.616  12.648  -0.007  1.00  0.00           H
ATOM   2071  CB  ILE X 135      17.021  11.199   0.154  1.00  0.00           C
ATOM   2072  HB  ILE X 135      16.060  11.031  -0.325  1.00  0.00           H
ATOM   2073  CG2 ILE X 135      18.020  10.314  -0.547  1.00  0.00           C
ATOM   2074 HG21 ILE X 135      17.860   9.265  -0.286  1.00  0.00           H
ATOM   2075 HG22 ILE X 135      19.070  10.412  -0.263  1.00  0.00           H
ATOM   2076 HG23 ILE X 135      17.940  10.468  -1.616  1.00  0.00           H
ATOM   2077  CG1 ILE X 135      16.892  10.907   1.698  1.00  0.00           C
ATOM   2078 HG12 ILE X 135      17.915  10.719   2.016  1.00  0.00           H
ATOM   2079 HG13 ILE X 135      16.418  11.714   2.261  1.00  0.00           H
ATOM   2080  CD1 ILE X 135      15.925   9.719   1.879  1.00  0.00           C
ATOM   2081 HD11 ILE X 135      14.965   9.992   1.453  1.00  0.00           H
ATOM   2082 HD12 ILE X 135      15.728   9.479   2.925  1.00  0.00           H
ATOM   2083 HD13 ILE X 135      16.333   8.798   1.459  1.00  0.00           H
ATOM   2084  C   ILE X 135      17.445  12.926  -1.688  1.00  0.00           C
ATOM   2085  O   ILE X 135      16.354  13.004  -2.237  1.00  0.00           O
ATOM   2086  N   ASN X 136      18.531  13.333  -2.265  1.00  0.00           N
ATOM   2087  H   ASN X 136      19.390  13.443  -1.764  1.00  0.00           H
ATOM   2088  CA  ASN X 136      18.555  13.631  -3.736  1.00  0.00           C
ATOM   2089  HA  ASN X 136      17.591  14.079  -3.980  1.00  0.00           H
ATOM   2090  CB  ASN X 136      19.587  14.658  -4.046  1.00  0.00           C
ATOM   2091  HB2 ASN X 136      20.542  14.212  -3.781  1.00  0.00           H
ATOM   2092  HB3 ASN X 136      19.701  14.881  -5.115  1.00  0.00           H
ATOM   2093  CG  ASN X 136      19.355  15.878  -3.222  1.00  0.00           C
ATOM   2094  OD1 ASN X 136      18.529  16.781  -3.431  1.00  0.00           O
ATOM   2095  ND2 ASN X 136      20.172  16.024  -2.208  1.00  0.00           N
ATOM   2096 HD21 ASN X 136      20.771  15.246  -1.977  1.00  0.00           H
ATOM   2097 HD22 ASN X 136      19.915  16.769  -1.575  1.00  0.00           H
ATOM   2098  C   ASN X 136      18.833  12.356  -4.478  1.00  0.00           C
ATOM   2099  O   ASN X 136      19.514  11.454  -3.872  1.00  0.00           O
ATOM   2100  N   THR X 137      18.268  12.152  -5.655  1.00  0.00           N
ATOM   2101  H   THR X 137      17.658  12.918  -5.919  1.00  0.00           H
ATOM   2102  CA  THR X 137      18.541  11.010  -6.537  1.00  0.00           C
ATOM   2103  HA  THR X 137      18.065  10.109  -6.128  1.00  0.00           H
ATOM   2104  CB  THR X 137      17.852  11.277  -7.807  1.00  0.00           C
ATOM   2105  HB  THR X 137      16.797  11.427  -7.553  1.00  0.00           H
ATOM   2106  CG2 THR X 137      18.429  12.375  -8.711  1.00  0.00           C
ATOM   2107 HG21 THR X 137      17.874  12.340  -9.657  1.00  0.00           H
ATOM   2108 HG22 THR X 137      19.488  12.198  -8.888  1.00  0.00           H
ATOM   2109 HG23 THR X 137      18.205  13.347  -8.284  1.00  0.00           H
ATOM   2110  OG1 THR X 137      18.036  10.137  -8.648  1.00  0.00           O
ATOM   2111  HG1 THR X 137      17.947   9.335  -8.133  1.00  0.00           H
ATOM   2112  C   THR X 137      20.036  10.681  -6.712  1.00  0.00           C
ATOM   2113  O   THR X 137      20.962  11.500  -6.732  1.00  0.00           O
ATOM   2114  N   TRP X 138      20.341   9.409  -6.774  1.00  0.00           N
ATOM   2115  H   TRP X 138      19.514   8.832  -6.867  1.00  0.00           H
ATOM   2116  CA  TRP X 138      21.595   8.633  -6.789  1.00  0.00           C
ATOM   2117  HA  TRP X 138      22.337   9.415  -6.896  1.00  0.00           H
ATOM   2118  CB  TRP X 138      21.765   7.880  -5.446  1.00  0.00           C
ATOM   2119  HB2 TRP X 138      22.760   7.476  -5.590  1.00  0.00           H
ATOM   2120  HB3 TRP X 138      21.856   8.496  -4.553  1.00  0.00           H
ATOM   2121  CG  TRP X 138      20.824   6.719  -5.169  1.00  0.00           C
ATOM   2122  CD1 TRP X 138      21.099   5.523  -5.726  1.00  0.00           C
ATOM   2123  HD1 TRP X 138      21.900   5.282  -6.419  1.00  0.00           H
ATOM   2124  NE1 TRP X 138      19.992   4.730  -5.468  1.00  0.00           N
ATOM   2125  HE1 TRP X 138      19.863   3.838  -5.920  1.00  0.00           H
ATOM   2126  CE2 TRP X 138      19.122   5.293  -4.598  1.00  0.00           C
ATOM   2127  CZ2 TRP X 138      17.848   4.920  -4.096  1.00  0.00           C
ATOM   2128  HZ2 TRP X 138      17.469   3.959  -4.417  1.00  0.00           H
ATOM   2129  CH2 TRP X 138      17.014   5.934  -3.577  1.00  0.00           C
ATOM   2130  HH2 TRP X 138      15.999   5.700  -3.307  1.00  0.00           H
ATOM   2131  CZ3 TRP X 138      17.527   7.222  -3.303  1.00  0.00           C
ATOM   2132  HZ3 TRP X 138      16.919   7.852  -2.667  1.00  0.00           H
ATOM   2133  CE3 TRP X 138      18.730   7.561  -3.831  1.00  0.00           C
ATOM   2134  HE3 TRP X 138      19.114   8.544  -3.597  1.00  0.00           H
ATOM   2135  CD2 TRP X 138      19.528   6.632  -4.518  1.00  0.00           C
ATOM   2136  C   TRP X 138      21.592   7.682  -7.932  1.00  0.00           C
ATOM   2137  O   TRP X 138      22.684   7.452  -8.484  1.00  0.00           O
ATOM   2138  N   ALA X 139      20.484   7.062  -8.436  1.00  0.00           N
ATOM   2139  H   ALA X 139      19.643   7.184  -7.884  1.00  0.00           H
ATOM   2140  CA  ALA X 139      20.413   6.218  -9.611  1.00  0.00           C
ATOM   2141  HA  ALA X 139      21.414   5.978  -9.981  1.00  0.00           H
ATOM   2142  CB  ALA X 139      19.646   4.871  -9.295  1.00  0.00           C
ATOM   2143  HB1 ALA X 139      19.853   4.586  -8.269  1.00  0.00           H
ATOM   2144  HB2 ALA X 139      20.017   4.155 -10.025  1.00  0.00           H
ATOM   2145  HB3 ALA X 139      18.589   5.088  -9.446  1.00  0.00           H
ATOM   2146  C   ALA X 139      19.759   6.942 -10.825  1.00  0.00           C
ATOM   2147  O   ALA X 139      19.808   6.441 -11.943  1.00  0.00           O
ATOM   2148  N   ARG X 140      19.340   8.210 -10.600  1.00  0.00           N
ATOM   2149  H   ARG X 140      19.268   8.465  -9.634  1.00  0.00           H
ATOM   2150  CA  ARG X 140      18.932   9.244 -11.590  1.00  0.00           C
ATOM   2151  HA  ARG X 140      18.421  10.028 -11.031  1.00  0.00           H
ATOM   2152  CB  ARG X 140      20.124   9.947 -12.199  1.00  0.00           C
ATOM   2153  HB2 ARG X 140      20.746   9.323 -12.844  1.00  0.00           H
ATOM   2154  HB3 ARG X 140      19.865  10.765 -12.872  1.00  0.00           H
ATOM   2155  CG  ARG X 140      21.102  10.603 -11.131  1.00  0.00           C
ATOM   2156  HG2 ARG X 140      20.537  11.193 -10.421  1.00  0.00           H
ATOM   2157  HG3 ARG X 140      21.569   9.783 -10.581  1.00  0.00           H
ATOM   2158  CD  ARG X 140      22.200  11.564 -11.655  1.00  0.00           C
ATOM   2159  HD2 ARG X 140      21.835  12.340 -12.324  1.00  0.00           H
ATOM   2160  HD3 ARG X 140      22.787  12.007 -10.854  1.00  0.00           H
ATOM   2161  NE  ARG X 140      23.175  10.781 -12.380  1.00  0.00           N
ATOM   2162  HE  ARG X 140      23.628  10.105 -11.786  1.00  0.00           H
ATOM   2163  CZ  ARG X 140      23.540  10.869 -13.645  1.00  0.00           C
ATOM   2164  NH1 ARG X 140      22.924  11.602 -14.553  1.00  0.00           N
ATOM   2165 HH11 ARG X 140      22.612  12.554 -14.392  1.00  0.00           H
ATOM   2166 HH12 ARG X 140      23.340  11.697 -15.472  1.00  0.00           H
ATOM   2167  NH2 ARG X 140      24.410  10.000 -14.099  1.00  0.00           N
ATOM   2168 HH21 ARG X 140      24.547   9.159 -13.551  1.00  0.00           H
ATOM   2169 HH22 ARG X 140      24.636   9.927 -15.086  1.00  0.00           H
ATOM   2170  C   ARG X 140      17.757   8.875 -12.498  1.00  0.00           C
ATOM   2171  O   ARG X 140      17.714   9.227 -13.686  1.00  0.00           O
ATOM   2172  N   ASN X 141      16.733   8.207 -11.945  1.00  0.00           N
ATOM   2173  H   ASN X 141      16.897   7.814 -11.038  1.00  0.00           H
ATOM   2174  CA  ASN X 141      15.545   7.870 -12.715  1.00  0.00           C
ATOM   2175  HA  ASN X 141      15.168   8.740 -13.257  1.00  0.00           H
ATOM   2176  CB  ASN X 141      15.833   6.770 -13.692  1.00  0.00           C
ATOM   2177  HB2 ASN X 141      16.516   7.161 -14.451  1.00  0.00           H
ATOM   2178  HB3 ASN X 141      16.268   5.985 -13.085  1.00  0.00           H
ATOM   2179  CG  ASN X 141      14.568   6.277 -14.518  1.00  0.00           C
ATOM   2180  OD1 ASN X 141      14.285   6.682 -15.625  1.00  0.00           O
ATOM   2181  ND2 ASN X 141      13.881   5.385 -13.944  1.00  0.00           N
ATOM   2182 HD21 ASN X 141      14.115   5.176 -12.976  1.00  0.00           H
ATOM   2183 HD22 ASN X 141      13.262   4.898 -14.569  1.00  0.00           H
ATOM   2184  C   ASN X 141      14.419   7.385 -11.726  1.00  0.00           C
ATOM   2185  O   ASN X 141      14.345   6.222 -11.241  1.00  0.00           O
ATOM   2186  N   ILE X 142      13.475   8.249 -11.393  1.00  0.00           N
ATOM   2187  H   ILE X 142      13.732   9.211 -11.568  1.00  0.00           H
ATOM   2188  CA  ILE X 142      12.237   8.086 -10.644  1.00  0.00           C
ATOM   2189  HA  ILE X 142      11.881   9.097 -10.462  1.00  0.00           H
ATOM   2190  CB  ILE X 142      11.019   7.442 -11.384  1.00  0.00           C
ATOM   2191  HB  ILE X 142      11.257   6.387 -11.430  1.00  0.00           H
ATOM   2192  CG2 ILE X 142       9.718   7.764 -10.674  1.00  0.00           C
ATOM   2193 HG21 ILE X 142       8.862   7.161 -11.003  1.00  0.00           H
ATOM   2194 HG22 ILE X 142       9.457   8.781 -10.958  1.00  0.00           H
ATOM   2195 HG23 ILE X 142       9.849   7.637  -9.601  1.00  0.00           H
ATOM   2196  CG1 ILE X 142      10.954   7.872 -12.893  1.00  0.00           C
ATOM   2197 HG12 ILE X 142      10.716   8.931 -12.866  1.00  0.00           H
ATOM   2198 HG13 ILE X 142      11.864   7.544 -13.389  1.00  0.00           H
ATOM   2199  CD1 ILE X 142       9.897   7.097 -13.585  1.00  0.00           C
ATOM   2200 HD11 ILE X 142       9.884   7.340 -14.649  1.00  0.00           H
ATOM   2201 HD12 ILE X 142       8.863   7.274 -13.286  1.00  0.00           H
ATOM   2202 HD13 ILE X 142      10.031   6.016 -13.584  1.00  0.00           H
ATOM   2203  C   ILE X 142      12.540   7.526  -9.248  1.00  0.00           C
ATOM   2204  O   ILE X 142      12.093   6.390  -8.889  1.00  0.00           O
ATOM   2205  N   LEU X 143      13.155   8.307  -8.442  1.00  0.00           N
ATOM   2206  H   LEU X 143      13.480   9.168  -8.836  1.00  0.00           H
ATOM   2207  CA  LEU X 143      13.164   8.032  -7.017  1.00  0.00           C
ATOM   2208  HA  LEU X 143      13.801   7.147  -6.926  1.00  0.00           H
ATOM   2209  CB  LEU X 143      13.822   9.312  -6.442  1.00  0.00           C
ATOM   2210  HB2 LEU X 143      14.710   9.399  -7.071  1.00  0.00           H
ATOM   2211  HB3 LEU X 143      13.080  10.057  -6.729  1.00  0.00           H
ATOM   2212  CG  LEU X 143      14.111   9.532  -4.966  1.00  0.00           C
ATOM   2213  HG  LEU X 143      13.105   9.423  -4.553  1.00  0.00           H
ATOM   2214  CD1 LEU X 143      14.955   8.450  -4.463  1.00  0.00           C
ATOM   2215 HD11 LEU X 143      14.932   8.571  -3.378  1.00  0.00           H
ATOM   2216 HD12 LEU X 143      15.931   8.481  -4.939  1.00  0.00           H
ATOM   2217 HD13 LEU X 143      14.510   7.488  -4.733  1.00  0.00           H
ATOM   2218  CD2 LEU X 143      14.785  10.959  -4.843  1.00  0.00           C
ATOM   2219 HD21 LEU X 143      14.155  11.694  -5.345  1.00  0.00           H
ATOM   2220 HD22 LEU X 143      14.885  11.211  -3.787  1.00  0.00           H
ATOM   2221 HD23 LEU X 143      15.757  10.887  -5.326  1.00  0.00           H
ATOM   2222  C   LEU X 143      11.738   7.735  -6.401  1.00  0.00           C
ATOM   2223  O   LEU X 143      10.725   8.311  -6.735  1.00  0.00           O
ATOM   2224  N   ARG X 144      11.664   6.674  -5.594  1.00  0.00           N
ATOM   2225  H   ARG X 144      12.461   6.081  -5.434  1.00  0.00           H
ATOM   2226  CA  ARG X 144      10.312   6.165  -5.277  1.00  0.00           C
ATOM   2227  HA  ARG X 144       9.660   7.019  -5.120  1.00  0.00           H
ATOM   2228  CB  ARG X 144       9.666   5.476  -6.453  1.00  0.00           C
ATOM   2229  HB2 ARG X 144       8.707   5.088  -6.108  1.00  0.00           H
ATOM   2230  HB3 ARG X 144       9.426   6.173  -7.258  1.00  0.00           H
ATOM   2231  CG  ARG X 144      10.467   4.386  -7.188  1.00  0.00           C
ATOM   2232  HG2 ARG X 144      11.484   4.731  -7.409  1.00  0.00           H
ATOM   2233  HG3 ARG X 144      10.625   3.461  -6.634  1.00  0.00           H
ATOM   2234  CD  ARG X 144       9.815   3.989  -8.528  1.00  0.00           C
ATOM   2235  HD2 ARG X 144       8.813   3.571  -8.421  1.00  0.00           H
ATOM   2236  HD3 ARG X 144       9.993   4.781  -9.248  1.00  0.00           H
ATOM   2237  NE  ARG X 144      10.526   2.785  -9.018  1.00  0.00           N
ATOM   2238  HE  ARG X 144      10.097   1.898  -8.799  1.00  0.00           H
ATOM   2239  CZ  ARG X 144      11.605   2.825  -9.797  1.00  0.00           C
ATOM   2240  NH1 ARG X 144      12.403   3.855  -9.893  1.00  0.00           N
ATOM   2241 HH11 ARG X 144      12.113   4.743  -9.499  1.00  0.00           H
ATOM   2242 HH12 ARG X 144      13.153   3.797 -10.566  1.00  0.00           H
ATOM   2243  NH2 ARG X 144      11.968   1.874 -10.587  1.00  0.00           N
ATOM   2244 HH21 ARG X 144      11.445   1.044 -10.358  1.00  0.00           H
ATOM   2245 HH22 ARG X 144      12.707   2.015 -11.267  1.00  0.00           H
ATOM   2246  C   ARG X 144      10.233   5.392  -3.956  1.00  0.00           C
ATOM   2247  O   ARG X 144      11.199   4.734  -3.605  1.00  0.00           O
ATOM   2248  N   THR X 145       9.176   5.555  -3.132  1.00  0.00           N
ATOM   2249  H   THR X 145       8.441   6.206  -3.374  1.00  0.00           H
ATOM   2250  CA  THR X 145       8.984   4.884  -1.793  1.00  0.00           C
ATOM   2251  HA  THR X 145       9.714   4.110  -1.572  1.00  0.00           H
ATOM   2252  CB  THR X 145       9.285   5.891  -0.592  1.00  0.00           C
ATOM   2253  HB  THR X 145      10.237   6.398  -0.695  1.00  0.00           H
ATOM   2254  CG2 THR X 145       8.208   6.873  -0.189  1.00  0.00           C
ATOM   2255 HG21 THR X 145       8.582   7.647   0.486  1.00  0.00           H
ATOM   2256 HG22 THR X 145       7.364   6.430   0.340  1.00  0.00           H
ATOM   2257 HG23 THR X 145       7.868   7.505  -1.014  1.00  0.00           H
ATOM   2258  OG1 THR X 145       9.415   5.086   0.560  1.00  0.00           O
ATOM   2259  HG1 THR X 145      10.291   4.682   0.508  1.00  0.00           H
ATOM   2260  C   THR X 145       7.618   4.196  -1.699  1.00  0.00           C
ATOM   2261  O   THR X 145       6.865   4.164  -2.643  1.00  0.00           O
ATOM   2262  N   GLN X 146       7.393   3.653  -0.511  1.00  0.00           N
ATOM   2263  H   GLN X 146       7.976   3.900   0.268  1.00  0.00           H
ATOM   2264  CA  GLN X 146       6.410   2.668  -0.204  1.00  0.00           C
ATOM   2265  HA  GLN X 146       6.646   1.758  -0.763  1.00  0.00           H
ATOM   2266  CB  GLN X 146       6.397   2.378   1.319  1.00  0.00           C
ATOM   2267  HB2 GLN X 146       6.262   3.323   1.863  1.00  0.00           H
ATOM   2268  HB3 GLN X 146       5.567   1.730   1.600  1.00  0.00           H
ATOM   2269  CG  GLN X 146       7.710   1.655   1.779  1.00  0.00           C
ATOM   2270  HG2 GLN X 146       7.738   0.652   1.337  1.00  0.00           H
ATOM   2271  HG3 GLN X 146       8.545   2.305   1.539  1.00  0.00           H
ATOM   2272  CD  GLN X 146       7.784   1.489   3.302  1.00  0.00           C
ATOM   2273  OE1 GLN X 146       8.845   1.654   3.861  1.00  0.00           O
ATOM   2274  NE2 GLN X 146       6.712   1.340   3.993  1.00  0.00           N
ATOM   2275 HE21 GLN X 146       6.656   1.304   5.001  1.00  0.00           H
ATOM   2276 HE22 GLN X 146       5.912   1.018   3.477  1.00  0.00           H
ATOM   2277  C   GLN X 146       4.966   2.906  -0.684  1.00  0.00           C
ATOM   2278  O   GLN X 146       4.316   2.003  -1.126  1.00  0.00           O
ATOM   2279  N   GLH X 147       4.505   4.201  -0.677  1.00  0.00           N
ATOM   2280  H   GLH X 147       5.130   4.966  -0.461  1.00  0.00           H
ATOM   2281  CA  GLH X 147       3.046   4.529  -0.929  1.00  0.00           C
ATOM   2282  HA  GLH X 147       2.960   5.589  -0.690  1.00  0.00           H
ATOM   2283  CB  GLH X 147       2.782   4.514  -2.441  1.00  0.00           C
ATOM   2284  HB2 GLH X 147       3.648   4.810  -3.035  1.00  0.00           H
ATOM   2285  HB3 GLH X 147       2.463   3.513  -2.739  1.00  0.00           H
ATOM   2286  CG  GLH X 147       1.673   5.489  -2.961  1.00  0.00           C
ATOM   2287  HG2 GLH X 147       1.703   5.398  -4.041  1.00  0.00           H
ATOM   2288  HG3 GLH X 147       0.799   4.977  -2.545  1.00  0.00           H
ATOM   2289  CD  GLH X 147       1.766   6.954  -2.463  1.00  0.00           C
ATOM   2290  OE1 GLH X 147       2.723   7.655  -2.391  1.00  0.00           O
ATOM   2291  OE2 GLH X 147       0.621   7.324  -1.979  1.00  0.00           O
ATOM   2292  HE2 GLH X 147      -0.058   6.741  -2.306  1.00  0.00           H
ATOM   2293  C   GLH X 147       2.063   3.733  -0.033  1.00  0.00           C
ATOM   2294  O   GLH X 147       1.223   3.002  -0.587  1.00  0.00           O
ATOM   2295  N   SER X 148       2.479   3.430   1.181  1.00  0.00           N
ATOM   2296  H   SER X 148       3.301   3.902   1.499  1.00  0.00           H
ATOM   2297  CA  SER X 148       1.919   2.573   2.217  1.00  0.00           C
ATOM   2298  HA  SER X 148       0.864   2.805   2.333  1.00  0.00           H
ATOM   2299  CB  SER X 148       1.955   1.101   1.859  1.00  0.00           C
ATOM   2300  HB2 SER X 148       1.221   0.875   1.085  1.00  0.00           H
ATOM   2301  HB3 SER X 148       2.989   0.862   1.580  1.00  0.00           H
ATOM   2302  OG  SER X 148       1.581   0.405   2.951  1.00  0.00           O
ATOM   2303  HG  SER X 148       0.676   0.217   2.671  1.00  0.00           H
ATOM   2304  C   SER X 148       2.659   2.858   3.478  1.00  0.00           C
ATOM   2305  O   SER X 148       3.761   3.496   3.386  1.00  0.00           O
ATOM   2306  N   GLH X 149       2.141   2.662   4.674  1.00  0.00           N
ATOM   2307  H   GLH X 149       1.215   2.269   4.705  1.00  0.00           H
ATOM   2308  CA  GLH X 149       2.727   3.258   5.927  1.00  0.00           C
ATOM   2309  HA  GLH X 149       2.799   4.323   5.750  1.00  0.00           H
ATOM   2310  CB  GLH X 149       1.740   3.037   7.163  1.00  0.00           C
ATOM   2311  HB2 GLH X 149       2.181   3.603   7.985  1.00  0.00           H
ATOM   2312  HB3 GLH X 149       0.755   3.472   7.008  1.00  0.00           H
ATOM   2313  CG  GLH X 149       1.638   1.639   7.740  1.00  0.00           C
ATOM   2314  HG2 GLH X 149       1.346   0.967   6.930  1.00  0.00           H
ATOM   2315  HG3 GLH X 149       2.519   1.255   8.270  1.00  0.00           H
ATOM   2316  CD  GLH X 149       0.565   1.601   8.774  1.00  0.00           C
ATOM   2317  OE1 GLH X 149       0.054   2.577   9.244  1.00  0.00           O
ATOM   2318  OE2 GLH X 149       0.221   0.353   9.205  1.00  0.00           O
ATOM   2319  HE2 GLH X 149       0.781  -0.323   8.816  1.00  0.00           H
ATOM   2320  C   GLH X 149       4.104   2.799   6.482  1.00  0.00           C
ATOM   2321  O   GLH X 149       4.428   1.609   6.352  1.00  0.00           O
ATOM   2322  N   CYX X 150       4.844   3.648   7.198  1.00  0.00           N
ATOM   2323  H   CYX X 150       4.560   4.606   7.360  1.00  0.00           H
ATOM   2324  CA  CYX X 150       6.094   3.199   7.816  1.00  0.00           C
ATOM   2325  HA  CYX X 150       6.619   2.491   7.177  1.00  0.00           H
ATOM   2326  CB  CYX X 150       7.089   4.361   7.832  1.00  0.00           C
ATOM   2327  HB2 CYX X 150       7.978   3.976   8.341  1.00  0.00           H
ATOM   2328  HB3 CYX X 150       7.313   4.548   6.788  1.00  0.00           H
ATOM   2329  SG  CYX X 150       6.667   5.973   8.510  1.00  0.00           S
ATOM   2330  C   CYX X 150       5.819   2.450   9.152  1.00  0.00           C
ATOM   2331  O   CYX X 150       4.689   2.357   9.639  1.00  0.00           O
ATOM   2332  N   VAL X 151       6.835   1.849   9.765  1.00  0.00           N
ATOM   2333  H   VAL X 151       7.767   1.867   9.388  1.00  0.00           H
ATOM   2334  CA  VAL X 151       6.686   1.017  10.985  1.00  0.00           C
ATOM   2335  HA  VAL X 151       5.771   1.168  11.563  1.00  0.00           H
ATOM   2336  CB  VAL X 151       6.834  -0.422  10.500  1.00  0.00           C
ATOM   2337  HB  VAL X 151       7.761  -0.477   9.939  1.00  0.00           H
ATOM   2338  CG1 VAL X 151       6.709  -1.390  11.728  1.00  0.00           C
ATOM   2339 HG11 VAL X 151       6.520  -2.368  11.312  1.00  0.00           H
ATOM   2340 HG12 VAL X 151       7.658  -1.390  12.271  1.00  0.00           H
ATOM   2341 HG13 VAL X 151       5.879  -1.113  12.387  1.00  0.00           H
ATOM   2342  CG2 VAL X 151       5.609  -0.868   9.672  1.00  0.00           C
ATOM   2343 HG21 VAL X 151       5.886  -1.862   9.321  1.00  0.00           H
ATOM   2344 HG22 VAL X 151       5.595  -0.282   8.756  1.00  0.00           H
ATOM   2345 HG23 VAL X 151       4.685  -0.769  10.241  1.00  0.00           H
ATOM   2346  C   VAL X 151       7.838   1.263  11.933  1.00  0.00           C
ATOM   2347  O   VAL X 151       8.961   0.785  11.756  1.00  0.00           O
ATOM   2348  N   CYX X 152       7.618   2.036  12.976  1.00  0.00           N
ATOM   2349  H   CYX X 152       6.766   2.584  13.002  1.00  0.00           H
ATOM   2350  CA  CYX X 152       8.594   2.297  14.069  1.00  0.00           C
ATOM   2351  HA  CYX X 152       9.610   2.451  13.704  1.00  0.00           H
ATOM   2352  CB  CYX X 152       8.247   3.642  14.641  1.00  0.00           C
ATOM   2353  HB2 CYX X 152       7.243   3.613  15.067  1.00  0.00           H
ATOM   2354  HB3 CYX X 152       8.914   4.029  15.412  1.00  0.00           H
ATOM   2355  SG  CYX X 152       8.270   5.006  13.409  1.00  0.00           S
ATOM   2356  C   CYX X 152       8.789   1.175  15.097  1.00  0.00           C
ATOM   2357  O   CYX X 152       7.849   0.440  15.385  1.00  0.00           O
ATOM   2358  N   HID X 153       9.949   1.097  15.747  1.00  0.00           N
ATOM   2359  H   HID X 153      10.697   1.649  15.349  1.00  0.00           H
ATOM   2360  CA  HID X 153      10.236   0.385  16.975  1.00  0.00           C
ATOM   2361  HA  HID X 153       9.375   0.453  17.640  1.00  0.00           H
ATOM   2362  CB  HID X 153      10.685  -1.006  16.729  1.00  0.00           C
ATOM   2363  HB2 HID X 153      10.045  -1.445  15.960  1.00  0.00           H
ATOM   2364  HB3 HID X 153      11.630  -1.017  16.195  1.00  0.00           H
ATOM   2365  CG  HID X 153      10.912  -1.943  17.889  1.00  0.00           C
ATOM   2366  ND1 HID X 153       9.856  -2.310  18.756  1.00  0.00           N
ATOM   2367  HD1 HID X 153       8.880  -2.120  18.540  1.00  0.00           H
ATOM   2368  CE1 HID X 153      10.347  -3.326  19.547  1.00  0.00           C
ATOM   2369  HE1 HID X 153       9.717  -3.972  20.142  1.00  0.00           H
ATOM   2370  NE2 HID X 153      11.573  -3.559  19.156  1.00  0.00           N
ATOM   2371  CD2 HID X 153      12.012  -2.703  18.212  1.00  0.00           C
ATOM   2372  HD2 HID X 153      12.924  -2.780  17.627  1.00  0.00           H
ATOM   2373  C   HID X 153      11.356   1.263  17.673  1.00  0.00           C
ATOM   2374  O   HID X 153      12.401   1.602  17.086  1.00  0.00           O
ATOM   2375  N   ASN X 154      11.067   1.593  18.927  1.00  0.00           N
ATOM   2376  H   ASN X 154      10.174   1.207  19.222  1.00  0.00           H
ATOM   2377  CA  ASN X 154      11.867   2.400  19.889  1.00  0.00           C
ATOM   2378  HA  ASN X 154      11.279   2.569  20.792  1.00  0.00           H
ATOM   2379  CB  ASN X 154      13.059   1.635  20.333  1.00  0.00           C
ATOM   2380  HB2 ASN X 154      13.728   1.391  19.507  1.00  0.00           H
ATOM   2381  HB3 ASN X 154      13.536   2.273  21.086  1.00  0.00           H
ATOM   2382  CG  ASN X 154      12.747   0.295  21.134  1.00  0.00           C
ATOM   2383  OD1 ASN X 154      12.171   0.356  22.212  1.00  0.00           O
ATOM   2384  ND2 ASN X 154      13.101  -0.879  20.651  1.00  0.00           N
ATOM   2385 HD21 ASN X 154      13.634  -0.855  19.791  1.00  0.00           H
ATOM   2386 HD22 ASN X 154      12.975  -1.713  21.212  1.00  0.00           H
ATOM   2387  C   ASN X 154      12.162   3.888  19.407  1.00  0.00           C
ATOM   2388  O   ASN X 154      13.192   4.439  19.686  1.00  0.00           O
ATOM   2389  N   GLY X 155      11.247   4.452  18.634  1.00  0.00           N
ATOM   2390  H   GLY X 155      10.415   3.952  18.382  1.00  0.00           H
ATOM   2391  CA  GLY X 155      11.542   5.671  17.914  1.00  0.00           C
ATOM   2392  HA2 GLY X 155      10.634   6.196  17.642  1.00  0.00           H
ATOM   2393  HA3 GLY X 155      12.131   6.343  18.540  1.00  0.00           H
ATOM   2394  C   GLY X 155      12.424   5.502  16.695  1.00  0.00           C
ATOM   2395  O   GLY X 155      12.713   6.524  16.033  1.00  0.00           O
ATOM   2396  N   VAL X 156      12.987   4.252  16.391  1.00  0.00           N
ATOM   2397  H   VAL X 156      12.803   3.470  17.001  1.00  0.00           H
ATOM   2398  CA  VAL X 156      13.601   4.003  15.079  1.00  0.00           C
ATOM   2399  HA  VAL X 156      13.850   4.948  14.607  1.00  0.00           H
ATOM   2400  CB  VAL X 156      14.795   3.033  15.386  1.00  0.00           C
ATOM   2401  HB  VAL X 156      14.313   2.156  15.820  1.00  0.00           H
ATOM   2402  CG1 VAL X 156      15.614   2.582  14.171  1.00  0.00           C
ATOM   2403 HG11 VAL X 156      16.424   1.943  14.496  1.00  0.00           H
ATOM   2404 HG12 VAL X 156      14.959   2.177  13.397  1.00  0.00           H
ATOM   2405 HG13 VAL X 156      16.134   3.428  13.712  1.00  0.00           H
ATOM   2406  CG2 VAL X 156      15.832   3.536  16.438  1.00  0.00           C
ATOM   2407 HG21 VAL X 156      15.268   3.886  17.311  1.00  0.00           H
ATOM   2408 HG22 VAL X 156      16.457   4.331  16.041  1.00  0.00           H
ATOM   2409 HG23 VAL X 156      16.522   2.715  16.662  1.00  0.00           H
ATOM   2410  C   VAL X 156      12.573   3.548  14.065  1.00  0.00           C
ATOM   2411  O   VAL X 156      11.721   2.692  14.322  1.00  0.00           O
ATOM   2412  N   CYX X 157      12.613   4.136  12.865  1.00  0.00           N
ATOM   2413  H   CYX X 157      13.251   4.917  12.790  1.00  0.00           H
ATOM   2414  CA  CYX X 157      11.653   3.945  11.865  1.00  0.00           C
ATOM   2415  HA  CYX X 157      10.991   3.116  12.105  1.00  0.00           H
ATOM   2416  CB  CYX X 157      10.905   5.253  11.865  1.00  0.00           C
ATOM   2417  HB2 CYX X 157      11.719   5.956  11.674  1.00  0.00           H
ATOM   2418  HB3 CYX X 157      10.153   5.350  11.074  1.00  0.00           H
ATOM   2419  SG  CYX X 157      10.133   5.793  13.450  1.00  0.00           S
ATOM   2420  C   CYX X 157      12.326   3.669  10.497  1.00  0.00           C
ATOM   2421  O   CYX X 157      12.771   4.584   9.827  1.00  0.00           O
ATOM   2422  N   PRO X 158      12.345   2.334  10.091  1.00  0.00           N
ATOM   2423  CD  PRO X 158      11.987   1.160  10.849  1.00  0.00           C
ATOM   2424  HD2 PRO X 158      10.980   0.955  10.476  1.00  0.00           H
ATOM   2425  HD3 PRO X 158      12.027   1.230  11.936  1.00  0.00           H
ATOM   2426  CG  PRO X 158      12.850   0.033  10.250  1.00  0.00           C
ATOM   2427  HG2 PRO X 158      12.176  -0.821  10.182  1.00  0.00           H
ATOM   2428  HG3 PRO X 158      13.668  -0.170  10.932  1.00  0.00           H
ATOM   2429  CB  PRO X 158      13.417   0.563   8.937  1.00  0.00           C
ATOM   2430  HB2 PRO X 158      13.026  -0.061   8.135  1.00  0.00           H
ATOM   2431  HB3 PRO X 158      14.497   0.476   8.998  1.00  0.00           H
ATOM   2432  CA  PRO X 158      12.952   1.949   8.837  1.00  0.00           C
ATOM   2433  HA  PRO X 158      13.887   2.483   8.637  1.00  0.00           H
ATOM   2434  C   PRO X 158      11.995   2.188   7.736  1.00  0.00           C
ATOM   2435  O   PRO X 158      10.753   1.926   7.801  1.00  0.00           O
ATOM   2436  N   VAL X 159      12.517   2.582   6.552  1.00  0.00           N
ATOM   2437  H   VAL X 159      13.534   2.621   6.523  1.00  0.00           H
ATOM   2438  CA  VAL X 159      11.819   2.941   5.339  1.00  0.00           C
ATOM   2439  HA  VAL X 159      10.814   2.521   5.324  1.00  0.00           H
ATOM   2440  CB  VAL X 159      11.577   4.516   5.269  1.00  0.00           C
ATOM   2441  HB  VAL X 159      12.486   5.121   5.315  1.00  0.00           H
ATOM   2442  CG1 VAL X 159      10.883   4.845   3.939  1.00  0.00           C
ATOM   2443 HG11 VAL X 159      11.520   4.551   3.105  1.00  0.00           H
ATOM   2444 HG12 VAL X 159      10.079   4.115   3.821  1.00  0.00           H
ATOM   2445 HG13 VAL X 159      10.557   5.885   3.902  1.00  0.00           H
ATOM   2446  CG2 VAL X 159      10.603   4.978   6.284  1.00  0.00           C
ATOM   2447 HG21 VAL X 159      10.210   5.962   6.046  1.00  0.00           H
ATOM   2448 HG22 VAL X 159      11.088   4.968   7.264  1.00  0.00           H
ATOM   2449 HG23 VAL X 159       9.785   4.258   6.310  1.00  0.00           H
ATOM   2450  C   VAL X 159      12.504   2.420   4.041  1.00  0.00           C
ATOM   2451  O   VAL X 159      13.711   2.226   3.921  1.00  0.00           O
ATOM   2452  N   VAL X 160      11.698   1.909   3.108  1.00  0.00           N
ATOM   2453  H   VAL X 160      10.717   1.782   3.315  1.00  0.00           H
ATOM   2454  CA  VAL X 160      12.167   1.378   1.820  1.00  0.00           C
ATOM   2455  HA  VAL X 160      13.150   0.931   1.912  1.00  0.00           H
ATOM   2456  CB  VAL X 160      11.363   0.140   1.394  1.00  0.00           C
ATOM   2457  HB  VAL X 160      10.389   0.518   1.108  1.00  0.00           H
ATOM   2458  CG1 VAL X 160      11.814  -0.493   0.069  1.00  0.00           C
ATOM   2459 HG11 VAL X 160      11.110  -1.288  -0.172  1.00  0.00           H
ATOM   2460 HG12 VAL X 160      11.770   0.186  -0.780  1.00  0.00           H
ATOM   2461 HG13 VAL X 160      12.750  -1.005   0.303  1.00  0.00           H
ATOM   2462  CG2 VAL X 160      11.084  -0.917   2.446  1.00  0.00           C
ATOM   2463 HG21 VAL X 160      10.727  -0.402   3.335  1.00  0.00           H
ATOM   2464 HG22 VAL X 160      11.940  -1.456   2.858  1.00  0.00           H
ATOM   2465 HG23 VAL X 160      10.288  -1.546   2.050  1.00  0.00           H
ATOM   2466  C   VAL X 160      12.209   2.402   0.704  1.00  0.00           C
ATOM   2467  O   VAL X 160      11.223   2.990   0.341  1.00  0.00           O
ATOM   2468  N   PHE X 161      13.415   2.586   0.089  1.00  0.00           N
ATOM   2469  H   PHE X 161      14.207   2.132   0.516  1.00  0.00           H
ATOM   2470  CA  PHE X 161      13.629   3.417  -1.070  1.00  0.00           C
ATOM   2471  HA  PHE X 161      12.617   3.733  -1.347  1.00  0.00           H
ATOM   2472  CB  PHE X 161      14.355   4.635  -0.597  1.00  0.00           C
ATOM   2473  HB2 PHE X 161      15.203   4.284  -0.001  1.00  0.00           H
ATOM   2474  HB3 PHE X 161      14.743   5.178  -1.461  1.00  0.00           H
ATOM   2475  CG  PHE X 161      13.607   5.566   0.324  1.00  0.00           C
ATOM   2476  CD1 PHE X 161      12.673   6.481  -0.197  1.00  0.00           C
ATOM   2477  HD1 PHE X 161      12.612   6.435  -1.279  1.00  0.00           H
ATOM   2478  CE1 PHE X 161      12.313   7.575   0.576  1.00  0.00           C
ATOM   2479  HE1 PHE X 161      11.833   8.358   0.010  1.00  0.00           H
ATOM   2480  CZ  PHE X 161      12.616   7.661   1.947  1.00  0.00           C
ATOM   2481  HZ  PHE X 161      12.239   8.488   2.534  1.00  0.00           H
ATOM   2482  CE2 PHE X 161      13.340   6.578   2.553  1.00  0.00           C
ATOM   2483  HE2 PHE X 161      13.430   6.442   3.615  1.00  0.00           H
ATOM   2484  CD2 PHE X 161      13.875   5.552   1.709  1.00  0.00           C
ATOM   2485  HD2 PHE X 161      14.331   4.673   2.158  1.00  0.00           H
ATOM   2486  C   PHE X 161      14.203   2.740  -2.302  1.00  0.00           C
ATOM   2487  O   PHE X 161      15.001   1.771  -2.094  1.00  0.00           O
ATOM   2488  N   THR X 162      13.801   3.191  -3.461  1.00  0.00           N
ATOM   2489  H   THR X 162      13.187   3.992  -3.415  1.00  0.00           H
ATOM   2490  CA  THR X 162      14.144   2.708  -4.781  1.00  0.00           C
ATOM   2491  HA  THR X 162      15.007   2.055  -4.642  1.00  0.00           H
ATOM   2492  CB  THR X 162      13.076   1.844  -5.397  1.00  0.00           C
ATOM   2493  HB  THR X 162      12.178   2.387  -5.676  1.00  0.00           H
ATOM   2494  CG2 THR X 162      13.462   1.011  -6.633  1.00  0.00           C
ATOM   2495 HG21 THR X 162      14.477   0.624  -6.592  1.00  0.00           H
ATOM   2496 HG22 THR X 162      13.522   1.705  -7.471  1.00  0.00           H
ATOM   2497 HG23 THR X 162      12.658   0.278  -6.732  1.00  0.00           H
ATOM   2498  OG1 THR X 162      12.790   0.827  -4.420  1.00  0.00           O
ATOM   2499  HG1 THR X 162      13.475   0.180  -4.228  1.00  0.00           H
ATOM   2500  C   THR X 162      14.555   3.868  -5.725  1.00  0.00           C
ATOM   2501  O   THR X 162      13.825   4.870  -5.817  1.00  0.00           O
ATOM   2502  N   ASP X 163      15.579   3.743  -6.522  1.00  0.00           N
ATOM   2503  H   ASP X 163      16.080   2.867  -6.550  1.00  0.00           H
ATOM   2504  CA  ASP X 163      15.871   4.610  -7.696  1.00  0.00           C
ATOM   2505  HA  ASP X 163      14.932   4.954  -8.120  1.00  0.00           H
ATOM   2506  CB  ASP X 163      16.822   5.762  -7.164  1.00  0.00           C
ATOM   2507  HB2 ASP X 163      16.523   6.081  -6.166  1.00  0.00           H
ATOM   2508  HB3 ASP X 163      17.780   5.267  -7.039  1.00  0.00           H
ATOM   2509  CG  ASP X 163      16.994   7.021  -7.947  1.00  0.00           C
ATOM   2510  OD1 ASP X 163      16.312   7.228  -9.024  1.00  0.00           O
ATOM   2511  OD2 ASP X 163      17.819   7.834  -7.552  1.00  0.00           O
ATOM   2512  C   ASP X 163      16.417   3.612  -8.819  1.00  0.00           C
ATOM   2513  O   ASP X 163      16.973   2.573  -8.500  1.00  0.00           O
ATOM   2514  N   GLY X 164      16.247   4.014 -10.049  1.00  0.00           N
ATOM   2515  H   GLY X 164      15.847   4.885 -10.367  1.00  0.00           H
ATOM   2516  CA  GLY X 164      16.666   3.118 -11.165  1.00  0.00           C
ATOM   2517  HA2 GLY X 164      17.311   3.683 -11.834  1.00  0.00           H
ATOM   2518  HA3 GLY X 164      17.285   2.253 -10.917  1.00  0.00           H
ATOM   2519  C   GLY X 164      15.515   2.635 -11.979  1.00  0.00           C
ATOM   2520  O   GLY X 164      14.395   3.024 -11.706  1.00  0.00           O
ATOM   2521  N   SER X 165      15.688   1.781 -13.006  1.00  0.00           N
ATOM   2522  H   SER X 165      16.583   1.332 -13.075  1.00  0.00           H
ATOM   2523  CA  SER X 165      14.781   1.446 -14.121  1.00  0.00           C
ATOM   2524  HA  SER X 165      14.666   2.352 -14.719  1.00  0.00           H
ATOM   2525  CB  SER X 165      15.523   0.319 -14.983  1.00  0.00           C
ATOM   2526  HB2 SER X 165      16.446   0.719 -15.408  1.00  0.00           H
ATOM   2527  HB3 SER X 165      15.674  -0.584 -14.395  1.00  0.00           H
ATOM   2528  OG  SER X 165      14.645  -0.049 -16.085  1.00  0.00           O
ATOM   2529  HG  SER X 165      14.342   0.738 -16.549  1.00  0.00           H
ATOM   2530  C   SER X 165      13.560   0.844 -13.587  1.00  0.00           C
ATOM   2531  O   SER X 165      13.628   0.002 -12.694  1.00  0.00           O
ATOM   2532  N   ALA X 166      12.381   1.204 -14.149  1.00  0.00           N
ATOM   2533  H   ALA X 166      12.481   1.955 -14.825  1.00  0.00           H
ATOM   2534  CA  ALA X 166      11.044   0.611 -13.876  1.00  0.00           C
ATOM   2535  HA  ALA X 166      11.066   0.573 -12.788  1.00  0.00           H
ATOM   2536  CB  ALA X 166       9.916   1.584 -14.235  1.00  0.00           C
ATOM   2537  HB1 ALA X 166       9.843   1.768 -15.298  1.00  0.00           H
ATOM   2538  HB2 ALA X 166      10.129   2.501 -13.677  1.00  0.00           H
ATOM   2539  HB3 ALA X 166       8.982   1.095 -13.957  1.00  0.00           H
ATOM   2540  C   ALA X 166      10.845  -0.831 -14.401  1.00  0.00           C
ATOM   2541  O   ALA X 166       9.828  -1.512 -14.154  1.00  0.00           O
ATOM   2542  N   THR X 167      11.802  -1.354 -15.122  1.00  0.00           N
ATOM   2543  H   THR X 167      12.508  -0.724 -15.476  1.00  0.00           H
ATOM   2544  CA  THR X 167      11.799  -2.684 -15.770  1.00  0.00           C
ATOM   2545  HA  THR X 167      11.412  -3.394 -15.046  1.00  0.00           H
ATOM   2546  CB  THR X 167      10.909  -2.678 -17.002  1.00  0.00           C
ATOM   2547  HB  THR X 167      11.085  -3.537 -17.643  1.00  0.00           H
ATOM   2548  CG2 THR X 167       9.449  -2.608 -16.688  1.00  0.00           C
ATOM   2549 HG21 THR X 167       9.162  -3.232 -15.848  1.00  0.00           H
ATOM   2550 HG22 THR X 167       8.787  -2.982 -17.477  1.00  0.00           H
ATOM   2551 HG23 THR X 167       9.176  -1.577 -16.504  1.00  0.00           H
ATOM   2552  OG1 THR X 167      11.181  -1.567 -17.770  1.00  0.00           O
ATOM   2553  HG1 THR X 167      12.112  -1.660 -17.973  1.00  0.00           H
ATOM   2554  C   THR X 167      13.265  -3.032 -16.222  1.00  0.00           C
ATOM   2555  O   THR X 167      13.541  -3.096 -17.451  1.00  0.00           O
ATOM   2556  N   GLY X 168      14.155  -3.336 -15.274  1.00  0.00           N
ATOM   2557  H   GLY X 168      13.855  -3.342 -14.320  1.00  0.00           H
ATOM   2558  CA  GLY X 168      15.608  -3.339 -15.606  1.00  0.00           C
ATOM   2559  HA2 GLY X 168      15.765  -4.290 -16.122  1.00  0.00           H
ATOM   2560  HA3 GLY X 168      15.836  -2.495 -16.257  1.00  0.00           H
ATOM   2561  C   GLY X 168      16.566  -3.262 -14.412  1.00  0.00           C
ATOM   2562  O   GLY X 168      16.201  -3.752 -13.306  1.00  0.00           O
ATOM   2563  N   PRO X 169      17.716  -2.569 -14.586  1.00  0.00           N
ATOM   2564  CD  PRO X 169      18.342  -2.269 -15.807  1.00  0.00           C
ATOM   2565  HD2 PRO X 169      17.664  -1.656 -16.400  1.00  0.00           H
ATOM   2566  HD3 PRO X 169      18.556  -3.181 -16.346  1.00  0.00           H
ATOM   2567  CG  PRO X 169      19.578  -1.458 -15.505  1.00  0.00           C
ATOM   2568  HG2 PRO X 169      19.428  -0.386 -15.609  1.00  0.00           H
ATOM   2569  HG3 PRO X 169      20.335  -1.685 -16.257  1.00  0.00           H
ATOM   2570  CB  PRO X 169      19.962  -1.865 -14.115  1.00  0.00           C
ATOM   2571  HB2 PRO X 169      20.537  -1.123 -13.569  1.00  0.00           H
ATOM   2572  HB3 PRO X 169      20.609  -2.724 -14.293  1.00  0.00           H
ATOM   2573  CA  PRO X 169      18.700  -2.275 -13.508  1.00  0.00           C
ATOM   2574  HA  PRO X 169      18.771  -3.131 -12.831  1.00  0.00           H
ATOM   2575  C   PRO X 169      18.202  -1.209 -12.546  1.00  0.00           C
ATOM   2576  O   PRO X 169      17.892  -0.067 -12.901  1.00  0.00           O
ATOM   2577  N   ALA X 170      18.138  -1.587 -11.230  1.00  0.00           N
ATOM   2578  H   ALA X 170      18.495  -2.507 -11.031  1.00  0.00           H
ATOM   2579  CA  ALA X 170      17.572  -0.703 -10.207  1.00  0.00           C
ATOM   2580  HA  ALA X 170      17.756   0.355 -10.396  1.00  0.00           H
ATOM   2581  CB  ALA X 170      16.014  -0.756 -10.218  1.00  0.00           C
ATOM   2582  HB1 ALA X 170      15.597  -0.195  -9.382  1.00  0.00           H
ATOM   2583  HB2 ALA X 170      15.750  -1.819 -10.202  1.00  0.00           H
ATOM   2584  HB3 ALA X 170      15.534  -0.238 -11.051  1.00  0.00           H
ATOM   2585  C   ALA X 170      18.198  -0.941  -8.811  1.00  0.00           C
ATOM   2586  O   ALA X 170      18.365  -2.103  -8.367  1.00  0.00           O
ATOM   2587  N   GLU X 171      18.516   0.209  -8.042  1.00  0.00           N
ATOM   2588  H   GLU X 171      18.121   1.109  -8.264  1.00  0.00           H
ATOM   2589  CA  GLU X 171      19.035   0.250  -6.699  1.00  0.00           C
ATOM   2590  HA  GLU X 171      19.387  -0.751  -6.423  1.00  0.00           H
ATOM   2591  CB  GLU X 171      20.162   1.240  -6.570  1.00  0.00           C
ATOM   2592  HB2 GLU X 171      20.801   1.032  -7.429  1.00  0.00           H
ATOM   2593  HB3 GLU X 171      19.718   2.234  -6.675  1.00  0.00           H
ATOM   2594  CG  GLU X 171      21.016   0.812  -5.379  1.00  0.00           C
ATOM   2595  HG2 GLU X 171      20.533   0.990  -4.424  1.00  0.00           H
ATOM   2596  HG3 GLU X 171      21.235  -0.252  -5.447  1.00  0.00           H
ATOM   2597  CD  GLU X 171      22.380   1.491  -5.333  1.00  0.00           C
ATOM   2598  OE1 GLU X 171      22.773   2.272  -4.414  1.00  0.00           O
ATOM   2599  OE2 GLU X 171      23.146   1.157  -6.265  1.00  0.00           O
ATOM   2600  C   GLU X 171      17.807   0.471  -5.723  1.00  0.00           C
ATOM   2601  O   GLU X 171      17.289   1.571  -5.688  1.00  0.00           O
ATOM   2602  N   THR X 172      17.449  -0.549  -4.959  1.00  0.00           N
ATOM   2603  H   THR X 172      17.831  -1.446  -5.213  1.00  0.00           H
ATOM   2604  CA  THR X 172      16.750  -0.401  -3.653  1.00  0.00           C
ATOM   2605  HA  THR X 172      16.168   0.516  -3.638  1.00  0.00           H
ATOM   2606  CB  THR X 172      15.752  -1.583  -3.470  1.00  0.00           C
ATOM   2607  HB  THR X 172      16.217  -2.464  -3.914  1.00  0.00           H
ATOM   2608  CG2 THR X 172      15.127  -1.897  -2.161  1.00  0.00           C
ATOM   2609 HG21 THR X 172      14.247  -2.533  -2.202  1.00  0.00           H
ATOM   2610 HG22 THR X 172      14.726  -0.921  -1.884  1.00  0.00           H
ATOM   2611 HG23 THR X 172      15.870  -2.304  -1.473  1.00  0.00           H
ATOM   2612  OG1 THR X 172      14.687  -1.289  -4.348  1.00  0.00           O
ATOM   2613  HG1 THR X 172      15.007  -1.558  -5.216  1.00  0.00           H
ATOM   2614  C   THR X 172      17.686  -0.223  -2.482  1.00  0.00           C
ATOM   2615  O   THR X 172      18.784  -0.854  -2.361  1.00  0.00           O
ATOM   2616  N   ARG X 173      17.265   0.506  -1.425  1.00  0.00           N
ATOM   2617  H   ARG X 173      16.372   0.967  -1.516  1.00  0.00           H
ATOM   2618  CA  ARG X 173      17.987   0.799  -0.153  1.00  0.00           C
ATOM   2619  HA  ARG X 173      18.818   0.119   0.053  1.00  0.00           H
ATOM   2620  CB  ARG X 173      18.574   2.263  -0.286  1.00  0.00           C
ATOM   2621  HB2 ARG X 173      17.892   2.917  -0.822  1.00  0.00           H
ATOM   2622  HB3 ARG X 173      18.777   2.575   0.738  1.00  0.00           H
ATOM   2623  CG  ARG X 173      19.813   2.348  -1.140  1.00  0.00           C
ATOM   2624  HG2 ARG X 173      20.593   1.750  -0.667  1.00  0.00           H
ATOM   2625  HG3 ARG X 173      19.594   2.008  -2.149  1.00  0.00           H
ATOM   2626  CD  ARG X 173      20.212   3.864  -1.244  1.00  0.00           C
ATOM   2627  HD2 ARG X 173      19.326   4.443  -1.497  1.00  0.00           H
ATOM   2628  HD3 ARG X 173      20.514   4.128  -0.228  1.00  0.00           H
ATOM   2629  NE  ARG X 173      21.400   4.104  -2.132  1.00  0.00           N
ATOM   2630  HE  ARG X 173      21.575   3.549  -2.956  1.00  0.00           H
ATOM   2631  CZ  ARG X 173      22.195   5.197  -2.167  1.00  0.00           C
ATOM   2632  NH1 ARG X 173      22.102   6.144  -1.359  1.00  0.00           N
ATOM   2633 HH11 ARG X 173      21.579   6.020  -0.505  1.00  0.00           H
ATOM   2634 HH12 ARG X 173      22.534   7.043  -1.515  1.00  0.00           H
ATOM   2635  NH2 ARG X 173      23.047   5.242  -3.127  1.00  0.00           N
ATOM   2636 HH21 ARG X 173      23.363   4.488  -3.711  1.00  0.00           H
ATOM   2637 HH22 ARG X 173      23.717   5.997  -3.095  1.00  0.00           H
ATOM   2638  C   ARG X 173      17.052   0.769   1.033  1.00  0.00           C
ATOM   2639  O   ARG X 173      15.875   1.184   0.855  1.00  0.00           O
ATOM   2640  N   ILE X 174      17.548   0.467   2.227  1.00  0.00           N
ATOM   2641  H   ILE X 174      18.536   0.257   2.237  1.00  0.00           H
ATOM   2642  CA  ILE X 174      16.944   0.616   3.533  1.00  0.00           C
ATOM   2643  HA  ILE X 174      15.920   0.892   3.260  1.00  0.00           H
ATOM   2644  CB  ILE X 174      16.931  -0.723   4.282  1.00  0.00           C
ATOM   2645  HB  ILE X 174      17.988  -0.986   4.354  1.00  0.00           H
ATOM   2646  CG2 ILE X 174      16.333  -0.657   5.777  1.00  0.00           C
ATOM   2647 HG21 ILE X 174      15.269  -0.428   5.729  1.00  0.00           H
ATOM   2648 HG22 ILE X 174      16.721   0.200   6.334  1.00  0.00           H
ATOM   2649 HG23 ILE X 174      16.272  -1.607   6.297  1.00  0.00           H
ATOM   2650  CG1 ILE X 174      16.290  -1.972   3.458  1.00  0.00           C
ATOM   2651 HG12 ILE X 174      16.810  -2.129   2.516  1.00  0.00           H
ATOM   2652 HG13 ILE X 174      16.355  -2.881   4.045  1.00  0.00           H
ATOM   2653  CD1 ILE X 174      14.716  -1.822   3.136  1.00  0.00           C
ATOM   2654 HD11 ILE X 174      14.441  -2.439   2.284  1.00  0.00           H
ATOM   2655 HD12 ILE X 174      14.459  -0.778   2.958  1.00  0.00           H
ATOM   2656 HD13 ILE X 174      14.292  -2.311   4.020  1.00  0.00           H
ATOM   2657  C   ILE X 174      17.461   1.844   4.304  1.00  0.00           C
ATOM   2658  O   ILE X 174      18.672   2.026   4.409  1.00  0.00           O
ATOM   2659  N   TYR X 175      16.540   2.675   4.823  1.00  0.00           N
ATOM   2660  H   TYR X 175      15.548   2.560   4.636  1.00  0.00           H
ATOM   2661  CA  TYR X 175      16.936   3.894   5.603  1.00  0.00           C
ATOM   2662  HA  TYR X 175      18.007   3.886   5.798  1.00  0.00           H
ATOM   2663  CB  TYR X 175      16.484   5.121   4.756  1.00  0.00           C
ATOM   2664  HB2 TYR X 175      15.523   4.850   4.320  1.00  0.00           H
ATOM   2665  HB3 TYR X 175      16.311   5.891   5.494  1.00  0.00           H
ATOM   2666  CG  TYR X 175      17.370   5.566   3.619  1.00  0.00           C
ATOM   2667  CD1 TYR X 175      17.406   4.960   2.321  1.00  0.00           C
ATOM   2668  HD1 TYR X 175      17.071   3.940   2.203  1.00  0.00           H
ATOM   2669  CE1 TYR X 175      18.235   5.447   1.293  1.00  0.00           C
ATOM   2670  HE1 TYR X 175      18.368   4.830   0.419  1.00  0.00           H
ATOM   2671  CZ  TYR X 175      18.937   6.652   1.501  1.00  0.00           C
ATOM   2672  OH  TYR X 175      19.844   7.131   0.583  1.00  0.00           O
ATOM   2673  HH  TYR X 175      20.499   7.676   1.016  1.00  0.00           H
ATOM   2674  CE2 TYR X 175      18.825   7.344   2.703  1.00  0.00           C
ATOM   2675  HE2 TYR X 175      19.307   8.301   2.800  1.00  0.00           H
ATOM   2676  CD2 TYR X 175      18.080   6.779   3.748  1.00  0.00           C
ATOM   2677  HD2 TYR X 175      18.114   7.292   4.695  1.00  0.00           H
ATOM   2678  C   TYR X 175      16.183   3.868   6.941  1.00  0.00           C
ATOM   2679  O   TYR X 175      14.997   3.591   6.952  1.00  0.00           O
ATOM   2680  N   TYR X 176      16.870   4.156   8.020  1.00  0.00           N
ATOM   2681  H   TYR X 176      17.866   4.179   7.876  1.00  0.00           H
ATOM   2682  CA  TYR X 176      16.404   4.236   9.364  1.00  0.00           C
ATOM   2683  HA  TYR X 176      15.346   3.984   9.327  1.00  0.00           H
ATOM   2684  CB  TYR X 176      17.262   3.281  10.274  1.00  0.00           C
ATOM   2685  HB2 TYR X 176      18.283   3.650  10.391  1.00  0.00           H
ATOM   2686  HB3 TYR X 176      16.927   3.379  11.306  1.00  0.00           H
ATOM   2687  CG  TYR X 176      17.362   1.787   9.871  1.00  0.00           C
ATOM   2688  CD1 TYR X 176      18.232   1.367   8.853  1.00  0.00           C
ATOM   2689  HD1 TYR X 176      18.877   2.060   8.347  1.00  0.00           H
ATOM   2690  CE1 TYR X 176      18.395  -0.028   8.487  1.00  0.00           C
ATOM   2691  HE1 TYR X 176      19.106  -0.309   7.726  1.00  0.00           H
ATOM   2692  CZ  TYR X 176      17.641  -0.937   9.201  1.00  0.00           C
ATOM   2693  OH  TYR X 176      17.864  -2.235   8.952  1.00  0.00           O
ATOM   2694  HH  TYR X 176      18.373  -2.298   8.137  1.00  0.00           H
ATOM   2695  CE2 TYR X 176      16.710  -0.500  10.201  1.00  0.00           C
ATOM   2696  HE2 TYR X 176      16.062  -1.257  10.605  1.00  0.00           H
ATOM   2697  CD2 TYR X 176      16.477   0.837  10.467  1.00  0.00           C
ATOM   2698  HD2 TYR X 176      15.711   1.177  11.147  1.00  0.00           H
ATOM   2699  C   TYR X 176      16.460   5.635   9.892  1.00  0.00           C
ATOM   2700  O   TYR X 176      17.551   6.190  10.060  1.00  0.00           O
ATOM   2701  N   PHE X 177      15.297   6.192  10.245  1.00  0.00           N
ATOM   2702  H   PHE X 177      14.430   5.659  10.180  1.00  0.00           H
ATOM   2703  CA  PHE X 177      15.223   7.512  10.882  1.00  0.00           C
ATOM   2704  HA  PHE X 177      16.091   8.169  10.906  1.00  0.00           H
ATOM   2705  CB  PHE X 177      14.178   8.284  10.125  1.00  0.00           C
ATOM   2706  HB2 PHE X 177      13.245   7.731  10.219  1.00  0.00           H
ATOM   2707  HB3 PHE X 177      14.052   9.224  10.668  1.00  0.00           H
ATOM   2708  CG  PHE X 177      14.286   8.480   8.595  1.00  0.00           C
ATOM   2709  CD1 PHE X 177      15.219   9.402   8.065  1.00  0.00           C
ATOM   2710  HD1 PHE X 177      15.905   9.945   8.680  1.00  0.00           H
ATOM   2711  CE1 PHE X 177      15.449   9.402   6.695  1.00  0.00           C
ATOM   2712  HE1 PHE X 177      16.095  10.144   6.248  1.00  0.00           H
ATOM   2713  CZ  PHE X 177      14.712   8.522   5.862  1.00  0.00           C
ATOM   2714  HZ  PHE X 177      14.957   8.472   4.808  1.00  0.00           H
ATOM   2715  CE2 PHE X 177      13.618   7.726   6.374  1.00  0.00           C
ATOM   2716  HE2 PHE X 177      13.101   6.995   5.767  1.00  0.00           H
ATOM   2717  CD2 PHE X 177      13.450   7.743   7.777  1.00  0.00           C
ATOM   2718  HD2 PHE X 177      12.736   7.095   8.270  1.00  0.00           H
ATOM   2719  C   PHE X 177      14.900   7.339  12.355  1.00  0.00           C
ATOM   2720  O   PHE X 177      14.162   6.461  12.821  1.00  0.00           O
ATOM   2721  N   LYS X 178      15.505   8.265  13.116  1.00  0.00           N
ATOM   2722  H   LYS X 178      16.149   8.920  12.705  1.00  0.00           H
ATOM   2723  CA  LYS X 178      15.160   8.528  14.561  1.00  0.00           C
ATOM   2724  HA  LYS X 178      14.154   8.195  14.814  1.00  0.00           H
ATOM   2725  CB  LYS X 178      16.167   7.795  15.507  1.00  0.00           C
ATOM   2726  HB2 LYS X 178      15.998   6.725  15.349  1.00  0.00           H
ATOM   2727  HB3 LYS X 178      17.159   7.848  15.055  1.00  0.00           H
ATOM   2728  CG  LYS X 178      15.972   8.135  16.924  1.00  0.00           C
ATOM   2729  HG2 LYS X 178      16.233   9.183  17.078  1.00  0.00           H
ATOM   2730  HG3 LYS X 178      14.897   8.131  17.101  1.00  0.00           H
ATOM   2731  CD  LYS X 178      16.808   7.373  17.968  1.00  0.00           C
ATOM   2732  HD2 LYS X 178      16.408   6.362  17.963  1.00  0.00           H
ATOM   2733  HD3 LYS X 178      17.884   7.405  17.765  1.00  0.00           H
ATOM   2734  CE  LYS X 178      16.553   8.030  19.347  1.00  0.00           C
ATOM   2735  HE2 LYS X 178      15.485   8.151  19.535  1.00  0.00           H
ATOM   2736  HE3 LYS X 178      16.971   7.382  20.118  1.00  0.00           H
ATOM   2737  NZ  LYS X 178      17.269   9.308  19.496  1.00  0.00           N
ATOM   2738  HZ1 LYS X 178      18.217   9.348  19.143  1.00  0.00           H
ATOM   2739  HZ2 LYS X 178      17.240   9.596  20.457  1.00  0.00           H
ATOM   2740  HZ3 LYS X 178      16.826   9.951  18.846  1.00  0.00           H
ATOM   2741  C   LYS X 178      15.106  10.033  14.783  1.00  0.00           C
ATOM   2742  O   LYS X 178      16.045  10.751  14.462  1.00  0.00           O
ATOM   2743  N   GLU X 179      13.884  10.554  15.221  1.00  0.00           N
ATOM   2744  H   GLU X 179      13.132   9.898  15.399  1.00  0.00           H
ATOM   2745  CA  GLU X 179      13.577  11.948  15.345  1.00  0.00           C
ATOM   2746  HA  GLU X 179      12.485  11.975  15.396  1.00  0.00           H
ATOM   2747  CB  GLU X 179      14.033  12.601  16.587  1.00  0.00           C
ATOM   2748  HB2 GLU X 179      15.120  12.615  16.594  1.00  0.00           H
ATOM   2749  HB3 GLU X 179      13.720  13.640  16.580  1.00  0.00           H
ATOM   2750  CG  GLU X 179      13.436  11.988  17.877  1.00  0.00           C
ATOM   2751  HG2 GLU X 179      13.372  12.755  18.655  1.00  0.00           H
ATOM   2752  HG3 GLU X 179      12.383  11.725  17.737  1.00  0.00           H
ATOM   2753  CD  GLU X 179      14.262  10.852  18.412  1.00  0.00           C
ATOM   2754  OE1 GLU X 179      15.506  10.996  18.267  1.00  0.00           O
ATOM   2755  OE2 GLU X 179      13.614   9.872  18.870  1.00  0.00           O
ATOM   2756  C   GLU X 179      13.849  12.765  14.040  1.00  0.00           C
ATOM   2757  O   GLU X 179      14.190  13.922  14.100  1.00  0.00           O
ATOM   2758  N   GLY X 180      13.692  12.135  12.830  1.00  0.00           N
ATOM   2759  H   GLY X 180      13.461  11.159  12.770  1.00  0.00           H
ATOM   2760  CA  GLY X 180      13.807  12.640  11.485  1.00  0.00           C
ATOM   2761  HA2 GLY X 180      13.099  12.101  10.861  1.00  0.00           H
ATOM   2762  HA3 GLY X 180      13.439  13.666  11.476  1.00  0.00           H
ATOM   2763  C   GLY X 180      15.267  12.578  10.909  1.00  0.00           C
ATOM   2764  O   GLY X 180      15.482  12.645   9.682  1.00  0.00           O
ATOM   2765  N   LYS X 181      16.275  12.411  11.737  1.00  0.00           N
ATOM   2766  H   LYS X 181      16.153  12.287  12.731  1.00  0.00           H
ATOM   2767  CA  LYS X 181      17.660  12.352  11.203  1.00  0.00           C
ATOM   2768  HA  LYS X 181      17.730  13.010  10.329  1.00  0.00           H
ATOM   2769  CB  LYS X 181      18.586  12.844  12.375  1.00  0.00           C
ATOM   2770  HB2 LYS X 181      18.570  12.095  13.163  1.00  0.00           H
ATOM   2771  HB3 LYS X 181      19.635  12.852  12.057  1.00  0.00           H
ATOM   2772  CG  LYS X 181      18.304  14.284  12.922  1.00  0.00           C
ATOM   2773  HG2 LYS X 181      18.607  15.015  12.171  1.00  0.00           H
ATOM   2774  HG3 LYS X 181      17.278  14.388  13.270  1.00  0.00           H
ATOM   2775  CD  LYS X 181      19.208  14.427  14.209  1.00  0.00           C
ATOM   2776  HD2 LYS X 181      18.872  13.685  14.928  1.00  0.00           H
ATOM   2777  HD3 LYS X 181      20.225  14.098  13.956  1.00  0.00           H
ATOM   2778  CE  LYS X 181      19.282  15.769  14.798  1.00  0.00           C
ATOM   2779  HE2 LYS X 181      19.608  16.328  13.927  1.00  0.00           H
ATOM   2780  HE3 LYS X 181      18.336  16.181  15.146  1.00  0.00           H
ATOM   2781  NZ  LYS X 181      20.182  15.787  15.993  1.00  0.00           N
ATOM   2782  HZ1 LYS X 181      21.069  15.402  15.711  1.00  0.00           H
ATOM   2783  HZ2 LYS X 181      19.905  15.387  16.870  1.00  0.00           H
ATOM   2784  HZ3 LYS X 181      20.411  16.758  16.164  1.00  0.00           H
ATOM   2785  C   LYS X 181      17.993  10.945  10.844  1.00  0.00           C
ATOM   2786  O   LYS X 181      17.309  10.017  11.331  1.00  0.00           O
ATOM   2787  N   ILE X 182      18.878  10.755   9.885  1.00  0.00           N
ATOM   2788  H   ILE X 182      19.518  11.450   9.531  1.00  0.00           H
ATOM   2789  CA  ILE X 182      19.222   9.355   9.364  1.00  0.00           C
ATOM   2790  HA  ILE X 182      18.243   8.899   9.253  1.00  0.00           H
ATOM   2791  CB  ILE X 182      19.899   9.410   7.920  1.00  0.00           C
ATOM   2792  HB  ILE X 182      20.635  10.195   7.743  1.00  0.00           H
ATOM   2793  CG2 ILE X 182      20.529   8.065   7.580  1.00  0.00           C
ATOM   2794 HG21 ILE X 182      20.903   8.107   6.561  1.00  0.00           H
ATOM   2795 HG22 ILE X 182      19.877   7.188   7.639  1.00  0.00           H
ATOM   2796 HG23 ILE X 182      21.460   7.955   8.134  1.00  0.00           H
ATOM   2797  CG1 ILE X 182      18.799   9.536   6.893  1.00  0.00           C
ATOM   2798 HG12 ILE X 182      18.244   8.606   6.841  1.00  0.00           H
ATOM   2799 HG13 ILE X 182      18.104  10.346   7.123  1.00  0.00           H
ATOM   2800  CD1 ILE X 182      19.430   9.982   5.555  1.00  0.00           C
ATOM   2801 HD11 ILE X 182      19.829   9.154   4.968  1.00  0.00           H
ATOM   2802 HD12 ILE X 182      20.162  10.762   5.712  1.00  0.00           H
ATOM   2803 HD13 ILE X 182      18.635  10.524   5.041  1.00  0.00           H
ATOM   2804  C   ILE X 182      20.071   8.762  10.568  1.00  0.00           C
ATOM   2805  O   ILE X 182      21.121   9.303  10.978  1.00  0.00           O
ATOM   2806  N   LEU X 183      19.712   7.547  10.996  1.00  0.00           N
ATOM   2807  H   LEU X 183      18.948   7.104  10.510  1.00  0.00           H
ATOM   2808  CA  LEU X 183      20.507   6.784  11.989  1.00  0.00           C
ATOM   2809  HA  LEU X 183      21.081   7.571  12.483  1.00  0.00           H
ATOM   2810  CB  LEU X 183      19.472   6.110  12.916  1.00  0.00           C
ATOM   2811  HB2 LEU X 183      18.775   6.879  13.251  1.00  0.00           H
ATOM   2812  HB3 LEU X 183      18.781   5.493  12.340  1.00  0.00           H
ATOM   2813  CG  LEU X 183      20.173   5.324  14.038  1.00  0.00           C
ATOM   2814  HG  LEU X 183      20.893   4.656  13.577  1.00  0.00           H
ATOM   2815  CD1 LEU X 183      20.958   6.164  15.006  1.00  0.00           C
ATOM   2816 HD11 LEU X 183      21.641   6.873  14.543  1.00  0.00           H
ATOM   2817 HD12 LEU X 183      21.488   5.569  15.755  1.00  0.00           H
ATOM   2818 HD13 LEU X 183      20.182   6.755  15.494  1.00  0.00           H
ATOM   2819  CD2 LEU X 183      19.232   4.499  14.949  1.00  0.00           C
ATOM   2820 HD21 LEU X 183      18.500   5.194  15.363  1.00  0.00           H
ATOM   2821 HD22 LEU X 183      18.710   3.759  14.341  1.00  0.00           H
ATOM   2822 HD23 LEU X 183      19.799   4.050  15.763  1.00  0.00           H
ATOM   2823  C   LEU X 183      21.453   5.758  11.265  1.00  0.00           C
ATOM   2824  O   LEU X 183      22.680   5.821  11.309  1.00  0.00           O
ATOM   2825  N   LYS X 184      20.845   4.857  10.438  1.00  0.00           N
ATOM   2826  H   LYS X 184      19.838   4.902  10.420  1.00  0.00           H
ATOM   2827  CA  LYS X 184      21.507   3.922   9.507  1.00  0.00           C
ATOM   2828  HA  LYS X 184      22.499   4.329   9.357  1.00  0.00           H
ATOM   2829  CB  LYS X 184      21.683   2.519  10.072  1.00  0.00           C
ATOM   2830  HB2 LYS X 184      21.996   2.582  11.115  1.00  0.00           H
ATOM   2831  HB3 LYS X 184      20.679   2.126  10.255  1.00  0.00           H
ATOM   2832  CG  LYS X 184      22.601   1.630   9.198  1.00  0.00           C
ATOM   2833  HG2 LYS X 184      22.333   1.506   8.145  1.00  0.00           H
ATOM   2834  HG3 LYS X 184      23.648   1.902   9.228  1.00  0.00           H
ATOM   2835  CD  LYS X 184      22.664   0.230   9.673  1.00  0.00           C
ATOM   2836  HD2 LYS X 184      23.035   0.293  10.706  1.00  0.00           H
ATOM   2837  HD3 LYS X 184      21.611  -0.046   9.612  1.00  0.00           H
ATOM   2838  CE  LYS X 184      23.570  -0.640   8.793  1.00  0.00           C
ATOM   2839  HE2 LYS X 184      23.556  -0.397   7.728  1.00  0.00           H
ATOM   2840  HE3 LYS X 184      24.616  -0.495   9.095  1.00  0.00           H
ATOM   2841  NZ  LYS X 184      23.242  -2.063   8.931  1.00  0.00           N
ATOM   2842  HZ1 LYS X 184      24.028  -2.640   8.678  1.00  0.00           H
ATOM   2843  HZ2 LYS X 184      22.332  -2.281   8.555  1.00  0.00           H
ATOM   2844  HZ3 LYS X 184      23.039  -2.296   9.887  1.00  0.00           H
ATOM   2845  C   LYS X 184      20.886   4.080   8.066  1.00  0.00           C
ATOM   2846  O   LYS X 184      19.676   4.295   7.927  1.00  0.00           O
ATOM   2847  N   TRP X 185      21.716   3.767   7.057  1.00  0.00           N
ATOM   2848  H   TRP X 185      22.678   3.491   7.198  1.00  0.00           H
ATOM   2849  CA  TRP X 185      21.270   3.408   5.782  1.00  0.00           C
ATOM   2850  HA  TRP X 185      20.332   2.916   6.029  1.00  0.00           H
ATOM   2851  CB  TRP X 185      21.007   4.641   4.915  1.00  0.00           C
ATOM   2852  HB2 TRP X 185      20.257   4.323   4.187  1.00  0.00           H
ATOM   2853  HB3 TRP X 185      20.496   5.425   5.475  1.00  0.00           H
ATOM   2854  CG  TRP X 185      22.195   5.153   4.254  1.00  0.00           C
ATOM   2855  CD1 TRP X 185      23.122   5.912   4.813  1.00  0.00           C
ATOM   2856  HD1 TRP X 185      23.024   6.332   5.806  1.00  0.00           H
ATOM   2857  NE1 TRP X 185      24.192   6.069   3.941  1.00  0.00           N
ATOM   2858  HE1 TRP X 185      25.041   6.563   4.161  1.00  0.00           H
ATOM   2859  CE2 TRP X 185      23.991   5.403   2.746  1.00  0.00           C
ATOM   2860  CZ2 TRP X 185      24.824   5.091   1.645  1.00  0.00           C
ATOM   2861  HZ2 TRP X 185      25.745   5.660   1.573  1.00  0.00           H
ATOM   2862  CH2 TRP X 185      24.295   4.221   0.619  1.00  0.00           C
ATOM   2863  HH2 TRP X 185      24.932   3.925  -0.204  1.00  0.00           H
ATOM   2864  CZ3 TRP X 185      23.009   3.738   0.748  1.00  0.00           C
ATOM   2865  HZ3 TRP X 185      22.649   3.040  -0.006  1.00  0.00           H
ATOM   2866  CE3 TRP X 185      22.211   4.024   1.875  1.00  0.00           C
ATOM   2867  HE3 TRP X 185      21.244   3.624   2.107  1.00  0.00           H
ATOM   2868  CD2 TRP X 185      22.718   4.807   2.865  1.00  0.00           C
ATOM   2869  C   TRP X 185      22.196   2.391   5.151  1.00  0.00           C
ATOM   2870  O   TRP X 185      23.357   2.293   5.483  1.00  0.00           O
ATOM   2871  N   GLU X 186      21.710   1.647   4.136  1.00  0.00           N
ATOM   2872  H   GLU X 186      20.732   1.537   3.941  1.00  0.00           H
ATOM   2873  CA  GLU X 186      22.522   0.854   3.147  1.00  0.00           C
ATOM   2874  HA  GLU X 186      23.339   1.475   2.791  1.00  0.00           H
ATOM   2875  CB  GLU X 186      23.135  -0.373   3.963  1.00  0.00           C
ATOM   2876  HB2 GLU X 186      23.662  -0.985   3.239  1.00  0.00           H
ATOM   2877  HB3 GLU X 186      23.967  -0.014   4.566  1.00  0.00           H
ATOM   2878  CG  GLU X 186      22.200  -1.192   4.885  1.00  0.00           C
ATOM   2879  HG2 GLU X 186      21.824  -0.621   5.723  1.00  0.00           H
ATOM   2880  HG3 GLU X 186      21.348  -1.527   4.286  1.00  0.00           H
ATOM   2881  CD  GLU X 186      22.858  -2.415   5.437  1.00  0.00           C
ATOM   2882  OE1 GLU X 186      23.936  -2.928   4.920  1.00  0.00           O
ATOM   2883  OE2 GLU X 186      22.442  -2.954   6.454  1.00  0.00           O
ATOM   2884  C   GLU X 186      21.640   0.238   1.984  1.00  0.00           C
ATOM   2885  O   GLU X 186      20.412   0.120   2.133  1.00  0.00           O
ATOM   2886  N   PRO X 187      22.228  -0.140   0.833  1.00  0.00           N
ATOM   2887  CD  PRO X 187      23.593   0.238   0.392  1.00  0.00           C
ATOM   2888  HD2 PRO X 187      24.166  -0.650   0.666  1.00  0.00           H
ATOM   2889  HD3 PRO X 187      23.967   1.175   0.801  1.00  0.00           H
ATOM   2890  CG  PRO X 187      23.541   0.340  -1.121  1.00  0.00           C
ATOM   2891  HG2 PRO X 187      24.458   0.045  -1.632  1.00  0.00           H
ATOM   2892  HG3 PRO X 187      23.057   1.240  -1.516  1.00  0.00           H
ATOM   2893  CB  PRO X 187      22.458  -0.722  -1.415  1.00  0.00           C
ATOM   2894  HB2 PRO X 187      22.842  -1.718  -1.645  1.00  0.00           H
ATOM   2895  HB3 PRO X 187      21.918  -0.373  -2.297  1.00  0.00           H
ATOM   2896  CA  PRO X 187      21.520  -0.896  -0.212  1.00  0.00           C
ATOM   2897  HA  PRO X 187      20.601  -0.387  -0.487  1.00  0.00           H
ATOM   2898  C   PRO X 187      21.197  -2.364   0.111  1.00  0.00           C
ATOM   2899  O   PRO X 187      21.730  -2.967   1.042  1.00  0.00           O
ATOM   2900  N   LEU X 188      20.155  -2.908  -0.532  1.00  0.00           N
ATOM   2901  H   LEU X 188      19.656  -2.252  -1.119  1.00  0.00           H
ATOM   2902  CA  LEU X 188      19.491  -4.161  -0.231  1.00  0.00           C
ATOM   2903  HA  LEU X 188      19.393  -4.184   0.860  1.00  0.00           H
ATOM   2904  CB  LEU X 188      17.986  -4.068  -0.684  1.00  0.00           C
ATOM   2905  HB2 LEU X 188      17.497  -3.208  -0.234  1.00  0.00           H
ATOM   2906  HB3 LEU X 188      18.020  -3.994  -1.767  1.00  0.00           H
ATOM   2907  CG  LEU X 188      17.120  -5.353  -0.439  1.00  0.00           C
ATOM   2908  HG  LEU X 188      17.685  -6.258  -0.684  1.00  0.00           H
ATOM   2909  CD1 LEU X 188      16.592  -5.453   1.008  1.00  0.00           C
ATOM   2910 HD11 LEU X 188      16.007  -4.545   1.163  1.00  0.00           H
ATOM   2911 HD12 LEU X 188      17.301  -5.587   1.823  1.00  0.00           H
ATOM   2912 HD13 LEU X 188      15.954  -6.332   0.884  1.00  0.00           H
ATOM   2913  CD2 LEU X 188      15.895  -5.301  -1.336  1.00  0.00           C
ATOM   2914 HD21 LEU X 188      15.495  -6.310  -1.351  1.00  0.00           H
ATOM   2915 HD22 LEU X 188      15.092  -4.582  -1.161  1.00  0.00           H
ATOM   2916 HD23 LEU X 188      16.128  -4.915  -2.327  1.00  0.00           H
ATOM   2917  C   LEU X 188      20.281  -5.424  -0.518  1.00  0.00           C
ATOM   2918  O   LEU X 188      20.991  -5.513  -1.500  1.00  0.00           O
ATOM   2919  N   ALA X 189      20.065  -6.386   0.366  1.00  0.00           N
ATOM   2920  H   ALA X 189      19.381  -6.310   1.113  1.00  0.00           H
ATOM   2921  CA  ALA X 189      20.611  -7.788   0.331  1.00  0.00           C
ATOM   2922  HA  ALA X 189      21.343  -7.970  -0.463  1.00  0.00           H
ATOM   2923  CB  ALA X 189      21.275  -8.063   1.742  1.00  0.00           C
ATOM   2924  HB1 ALA X 189      21.735  -9.051   1.746  1.00  0.00           H
ATOM   2925  HB2 ALA X 189      20.585  -8.034   2.582  1.00  0.00           H
ATOM   2926  HB3 ALA X 189      22.058  -7.359   2.018  1.00  0.00           H
ATOM   2927  C   ALA X 189      19.516  -8.822  -0.018  1.00  0.00           C
ATOM   2928  O   ALA X 189      18.320  -8.608   0.308  1.00  0.00           O
ATOM   2929  N   GLY X 190      19.885  -9.997  -0.481  1.00  0.00           N
ATOM   2930  H   GLY X 190      20.845 -10.211  -0.704  1.00  0.00           H
ATOM   2931  CA  GLY X 190      18.965 -11.168  -0.723  1.00  0.00           C
ATOM   2932  HA2 GLY X 190      19.606 -12.028  -0.515  1.00  0.00           H
ATOM   2933  HA3 GLY X 190      18.076 -11.041  -0.098  1.00  0.00           H
ATOM   2934  C   GLY X 190      18.483 -11.224  -2.180  1.00  0.00           C
ATOM   2935  O   GLY X 190      18.770 -10.388  -3.004  1.00  0.00           O
ATOM   2936  N   THR X 191      17.893 -12.393  -2.534  1.00  0.00           N
ATOM   2937  H   THR X 191      17.365 -12.903  -1.846  1.00  0.00           H
ATOM   2938  CA  THR X 191      17.856 -12.824  -3.965  1.00  0.00           C
ATOM   2939  HA  THR X 191      18.824 -12.495  -4.341  1.00  0.00           H
ATOM   2940  CB  THR X 191      17.720 -14.373  -4.072  1.00  0.00           C
ATOM   2941  HB  THR X 191      17.327 -14.596  -5.070  1.00  0.00           H
ATOM   2942  CG2 THR X 191      19.009 -15.059  -3.828  1.00  0.00           C
ATOM   2943 HG21 THR X 191      19.843 -14.579  -4.330  1.00  0.00           H
ATOM   2944 HG22 THR X 191      18.875 -16.108  -4.095  1.00  0.00           H
ATOM   2945 HG23 THR X 191      19.181 -14.961  -2.758  1.00  0.00           H
ATOM   2946  OG1 THR X 191      16.680 -14.659  -3.181  1.00  0.00           O
ATOM   2947  HG1 THR X 191      16.929 -15.489  -2.754  1.00  0.00           H
ATOM   2948  C   THR X 191      16.710 -12.079  -4.747  1.00  0.00           C
ATOM   2949  O   THR X 191      16.599 -12.416  -5.969  1.00  0.00           O
ATOM   2950  N   ALA X 192      15.896 -11.089  -4.232  1.00  0.00           N
ATOM   2951  H   ALA X 192      16.129 -10.830  -3.287  1.00  0.00           H
ATOM   2952  CA  ALA X 192      14.990 -10.256  -5.010  1.00  0.00           C
ATOM   2953  HA  ALA X 192      14.231 -10.921  -5.401  1.00  0.00           H
ATOM   2954  CB  ALA X 192      14.383  -9.321  -3.999  1.00  0.00           C
ATOM   2955  HB1 ALA X 192      13.979  -9.938  -3.197  1.00  0.00           H
ATOM   2956  HB2 ALA X 192      13.612  -8.674  -4.444  1.00  0.00           H
ATOM   2957  HB3 ALA X 192      15.197  -8.771  -3.546  1.00  0.00           H
ATOM   2958  C   ALA X 192      15.734  -9.513  -6.198  1.00  0.00           C
ATOM   2959  O   ALA X 192      16.616  -8.709  -5.885  1.00  0.00           O
ATOM   2960  N   LYS X 193      15.221  -9.689  -7.380  1.00  0.00           N
ATOM   2961  H   LYS X 193      14.431 -10.280  -7.597  1.00  0.00           H
ATOM   2962  CA  LYS X 193      15.958  -9.194  -8.548  1.00  0.00           C
ATOM   2963  HA  LYS X 193      16.962  -8.971  -8.202  1.00  0.00           H
ATOM   2964  CB  LYS X 193      15.958 -10.393  -9.571  1.00  0.00           C
ATOM   2965  HB2 LYS X 193      16.573 -11.150  -9.092  1.00  0.00           H
ATOM   2966  HB3 LYS X 193      14.907 -10.681  -9.562  1.00  0.00           H
ATOM   2967  CG  LYS X 193      16.608  -9.993 -10.916  1.00  0.00           C
ATOM   2968  HG2 LYS X 193      16.059  -9.155 -11.341  1.00  0.00           H
ATOM   2969  HG3 LYS X 193      17.620  -9.627 -10.749  1.00  0.00           H
ATOM   2970  CD  LYS X 193      16.702 -11.095 -11.943  1.00  0.00           C
ATOM   2971  HD2 LYS X 193      17.316 -11.898 -11.543  1.00  0.00           H
ATOM   2972  HD3 LYS X 193      15.711 -11.524 -12.101  1.00  0.00           H
ATOM   2973  CE  LYS X 193      17.372 -10.580 -13.199  1.00  0.00           C
ATOM   2974  HE2 LYS X 193      16.629  -9.954 -13.698  1.00  0.00           H
ATOM   2975  HE3 LYS X 193      18.293 -10.020 -12.998  1.00  0.00           H
ATOM   2976  NZ  LYS X 193      17.686 -11.702 -14.139  1.00  0.00           N
ATOM   2977  HZ1 LYS X 193      17.997 -12.502 -13.625  1.00  0.00           H
ATOM   2978  HZ2 LYS X 193      18.465 -11.524 -14.762  1.00  0.00           H
ATOM   2979  HZ3 LYS X 193      16.864 -12.028 -14.615  1.00  0.00           H
ATOM   2980  C   LYS X 193      15.335  -7.881  -9.055  1.00  0.00           C
ATOM   2981  O   LYS X 193      16.114  -7.124  -9.663  1.00  0.00           O
ATOM   2982  N   HIE X 194      14.045  -7.530  -8.848  1.00  0.00           N
ATOM   2983  H   HIE X 194      13.522  -8.168  -8.272  1.00  0.00           H
ATOM   2984  CA  HIE X 194      13.538  -6.190  -9.087  1.00  0.00           C
ATOM   2985  HA  HIE X 194      14.366  -5.526  -8.808  1.00  0.00           H
ATOM   2986  CB  HIE X 194      13.240  -5.856 -10.581  1.00  0.00           C
ATOM   2987  HB2 HIE X 194      14.141  -5.946 -11.189  1.00  0.00           H
ATOM   2988  HB3 HIE X 194      12.536  -6.649 -10.831  1.00  0.00           H
ATOM   2989  CG  HIE X 194      12.667  -4.516 -11.002  1.00  0.00           C
ATOM   2990  ND1 HIE X 194      11.347  -4.269 -11.136  1.00  0.00           N
ATOM   2991  CE1 HIE X 194      11.289  -3.040 -11.599  1.00  0.00           C
ATOM   2992  HE1 HIE X 194      10.360  -2.552 -11.857  1.00  0.00           H
ATOM   2993  NE2 HIE X 194      12.511  -2.480 -11.664  1.00  0.00           N
ATOM   2994  HE2 HIE X 194      12.701  -1.509 -11.857  1.00  0.00           H
ATOM   2995  CD2 HIE X 194      13.453  -3.454 -11.396  1.00  0.00           C
ATOM   2996  HD2 HIE X 194      14.527  -3.379 -11.420  1.00  0.00           H
ATOM   2997  C   HIE X 194      12.459  -6.034  -7.990  1.00  0.00           C
ATOM   2998  O   HIE X 194      11.780  -6.992  -7.620  1.00  0.00           O
ATOM   2999  N   ILE X 195      12.371  -4.800  -7.428  1.00  0.00           N
ATOM   3000  H   ILE X 195      12.937  -4.064  -7.825  1.00  0.00           H
ATOM   3001  CA  ILE X 195      11.535  -4.449  -6.260  1.00  0.00           C
ATOM   3002  HA  ILE X 195      10.891  -5.312  -6.097  1.00  0.00           H
ATOM   3003  CB  ILE X 195      12.349  -4.293  -5.001  1.00  0.00           C
ATOM   3004  HB  ILE X 195      13.076  -3.502  -5.187  1.00  0.00           H
ATOM   3005  CG2 ILE X 195      11.503  -3.787  -3.807  1.00  0.00           C
ATOM   3006 HG21 ILE X 195      10.814  -2.966  -4.030  1.00  0.00           H
ATOM   3007 HG22 ILE X 195      12.135  -3.570  -2.952  1.00  0.00           H
ATOM   3008 HG23 ILE X 195      10.817  -4.624  -3.639  1.00  0.00           H
ATOM   3009  CG1 ILE X 195      13.090  -5.604  -4.596  1.00  0.00           C
ATOM   3010 HG12 ILE X 195      13.215  -5.550  -3.513  1.00  0.00           H
ATOM   3011 HG13 ILE X 195      12.474  -6.456  -4.898  1.00  0.00           H
ATOM   3012  CD1 ILE X 195      14.413  -5.754  -5.206  1.00  0.00           C
ATOM   3013 HD11 ILE X 195      14.978  -6.475  -4.620  1.00  0.00           H
ATOM   3014 HD12 ILE X 195      15.004  -4.845  -5.239  1.00  0.00           H
ATOM   3015 HD13 ILE X 195      14.344  -6.113  -6.239  1.00  0.00           H
ATOM   3016  C   ILE X 195      10.640  -3.268  -6.595  1.00  0.00           C
ATOM   3017  O   ILE X 195      11.182  -2.220  -7.000  1.00  0.00           O
ATOM   3018  N   GLU X 196       9.314  -3.366  -6.270  1.00  0.00           N
ATOM   3019  H   GLU X 196       8.979  -4.267  -5.962  1.00  0.00           H
ATOM   3020  CA  GLU X 196       8.361  -2.339  -6.610  1.00  0.00           C
ATOM   3021  HA  GLU X 196       8.856  -1.374  -6.542  1.00  0.00           H
ATOM   3022  CB  GLU X 196       7.979  -2.259  -8.115  1.00  0.00           C
ATOM   3023  HB2 GLU X 196       7.321  -3.107  -8.284  1.00  0.00           H
ATOM   3024  HB3 GLU X 196       7.321  -1.401  -8.252  1.00  0.00           H
ATOM   3025  CG  GLU X 196       8.972  -2.049  -9.241  1.00  0.00           C
ATOM   3026  HG2 GLU X 196       9.740  -2.820  -9.111  1.00  0.00           H
ATOM   3027  HG3 GLU X 196       8.541  -2.362 -10.193  1.00  0.00           H
ATOM   3028  CD  GLU X 196       9.566  -0.568  -9.290  1.00  0.00           C
ATOM   3029  OE1 GLU X 196       9.164   0.341  -8.527  1.00  0.00           O
ATOM   3030  OE2 GLU X 196      10.476  -0.321 -10.176  1.00  0.00           O
ATOM   3031  C   GLU X 196       7.247  -2.270  -5.568  1.00  0.00           C
ATOM   3032  O   GLU X 196       6.855  -3.274  -4.994  1.00  0.00           O
ATOM   3033  N   GLU X 197       6.677  -1.045  -5.522  1.00  0.00           N
ATOM   3034  H   GLU X 197       7.140  -0.243  -5.938  1.00  0.00           H
ATOM   3035  CA  GLU X 197       5.420  -0.717  -4.872  1.00  0.00           C
ATOM   3036  HA  GLU X 197       5.423   0.329  -4.596  1.00  0.00           H
ATOM   3037  CB  GLU X 197       4.252  -0.921  -5.873  1.00  0.00           C
ATOM   3038  HB2 GLU X 197       4.213  -1.968  -6.150  1.00  0.00           H
ATOM   3039  HB3 GLU X 197       3.304  -0.739  -5.351  1.00  0.00           H
ATOM   3040  CG  GLU X 197       4.398  -0.124  -7.150  1.00  0.00           C
ATOM   3041  HG2 GLU X 197       4.843   0.840  -6.890  1.00  0.00           H
ATOM   3042  HG3 GLU X 197       5.146  -0.579  -7.788  1.00  0.00           H
ATOM   3043  CD  GLU X 197       3.077   0.039  -7.927  1.00  0.00           C
ATOM   3044  OE1 GLU X 197       2.460  -1.019  -8.273  1.00  0.00           O
ATOM   3045  OE2 GLU X 197       2.765   1.218  -8.286  1.00  0.00           O
ATOM   3046  C   GLU X 197       5.181  -1.380  -3.471  1.00  0.00           C
ATOM   3047  O   GLU X 197       4.067  -1.871  -3.223  1.00  0.00           O
ATOM   3048  N   CYX X 198       6.216  -1.546  -2.612  1.00  0.00           N
ATOM   3049  H   CYX X 198       7.112  -1.104  -2.756  1.00  0.00           H
ATOM   3050  CA  CYX X 198       6.156  -2.460  -1.518  1.00  0.00           C
ATOM   3051  HA  CYX X 198       5.780  -3.432  -1.851  1.00  0.00           H
ATOM   3052  CB  CYX X 198       7.545  -2.587  -0.857  1.00  0.00           C
ATOM   3053  HB2 CYX X 198       7.725  -1.605  -0.430  1.00  0.00           H
ATOM   3054  HB3 CYX X 198       7.468  -3.356  -0.083  1.00  0.00           H
ATOM   3055  SG  CYX X 198       8.846  -3.251  -1.949  1.00  0.00           S
ATOM   3056  C   CYX X 198       5.156  -2.057  -0.411  1.00  0.00           C
ATOM   3057  O   CYX X 198       4.834  -0.841  -0.307  1.00  0.00           O
ATOM   3058  N   SER X 199       4.584  -2.998   0.317  1.00  0.00           N
ATOM   3059  H   SER X 199       4.609  -3.980   0.051  1.00  0.00           H
ATOM   3060  CA  SER X 199       4.022  -2.657   1.594  1.00  0.00           C
ATOM   3061  HA  SER X 199       4.030  -1.585   1.763  1.00  0.00           H
ATOM   3062  CB  SER X 199       2.566  -3.162   1.557  1.00  0.00           C
ATOM   3063  HB2 SER X 199       2.527  -4.245   1.498  1.00  0.00           H
ATOM   3064  HB3 SER X 199       2.038  -2.750   2.420  1.00  0.00           H
ATOM   3065  OG  SER X 199       1.749  -2.606   0.539  1.00  0.00           O
ATOM   3066  HG  SER X 199       1.917  -3.143  -0.231  1.00  0.00           H
ATOM   3067  C   SER X 199       4.655  -3.320   2.807  1.00  0.00           C
ATOM   3068  O   SER X 199       4.893  -4.592   2.776  1.00  0.00           O
ATOM   3069  N   CYX X 200       4.839  -2.607   3.919  1.00  0.00           N
ATOM   3070  H   CYX X 200       4.434  -1.689   4.055  1.00  0.00           H
ATOM   3071  CA  CYX X 200       5.300  -3.135   5.177  1.00  0.00           C
ATOM   3072  HA  CYX X 200       5.772  -4.068   4.876  1.00  0.00           H
ATOM   3073  CB  CYX X 200       6.391  -2.177   5.707  1.00  0.00           C
ATOM   3074  HB2 CYX X 200       6.067  -1.204   6.074  1.00  0.00           H
ATOM   3075  HB3 CYX X 200       6.914  -2.713   6.496  1.00  0.00           H
ATOM   3076  SG  CYX X 200       7.728  -1.810   4.504  1.00  0.00           S
ATOM   3077  C   CYX X 200       4.376  -3.399   6.365  1.00  0.00           C
ATOM   3078  O   CYX X 200       3.447  -2.640   6.558  1.00  0.00           O
ATOM   3079  N   TYR X 201       4.771  -4.384   7.181  1.00  0.00           N
ATOM   3080  H   TYR X 201       5.568  -4.864   6.803  1.00  0.00           H
ATOM   3081  CA  TYR X 201       4.232  -4.682   8.432  1.00  0.00           C
ATOM   3082  HA  TYR X 201       3.805  -3.778   8.880  1.00  0.00           H
ATOM   3083  CB  TYR X 201       3.017  -5.698   8.279  1.00  0.00           C
ATOM   3084  HB2 TYR X 201       2.415  -5.806   9.186  1.00  0.00           H
ATOM   3085  HB3 TYR X 201       2.351  -5.236   7.548  1.00  0.00           H
ATOM   3086  CG  TYR X 201       3.425  -7.097   7.809  1.00  0.00           C
ATOM   3087  CD1 TYR X 201       3.886  -8.064   8.699  1.00  0.00           C
ATOM   3088  HD1 TYR X 201       4.119  -7.880   9.732  1.00  0.00           H
ATOM   3089  CE1 TYR X 201       4.239  -9.354   8.197  1.00  0.00           C
ATOM   3090  HE1 TYR X 201       4.732 -10.053   8.858  1.00  0.00           H
ATOM   3091  CZ  TYR X 201       4.095  -9.679   6.815  1.00  0.00           C
ATOM   3092  OH  TYR X 201       4.261 -10.982   6.383  1.00  0.00           O
ATOM   3093  HH  TYR X 201       4.544 -11.570   7.084  1.00  0.00           H
ATOM   3094  CE2 TYR X 201       3.562  -8.632   6.000  1.00  0.00           C
ATOM   3095  HE2 TYR X 201       3.529  -8.891   4.953  1.00  0.00           H
ATOM   3096  CD2 TYR X 201       3.196  -7.371   6.436  1.00  0.00           C
ATOM   3097  HD2 TYR X 201       2.819  -6.665   5.725  1.00  0.00           H
ATOM   3098  C   TYR X 201       5.257  -5.219   9.422  1.00  0.00           C
ATOM   3099  O   TYR X 201       6.401  -5.381   8.973  1.00  0.00           O
ATOM   3100  N   GLY X 202       4.944  -5.499  10.715  1.00  0.00           N
ATOM   3101  H   GLY X 202       4.059  -5.232  11.129  1.00  0.00           H
ATOM   3102  CA  GLY X 202       5.996  -6.106  11.591  1.00  0.00           C
ATOM   3103  HA2 GLY X 202       6.639  -6.840  11.100  1.00  0.00           H
ATOM   3104  HA3 GLY X 202       6.684  -5.300  11.834  1.00  0.00           H
ATOM   3105  C   GLY X 202       5.576  -6.766  12.933  1.00  0.00           C
ATOM   3106  O   GLY X 202       4.602  -6.283  13.597  1.00  0.00           O
ATOM   3107  N   GLH X 203       6.230  -7.811  13.423  1.00  0.00           N
ATOM   3108  H   GLH X 203       7.175  -7.911  13.067  1.00  0.00           H
ATOM   3109  CA  GLH X 203       5.796  -8.684  14.517  1.00  0.00           C
ATOM   3110  HA  GLH X 203       5.374  -7.996  15.252  1.00  0.00           H
ATOM   3111  CB  GLH X 203       4.720  -9.694  14.100  1.00  0.00           C
ATOM   3112  HB2 GLH X 203       4.334 -10.129  15.022  1.00  0.00           H
ATOM   3113  HB3 GLH X 203       3.886  -9.286  13.534  1.00  0.00           H
ATOM   3114  CG  GLH X 203       5.266 -10.789  13.203  1.00  0.00           C
ATOM   3115  HG2 GLH X 203       5.672 -10.345  12.292  1.00  0.00           H
ATOM   3116  HG3 GLH X 203       6.025 -11.390  13.707  1.00  0.00           H
ATOM   3117  CD  GLH X 203       4.283 -11.745  12.684  1.00  0.00           C
ATOM   3118  OE1 GLH X 203       4.225 -12.155  11.490  1.00  0.00           O
ATOM   3119  OE2 GLH X 203       3.545 -12.276  13.714  1.00  0.00           O
ATOM   3120  HE2 GLH X 203       2.998 -12.987  13.375  1.00  0.00           H
ATOM   3121  C   GLH X 203       6.988  -9.440  15.124  1.00  0.00           C
ATOM   3122  O   GLH X 203       7.955  -9.734  14.420  1.00  0.00           O
ATOM   3123  N   ARG X 204       6.935  -9.833  16.417  1.00  0.00           N
ATOM   3124  H   ARG X 204       6.236  -9.428  17.026  1.00  0.00           H
ATOM   3125  CA  ARG X 204       7.959 -10.711  17.025  1.00  0.00           C
ATOM   3126  HA  ARG X 204       7.694 -10.637  18.083  1.00  0.00           H
ATOM   3127  CB  ARG X 204       7.814 -12.245  16.637  1.00  0.00           C
ATOM   3128  HB2 ARG X 204       8.226 -12.299  15.632  1.00  0.00           H
ATOM   3129  HB3 ARG X 204       8.388 -12.804  17.372  1.00  0.00           H
ATOM   3130  CG  ARG X 204       6.397 -12.766  16.628  1.00  0.00           C
ATOM   3131  HG2 ARG X 204       5.922 -12.495  17.568  1.00  0.00           H
ATOM   3132  HG3 ARG X 204       5.833 -12.296  15.828  1.00  0.00           H
ATOM   3133  CD  ARG X 204       6.408 -14.262  16.509  1.00  0.00           C
ATOM   3134  HD2 ARG X 204       6.938 -14.365  15.567  1.00  0.00           H
ATOM   3135  HD3 ARG X 204       6.843 -14.636  17.428  1.00  0.00           H
ATOM   3136  NE  ARG X 204       5.069 -14.806  16.486  1.00  0.00           N
ATOM   3137  HE  ARG X 204       4.548 -15.057  17.309  1.00  0.00           H
ATOM   3138  CZ  ARG X 204       4.417 -15.142  15.349  1.00  0.00           C
ATOM   3139  NH1 ARG X 204       4.991 -15.158  14.217  1.00  0.00           N
ATOM   3140 HH11 ARG X 204       5.989 -14.973  14.172  1.00  0.00           H
ATOM   3141 HH12 ARG X 204       4.628 -15.488  13.333  1.00  0.00           H
ATOM   3142  NH2 ARG X 204       3.087 -15.336  15.404  1.00  0.00           N
ATOM   3143 HH21 ARG X 204       2.535 -15.090  16.209  1.00  0.00           H
ATOM   3144 HH22 ARG X 204       2.748 -15.580  14.483  1.00  0.00           H
ATOM   3145  C   ARG X 204       9.463 -10.255  16.890  1.00  0.00           C
ATOM   3146  O   ARG X 204      10.434 -11.017  16.778  1.00  0.00           O
ATOM   3147  N   ALA X 205       9.690  -8.972  17.043  1.00  0.00           N
ATOM   3148  H   ALA X 205       8.900  -8.353  17.131  1.00  0.00           H
ATOM   3149  CA  ALA X 205      11.017  -8.312  16.842  1.00  0.00           C
ATOM   3150  HA  ALA X 205      10.762  -7.253  16.930  1.00  0.00           H
ATOM   3151  CB  ALA X 205      11.986  -8.725  17.934  1.00  0.00           C
ATOM   3152  HB1 ALA X 205      11.495  -8.698  18.904  1.00  0.00           H
ATOM   3153  HB2 ALA X 205      12.846  -8.067  17.989  1.00  0.00           H
ATOM   3154  HB3 ALA X 205      12.314  -9.719  17.614  1.00  0.00           H
ATOM   3155  C   ALA X 205      11.614  -8.296  15.422  1.00  0.00           C
ATOM   3156  O   ALA X 205      12.820  -8.106  15.214  1.00  0.00           O
ATOM   3157  N   GLU X 206      10.747  -8.381  14.368  1.00  0.00           N
ATOM   3158  H   GLU X 206       9.765  -8.380  14.607  1.00  0.00           H
ATOM   3159  CA  GLU X 206      11.150  -8.283  12.973  1.00  0.00           C
ATOM   3160  HA  GLU X 206      11.957  -7.547  12.971  1.00  0.00           H
ATOM   3161  CB  GLU X 206      11.526  -9.720  12.416  1.00  0.00           C
ATOM   3162  HB2 GLU X 206      12.360 -10.181  12.943  1.00  0.00           H
ATOM   3163  HB3 GLU X 206      10.692 -10.327  12.755  1.00  0.00           H
ATOM   3164  CG  GLU X 206      11.919  -9.781  10.944  1.00  0.00           C
ATOM   3165  HG2 GLU X 206      11.063  -9.517  10.324  1.00  0.00           H
ATOM   3166  HG3 GLU X 206      12.757  -9.116  10.747  1.00  0.00           H
ATOM   3167  CD  GLU X 206      12.213 -11.244  10.423  1.00  0.00           C
ATOM   3168  OE1 GLU X 206      11.555 -12.187  10.908  1.00  0.00           O
ATOM   3169  OE2 GLU X 206      13.142 -11.362   9.578  1.00  0.00           O
ATOM   3170  C   GLU X 206      10.066  -7.570  12.074  1.00  0.00           C
ATOM   3171  O   GLU X 206       8.895  -7.782  12.299  1.00  0.00           O
ATOM   3172  N   ILE X 207      10.494  -6.838  11.069  1.00  0.00           N
ATOM   3173  H   ILE X 207      11.485  -6.761  10.905  1.00  0.00           H
ATOM   3174  CA  ILE X 207       9.566  -6.140  10.177  1.00  0.00           C
ATOM   3175  HA  ILE X 207       8.536  -6.142  10.537  1.00  0.00           H
ATOM   3176  CB  ILE X 207      10.017  -4.597  10.078  1.00  0.00           C
ATOM   3177  HB  ILE X 207      11.087  -4.694   9.884  1.00  0.00           H
ATOM   3178  CG2 ILE X 207       9.442  -3.845   8.899  1.00  0.00           C
ATOM   3179 HG21 ILE X 207       9.660  -4.221   7.902  1.00  0.00           H
ATOM   3180 HG22 ILE X 207       9.881  -2.863   8.788  1.00  0.00           H
ATOM   3181 HG23 ILE X 207       8.354  -3.777   8.977  1.00  0.00           H
ATOM   3182  CG1 ILE X 207       9.904  -3.962  11.483  1.00  0.00           C
ATOM   3183 HG12 ILE X 207       8.898  -4.072  11.906  1.00  0.00           H
ATOM   3184 HG13 ILE X 207      10.481  -4.616  12.131  1.00  0.00           H
ATOM   3185  CD1 ILE X 207      10.478  -2.595  11.557  1.00  0.00           C
ATOM   3186 HD11 ILE X 207      10.402  -2.241  12.580  1.00  0.00           H
ATOM   3187 HD12 ILE X 207       9.898  -1.927  10.911  1.00  0.00           H
ATOM   3188 HD13 ILE X 207      11.543  -2.640  11.351  1.00  0.00           H
ATOM   3189  C   ILE X 207       9.584  -6.778   8.783  1.00  0.00           C
ATOM   3190  O   ILE X 207      10.584  -7.277   8.339  1.00  0.00           O
ATOM   3191  N   THR X 208       8.531  -6.791   7.995  1.00  0.00           N
ATOM   3192  H   THR X 208       7.764  -6.207   8.279  1.00  0.00           H
ATOM   3193  CA  THR X 208       8.398  -7.540   6.694  1.00  0.00           C
ATOM   3194  HA  THR X 208       9.440  -7.629   6.410  1.00  0.00           H
ATOM   3195  CB  THR X 208       7.706  -8.938   6.677  1.00  0.00           C
ATOM   3196  HB  THR X 208       6.676  -8.817   7.007  1.00  0.00           H
ATOM   3197  CG2 THR X 208       7.624  -9.518   5.231  1.00  0.00           C
ATOM   3198 HG21 THR X 208       8.640  -9.511   4.822  1.00  0.00           H
ATOM   3199 HG22 THR X 208       6.893  -9.040   4.575  1.00  0.00           H
ATOM   3200 HG23 THR X 208       7.160 -10.498   5.212  1.00  0.00           H
ATOM   3201  OG1 THR X 208       8.296  -9.942   7.448  1.00  0.00           O
ATOM   3202  HG1 THR X 208       8.148  -9.667   8.357  1.00  0.00           H
ATOM   3203  C   THR X 208       7.673  -6.582   5.692  1.00  0.00           C
ATOM   3204  O   THR X 208       6.552  -6.105   6.011  1.00  0.00           O
ATOM   3205  N   CYX X 209       8.291  -6.379   4.506  1.00  0.00           N
ATOM   3206  H   CYX X 209       9.163  -6.883   4.428  1.00  0.00           H
ATOM   3207  CA  CYX X 209       7.862  -5.660   3.341  1.00  0.00           C
ATOM   3208  HA  CYX X 209       6.844  -5.397   3.634  1.00  0.00           H
ATOM   3209  CB  CYX X 209       8.686  -4.359   3.160  1.00  0.00           C
ATOM   3210  HB2 CYX X 209       9.648  -4.677   2.766  1.00  0.00           H
ATOM   3211  HB3 CYX X 209       8.157  -3.796   2.385  1.00  0.00           H
ATOM   3212  SG  CYX X 209       8.996  -3.299   4.582  1.00  0.00           S
ATOM   3213  C   CYX X 209       7.661  -6.591   2.102  1.00  0.00           C
ATOM   3214  O   CYX X 209       8.567  -7.096   1.465  1.00  0.00           O
ATOM   3215  N   THR X 210       6.399  -6.813   1.635  1.00  0.00           N
ATOM   3216  H   THR X 210       5.714  -6.340   2.215  1.00  0.00           H
ATOM   3217  CA  THR X 210       6.064  -7.646   0.453  1.00  0.00           C
ATOM   3218  HA  THR X 210       6.775  -8.430   0.227  1.00  0.00           H
ATOM   3219  CB  THR X 210       4.713  -8.461   0.750  1.00  0.00           C
ATOM   3220  HB  THR X 210       4.224  -8.843  -0.143  1.00  0.00           H
ATOM   3221  CG2 THR X 210       5.029  -9.618   1.680  1.00  0.00           C
ATOM   3222 HG21 THR X 210       5.127  -9.327   2.722  1.00  0.00           H
ATOM   3223 HG22 THR X 210       5.890 -10.194   1.356  1.00  0.00           H
ATOM   3224 HG23 THR X 210       4.239 -10.362   1.671  1.00  0.00           H
ATOM   3225  OG1 THR X 210       3.761  -7.472   1.296  1.00  0.00           O
ATOM   3226  HG1 THR X 210       4.129  -6.588   1.178  1.00  0.00           H
ATOM   3227  C   THR X 210       5.825  -6.823  -0.837  1.00  0.00           C
ATOM   3228  O   THR X 210       5.334  -5.693  -0.727  1.00  0.00           O
ATOM   3229  N   CYX X 211       6.346  -7.192  -2.007  1.00  0.00           N
ATOM   3230  H   CYX X 211       6.710  -8.128  -2.095  1.00  0.00           H
ATOM   3231  CA  CYX X 211       6.561  -6.333  -3.203  1.00  0.00           C
ATOM   3232  HA  CYX X 211       6.028  -5.406  -2.994  1.00  0.00           H
ATOM   3233  CB  CYX X 211       8.047  -6.062  -3.226  1.00  0.00           C
ATOM   3234  HB2 CYX X 211       8.509  -7.039  -3.372  1.00  0.00           H
ATOM   3235  HB3 CYX X 211       8.293  -5.444  -4.087  1.00  0.00           H
ATOM   3236  SG  CYX X 211       8.655  -5.267  -1.687  1.00  0.00           S
ATOM   3237  C   CYX X 211       5.880  -6.829  -4.479  1.00  0.00           C
ATOM   3238  O   CYX X 211       5.311  -7.907  -4.595  1.00  0.00           O
ATOM   3239  N   ARG X 212       5.879  -5.868  -5.413  1.00  0.00           N
ATOM   3240  H   ARG X 212       6.235  -4.944  -5.219  1.00  0.00           H
ATOM   3241  CA  ARG X 212       5.633  -6.059  -6.863  1.00  0.00           C
ATOM   3242  HA  ARG X 212       4.958  -6.888  -7.079  1.00  0.00           H
ATOM   3243  CB  ARG X 212       5.042  -4.757  -7.352  1.00  0.00           C
ATOM   3244  HB2 ARG X 212       4.062  -4.613  -6.907  1.00  0.00           H
ATOM   3245  HB3 ARG X 212       5.537  -3.873  -6.932  1.00  0.00           H
ATOM   3246  CG  ARG X 212       4.802  -4.683  -8.920  1.00  0.00           C
ATOM   3247  HG2 ARG X 212       5.674  -4.961  -9.508  1.00  0.00           H
ATOM   3248  HG3 ARG X 212       3.977  -5.379  -9.093  1.00  0.00           H
ATOM   3249  CD  ARG X 212       4.395  -3.264  -9.440  1.00  0.00           C
ATOM   3250  HD2 ARG X 212       3.456  -2.893  -9.018  1.00  0.00           H
ATOM   3251  HD3 ARG X 212       5.072  -2.494  -9.092  1.00  0.00           H
ATOM   3252  NE  ARG X 212       4.222  -3.065 -10.866  1.00  0.00           N
ATOM   3253  HE  ARG X 212       4.705  -3.688 -11.500  1.00  0.00           H
ATOM   3254  CZ  ARG X 212       3.514  -2.166 -11.493  1.00  0.00           C
ATOM   3255  NH1 ARG X 212       2.751  -1.336 -10.913  1.00  0.00           N
ATOM   3256 HH11 ARG X 212       2.757  -1.327  -9.908  1.00  0.00           H
ATOM   3257 HH12 ARG X 212       2.067  -0.804 -11.429  1.00  0.00           H
ATOM   3258  NH2 ARG X 212       3.576  -2.086 -12.798  1.00  0.00           N
ATOM   3259 HH21 ARG X 212       4.268  -2.666 -13.253  1.00  0.00           H
ATOM   3260 HH22 ARG X 212       3.108  -1.309 -13.223  1.00  0.00           H
ATOM   3261  C   ARG X 212       7.024  -6.465  -7.476  1.00  0.00           C
ATOM   3262  O   ARG X 212       8.055  -6.172  -6.935  1.00  0.00           O
ATOM   3263  N   AP1 X 213       6.990  -7.199  -8.592  1.00  0.00           N
ATOM   3264  H   AP1 X 213       6.122  -7.492  -9.032  1.00  0.00           H
ATOM   3265  CA  AP1 X 213       8.089  -7.251  -9.540  1.00  0.00           C
ATOM   3266  HA  AP1 X 213       8.667  -6.335  -9.410  1.00  0.00           H
ATOM   3267  CB  AP1 X 213       8.954  -8.516  -9.229  1.00  0.00           C
ATOM   3268  HB2 AP1 X 213       9.425  -8.374  -8.254  1.00  0.00           H
ATOM   3269  HB3 AP1 X 213       8.337  -9.410  -9.193  1.00  0.00           H
ATOM   3270  CG  AP1 X 213      10.040  -8.863 -10.276  1.00  0.00           C
ATOM   3271  OD1 AP1 X 213      10.292  -8.098 -11.255  1.00  0.00           O
ATOM   3272  OD2 AP1 X 213      10.702  -9.953 -10.118  1.00  0.00           O
ATOM   3273  C   AP1 X 213       7.495  -7.208 -10.959  1.00  0.00           C
ATOM   3274  O   AP1 X 213       6.291  -7.349 -11.118  1.00  0.00           O
ATOM   3275  N   ASN X 214       8.201  -6.283 -11.660  1.00  0.00           N
ATOM   3276  H   ASN X 214       9.121  -6.108 -11.280  1.00  0.00           H
ATOM   3277  CA  ASN X 214       7.880  -5.628 -12.988  1.00  0.00           C
ATOM   3278  HA  ASN X 214       6.957  -5.994 -13.419  1.00  0.00           H
ATOM   3279  CB  ASN X 214       7.753  -4.141 -12.586  1.00  0.00           C
ATOM   3280  HB2 ASN X 214       7.543  -4.056 -11.516  1.00  0.00           H
ATOM   3281  HB3 ASN X 214       8.701  -3.687 -12.860  1.00  0.00           H
ATOM   3282  CG  ASN X 214       6.679  -3.484 -13.403  1.00  0.00           C
ATOM   3283  OD1 ASN X 214       5.538  -3.927 -13.339  1.00  0.00           O
ATOM   3284  ND2 ASN X 214       6.991  -2.431 -14.121  1.00  0.00           N
ATOM   3285 HD21 ASN X 214       7.932  -2.076 -14.117  1.00  0.00           H
ATOM   3286 HD22 ASN X 214       6.266  -1.915 -14.598  1.00  0.00           H
ATOM   3287  C   ASN X 214       9.031  -5.927 -13.926  1.00  0.00           C
ATOM   3288  O   ASN X 214       8.806  -5.672 -15.059  1.00  0.00           O
ATOM   3289  N   TRP X 215      10.229  -6.408 -13.496  1.00  0.00           N
ATOM   3290  H   TRP X 215      10.419  -6.613 -12.528  1.00  0.00           H
ATOM   3291  CA  TRP X 215      11.284  -6.827 -14.424  1.00  0.00           C
ATOM   3292  HA  TRP X 215      11.137  -6.147 -15.262  1.00  0.00           H
ATOM   3293  CB  TRP X 215      12.682  -6.664 -13.897  1.00  0.00           C
ATOM   3294  HB2 TRP X 215      12.662  -5.663 -13.476  1.00  0.00           H
ATOM   3295  HB3 TRP X 215      12.854  -7.326 -13.045  1.00  0.00           H
ATOM   3296  CG  TRP X 215      13.754  -6.863 -14.929  1.00  0.00           C
ATOM   3297  CD1 TRP X 215      13.578  -6.784 -16.264  1.00  0.00           C
ATOM   3298  HD1 TRP X 215      12.669  -6.674 -16.829  1.00  0.00           H
ATOM   3299  NE1 TRP X 215      14.799  -6.909 -16.859  1.00  0.00           N
ATOM   3300  HE1 TRP X 215      14.926  -6.719 -17.842  1.00  0.00           H
ATOM   3301  CE2 TRP X 215      15.811  -6.991 -15.915  1.00  0.00           C
ATOM   3302  CZ2 TRP X 215      17.226  -7.037 -16.133  1.00  0.00           C
ATOM   3303  HZ2 TRP X 215      17.658  -6.850 -17.098  1.00  0.00           H
ATOM   3304  CH2 TRP X 215      17.981  -7.221 -15.043  1.00  0.00           C
ATOM   3305  HH2 TRP X 215      19.050  -7.359 -15.132  1.00  0.00           H
ATOM   3306  CZ3 TRP X 215      17.453  -7.450 -13.750  1.00  0.00           C
ATOM   3307  HZ3 TRP X 215      18.162  -7.640 -12.954  1.00  0.00           H
ATOM   3308  CE3 TRP X 215      16.044  -7.330 -13.570  1.00  0.00           C
ATOM   3309  HE3 TRP X 215      15.722  -7.442 -12.543  1.00  0.00           H
ATOM   3310  CD2 TRP X 215      15.150  -7.079 -14.689  1.00  0.00           C
ATOM   3311  C   TRP X 215      11.053  -8.296 -14.881  1.00  0.00           C
ATOM   3312  O   TRP X 215      11.311  -8.758 -16.014  1.00  0.00           O
ATOM   3313  N   GLN X 216      10.577  -9.203 -13.997  1.00  0.00           N
ATOM   3314  H   GLN X 216      10.496  -8.944 -13.030  1.00  0.00           H
ATOM   3315  CA  GLN X 216      10.196 -10.598 -14.411  1.00  0.00           C
ATOM   3316  HA  GLN X 216       9.746 -10.703 -15.399  1.00  0.00           H
ATOM   3317  CB  GLN X 216      11.510 -11.397 -14.511  1.00  0.00           C
ATOM   3318  HB2 GLN X 216      12.331 -10.818 -14.915  1.00  0.00           H
ATOM   3319  HB3 GLN X 216      11.832 -11.586 -13.490  1.00  0.00           H
ATOM   3320  CG  GLN X 216      11.409 -12.776 -15.137  1.00  0.00           C
ATOM   3321  HG2 GLN X 216      12.468 -13.020 -15.264  1.00  0.00           H
ATOM   3322  HG3 GLN X 216      10.844 -13.488 -14.533  1.00  0.00           H
ATOM   3323  CD  GLN X 216      10.886 -12.780 -16.615  1.00  0.00           C
ATOM   3324  OE1 GLN X 216       9.872 -12.308 -17.027  1.00  0.00           O
ATOM   3325  NE2 GLN X 216      11.677 -13.246 -17.559  1.00  0.00           N
ATOM   3326 HE21 GLN X 216      11.412 -13.124 -18.531  1.00  0.00           H
ATOM   3327 HE22 GLN X 216      12.596 -13.619 -17.383  1.00  0.00           H
ATOM   3328  C   GLN X 216       9.217 -11.358 -13.468  1.00  0.00           C
ATOM   3329  O   GLN X 216       8.829 -12.424 -13.827  1.00  0.00           O
ATOM   3330  N   GY1 X 217       8.917 -10.889 -12.222  1.00  0.00           N
ATOM   3331  H   GY1 X 217       9.345 -10.056 -11.821  1.00  0.00           H
ATOM   3332  CA  GY1 X 217       8.144 -11.660 -11.262  1.00  0.00           C
ATOM   3333  HA2 GY1 X 217       8.336 -12.736 -11.291  1.00  0.00           H
ATOM   3334  HA3 GY1 X 217       8.361 -11.345 -10.237  1.00  0.00           H
ATOM   3335  C   GY1 X 217       6.658 -11.425 -11.346  1.00  0.00           C
ATOM   3336  O   GY1 X 217       6.157 -10.474 -10.759  1.00  0.00           O
ATOM   3337  N   SER X 218       5.922 -12.539 -11.620  1.00  0.00           N
ATOM   3338  H   SER X 218       6.403 -13.264 -12.140  1.00  0.00           H
ATOM   3339  CA  SER X 218       4.554 -12.794 -11.128  1.00  0.00           C
ATOM   3340  HA  SER X 218       4.045 -11.829 -11.025  1.00  0.00           H
ATOM   3341  CB  SER X 218       3.749 -13.533 -12.191  1.00  0.00           C
ATOM   3342  HB2 SER X 218       2.681 -13.544 -11.923  1.00  0.00           H
ATOM   3343  HB3 SER X 218       3.817 -13.036 -13.162  1.00  0.00           H
ATOM   3344  OG  SER X 218       4.250 -14.842 -12.413  1.00  0.00           O
ATOM   3345  HG  SER X 218       4.760 -14.881 -13.233  1.00  0.00           H
ATOM   3346  C   SER X 218       4.462 -13.604  -9.824  1.00  0.00           C
ATOM   3347  O   SER X 218       3.402 -13.544  -9.220  1.00  0.00           O
ATOM   3348  N   ASN X 219       5.580 -14.155  -9.314  1.00  0.00           N
ATOM   3349  H   ASN X 219       6.401 -14.286  -9.888  1.00  0.00           H
ATOM   3350  CA  ASN X 219       5.672 -14.296  -7.868  1.00  0.00           C
ATOM   3351  HA  ASN X 219       4.710 -14.618  -7.480  1.00  0.00           H
ATOM   3352  CB  ASN X 219       6.690 -15.421  -7.463  1.00  0.00           C
ATOM   3353  HB2 ASN X 219       6.970 -15.375  -6.413  1.00  0.00           H
ATOM   3354  HB3 ASN X 219       6.121 -16.339  -7.614  1.00  0.00           H
ATOM   3355  CG  ASN X 219       8.020 -15.561  -8.163  1.00  0.00           C
ATOM   3356  OD1 ASN X 219       8.168 -15.136  -9.289  1.00  0.00           O
ATOM   3357  ND2 ASN X 219       9.058 -16.068  -7.554  1.00  0.00           N
ATOM   3358 HD21 ASN X 219       8.738 -16.584  -6.746  1.00  0.00           H
ATOM   3359 HD22 ASN X 219       9.957 -16.051  -8.012  1.00  0.00           H
ATOM   3360  C   ASN X 219       6.093 -12.872  -7.347  1.00  0.00           C
ATOM   3361  O   ASN X 219       6.975 -12.244  -7.916  1.00  0.00           O
ATOM   3362  N   ARG X 220       5.598 -12.520  -6.171  1.00  0.00           N
ATOM   3363  H   ARG X 220       4.784 -13.074  -5.945  1.00  0.00           H
ATOM   3364  CA  ARG X 220       6.045 -11.466  -5.307  1.00  0.00           C
ATOM   3365  HA  ARG X 220       6.128 -10.591  -5.952  1.00  0.00           H
ATOM   3366  CB  ARG X 220       4.965 -11.139  -4.303  1.00  0.00           C
ATOM   3367  HB2 ARG X 220       4.729 -12.085  -3.801  1.00  0.00           H
ATOM   3368  HB3 ARG X 220       5.344 -10.350  -3.666  1.00  0.00           H
ATOM   3369  CG  ARG X 220       3.603 -10.796  -4.938  1.00  0.00           C
ATOM   3370  HG2 ARG X 220       3.736  -9.918  -5.573  1.00  0.00           H
ATOM   3371  HG3 ARG X 220       3.284 -11.624  -5.562  1.00  0.00           H
ATOM   3372  CD  ARG X 220       2.516 -10.483  -3.815  1.00  0.00           C
ATOM   3373  HD2 ARG X 220       2.569 -11.299  -3.101  1.00  0.00           H
ATOM   3374  HD3 ARG X 220       2.808  -9.592  -3.252  1.00  0.00           H
ATOM   3375  NE  ARG X 220       1.152 -10.246  -4.306  1.00  0.00           N
ATOM   3376  HE  ARG X 220       0.537 -11.033  -4.424  1.00  0.00           H
ATOM   3377  CZ  ARG X 220       0.615  -9.064  -4.480  1.00  0.00           C
ATOM   3378  NH1 ARG X 220       1.342  -7.990  -4.507  1.00  0.00           N
ATOM   3379 HH11 ARG X 220       2.319  -8.188  -4.677  1.00  0.00           H
ATOM   3380 HH12 ARG X 220       0.964  -7.092  -4.780  1.00  0.00           H
ATOM   3381  NH2 ARG X 220      -0.662  -8.894  -4.668  1.00  0.00           N
ATOM   3382 HH21 ARG X 220      -1.337  -9.605  -4.449  1.00  0.00           H
ATOM   3383 HH22 ARG X 220      -1.010  -7.947  -4.710  1.00  0.00           H
ATOM   3384  C   ARG X 220       7.487 -11.673  -4.792  1.00  0.00           C
ATOM   3385  O   ARG X 220       7.644 -12.730  -4.158  1.00  0.00           O
ATOM   3386  N   PRO X 221       8.426 -10.766  -4.959  1.00  0.00           N
ATOM   3387  CD  PRO X 221       8.461  -9.567  -5.813  1.00  0.00           C
ATOM   3388  HD2 PRO X 221       7.861  -8.707  -5.524  1.00  0.00           H
ATOM   3389  HD3 PRO X 221       8.131  -9.901  -6.800  1.00  0.00           H
ATOM   3390  CG  PRO X 221       9.893  -8.999  -5.928  1.00  0.00           C
ATOM   3391  HG2 PRO X 221       9.909  -7.912  -5.878  1.00  0.00           H
ATOM   3392  HG3 PRO X 221      10.474  -9.493  -6.704  1.00  0.00           H
ATOM   3393  CB  PRO X 221      10.415  -9.603  -4.653  1.00  0.00           C
ATOM   3394  HB2 PRO X 221      10.536  -8.812  -3.923  1.00  0.00           H
ATOM   3395  HB3 PRO X 221      11.381 -10.108  -4.723  1.00  0.00           H
ATOM   3396  CA  PRO X 221       9.526 -10.660  -4.045  1.00  0.00           C
ATOM   3397  HA  PRO X 221      10.092 -11.587  -3.939  1.00  0.00           H
ATOM   3398  C   PRO X 221       8.993 -10.143  -2.718  1.00  0.00           C
ATOM   3399  O   PRO X 221       7.930  -9.583  -2.548  1.00  0.00           O
ATOM   3400  N   VAL X 222       9.830 -10.200  -1.698  1.00  0.00           N
ATOM   3401  H   VAL X 222      10.760 -10.503  -1.926  1.00  0.00           H
ATOM   3402  CA  VAL X 222       9.665  -9.798  -0.342  1.00  0.00           C
ATOM   3403  HA  VAL X 222       9.013  -8.932  -0.255  1.00  0.00           H
ATOM   3404  CB  VAL X 222       8.952 -10.896   0.502  1.00  0.00           C
ATOM   3405  HB  VAL X 222       7.937 -10.976   0.119  1.00  0.00           H
ATOM   3406  CG1 VAL X 222       9.660 -12.239   0.435  1.00  0.00           C
ATOM   3407 HG11 VAL X 222       9.609 -12.486  -0.620  1.00  0.00           H
ATOM   3408 HG12 VAL X 222      10.721 -12.279   0.717  1.00  0.00           H
ATOM   3409 HG13 VAL X 222       9.180 -12.924   1.134  1.00  0.00           H
ATOM   3410  CG2 VAL X 222       8.811 -10.679   2.029  1.00  0.00           C
ATOM   3411 HG21 VAL X 222       9.791 -10.391   2.437  1.00  0.00           H
ATOM   3412 HG22 VAL X 222       8.348 -11.549   2.494  1.00  0.00           H
ATOM   3413 HG23 VAL X 222       8.081  -9.899   2.205  1.00  0.00           H
ATOM   3414  C   VAL X 222      11.028  -9.384   0.308  1.00  0.00           C
ATOM   3415  O   VAL X 222      12.113  -9.781  -0.140  1.00  0.00           O
ATOM   3416  N   ILE X 223      10.932  -8.508   1.276  1.00  0.00           N
ATOM   3417  H   ILE X 223      10.034  -8.277   1.665  1.00  0.00           H
ATOM   3418  CA  ILE X 223      12.032  -7.841   2.102  1.00  0.00           C
ATOM   3419  HA  ILE X 223      13.048  -8.062   1.776  1.00  0.00           H
ATOM   3420  CB  ILE X 223      11.972  -6.308   1.893  1.00  0.00           C
ATOM   3421  HB  ILE X 223      10.900  -6.085   1.905  1.00  0.00           H
ATOM   3422  CG2 ILE X 223      12.570  -5.512   3.108  1.00  0.00           C
ATOM   3423 HG21 ILE X 223      11.958  -5.783   3.958  1.00  0.00           H
ATOM   3424 HG22 ILE X 223      12.595  -4.436   2.974  1.00  0.00           H
ATOM   3425 HG23 ILE X 223      13.640  -5.710   3.160  1.00  0.00           H
ATOM   3426  CG1 ILE X 223      12.596  -5.891   0.540  1.00  0.00           C
ATOM   3427 HG12 ILE X 223      13.685  -5.984   0.610  1.00  0.00           H
ATOM   3428 HG13 ILE X 223      12.213  -6.522  -0.253  1.00  0.00           H
ATOM   3429  CD1 ILE X 223      12.320  -4.497   0.187  1.00  0.00           C
ATOM   3430 HD11 ILE X 223      11.278  -4.382  -0.123  1.00  0.00           H
ATOM   3431 HD12 ILE X 223      12.930  -4.303  -0.697  1.00  0.00           H
ATOM   3432 HD13 ILE X 223      12.561  -3.791   0.983  1.00  0.00           H
ATOM   3433  C   ILE X 223      11.781  -8.222   3.561  1.00  0.00           C
ATOM   3434  O   ILE X 223      10.590  -8.169   3.971  1.00  0.00           O
ATOM   3435  N   ARG X 224      12.799  -8.528   4.396  1.00  0.00           N
ATOM   3436  H   ARG X 224      13.685  -8.454   3.927  1.00  0.00           H
ATOM   3437  CA  ARG X 224      12.659  -8.604   5.824  1.00  0.00           C
ATOM   3438  HA  ARG X 224      11.727  -8.115   6.083  1.00  0.00           H
ATOM   3439  CB  ARG X 224      12.795 -10.033   6.273  1.00  0.00           C
ATOM   3440  HB2 ARG X 224      13.666 -10.443   5.764  1.00  0.00           H
ATOM   3441  HB3 ARG X 224      12.930 -10.057   7.354  1.00  0.00           H
ATOM   3442  CG  ARG X 224      11.465 -10.794   6.021  1.00  0.00           C
ATOM   3443  HG2 ARG X 224      10.715 -10.534   6.758  1.00  0.00           H
ATOM   3444  HG3 ARG X 224      10.980 -10.575   5.067  1.00  0.00           H
ATOM   3445  CD  ARG X 224      11.596 -12.310   6.142  1.00  0.00           C
ATOM   3446  HD2 ARG X 224      10.602 -12.718   5.947  1.00  0.00           H
ATOM   3447  HD3 ARG X 224      12.170 -12.706   5.302  1.00  0.00           H
ATOM   3448  NE  ARG X 224      12.067 -12.824   7.422  1.00  0.00           N
ATOM   3449  HE  ARG X 224      12.366 -12.206   8.173  1.00  0.00           H
ATOM   3450  CZ  ARG X 224      11.664 -13.987   7.919  1.00  0.00           C
ATOM   3451  NH1 ARG X 224      11.227 -14.913   7.178  1.00  0.00           N
ATOM   3452 HH11 ARG X 224      11.348 -14.846   6.175  1.00  0.00           H
ATOM   3453 HH12 ARG X 224      10.863 -15.763   7.585  1.00  0.00           H
ATOM   3454  NH2 ARG X 224      11.594 -14.367   9.194  1.00  0.00           N
ATOM   3455 HH21 ARG X 224      11.583 -13.586   9.842  1.00  0.00           H
ATOM   3456 HH22 ARG X 224      11.232 -15.269   9.471  1.00  0.00           H
ATOM   3457  C   ARG X 224      13.754  -7.731   6.431  1.00  0.00           C
ATOM   3458  O   ARG X 224      14.834  -7.580   5.913  1.00  0.00           O
ATOM   3459  N   ILE X 225      13.467  -7.097   7.634  1.00  0.00           N
ATOM   3460  H   ILE X 225      12.667  -7.445   8.147  1.00  0.00           H
ATOM   3461  CA  ILE X 225      14.369  -6.054   8.219  1.00  0.00           C
ATOM   3462  HA  ILE X 225      15.387  -6.087   7.833  1.00  0.00           H
ATOM   3463  CB  ILE X 225      13.736  -4.674   7.997  1.00  0.00           C
ATOM   3464  HB  ILE X 225      12.815  -4.711   8.594  1.00  0.00           H
ATOM   3465  CG2 ILE X 225      14.592  -3.593   8.600  1.00  0.00           C
ATOM   3466 HG21 ILE X 225      14.905  -3.743   9.637  1.00  0.00           H
ATOM   3467 HG22 ILE X 225      14.116  -2.618   8.735  1.00  0.00           H
ATOM   3468 HG23 ILE X 225      15.475  -3.422   7.985  1.00  0.00           H
ATOM   3469  CG1 ILE X 225      13.321  -4.303   6.510  1.00  0.00           C
ATOM   3470 HG12 ILE X 225      14.117  -4.427   5.776  1.00  0.00           H
ATOM   3471 HG13 ILE X 225      12.526  -4.984   6.208  1.00  0.00           H
ATOM   3472  CD1 ILE X 225      12.743  -2.862   6.359  1.00  0.00           C
ATOM   3473 HD11 ILE X 225      13.458  -2.036   6.301  1.00  0.00           H
ATOM   3474 HD12 ILE X 225      12.077  -2.814   7.212  1.00  0.00           H
ATOM   3475 HD13 ILE X 225      12.089  -2.860   5.491  1.00  0.00           H
ATOM   3476  C   ILE X 225      14.292  -6.313   9.728  1.00  0.00           C
ATOM   3477  O   ILE X 225      13.250  -6.446  10.279  1.00  0.00           O
ATOM   3478  N   ASP X 226      15.423  -6.299  10.363  1.00  0.00           N
ATOM   3479  H   ASP X 226      16.255  -6.200   9.797  1.00  0.00           H
ATOM   3480  CA  ASP X 226      15.631  -6.405  11.814  1.00  0.00           C
ATOM   3481  HA  ASP X 226      14.694  -6.750  12.248  1.00  0.00           H
ATOM   3482  CB  ASP X 226      16.782  -7.269  12.221  1.00  0.00           C
ATOM   3483  HB2 ASP X 226      16.573  -8.310  11.966  1.00  0.00           H
ATOM   3484  HB3 ASP X 226      17.640  -6.966  11.618  1.00  0.00           H
ATOM   3485  CG  ASP X 226      17.078  -7.354  13.716  1.00  0.00           C
ATOM   3486  OD1 ASP X 226      17.797  -8.302  14.172  1.00  0.00           O
ATOM   3487  OD2 ASP X 226      16.577  -6.495  14.501  1.00  0.00           O
ATOM   3488  C   ASP X 226      15.846  -4.968  12.307  1.00  0.00           C
ATOM   3489  O   ASP X 226      16.899  -4.406  12.071  1.00  0.00           O
ATOM   3490  N   PRO X 227      14.935  -4.332  13.037  1.00  0.00           N
ATOM   3491  CD  PRO X 227      13.607  -4.872  13.531  1.00  0.00           C
ATOM   3492  HD2 PRO X 227      13.784  -5.660  14.260  1.00  0.00           H
ATOM   3493  HD3 PRO X 227      13.053  -5.230  12.663  1.00  0.00           H
ATOM   3494  CG  PRO X 227      12.972  -3.718  14.255  1.00  0.00           C
ATOM   3495  HG2 PRO X 227      13.296  -3.791  15.286  1.00  0.00           H
ATOM   3496  HG3 PRO X 227      11.880  -3.676  14.218  1.00  0.00           H
ATOM   3497  CB  PRO X 227      13.579  -2.537  13.598  1.00  0.00           C
ATOM   3498  HB2 PRO X 227      13.355  -1.569  14.045  1.00  0.00           H
ATOM   3499  HB3 PRO X 227      13.073  -2.469  12.639  1.00  0.00           H
ATOM   3500  CA  PRO X 227      15.029  -2.898  13.287  1.00  0.00           C
ATOM   3501  HA  PRO X 227      15.470  -2.369  12.450  1.00  0.00           H
ATOM   3502  C   PRO X 227      15.980  -2.636  14.461  1.00  0.00           C
ATOM   3503  O   PRO X 227      16.408  -1.499  14.680  1.00  0.00           O
ATOM   3504  N   VAL X 228      16.195  -3.689  15.287  1.00  0.00           N
ATOM   3505  H   VAL X 228      15.766  -4.567  15.021  1.00  0.00           H
ATOM   3506  CA  VAL X 228      16.947  -3.726  16.504  1.00  0.00           C
ATOM   3507  HA  VAL X 228      16.656  -2.827  17.052  1.00  0.00           H
ATOM   3508  CB  VAL X 228      16.618  -4.925  17.451  1.00  0.00           C
ATOM   3509  HB  VAL X 228      16.934  -5.887  17.055  1.00  0.00           H
ATOM   3510  CG1 VAL X 228      17.346  -4.697  18.813  1.00  0.00           C
ATOM   3511 HG11 VAL X 228      17.144  -3.735  19.290  1.00  0.00           H
ATOM   3512 HG12 VAL X 228      17.097  -5.520  19.488  1.00  0.00           H
ATOM   3513 HG13 VAL X 228      18.437  -4.692  18.788  1.00  0.00           H
ATOM   3514  CG2 VAL X 228      15.149  -4.897  17.696  1.00  0.00           C
ATOM   3515 HG21 VAL X 228      14.589  -5.264  16.837  1.00  0.00           H
ATOM   3516 HG22 VAL X 228      14.880  -3.846  17.813  1.00  0.00           H
ATOM   3517 HG23 VAL X 228      14.909  -5.541  18.543  1.00  0.00           H
ATOM   3518  C   VAL X 228      18.509  -3.680  16.260  1.00  0.00           C
ATOM   3519  O   VAL X 228      19.156  -2.701  16.684  1.00  0.00           O
ATOM   3520  N   ALA X 229      18.998  -4.607  15.423  1.00  0.00           N
ATOM   3521  H   ALA X 229      18.284  -5.221  15.060  1.00  0.00           H
ATOM   3522  CA  ALA X 229      20.408  -4.649  14.911  1.00  0.00           C
ATOM   3523  HA  ALA X 229      21.095  -4.286  15.678  1.00  0.00           H
ATOM   3524  CB  ALA X 229      20.600  -6.149  14.639  1.00  0.00           C
ATOM   3525  HB1 ALA X 229      19.897  -6.478  13.868  1.00  0.00           H
ATOM   3526  HB2 ALA X 229      20.386  -6.614  15.596  1.00  0.00           H
ATOM   3527  HB3 ALA X 229      21.609  -6.404  14.327  1.00  0.00           H
ATOM   3528  C   ALA X 229      20.583  -3.915  13.614  1.00  0.00           C
ATOM   3529  O   ALA X 229      21.700  -3.791  13.051  1.00  0.00           O
ATOM   3530  N   MET X 230      19.486  -3.440  13.060  1.00  0.00           N
ATOM   3531  H   MET X 230      18.549  -3.560  13.421  1.00  0.00           H
ATOM   3532  CA  MET X 230      19.372  -2.680  11.759  1.00  0.00           C
ATOM   3533  HA  MET X 230      18.308  -2.534  11.627  1.00  0.00           H
ATOM   3534  CB  MET X 230      19.953  -1.221  11.817  1.00  0.00           C
ATOM   3535  HB2 MET X 230      21.011  -1.244  12.082  1.00  0.00           H
ATOM   3536  HB3 MET X 230      19.886  -0.680  10.874  1.00  0.00           H
ATOM   3537  CG  MET X 230      19.212  -0.404  12.901  1.00  0.00           C
ATOM   3538  HG2 MET X 230      18.143  -0.535  12.743  1.00  0.00           H
ATOM   3539  HG3 MET X 230      19.521  -0.802  13.867  1.00  0.00           H
ATOM   3540  SD  MET X 230      19.524   1.416  13.012  1.00  0.00           S
ATOM   3541  CE  MET X 230      21.191   1.495  13.685  1.00  0.00           C
ATOM   3542  HE1 MET X 230      21.214   1.673  14.759  1.00  0.00           H
ATOM   3543  HE2 MET X 230      21.864   0.705  13.347  1.00  0.00           H
ATOM   3544  HE3 MET X 230      21.743   2.371  13.352  1.00  0.00           H
ATOM   3545  C   MET X 230      19.923  -3.548  10.617  1.00  0.00           C
ATOM   3546  O   MET X 230      20.835  -3.000   9.913  1.00  0.00           O
ATOM   3547  N   THR X 231      19.496  -4.840  10.403  1.00  0.00           N
ATOM   3548  H   THR X 231      18.716  -5.214  10.922  1.00  0.00           H
ATOM   3549  CA  THR X 231      20.073  -5.571   9.273  1.00  0.00           C
ATOM   3550  HA  THR X 231      20.534  -4.844   8.602  1.00  0.00           H
ATOM   3551  CB  THR X 231      21.169  -6.507   9.891  1.00  0.00           C
ATOM   3552  HB  THR X 231      21.934  -5.794  10.179  1.00  0.00           H
ATOM   3553  CG2 THR X 231      20.672  -7.335  11.023  1.00  0.00           C
ATOM   3554 HG21 THR X 231      21.509  -7.888  11.443  1.00  0.00           H
ATOM   3555 HG22 THR X 231      19.840  -7.989  10.766  1.00  0.00           H
ATOM   3556 HG23 THR X 231      20.285  -6.677  11.804  1.00  0.00           H
ATOM   3557  OG1 THR X 231      21.798  -7.395   8.938  1.00  0.00           O
ATOM   3558  HG1 THR X 231      22.292  -6.872   8.303  1.00  0.00           H
ATOM   3559  C   THR X 231      19.007  -6.331   8.523  1.00  0.00           C
ATOM   3560  O   THR X 231      17.906  -6.510   8.996  1.00  0.00           O
ATOM   3561  N   HIE X 232      19.254  -6.731   7.269  1.00  0.00           N
ATOM   3562  H   HIE X 232      20.153  -6.623   6.836  1.00  0.00           H
ATOM   3563  CA  HIE X 232      18.214  -7.079   6.303  1.00  0.00           C
ATOM   3564  HA  HIE X 232      17.256  -7.366   6.747  1.00  0.00           H
ATOM   3565  CB  HIE X 232      17.941  -5.743   5.636  1.00  0.00           C
ATOM   3566  HB2 HIE X 232      17.058  -5.853   5.014  1.00  0.00           H
ATOM   3567  HB3 HIE X 232      17.739  -5.011   6.429  1.00  0.00           H
ATOM   3568  CG  HIE X 232      19.005  -5.109   4.773  1.00  0.00           C
ATOM   3569  ND1 HIE X 232      18.949  -3.867   4.150  1.00  0.00           N
ATOM   3570  CE1 HIE X 232      20.114  -3.735   3.436  1.00  0.00           C
ATOM   3571  HE1 HIE X 232      20.328  -2.818   2.899  1.00  0.00           H
ATOM   3572  NE2 HIE X 232      20.806  -4.907   3.469  1.00  0.00           N
ATOM   3573  HE2 HIE X 232      21.657  -5.014   2.930  1.00  0.00           H
ATOM   3574  CD2 HIE X 232      20.152  -5.747   4.397  1.00  0.00           C
ATOM   3575  HD2 HIE X 232      20.575  -6.704   4.650  1.00  0.00           H
ATOM   3576  C   HIE X 232      18.437  -8.207   5.312  1.00  0.00           C
ATOM   3577  O   HIE X 232      19.575  -8.630   5.174  1.00  0.00           O
ATOM   3578  N   THR X 233      17.342  -8.639   4.627  1.00  0.00           N
ATOM   3579  H   THR X 233      16.465  -8.162   4.813  1.00  0.00           H
ATOM   3580  CA  THR X 233      17.359  -9.696   3.619  1.00  0.00           C
ATOM   3581  HA  THR X 233      18.318  -9.649   3.104  1.00  0.00           H
ATOM   3582  CB  THR X 233      17.307 -11.015   4.321  1.00  0.00           C
ATOM   3583  HB  THR X 233      18.188 -11.143   4.954  1.00  0.00           H
ATOM   3584  CG2 THR X 233      16.050 -11.205   5.157  1.00  0.00           C
ATOM   3585 HG21 THR X 233      15.783 -10.357   5.777  1.00  0.00           H
ATOM   3586 HG22 THR X 233      16.217 -12.006   5.864  1.00  0.00           H
ATOM   3587 HG23 THR X 233      15.310 -11.567   4.442  1.00  0.00           H
ATOM   3588  OG1 THR X 233      17.481 -12.043   3.407  1.00  0.00           O
ATOM   3589  HG1 THR X 233      18.432 -12.144   3.325  1.00  0.00           H
ATOM   3590  C   THR X 233      16.193  -9.451   2.621  1.00  0.00           C
ATOM   3591  O   THR X 233      15.264  -8.687   2.785  1.00  0.00           O
ATOM   3592  N   SER X 234      16.129 -10.339   1.540  1.00  0.00           N
ATOM   3593  H   SER X 234      16.874 -11.010   1.434  1.00  0.00           H
ATOM   3594  CA  SER X 234      14.975 -10.329   0.555  1.00  0.00           C
ATOM   3595  HA  SER X 234      14.076 -10.216   1.166  1.00  0.00           H
ATOM   3596  CB  SER X 234      15.017  -9.224  -0.467  1.00  0.00           C
ATOM   3597  HB2 SER X 234      14.238  -9.454  -1.191  1.00  0.00           H
ATOM   3598  HB3 SER X 234      14.715  -8.258  -0.071  1.00  0.00           H
ATOM   3599  OG  SER X 234      16.203  -9.304  -1.207  1.00  0.00           O
ATOM   3600  HG  SER X 234      16.886  -8.956  -0.625  1.00  0.00           H
ATOM   3601  C   SER X 234      14.958 -11.711  -0.153  1.00  0.00           C
ATOM   3602  O   SER X 234      15.963 -12.429  -0.299  1.00  0.00           O
ATOM   3603  N   GLN X 235      13.787 -12.216  -0.688  1.00  0.00           N
ATOM   3604  H   GLN X 235      13.085 -11.506  -0.839  1.00  0.00           H
ATOM   3605  CA  GLN X 235      13.693 -13.405  -1.556  1.00  0.00           C
ATOM   3606  HA  GLN X 235      14.637 -13.535  -2.090  1.00  0.00           H
ATOM   3607  CB  GLN X 235      13.543 -14.708  -0.648  1.00  0.00           C
ATOM   3608  HB2 GLN X 235      13.715 -15.551  -1.307  1.00  0.00           H
ATOM   3609  HB3 GLN X 235      14.346 -14.827   0.078  1.00  0.00           H
ATOM   3610  CG  GLN X 235      12.262 -14.979   0.196  1.00  0.00           C
ATOM   3611  HG2 GLN X 235      12.232 -14.235   0.990  1.00  0.00           H
ATOM   3612  HG3 GLN X 235      11.415 -14.662  -0.416  1.00  0.00           H
ATOM   3613  CD  GLN X 235      12.146 -16.377   0.753  1.00  0.00           C
ATOM   3614  OE1 GLN X 235      12.154 -16.611   1.931  1.00  0.00           O
ATOM   3615  NE2 GLN X 235      11.994 -17.363  -0.050  1.00  0.00           N
ATOM   3616 HE21 GLN X 235      11.814 -18.232   0.424  1.00  0.00           H
ATOM   3617 HE22 GLN X 235      11.947 -17.322  -1.057  1.00  0.00           H
ATOM   3618  C   GLN X 235      12.393 -13.349  -2.412  1.00  0.00           C
ATOM   3619  O   GLN X 235      11.564 -12.436  -2.376  1.00  0.00           O
ATOM   3620  N   TYR X 236      12.108 -14.356  -3.238  1.00  0.00           N
ATOM   3621  H   TYR X 236      12.504 -15.259  -2.996  1.00  0.00           H
ATOM   3622  CA  TYR X 236      10.733 -14.513  -3.814  1.00  0.00           C
ATOM   3623  HA  TYR X 236      10.180 -13.572  -3.765  1.00  0.00           H
ATOM   3624  CB  TYR X 236      10.853 -14.998  -5.224  1.00  0.00           C
ATOM   3625  HB2 TYR X 236      11.392 -15.934  -5.323  1.00  0.00           H
ATOM   3626  HB3 TYR X 236       9.876 -15.403  -5.500  1.00  0.00           H
ATOM   3627  CG  TYR X 236      11.424 -13.950  -6.238  1.00  0.00           C
ATOM   3628  CD1 TYR X 236      12.773 -13.650  -6.286  1.00  0.00           C
ATOM   3629  HD1 TYR X 236      13.539 -14.296  -5.892  1.00  0.00           H
ATOM   3630  CE1 TYR X 236      13.165 -12.589  -7.064  1.00  0.00           C
ATOM   3631  HE1 TYR X 236      14.201 -12.307  -7.195  1.00  0.00           H
ATOM   3632  CZ  TYR X 236      12.208 -11.852  -7.787  1.00  0.00           C
ATOM   3633  OH  TYR X 236      12.614 -10.848  -8.564  1.00  0.00           O
ATOM   3634  HH  TYR X 236      11.909 -10.552  -9.150  1.00  0.00           H
ATOM   3635  CE2 TYR X 236      10.841 -12.108  -7.721  1.00  0.00           C
ATOM   3636  HE2 TYR X 236      10.147 -11.444  -8.205  1.00  0.00           H
ATOM   3637  CD2 TYR X 236      10.442 -13.148  -6.900  1.00  0.00           C
ATOM   3638  HD2 TYR X 236       9.373 -13.283  -6.815  1.00  0.00           H
ATOM   3639  C   TYR X 236       9.911 -15.460  -2.975  1.00  0.00           C
ATOM   3640  O   TYR X 236      10.466 -16.249  -2.218  1.00  0.00           O
ATOM   3641  N   ILE X 237       8.591 -15.277  -3.079  1.00  0.00           N
ATOM   3642  H   ILE X 237       8.228 -14.548  -3.685  1.00  0.00           H
ATOM   3643  CA  ILE X 237       7.691 -16.121  -2.354  1.00  0.00           C
ATOM   3644  HA  ILE X 237       8.229 -16.287  -1.421  1.00  0.00           H
ATOM   3645  CB  ILE X 237       6.387 -15.357  -2.077  1.00  0.00           C
ATOM   3646  HB  ILE X 237       6.003 -14.953  -3.011  1.00  0.00           H
ATOM   3647  CG2 ILE X 237       5.340 -16.357  -1.509  1.00  0.00           C
ATOM   3648 HG21 ILE X 237       4.473 -15.791  -1.176  1.00  0.00           H
ATOM   3649 HG22 ILE X 237       5.875 -16.804  -0.664  1.00  0.00           H
ATOM   3650 HG23 ILE X 237       5.106 -17.026  -2.340  1.00  0.00           H
ATOM   3651  CG1 ILE X 237       6.626 -14.188  -1.051  1.00  0.00           C
ATOM   3652 HG12 ILE X 237       6.654 -14.719  -0.096  1.00  0.00           H
ATOM   3653 HG13 ILE X 237       7.566 -13.660  -1.160  1.00  0.00           H
ATOM   3654  CD1 ILE X 237       5.600 -13.069  -0.949  1.00  0.00           C
ATOM   3655 HD11 ILE X 237       4.666 -13.530  -1.275  1.00  0.00           H
ATOM   3656 HD12 ILE X 237       5.830 -12.206  -1.577  1.00  0.00           H
ATOM   3657 HD13 ILE X 237       5.504 -12.790   0.102  1.00  0.00           H
ATOM   3658  C   ILE X 237       7.519 -17.533  -3.015  1.00  0.00           C
ATOM   3659  O   ILE X 237       6.929 -17.677  -4.111  1.00  0.00           O
ATOM   3660  N   CYX X 238       8.125 -18.580  -2.403  1.00  0.00           N
ATOM   3661  H   CYX X 238       8.707 -18.296  -1.628  1.00  0.00           H
ATOM   3662  CA  CYX X 238       8.296 -19.956  -2.918  1.00  0.00           C
ATOM   3663  HA  CYX X 238       9.115 -19.871  -3.638  1.00  0.00           H
ATOM   3664  CB  CYX X 238       8.801 -20.830  -1.820  1.00  0.00           C
ATOM   3665  HB2 CYX X 238       7.953 -20.822  -1.125  1.00  0.00           H
ATOM   3666  HB3 CYX X 238       8.805 -21.874  -2.137  1.00  0.00           H
ATOM   3667  SG  CYX X 238      10.381 -20.522  -1.057  1.00  0.00           S
ATOM   3668  C   CYX X 238       7.077 -20.632  -3.603  1.00  0.00           C
ATOM   3669  O   CYX X 238       7.334 -21.154  -4.726  1.00  0.00           O
ATOM   3670  N   SER X 239       5.877 -20.622  -3.037  1.00  0.00           N
ATOM   3671  H   SER X 239       5.752 -20.296  -2.090  1.00  0.00           H
ATOM   3672  CA  SER X 239       4.633 -21.253  -3.542  1.00  0.00           C
ATOM   3673  HA  SER X 239       4.675 -22.330  -3.438  1.00  0.00           H
ATOM   3674  CB  SER X 239       3.542 -20.617  -2.639  1.00  0.00           C
ATOM   3675  HB2 SER X 239       3.691 -20.995  -1.628  1.00  0.00           H
ATOM   3676  HB3 SER X 239       3.686 -19.540  -2.652  1.00  0.00           H
ATOM   3677  OG  SER X 239       2.244 -20.768  -3.184  1.00  0.00           O
ATOM   3678  HG  SER X 239       1.756 -21.520  -2.841  1.00  0.00           H
ATOM   3679  C   SER X 239       4.282 -20.884  -4.969  1.00  0.00           C
ATOM   3680  O   SER X 239       4.599 -19.734  -5.427  1.00  0.00           O
ATOM   3681  N   PRO X 240       3.543 -21.760  -5.740  1.00  0.00           N
ATOM   3682  CD  PRO X 240       3.216 -23.063  -5.399  1.00  0.00           C
ATOM   3683  HD2 PRO X 240       2.460 -22.996  -4.613  1.00  0.00           H
ATOM   3684  HD3 PRO X 240       4.123 -23.631  -5.225  1.00  0.00           H
ATOM   3685  CG  PRO X 240       2.508 -23.682  -6.553  1.00  0.00           C
ATOM   3686  HG2 PRO X 240       1.419 -23.647  -6.633  1.00  0.00           H
ATOM   3687  HG3 PRO X 240       2.832 -24.713  -6.707  1.00  0.00           H
ATOM   3688  CB  PRO X 240       3.153 -22.878  -7.811  1.00  0.00           C
ATOM   3689  HB2 PRO X 240       2.692 -23.064  -8.772  1.00  0.00           H
ATOM   3690  HB3 PRO X 240       4.187 -23.119  -8.080  1.00  0.00           H
ATOM   3691  CA  PRO X 240       3.166 -21.530  -7.170  1.00  0.00           C
ATOM   3692  HA  PRO X 240       3.938 -20.939  -7.673  1.00  0.00           H
ATOM   3693  C   PRO X 240       1.824 -20.760  -7.287  1.00  0.00           C
ATOM   3694  O   PRO X 240       1.297 -20.676  -8.416  1.00  0.00           O
ATOM   3695  N   VAL X 241       1.221 -20.291  -6.130  1.00  0.00           N
ATOM   3696  H   VAL X 241       1.511 -20.576  -5.206  1.00  0.00           H
ATOM   3697  CA  VAL X 241       0.202 -19.281  -6.118  1.00  0.00           C
ATOM   3698  HA  VAL X 241      -0.485 -19.581  -6.905  1.00  0.00           H
ATOM   3699  CB  VAL X 241      -0.492 -19.256  -4.731  1.00  0.00           C
ATOM   3700  HB  VAL X 241       0.253 -19.171  -3.940  1.00  0.00           H
ATOM   3701  CG1 VAL X 241      -1.666 -18.254  -4.588  1.00  0.00           C
ATOM   3702 HG11 VAL X 241      -2.335 -18.497  -3.763  1.00  0.00           H
ATOM   3703 HG12 VAL X 241      -1.351 -17.211  -4.678  1.00  0.00           H
ATOM   3704 HG13 VAL X 241      -2.289 -18.351  -5.483  1.00  0.00           H
ATOM   3705  CG2 VAL X 241      -1.056 -20.747  -4.451  1.00  0.00           C
ATOM   3706 HG21 VAL X 241      -0.248 -21.468  -4.342  1.00  0.00           H
ATOM   3707 HG22 VAL X 241      -1.662 -21.038  -5.307  1.00  0.00           H
ATOM   3708 HG23 VAL X 241      -1.653 -20.750  -3.546  1.00  0.00           H
ATOM   3709  C   VAL X 241       0.792 -17.892  -6.456  1.00  0.00           C
ATOM   3710  O   VAL X 241       1.152 -17.117  -5.588  1.00  0.00           O
ATOM   3711  N   LEU X 242       1.005 -17.620  -7.761  1.00  0.00           N
ATOM   3712  H   LEU X 242       0.782 -18.437  -8.312  1.00  0.00           H
ATOM   3713  CA  LEU X 242       1.506 -16.422  -8.414  1.00  0.00           C
ATOM   3714  HA  LEU X 242       2.406 -16.090  -7.897  1.00  0.00           H
ATOM   3715  CB  LEU X 242       1.962 -16.757  -9.832  1.00  0.00           C
ATOM   3716  HB2 LEU X 242       1.097 -16.910 -10.481  1.00  0.00           H
ATOM   3717  HB3 LEU X 242       2.546 -15.916 -10.211  1.00  0.00           H
ATOM   3718  CG  LEU X 242       2.939 -17.944 -10.127  1.00  0.00           C
ATOM   3719  HG  LEU X 242       2.474 -18.857  -9.760  1.00  0.00           H
ATOM   3720  CD1 LEU X 242       3.148 -18.143 -11.662  1.00  0.00           C
ATOM   3721 HD11 LEU X 242       3.956 -18.863 -11.777  1.00  0.00           H
ATOM   3722 HD12 LEU X 242       3.523 -17.210 -12.106  1.00  0.00           H
ATOM   3723 HD13 LEU X 242       2.238 -18.568 -12.073  1.00  0.00           H
ATOM   3724  CD2 LEU X 242       4.296 -17.749  -9.280  1.00  0.00           C
ATOM   3725 HD21 LEU X 242       4.932 -16.971  -9.691  1.00  0.00           H
ATOM   3726 HD22 LEU X 242       4.195 -17.539  -8.220  1.00  0.00           H
ATOM   3727 HD23 LEU X 242       4.862 -18.675  -9.398  1.00  0.00           H
ATOM   3728  C   LEU X 242       0.443 -15.289  -8.401  1.00  0.00           C
ATOM   3729  O   LEU X 242      -0.619 -15.513  -8.960  1.00  0.00           O
ATOM   3730  N   THR X 243       0.832 -14.231  -7.770  1.00  0.00           N
ATOM   3731  H   THR X 243       1.734 -14.328  -7.335  1.00  0.00           H
ATOM   3732  CA  THR X 243      -0.133 -13.199  -7.369  1.00  0.00           C
ATOM   3733  HA  THR X 243      -1.096 -13.494  -7.799  1.00  0.00           H
ATOM   3734  CB  THR X 243      -0.277 -13.115  -5.894  1.00  0.00           C
ATOM   3735  HB  THR X 243      -0.872 -12.238  -5.653  1.00  0.00           H
ATOM   3736  CG2 THR X 243      -0.961 -14.251  -5.219  1.00  0.00           C
ATOM   3737 HG21 THR X 243      -0.328 -15.102  -5.466  1.00  0.00           H
ATOM   3738 HG22 THR X 243      -1.916 -14.287  -5.727  1.00  0.00           H
ATOM   3739 HG23 THR X 243      -0.975 -13.914  -4.179  1.00  0.00           H
ATOM   3740  OG1 THR X 243       1.026 -12.967  -5.278  1.00  0.00           O
ATOM   3741  HG1 THR X 243       1.502 -13.790  -5.175  1.00  0.00           H
ATOM   3742  C   THR X 243       0.171 -11.806  -7.888  1.00  0.00           C
ATOM   3743  O   THR X 243      -0.687 -10.930  -7.807  1.00  0.00           O
ATOM   3744  N   AP2 X 244       1.361 -11.566  -8.422  1.00  0.00           N
ATOM   3745  H   AP2 X 244       1.975 -12.340  -8.626  1.00  0.00           H
ATOM   3746  CA  AP2 X 244       1.769 -10.263  -8.996  1.00  0.00           C
ATOM   3747  HA  AP2 X 244       1.203  -9.487  -8.468  1.00  0.00           H
ATOM   3748  CB  AP2 X 244       3.287  -9.971  -8.621  1.00  0.00           C
ATOM   3749  HB2 AP2 X 244       3.326  -9.803  -7.549  1.00  0.00           H
ATOM   3750  HB3 AP2 X 244       3.878 -10.885  -8.686  1.00  0.00           H
ATOM   3751  CG  AP2 X 244       3.986  -8.804  -9.322  1.00  0.00           C
ATOM   3752  OD1 AP2 X 244       3.294  -7.786  -9.583  1.00  0.00           O
ATOM   3753  OD2 AP2 X 244       5.126  -9.051  -9.663  1.00  0.00           O
ATOM   3754  C   AP2 X 244       1.331 -10.077 -10.423  1.00  0.00           C
ATOM   3755  O   AP2 X 244       2.184  -9.925 -11.315  1.00  0.00           O
ATOM   3756  N   ASN X 245      -0.025 -10.106 -10.552  1.00  0.00           N
ATOM   3757  H   ASN X 245      -0.505 -10.295  -9.689  1.00  0.00           H
ATOM   3758  CA  ASN X 245      -0.701 -10.043 -11.856  1.00  0.00           C
ATOM   3759  HA  ASN X 245      -0.344 -10.833 -12.518  1.00  0.00           H
ATOM   3760  CB  ASN X 245      -2.181 -10.248 -11.599  1.00  0.00           C
ATOM   3761  HB2 ASN X 245      -2.539  -9.627 -10.773  1.00  0.00           H
ATOM   3762  HB3 ASN X 245      -2.752 -10.009 -12.489  1.00  0.00           H
ATOM   3763  CG  ASN X 245      -2.545 -11.659 -11.326  1.00  0.00           C
ATOM   3764  OD1 ASN X 245      -1.795 -12.598 -11.629  1.00  0.00           O
ATOM   3765  ND2 ASN X 245      -3.577 -11.978 -10.624  1.00  0.00           N
ATOM   3766 HD21 ASN X 245      -4.190 -11.213 -10.361  1.00  0.00           H
ATOM   3767 HD22 ASN X 245      -3.772 -12.968 -10.586  1.00  0.00           H
ATOM   3768  C   ASN X 245      -0.435  -8.717 -12.690  1.00  0.00           C
ATOM   3769  O   ASN X 245      -0.032  -7.681 -12.124  1.00  0.00           O
ATOM   3770  N   PRO X 246      -0.898  -8.757 -13.952  1.00  0.00           N
ATOM   3771  CD  PRO X 246      -1.108  -7.484 -14.761  1.00  0.00           C
ATOM   3772  HD2 PRO X 246      -0.151  -6.971 -14.843  1.00  0.00           H
ATOM   3773  HD3 PRO X 246      -1.788  -6.846 -14.195  1.00  0.00           H
ATOM   3774  CG  PRO X 246      -1.578  -7.908 -16.118  1.00  0.00           C
ATOM   3775  HG2 PRO X 246      -0.880  -7.553 -16.863  1.00  0.00           H
ATOM   3776  HG3 PRO X 246      -2.623  -7.599 -16.223  1.00  0.00           H
ATOM   3777  CB  PRO X 246      -1.423  -9.476 -16.128  1.00  0.00           C
ATOM   3778  HB2 PRO X 246      -0.572  -9.621 -16.795  1.00  0.00           H
ATOM   3779  HB3 PRO X 246      -2.314  -9.946 -16.556  1.00  0.00           H
ATOM   3780  CA  PRO X 246      -1.153  -9.948 -14.778  1.00  0.00           C
ATOM   3781  HA  PRO X 246      -2.071 -10.423 -14.427  1.00  0.00           H
ATOM   3782  C   PRO X 246      -0.072 -11.056 -14.868  1.00  0.00           C
ATOM   3783  O   PRO X 246       1.098 -10.881 -14.562  1.00  0.00           O
ATOM   3784  N   ARG X 247      -0.411 -12.248 -15.371  1.00  0.00           N
ATOM   3785  H   ARG X 247      -1.354 -12.534 -15.565  1.00  0.00           H
ATOM   3786  CA  ARG X 247       0.601 -13.356 -15.561  1.00  0.00           C
ATOM   3787  HA  ARG X 247       1.518 -12.931 -15.972  1.00  0.00           H
ATOM   3788  CB  ARG X 247       0.794 -14.001 -14.170  1.00  0.00           C
ATOM   3789  HB2 ARG X 247       1.618 -14.691 -14.310  1.00  0.00           H
ATOM   3790  HB3 ARG X 247       1.067 -13.273 -13.411  1.00  0.00           H
ATOM   3791  CG  ARG X 247      -0.527 -14.671 -13.636  1.00  0.00           C
ATOM   3792  HG2 ARG X 247      -1.330 -13.931 -13.589  1.00  0.00           H
ATOM   3793  HG3 ARG X 247      -0.841 -15.488 -14.278  1.00  0.00           H
ATOM   3794  CD  ARG X 247      -0.236 -15.260 -12.307  1.00  0.00           C
ATOM   3795  HD2 ARG X 247       0.745 -15.724 -12.248  1.00  0.00           H
ATOM   3796  HD3 ARG X 247      -0.347 -14.512 -11.522  1.00  0.00           H
ATOM   3797  NE  ARG X 247      -1.227 -16.323 -12.074  1.00  0.00           N
ATOM   3798  HE  ARG X 247      -0.897 -17.253 -12.292  1.00  0.00           H
ATOM   3799  CZ  ARG X 247      -2.483 -16.242 -11.658  1.00  0.00           C
ATOM   3800  NH1 ARG X 247      -3.100 -15.151 -11.411  1.00  0.00           N
ATOM   3801 HH11 ARG X 247      -2.519 -14.329 -11.378  1.00  0.00           H
ATOM   3802 HH12 ARG X 247      -4.066 -15.227 -11.135  1.00  0.00           H
ATOM   3803  NH2 ARG X 247      -3.171 -17.380 -11.460  1.00  0.00           N
ATOM   3804 HH21 ARG X 247      -2.677 -18.238 -11.647  1.00  0.00           H
ATOM   3805 HH22 ARG X 247      -4.172 -17.360 -11.279  1.00  0.00           H
ATOM   3806  C   ARG X 247       0.192 -14.348 -16.658  1.00  0.00           C
ATOM   3807  O   ARG X 247      -1.025 -14.446 -16.962  1.00  0.00           O
ATOM   3808  N   PRO X 248       1.118 -15.164 -17.215  1.00  0.00           N
ATOM   3809  CD  PRO X 248       2.504 -14.924 -17.112  1.00  0.00           C
ATOM   3810  HD2 PRO X 248       2.810 -14.613 -16.108  1.00  0.00           H
ATOM   3811  HD3 PRO X 248       2.857 -14.113 -17.738  1.00  0.00           H
ATOM   3812  CG  PRO X 248       3.155 -16.224 -17.515  1.00  0.00           C
ATOM   3813  HG2 PRO X 248       3.234 -16.782 -16.585  1.00  0.00           H
ATOM   3814  HG3 PRO X 248       4.201 -16.058 -17.777  1.00  0.00           H
ATOM   3815  CB  PRO X 248       2.197 -16.820 -18.513  1.00  0.00           C
ATOM   3816  HB2 PRO X 248       2.325 -17.902 -18.563  1.00  0.00           H
ATOM   3817  HB3 PRO X 248       2.460 -16.407 -19.489  1.00  0.00           H
ATOM   3818  CA  PRO X 248       0.794 -16.381 -17.985  1.00  0.00           C
ATOM   3819  HA  PRO X 248       0.118 -16.171 -18.808  1.00  0.00           H
ATOM   3820  C   PRO X 248       0.068 -17.371 -17.103  1.00  0.00           C
ATOM   3821  O   PRO X 248      -0.160 -17.163 -15.911  1.00  0.00           O
ATOM   3822  N   ASN X 249      -0.361 -18.512 -17.647  1.00  0.00           N
ATOM   3823  H   ASN X 249      -0.201 -18.676 -18.628  1.00  0.00           H
ATOM   3824  CA  ASN X 249      -0.963 -19.678 -17.028  1.00  0.00           C
ATOM   3825  HA  ASN X 249      -1.778 -19.375 -16.374  1.00  0.00           H
ATOM   3826  CB  ASN X 249      -1.423 -20.674 -18.125  1.00  0.00           C
ATOM   3827  HB2 ASN X 249      -0.572 -21.187 -18.580  1.00  0.00           H
ATOM   3828  HB3 ASN X 249      -2.019 -21.423 -17.608  1.00  0.00           H
ATOM   3829  CG  ASN X 249      -2.368 -20.032 -19.188  1.00  0.00           C
ATOM   3830  OD1 ASN X 249      -2.216 -20.187 -20.412  1.00  0.00           O
ATOM   3831  ND2 ASN X 249      -3.358 -19.283 -18.855  1.00  0.00           N
ATOM   3832 HD21 ASN X 249      -3.620 -18.988 -17.922  1.00  0.00           H
ATOM   3833 HD22 ASN X 249      -3.994 -19.095 -19.621  1.00  0.00           H
ATOM   3834  C   ASN X 249       0.015 -20.389 -16.036  1.00  0.00           C
ATOM   3835  O   ASN X 249       1.237 -20.248 -16.151  1.00  0.00           O
ATOM   3836  N   ASP X 250      -0.517 -20.939 -14.940  1.00  0.00           N
ATOM   3837  H   ASP X 250      -1.527 -20.953 -14.876  1.00  0.00           H
ATOM   3838  CA  ASP X 250       0.246 -21.118 -13.696  1.00  0.00           C
ATOM   3839  HA  ASP X 250       0.896 -20.271 -13.497  1.00  0.00           H
ATOM   3840  CB  ASP X 250      -0.580 -21.448 -12.540  1.00  0.00           C
ATOM   3841  HB2 ASP X 250      -1.187 -22.317 -12.774  1.00  0.00           H
ATOM   3842  HB3 ASP X 250       0.063 -21.824 -11.745  1.00  0.00           H
ATOM   3843  CG  ASP X 250      -1.358 -20.321 -11.911  1.00  0.00           C
ATOM   3844  OD1 ASP X 250      -1.143 -19.124 -12.270  1.00  0.00           O
ATOM   3845  OD2 ASP X 250      -2.293 -20.626 -11.146  1.00  0.00           O
ATOM   3846  C   ASP X 250       1.165 -22.335 -13.813  1.00  0.00           C
ATOM   3847  O   ASP X 250       0.790 -23.294 -14.438  1.00  0.00           O
ATOM   3848  N   PRO X 251       2.311 -22.470 -12.970  1.00  0.00           N
ATOM   3849  CD  PRO X 251       2.998 -21.321 -12.366  1.00  0.00           C
ATOM   3850  HD2 PRO X 251       2.389 -20.897 -11.561  1.00  0.00           H
ATOM   3851  HD3 PRO X 251       3.344 -20.566 -13.062  1.00  0.00           H
ATOM   3852  CG  PRO X 251       4.260 -21.971 -11.802  1.00  0.00           C
ATOM   3853  HG2 PRO X 251       4.074 -22.285 -10.779  1.00  0.00           H
ATOM   3854  HG3 PRO X 251       5.117 -21.305 -11.928  1.00  0.00           H
ATOM   3855  CB  PRO X 251       4.557 -23.222 -12.611  1.00  0.00           C
ATOM   3856  HB2 PRO X 251       5.144 -23.989 -12.114  1.00  0.00           H
ATOM   3857  HB3 PRO X 251       5.128 -22.955 -13.502  1.00  0.00           H
ATOM   3858  CA  PRO X 251       3.156 -23.643 -12.928  1.00  0.00           C
ATOM   3859  HA  PRO X 251       3.128 -24.183 -13.880  1.00  0.00           H
ATOM   3860  C   PRO X 251       2.571 -24.640 -11.885  1.00  0.00           C
ATOM   3861  O   PRO X 251       1.747 -24.232 -11.042  1.00  0.00           O
ATOM   3862  N   THR X 252       2.979 -25.915 -11.959  1.00  0.00           N
ATOM   3863  H   THR X 252       3.662 -26.114 -12.675  1.00  0.00           H
ATOM   3864  CA  THR X 252       2.968 -26.881 -10.883  1.00  0.00           C
ATOM   3865  HA  THR X 252       1.942 -26.900 -10.506  1.00  0.00           H
ATOM   3866  CB  THR X 252       3.295 -28.339 -11.342  1.00  0.00           C
ATOM   3867  HB  THR X 252       3.150 -28.985 -10.476  1.00  0.00           H
ATOM   3868  CG2 THR X 252       2.436 -28.847 -12.457  1.00  0.00           C
ATOM   3869 HG21 THR X 252       2.572 -29.906 -12.676  1.00  0.00           H
ATOM   3870 HG22 THR X 252       2.546 -28.150 -13.284  1.00  0.00           H
ATOM   3871 HG23 THR X 252       1.411 -28.611 -12.189  1.00  0.00           H
ATOM   3872  OG1 THR X 252       4.690 -28.507 -11.611  1.00  0.00           O
ATOM   3873  HG1 THR X 252       4.965 -27.941 -12.339  1.00  0.00           H
ATOM   3874  C   THR X 252       3.786 -26.526  -9.622  1.00  0.00           C
ATOM   3875  O   THR X 252       3.489 -26.850  -8.478  1.00  0.00           O
ATOM   3876  N   VAL X 253       4.735 -25.606  -9.767  1.00  0.00           N
ATOM   3877  H   VAL X 253       4.890 -25.207 -10.684  1.00  0.00           H
ATOM   3878  CA  VAL X 253       5.798 -25.416  -8.788  1.00  0.00           C
ATOM   3879  HA  VAL X 253       5.269 -25.469  -7.841  1.00  0.00           H
ATOM   3880  CB  VAL X 253       6.864 -26.613  -8.852  1.00  0.00           C
ATOM   3881  HB  VAL X 253       6.292 -27.495  -8.560  1.00  0.00           H
ATOM   3882  CG1 VAL X 253       7.512 -26.836 -10.312  1.00  0.00           C
ATOM   3883 HG11 VAL X 253       8.238 -26.082 -10.626  1.00  0.00           H
ATOM   3884 HG12 VAL X 253       8.040 -27.781 -10.240  1.00  0.00           H
ATOM   3885 HG13 VAL X 253       6.665 -26.874 -11.003  1.00  0.00           H
ATOM   3886  CG2 VAL X 253       7.986 -26.529  -7.820  1.00  0.00           C
ATOM   3887 HG21 VAL X 253       8.607 -25.660  -8.002  1.00  0.00           H
ATOM   3888 HG22 VAL X 253       8.601 -27.426  -7.862  1.00  0.00           H
ATOM   3889 HG23 VAL X 253       7.491 -26.453  -6.841  1.00  0.00           H
ATOM   3890  C   VAL X 253       6.517 -24.058  -8.848  1.00  0.00           C
ATOM   3891  O   VAL X 253       6.632 -23.558  -9.941  1.00  0.00           O
ATOM   3892  N   GLY X 254       6.967 -23.450  -7.735  1.00  0.00           N
ATOM   3893  H   GLY X 254       6.930 -23.972  -6.879  1.00  0.00           H
ATOM   3894  CA  GLY X 254       7.406 -22.036  -7.875  1.00  0.00           C
ATOM   3895  HA2 GLY X 254       7.227 -21.631  -8.871  1.00  0.00           H
ATOM   3896  HA3 GLY X 254       6.704 -21.433  -7.304  1.00  0.00           H
ATOM   3897  C   GLY X 254       8.897 -21.773  -7.586  1.00  0.00           C
ATOM   3898  O   GLY X 254       9.627 -22.685  -7.904  1.00  0.00           O
ATOM   3899  N   LYS X 255       9.268 -20.626  -7.071  1.00  0.00           N
ATOM   3900  H   LYS X 255       8.533 -19.945  -6.923  1.00  0.00           H
ATOM   3901  CA  LYS X 255      10.648 -20.150  -6.938  1.00  0.00           C
ATOM   3902  HA  LYS X 255      11.282 -21.023  -6.834  1.00  0.00           H
ATOM   3903  CB  LYS X 255      11.031 -19.249  -8.006  1.00  0.00           C
ATOM   3904  HB2 LYS X 255      10.511 -18.328  -7.747  1.00  0.00           H
ATOM   3905  HB3 LYS X 255      12.111 -19.126  -7.920  1.00  0.00           H
ATOM   3906  CG  LYS X 255      10.753 -19.767  -9.450  1.00  0.00           C
ATOM   3907  HG2 LYS X 255       9.764 -20.165  -9.653  1.00  0.00           H
ATOM   3908  HG3 LYS X 255      10.965 -18.914 -10.089  1.00  0.00           H
ATOM   3909  CD  LYS X 255      11.676 -20.868  -9.852  1.00  0.00           C
ATOM   3910  HD2 LYS X 255      12.673 -20.548  -9.560  1.00  0.00           H
ATOM   3911  HD3 LYS X 255      11.507 -21.818  -9.361  1.00  0.00           H
ATOM   3912  CE  LYS X 255      11.631 -21.225 -11.341  1.00  0.00           C
ATOM   3913  HE2 LYS X 255      10.647 -21.691 -11.444  1.00  0.00           H
ATOM   3914  HE3 LYS X 255      11.583 -20.399 -12.064  1.00  0.00           H
ATOM   3915  NZ  LYS X 255      12.727 -22.204 -11.693  1.00  0.00           N
ATOM   3916  HZ1 LYS X 255      12.685 -23.004 -11.077  1.00  0.00           H
ATOM   3917  HZ2 LYS X 255      13.621 -21.813 -11.450  1.00  0.00           H
ATOM   3918  HZ3 LYS X 255      12.712 -22.525 -12.650  1.00  0.00           H
ATOM   3919  C   LYS X 255      10.752 -19.375  -5.612  1.00  0.00           C
ATOM   3920  O   LYS X 255       9.917 -18.468  -5.375  1.00  0.00           O
ATOM   3921  N   CYX X 256      11.686 -19.724  -4.773  1.00  0.00           N
ATOM   3922  H   CYX X 256      12.158 -20.559  -5.088  1.00  0.00           H
ATOM   3923  CA  CYX X 256      12.057 -19.005  -3.600  1.00  0.00           C
ATOM   3924  HA  CYX X 256      11.182 -18.510  -3.168  1.00  0.00           H
ATOM   3925  CB  CYX X 256      12.688 -20.070  -2.758  1.00  0.00           C
ATOM   3926  HB2 CYX X 256      13.527 -20.554  -3.269  1.00  0.00           H
ATOM   3927  HB3 CYX X 256      13.031 -19.562  -1.864  1.00  0.00           H
ATOM   3928  SG  CYX X 256      11.651 -21.466  -2.277  1.00  0.00           S
ATOM   3929  C   CYX X 256      13.138 -17.964  -3.969  1.00  0.00           C
ATOM   3930  O   CYX X 256      13.206 -17.020  -3.173  1.00  0.00           O
ATOM   3931  N   ASN X 257      13.934 -18.066  -5.055  1.00  0.00           N
ATOM   3932  H   ASN X 257      14.066 -18.951  -5.518  1.00  0.00           H
ATOM   3933  CA  ASN X 257      15.122 -17.213  -5.111  1.00  0.00           C
ATOM   3934  HA  ASN X 257      15.182 -16.408  -4.379  1.00  0.00           H
ATOM   3935  CB  ASN X 257      16.391 -18.080  -4.918  1.00  0.00           C
ATOM   3936  HB2 ASN X 257      16.690 -18.524  -5.877  1.00  0.00           H
ATOM   3937  HB3 ASN X 257      17.169 -17.393  -4.585  1.00  0.00           H
ATOM   3938  CG  ASN X 257      16.325 -19.203  -3.910  1.00  0.00           C
ATOM   3939  OD1 ASN X 257      16.011 -18.939  -2.738  1.00  0.00           O
ATOM   3940  ND2 ASN X 257      16.698 -20.422  -4.187  1.00  0.00           N
ATOM   3941 HD21 ASN X 257      17.083 -20.593  -5.110  1.00  0.00           H
ATOM   3942 HD22 ASN X 257      16.466 -21.107  -3.479  1.00  0.00           H
ATOM   3943  C   ASN X 257      15.231 -16.533  -6.407  1.00  0.00           C
ATOM   3944  O   ASN X 257      16.147 -15.749  -6.757  1.00  0.00           O
ATOM   3945  N   ASP X 258      14.367 -16.912  -7.419  1.00  0.00           N
ATOM   3946  H   ASP X 258      13.653 -17.626  -7.322  1.00  0.00           H
ATOM   3947  CA  ASP X 258      14.296 -16.325  -8.771  1.00  0.00           C
ATOM   3948  HA  ASP X 258      14.824 -15.366  -8.795  1.00  0.00           H
ATOM   3949  CB  ASP X 258      14.791 -17.408  -9.766  1.00  0.00           C
ATOM   3950  HB2 ASP X 258      14.016 -18.169  -9.656  1.00  0.00           H
ATOM   3951  HB3 ASP X 258      14.726 -17.135 -10.825  1.00  0.00           H
ATOM   3952  CG  ASP X 258      16.140 -18.040  -9.493  1.00  0.00           C
ATOM   3953  OD1 ASP X 258      16.370 -19.242  -9.554  1.00  0.00           O
ATOM   3954  OD2 ASP X 258      17.150 -17.327  -9.329  1.00  0.00           O
ATOM   3955  C   ASP X 258      12.830 -15.889  -9.146  1.00  0.00           C
ATOM   3956  O   ASP X 258      11.869 -16.515  -8.576  1.00  0.00           O
ATOM   3957  N   PRO X 259      12.591 -14.919  -9.956  1.00  0.00           N
ATOM   3958  CD  PRO X 259      13.562 -14.107 -10.606  1.00  0.00           C
ATOM   3959  HD2 PRO X 259      14.339 -14.670 -11.130  1.00  0.00           H
ATOM   3960  HD3 PRO X 259      13.941 -13.391  -9.889  1.00  0.00           H
ATOM   3961  CG  PRO X 259      12.798 -13.281 -11.670  1.00  0.00           C
ATOM   3962  HG2 PRO X 259      12.736 -13.864 -12.588  1.00  0.00           H
ATOM   3963  HG3 PRO X 259      13.330 -12.332 -11.716  1.00  0.00           H
ATOM   3964  CB  PRO X 259      11.414 -13.251 -11.181  1.00  0.00           C
ATOM   3965  HB2 PRO X 259      10.684 -13.005 -11.947  1.00  0.00           H
ATOM   3966  HB3 PRO X 259      11.240 -12.509 -10.407  1.00  0.00           H
ATOM   3967  CA  PRO X 259      11.261 -14.604 -10.464  1.00  0.00           C
ATOM   3968  HA  PRO X 259      10.580 -14.462  -9.625  1.00  0.00           H
ATOM   3969  C   PRO X 259      10.800 -15.632 -11.505  1.00  0.00           C
ATOM   3970  O   PRO X 259      11.605 -16.045 -12.400  1.00  0.00           O
ATOM   3971  N   TYR X 260       9.563 -16.161 -11.425  1.00  0.00           N
ATOM   3972  H   TYR X 260       8.920 -15.792 -10.741  1.00  0.00           H
ATOM   3973  CA  TYR X 260       9.011 -16.994 -12.444  1.00  0.00           C
ATOM   3974  HA  TYR X 260       9.619 -17.862 -12.714  1.00  0.00           H
ATOM   3975  CB  TYR X 260       7.634 -17.571 -11.975  1.00  0.00           C
ATOM   3976  HB2 TYR X 260       7.735 -18.131 -11.046  1.00  0.00           H
ATOM   3977  HB3 TYR X 260       6.957 -16.735 -11.832  1.00  0.00           H
ATOM   3978  CG  TYR X 260       6.991 -18.581 -12.952  1.00  0.00           C
ATOM   3979  CD1 TYR X 260       5.885 -18.307 -13.772  1.00  0.00           C
ATOM   3980  HD1 TYR X 260       5.369 -17.377 -13.644  1.00  0.00           H
ATOM   3981  CE1 TYR X 260       5.345 -19.237 -14.676  1.00  0.00           C
ATOM   3982  HE1 TYR X 260       4.536 -18.895 -15.293  1.00  0.00           H
ATOM   3983  CZ  TYR X 260       5.967 -20.512 -14.832  1.00  0.00           C
ATOM   3984  OH  TYR X 260       5.463 -21.455 -15.656  1.00  0.00           O
ATOM   3985  HH  TYR X 260       4.996 -21.121 -16.429  1.00  0.00           H
ATOM   3986  CE2 TYR X 260       7.097 -20.768 -13.998  1.00  0.00           C
ATOM   3987  HE2 TYR X 260       7.382 -21.813 -13.992  1.00  0.00           H
ATOM   3988  CD2 TYR X 260       7.526 -19.902 -13.004  1.00  0.00           C
ATOM   3989  HD2 TYR X 260       8.351 -20.163 -12.363  1.00  0.00           H
ATOM   3990  C   TYR X 260       8.655 -16.163 -13.773  1.00  0.00           C
ATOM   3991  O   TYR X 260       8.073 -15.109 -13.654  1.00  0.00           O
ATOM   3992  N   PRO X 261       9.081 -16.650 -14.952  1.00  0.00           N
ATOM   3993  CD  PRO X 261       9.884 -17.820 -15.203  1.00  0.00           C
ATOM   3994  HD2 PRO X 261       9.445 -18.750 -14.829  1.00  0.00           H
ATOM   3995  HD3 PRO X 261      10.858 -17.667 -14.746  1.00  0.00           H
ATOM   3996  CG  PRO X 261      10.191 -17.942 -16.705  1.00  0.00           C
ATOM   3997  HG2 PRO X 261       9.481 -18.505 -17.323  1.00  0.00           H
ATOM   3998  HG3 PRO X 261      11.154 -18.377 -16.976  1.00  0.00           H
ATOM   3999  CB  PRO X 261      10.224 -16.443 -17.063  1.00  0.00           C
ATOM   4000  HB2 PRO X 261      10.009 -16.359 -18.132  1.00  0.00           H
ATOM   4001  HB3 PRO X 261      11.188 -16.047 -16.748  1.00  0.00           H
ATOM   4002  CA  PRO X 261       9.181 -15.756 -16.212  1.00  0.00           C
ATOM   4003  HA  PRO X 261       9.468 -14.743 -15.942  1.00  0.00           H
ATOM   4004  C   PRO X 261       7.922 -15.553 -16.962  1.00  0.00           C
ATOM   4005  O   PRO X 261       6.889 -16.188 -16.789  1.00  0.00           O
ATOM   4006  N   GLY X 262       7.940 -14.424 -17.686  1.00  0.00           N
ATOM   4007  H   GLY X 262       8.841 -13.966 -17.654  1.00  0.00           H
ATOM   4008  CA  GLY X 262       6.837 -13.803 -18.458  1.00  0.00           C
ATOM   4009  HA2 GLY X 262       7.202 -13.602 -19.470  1.00  0.00           H
ATOM   4010  HA3 GLY X 262       6.110 -14.606 -18.639  1.00  0.00           H
ATOM   4011  C   GLY X 262       6.167 -12.653 -17.714  1.00  0.00           C
ATOM   4012  O   GLY X 262       4.939 -12.497 -17.793  1.00  0.00           O
ATOM   4013  N   ASN X 263       6.972 -11.822 -17.062  1.00  0.00           N
ATOM   4014  H   ASN X 263       7.959 -12.017 -16.928  1.00  0.00           H
ATOM   4015  CA  ASN X 263       6.382 -10.744 -16.260  1.00  0.00           C
ATOM   4016  HA  ASN X 263       5.434 -10.397 -16.673  1.00  0.00           H
ATOM   4017  CB  ASN X 263       6.115 -11.354 -14.870  1.00  0.00           C
ATOM   4018  HB2 ASN X 263       6.050 -12.440 -14.950  1.00  0.00           H
ATOM   4019  HB3 ASN X 263       6.789 -10.996 -14.094  1.00  0.00           H
ATOM   4020  CG  ASN X 263       4.704 -11.048 -14.436  1.00  0.00           C
ATOM   4021  OD1 ASN X 263       4.549 -10.291 -13.467  1.00  0.00           O
ATOM   4022  ND2 ASN X 263       3.724 -11.601 -15.112  1.00  0.00           N
ATOM   4023 HD21 ASN X 263       4.007 -11.985 -16.009  1.00  0.00           H
ATOM   4024 HD22 ASN X 263       2.792 -11.250 -14.957  1.00  0.00           H
ATOM   4025  C   ASN X 263       7.280  -9.504 -16.280  1.00  0.00           C
ATOM   4026  O   ASN X 263       7.306  -8.851 -15.218  1.00  0.00           O
ATOM   4027  N   ASN X 264       7.755  -9.185 -17.487  1.00  0.00           N
ATOM   4028  H   ASN X 264       7.705  -9.806 -18.290  1.00  0.00           H
ATOM   4029  CA  ASN X 264       8.199  -7.819 -17.858  1.00  0.00           C
ATOM   4030  HA  ASN X 264       8.866  -7.370 -17.107  1.00  0.00           H
ATOM   4031  CB  ASN X 264       9.052  -8.021 -19.053  1.00  0.00           C
ATOM   4032  HB2 ASN X 264       9.701  -8.879 -18.886  1.00  0.00           H
ATOM   4033  HB3 ASN X 264       8.493  -8.389 -19.912  1.00  0.00           H
ATOM   4034  CG  ASN X 264       9.826  -6.860 -19.572  1.00  0.00           C
ATOM   4035  OD1 ASN X 264      10.932  -6.613 -19.172  1.00  0.00           O
ATOM   4036  ND2 ASN X 264       9.298  -5.968 -20.332  1.00  0.00           N
ATOM   4037 HD21 ASN X 264       8.394  -6.106 -20.777  1.00  0.00           H
ATOM   4038 HD22 ASN X 264       9.837  -5.118 -20.305  1.00  0.00           H
ATOM   4039  C   ASN X 264       7.027  -6.806 -18.078  1.00  0.00           C
ATOM   4040  O   ASN X 264       6.054  -7.083 -18.717  1.00  0.00           O
ATOM   4041  N   ASN X 265       7.181  -5.647 -17.469  1.00  0.00           N
ATOM   4042  H   ASN X 265       8.026  -5.549 -16.920  1.00  0.00           H
ATOM   4043  CA  ASN X 265       6.178  -4.560 -17.190  1.00  0.00           C
ATOM   4044  HA  ASN X 265       6.611  -3.779 -16.555  1.00  0.00           H
ATOM   4045  CB  ASN X 265       5.809  -3.942 -18.545  1.00  0.00           C
ATOM   4046  HB2 ASN X 265       6.658  -3.779 -19.201  1.00  0.00           H
ATOM   4047  HB3 ASN X 265       5.197  -4.617 -19.141  1.00  0.00           H
ATOM   4048  CG  ASN X 265       5.163  -2.544 -18.318  1.00  0.00           C
ATOM   4049  OD1 ASN X 265       5.824  -1.557 -17.923  1.00  0.00           O
ATOM   4050  ND2 ASN X 265       3.915  -2.348 -18.704  1.00  0.00           N
ATOM   4051 HD21 ASN X 265       3.521  -3.126 -19.207  1.00  0.00           H
ATOM   4052 HD22 ASN X 265       3.373  -1.547 -18.425  1.00  0.00           H
ATOM   4053  C   ASN X 265       4.891  -4.943 -16.426  1.00  0.00           C
ATOM   4054  O   ASN X 265       4.024  -4.138 -16.246  1.00  0.00           O
ATOM   4055  N   AN1 X 266       4.734  -6.288 -16.113  1.00  0.00           N
ATOM   4056  H   AN1 X 266       5.534  -6.865 -16.346  1.00  0.00           H
ATOM   4057  CA  AN1 X 266       3.633  -6.897 -15.408  1.00  0.00           C
ATOM   4058  HA  AN1 X 266       2.732  -6.345 -15.656  1.00  0.00           H
ATOM   4059  CB  AN1 X 266       3.448  -8.408 -15.640  1.00  0.00           C
ATOM   4060  HB2 AN1 X 266       4.462  -8.801 -15.559  1.00  0.00           H
ATOM   4061  HB3 AN1 X 266       2.753  -8.690 -14.842  1.00  0.00           H
ATOM   4062  CG  AN1 X 266       2.942  -8.832 -17.006  1.00  0.00           C
ATOM   4063  OD1 AN1 X 266       2.949 -10.023 -17.236  1.00  0.00           O
ATOM   4064  ND2 AN1 X 266       2.483  -7.936 -17.908  1.00  0.00           N
ATOM   4065 HD21 AN1 X 266       2.516  -6.945 -17.702  1.00  0.00           H
ATOM   4066 HD22 AN1 X 266       2.058  -8.319 -18.741  1.00  0.00           H
ATOM   4067  C   AN1 X 266       3.755  -6.660 -13.838  1.00  0.00           C
ATOM   4068  O   AN1 X 266       4.451  -7.358 -13.158  1.00  0.00           O
ATOM   4069  N   GLY X 267       2.725  -6.024 -13.240  1.00  0.00           N
ATOM   4070  H   GLY X 267       1.910  -5.678 -13.715  1.00  0.00           H
ATOM   4071  CA  GLY X 267       2.571  -5.950 -11.807  1.00  0.00           C
ATOM   4072  HA2 GLY X 267       2.341  -6.978 -11.552  1.00  0.00           H
ATOM   4073  HA3 GLY X 267       3.463  -5.659 -11.236  1.00  0.00           H
ATOM   4074  C   GLY X 267       1.299  -5.233 -11.295  1.00  0.00           C
ATOM   4075  O   GLY X 267       0.534  -4.597 -12.056  1.00  0.00           O
ATOM   4076  N   VAL X 268       1.117  -5.239  -9.987  1.00  0.00           N
ATOM   4077  H   VAL X 268       1.860  -5.657  -9.452  1.00  0.00           H
ATOM   4078  CA  VAL X 268       0.106  -4.599  -9.124  1.00  0.00           C
ATOM   4079  HA  VAL X 268      -0.136  -3.596  -9.472  1.00  0.00           H
ATOM   4080  CB  VAL X 268      -1.283  -5.301  -9.153  1.00  0.00           C
ATOM   4081  HB  VAL X 268      -1.922  -4.660  -8.545  1.00  0.00           H
ATOM   4082  CG1 VAL X 268      -2.028  -5.439 -10.419  1.00  0.00           C
ATOM   4083 HG11 VAL X 268      -2.360  -4.452 -10.759  1.00  0.00           H
ATOM   4084 HG12 VAL X 268      -1.449  -5.959 -11.179  1.00  0.00           H
ATOM   4085 HG13 VAL X 268      -2.908  -6.001 -10.113  1.00  0.00           H
ATOM   4086  CG2 VAL X 268      -1.158  -6.662  -8.428  1.00  0.00           C
ATOM   4087 HG21 VAL X 268      -2.128  -7.134  -8.259  1.00  0.00           H
ATOM   4088 HG22 VAL X 268      -0.615  -6.668  -7.479  1.00  0.00           H
ATOM   4089 HG23 VAL X 268      -0.664  -7.355  -9.115  1.00  0.00           H
ATOM   4090  C   VAL X 268       0.651  -4.317  -7.690  1.00  0.00           C
ATOM   4091  O   VAL X 268       1.602  -5.030  -7.379  1.00  0.00           O
ATOM   4092  N   LYS X 269       0.181  -3.316  -6.871  1.00  0.00           N
ATOM   4093  H   LYS X 269      -0.531  -2.715  -7.264  1.00  0.00           H
ATOM   4094  CA  LYS X 269       0.822  -2.923  -5.612  1.00  0.00           C
ATOM   4095  HA  LYS X 269       1.754  -2.404  -5.855  1.00  0.00           H
ATOM   4096  CB  LYS X 269      -0.104  -1.920  -4.892  1.00  0.00           C
ATOM   4097  HB2 LYS X 269      -0.342  -0.997  -5.416  1.00  0.00           H
ATOM   4098  HB3 LYS X 269      -1.049  -2.308  -4.526  1.00  0.00           H
ATOM   4099  CG  LYS X 269       0.685  -1.401  -3.724  1.00  0.00           C
ATOM   4100  HG2 LYS X 269       0.863  -2.221  -3.021  1.00  0.00           H
ATOM   4101  HG3 LYS X 269       1.666  -1.213  -4.165  1.00  0.00           H
ATOM   4102  CD  LYS X 269       0.196  -0.197  -2.912  1.00  0.00           C
ATOM   4103  HD2 LYS X 269       0.274   0.670  -3.568  1.00  0.00           H
ATOM   4104  HD3 LYS X 269      -0.829  -0.397  -2.595  1.00  0.00           H
ATOM   4105  CE  LYS X 269       0.970   0.062  -1.625  1.00  0.00           C
ATOM   4106  HE2 LYS X 269       0.572   1.012  -1.272  1.00  0.00           H
ATOM   4107  HE3 LYS X 269       0.621  -0.681  -0.917  1.00  0.00           H
ATOM   4108  NZ  LYS X 269       2.472   0.183  -1.745  1.00  0.00           N
ATOM   4109  HZ1 LYS X 269       2.864  -0.745  -1.842  1.00  0.00           H
ATOM   4110  HZ2 LYS X 269       3.016   0.537  -0.959  1.00  0.00           H
ATOM   4111  HZ3 LYS X 269       2.783   0.651  -2.581  1.00  0.00           H
ATOM   4112  C   LYS X 269       1.296  -4.077  -4.642  1.00  0.00           C
ATOM   4113  O   LYS X 269       0.470  -4.976  -4.444  1.00  0.00           O
ATOM   4114  N   GLY X 270       2.512  -4.042  -4.095  1.00  0.00           N
ATOM   4115  H   GLY X 270       2.998  -3.181  -4.299  1.00  0.00           H
ATOM   4116  CA  GLY X 270       3.166  -5.097  -3.323  1.00  0.00           C
ATOM   4117  HA2 GLY X 270       3.096  -5.925  -4.029  1.00  0.00           H
ATOM   4118  HA3 GLY X 270       4.206  -4.813  -3.199  1.00  0.00           H
ATOM   4119  C   GLY X 270       2.482  -5.323  -1.968  1.00  0.00           C
ATOM   4120  O   GLY X 270       2.371  -4.427  -1.148  1.00  0.00           O
ATOM   4121  N   PHE X 271       1.926  -6.535  -1.752  1.00  0.00           N
ATOM   4122  H   PHE X 271       2.103  -7.274  -2.404  1.00  0.00           H
ATOM   4123  CA  PHE X 271       1.172  -6.866  -0.576  1.00  0.00           C
ATOM   4124  HA  PHE X 271       1.567  -6.429   0.336  1.00  0.00           H
ATOM   4125  CB  PHE X 271      -0.215  -6.310  -0.892  1.00  0.00           C
ATOM   4126  HB2 PHE X 271      -0.226  -5.232  -1.046  1.00  0.00           H
ATOM   4127  HB3 PHE X 271      -0.607  -6.698  -1.826  1.00  0.00           H
ATOM   4128  CG  PHE X 271      -1.195  -6.633   0.215  1.00  0.00           C
ATOM   4129  CD1 PHE X 271      -2.202  -7.552  -0.075  1.00  0.00           C
ATOM   4130  HD1 PHE X 271      -2.404  -7.968  -1.046  1.00  0.00           H
ATOM   4131  CE1 PHE X 271      -3.031  -7.898   1.038  1.00  0.00           C
ATOM   4132  HE1 PHE X 271      -3.845  -8.581   0.897  1.00  0.00           H
ATOM   4133  CZ  PHE X 271      -2.809  -7.377   2.381  1.00  0.00           C
ATOM   4134  HZ  PHE X 271      -3.417  -7.751   3.193  1.00  0.00           H
ATOM   4135  CE2 PHE X 271      -1.727  -6.573   2.591  1.00  0.00           C
ATOM   4136  HE2 PHE X 271      -1.384  -6.232   3.559  1.00  0.00           H
ATOM   4137  CD2 PHE X 271      -0.909  -6.248   1.495  1.00  0.00           C
ATOM   4138  HD2 PHE X 271      -0.041  -5.650   1.743  1.00  0.00           H
ATOM   4139  C   PHE X 271       1.053  -8.377  -0.403  1.00  0.00           C
ATOM   4140  O   PHE X 271       0.924  -9.036  -1.405  1.00  0.00           O
ATOM   4141  N   SER X 272       1.236  -8.996   0.861  1.00  0.00           N
ATOM   4142  H   SER X 272       1.669  -8.374   1.521  1.00  0.00           H
ATOM   4143  CA  SER X 272       0.630 -10.251   1.394  1.00  0.00           C
ATOM   4144  HA  SER X 272      -0.459 -10.309   1.299  1.00  0.00           H
ATOM   4145  CB  SER X 272       1.265 -11.446   0.694  1.00  0.00           C
ATOM   4146  HB2 SER X 272       2.332 -11.242   0.631  1.00  0.00           H
ATOM   4147  HB3 SER X 272       1.050 -12.288   1.355  1.00  0.00           H
ATOM   4148  OG  SER X 272       0.791 -11.621  -0.570  1.00  0.00           O
ATOM   4149  HG  SER X 272       0.822 -10.771  -1.016  1.00  0.00           H
ATOM   4150  C   SER X 272       0.970 -10.341   2.898  1.00  0.00           C
ATOM   4151  O   SER X 272       2.003  -9.797   3.349  1.00  0.00           O
ATOM   4152  N   TYR X 273       0.266 -11.097   3.648  1.00  0.00           N
ATOM   4153  H   TYR X 273      -0.377 -11.759   3.236  1.00  0.00           H
ATOM   4154  CA  TYR X 273       0.757 -11.492   4.998  1.00  0.00           C
ATOM   4155  HA  TYR X 273       1.610 -10.947   5.399  1.00  0.00           H
ATOM   4156  CB  TYR X 273      -0.409 -11.221   5.942  1.00  0.00           C
ATOM   4157  HB2 TYR X 273      -1.326 -11.612   5.496  1.00  0.00           H
ATOM   4158  HB3 TYR X 273      -0.254 -11.822   6.845  1.00  0.00           H
ATOM   4159  CG  TYR X 273      -0.573  -9.734   6.334  1.00  0.00           C
ATOM   4160  CD1 TYR X 273      -1.499  -8.901   5.698  1.00  0.00           C
ATOM   4161  HD1 TYR X 273      -2.078  -9.312   4.892  1.00  0.00           H
ATOM   4162  CE1 TYR X 273      -1.716  -7.538   6.181  1.00  0.00           C
ATOM   4163  HE1 TYR X 273      -2.504  -6.897   5.836  1.00  0.00           H
ATOM   4164  CZ  TYR X 273      -0.931  -7.050   7.262  1.00  0.00           C
ATOM   4165  OH  TYR X 273      -1.110  -5.816   7.733  1.00  0.00           O
ATOM   4166  HH  TYR X 273      -1.938  -5.442   7.425  1.00  0.00           H
ATOM   4167  CE2 TYR X 273       0.005  -7.952   7.846  1.00  0.00           C
ATOM   4168  HE2 TYR X 273       0.666  -7.638   8.645  1.00  0.00           H
ATOM   4169  CD2 TYR X 273       0.122  -9.240   7.427  1.00  0.00           C
ATOM   4170  HD2 TYR X 273       0.758  -9.966   7.931  1.00  0.00           H
ATOM   4171  C   TYR X 273       1.195 -12.981   5.101  1.00  0.00           C
ATOM   4172  O   TYR X 273       0.640 -13.754   4.377  1.00  0.00           O
ATOM   4173  N   LEU X 274       2.202 -13.353   5.875  1.00  0.00           N
ATOM   4174  H   LEU X 274       2.584 -12.630   6.471  1.00  0.00           H
ATOM   4175  CA  LEU X 274       2.989 -14.587   5.715  1.00  0.00           C
ATOM   4176  HA  LEU X 274       2.381 -15.279   5.136  1.00  0.00           H
ATOM   4177  CB  LEU X 274       4.347 -14.227   4.977  1.00  0.00           C
ATOM   4178  HB2 LEU X 274       5.004 -13.662   5.636  1.00  0.00           H
ATOM   4179  HB3 LEU X 274       5.043 -15.057   4.865  1.00  0.00           H
ATOM   4180  CG  LEU X 274       4.119 -13.470   3.615  1.00  0.00           C
ATOM   4181  HG  LEU X 274       3.520 -12.566   3.770  1.00  0.00           H
ATOM   4182  CD1 LEU X 274       5.487 -12.867   3.242  1.00  0.00           C
ATOM   4183 HD11 LEU X 274       5.745 -12.032   3.908  1.00  0.00           H
ATOM   4184 HD12 LEU X 274       5.283 -12.393   2.278  1.00  0.00           H
ATOM   4185 HD13 LEU X 274       6.268 -13.619   3.274  1.00  0.00           H
ATOM   4186  CD2 LEU X 274       3.584 -14.226   2.426  1.00  0.00           C
ATOM   4187 HD21 LEU X 274       2.752 -14.818   2.808  1.00  0.00           H
ATOM   4188 HD22 LEU X 274       3.258 -13.591   1.602  1.00  0.00           H
ATOM   4189 HD23 LEU X 274       4.299 -14.903   1.965  1.00  0.00           H
ATOM   4190  C   LEU X 274       3.308 -15.264   7.040  1.00  0.00           C
ATOM   4191  O   LEU X 274       4.449 -15.637   7.316  1.00  0.00           O
ATOM   4192  N   ASP X 275       2.402 -15.270   8.037  1.00  0.00           N
ATOM   4193  H   ASP X 275       1.472 -14.911   7.849  1.00  0.00           H
ATOM   4194  CA  ASP X 275       2.695 -15.693   9.435  1.00  0.00           C
ATOM   4195  HA  ASP X 275       3.742 -15.437   9.564  1.00  0.00           H
ATOM   4196  CB  ASP X 275       1.999 -14.750  10.449  1.00  0.00           C
ATOM   4197  HB2 ASP X 275       2.203 -13.706  10.196  1.00  0.00           H
ATOM   4198  HB3 ASP X 275       0.909 -14.838  10.399  1.00  0.00           H
ATOM   4199  CG  ASP X 275       2.403 -14.918  11.899  1.00  0.00           C
ATOM   4200  OD1 ASP X 275       2.131 -14.091  12.809  1.00  0.00           O
ATOM   4201  OD2 ASP X 275       3.040 -15.955  12.188  1.00  0.00           O
ATOM   4202  C   ASP X 275       2.390 -17.224   9.637  1.00  0.00           C
ATOM   4203  O   ASP X 275       1.450 -17.618  10.306  1.00  0.00           O
ATOM   4204  N   GLY X 276       3.114 -18.120   8.956  1.00  0.00           N
ATOM   4205  H   GLY X 276       3.968 -17.846   8.480  1.00  0.00           H
ATOM   4206  CA  GLY X 276       3.074 -19.512   9.189  1.00  0.00           C
ATOM   4207  HA2 GLY X 276       3.942 -19.974   8.722  1.00  0.00           H
ATOM   4208  HA3 GLY X 276       3.203 -19.718  10.249  1.00  0.00           H
ATOM   4209  C   GLY X 276       1.869 -20.198   8.584  1.00  0.00           C
ATOM   4210  O   GLY X 276       1.558 -20.085   7.337  1.00  0.00           O
ATOM   4211  N   VAL X 277       1.007 -20.826   9.446  1.00  0.00           N
ATOM   4212  H   VAL X 277       1.270 -20.968  10.405  1.00  0.00           H
ATOM   4213  CA  VAL X 277      -0.341 -21.194   9.108  1.00  0.00           C
ATOM   4214  HA  VAL X 277      -0.297 -21.865   8.255  1.00  0.00           H
ATOM   4215  CB  VAL X 277      -0.862 -22.169  10.286  1.00  0.00           C
ATOM   4216  HB  VAL X 277      -0.095 -22.918  10.501  1.00  0.00           H
ATOM   4217  CG1 VAL X 277      -1.013 -21.324  11.574  1.00  0.00           C
ATOM   4218 HG11 VAL X 277      -1.789 -20.576  11.399  1.00  0.00           H
ATOM   4219 HG12 VAL X 277      -1.439 -21.885  12.405  1.00  0.00           H
ATOM   4220 HG13 VAL X 277      -0.061 -20.830  11.773  1.00  0.00           H
ATOM   4221  CG2 VAL X 277      -2.126 -22.911   9.885  1.00  0.00           C
ATOM   4222 HG21 VAL X 277      -2.423 -23.715  10.553  1.00  0.00           H
ATOM   4223 HG22 VAL X 277      -1.999 -23.298   8.866  1.00  0.00           H
ATOM   4224 HG23 VAL X 277      -2.845 -22.123   9.686  1.00  0.00           H
ATOM   4225  C   VAL X 277      -1.280 -20.021   8.843  1.00  0.00           C
ATOM   4226  O   VAL X 277      -2.214 -20.258   8.028  1.00  0.00           O
ATOM   4227  N   ASN X 278      -0.982 -18.771   9.294  1.00  0.00           N
ATOM   4228  H   ASN X 278      -0.172 -18.719   9.897  1.00  0.00           H
ATOM   4229  CA  ASN X 278      -1.701 -17.488   9.047  1.00  0.00           C
ATOM   4230  HA  ASN X 278      -2.752 -17.724   8.881  1.00  0.00           H
ATOM   4231  CB  ASN X 278      -1.779 -16.747  10.398  1.00  0.00           C
ATOM   4232  HB2 ASN X 278      -0.770 -16.642  10.796  1.00  0.00           H
ATOM   4233  HB3 ASN X 278      -2.227 -15.777  10.167  1.00  0.00           H
ATOM   4234  CG  ASN X 278      -2.633 -17.440  11.483  1.00  0.00           C
ATOM   4235  OD1 ASN X 278      -3.838 -17.496  11.379  1.00  0.00           O
ATOM   4236  ND2 ASN X 278      -1.991 -17.983  12.433  1.00  0.00           N
ATOM   4237 HD21 ASN X 278      -0.996 -17.869  12.538  1.00  0.00           H
ATOM   4238 HD22 ASN X 278      -2.568 -18.574  13.006  1.00  0.00           H
ATOM   4239  C   ASN X 278      -1.261 -16.712   7.795  1.00  0.00           C
ATOM   4240  O   ASN X 278      -1.276 -15.467   7.649  1.00  0.00           O
ATOM   4241  N   THR X 279      -0.698 -17.439   6.839  1.00  0.00           N
ATOM   4242  H   THR X 279      -0.601 -18.438   6.915  1.00  0.00           H
ATOM   4243  CA  THR X 279      -0.223 -16.925   5.533  1.00  0.00           C
ATOM   4244  HA  THR X 279       0.278 -15.970   5.711  1.00  0.00           H
ATOM   4245  CB  THR X 279       0.768 -17.905   4.857  1.00  0.00           C
ATOM   4246  HB  THR X 279       0.395 -18.928   4.830  1.00  0.00           H
ATOM   4247  CG2 THR X 279       1.199 -17.523   3.438  1.00  0.00           C
ATOM   4248 HG21 THR X 279       1.293 -16.444   3.385  1.00  0.00           H
ATOM   4249 HG22 THR X 279       0.379 -17.835   2.792  1.00  0.00           H
ATOM   4250 HG23 THR X 279       2.098 -18.009   3.068  1.00  0.00           H
ATOM   4251  OG1 THR X 279       1.944 -18.036   5.630  1.00  0.00           O
ATOM   4252  HG1 THR X 279       1.688 -18.624   6.344  1.00  0.00           H
ATOM   4253  C   THR X 279      -1.431 -16.661   4.580  1.00  0.00           C
ATOM   4254  O   THR X 279      -2.126 -17.622   4.159  1.00  0.00           O
ATOM   4255  N   TRP X 280      -1.420 -15.436   4.025  1.00  0.00           N
ATOM   4256  H   TRP X 280      -0.711 -14.756   4.297  1.00  0.00           H
ATOM   4257  CA  TRP X 280      -2.426 -14.884   3.231  1.00  0.00           C
ATOM   4258  HA  TRP X 280      -2.996 -15.689   2.764  1.00  0.00           H
ATOM   4259  CB  TRP X 280      -3.365 -14.022   4.069  1.00  0.00           C
ATOM   4260  HB2 TRP X 280      -2.802 -13.475   4.827  1.00  0.00           H
ATOM   4261  HB3 TRP X 280      -3.717 -13.241   3.391  1.00  0.00           H
ATOM   4262  CG  TRP X 280      -4.457 -14.800   4.827  1.00  0.00           C
ATOM   4263  CD1 TRP X 280      -4.260 -15.199   6.077  1.00  0.00           C
ATOM   4264  HD1 TRP X 280      -3.305 -15.063   6.561  1.00  0.00           H
ATOM   4265  NE1 TRP X 280      -5.426 -15.768   6.495  1.00  0.00           N
ATOM   4266  HE1 TRP X 280      -5.647 -16.048   7.443  1.00  0.00           H
ATOM   4267  CE2 TRP X 280      -6.405 -15.820   5.518  1.00  0.00           C
ATOM   4268  CZ2 TRP X 280      -7.759 -16.271   5.491  1.00  0.00           C
ATOM   4269  HZ2 TRP X 280      -8.271 -16.542   6.401  1.00  0.00           H
ATOM   4270  CH2 TRP X 280      -8.554 -16.067   4.363  1.00  0.00           C
ATOM   4271  HH2 TRP X 280      -9.557 -16.454   4.283  1.00  0.00           H
ATOM   4272  CZ3 TRP X 280      -7.858 -15.577   3.164  1.00  0.00           C
ATOM   4273  HZ3 TRP X 280      -8.372 -15.601   2.209  1.00  0.00           H
ATOM   4274  CE3 TRP X 280      -6.474 -15.283   3.155  1.00  0.00           C
ATOM   4275  HE3 TRP X 280      -5.955 -14.947   2.265  1.00  0.00           H
ATOM   4276  CD2 TRP X 280      -5.752 -15.314   4.383  1.00  0.00           C
ATOM   4277  C   TRP X 280      -1.877 -14.049   2.009  1.00  0.00           C
ATOM   4278  O   TRP X 280      -1.348 -12.954   2.098  1.00  0.00           O
ATOM   4279  N   LEU X 281      -2.093 -14.590   0.834  1.00  0.00           N
ATOM   4280  H   LEU X 281      -2.751 -15.349   0.711  1.00  0.00           H
ATOM   4281  CA  LEU X 281      -1.773 -14.011  -0.429  1.00  0.00           C
ATOM   4282  HA  LEU X 281      -1.017 -13.238  -0.243  1.00  0.00           H
ATOM   4283  CB  LEU X 281      -1.149 -15.091  -1.343  1.00  0.00           C
ATOM   4284  HB2 LEU X 281      -1.910 -15.778  -1.738  1.00  0.00           H
ATOM   4285  HB3 LEU X 281      -0.764 -14.484  -2.156  1.00  0.00           H
ATOM   4286  CG  LEU X 281      -0.025 -15.956  -0.754  1.00  0.00           C
ATOM   4287  HG  LEU X 281      -0.466 -16.706  -0.096  1.00  0.00           H
ATOM   4288  CD1 LEU X 281       0.637 -16.609  -1.962  1.00  0.00           C
ATOM   4289 HD11 LEU X 281      -0.126 -17.249  -2.420  1.00  0.00           H
ATOM   4290 HD12 LEU X 281       1.436 -17.241  -1.565  1.00  0.00           H
ATOM   4291 HD13 LEU X 281       1.070 -15.936  -2.703  1.00  0.00           H
ATOM   4292  CD2 LEU X 281       1.075 -14.924  -0.344  1.00  0.00           C
ATOM   4293 HD21 LEU X 281       0.745 -14.404   0.556  1.00  0.00           H
ATOM   4294 HD22 LEU X 281       1.953 -15.525  -0.145  1.00  0.00           H
ATOM   4295 HD23 LEU X 281       1.309 -14.151  -1.087  1.00  0.00           H
ATOM   4296  C   LEU X 281      -2.973 -13.323  -1.169  1.00  0.00           C
ATOM   4297  O   LEU X 281      -4.006 -13.931  -1.377  1.00  0.00           O
ATOM   4298  N   GLY X 282      -2.888 -11.983  -1.472  1.00  0.00           N
ATOM   4299  H   GLY X 282      -2.014 -11.500  -1.275  1.00  0.00           H
ATOM   4300  CA  GLY X 282      -3.901 -11.122  -2.093  1.00  0.00           C
ATOM   4301  HA2 GLY X 282      -4.845 -11.614  -1.897  1.00  0.00           H
ATOM   4302  HA3 GLY X 282      -3.802 -10.179  -1.551  1.00  0.00           H
ATOM   4303  C   GLY X 282      -3.632 -11.064  -3.535  1.00  0.00           C
ATOM   4304  O   GLY X 282      -2.515 -10.807  -3.965  1.00  0.00           O
ATOM   4305  N   ARG X 283      -4.742 -11.112  -4.328  1.00  0.00           N
ATOM   4306  H   ARG X 283      -5.644 -11.206  -3.893  1.00  0.00           H
ATOM   4307  CA  ARG X 283      -4.622 -10.881  -5.831  1.00  0.00           C
ATOM   4308  HA  ARG X 283      -3.820 -10.164  -5.989  1.00  0.00           H
ATOM   4309  CB  ARG X 283      -4.230 -12.230  -6.404  1.00  0.00           C
ATOM   4310  HB2 ARG X 283      -4.034 -12.105  -7.469  1.00  0.00           H
ATOM   4311  HB3 ARG X 283      -3.317 -12.588  -5.932  1.00  0.00           H
ATOM   4312  CG  ARG X 283      -5.300 -13.337  -6.330  1.00  0.00           C
ATOM   4313  HG2 ARG X 283      -5.561 -13.432  -5.270  1.00  0.00           H
ATOM   4314  HG3 ARG X 283      -6.184 -13.085  -6.912  1.00  0.00           H
ATOM   4315  CD  ARG X 283      -4.848 -14.678  -6.821  1.00  0.00           C
ATOM   4316  HD2 ARG X 283      -4.451 -14.487  -7.815  1.00  0.00           H
ATOM   4317  HD3 ARG X 283      -4.016 -15.023  -6.194  1.00  0.00           H
ATOM   4318  NE  ARG X 283      -6.029 -15.555  -6.779  1.00  0.00           N
ATOM   4319  HE  ARG X 283      -6.927 -15.101  -6.658  1.00  0.00           H
ATOM   4320  CZ  ARG X 283      -6.103 -16.862  -6.795  1.00  0.00           C
ATOM   4321  NH1 ARG X 283      -5.108 -17.692  -6.949  1.00  0.00           N
ATOM   4322 HH11 ARG X 283      -4.197 -17.255  -7.043  1.00  0.00           H
ATOM   4323 HH12 ARG X 283      -5.261 -18.678  -7.093  1.00  0.00           H
ATOM   4324  NH2 ARG X 283      -7.320 -17.338  -6.604  1.00  0.00           N
ATOM   4325 HH21 ARG X 283      -8.111 -16.701  -6.625  1.00  0.00           H
ATOM   4326 HH22 ARG X 283      -7.406 -18.348  -6.641  1.00  0.00           H
ATOM   4327  C   ARG X 283      -5.941 -10.406  -6.485  1.00  0.00           C
ATOM   4328  O   ARG X 283      -7.036 -10.530  -5.932  1.00  0.00           O
ATOM   4329  N   THR X 284      -5.773  -9.986  -7.723  1.00  0.00           N
ATOM   4330  H   THR X 284      -4.903 -10.088  -8.222  1.00  0.00           H
ATOM   4331  CA  THR X 284      -6.884  -9.734  -8.679  1.00  0.00           C
ATOM   4332  HA  THR X 284      -7.660  -9.143  -8.191  1.00  0.00           H
ATOM   4333  CB  THR X 284      -6.427  -8.964  -9.962  1.00  0.00           C
ATOM   4334  HB  THR X 284      -7.178  -9.022 -10.748  1.00  0.00           H
ATOM   4335  CG2 THR X 284      -6.102  -7.541  -9.796  1.00  0.00           C
ATOM   4336 HG21 THR X 284      -7.008  -7.097  -9.362  1.00  0.00           H
ATOM   4337 HG22 THR X 284      -5.747  -7.209 -10.767  1.00  0.00           H
ATOM   4338 HG23 THR X 284      -5.305  -7.357  -9.080  1.00  0.00           H
ATOM   4339  OG1 THR X 284      -5.391  -9.726 -10.460  1.00  0.00           O
ATOM   4340  HG1 THR X 284      -5.701 -10.312 -11.155  1.00  0.00           H
ATOM   4341  C   THR X 284      -7.593 -11.039  -9.056  1.00  0.00           C
ATOM   4342  O   THR X 284      -7.006 -12.061  -9.099  1.00  0.00           O
ATOM   4343  N   ILE X 285      -8.952 -11.064  -9.124  1.00  0.00           N
ATOM   4344  H   ILE X 285      -9.447 -10.184  -9.065  1.00  0.00           H
ATOM   4345  CA  ILE X 285      -9.726 -12.279  -9.506  1.00  0.00           C
ATOM   4346  HA  ILE X 285      -9.410 -13.142  -8.922  1.00  0.00           H
ATOM   4347  CB  ILE X 285     -11.280 -12.077  -9.281  1.00  0.00           C
ATOM   4348  HB  ILE X 285     -11.524 -11.205  -9.904  1.00  0.00           H
ATOM   4349  CG2 ILE X 285     -12.104 -13.269  -9.831  1.00  0.00           C
ATOM   4350 HG21 ILE X 285     -11.885 -14.204  -9.310  1.00  0.00           H
ATOM   4351 HG22 ILE X 285     -11.922 -13.582 -10.858  1.00  0.00           H
ATOM   4352 HG23 ILE X 285     -13.135 -13.038  -9.584  1.00  0.00           H
ATOM   4353  CG1 ILE X 285     -11.619 -11.752  -7.805  1.00  0.00           C
ATOM   4354 HG12 ILE X 285     -11.486 -12.693  -7.284  1.00  0.00           H
ATOM   4355 HG13 ILE X 285     -10.931 -11.044  -7.336  1.00  0.00           H
ATOM   4356  CD1 ILE X 285     -12.973 -11.134  -7.614  1.00  0.00           C
ATOM   4357 HD11 ILE X 285     -13.751 -11.666  -8.165  1.00  0.00           H
ATOM   4358 HD12 ILE X 285     -13.015 -10.052  -7.747  1.00  0.00           H
ATOM   4359 HD13 ILE X 285     -13.133 -11.258  -6.539  1.00  0.00           H
ATOM   4360  C   ILE X 285      -9.375 -12.623 -10.985  1.00  0.00           C
ATOM   4361  O   ILE X 285      -9.306 -13.795 -11.415  1.00  0.00           O
ATOM   4362  N   SER X 286      -9.239 -11.605 -11.839  1.00  0.00           N
ATOM   4363  H   SER X 286      -9.359 -10.656 -11.517  1.00  0.00           H
ATOM   4364  CA  SER X 286      -8.783 -11.789 -13.231  1.00  0.00           C
ATOM   4365  HA  SER X 286      -9.208 -12.690 -13.664  1.00  0.00           H
ATOM   4366  CB  SER X 286      -9.132 -10.566 -14.079  1.00  0.00           C
ATOM   4367  HB2 SER X 286     -10.196 -10.337 -14.136  1.00  0.00           H
ATOM   4368  HB3 SER X 286      -8.623  -9.755 -13.561  1.00  0.00           H
ATOM   4369  OG  SER X 286      -8.502 -10.664 -15.427  1.00  0.00           O
ATOM   4370  HG  SER X 286      -8.483  -9.799 -15.850  1.00  0.00           H
ATOM   4371  C   SER X 286      -7.230 -12.040 -13.302  1.00  0.00           C
ATOM   4372  O   SER X 286      -6.475 -11.632 -12.487  1.00  0.00           O
ATOM   4373  N   ILE X 287      -6.886 -12.922 -14.222  1.00  0.00           N
ATOM   4374  H   ILE X 287      -7.653 -13.392 -14.692  1.00  0.00           H
ATOM   4375  CA  ILE X 287      -5.481 -13.283 -14.513  1.00  0.00           C
ATOM   4376  HA  ILE X 287      -4.818 -13.168 -13.666  1.00  0.00           H
ATOM   4377  CB  ILE X 287      -5.342 -14.621 -15.214  1.00  0.00           C
ATOM   4378  HB  ILE X 287      -5.864 -14.463 -16.158  1.00  0.00           H
ATOM   4379  CG2 ILE X 287      -3.859 -14.927 -15.405  1.00  0.00           C
ATOM   4380 HG21 ILE X 287      -3.340 -14.896 -14.450  1.00  0.00           H
ATOM   4381 HG22 ILE X 287      -3.453 -14.156 -16.069  1.00  0.00           H
ATOM   4382 HG23 ILE X 287      -3.773 -15.850 -15.976  1.00  0.00           H
ATOM   4383  CG1 ILE X 287      -5.996 -15.745 -14.436  1.00  0.00           C
ATOM   4384 HG12 ILE X 287      -5.305 -16.589 -14.510  1.00  0.00           H
ATOM   4385 HG13 ILE X 287      -6.139 -15.385 -13.411  1.00  0.00           H
ATOM   4386  CD1 ILE X 287      -7.336 -16.176 -14.998  1.00  0.00           C
ATOM   4387 HD11 ILE X 287      -7.275 -16.432 -16.055  1.00  0.00           H
ATOM   4388 HD12 ILE X 287      -8.080 -15.380 -14.931  1.00  0.00           H
ATOM   4389 HD13 ILE X 287      -7.618 -17.084 -14.479  1.00  0.00           H
ATOM   4390  C   ILE X 287      -4.935 -12.180 -15.406  1.00  0.00           C
ATOM   4391  O   ILE X 287      -3.810 -11.710 -15.212  1.00  0.00           O
ATOM   4392  N   ALA X 288      -5.678 -11.661 -16.410  1.00  0.00           N
ATOM   4393  H   ALA X 288      -6.642 -11.930 -16.561  1.00  0.00           H
ATOM   4394  CA  ALA X 288      -5.143 -10.829 -17.419  1.00  0.00           C
ATOM   4395  HA  ALA X 288      -4.061 -10.963 -17.295  1.00  0.00           H
ATOM   4396  CB  ALA X 288      -5.569 -11.405 -18.821  1.00  0.00           C
ATOM   4397  HB1 ALA X 288      -6.596 -11.173 -19.102  1.00  0.00           H
ATOM   4398  HB2 ALA X 288      -5.441 -12.473 -18.950  1.00  0.00           H
ATOM   4399  HB3 ALA X 288      -4.984 -10.990 -19.647  1.00  0.00           H
ATOM   4400  C   ALA X 288      -5.396  -9.339 -17.219  1.00  0.00           C
ATOM   4401  O   ALA X 288      -4.869  -8.508 -17.975  1.00  0.00           O
ATOM   4402  N   SER X 289      -6.150  -8.889 -16.166  1.00  0.00           N
ATOM   4403  H   SER X 289      -6.514  -9.538 -15.472  1.00  0.00           H
ATOM   4404  CA  SER X 289      -6.535  -7.489 -15.930  1.00  0.00           C
ATOM   4405  HA  SER X 289      -5.728  -6.834 -16.240  1.00  0.00           H
ATOM   4406  CB  SER X 289      -7.908  -7.146 -16.666  1.00  0.00           C
ATOM   4407  HB2 SER X 289      -8.443  -6.386 -16.090  1.00  0.00           H
ATOM   4408  HB3 SER X 289      -7.646  -6.789 -17.662  1.00  0.00           H
ATOM   4409  OG  SER X 289      -8.732  -8.289 -16.721  1.00  0.00           O
ATOM   4410  HG  SER X 289      -8.782  -8.458 -17.672  1.00  0.00           H
ATOM   4411  C   SER X 289      -6.674  -7.115 -14.498  1.00  0.00           C
ATOM   4412  O   SER X 289      -6.949  -7.921 -13.617  1.00  0.00           O
ATOM   4413  N   ARG X 290      -6.463  -5.828 -14.304  1.00  0.00           N
ATOM   4414  H   ARG X 290      -6.200  -5.288 -15.117  1.00  0.00           H
ATOM   4415  CA  ARG X 290      -6.855  -5.065 -13.058  1.00  0.00           C
ATOM   4416  HA  ARG X 290      -6.439  -5.594 -12.206  1.00  0.00           H
ATOM   4417  CB  ARG X 290      -6.134  -3.619 -13.155  1.00  0.00           C
ATOM   4418  HB2 ARG X 290      -6.591  -3.189 -14.043  1.00  0.00           H
ATOM   4419  HB3 ARG X 290      -6.388  -3.116 -12.217  1.00  0.00           H
ATOM   4420  CG  ARG X 290      -4.569  -3.674 -13.233  1.00  0.00           C
ATOM   4421  HG2 ARG X 290      -4.230  -4.356 -12.457  1.00  0.00           H
ATOM   4422  HG3 ARG X 290      -4.253  -4.003 -14.233  1.00  0.00           H
ATOM   4423  CD  ARG X 290      -3.985  -2.289 -12.943  1.00  0.00           C
ATOM   4424  HD2 ARG X 290      -4.155  -1.609 -13.771  1.00  0.00           H
ATOM   4425  HD3 ARG X 290      -4.344  -1.801 -12.028  1.00  0.00           H
ATOM   4426  NE  ARG X 290      -2.530  -2.306 -12.842  1.00  0.00           N
ATOM   4427  HE  ARG X 290      -2.006  -3.079 -13.228  1.00  0.00           H
ATOM   4428  CZ  ARG X 290      -1.728  -1.243 -12.648  1.00  0.00           C
ATOM   4429  NH1 ARG X 290      -2.159  -0.094 -12.302  1.00  0.00           N
ATOM   4430 HH11 ARG X 290      -3.071  -0.053 -11.854  1.00  0.00           H
ATOM   4431 HH12 ARG X 290      -1.413   0.564 -12.104  1.00  0.00           H
ATOM   4432  NH2 ARG X 290      -0.463  -1.420 -12.877  1.00  0.00           N
ATOM   4433 HH21 ARG X 290      -0.201  -2.369 -13.078  1.00  0.00           H
ATOM   4434 HH22 ARG X 290       0.182  -0.675 -12.685  1.00  0.00           H
ATOM   4435  C   ARG X 290      -8.389  -5.097 -12.853  1.00  0.00           C
ATOM   4436  O   ARG X 290      -9.020  -4.067 -13.052  1.00  0.00           O
ATOM   4437  N   SER X 291      -8.969  -6.262 -12.467  1.00  0.00           N
ATOM   4438  H   SER X 291      -8.350  -7.050 -12.328  1.00  0.00           H
ATOM   4439  CA  SER X 291     -10.437  -6.548 -12.416  1.00  0.00           C
ATOM   4440  HA  SER X 291     -10.867  -5.562 -12.238  1.00  0.00           H
ATOM   4441  CB  SER X 291     -10.851  -7.049 -13.805  1.00  0.00           C
ATOM   4442  HB2 SER X 291     -10.736  -6.292 -14.582  1.00  0.00           H
ATOM   4443  HB3 SER X 291     -10.333  -7.960 -14.123  1.00  0.00           H
ATOM   4444  OG  SER X 291     -12.318  -7.303 -13.809  1.00  0.00           O
ATOM   4445  HG  SER X 291     -12.524  -8.232 -13.670  1.00  0.00           H
ATOM   4446  C   SER X 291     -10.774  -7.467 -11.260  1.00  0.00           C
ATOM   4447  O   SER X 291     -10.285  -8.571 -11.092  1.00  0.00           O
ATOM   4448  N   GLY X 292     -11.628  -7.036 -10.372  1.00  0.00           N
ATOM   4449  H   GLY X 292     -11.950  -6.091 -10.496  1.00  0.00           H
ATOM   4450  CA  GLY X 292     -11.832  -7.675  -9.109  1.00  0.00           C
ATOM   4451  HA2 GLY X 292     -12.743  -7.304  -8.646  1.00  0.00           H
ATOM   4452  HA3 GLY X 292     -11.996  -8.731  -9.295  1.00  0.00           H
ATOM   4453  C   GLY X 292     -10.582  -7.661  -8.130  1.00  0.00           C
ATOM   4454  O   GLY X 292      -9.439  -7.423  -8.542  1.00  0.00           O
ATOM   4455  N   TYR X 293     -10.830  -8.165  -6.945  1.00  0.00           N
ATOM   4456  H   TYR X 293     -11.799  -8.318  -6.692  1.00  0.00           H
ATOM   4457  CA  TYR X 293      -9.826  -8.473  -5.897  1.00  0.00           C
ATOM   4458  HA  TYR X 293      -8.928  -8.914  -6.310  1.00  0.00           H
ATOM   4459  CB  TYR X 293      -9.359  -7.219  -5.091  1.00  0.00           C
ATOM   4460  HB2 TYR X 293      -9.407  -6.317  -5.700  1.00  0.00           H
ATOM   4461  HB3 TYR X 293     -10.050  -6.972  -4.276  1.00  0.00           H
ATOM   4462  CG  TYR X 293      -7.869  -7.422  -4.707  1.00  0.00           C
ATOM   4463  CD1 TYR X 293      -7.621  -8.006  -3.468  1.00  0.00           C
ATOM   4464  HD1 TYR X 293      -8.451  -8.215  -2.819  1.00  0.00           H
ATOM   4465  CE1 TYR X 293      -6.294  -8.170  -3.067  1.00  0.00           C
ATOM   4466  HE1 TYR X 293      -6.097  -8.472  -2.044  1.00  0.00           H
ATOM   4467  CZ  TYR X 293      -5.208  -7.870  -3.935  1.00  0.00           C
ATOM   4468  OH  TYR X 293      -3.869  -7.979  -3.626  1.00  0.00           O
ATOM   4469  HH  TYR X 293      -3.409  -7.303  -4.123  1.00  0.00           H
ATOM   4470  CE2 TYR X 293      -5.514  -7.372  -5.229  1.00  0.00           C
ATOM   4471  HE2 TYR X 293      -4.727  -7.041  -5.877  1.00  0.00           H
ATOM   4472  CD2 TYR X 293      -6.851  -7.168  -5.613  1.00  0.00           C
ATOM   4473  HD2 TYR X 293      -7.048  -6.723  -6.572  1.00  0.00           H
ATOM   4474  C   TYR X 293     -10.350  -9.631  -5.034  1.00  0.00           C
ATOM   4475  O   TYR X 293     -11.568  -9.741  -4.833  1.00  0.00           O
ATOM   4476  N   GLU X 294      -9.450 -10.390  -4.395  1.00  0.00           N
ATOM   4477  H   GLU X 294      -8.476 -10.114  -4.405  1.00  0.00           H
ATOM   4478  CA  GLU X 294      -9.788 -11.520  -3.477  1.00  0.00           C
ATOM   4479  HA  GLU X 294     -10.632 -11.306  -2.818  1.00  0.00           H
ATOM   4480  CB  GLU X 294     -10.124 -12.769  -4.293  1.00  0.00           C
ATOM   4481  HB2 GLU X 294     -10.081 -13.600  -3.591  1.00  0.00           H
ATOM   4482  HB3 GLU X 294     -11.147 -12.580  -4.621  1.00  0.00           H
ATOM   4483  CG  GLU X 294      -9.210 -13.239  -5.391  1.00  0.00           C
ATOM   4484  HG2 GLU X 294      -9.202 -12.436  -6.118  1.00  0.00           H
ATOM   4485  HG3 GLU X 294      -8.237 -13.306  -4.900  1.00  0.00           H
ATOM   4486  CD  GLU X 294      -9.534 -14.591  -6.061  1.00  0.00           C
ATOM   4487  OE1 GLU X 294     -10.360 -15.357  -5.516  1.00  0.00           O
ATOM   4488  OE2 GLU X 294      -9.004 -14.989  -7.094  1.00  0.00           O
ATOM   4489  C   GLU X 294      -8.540 -11.998  -2.601  1.00  0.00           C
ATOM   4490  O   GLU X 294      -7.363 -11.777  -3.036  1.00  0.00           O
ATOM   4491  N   MET X 295      -8.724 -12.593  -1.391  1.00  0.00           N
ATOM   4492  H   MET X 295      -9.683 -12.791  -1.125  1.00  0.00           H
ATOM   4493  CA  MET X 295      -7.576 -13.012  -0.575  1.00  0.00           C
ATOM   4494  HA  MET X 295      -6.598 -12.808  -1.023  1.00  0.00           H
ATOM   4495  CB  MET X 295      -7.684 -12.490   0.851  1.00  0.00           C
ATOM   4496  HB2 MET X 295      -8.619 -12.674   1.383  1.00  0.00           H
ATOM   4497  HB3 MET X 295      -7.095 -13.239   1.381  1.00  0.00           H
ATOM   4498  CG  MET X 295      -7.331 -11.031   1.195  1.00  0.00           C
ATOM   4499  HG2 MET X 295      -8.060 -10.323   0.800  1.00  0.00           H
ATOM   4500  HG3 MET X 295      -7.332 -10.970   2.280  1.00  0.00           H
ATOM   4501  SD  MET X 295      -5.694 -10.501   0.687  1.00  0.00           S
ATOM   4502  CE  MET X 295      -4.666 -11.674   1.560  1.00  0.00           C
ATOM   4503  HE1 MET X 295      -5.081 -11.606   2.567  1.00  0.00           H
ATOM   4504  HE2 MET X 295      -4.628 -12.653   1.081  1.00  0.00           H
ATOM   4505  HE3 MET X 295      -3.651 -11.302   1.606  1.00  0.00           H
ATOM   4506  C   MET X 295      -7.722 -14.557  -0.458  1.00  0.00           C
ATOM   4507  O   MET X 295      -8.861 -15.084  -0.246  1.00  0.00           O
ATOM   4508  N   LEU X 296      -6.574 -15.240  -0.346  1.00  0.00           N
ATOM   4509  H   LEU X 296      -5.738 -14.674  -0.438  1.00  0.00           H
ATOM   4510  CA  LEU X 296      -6.467 -16.697  -0.124  1.00  0.00           C
ATOM   4511  HA  LEU X 296      -7.351 -17.117   0.348  1.00  0.00           H
ATOM   4512  CB  LEU X 296      -6.381 -17.381  -1.496  1.00  0.00           C
ATOM   4513  HB2 LEU X 296      -5.395 -17.155  -1.889  1.00  0.00           H
ATOM   4514  HB3 LEU X 296      -6.293 -18.435  -1.197  1.00  0.00           H
ATOM   4515  CG  LEU X 296      -7.559 -17.173  -2.509  1.00  0.00           C
ATOM   4516  HG  LEU X 296      -8.429 -16.805  -1.967  1.00  0.00           H
ATOM   4517  CD1 LEU X 296      -7.293 -16.070  -3.502  1.00  0.00           C
ATOM   4518 HD11 LEU X 296      -7.104 -15.094  -3.066  1.00  0.00           H
ATOM   4519 HD12 LEU X 296      -8.072 -15.928  -4.245  1.00  0.00           H
ATOM   4520 HD13 LEU X 296      -6.357 -16.355  -4.001  1.00  0.00           H
ATOM   4521  CD2 LEU X 296      -7.973 -18.421  -3.183  1.00  0.00           C
ATOM   4522 HD21 LEU X 296      -8.904 -18.370  -3.737  1.00  0.00           H
ATOM   4523 HD22 LEU X 296      -7.308 -18.650  -4.015  1.00  0.00           H
ATOM   4524 HD23 LEU X 296      -7.845 -19.248  -2.470  1.00  0.00           H
ATOM   4525  C   LEU X 296      -5.314 -17.113   0.733  1.00  0.00           C
ATOM   4526  O   LEU X 296      -4.168 -16.599   0.651  1.00  0.00           O
ATOM   4527  N   LYS X 297      -5.654 -18.045   1.613  1.00  0.00           N
ATOM   4528  H   LYS X 297      -6.585 -18.432   1.553  1.00  0.00           H
ATOM   4529  CA  LYS X 297      -4.769 -18.565   2.738  1.00  0.00           C
ATOM   4530  HA  LYS X 297      -4.205 -17.720   3.130  1.00  0.00           H
ATOM   4531  CB  LYS X 297      -5.837 -19.029   3.812  1.00  0.00           C
ATOM   4532  HB2 LYS X 297      -6.656 -18.321   3.894  1.00  0.00           H
ATOM   4533  HB3 LYS X 297      -6.147 -20.042   3.553  1.00  0.00           H
ATOM   4534  CG  LYS X 297      -5.094 -19.058   5.233  1.00  0.00           C
ATOM   4535  HG2 LYS X 297      -4.208 -19.697   5.273  1.00  0.00           H
ATOM   4536  HG3 LYS X 297      -4.777 -18.092   5.606  1.00  0.00           H
ATOM   4537  CD  LYS X 297      -6.098 -19.743   6.178  1.00  0.00           C
ATOM   4538  HD2 LYS X 297      -7.064 -19.230   6.198  1.00  0.00           H
ATOM   4539  HD3 LYS X 297      -6.337 -20.730   5.781  1.00  0.00           H
ATOM   4540  CE  LYS X 297      -5.481 -19.881   7.581  1.00  0.00           C
ATOM   4541  HE2 LYS X 297      -4.583 -20.495   7.494  1.00  0.00           H
ATOM   4542  HE3 LYS X 297      -5.184 -18.878   7.879  1.00  0.00           H
ATOM   4543  NZ  LYS X 297      -6.421 -20.353   8.582  1.00  0.00           N
ATOM   4544  HZ1 LYS X 297      -6.415 -21.359   8.606  1.00  0.00           H
ATOM   4545  HZ2 LYS X 297      -7.391 -20.111   8.455  1.00  0.00           H
ATOM   4546  HZ3 LYS X 297      -6.019 -20.096   9.475  1.00  0.00           H
ATOM   4547  C   LYS X 297      -3.857 -19.650   2.136  1.00  0.00           C
ATOM   4548  O   LYS X 297      -4.366 -20.612   1.592  1.00  0.00           O
ATOM   4549  N   VAL X 298      -2.551 -19.478   2.087  1.00  0.00           N
ATOM   4550  H   VAL X 298      -2.206 -18.790   2.748  1.00  0.00           H
ATOM   4551  CA  VAL X 298      -1.542 -20.334   1.532  1.00  0.00           C
ATOM   4552  HA  VAL X 298      -2.103 -21.253   1.361  1.00  0.00           H
ATOM   4553  CB  VAL X 298      -0.934 -19.743   0.269  1.00  0.00           C
ATOM   4554  HB  VAL X 298      -0.335 -18.883   0.583  1.00  0.00           H
ATOM   4555  CG1 VAL X 298       0.127 -20.673  -0.470  1.00  0.00           C
ATOM   4556 HG11 VAL X 298      -0.228 -21.505  -1.074  1.00  0.00           H
ATOM   4557 HG12 VAL X 298       0.649 -20.068  -1.203  1.00  0.00           H
ATOM   4558 HG13 VAL X 298       0.718 -21.102   0.347  1.00  0.00           H
ATOM   4559  CG2 VAL X 298      -1.925 -19.339  -0.763  1.00  0.00           C
ATOM   4560 HG21 VAL X 298      -2.613 -18.665  -0.241  1.00  0.00           H
ATOM   4561 HG22 VAL X 298      -2.482 -20.230  -1.051  1.00  0.00           H
ATOM   4562 HG23 VAL X 298      -1.450 -18.830  -1.603  1.00  0.00           H
ATOM   4563  C   VAL X 298      -0.504 -20.666   2.597  1.00  0.00           C
ATOM   4564  O   VAL X 298       0.613 -20.183   2.530  1.00  0.00           O
ATOM   4565  N   PRO X 299      -0.750 -21.703   3.408  1.00  0.00           N
ATOM   4566  CD  PRO X 299      -2.006 -22.462   3.511  1.00  0.00           C
ATOM   4567  HD2 PRO X 299      -2.075 -23.148   2.666  1.00  0.00           H
ATOM   4568  HD3 PRO X 299      -2.801 -21.724   3.537  1.00  0.00           H
ATOM   4569  CG  PRO X 299      -1.936 -23.226   4.862  1.00  0.00           C
ATOM   4570  HG2 PRO X 299      -2.580 -24.095   4.842  1.00  0.00           H
ATOM   4571  HG3 PRO X 299      -2.222 -22.673   5.758  1.00  0.00           H
ATOM   4572  CB  PRO X 299      -0.434 -23.386   5.010  1.00  0.00           C
ATOM   4573  HB2 PRO X 299      -0.085 -24.213   4.383  1.00  0.00           H
ATOM   4574  HB3 PRO X 299      -0.154 -23.552   6.046  1.00  0.00           H
ATOM   4575  CA  PRO X 299       0.097 -22.032   4.524  1.00  0.00           C
ATOM   4576  HA  PRO X 299      -0.047 -21.370   5.376  1.00  0.00           H
ATOM   4577  C   PRO X 299       1.548 -22.087   4.153  1.00  0.00           C
ATOM   4578  O   PRO X 299       1.841 -22.950   3.307  1.00  0.00           O
ATOM   4579  N   ASN X 300       2.481 -21.264   4.732  1.00  0.00           N
ATOM   4580  H   ASN X 300       2.167 -20.697   5.507  1.00  0.00           H
ATOM   4581  CA  ASN X 300       3.963 -21.385   4.572  1.00  0.00           C
ATOM   4582  HA  ASN X 300       4.347 -20.508   5.091  1.00  0.00           H
ATOM   4583  CB  ASN X 300       4.579 -22.611   5.296  1.00  0.00           C
ATOM   4584  HB2 ASN X 300       4.328 -23.485   4.695  1.00  0.00           H
ATOM   4585  HB3 ASN X 300       5.656 -22.467   5.345  1.00  0.00           H
ATOM   4586  CG  ASN X 300       3.989 -22.692   6.715  1.00  0.00           C
ATOM   4587  OD1 ASN X 300       2.957 -23.282   6.977  1.00  0.00           O
ATOM   4588  ND2 ASN X 300       4.714 -22.245   7.698  1.00  0.00           N
ATOM   4589 HD21 ASN X 300       5.666 -21.943   7.541  1.00  0.00           H
ATOM   4590 HD22 ASN X 300       4.297 -22.396   8.598  1.00  0.00           H
ATOM   4591  C   ASN X 300       4.441 -21.137   3.140  1.00  0.00           C
ATOM   4592  O   ASN X 300       5.397 -21.730   2.701  1.00  0.00           O
ATOM   4593  N   ALA X 301       3.792 -20.339   2.324  1.00  0.00           N
ATOM   4594  H   ALA X 301       2.931 -19.920   2.663  1.00  0.00           H
ATOM   4595  CA  ALA X 301       4.215 -19.915   1.034  1.00  0.00           C
ATOM   4596  HA  ALA X 301       4.079 -20.735   0.320  1.00  0.00           H
ATOM   4597  CB  ALA X 301       3.291 -18.762   0.472  1.00  0.00           C
ATOM   4598  HB1 ALA X 301       2.222 -18.964   0.606  1.00  0.00           H
ATOM   4599  HB2 ALA X 301       3.491 -18.594  -0.586  1.00  0.00           H
ATOM   4600  HB3 ALA X 301       3.559 -17.816   0.933  1.00  0.00           H
ATOM   4601  C   ALA X 301       5.670 -19.346   0.899  1.00  0.00           C
ATOM   4602  O   ALA X 301       6.312 -19.419  -0.141  1.00  0.00           O
ATOM   4603  N   LEU X 302       6.147 -18.795   2.043  1.00  0.00           N
ATOM   4604  H   LEU X 302       5.503 -18.615   2.797  1.00  0.00           H
ATOM   4605  CA  LEU X 302       7.477 -18.111   2.181  1.00  0.00           C
ATOM   4606  HA  LEU X 302       7.526 -17.432   1.331  1.00  0.00           H
ATOM   4607  CB  LEU X 302       7.422 -17.166   3.364  1.00  0.00           C
ATOM   4608  HB2 LEU X 302       6.585 -16.475   3.261  1.00  0.00           H
ATOM   4609  HB3 LEU X 302       7.106 -17.763   4.218  1.00  0.00           H
ATOM   4610  CG  LEU X 302       8.680 -16.416   3.665  1.00  0.00           C
ATOM   4611  HG  LEU X 302       9.483 -17.145   3.772  1.00  0.00           H
ATOM   4612  CD1 LEU X 302       8.978 -15.390   2.517  1.00  0.00           C
ATOM   4613 HD11 LEU X 302       9.856 -14.853   2.876  1.00  0.00           H
ATOM   4614 HD12 LEU X 302       8.188 -14.649   2.362  1.00  0.00           H
ATOM   4615 HD13 LEU X 302       9.249 -15.908   1.608  1.00  0.00           H
ATOM   4616  CD2 LEU X 302       8.539 -15.689   5.055  1.00  0.00           C
ATOM   4617 HD21 LEU X 302       9.222 -14.832   5.073  1.00  0.00           H
ATOM   4618 HD22 LEU X 302       7.586 -15.163   5.016  1.00  0.00           H
ATOM   4619 HD23 LEU X 302       8.611 -16.413   5.866  1.00  0.00           H
ATOM   4620  C   LEU X 302       8.684 -19.110   2.109  1.00  0.00           C
ATOM   4621  O   LEU X 302       9.762 -18.750   1.707  1.00  0.00           O
ATOM   4622  N   THR X 303       8.431 -20.457   2.300  1.00  0.00           N
ATOM   4623  H   THR X 303       7.438 -20.681   2.278  1.00  0.00           H
ATOM   4624  CA  THR X 303       9.346 -21.567   2.201  1.00  0.00           C
ATOM   4625  HA  THR X 303      10.283 -21.220   1.757  1.00  0.00           H
ATOM   4626  CB  THR X 303       9.963 -21.971   3.559  1.00  0.00           C
ATOM   4627  HB  THR X 303      10.576 -21.189   4.011  1.00  0.00           H
ATOM   4628  CG2 THR X 303       8.770 -22.305   4.605  1.00  0.00           C
ATOM   4629 HG21 THR X 303       7.954 -21.584   4.527  1.00  0.00           H
ATOM   4630 HG22 THR X 303       9.278 -22.194   5.553  1.00  0.00           H
ATOM   4631 HG23 THR X 303       8.226 -23.231   4.412  1.00  0.00           H
ATOM   4632  OG1 THR X 303      10.564 -23.218   3.601  1.00  0.00           O
ATOM   4633  HG1 THR X 303      11.507 -23.007   3.672  1.00  0.00           H
ATOM   4634  C   THR X 303       8.932 -22.720   1.310  1.00  0.00           C
ATOM   4635  O   THR X 303       9.773 -23.279   0.593  1.00  0.00           O
ATOM   4636  N   ASP X 304       7.654 -23.062   1.270  1.00  0.00           N
ATOM   4637  H   ASP X 304       7.061 -22.450   1.811  1.00  0.00           H
ATOM   4638  CA  ASP X 304       7.134 -24.158   0.501  1.00  0.00           C
ATOM   4639  HA  ASP X 304       7.879 -24.952   0.425  1.00  0.00           H
ATOM   4640  CB  ASP X 304       5.850 -24.698   1.188  1.00  0.00           C
ATOM   4641  HB2 ASP X 304       6.240 -25.181   2.078  1.00  0.00           H
ATOM   4642  HB3 ASP X 304       5.241 -23.820   1.399  1.00  0.00           H
ATOM   4643  CG  ASP X 304       5.199 -25.906   0.371  1.00  0.00           C
ATOM   4644  OD1 ASP X 304       5.889 -26.512  -0.505  1.00  0.00           O
ATOM   4645  OD2 ASP X 304       4.049 -26.321   0.733  1.00  0.00           O
ATOM   4646  C   ASP X 304       6.916 -23.792  -0.978  1.00  0.00           C
ATOM   4647  O   ASP X 304       6.017 -22.990  -1.305  1.00  0.00           O
ATOM   4648  N   ASP X 305       7.792 -24.370  -1.921  1.00  0.00           N
ATOM   4649  H   ASP X 305       8.427 -25.074  -1.555  1.00  0.00           H
ATOM   4650  CA  ASP X 305       7.642 -24.110  -3.377  1.00  0.00           C
ATOM   4651  HA  ASP X 305       7.371 -23.054  -3.422  1.00  0.00           H
ATOM   4652  CB  ASP X 305       8.988 -24.146  -4.191  1.00  0.00           C
ATOM   4653  HB2 ASP X 305       8.848 -23.577  -5.099  1.00  0.00           H
ATOM   4654  HB3 ASP X 305       9.802 -23.671  -3.640  1.00  0.00           H
ATOM   4655  CG  ASP X 305       9.398 -25.620  -4.430  1.00  0.00           C
ATOM   4656  OD1 ASP X 305      10.107 -25.831  -5.392  1.00  0.00           O
ATOM   4657  OD2 ASP X 305       9.218 -26.520  -3.556  1.00  0.00           O
ATOM   4658  C   ASP X 305       6.392 -24.854  -3.962  1.00  0.00           C
ATOM   4659  O   ASP X 305       6.182 -24.832  -5.184  1.00  0.00           O
ATOM   4660  N   LYS X 306       5.535 -25.464  -3.157  1.00  0.00           N
ATOM   4661  H   LYS X 306       5.764 -25.588  -2.185  1.00  0.00           H
ATOM   4662  CA  LYS X 306       4.482 -26.411  -3.614  1.00  0.00           C
ATOM   4663  HA  LYS X 306       4.221 -26.084  -4.622  1.00  0.00           H
ATOM   4664  CB  LYS X 306       4.954 -27.840  -3.643  1.00  0.00           C
ATOM   4665  HB2 LYS X 306       5.407 -28.166  -2.716  1.00  0.00           H
ATOM   4666  HB3 LYS X 306       4.082 -28.454  -3.842  1.00  0.00           H
ATOM   4667  CG  LYS X 306       5.968 -28.118  -4.770  1.00  0.00           C
ATOM   4668  HG2 LYS X 306       5.515 -27.848  -5.715  1.00  0.00           H
ATOM   4669  HG3 LYS X 306       6.804 -27.426  -4.689  1.00  0.00           H
ATOM   4670  CD  LYS X 306       6.535 -29.565  -4.903  1.00  0.00           C
ATOM   4671  HD2 LYS X 306       5.717 -30.289  -4.858  1.00  0.00           H
ATOM   4672  HD3 LYS X 306       6.967 -29.704  -5.902  1.00  0.00           H
ATOM   4673  CE  LYS X 306       7.646 -29.835  -3.839  1.00  0.00           C
ATOM   4674  HE2 LYS X 306       7.235 -29.500  -2.878  1.00  0.00           H
ATOM   4675  HE3 LYS X 306       7.808 -30.913  -3.818  1.00  0.00           H
ATOM   4676  NZ  LYS X 306       8.898 -29.167  -4.241  1.00  0.00           N
ATOM   4677  HZ1 LYS X 306       9.141 -29.474  -5.176  1.00  0.00           H
ATOM   4678  HZ2 LYS X 306       9.665 -29.365  -3.619  1.00  0.00           H
ATOM   4679  HZ3 LYS X 306       8.784 -28.169  -4.246  1.00  0.00           H
ATOM   4680  C   LYS X 306       3.209 -26.249  -2.830  1.00  0.00           C
ATOM   4681  O   LYS X 306       2.142 -26.926  -3.069  1.00  0.00           O
ATOM   4682  N   SER X 307       3.158 -25.317  -1.872  1.00  0.00           N
ATOM   4683  H   SER X 307       4.029 -24.892  -1.603  1.00  0.00           H
ATOM   4684  CA  SER X 307       1.905 -24.809  -1.101  1.00  0.00           C
ATOM   4685  HA  SER X 307       1.445 -25.567  -0.465  1.00  0.00           H
ATOM   4686  CB  SER X 307       2.332 -23.762  -0.046  1.00  0.00           C
ATOM   4687  HB2 SER X 307       2.979 -24.149   0.737  1.00  0.00           H
ATOM   4688  HB3 SER X 307       2.715 -22.837  -0.471  1.00  0.00           H
ATOM   4689  OG  SER X 307       1.249 -23.488   0.787  1.00  0.00           O
ATOM   4690  HG  SER X 307       1.455 -23.102   1.641  1.00  0.00           H
ATOM   4691  C   SER X 307       0.873 -24.223  -2.001  1.00  0.00           C
ATOM   4692  O   SER X 307       0.979 -23.220  -2.716  1.00  0.00           O
ATOM   4693  N   LYS X 308      -0.211 -24.898  -1.967  1.00  0.00           N
ATOM   4694  H   LYS X 308      -0.220 -25.636  -1.279  1.00  0.00           H
ATOM   4695  CA  LYS X 308      -1.518 -24.541  -2.610  1.00  0.00           C
ATOM   4696  HA  LYS X 308      -1.383 -23.772  -3.384  1.00  0.00           H
ATOM   4697  CB  LYS X 308      -2.106 -25.825  -3.278  1.00  0.00           C
ATOM   4698  HB2 LYS X 308      -1.886 -26.634  -2.583  1.00  0.00           H
ATOM   4699  HB3 LYS X 308      -3.189 -25.868  -3.411  1.00  0.00           H
ATOM   4700  CG  LYS X 308      -1.467 -26.141  -4.632  1.00  0.00           C
ATOM   4701  HG2 LYS X 308      -1.594 -25.298  -5.311  1.00  0.00           H
ATOM   4702  HG3 LYS X 308      -0.386 -26.121  -4.502  1.00  0.00           H
ATOM   4703  CD  LYS X 308      -1.990 -27.532  -5.187  1.00  0.00           C
ATOM   4704  HD2 LYS X 308      -3.056 -27.609  -4.961  1.00  0.00           H
ATOM   4705  HD3 LYS X 308      -1.858 -27.750  -6.238  1.00  0.00           H
ATOM   4706  CE  LYS X 308      -1.240 -28.712  -4.455  1.00  0.00           C
ATOM   4707  HE2 LYS X 308      -1.509 -28.802  -3.394  1.00  0.00           H
ATOM   4708  HE3 LYS X 308      -1.618 -29.669  -4.796  1.00  0.00           H
ATOM   4709  NZ  LYS X 308       0.212 -28.646  -4.624  1.00  0.00           N
ATOM   4710  HZ1 LYS X 308       0.591 -28.048  -3.908  1.00  0.00           H
ATOM   4711  HZ2 LYS X 308       0.523 -28.267  -5.506  1.00  0.00           H
ATOM   4712  HZ3 LYS X 308       0.644 -29.537  -4.451  1.00  0.00           H
ATOM   4713  C   LYS X 308      -2.554 -23.842  -1.645  1.00  0.00           C
ATOM   4714  O   LYS X 308      -2.426 -23.948  -0.396  1.00  0.00           O
ATOM   4715  N   PRO X 309      -3.581 -23.114  -2.197  1.00  0.00           N
ATOM   4716  CD  PRO X 309      -3.839 -22.716  -3.579  1.00  0.00           C
ATOM   4717  HD2 PRO X 309      -4.636 -23.346  -3.964  1.00  0.00           H
ATOM   4718  HD3 PRO X 309      -2.949 -22.821  -4.200  1.00  0.00           H
ATOM   4719  CG  PRO X 309      -4.455 -21.297  -3.521  1.00  0.00           C
ATOM   4720  HG2 PRO X 309      -5.059 -21.076  -4.393  1.00  0.00           H
ATOM   4721  HG3 PRO X 309      -3.734 -20.509  -3.302  1.00  0.00           H
ATOM   4722  CB  PRO X 309      -5.360 -21.463  -2.276  1.00  0.00           C
ATOM   4723  HB2 PRO X 309      -6.257 -22.024  -2.558  1.00  0.00           H
ATOM   4724  HB3 PRO X 309      -5.756 -20.573  -1.781  1.00  0.00           H
ATOM   4725  CA  PRO X 309      -4.526 -22.385  -1.330  1.00  0.00           C
ATOM   4726  HA  PRO X 309      -3.947 -21.735  -0.677  1.00  0.00           H
ATOM   4727  C   PRO X 309      -5.420 -23.335  -0.491  1.00  0.00           C
ATOM   4728  O   PRO X 309      -5.594 -24.482  -0.804  1.00  0.00           O
ATOM   4729  N   THR X 310      -5.901 -22.925   0.716  1.00  0.00           N
ATOM   4730  H   THR X 310      -5.495 -22.094   1.137  1.00  0.00           H
ATOM   4731  CA  THR X 310      -6.725 -23.808   1.607  1.00  0.00           C
ATOM   4732  HA  THR X 310      -6.942 -24.800   1.229  1.00  0.00           H
ATOM   4733  CB  THR X 310      -5.956 -23.998   2.970  1.00  0.00           C
ATOM   4734  HB  THR X 310      -6.597 -24.524   3.676  1.00  0.00           H
ATOM   4735  CG2 THR X 310      -4.721 -24.852   2.780  1.00  0.00           C
ATOM   4736 HG21 THR X 310      -3.879 -24.430   2.238  1.00  0.00           H
ATOM   4737 HG22 THR X 310      -4.917 -25.784   2.250  1.00  0.00           H
ATOM   4738 HG23 THR X 310      -4.299 -25.176   3.737  1.00  0.00           H
ATOM   4739  OG1 THR X 310      -5.546 -22.803   3.695  1.00  0.00           O
ATOM   4740  HG1 THR X 310      -5.758 -23.079   4.583  1.00  0.00           H
ATOM   4741  C   THR X 310      -8.102 -23.185   2.002  1.00  0.00           C
ATOM   4742  O   THR X 310      -9.064 -23.936   2.176  1.00  0.00           O
ATOM   4743  N   GLN X 311      -8.237 -21.843   2.157  1.00  0.00           N
ATOM   4744  H   GLN X 311      -7.450 -21.313   1.816  1.00  0.00           H
ATOM   4745  CA  GLN X 311      -9.490 -21.056   2.458  1.00  0.00           C
ATOM   4746  HA  GLN X 311     -10.372 -21.615   2.176  1.00  0.00           H
ATOM   4747  CB  GLN X 311      -9.462 -20.808   3.959  1.00  0.00           C
ATOM   4748  HB2 GLN X 311      -8.497 -20.525   4.376  1.00  0.00           H
ATOM   4749  HB3 GLN X 311     -10.066 -19.927   4.201  1.00  0.00           H
ATOM   4750  CG  GLN X 311      -9.876 -21.985   4.869  1.00  0.00           C
ATOM   4751  HG2 GLN X 311     -10.858 -22.414   4.681  1.00  0.00           H
ATOM   4752  HG3 GLN X 311      -9.160 -22.749   4.575  1.00  0.00           H
ATOM   4753  CD  GLN X 311      -9.778 -21.606   6.392  1.00  0.00           C
ATOM   4754  OE1 GLN X 311      -9.104 -20.677   6.798  1.00  0.00           O
ATOM   4755  NE2 GLN X 311     -10.293 -22.445   7.299  1.00  0.00           N
ATOM   4756 HE21 GLN X 311     -10.068 -22.342   8.278  1.00  0.00           H
ATOM   4757 HE22 GLN X 311     -10.733 -23.260   6.901  1.00  0.00           H
ATOM   4758  C   GLN X 311      -9.338 -19.798   1.603  1.00  0.00           C
ATOM   4759  O   GLN X 311      -8.197 -19.440   1.261  1.00  0.00           O
ATOM   4760  N   GLY X 312     -10.390 -19.060   1.306  1.00  0.00           N
ATOM   4761  H   GLY X 312     -11.327 -19.266   1.611  1.00  0.00           H
ATOM   4762  CA  GLY X 312     -10.236 -17.741   0.573  1.00  0.00           C
ATOM   4763  HA2 GLY X 312      -9.619 -17.055   1.161  1.00  0.00           H
ATOM   4764  HA3 GLY X 312      -9.637 -17.895  -0.318  1.00  0.00           H
ATOM   4765  C   GLY X 312     -11.594 -17.065   0.288  1.00  0.00           C
ATOM   4766  O   GLY X 312     -12.671 -17.628   0.625  1.00  0.00           O
ATOM   4767  N   GLN X 313     -11.539 -15.827  -0.154  1.00  0.00           N
ATOM   4768  H   GLN X 313     -10.691 -15.422  -0.537  1.00  0.00           H
ATOM   4769  CA  GLN X 313     -12.671 -14.920  -0.168  1.00  0.00           C
ATOM   4770  HA  GLN X 313     -13.562 -15.467  -0.488  1.00  0.00           H
ATOM   4771  CB  GLN X 313     -12.976 -14.391   1.240  1.00  0.00           C
ATOM   4772  HB2 GLN X 313     -13.890 -13.814   1.392  1.00  0.00           H
ATOM   4773  HB3 GLN X 313     -13.212 -15.261   1.856  1.00  0.00           H
ATOM   4774  CG  GLN X 313     -11.864 -13.596   1.895  1.00  0.00           C
ATOM   4775  HG2 GLN X 313     -10.950 -14.195   1.870  1.00  0.00           H
ATOM   4776  HG3 GLN X 313     -11.670 -12.658   1.381  1.00  0.00           H
ATOM   4777  CD  GLN X 313     -12.161 -13.358   3.376  1.00  0.00           C
ATOM   4778  OE1 GLN X 313     -11.929 -14.271   4.225  1.00  0.00           O
ATOM   4779  NE2 GLN X 313     -12.867 -12.345   3.782  1.00  0.00           N
ATOM   4780 HE21 GLN X 313     -13.213 -12.251   4.733  1.00  0.00           H
ATOM   4781 HE22 GLN X 313     -13.361 -11.764   3.122  1.00  0.00           H
ATOM   4782  C   GLN X 313     -12.385 -13.799  -1.199  1.00  0.00           C
ATOM   4783  O   GLN X 313     -11.360 -13.128  -1.203  1.00  0.00           O
ATOM   4784  N   THR X 314     -13.440 -13.431  -1.841  1.00  0.00           N
ATOM   4785  H   THR X 314     -14.213 -14.039  -1.584  1.00  0.00           H
ATOM   4786  CA  THR X 314     -13.711 -12.227  -2.723  1.00  0.00           C
ATOM   4787  HA  THR X 314     -12.925 -12.057  -3.469  1.00  0.00           H
ATOM   4788  CB  THR X 314     -15.040 -12.504  -3.401  1.00  0.00           C
ATOM   4789  HB  THR X 314     -15.769 -12.957  -2.733  1.00  0.00           H
ATOM   4790  CG2 THR X 314     -15.621 -11.232  -4.169  1.00  0.00           C
ATOM   4791 HG21 THR X 314     -16.357 -11.714  -4.823  1.00  0.00           H
ATOM   4792 HG22 THR X 314     -14.815 -10.888  -4.825  1.00  0.00           H
ATOM   4793 HG23 THR X 314     -15.928 -10.512  -3.418  1.00  0.00           H
ATOM   4794  OG1 THR X 314     -14.586 -13.507  -4.362  1.00  0.00           O
ATOM   4795  HG1 THR X 314     -14.740 -14.402  -4.045  1.00  0.00           H
ATOM   4796  C   THR X 314     -13.741 -10.904  -1.913  1.00  0.00           C
ATOM   4797  O   THR X 314     -14.493 -10.784  -0.956  1.00  0.00           O
ATOM   4798  N   ILE X 315     -12.939  -9.969  -2.319  1.00  0.00           N
ATOM   4799  H   ILE X 315     -12.238 -10.119  -3.037  1.00  0.00           H
ATOM   4800  CA  ILE X 315     -13.012  -8.600  -1.835  1.00  0.00           C
ATOM   4801  HA  ILE X 315     -13.601  -8.550  -0.932  1.00  0.00           H
ATOM   4802  CB  ILE X 315     -11.663  -8.035  -1.403  1.00  0.00           C
ATOM   4803  HB  ILE X 315     -11.113  -7.950  -2.335  1.00  0.00           H
ATOM   4804  CG2 ILE X 315     -11.831  -6.749  -0.568  1.00  0.00           C
ATOM   4805 HG21 ILE X 315     -12.562  -6.968   0.200  1.00  0.00           H
ATOM   4806 HG22 ILE X 315     -12.331  -5.944  -1.120  1.00  0.00           H
ATOM   4807 HG23 ILE X 315     -10.866  -6.533  -0.102  1.00  0.00           H
ATOM   4808  CG1 ILE X 315     -10.660  -8.935  -0.647  1.00  0.00           C
ATOM   4809 HG12 ILE X 315     -10.318  -9.804  -1.210  1.00  0.00           H
ATOM   4810 HG13 ILE X 315      -9.944  -8.253  -0.202  1.00  0.00           H
ATOM   4811  CD1 ILE X 315     -11.282  -9.617   0.571  1.00  0.00           C
ATOM   4812 HD11 ILE X 315     -11.668  -8.861   1.257  1.00  0.00           H
ATOM   4813 HD12 ILE X 315     -10.591 -10.275   1.096  1.00  0.00           H
ATOM   4814 HD13 ILE X 315     -12.110 -10.289   0.341  1.00  0.00           H
ATOM   4815  C   ILE X 315     -13.841  -7.730  -2.770  1.00  0.00           C
ATOM   4816  O   ILE X 315     -14.976  -7.326  -2.392  1.00  0.00           O
ATOM   4817  N   VAL X 316     -13.302  -7.357  -3.897  1.00  0.00           N
ATOM   4818  H   VAL X 316     -12.357  -7.663  -4.085  1.00  0.00           H
ATOM   4819  CA  VAL X 316     -14.004  -6.556  -4.895  1.00  0.00           C
ATOM   4820  HA  VAL X 316     -14.905  -6.166  -4.439  1.00  0.00           H
ATOM   4821  CB  VAL X 316     -13.148  -5.434  -5.411  1.00  0.00           C
ATOM   4822  HB  VAL X 316     -12.186  -5.816  -5.774  1.00  0.00           H
ATOM   4823  CG1 VAL X 316     -13.809  -4.591  -6.595  1.00  0.00           C
ATOM   4824 HG11 VAL X 316     -12.930  -4.001  -6.855  1.00  0.00           H
ATOM   4825 HG12 VAL X 316     -13.985  -5.259  -7.436  1.00  0.00           H
ATOM   4826 HG13 VAL X 316     -14.656  -4.019  -6.230  1.00  0.00           H
ATOM   4827  CG2 VAL X 316     -12.836  -4.407  -4.227  1.00  0.00           C
ATOM   4828 HG21 VAL X 316     -13.753  -3.977  -3.815  1.00  0.00           H
ATOM   4829 HG22 VAL X 316     -12.113  -3.671  -4.574  1.00  0.00           H
ATOM   4830 HG23 VAL X 316     -12.434  -4.994  -3.404  1.00  0.00           H
ATOM   4831  C   VAL X 316     -14.477  -7.420  -6.091  1.00  0.00           C
ATOM   4832  O   VAL X 316     -13.630  -8.052  -6.678  1.00  0.00           O
ATOM   4833  N   LEU X 317     -15.764  -7.488  -6.461  1.00  0.00           N
ATOM   4834  H   LEU X 317     -16.448  -6.917  -5.976  1.00  0.00           H
ATOM   4835  CA  LEU X 317     -16.247  -8.322  -7.592  1.00  0.00           C
ATOM   4836  HA  LEU X 317     -16.045  -9.377  -7.425  1.00  0.00           H
ATOM   4837  CB  LEU X 317     -17.776  -8.171  -7.720  1.00  0.00           C
ATOM   4838  HB2 LEU X 317     -18.034  -7.113  -7.765  1.00  0.00           H
ATOM   4839  HB3 LEU X 317     -18.109  -8.723  -8.602  1.00  0.00           H
ATOM   4840  CG  LEU X 317     -18.614  -8.652  -6.478  1.00  0.00           C
ATOM   4841  HG  LEU X 317     -18.157  -8.290  -5.558  1.00  0.00           H
ATOM   4842  CD1 LEU X 317     -20.074  -8.305  -6.402  1.00  0.00           C
ATOM   4843 HD11 LEU X 317     -20.135  -7.218  -6.423  1.00  0.00           H
ATOM   4844 HD12 LEU X 317     -20.464  -8.580  -5.422  1.00  0.00           H
ATOM   4845 HD13 LEU X 317     -20.720  -8.651  -7.207  1.00  0.00           H
ATOM   4846  CD2 LEU X 317     -18.592 -10.151  -6.476  1.00  0.00           C
ATOM   4847 HD21 LEU X 317     -17.574 -10.482  -6.719  1.00  0.00           H
ATOM   4848 HD22 LEU X 317     -18.822 -10.607  -5.507  1.00  0.00           H
ATOM   4849 HD23 LEU X 317     -19.107 -10.647  -7.297  1.00  0.00           H
ATOM   4850  C   LEU X 317     -15.507  -7.956  -8.994  1.00  0.00           C
ATOM   4851  O   LEU X 317     -15.307  -6.813  -9.402  1.00  0.00           O
ATOM   4852  N   ASN X 318     -15.312  -9.031  -9.774  1.00  0.00           N
ATOM   4853  H   ASN X 318     -15.499  -9.924  -9.344  1.00  0.00           H
ATOM   4854  CA  ASN X 318     -14.724  -9.105 -11.107  1.00  0.00           C
ATOM   4855  HA  ASN X 318     -13.788  -8.548 -11.090  1.00  0.00           H
ATOM   4856  CB  ASN X 318     -14.398 -10.483 -11.472  1.00  0.00           C
ATOM   4857  HB2 ASN X 318     -13.980 -10.992 -10.606  1.00  0.00           H
ATOM   4858  HB3 ASN X 318     -15.347 -10.999 -11.624  1.00  0.00           H
ATOM   4859  CG  ASN X 318     -13.466 -10.717 -12.631  1.00  0.00           C
ATOM   4860  OD1 ASN X 318     -12.836  -9.772 -13.166  1.00  0.00           O
ATOM   4861  ND2 ASN X 318     -13.371 -11.933 -13.109  1.00  0.00           N
ATOM   4862 HD21 ASN X 318     -13.989 -12.606 -12.681  1.00  0.00           H
ATOM   4863 HD22 ASN X 318     -12.794 -12.037 -13.931  1.00  0.00           H
ATOM   4864  C   ASN X 318     -15.520  -8.316 -12.259  1.00  0.00           C
ATOM   4865  O   ASN X 318     -15.971  -8.970 -13.228  1.00  0.00           O
ATOM   4866  N   THR X 319     -15.761  -7.035 -11.982  1.00  0.00           N
ATOM   4867  H   THR X 319     -15.507  -6.676 -11.072  1.00  0.00           H
ATOM   4868  CA  THR X 319     -16.602  -6.097 -12.632  1.00  0.00           C
ATOM   4869  HA  THR X 319     -16.630  -6.284 -13.707  1.00  0.00           H
ATOM   4870  CB  THR X 319     -18.008  -6.282 -12.128  1.00  0.00           C
ATOM   4871  HB  THR X 319     -18.313  -7.276 -12.445  1.00  0.00           H
ATOM   4872  CG2 THR X 319     -18.314  -6.039 -10.646  1.00  0.00           C
ATOM   4873 HG21 THR X 319     -17.480  -6.158  -9.960  1.00  0.00           H
ATOM   4874 HG22 THR X 319     -19.150  -6.666 -10.320  1.00  0.00           H
ATOM   4875 HG23 THR X 319     -18.796  -5.068 -10.541  1.00  0.00           H
ATOM   4876  OG1 THR X 319     -18.822  -5.337 -12.786  1.00  0.00           O
ATOM   4877  HG1 THR X 319     -18.630  -4.490 -12.372  1.00  0.00           H
ATOM   4878  C   THR X 319     -16.095  -4.596 -12.403  1.00  0.00           C
ATOM   4879  O   THR X 319     -16.104  -3.749 -13.326  1.00  0.00           O
ATOM   4880  N   ASP X 320     -15.583  -4.295 -11.179  1.00  0.00           N
ATOM   4881  H   ASP X 320     -15.565  -4.995 -10.455  1.00  0.00           H
ATOM   4882  CA  ASP X 320     -14.905  -3.041 -10.811  1.00  0.00           C
ATOM   4883  HA  ASP X 320     -15.251  -2.202 -11.429  1.00  0.00           H
ATOM   4884  CB  ASP X 320     -15.166  -2.587  -9.334  1.00  0.00           C
ATOM   4885  HB2 ASP X 320     -14.826  -3.352  -8.633  1.00  0.00           H
ATOM   4886  HB3 ASP X 320     -14.511  -1.731  -9.133  1.00  0.00           H
ATOM   4887  CG  ASP X 320     -16.633  -2.210  -9.050  1.00  0.00           C
ATOM   4888  OD1 ASP X 320     -16.963  -2.191  -7.849  1.00  0.00           O
ATOM   4889  OD2 ASP X 320     -17.400  -1.790  -9.939  1.00  0.00           O
ATOM   4890  C   ASP X 320     -13.374  -3.153 -10.990  1.00  0.00           C
ATOM   4891  O   ASP X 320     -12.710  -4.174 -10.759  1.00  0.00           O
ATOM   4892  N   TRP X 321     -12.841  -2.085 -11.483  1.00  0.00           N
ATOM   4893  H   TRP X 321     -13.365  -1.234 -11.642  1.00  0.00           H
ATOM   4894  CA  TRP X 321     -11.378  -2.066 -11.842  1.00  0.00           C
ATOM   4895  HA  TRP X 321     -11.094  -3.013 -12.286  1.00  0.00           H
ATOM   4896  CB  TRP X 321     -11.080  -0.865 -12.758  1.00  0.00           C
ATOM   4897  HB2 TRP X 321     -11.585   0.055 -12.470  1.00  0.00           H
ATOM   4898  HB3 TRP X 321     -10.011  -0.643 -12.788  1.00  0.00           H
ATOM   4899  CG  TRP X 321     -11.511  -1.230 -14.186  1.00  0.00           C
ATOM   4900  CD1 TRP X 321     -12.239  -2.253 -14.688  1.00  0.00           C
ATOM   4901  HD1 TRP X 321     -12.636  -3.057 -14.080  1.00  0.00           H
ATOM   4902  NE1 TRP X 321     -12.297  -2.149 -16.039  1.00  0.00           N
ATOM   4903  HE1 TRP X 321     -12.529  -2.884 -16.698  1.00  0.00           H
ATOM   4904  CE2 TRP X 321     -11.752  -0.950 -16.500  1.00  0.00           C
ATOM   4905  CZ2 TRP X 321     -11.429  -0.442 -17.776  1.00  0.00           C
ATOM   4906  HZ2 TRP X 321     -11.607  -0.963 -18.703  1.00  0.00           H
ATOM   4907  CH2 TRP X 321     -10.846   0.854 -17.886  1.00  0.00           C
ATOM   4908  HH2 TRP X 321     -10.637   1.221 -18.880  1.00  0.00           H
ATOM   4909  CZ3 TRP X 321     -10.545   1.558 -16.725  1.00  0.00           C
ATOM   4910  HZ3 TRP X 321      -9.982   2.488 -16.704  1.00  0.00           H
ATOM   4911  CE3 TRP X 321     -10.699   0.979 -15.442  1.00  0.00           C
ATOM   4912  HE3 TRP X 321     -10.489   1.559 -14.556  1.00  0.00           H
ATOM   4913  CD2 TRP X 321     -11.358  -0.276 -15.294  1.00  0.00           C
ATOM   4914  C   TRP X 321     -10.460  -1.794 -10.595  1.00  0.00           C
ATOM   4915  O   TRP X 321     -10.716  -0.883  -9.894  1.00  0.00           O
ATOM   4916  N   SER X 322      -9.636  -2.795 -10.291  1.00  0.00           N
ATOM   4917  H   SER X 322      -9.516  -3.573 -10.929  1.00  0.00           H
ATOM   4918  CA  SER X 322      -9.017  -2.834  -8.992  1.00  0.00           C
ATOM   4919  HA  SER X 322      -8.577  -1.889  -8.664  1.00  0.00           H
ATOM   4920  CB  SER X 322     -10.041  -3.303  -7.910  1.00  0.00           C
ATOM   4921  HB2 SER X 322     -10.831  -2.558  -7.872  1.00  0.00           H
ATOM   4922  HB3 SER X 322     -10.403  -4.262  -8.302  1.00  0.00           H
ATOM   4923  OG  SER X 322      -9.512  -3.388  -6.639  1.00  0.00           O
ATOM   4924  HG  SER X 322      -9.355  -2.511  -6.280  1.00  0.00           H
ATOM   4925  C   SER X 322      -7.734  -3.725  -9.067  1.00  0.00           C
ATOM   4926  O   SER X 322      -7.464  -4.345 -10.075  1.00  0.00           O
ATOM   4927  N   GLY X 323      -6.893  -3.613  -8.080  1.00  0.00           N
ATOM   4928  H   GLY X 323      -7.167  -3.063  -7.277  1.00  0.00           H
ATOM   4929  CA  GLY X 323      -5.525  -4.089  -8.177  1.00  0.00           C
ATOM   4930  HA2 GLY X 323      -5.624  -5.177  -8.125  1.00  0.00           H
ATOM   4931  HA3 GLY X 323      -5.064  -3.838  -9.131  1.00  0.00           H
ATOM   4932  C   GLY X 323      -4.608  -3.514  -7.112  1.00  0.00           C
ATOM   4933  O   GLY X 323      -3.898  -4.293  -6.496  1.00  0.00           O
ATOM   4934  N   TYR X 324      -4.663  -2.177  -6.939  1.00  0.00           N
ATOM   4935  H   TYR X 324      -5.260  -1.658  -7.558  1.00  0.00           H
ATOM   4936  CA  TYR X 324      -3.935  -1.437  -5.947  1.00  0.00           C
ATOM   4937  HA  TYR X 324      -2.905  -1.787  -5.970  1.00  0.00           H
ATOM   4938  CB  TYR X 324      -3.871  -0.006  -6.295  1.00  0.00           C
ATOM   4939  HB2 TYR X 324      -3.660   0.237  -7.341  1.00  0.00           H
ATOM   4940  HB3 TYR X 324      -4.849   0.452  -6.183  1.00  0.00           H
ATOM   4941  CG  TYR X 324      -3.036   0.909  -5.396  1.00  0.00           C
ATOM   4942  CD1 TYR X 324      -1.869   1.461  -5.929  1.00  0.00           C
ATOM   4943  HD1 TYR X 324      -1.474   1.033  -6.844  1.00  0.00           H
ATOM   4944  CE1 TYR X 324      -1.197   2.430  -5.111  1.00  0.00           C
ATOM   4945  HE1 TYR X 324      -0.267   2.848  -5.451  1.00  0.00           H
ATOM   4946  CZ  TYR X 324      -1.653   2.696  -3.847  1.00  0.00           C
ATOM   4947  OH  TYR X 324      -0.952   3.486  -3.059  1.00  0.00           O
ATOM   4948  HH  TYR X 324      -1.422   3.414  -2.217  1.00  0.00           H
ATOM   4949  CE2 TYR X 324      -2.742   2.053  -3.270  1.00  0.00           C
ATOM   4950  HE2 TYR X 324      -3.155   2.307  -2.312  1.00  0.00           H
ATOM   4951  CD2 TYR X 324      -3.531   1.243  -4.111  1.00  0.00           C
ATOM   4952  HD2 TYR X 324      -4.383   0.729  -3.696  1.00  0.00           H
ATOM   4953  C   TYR X 324      -4.409  -1.859  -4.484  1.00  0.00           C
ATOM   4954  O   TYR X 324      -5.550  -1.586  -4.077  1.00  0.00           O
ATOM   4955  N   SER X 325      -3.507  -2.439  -3.633  1.00  0.00           N
ATOM   4956  H   SER X 325      -2.765  -2.885  -4.157  1.00  0.00           H
ATOM   4957  CA  SER X 325      -3.849  -2.970  -2.290  1.00  0.00           C
ATOM   4958  HA  SER X 325      -4.538  -2.320  -1.762  1.00  0.00           H
ATOM   4959  CB  SER X 325      -4.258  -4.376  -2.462  1.00  0.00           C
ATOM   4960  HB2 SER X 325      -5.126  -4.359  -3.114  1.00  0.00           H
ATOM   4961  HB3 SER X 325      -3.439  -4.938  -2.926  1.00  0.00           H
ATOM   4962  OG  SER X 325      -4.625  -4.966  -1.241  1.00  0.00           O
ATOM   4963  HG  SER X 325      -5.129  -4.363  -0.691  1.00  0.00           H
ATOM   4964  C   SER X 325      -2.566  -2.955  -1.443  1.00  0.00           C
ATOM   4965  O   SER X 325      -1.465  -2.973  -2.019  1.00  0.00           O
ATOM   4966  N   GLY X 326      -2.727  -2.783  -0.075  1.00  0.00           N
ATOM   4967  H   GLY X 326      -3.697  -2.752   0.220  1.00  0.00           H
ATOM   4968  CA  GLY X 326      -1.625  -2.598   0.863  1.00  0.00           C
ATOM   4969  HA2 GLY X 326      -0.881  -3.378   0.698  1.00  0.00           H
ATOM   4970  HA3 GLY X 326      -1.293  -1.565   0.771  1.00  0.00           H
ATOM   4971  C   GLY X 326      -1.946  -2.723   2.405  1.00  0.00           C
ATOM   4972  O   GLY X 326      -3.086  -2.909   2.776  1.00  0.00           O
ATOM   4973  N   SER X 327      -0.904  -2.916   3.260  1.00  0.00           N
ATOM   4974  H   SER X 327       0.069  -2.962   2.973  1.00  0.00           H
ATOM   4975  CA  SER X 327      -1.124  -3.296   4.667  1.00  0.00           C
ATOM   4976  HA  SER X 327      -1.891  -4.065   4.796  1.00  0.00           H
ATOM   4977  CB  SER X 327       0.105  -4.015   5.200  1.00  0.00           C
ATOM   4978  HB2 SER X 327       0.254  -3.819   6.266  1.00  0.00           H
ATOM   4979  HB3 SER X 327       0.043  -5.065   4.953  1.00  0.00           H
ATOM   4980  OG  SER X 327       1.386  -3.554   4.712  1.00  0.00           O
ATOM   4981  HG  SER X 327       2.024  -3.710   5.423  1.00  0.00           H
ATOM   4982  C   SER X 327      -1.306  -2.089   5.601  1.00  0.00           C
ATOM   4983  O   SER X 327      -0.789  -1.022   5.401  1.00  0.00           O
ATOM   4984  N   PHE X 328      -2.187  -2.292   6.626  1.00  0.00           N
ATOM   4985  H   PHE X 328      -2.582  -3.218   6.736  1.00  0.00           H
ATOM   4986  CA  PHE X 328      -2.092  -1.434   7.844  1.00  0.00           C
ATOM   4987  HA  PHE X 328      -1.114  -0.959   7.837  1.00  0.00           H
ATOM   4988  CB  PHE X 328      -2.994  -0.221   7.697  1.00  0.00           C
ATOM   4989  HB2 PHE X 328      -2.379   0.508   8.242  1.00  0.00           H
ATOM   4990  HB3 PHE X 328      -3.004   0.155   6.675  1.00  0.00           H
ATOM   4991  CG  PHE X 328      -4.425  -0.334   8.223  1.00  0.00           C
ATOM   4992  CD1 PHE X 328      -5.347  -0.856   7.360  1.00  0.00           C
ATOM   4993  HD1 PHE X 328      -5.054  -1.313   6.430  1.00  0.00           H
ATOM   4994  CE1 PHE X 328      -6.683  -0.839   7.603  1.00  0.00           C
ATOM   4995  HE1 PHE X 328      -7.296  -1.270   6.824  1.00  0.00           H
ATOM   4996  CZ  PHE X 328      -7.139  -0.229   8.792  1.00  0.00           C
ATOM   4997  HZ  PHE X 328      -8.196  -0.252   9.017  1.00  0.00           H
ATOM   4998  CE2 PHE X 328      -6.200   0.379   9.650  1.00  0.00           C
ATOM   4999  HE2 PHE X 328      -6.573   0.933  10.505  1.00  0.00           H
ATOM   5000  CD2 PHE X 328      -4.863   0.328   9.391  1.00  0.00           C
ATOM   5001  HD2 PHE X 328      -4.143   0.781  10.061  1.00  0.00           H
ATOM   5002  C   PHE X 328      -2.358  -2.191   9.189  1.00  0.00           C
ATOM   5003  O   PHE X 328      -2.724  -3.405   9.210  1.00  0.00           O
ATOM   5004  N   MET X 329      -2.211  -1.442  10.297  1.00  0.00           N
ATOM   5005  H   MET X 329      -1.892  -0.501  10.159  1.00  0.00           H
ATOM   5006  CA  MET X 329      -2.403  -1.904  11.660  1.00  0.00           C
ATOM   5007  HA  MET X 329      -3.279  -2.556  11.637  1.00  0.00           H
ATOM   5008  CB  MET X 329      -1.185  -2.692  12.150  1.00  0.00           C
ATOM   5009  HB2 MET X 329      -1.386  -2.825  13.214  1.00  0.00           H
ATOM   5010  HB3 MET X 329      -1.058  -3.635  11.627  1.00  0.00           H
ATOM   5011  CG  MET X 329       0.190  -2.004  12.025  1.00  0.00           C
ATOM   5012  HG2 MET X 329       0.497  -2.070  10.978  1.00  0.00           H
ATOM   5013  HG3 MET X 329       0.104  -0.936  12.215  1.00  0.00           H
ATOM   5014  SD  MET X 329       1.469  -2.794  13.092  1.00  0.00           S
ATOM   5015  CE  MET X 329       2.827  -1.670  12.544  1.00  0.00           C
ATOM   5016  HE1 MET X 329       3.761  -1.849  13.076  1.00  0.00           H
ATOM   5017  HE2 MET X 329       2.797  -1.843  11.470  1.00  0.00           H
ATOM   5018  HE3 MET X 329       2.540  -0.649  12.767  1.00  0.00           H
ATOM   5019  C   MET X 329      -2.720  -0.770  12.612  1.00  0.00           C
ATOM   5020  O   MET X 329      -2.190   0.300  12.414  1.00  0.00           O
ATOM   5021  N   ASP X 330      -3.590  -0.918  13.545  1.00  0.00           N
ATOM   5022  H   ASP X 330      -4.131  -1.771  13.618  1.00  0.00           H
ATOM   5023  CA  ASP X 330      -3.894   0.032  14.558  1.00  0.00           C
ATOM   5024  HA  ASP X 330      -4.168   0.953  14.034  1.00  0.00           H
ATOM   5025  CB  ASP X 330      -5.085  -0.571  15.274  1.00  0.00           C
ATOM   5026  HB2 ASP X 330      -5.782  -1.091  14.633  1.00  0.00           H
ATOM   5027  HB3 ASP X 330      -4.718  -1.378  15.908  1.00  0.00           H
ATOM   5028  CG  ASP X 330      -5.841   0.434  16.136  1.00  0.00           C
ATOM   5029  OD1 ASP X 330      -6.796   0.062  16.870  1.00  0.00           O
ATOM   5030  OD2 ASP X 330      -5.423   1.599  15.994  1.00  0.00           O
ATOM   5031  C   ASP X 330      -2.643   0.365  15.398  1.00  0.00           C
ATOM   5032  O   ASP X 330      -1.683  -0.402  15.426  1.00  0.00           O
ATOM   5033  N   TYR X 331      -2.673   1.485  16.143  1.00  0.00           N
ATOM   5034  H   TYR X 331      -3.503   2.049  16.059  1.00  0.00           H
ATOM   5035  CA  TYR X 331      -1.758   1.758  17.248  1.00  0.00           C
ATOM   5036  HA  TYR X 331      -0.741   1.534  16.942  1.00  0.00           H
ATOM   5037  CB  TYR X 331      -1.822   3.328  17.552  1.00  0.00           C
ATOM   5038  HB2 TYR X 331      -1.532   3.746  16.587  1.00  0.00           H
ATOM   5039  HB3 TYR X 331      -2.857   3.439  17.891  1.00  0.00           H
ATOM   5040  CG  TYR X 331      -0.926   3.736  18.701  1.00  0.00           C
ATOM   5041  CD1 TYR X 331       0.412   3.936  18.575  1.00  0.00           C
ATOM   5042  HD1 TYR X 331       0.829   3.889  17.581  1.00  0.00           H
ATOM   5043  CE1 TYR X 331       1.288   4.284  19.663  1.00  0.00           C
ATOM   5044  HE1 TYR X 331       2.335   4.491  19.509  1.00  0.00           H
ATOM   5045  CZ  TYR X 331       0.714   4.376  20.908  1.00  0.00           C
ATOM   5046  OH  TYR X 331       1.638   4.565  21.908  1.00  0.00           O
ATOM   5047  HH  TYR X 331       1.302   4.323  22.772  1.00  0.00           H
ATOM   5048  CE2 TYR X 331      -0.636   4.050  21.195  1.00  0.00           C
ATOM   5049  HE2 TYR X 331      -1.021   4.052  22.202  1.00  0.00           H
ATOM   5050  CD2 TYR X 331      -1.440   3.773  20.058  1.00  0.00           C
ATOM   5051  HD2 TYR X 331      -2.451   3.420  20.167  1.00  0.00           H
ATOM   5052  C   TYR X 331      -2.037   0.889  18.453  1.00  0.00           C
ATOM   5053  O   TYR X 331      -1.256   0.926  19.408  1.00  0.00           O
ATOM   5054  N   TRP X 332      -3.083   0.044  18.368  1.00  0.00           N
ATOM   5055  H   TRP X 332      -3.785   0.134  17.646  1.00  0.00           H
ATOM   5056  CA  TRP X 332      -3.520  -0.816  19.463  1.00  0.00           C
ATOM   5057  HA  TRP X 332      -2.901  -0.763  20.351  1.00  0.00           H
ATOM   5058  CB  TRP X 332      -4.930  -0.320  19.817  1.00  0.00           C
ATOM   5059  HB2 TRP X 332      -5.579  -0.465  18.955  1.00  0.00           H
ATOM   5060  HB3 TRP X 332      -5.268  -0.946  20.637  1.00  0.00           H
ATOM   5061  CG  TRP X 332      -5.077   1.139  20.316  1.00  0.00           C
ATOM   5062  CD1 TRP X 332      -5.858   2.115  19.784  1.00  0.00           C
[truncated: 75,292 more chars]
