# Supplementary material for: Binding mechanism of oseltamivir and influenza neuraminidase suggests perspectives for the design of new anti-influenza drugs
Source: PLoS Comput Biol. 2022 Jul 28;18(7):e1010343. doi: 10.1371/journal.pcbi.1010343 (PMC9401145; doi:10.1371/journal.pcbi.1010343)
Supplement: S2 Data — PDB files of typical conformation of the metastable states identified from our MSM (with water molecules and counter ions removed). A PDB file (containing water molecules and counter ions) of the metastable state S9 (corresponding to the NA subunit of residues 1~389) appearing in the oseltamivir-NA tetramer simulation. (ZIP) [file pcbi.1010343.s014.zip › S2_Data/S9_tetramer.pdb]

CRYST1  129.590  129.590  129.590 109.47 109.47 109.47               1
ATOM      1  N   ARG     1      93.307  76.856  53.678  1.00  0.00           N  
ATOM      2  H1  ARG     1      93.441  77.337  54.556  1.00  0.00           H  
ATOM      3  H2  ARG     1      93.365  75.861  53.839  1.00  0.00           H  
ATOM      4  H3  ARG     1      94.058  77.126  53.059  1.00  0.00           H  
ATOM      5  CA  ARG     1      92.177  77.327  52.796  1.00  0.00           C  
ATOM      6  HA  ARG     1      92.298  76.854  51.822  1.00  0.00           H  
ATOM      7  CB  ARG     1      90.773  76.910  53.303  1.00  0.00           C  
ATOM      8  HB2 ARG     1      90.591  77.115  54.357  1.00  0.00           H  
ATOM      9  HB3 ARG     1      89.979  77.428  52.763  1.00  0.00           H  
ATOM     10  CG  ARG     1      90.408  75.356  53.228  1.00  0.00           C  
ATOM     11  HG2 ARG     1      91.014  74.764  53.914  1.00  0.00           H  
ATOM     12  HG3 ARG     1      89.417  75.239  53.666  1.00  0.00           H  
ATOM     13  CD  ARG     1      90.385  74.745  51.908  1.00  0.00           C  
ATOM     14  HD2 ARG     1      89.591  75.226  51.336  1.00  0.00           H  
ATOM     15  HD3 ARG     1      91.351  75.013  51.482  1.00  0.00           H  
ATOM     16  NE  ARG     1      90.157  73.266  51.853  1.00  0.00           N  
ATOM     17  HE  ARG     1      91.035  72.777  51.755  1.00  0.00           H  
ATOM     18  CZ  ARG     1      89.035  72.611  51.879  1.00  0.00           C  
ATOM     19  NH1 ARG     1      87.872  73.116  52.339  1.00  0.00           N  
ATOM     20 HH11 ARG     1      87.647  74.050  52.649  1.00  0.00           H  
ATOM     21 HH12 ARG     1      87.083  72.510  52.518  1.00  0.00           H  
ATOM     22  NH2 ARG     1      89.046  71.375  51.556  1.00  0.00           N  
ATOM     23 HH21 ARG     1      89.910  70.921  51.297  1.00  0.00           H  
ATOM     24 HH22 ARG     1      88.150  70.955  51.354  1.00  0.00           H  
ATOM     25  C   ARG     1      92.185  78.856  52.710  1.00  0.00           C  
ATOM     26  O   ARG     1      92.361  79.568  53.656  1.00  0.00           O  
ATOM     27  N   ASP     2      92.196  79.336  51.514  1.00  0.00           N  
ATOM     28  H   ASP     2      92.037  78.778  50.687  1.00  0.00           H  
ATOM     29  CA  ASP     2      92.082  80.796  51.169  1.00  0.00           C  
ATOM     30  HA  ASP     2      92.674  81.443  51.816  1.00  0.00           H  
ATOM     31  CB  ASP     2      92.579  80.963  49.761  1.00  0.00           C  
ATOM     32  HB2 ASP     2      91.846  80.395  49.187  1.00  0.00           H  
ATOM     33  HB3 ASP     2      92.558  81.963  49.328  1.00  0.00           H  
ATOM     34  CG  ASP     2      93.962  80.352  49.474  1.00  0.00           C  
ATOM     35  OD1 ASP     2      94.194  80.174  48.267  1.00  0.00           O  
ATOM     36  OD2 ASP     2      94.801  80.303  50.368  1.00  0.00           O  
ATOM     37  C   ASP     2      90.541  81.279  51.227  1.00  0.00           C  
ATOM     38  O   ASP     2      89.636  80.618  50.769  1.00  0.00           O  
ATOM     39  N   PHE     3      90.411  82.579  51.490  1.00  0.00           N  
ATOM     40  H   PHE     3      91.277  83.052  51.706  1.00  0.00           H  
ATOM     41  CA  PHE     3      89.097  83.239  51.318  1.00  0.00           C  
ATOM     42  HA  PHE     3      88.288  82.718  51.830  1.00  0.00           H  
ATOM     43  CB  PHE     3      89.084  84.712  51.758  1.00  0.00           C  
ATOM     44  HB2 PHE     3      89.710  85.395  51.183  1.00  0.00           H  
ATOM     45  HB3 PHE     3      88.139  85.151  51.439  1.00  0.00           H  
ATOM     46  CG  PHE     3      89.214  85.013  53.234  1.00  0.00           C  
ATOM     47  CD1 PHE     3      88.276  84.502  54.091  1.00  0.00           C  
ATOM     48  HD1 PHE     3      87.447  84.015  53.600  1.00  0.00           H  
ATOM     49  CE1 PHE     3      88.277  84.902  55.425  1.00  0.00           C  
ATOM     50  HE1 PHE     3      87.505  84.498  56.063  1.00  0.00           H  
ATOM     51  CZ  PHE     3      89.309  85.719  55.971  1.00  0.00           C  
ATOM     52  HZ  PHE     3      89.352  85.878  57.039  1.00  0.00           H  
ATOM     53  CE2 PHE     3      90.284  86.249  55.064  1.00  0.00           C  
ATOM     54  HE2 PHE     3      91.065  86.944  55.334  1.00  0.00           H  
ATOM     55  CD2 PHE     3      90.256  85.813  53.749  1.00  0.00           C  
ATOM     56  HD2 PHE     3      90.986  86.217  53.063  1.00  0.00           H  
ATOM     57  C   PHE     3      88.759  83.258  49.796  1.00  0.00           C  
ATOM     58  O   PHE     3      89.636  83.366  48.917  1.00  0.00           O  
ATOM     59  N   ASN     4      87.456  83.131  49.516  1.00  0.00           N  
ATOM     60  H   ASN     4      86.736  83.241  50.215  1.00  0.00           H  
ATOM     61  CA  ASN     4      86.984  82.907  48.122  1.00  0.00           C  
ATOM     62  HA  ASN     4      87.614  82.096  47.758  1.00  0.00           H  
ATOM     63  CB  ASN     4      85.576  82.270  48.129  1.00  0.00           C  
ATOM     64  HB2 ASN     4      85.355  81.688  47.235  1.00  0.00           H  
ATOM     65  HB3 ASN     4      85.540  81.530  48.928  1.00  0.00           H  
ATOM     66  CG  ASN     4      84.483  83.336  48.276  1.00  0.00           C  
ATOM     67  OD1 ASN     4      84.164  83.814  49.348  1.00  0.00           O  
ATOM     68  ND2 ASN     4      83.919  83.738  47.135  1.00  0.00           N  
ATOM     69 HD21 ASN     4      84.267  83.484  46.221  1.00  0.00           H  
ATOM     70 HD22 ASN     4      83.294  84.529  47.213  1.00  0.00           H  
ATOM     71  C   ASN     4      87.092  84.112  47.154  1.00  0.00           C  
ATOM     72  O   ASN     4      86.760  85.252  47.486  1.00  0.00           O  
ATOM     73  N   ASN     5      87.487  83.779  45.939  1.00  0.00           N  
ATOM     74  H   ASN     5      87.635  82.795  45.767  1.00  0.00           H  
ATOM     75  CA  ASN     5      87.402  84.741  44.798  1.00  0.00           C  
ATOM     76  HA  ASN     5      87.896  85.665  45.100  1.00  0.00           H  
ATOM     77  CB  ASN     5      88.365  84.191  43.699  1.00  0.00           C  
ATOM     78  HB2 ASN     5      89.390  84.075  44.050  1.00  0.00           H  
ATOM     79  HB3 ASN     5      88.050  83.257  43.233  1.00  0.00           H  
ATOM     80  CG  ASN     5      88.389  85.091  42.549  1.00  0.00           C  
ATOM     81  OD1 ASN     5      88.239  86.263  42.800  1.00  0.00           O  
ATOM     82  ND2 ASN     5      88.548  84.692  41.326  1.00  0.00           N  
ATOM     83 HD21 ASN     5      88.939  83.766  41.229  1.00  0.00           H  
ATOM     84 HD22 ASN     5      88.464  85.308  40.530  1.00  0.00           H  
ATOM     85  C   ASN     5      85.973  84.905  44.294  1.00  0.00           C  
ATOM     86  O   ASN     5      85.100  84.076  44.540  1.00  0.00           O  
ATOM     87  N   LEU     6      85.676  86.021  43.671  1.00  0.00           N  
ATOM     88  H   LEU     6      86.434  86.683  43.587  1.00  0.00           H  
ATOM     89  CA  LEU     6      84.399  86.369  42.992  1.00  0.00           C  
ATOM     90  HA  LEU     6      83.862  85.431  42.850  1.00  0.00           H  
ATOM     91  CB  LEU     6      83.683  87.271  44.078  1.00  0.00           C  
ATOM     92  HB2 LEU     6      83.922  86.814  45.039  1.00  0.00           H  
ATOM     93  HB3 LEU     6      84.136  88.262  44.089  1.00  0.00           H  
ATOM     94  CG  LEU     6      82.099  87.448  43.937  1.00  0.00           C  
ATOM     95  HG  LEU     6      81.946  88.042  43.037  1.00  0.00           H  
ATOM     96  CD1 LEU     6      81.541  85.998  44.188  1.00  0.00           C  
ATOM     97 HD11 LEU     6      80.531  85.980  44.596  1.00  0.00           H  
ATOM     98 HD12 LEU     6      82.111  85.298  44.799  1.00  0.00           H  
ATOM     99 HD13 LEU     6      81.458  85.603  43.175  1.00  0.00           H  
ATOM    100  CD2 LEU     6      81.530  88.315  45.065  1.00  0.00           C  
ATOM    101 HD21 LEU     6      81.784  89.374  45.003  1.00  0.00           H  
ATOM    102 HD22 LEU     6      80.456  88.332  44.879  1.00  0.00           H  
ATOM    103 HD23 LEU     6      81.732  87.926  46.063  1.00  0.00           H  
ATOM    104  C   LEU     6      84.565  87.141  41.639  1.00  0.00           C  
ATOM    105  O   LEU     6      83.597  87.589  41.078  1.00  0.00           O  
ATOM    106  N   THR     7      85.729  87.361  41.088  1.00  0.00           N  
ATOM    107  H   THR     7      86.567  87.203  41.629  1.00  0.00           H  
ATOM    108  CA  THR     7      86.066  88.024  39.803  1.00  0.00           C  
ATOM    109  HA  THR     7      85.665  89.037  39.819  1.00  0.00           H  
ATOM    110  CB  THR     7      87.558  88.190  39.586  1.00  0.00           C  
ATOM    111  HB  THR     7      87.711  88.681  38.625  1.00  0.00           H  
ATOM    112  CG2 THR     7      88.348  88.988  40.576  1.00  0.00           C  
ATOM    113 HG21 THR     7      88.373  88.517  41.559  1.00  0.00           H  
ATOM    114 HG22 THR     7      87.876  89.967  40.489  1.00  0.00           H  
ATOM    115 HG23 THR     7      89.344  88.942  40.136  1.00  0.00           H  
ATOM    116  OG1 THR     7      88.182  86.866  39.530  1.00  0.00           O  
ATOM    117  HG1 THR     7      88.624  86.829  38.679  1.00  0.00           H  
ATOM    118  C   THR     7      85.514  87.351  38.524  1.00  0.00           C  
ATOM    119  O   THR     7      85.256  88.078  37.583  1.00  0.00           O  
ATOM    120  N   LYS     8      85.287  85.999  38.472  1.00  0.00           N  
ATOM    121  H   LYS     8      85.429  85.596  39.387  1.00  0.00           H  
ATOM    122  CA  LYS     8      84.665  85.326  37.339  1.00  0.00           C  
ATOM    123  HA  LYS     8      85.361  85.544  36.530  1.00  0.00           H  
ATOM    124  CB  LYS     8      84.623  83.786  37.508  1.00  0.00           C  
ATOM    125  HB2 LYS     8      84.022  83.558  38.388  1.00  0.00           H  
ATOM    126  HB3 LYS     8      83.946  83.426  36.732  1.00  0.00           H  
ATOM    127  CG  LYS     8      85.966  83.077  37.504  1.00  0.00           C  
ATOM    128  HG2 LYS     8      86.454  83.098  36.530  1.00  0.00           H  
ATOM    129  HG3 LYS     8      86.659  83.512  38.224  1.00  0.00           H  
ATOM    130  CD  LYS     8      85.719  81.598  37.905  1.00  0.00           C  
ATOM    131  HD2 LYS     8      85.255  81.609  38.892  1.00  0.00           H  
ATOM    132  HD3 LYS     8      84.969  81.242  37.199  1.00  0.00           H  
ATOM    133  CE  LYS     8      86.933  80.723  37.770  1.00  0.00           C  
ATOM    134  HE2 LYS     8      87.123  80.531  36.714  1.00  0.00           H  
ATOM    135  HE3 LYS     8      87.756  81.242  38.260  1.00  0.00           H  
ATOM    136  NZ  LYS     8      86.820  79.361  38.335  1.00  0.00           N  
ATOM    137  HZ1 LYS     8      86.618  79.314  39.323  1.00  0.00           H  
ATOM    138  HZ2 LYS     8      87.623  78.816  38.057  1.00  0.00           H  
ATOM    139  HZ3 LYS     8      86.121  78.843  37.822  1.00  0.00           H  
ATOM    140  C   LYS     8      83.217  85.803  37.002  1.00  0.00           C  
ATOM    141  O   LYS     8      82.481  86.264  37.855  1.00  0.00           O  
ATOM    142  N   GLY     9      82.956  85.699  35.700  1.00  0.00           N  
ATOM    143  H   GLY     9      83.751  85.460  35.124  1.00  0.00           H  
ATOM    144  CA  GLY     9      81.604  85.802  35.046  1.00  0.00           C  
ATOM    145  HA2 GLY     9      80.991  86.681  35.246  1.00  0.00           H  
ATOM    146  HA3 GLY     9      81.622  85.689  33.962  1.00  0.00           H  
ATOM    147  C   GLY     9      80.644  84.579  35.292  1.00  0.00           C  
ATOM    148  O   GLY     9      81.079  83.525  35.768  1.00  0.00           O  
ATOM    149  N   LEU    10      79.330  84.798  35.074  1.00  0.00           N  
ATOM    150  H   LEU    10      78.929  85.657  34.727  1.00  0.00           H  
ATOM    151  CA  LEU    10      78.280  83.744  35.020  1.00  0.00           C  
ATOM    152  HA  LEU    10      78.552  83.039  35.806  1.00  0.00           H  
ATOM    153  CB  LEU    10      76.854  84.273  35.225  1.00  0.00           C  
ATOM    154  HB2 LEU    10      76.708  84.906  34.349  1.00  0.00           H  
ATOM    155  HB3 LEU    10      76.041  83.549  35.167  1.00  0.00           H  
ATOM    156  CG  LEU    10      76.584  85.142  36.446  1.00  0.00           C  
ATOM    157  HG  LEU    10      77.341  85.923  36.373  1.00  0.00           H  
ATOM    158  CD1 LEU    10      75.272  85.796  36.197  1.00  0.00           C  
ATOM    159 HD11 LEU    10      75.114  86.583  36.934  1.00  0.00           H  
ATOM    160 HD12 LEU    10      74.489  85.057  36.364  1.00  0.00           H  
ATOM    161 HD13 LEU    10      75.383  86.259  35.216  1.00  0.00           H  
ATOM    162  CD2 LEU    10      76.593  84.417  37.810  1.00  0.00           C  
ATOM    163 HD21 LEU    10      76.774  85.159  38.587  1.00  0.00           H  
ATOM    164 HD22 LEU    10      75.658  83.891  38.000  1.00  0.00           H  
ATOM    165 HD23 LEU    10      77.528  83.860  37.874  1.00  0.00           H  
ATOM    166  C   LEU    10      78.417  82.973  33.760  1.00  0.00           C  
ATOM    167  O   LEU    10      78.960  83.444  32.731  1.00  0.00           O  
ATOM    168  N   CYX    11      78.037  81.706  33.744  1.00  0.00           N  
ATOM    169  H   CYX    11      77.639  81.321  34.588  1.00  0.00           H  
ATOM    170  CA  CYX    11      78.126  80.891  32.548  1.00  0.00           C  
ATOM    171  HA  CYX    11      79.092  81.083  32.082  1.00  0.00           H  
ATOM    172  CB  CYX    11      78.095  79.440  32.953  1.00  0.00           C  
ATOM    173  HB2 CYX    11      77.124  79.185  33.376  1.00  0.00           H  
ATOM    174  HB3 CYX    11      78.084  78.939  31.985  1.00  0.00           H  
ATOM    175  SG  CYX    11      79.377  78.713  33.946  1.00  0.00           S  
ATOM    176  C   CYX    11      76.992  81.232  31.594  1.00  0.00           C  
ATOM    177  O   CYX    11      76.056  81.950  31.973  1.00  0.00           O  
ATOM    178  N   THR    12      77.112  80.583  30.397  1.00  0.00           N  
ATOM    179  H   THR    12      77.805  79.864  30.249  1.00  0.00           H  
ATOM    180  CA  THR    12      76.045  80.581  29.406  1.00  0.00           C  
ATOM    181  HA  THR    12      75.584  81.564  29.303  1.00  0.00           H  
ATOM    182  CB  THR    12      76.665  80.093  28.032  1.00  0.00           C  
ATOM    183  HB  THR    12      77.175  79.158  28.264  1.00  0.00           H  
ATOM    184  CG2 THR    12      75.502  79.651  27.059  1.00  0.00           C  
ATOM    185 HG21 THR    12      75.069  78.770  27.534  1.00  0.00           H  
ATOM    186 HG22 THR    12      75.980  79.275  26.155  1.00  0.00           H  
ATOM    187 HG23 THR    12      74.825  80.450  26.757  1.00  0.00           H  
ATOM    188  OG1 THR    12      77.319  81.056  27.349  1.00  0.00           O  
ATOM    189  HG1 THR    12      78.097  81.165  27.901  1.00  0.00           H  
ATOM    190  C   THR    12      74.880  79.757  29.926  1.00  0.00           C  
ATOM    191  O   THR    12      75.008  78.645  30.551  1.00  0.00           O  
ATOM    192  N   ILE    13      73.579  80.044  29.590  1.00  0.00           N  
ATOM    193  H   ILE    13      73.457  80.827  28.963  1.00  0.00           H  
ATOM    194  CA  ILE    13      72.421  79.345  30.152  1.00  0.00           C  
ATOM    195  HA  ILE    13      72.680  78.380  30.588  1.00  0.00           H  
ATOM    196  CB  ILE    13      71.865  80.084  31.299  1.00  0.00           C  
ATOM    197  HB  ILE    13      71.712  81.056  30.830  1.00  0.00           H  
ATOM    198  CG2 ILE    13      70.516  79.445  31.702  1.00  0.00           C  
ATOM    199 HG21 ILE    13      70.098  80.123  32.446  1.00  0.00           H  
ATOM    200 HG22 ILE    13      70.722  78.513  32.228  1.00  0.00           H  
ATOM    201 HG23 ILE    13      69.843  79.267  30.863  1.00  0.00           H  
ATOM    202  CG1 ILE    13      72.878  80.515  32.418  1.00  0.00           C  
ATOM    203 HG12 ILE    13      73.404  79.607  32.714  1.00  0.00           H  
ATOM    204 HG13 ILE    13      73.575  81.243  32.003  1.00  0.00           H  
ATOM    205  CD1 ILE    13      72.163  81.070  33.684  1.00  0.00           C  
ATOM    206 HD11 ILE    13      72.960  81.399  34.351  1.00  0.00           H  
ATOM    207 HD12 ILE    13      71.587  80.334  34.246  1.00  0.00           H  
ATOM    208 HD13 ILE    13      71.551  81.916  33.371  1.00  0.00           H  
ATOM    209  C   ILE    13      71.464  79.051  29.003  1.00  0.00           C  
ATOM    210  O   ILE    13      70.895  80.026  28.437  1.00  0.00           O  
ATOM    211  N   ASN    14      71.243  77.775  28.669  1.00  0.00           N  
ATOM    212  H   ASN    14      71.834  77.085  29.110  1.00  0.00           H  
ATOM    213  CA  ASN    14      70.293  77.425  27.517  1.00  0.00           C  
ATOM    214  HA  ASN    14      69.836  78.295  27.046  1.00  0.00           H  
ATOM    215  CB  ASN    14      71.282  76.853  26.452  1.00  0.00           C  
ATOM    216  HB2 ASN    14      71.962  76.206  27.007  1.00  0.00           H  
ATOM    217  HB3 ASN    14      70.711  76.341  25.678  1.00  0.00           H  
ATOM    218  CG  ASN    14      72.097  77.956  25.678  1.00  0.00           C  
ATOM    219  OD1 ASN    14      71.741  79.139  25.604  1.00  0.00           O  
ATOM    220  ND2 ASN    14      73.220  77.548  25.182  1.00  0.00           N  
ATOM    221 HD21 ASN    14      73.510  76.597  25.358  1.00  0.00           H  
ATOM    222 HD22 ASN    14      73.828  78.245  24.776  1.00  0.00           H  
ATOM    223  C   ASN    14      69.144  76.485  27.923  1.00  0.00           C  
ATOM    224  O   ASN    14      68.134  76.541  27.265  1.00  0.00           O  
ATOM    225  N   SER    15      69.239  75.774  29.050  1.00  0.00           N  
ATOM    226  H   SER    15      70.109  75.818  29.562  1.00  0.00           H  
ATOM    227  CA  SER    15      68.169  74.987  29.704  1.00  0.00           C  
ATOM    228  HA  SER    15      67.206  75.495  29.640  1.00  0.00           H  
ATOM    229  CB  SER    15      68.075  73.580  29.036  1.00  0.00           C  
ATOM    230  HB2 SER    15      67.195  73.144  29.508  1.00  0.00           H  
ATOM    231  HB3 SER    15      67.958  73.672  27.956  1.00  0.00           H  
ATOM    232  OG  SER    15      69.257  72.884  29.220  1.00  0.00           O  
ATOM    233  HG  SER    15      69.939  73.244  28.647  1.00  0.00           H  
ATOM    234  C   SER    15      68.565  74.941  31.148  1.00  0.00           C  
ATOM    235  O   SER    15      69.718  75.235  31.476  1.00  0.00           O  
ATOM    236  N   TRP    16      67.649  74.673  32.088  1.00  0.00           N  
ATOM    237  H   TRP    16      66.699  74.624  31.746  1.00  0.00           H  
ATOM    238  CA  TRP    16      67.858  74.467  33.540  1.00  0.00           C  
ATOM    239  HA  TRP    16      68.841  74.819  33.855  1.00  0.00           H  
ATOM    240  CB  TRP    16      66.962  75.419  34.292  1.00  0.00           C  
ATOM    241  HB2 TRP    16      65.919  75.110  34.224  1.00  0.00           H  
ATOM    242  HB3 TRP    16      67.250  75.385  35.343  1.00  0.00           H  
ATOM    243  CG  TRP    16      67.147  76.870  34.002  1.00  0.00           C  
ATOM    244  CD1 TRP    16      66.593  77.545  32.977  1.00  0.00           C  
ATOM    245  HD1 TRP    16      65.923  77.168  32.219  1.00  0.00           H  
ATOM    246  NE1 TRP    16      67.061  78.839  32.998  1.00  0.00           N  
ATOM    247  HE1 TRP    16      66.769  79.518  32.309  1.00  0.00           H  
ATOM    248  CE2 TRP    16      67.669  79.156  34.236  1.00  0.00           C  
ATOM    249  CZ2 TRP    16      68.258  80.351  34.755  1.00  0.00           C  
ATOM    250  HZ2 TRP    16      68.104  81.220  34.133  1.00  0.00           H  
ATOM    251  CH2 TRP    16      68.748  80.351  36.080  1.00  0.00           C  
ATOM    252  HH2 TRP    16      69.028  81.257  36.598  1.00  0.00           H  
ATOM    253  CZ3 TRP    16      68.935  79.132  36.695  1.00  0.00           C  
ATOM    254  HZ3 TRP    16      69.488  79.119  37.623  1.00  0.00           H  
ATOM    255  CE3 TRP    16      68.538  77.905  36.061  1.00  0.00           C  
ATOM    256  HE3 TRP    16      68.807  76.956  36.500  1.00  0.00           H  
ATOM    257  CD2 TRP    16      67.760  77.922  34.866  1.00  0.00           C  
ATOM    258  C   TRP    16      67.614  73.018  33.897  1.00  0.00           C  
ATOM    259  O   TRP    16      66.607  72.421  33.481  1.00  0.00           O  
ATOM    260  N   HID    17      68.474  72.421  34.726  1.00  0.00           N  
ATOM    261  H   HID    17      69.078  72.977  35.315  1.00  0.00           H  
ATOM    262  CA  HID    17      68.510  70.949  34.984  1.00  0.00           C  
ATOM    263  HA  HID    17      67.579  70.548  34.582  1.00  0.00           H  
ATOM    264  CB  HID    17      69.753  70.337  34.256  1.00  0.00           C  
ATOM    265  HB2 HID    17      69.602  69.260  34.181  1.00  0.00           H  
ATOM    266  HB3 HID    17      69.906  70.670  33.230  1.00  0.00           H  
ATOM    267  CG  HID    17      71.032  70.453  35.118  1.00  0.00           C  
ATOM    268  ND1 HID    17      71.463  69.629  36.106  1.00  0.00           N  
ATOM    269  HD1 HID    17      71.067  68.752  36.414  1.00  0.00           H  
ATOM    270  CE1 HID    17      72.524  70.207  36.688  1.00  0.00           C  
ATOM    271  HE1 HID    17      73.120  69.692  37.427  1.00  0.00           H  
ATOM    272  NE2 HID    17      72.870  71.342  36.078  1.00  0.00           N  
ATOM    273  CD2 HID    17      71.955  71.522  35.039  1.00  0.00           C  
ATOM    274  HD2 HID    17      72.035  72.356  34.358  1.00  0.00           H  
ATOM    275  C   HID    17      68.477  70.755  36.512  1.00  0.00           C  
ATOM    276  O   HID    17      68.840  71.577  37.315  1.00  0.00           O  
ATOM    277  N   ILE    18      68.023  69.549  36.920  1.00  0.00           N  
ATOM    278  H   ILE    18      67.878  68.937  36.130  1.00  0.00           H  
ATOM    279  CA  ILE    18      67.880  69.108  38.343  1.00  0.00           C  
ATOM    280  HA  ILE    18      67.302  69.883  38.844  1.00  0.00           H  
ATOM    281  CB  ILE    18      66.974  67.804  38.373  1.00  0.00           C  
ATOM    282  HB  ILE    18      66.078  67.930  37.765  1.00  0.00           H  
ATOM    283  CG2 ILE    18      67.654  66.529  37.908  1.00  0.00           C  
ATOM    284 HG21 ILE    18      66.930  65.741  37.701  1.00  0.00           H  
ATOM    285 HG22 ILE    18      68.551  66.265  38.468  1.00  0.00           H  
ATOM    286 HG23 ILE    18      67.983  66.718  36.886  1.00  0.00           H  
ATOM    287  CG1 ILE    18      66.583  67.557  39.872  1.00  0.00           C  
ATOM    288 HG12 ILE    18      66.067  66.598  39.924  1.00  0.00           H  
ATOM    289 HG13 ILE    18      67.446  67.435  40.527  1.00  0.00           H  
ATOM    290  CD1 ILE    18      65.580  68.515  40.442  1.00  0.00           C  
ATOM    291 HD11 ILE    18      66.000  69.403  40.915  1.00  0.00           H  
ATOM    292 HD12 ILE    18      64.957  68.021  41.187  1.00  0.00           H  
ATOM    293 HD13 ILE    18      64.842  68.759  39.679  1.00  0.00           H  
ATOM    294  C   ILE    18      69.262  68.883  39.077  1.00  0.00           C  
ATOM    295  O   ILE    18      70.153  68.175  38.685  1.00  0.00           O  
ATOM    296  N   TYR    19      69.358  69.617  40.241  1.00  0.00           N  
ATOM    297  H   TYR    19      68.630  70.277  40.471  1.00  0.00           H  
ATOM    298  CA  TYR    19      70.565  69.562  41.065  1.00  0.00           C  
ATOM    299  HA  TYR    19      71.329  69.005  40.523  1.00  0.00           H  
ATOM    300  CB  TYR    19      71.063  71.004  41.404  1.00  0.00           C  
ATOM    301  HB2 TYR    19      71.499  71.487  40.530  1.00  0.00           H  
ATOM    302  HB3 TYR    19      70.183  71.562  41.725  1.00  0.00           H  
ATOM    303  CG  TYR    19      72.081  71.130  42.548  1.00  0.00           C  
ATOM    304  CD1 TYR    19      73.424  71.307  42.274  1.00  0.00           C  
ATOM    305  HD1 TYR    19      73.765  71.317  41.250  1.00  0.00           H  
ATOM    306  CE1 TYR    19      74.328  71.679  43.309  1.00  0.00           C  
ATOM    307  HE1 TYR    19      75.368  71.911  43.131  1.00  0.00           H  
ATOM    308  CZ  TYR    19      73.853  71.812  44.556  1.00  0.00           C  
ATOM    309  OH  TYR    19      74.711  72.240  45.460  1.00  0.00           O  
ATOM    310  HH  TYR    19      75.534  72.510  45.045  1.00  0.00           H  
ATOM    311  CE2 TYR    19      72.482  71.580  44.861  1.00  0.00           C  
ATOM    312  HE2 TYR    19      72.106  71.691  45.868  1.00  0.00           H  
ATOM    313  CD2 TYR    19      71.584  71.184  43.859  1.00  0.00           C  
ATOM    314  HD2 TYR    19      70.559  71.016  44.154  1.00  0.00           H  
ATOM    315  C   TYR    19      70.461  68.748  42.317  1.00  0.00           C  
ATOM    316  O   TYR    19      71.396  67.989  42.583  1.00  0.00           O  
ATOM    317  N   GLY    20      69.374  68.855  43.058  1.00  0.00           N  
ATOM    318  H   GLY    20      68.752  69.576  42.722  1.00  0.00           H  
ATOM    319  CA  GLY    20      68.967  67.979  44.136  1.00  0.00           C  
ATOM    320  HA2 GLY    20      69.186  66.937  43.902  1.00  0.00           H  
ATOM    321  HA3 GLY    20      69.603  68.322  44.952  1.00  0.00           H  
ATOM    322  C   GLY    20      67.537  68.151  44.468  1.00  0.00           C  
ATOM    323  O   GLY    20      66.869  69.135  44.040  1.00  0.00           O  
ATOM    324  N   LYS    21      66.979  67.199  45.242  1.00  0.00           N  
ATOM    325  H   LYS    21      67.648  66.591  45.692  1.00  0.00           H  
ATOM    326  CA  LYS    21      65.556  66.997  45.609  1.00  0.00           C  
ATOM    327  HA  LYS    21      65.082  67.978  45.586  1.00  0.00           H  
ATOM    328  CB  LYS    21      64.643  66.124  44.668  1.00  0.00           C  
ATOM    329  HB2 LYS    21      65.193  65.187  44.573  1.00  0.00           H  
ATOM    330  HB3 LYS    21      63.691  66.005  45.185  1.00  0.00           H  
ATOM    331  CG  LYS    21      64.491  66.667  43.311  1.00  0.00           C  
ATOM    332  HG2 LYS    21      64.152  67.703  43.289  1.00  0.00           H  
ATOM    333  HG3 LYS    21      65.524  66.767  42.977  1.00  0.00           H  
ATOM    334  CD  LYS    21      63.495  65.923  42.376  1.00  0.00           C  
ATOM    335  HD2 LYS    21      63.324  66.478  41.454  1.00  0.00           H  
ATOM    336  HD3 LYS    21      63.716  64.871  42.193  1.00  0.00           H  
ATOM    337  CE  LYS    21      62.105  65.932  43.071  1.00  0.00           C  
ATOM    338  HE2 LYS    21      62.021  66.157  44.135  1.00  0.00           H  
ATOM    339  HE3 LYS    21      61.446  66.649  42.581  1.00  0.00           H  
ATOM    340  NZ  LYS    21      61.463  64.605  42.812  1.00  0.00           N  
ATOM    341  HZ1 LYS    21      60.580  64.547  43.299  1.00  0.00           H  
ATOM    342  HZ2 LYS    21      62.107  63.854  43.019  1.00  0.00           H  
ATOM    343  HZ3 LYS    21      61.346  64.471  41.818  1.00  0.00           H  
ATOM    344  C   LYS    21      65.570  66.381  46.951  1.00  0.00           C  
ATOM    345  O   LYS    21      66.388  65.501  47.227  1.00  0.00           O  
ATOM    346  N   ASH    22      64.654  66.809  47.812  1.00  0.00           N  
ATOM    347  H   ASH    22      64.139  67.640  47.560  1.00  0.00           H  
ATOM    348  CA  ASH    22      64.763  66.489  49.245  1.00  0.00           C  
ATOM    349  HA  ASH    22      65.762  66.181  49.553  1.00  0.00           H  
ATOM    350  CB  ASH    22      64.685  67.770  50.129  1.00  0.00           C  
ATOM    351  HB2 ASH    22      63.756  68.320  49.976  1.00  0.00           H  
ATOM    352  HB3 ASH    22      64.720  67.525  51.191  1.00  0.00           H  
ATOM    353  CG  ASH    22      65.862  68.675  49.870  1.00  0.00           C  
ATOM    354  OD1 ASH    22      66.803  68.520  49.077  1.00  0.00           O  
ATOM    355  OD2 ASH    22      65.963  69.751  50.647  1.00  0.00           O  
ATOM    356  HD2 ASH    22      66.742  70.223  50.344  1.00  0.00           H  
ATOM    357  C   ASH    22      63.786  65.402  49.744  1.00  0.00           C  
ATOM    358  O   ASH    22      64.083  64.853  50.832  1.00  0.00           O  
ATOM    359  N   ASN    23      62.801  65.072  48.917  1.00  0.00           N  
ATOM    360  H   ASN    23      62.665  65.684  48.124  1.00  0.00           H  
ATOM    361  CA  ASN    23      61.757  64.096  49.216  1.00  0.00           C  
ATOM    362  HA  ASN    23      60.977  64.054  48.455  1.00  0.00           H  
ATOM    363  CB  ASN    23      62.346  62.701  49.125  1.00  0.00           C  
ATOM    364  HB2 ASN    23      63.167  62.487  49.809  1.00  0.00           H  
ATOM    365  HB3 ASN    23      61.588  61.964  49.392  1.00  0.00           H  
ATOM    366  CG  ASN    23      62.850  62.263  47.742  1.00  0.00           C  
ATOM    367  OD1 ASN    23      62.250  62.434  46.690  1.00  0.00           O  
ATOM    368  ND2 ASN    23      64.024  61.668  47.647  1.00  0.00           N  
ATOM    369 HD21 ASN    23      64.571  61.561  48.489  1.00  0.00           H  
ATOM    370 HD22 ASN    23      64.195  61.134  46.806  1.00  0.00           H  
ATOM    371  C   ASN    23      61.089  64.390  50.568  1.00  0.00           C  
ATOM    372  O   ASN    23      60.626  63.550  51.285  1.00  0.00           O  
ATOM    373  N   ALA    24      61.236  65.686  51.074  1.00  0.00           N  
ATOM    374  H   ALA    24      61.618  66.383  50.450  1.00  0.00           H  
ATOM    375  CA  ALA    24      61.051  66.050  52.470  1.00  0.00           C  
ATOM    376  HA  ALA    24      61.897  65.565  52.958  1.00  0.00           H  
ATOM    377  CB  ALA    24      61.249  67.582  52.614  1.00  0.00           C  
ATOM    378  HB1 ALA    24      61.274  67.896  53.657  1.00  0.00           H  
ATOM    379  HB2 ALA    24      60.404  67.949  52.031  1.00  0.00           H  
ATOM    380  HB3 ALA    24      62.193  67.772  52.103  1.00  0.00           H  
ATOM    381  C   ALA    24      59.685  65.545  53.159  1.00  0.00           C  
ATOM    382  O   ALA    24      59.759  65.130  54.281  1.00  0.00           O  
ATOM    383  N   VAL    25      58.546  65.445  52.402  1.00  0.00           N  
ATOM    384  H   VAL    25      58.579  65.671  51.418  1.00  0.00           H  
ATOM    385  CA  VAL    25      57.343  64.746  52.929  1.00  0.00           C  
ATOM    386  HA  VAL    25      57.519  64.585  53.992  1.00  0.00           H  
ATOM    387  CB  VAL    25      56.105  65.780  52.975  1.00  0.00           C  
ATOM    388  HB  VAL    25      55.856  66.041  51.946  1.00  0.00           H  
ATOM    389  CG1 VAL    25      54.883  65.276  53.773  1.00  0.00           C  
ATOM    390 HG11 VAL    25      55.227  64.955  54.756  1.00  0.00           H  
ATOM    391 HG12 VAL    25      54.118  66.052  53.798  1.00  0.00           H  
ATOM    392 HG13 VAL    25      54.400  64.496  53.185  1.00  0.00           H  
ATOM    393  CG2 VAL    25      56.448  67.200  53.580  1.00  0.00           C  
ATOM    394 HG21 VAL    25      57.031  67.219  54.501  1.00  0.00           H  
ATOM    395 HG22 VAL    25      55.563  67.741  53.916  1.00  0.00           H  
ATOM    396 HG23 VAL    25      56.951  67.772  52.800  1.00  0.00           H  
ATOM    397  C   VAL    25      57.061  63.352  52.372  1.00  0.00           C  
ATOM    398  O   VAL    25      56.329  62.559  52.951  1.00  0.00           O  
ATOM    399  N   ARG    26      57.663  62.984  51.218  1.00  0.00           N  
ATOM    400  H   ARG    26      58.254  63.710  50.840  1.00  0.00           H  
ATOM    401  CA  ARG    26      57.528  61.733  50.503  1.00  0.00           C  
ATOM    402  HA  ARG    26      56.485  61.432  50.404  1.00  0.00           H  
ATOM    403  CB  ARG    26      58.034  61.946  49.054  1.00  0.00           C  
ATOM    404  HB2 ARG    26      57.815  62.979  48.782  1.00  0.00           H  
ATOM    405  HB3 ARG    26      59.090  61.678  49.017  1.00  0.00           H  
ATOM    406  CG  ARG    26      57.280  61.001  48.024  1.00  0.00           C  
ATOM    407  HG2 ARG    26      57.154  59.969  48.349  1.00  0.00           H  
ATOM    408  HG3 ARG    26      56.245  61.323  47.906  1.00  0.00           H  
ATOM    409  CD  ARG    26      57.898  61.021  46.632  1.00  0.00           C  
ATOM    410  HD2 ARG    26      58.016  61.998  46.164  1.00  0.00           H  
ATOM    411  HD3 ARG    26      58.871  60.532  46.675  1.00  0.00           H  
ATOM    412  NE  ARG    26      57.200  60.271  45.614  1.00  0.00           N  
ATOM    413  HE  ARG    26      57.491  59.332  45.385  1.00  0.00           H  
ATOM    414  CZ  ARG    26      56.197  60.709  44.910  1.00  0.00           C  
ATOM    415  NH1 ARG    26      55.690  61.904  44.979  1.00  0.00           N  
ATOM    416 HH11 ARG    26      55.961  62.520  45.732  1.00  0.00           H  
ATOM    417 HH12 ARG    26      54.945  62.193  44.360  1.00  0.00           H  
ATOM    418  NH2 ARG    26      55.582  59.994  44.056  1.00  0.00           N  
ATOM    419 HH21 ARG    26      55.765  59.001  44.096  1.00  0.00           H  
ATOM    420 HH22 ARG    26      54.697  60.366  43.741  1.00  0.00           H  
ATOM    421  C   ARG    26      58.239  60.598  51.283  1.00  0.00           C  
ATOM    422  O   ARG    26      57.868  59.443  51.161  1.00  0.00           O  
ATOM    423  N   ILE    27      59.175  60.851  52.202  1.00  0.00           N  
ATOM    424  H   ILE    27      59.308  61.852  52.205  1.00  0.00           H  
ATOM    425  CA  ILE    27      59.777  60.044  53.284  1.00  0.00           C  
ATOM    426  HA  ILE    27      59.426  59.032  53.080  1.00  0.00           H  
ATOM    427  CB  ILE    27      61.347  60.070  53.178  1.00  0.00           C  
ATOM    428  HB  ILE    27      61.558  61.066  52.787  1.00  0.00           H  
ATOM    429  CG2 ILE    27      62.031  59.765  54.551  1.00  0.00           C  
ATOM    430 HG21 ILE    27      63.112  59.804  54.416  1.00  0.00           H  
ATOM    431 HG22 ILE    27      61.571  58.875  54.981  1.00  0.00           H  
ATOM    432 HG23 ILE    27      61.873  60.648  55.170  1.00  0.00           H  
ATOM    433  CG1 ILE    27      61.832  59.126  52.097  1.00  0.00           C  
ATOM    434 HG12 ILE    27      61.755  58.088  52.419  1.00  0.00           H  
ATOM    435 HG13 ILE    27      61.089  59.277  51.314  1.00  0.00           H  
ATOM    436  CD1 ILE    27      63.257  59.377  51.574  1.00  0.00           C  
ATOM    437 HD11 ILE    27      63.466  58.643  50.796  1.00  0.00           H  
ATOM    438 HD12 ILE    27      63.917  59.275  52.435  1.00  0.00           H  
ATOM    439 HD13 ILE    27      63.422  60.338  51.086  1.00  0.00           H  
ATOM    440  C   ILE    27      59.325  60.581  54.635  1.00  0.00           C  
ATOM    441  O   ILE    27      59.079  59.859  55.597  1.00  0.00           O  
ATOM    442  N   GLY    28      59.032  61.895  54.801  1.00  0.00           N  
ATOM    443  H   GLY    28      59.344  62.433  54.005  1.00  0.00           H  
ATOM    444  CA  GLY    28      58.414  62.585  55.980  1.00  0.00           C  
ATOM    445  HA2 GLY    28      59.125  62.572  56.805  1.00  0.00           H  
ATOM    446  HA3 GLY    28      58.213  63.628  55.738  1.00  0.00           H  
ATOM    447  C   GLY    28      57.043  61.973  56.509  1.00  0.00           C  
ATOM    448  O   GLY    28      56.609  62.224  57.631  1.00  0.00           O  
ATOM    449  N   GLU    29      56.445  61.151  55.638  1.00  0.00           N  
ATOM    450  H   GLU    29      56.777  61.163  54.684  1.00  0.00           H  
ATOM    451  CA  GLU    29      55.233  60.312  55.814  1.00  0.00           C  
ATOM    452  HA  GLU    29      54.522  61.008  56.261  1.00  0.00           H  
ATOM    453  CB  GLU    29      54.683  59.869  54.433  1.00  0.00           C  
ATOM    454  HB2 GLU    29      54.522  60.844  53.972  1.00  0.00           H  
ATOM    455  HB3 GLU    29      55.601  59.547  53.942  1.00  0.00           H  
ATOM    456  CG  GLU    29      53.492  58.916  54.323  1.00  0.00           C  
ATOM    457  HG2 GLU    29      52.853  58.985  55.203  1.00  0.00           H  
ATOM    458  HG3 GLU    29      52.843  59.231  53.506  1.00  0.00           H  
ATOM    459  CD  GLU    29      53.905  57.423  54.166  1.00  0.00           C  
ATOM    460  OE1 GLU    29      54.717  57.078  53.282  1.00  0.00           O  
ATOM    461  OE2 GLU    29      53.293  56.601  54.969  1.00  0.00           O  
ATOM    462  C   GLU    29      55.463  59.105  56.750  1.00  0.00           C  
ATOM    463  O   GLU    29      54.607  58.594  57.426  1.00  0.00           O  
ATOM    464  N   ASP    30      56.722  58.658  56.871  1.00  0.00           N  
ATOM    465  H   ASP    30      57.323  59.117  56.202  1.00  0.00           H  
ATOM    466  CA  ASP    30      57.189  57.445  57.569  1.00  0.00           C  
ATOM    467  HA  ASP    30      56.288  57.054  58.041  1.00  0.00           H  
ATOM    468  CB  ASP    30      57.774  56.472  56.542  1.00  0.00           C  
ATOM    469  HB2 ASP    30      57.040  56.418  55.737  1.00  0.00           H  
ATOM    470  HB3 ASP    30      58.693  56.911  56.155  1.00  0.00           H  
ATOM    471  CG  ASP    30      58.135  55.053  57.208  1.00  0.00           C  
ATOM    472  OD1 ASP    30      57.265  54.430  57.858  1.00  0.00           O  
ATOM    473  OD2 ASP    30      59.257  54.562  56.962  1.00  0.00           O  
ATOM    474  C   ASP    30      58.221  57.624  58.644  1.00  0.00           C  
ATOM    475  O   ASP    30      58.204  56.885  59.645  1.00  0.00           O  
ATOM    476  N   SER    31      59.137  58.474  58.305  1.00  0.00           N  
ATOM    477  H   SER    31      58.983  58.784  57.356  1.00  0.00           H  
ATOM    478  CA  SER    31      60.464  58.828  58.998  1.00  0.00           C  
ATOM    479  HA  SER    31      60.732  58.079  59.743  1.00  0.00           H  
ATOM    480  CB  SER    31      61.582  58.922  57.958  1.00  0.00           C  
ATOM    481  HB2 SER    31      61.413  58.136  57.222  1.00  0.00           H  
ATOM    482  HB3 SER    31      61.506  59.912  57.509  1.00  0.00           H  
ATOM    483  OG  SER    31      62.883  58.894  58.505  1.00  0.00           O  
ATOM    484  HG  SER    31      62.995  58.080  59.001  1.00  0.00           H  
ATOM    485  C   SER    31      60.329  60.092  59.877  1.00  0.00           C  
ATOM    486  O   SER    31      59.497  60.958  59.604  1.00  0.00           O  
ATOM    487  N   ASP    32      61.214  60.212  60.939  1.00  0.00           N  
ATOM    488  H   ASP    32      61.766  59.381  61.093  1.00  0.00           H  
ATOM    489  CA  ASP    32      61.323  61.243  61.998  1.00  0.00           C  
ATOM    490  HA  ASP    32      60.315  61.309  62.406  1.00  0.00           H  
ATOM    491  CB  ASP    32      62.251  60.608  63.127  1.00  0.00           C  
ATOM    492  HB2 ASP    32      63.319  60.652  62.912  1.00  0.00           H  
ATOM    493  HB3 ASP    32      62.198  61.305  63.963  1.00  0.00           H  
ATOM    494  CG  ASP    32      61.885  59.244  63.631  1.00  0.00           C  
ATOM    495  OD1 ASP    32      61.593  59.091  64.869  1.00  0.00           O  
ATOM    496  OD2 ASP    32      62.134  58.228  62.943  1.00  0.00           O  
ATOM    497  C   ASP    32      61.774  62.616  61.434  1.00  0.00           C  
ATOM    498  O   ASP    32      62.727  63.284  61.890  1.00  0.00           O  
ATOM    499  N   VAL    33      61.037  63.160  60.443  1.00  0.00           N  
ATOM    500  H   VAL    33      60.314  62.642  59.964  1.00  0.00           H  
ATOM    501  CA  VAL    33      61.284  64.413  59.820  1.00  0.00           C  
ATOM    502  HA  VAL    33      62.367  64.528  59.775  1.00  0.00           H  
ATOM    503  CB  VAL    33      60.712  64.355  58.324  1.00  0.00           C  
ATOM    504  HB  VAL    33      59.678  64.040  58.466  1.00  0.00           H  
ATOM    505  CG1 VAL    33      60.841  65.720  57.694  1.00  0.00           C  
ATOM    506 HG11 VAL    33      60.471  65.777  56.671  1.00  0.00           H  
ATOM    507 HG12 VAL    33      60.249  66.501  58.170  1.00  0.00           H  
ATOM    508 HG13 VAL    33      61.841  66.154  57.707  1.00  0.00           H  
ATOM    509  CG2 VAL    33      61.513  63.502  57.320  1.00  0.00           C  
ATOM    510 HG21 VAL    33      62.581  63.719  57.306  1.00  0.00           H  
ATOM    511 HG22 VAL    33      61.068  63.553  56.326  1.00  0.00           H  
ATOM    512 HG23 VAL    33      61.385  62.438  57.518  1.00  0.00           H  
ATOM    513  C   VAL    33      60.773  65.545  60.739  1.00  0.00           C  
ATOM    514  O   VAL    33      59.770  65.482  61.415  1.00  0.00           O  
ATOM    515  N   LEU    34      61.605  66.545  60.852  1.00  0.00           N  
ATOM    516  H   LEU    34      62.434  66.449  60.282  1.00  0.00           H  
ATOM    517  CA  LEU    34      61.253  67.844  61.465  1.00  0.00           C  
ATOM    518  HA  LEU    34      60.787  67.697  62.439  1.00  0.00           H  
ATOM    519  CB  LEU    34      62.545  68.703  61.630  1.00  0.00           C  
ATOM    520  HB2 LEU    34      62.969  68.849  60.636  1.00  0.00           H  
ATOM    521  HB3 LEU    34      62.142  69.598  62.105  1.00  0.00           H  
ATOM    522  CG  LEU    34      63.558  68.051  62.657  1.00  0.00           C  
ATOM    523  HG  LEU    34      63.718  67.005  62.395  1.00  0.00           H  
ATOM    524  CD1 LEU    34      64.880  68.859  62.626  1.00  0.00           C  
ATOM    525 HD11 LEU    34      64.683  69.931  62.638  1.00  0.00           H  
ATOM    526 HD12 LEU    34      65.309  68.700  61.637  1.00  0.00           H  
ATOM    527 HD13 LEU    34      65.590  68.466  63.352  1.00  0.00           H  
ATOM    528  CD2 LEU    34      63.000  68.265  64.097  1.00  0.00           C  
ATOM    529 HD21 LEU    34      62.454  69.204  64.195  1.00  0.00           H  
ATOM    530 HD22 LEU    34      62.230  67.510  64.255  1.00  0.00           H  
ATOM    531 HD23 LEU    34      63.826  68.222  64.806  1.00  0.00           H  
ATOM    532  C   LEU    34      60.240  68.726  60.627  1.00  0.00           C  
ATOM    533  O   LEU    34      60.470  68.957  59.422  1.00  0.00           O  
ATOM    534  N   VAL    35      59.351  69.431  61.306  1.00  0.00           N  
ATOM    535  H   VAL    35      59.154  69.230  62.276  1.00  0.00           H  
ATOM    536  CA  VAL    35      58.603  70.496  60.707  1.00  0.00           C  
ATOM    537  HA  VAL    35      58.304  70.133  59.724  1.00  0.00           H  
ATOM    538  CB  VAL    35      57.411  70.964  61.608  1.00  0.00           C  
ATOM    539  HB  VAL    35      57.763  71.168  62.619  1.00  0.00           H  
ATOM    540  CG1 VAL    35      56.699  72.193  61.065  1.00  0.00           C  
ATOM    541 HG11 VAL    35      55.754  72.444  61.546  1.00  0.00           H  
ATOM    542 HG12 VAL    35      57.347  73.065  61.149  1.00  0.00           H  
ATOM    543 HG13 VAL    35      56.493  72.078  60.001  1.00  0.00           H  
ATOM    544  CG2 VAL    35      56.323  69.882  61.740  1.00  0.00           C  
ATOM    545 HG21 VAL    35      55.996  69.710  60.714  1.00  0.00           H  
ATOM    546 HG22 VAL    35      55.479  70.218  62.343  1.00  0.00           H  
ATOM    547 HG23 VAL    35      56.693  68.990  62.246  1.00  0.00           H  
ATOM    548  C   VAL    35      59.583  71.654  60.542  1.00  0.00           C  
ATOM    549  O   VAL    35      60.045  72.310  61.425  1.00  0.00           O  
ATOM    550  N   THR    36      59.689  71.971  59.264  1.00  0.00           N  
ATOM    551  H   THR    36      58.999  71.586  58.634  1.00  0.00           H  
ATOM    552  CA  THR    36      60.631  72.903  58.674  1.00  0.00           C  
ATOM    553  HA  THR    36      60.953  73.512  59.519  1.00  0.00           H  
ATOM    554  CB  THR    36      61.778  72.224  58.007  1.00  0.00           C  
ATOM    555  HB  THR    36      62.231  72.846  57.235  1.00  0.00           H  
ATOM    556  CG2 THR    36      62.859  71.792  59.006  1.00  0.00           C  
ATOM    557 HG21 THR    36      63.447  70.941  58.662  1.00  0.00           H  
ATOM    558 HG22 THR    36      62.424  71.499  59.962  1.00  0.00           H  
ATOM    559 HG23 THR    36      63.567  72.593  59.218  1.00  0.00           H  
ATOM    560  OG1 THR    36      61.409  71.061  57.293  1.00  0.00           O  
ATOM    561  HG1 THR    36      61.093  70.407  57.920  1.00  0.00           H  
ATOM    562  C   THR    36      59.877  73.825  57.701  1.00  0.00           C  
ATOM    563  O   THR    36      58.874  73.461  57.080  1.00  0.00           O  
ATOM    564  N   ARG    37      60.202  75.115  57.582  1.00  0.00           N  
ATOM    565  H   ARG    37      60.845  75.464  58.278  1.00  0.00           H  
ATOM    566  CA  ARG    37      59.724  76.115  56.588  1.00  0.00           C  
ATOM    567  HA  ARG    37      59.427  75.595  55.677  1.00  0.00           H  
ATOM    568  CB  ARG    37      58.395  76.996  56.974  1.00  0.00           C  
ATOM    569  HB2 ARG    37      58.420  77.071  58.061  1.00  0.00           H  
ATOM    570  HB3 ARG    37      58.503  78.029  56.643  1.00  0.00           H  
ATOM    571  CG  ARG    37      56.944  76.575  56.725  1.00  0.00           C  
ATOM    572  HG2 ARG    37      56.774  75.679  57.323  1.00  0.00           H  
ATOM    573  HG3 ARG    37      56.231  77.266  57.175  1.00  0.00           H  
ATOM    574  CD  ARG    37      56.550  76.226  55.290  1.00  0.00           C  
ATOM    575  HD2 ARG    37      57.139  75.354  55.008  1.00  0.00           H  
ATOM    576  HD3 ARG    37      55.468  76.096  55.250  1.00  0.00           H  
ATOM    577  NE  ARG    37      56.961  77.407  54.433  1.00  0.00           N  
ATOM    578  HE  ARG    37      57.846  77.265  53.967  1.00  0.00           H  
ATOM    579  CZ  ARG    37      56.302  78.514  54.211  1.00  0.00           C  
ATOM    580  NH1 ARG    37      55.229  78.830  54.850  1.00  0.00           N  
ATOM    581 HH11 ARG    37      54.713  78.204  55.452  1.00  0.00           H  
ATOM    582 HH12 ARG    37      54.676  79.601  54.503  1.00  0.00           H  
ATOM    583  NH2 ARG    37      56.714  79.364  53.347  1.00  0.00           N  
ATOM    584 HH21 ARG    37      57.240  79.015  52.558  1.00  0.00           H  
ATOM    585 HH22 ARG    37      56.313  80.276  53.180  1.00  0.00           H  
ATOM    586  C   ARG    37      60.939  76.961  56.152  1.00  0.00           C  
ATOM    587  O   ARG    37      61.930  77.091  56.799  1.00  0.00           O  
ATOM    588  N   GLU    38      60.774  77.688  55.017  1.00  0.00           N  
ATOM    589  H   GLU    38      60.008  77.369  54.442  1.00  0.00           H  
ATOM    590  CA  GLU    38      61.661  78.642  54.425  1.00  0.00           C  
ATOM    591  HA  GLU    38      61.265  78.911  53.446  1.00  0.00           H  
ATOM    592  CB  GLU    38      61.526  79.970  55.171  1.00  0.00           C  
ATOM    593  HB2 GLU    38      62.136  80.021  56.073  1.00  0.00           H  
ATOM    594  HB3 GLU    38      61.921  80.790  54.572  1.00  0.00           H  
ATOM    595  CG  GLU    38      60.192  80.370  55.694  1.00  0.00           C  
ATOM    596  HG2 GLU    38      59.475  80.157  54.900  1.00  0.00           H  
ATOM    597  HG3 GLU    38      59.993  79.714  56.541  1.00  0.00           H  
ATOM    598  CD  GLU    38      60.129  81.805  56.346  1.00  0.00           C  
ATOM    599  OE1 GLU    38      60.116  82.816  55.595  1.00  0.00           O  
ATOM    600  OE2 GLU    38      60.203  81.934  57.554  1.00  0.00           O  
ATOM    601  C   GLU    38      63.138  78.210  54.203  1.00  0.00           C  
ATOM    602  O   GLU    38      64.065  78.791  54.825  1.00  0.00           O  
ATOM    603  N   PRO    39      63.422  77.235  53.390  1.00  0.00           N  
ATOM    604  CD  PRO    39      62.440  76.397  52.731  1.00  0.00           C  
ATOM    605  HD2 PRO    39      61.747  76.919  52.071  1.00  0.00           H  
ATOM    606  HD3 PRO    39      61.990  75.729  53.465  1.00  0.00           H  
ATOM    607  CG  PRO    39      63.279  75.461  51.798  1.00  0.00           C  
ATOM    608  HG2 PRO    39      63.349  75.831  50.775  1.00  0.00           H  
ATOM    609  HG3 PRO    39      62.705  74.540  51.696  1.00  0.00           H  
ATOM    610  CB  PRO    39      64.617  75.402  52.547  1.00  0.00           C  
ATOM    611  HB2 PRO    39      65.476  75.010  52.003  1.00  0.00           H  
ATOM    612  HB3 PRO    39      64.423  74.649  53.311  1.00  0.00           H  
ATOM    613  CA  PRO    39      64.806  76.772  53.134  1.00  0.00           C  
ATOM    614  HA  PRO    39      65.326  76.754  54.092  1.00  0.00           H  
ATOM    615  C   PRO    39      65.670  77.708  52.315  1.00  0.00           C  
ATOM    616  O   PRO    39      65.232  78.740  51.826  1.00  0.00           O  
ATOM    617  N   TYR    40      66.962  77.372  52.189  1.00  0.00           N  
ATOM    618  H   TYR    40      67.312  76.512  52.587  1.00  0.00           H  
ATOM    619  CA  TYR    40      67.825  77.807  51.143  1.00  0.00           C  
ATOM    620  HA  TYR    40      67.367  77.856  50.155  1.00  0.00           H  
ATOM    621  CB  TYR    40      68.423  79.194  51.527  1.00  0.00           C  
ATOM    622  HB2 TYR    40      69.194  79.416  50.790  1.00  0.00           H  
ATOM    623  HB3 TYR    40      67.725  79.970  51.214  1.00  0.00           H  
ATOM    624  CG  TYR    40      68.936  79.568  52.901  1.00  0.00           C  
ATOM    625  CD1 TYR    40      68.071  79.815  53.996  1.00  0.00           C  
ATOM    626  HD1 TYR    40      66.998  79.700  53.954  1.00  0.00           H  
ATOM    627  CE1 TYR    40      68.565  80.008  55.323  1.00  0.00           C  
ATOM    628  HE1 TYR    40      67.840  80.111  56.117  1.00  0.00           H  
ATOM    629  CZ  TYR    40      69.944  80.188  55.540  1.00  0.00           C  
ATOM    630  OH  TYR    40      70.292  80.631  56.798  1.00  0.00           O  
ATOM    631  HH  TYR    40      69.479  80.811  57.276  1.00  0.00           H  
ATOM    632  CE2 TYR    40      70.848  79.874  54.509  1.00  0.00           C  
ATOM    633  HE2 TYR    40      71.908  79.866  54.716  1.00  0.00           H  
ATOM    634  CD2 TYR    40      70.367  79.515  53.191  1.00  0.00           C  
ATOM    635  HD2 TYR    40      70.948  79.138  52.363  1.00  0.00           H  
ATOM    636  C   TYR    40      69.042  76.784  51.022  1.00  0.00           C  
ATOM    637  O   TYR    40      69.199  75.845  51.793  1.00  0.00           O  
ATOM    638  N   VAL    41      70.014  77.024  50.064  1.00  0.00           N  
ATOM    639  H   VAL    41      69.844  77.866  49.533  1.00  0.00           H  
ATOM    640  CA  VAL    41      71.296  76.272  49.889  1.00  0.00           C  
ATOM    641  HA  VAL    41      71.350  75.406  50.548  1.00  0.00           H  
ATOM    642  CB  VAL    41      71.380  75.702  48.498  1.00  0.00           C  
ATOM    643  HB  VAL    41      71.263  76.458  47.722  1.00  0.00           H  
ATOM    644  CG1 VAL    41      72.751  74.961  48.269  1.00  0.00           C  
ATOM    645 HG11 VAL    41      72.867  74.320  49.143  1.00  0.00           H  
ATOM    646 HG12 VAL    41      72.969  74.596  47.265  1.00  0.00           H  
ATOM    647 HG13 VAL    41      73.500  75.752  48.288  1.00  0.00           H  
ATOM    648  CG2 VAL    41      70.389  74.591  48.395  1.00  0.00           C  
ATOM    649 HG21 VAL    41      70.721  73.692  48.914  1.00  0.00           H  
ATOM    650 HG22 VAL    41      70.297  74.266  47.359  1.00  0.00           H  
ATOM    651 HG23 VAL    41      69.377  74.868  48.692  1.00  0.00           H  
ATOM    652  C   VAL    41      72.517  77.154  50.197  1.00  0.00           C  
ATOM    653  O   VAL    41      72.495  78.330  49.869  1.00  0.00           O  
ATOM    654  N   SER    42      73.595  76.515  50.648  1.00  0.00           N  
ATOM    655  H   SER    42      73.484  75.548  50.917  1.00  0.00           H  
ATOM    656  CA  SER    42      74.932  77.103  50.672  1.00  0.00           C  
ATOM    657  HA  SER    42      75.001  77.979  50.027  1.00  0.00           H  
ATOM    658  CB  SER    42      75.067  77.652  52.119  1.00  0.00           C  
ATOM    659  HB2 SER    42      74.424  78.530  52.186  1.00  0.00           H  
ATOM    660  HB3 SER    42      74.650  76.998  52.885  1.00  0.00           H  
ATOM    661  OG  SER    42      76.400  78.009  52.541  1.00  0.00           O  
ATOM    662  HG  SER    42      76.910  78.484  51.881  1.00  0.00           H  
ATOM    663  C   SER    42      76.131  76.117  50.429  1.00  0.00           C  
ATOM    664  O   SER    42      76.091  74.973  50.872  1.00  0.00           O  
ATOM    665  N   CYX    43      77.034  76.540  49.532  1.00  0.00           N  
ATOM    666  H   CYX    43      76.882  77.416  49.053  1.00  0.00           H  
ATOM    667  CA  CYX    43      78.114  75.688  49.093  1.00  0.00           C  
ATOM    668  HA  CYX    43      77.925  74.620  49.200  1.00  0.00           H  
ATOM    669  CB  CYX    43      78.161  75.794  47.585  1.00  0.00           C  
ATOM    670  HB2 CYX    43      78.298  76.823  47.251  1.00  0.00           H  
ATOM    671  HB3 CYX    43      79.042  75.266  47.222  1.00  0.00           H  
ATOM    672  SG  CYX    43      76.889  75.113  46.569  1.00  0.00           S  
ATOM    673  C   CYX    43      79.424  75.914  49.771  1.00  0.00           C  
ATOM    674  O   CYX    43      79.585  76.960  50.395  1.00  0.00           O  
ATOM    675  N   ASP    44      80.254  74.910  49.680  1.00  0.00           N  
ATOM    676  H   ASP    44      79.917  74.036  49.304  1.00  0.00           H  
ATOM    677  CA  ASP    44      81.650  74.974  50.126  1.00  0.00           C  
ATOM    678  HA  ASP    44      82.109  75.950  49.967  1.00  0.00           H  
ATOM    679  CB  ASP    44      81.665  74.895  51.681  1.00  0.00           C  
ATOM    680  HB2 ASP    44      82.654  75.068  52.105  1.00  0.00           H  
ATOM    681  HB3 ASP    44      80.967  75.659  52.023  1.00  0.00           H  
ATOM    682  CG  ASP    44      81.136  73.562  52.266  1.00  0.00           C  
ATOM    683  OD1 ASP    44      81.739  72.476  52.220  1.00  0.00           O  
ATOM    684  OD2 ASP    44      80.041  73.495  52.905  1.00  0.00           O  
ATOM    685  C   ASP    44      82.549  73.857  49.506  1.00  0.00           C  
ATOM    686  O   ASP    44      81.986  73.006  48.801  1.00  0.00           O  
ATOM    687  N   PRO    45      83.894  73.769  49.720  1.00  0.00           N  
ATOM    688  CD  PRO    45      84.629  74.897  50.262  1.00  0.00           C  
ATOM    689  HD2 PRO    45      84.797  74.843  51.338  1.00  0.00           H  
ATOM    690  HD3 PRO    45      84.152  75.857  50.067  1.00  0.00           H  
ATOM    691  CG  PRO    45      85.930  74.894  49.527  1.00  0.00           C  
ATOM    692  HG2 PRO    45      86.840  75.127  50.081  1.00  0.00           H  
ATOM    693  HG3 PRO    45      86.009  75.519  48.638  1.00  0.00           H  
ATOM    694  CB  PRO    45      86.187  73.374  49.243  1.00  0.00           C  
ATOM    695  HB2 PRO    45      86.391  72.824  50.161  1.00  0.00           H  
ATOM    696  HB3 PRO    45      86.904  73.019  48.502  1.00  0.00           H  
ATOM    697  CA  PRO    45      84.765  72.948  48.917  1.00  0.00           C  
ATOM    698  HA  PRO    45      84.522  73.286  47.910  1.00  0.00           H  
ATOM    699  C   PRO    45      84.572  71.415  49.072  1.00  0.00           C  
ATOM    700  O   PRO    45      85.128  70.635  48.280  1.00  0.00           O  
ATOM    701  N   ASP    46      83.663  71.031  49.948  1.00  0.00           N  
ATOM    702  H   ASP    46      83.210  71.760  50.479  1.00  0.00           H  
ATOM    703  CA  ASP    46      83.343  69.669  50.490  1.00  0.00           C  
ATOM    704  HA  ASP    46      83.727  68.913  49.805  1.00  0.00           H  
ATOM    705  CB  ASP    46      84.110  69.443  51.790  1.00  0.00           C  
ATOM    706  HB2 ASP    46      83.632  69.983  52.607  1.00  0.00           H  
ATOM    707  HB3 ASP    46      84.122  68.378  52.022  1.00  0.00           H  
ATOM    708  CG  ASP    46      85.610  69.713  51.787  1.00  0.00           C  
ATOM    709  OD1 ASP    46      85.994  70.786  52.265  1.00  0.00           O  
ATOM    710  OD2 ASP    46      86.387  68.779  51.507  1.00  0.00           O  
ATOM    711  C   ASP    46      81.902  69.408  50.617  1.00  0.00           C  
ATOM    712  O   ASP    46      81.281  69.311  51.662  1.00  0.00           O  
ATOM    713  N   GLU    47      81.267  69.481  49.452  1.00  0.00           N  
ATOM    714  H   GLU    47      81.777  69.648  48.596  1.00  0.00           H  
ATOM    715  CA  GLU    47      79.852  69.409  49.128  1.00  0.00           C  
ATOM    716  HA  GLU    47      79.665  69.544  48.062  1.00  0.00           H  
ATOM    717  CB  GLU    47      79.409  67.939  49.385  1.00  0.00           C  
ATOM    718  HB2 GLU    47      80.220  67.245  49.167  1.00  0.00           H  
ATOM    719  HB3 GLU    47      79.169  67.765  50.434  1.00  0.00           H  
ATOM    720  CG  GLU    47      78.115  67.524  48.632  1.00  0.00           C  
ATOM    721  HG2 GLU    47      77.366  68.248  48.953  1.00  0.00           H  
ATOM    722  HG3 GLU    47      78.291  67.688  47.569  1.00  0.00           H  
ATOM    723  CD  GLU    47      77.629  66.050  48.924  1.00  0.00           C  
ATOM    724  OE1 GLU    47      77.265  65.816  50.118  1.00  0.00           O  
ATOM    725  OE2 GLU    47      77.672  65.209  47.960  1.00  0.00           O  
ATOM    726  C   GLU    47      78.934  70.527  49.693  1.00  0.00           C  
ATOM    727  O   GLU    47      79.151  71.004  50.807  1.00  0.00           O  
ATOM    728  N   CYX    48      77.921  70.986  48.978  1.00  0.00           N  
ATOM    729  H   CYX    48      77.960  70.725  48.003  1.00  0.00           H  
ATOM    730  CA  CYX    48      76.944  71.884  49.608  1.00  0.00           C  
ATOM    731  HA  CYX    48      77.504  72.610  50.198  1.00  0.00           H  
ATOM    732  CB  CYX    48      76.200  72.685  48.416  1.00  0.00           C  
ATOM    733  HB2 CYX    48      75.296  72.214  48.028  1.00  0.00           H  
ATOM    734  HB3 CYX    48      75.813  73.610  48.844  1.00  0.00           H  
ATOM    735  SG  CYX    48      77.217  73.141  46.958  1.00  0.00           S  
ATOM    736  C   CYX    48      75.910  71.164  50.566  1.00  0.00           C  
ATOM    737  O   CYX    48      75.858  69.924  50.545  1.00  0.00           O  
ATOM    738  N   ARG    49      75.196  71.919  51.392  1.00  0.00           N  
ATOM    739  H   ARG    49      75.290  72.919  51.283  1.00  0.00           H  
ATOM    740  CA  ARG    49      74.118  71.523  52.390  1.00  0.00           C  
ATOM    741  HA  ARG    49      73.880  70.500  52.097  1.00  0.00           H  
ATOM    742  CB  ARG    49      74.612  71.574  53.849  1.00  0.00           C  
ATOM    743  HB2 ARG    49      74.979  72.530  54.221  1.00  0.00           H  
ATOM    744  HB3 ARG    49      73.764  71.217  54.434  1.00  0.00           H  
ATOM    745  CG  ARG    49      75.605  70.430  54.053  1.00  0.00           C  
ATOM    746  HG2 ARG    49      75.112  69.469  53.901  1.00  0.00           H  
ATOM    747  HG3 ARG    49      76.355  70.394  53.263  1.00  0.00           H  
ATOM    748  CD  ARG    49      76.391  70.363  55.347  1.00  0.00           C  
ATOM    749  HD2 ARG    49      76.940  69.422  55.365  1.00  0.00           H  
ATOM    750  HD3 ARG    49      77.066  71.218  55.307  1.00  0.00           H  
ATOM    751  NE  ARG    49      75.439  70.451  56.516  1.00  0.00           N  
ATOM    752  HE  ARG    49      74.932  71.317  56.634  1.00  0.00           H  
ATOM    753  CZ  ARG    49      74.898  69.397  57.128  1.00  0.00           C  
ATOM    754  NH1 ARG    49      74.929  68.179  56.717  1.00  0.00           N  
ATOM    755 HH11 ARG    49      75.463  67.945  55.893  1.00  0.00           H  
ATOM    756 HH12 ARG    49      74.680  67.463  57.385  1.00  0.00           H  
ATOM    757  NH2 ARG    49      74.129  69.605  58.127  1.00  0.00           N  
ATOM    758 HH21 ARG    49      73.948  70.553  58.423  1.00  0.00           H  
ATOM    759 HH22 ARG    49      73.633  68.905  58.661  1.00  0.00           H  
ATOM    760  C   ARG    49      72.877  72.343  52.235  1.00  0.00           C  
ATOM    761  O   ARG    49      72.958  73.447  51.664  1.00  0.00           O  
ATOM    762  N   PHE    50      71.723  71.867  52.637  1.00  0.00           N  
ATOM    763  H   PHE    50      71.635  70.949  53.050  1.00  0.00           H  
ATOM    764  CA  PHE    50      70.465  72.620  52.741  1.00  0.00           C  
ATOM    765  HA  PHE    50      70.528  73.414  51.997  1.00  0.00           H  
ATOM    766  CB  PHE    50      69.158  71.777  52.501  1.00  0.00           C  
ATOM    767  HB2 PHE    50      69.448  70.790  52.860  1.00  0.00           H  
ATOM    768  HB3 PHE    50      68.337  72.174  53.098  1.00  0.00           H  
ATOM    769  CG  PHE    50      68.777  71.776  51.048  1.00  0.00           C  
ATOM    770  CD1 PHE    50      69.305  70.792  50.248  1.00  0.00           C  
ATOM    771  HD1 PHE    50      70.069  70.162  50.680  1.00  0.00           H  
ATOM    772  CE1 PHE    50      68.843  70.734  48.913  1.00  0.00           C  
ATOM    773  HE1 PHE    50      69.207  69.959  48.255  1.00  0.00           H  
ATOM    774  CZ  PHE    50      67.787  71.545  48.439  1.00  0.00           C  
ATOM    775  HZ  PHE    50      67.404  71.433  47.435  1.00  0.00           H  
ATOM    776  CE2 PHE    50      67.257  72.531  49.267  1.00  0.00           C  
ATOM    777  HE2 PHE    50      66.385  73.080  48.942  1.00  0.00           H  
ATOM    778  CD2 PHE    50      67.740  72.597  50.564  1.00  0.00           C  
ATOM    779  HD2 PHE    50      67.301  73.270  51.285  1.00  0.00           H  
ATOM    780  C   PHE    50      70.422  73.286  54.124  1.00  0.00           C  
ATOM    781  O   PHE    50      70.817  72.617  55.117  1.00  0.00           O  
ATOM    782  N   TYR    51      69.802  74.476  54.220  1.00  0.00           N  
ATOM    783  H   TYR    51      69.273  74.942  53.497  1.00  0.00           H  
ATOM    784  CA  TYR    51      69.576  75.162  55.532  1.00  0.00           C  
ATOM    785  HA  TYR    51      69.759  74.436  56.323  1.00  0.00           H  
ATOM    786  CB  TYR    51      70.556  76.365  55.608  1.00  0.00           C  
ATOM    787  HB2 TYR    51      70.431  76.931  54.684  1.00  0.00           H  
ATOM    788  HB3 TYR    51      70.267  77.020  56.429  1.00  0.00           H  
ATOM    789  CG  TYR    51      72.010  75.940  55.774  1.00  0.00           C  
ATOM    790  CD1 TYR    51      72.713  75.374  54.638  1.00  0.00           C  
ATOM    791  HD1 TYR    51      72.279  75.490  53.656  1.00  0.00           H  
ATOM    792  CE1 TYR    51      73.992  74.873  54.815  1.00  0.00           C  
ATOM    793  HE1 TYR    51      74.525  74.531  53.941  1.00  0.00           H  
ATOM    794  CZ  TYR    51      74.576  74.918  56.072  1.00  0.00           C  
ATOM    795  OH  TYR    51      75.900  74.520  56.144  1.00  0.00           O  
ATOM    796  HH  TYR    51      76.275  73.991  55.436  1.00  0.00           H  
ATOM    797  CE2 TYR    51      73.862  75.483  57.157  1.00  0.00           C  
ATOM    798  HE2 TYR    51      74.385  75.497  58.101  1.00  0.00           H  
ATOM    799  CD2 TYR    51      72.598  75.956  57.041  1.00  0.00           C  
ATOM    800  HD2 TYR    51      72.081  76.352  57.903  1.00  0.00           H  
ATOM    801  C   TYR    51      68.161  75.702  55.657  1.00  0.00           C  
ATOM    802  O   TYR    51      67.673  76.247  54.658  1.00  0.00           O  
ATOM    803  N   ALA    52      67.507  75.677  56.813  1.00  0.00           N  
ATOM    804  H   ALA    52      67.986  75.258  57.598  1.00  0.00           H  
ATOM    805  CA  ALA    52      66.136  76.038  56.939  1.00  0.00           C  
ATOM    806  HA  ALA    52      65.915  76.959  56.400  1.00  0.00           H  
ATOM    807  CB  ALA    52      65.198  74.905  56.209  1.00  0.00           C  
ATOM    808  HB1 ALA    52      64.423  75.456  55.677  1.00  0.00           H  
ATOM    809  HB2 ALA    52      64.745  74.248  56.952  1.00  0.00           H  
ATOM    810  HB3 ALA    52      65.768  74.263  55.537  1.00  0.00           H  
ATOM    811  C   ALA    52      65.688  76.290  58.407  1.00  0.00           C  
ATOM    812  O   ALA    52      66.271  75.789  59.391  1.00  0.00           O  
ATOM    813  N   LEU    53      64.568  77.033  58.590  1.00  0.00           N  
ATOM    814  H   LEU    53      64.118  77.558  57.854  1.00  0.00           H  
ATOM    815  CA  LEU    53      64.087  77.255  59.950  1.00  0.00           C  
ATOM    816  HA  LEU    53      64.938  77.390  60.617  1.00  0.00           H  
ATOM    817  CB  LEU    53      63.213  78.556  60.072  1.00  0.00           C  
ATOM    818  HB2 LEU    53      62.407  78.476  59.343  1.00  0.00           H  
ATOM    819  HB3 LEU    53      62.765  78.573  61.065  1.00  0.00           H  
ATOM    820  CG  LEU    53      64.153  79.776  59.894  1.00  0.00           C  
ATOM    821  HG  LEU    53      64.833  79.567  59.068  1.00  0.00           H  
ATOM    822  CD1 LEU    53      63.307  80.981  59.440  1.00  0.00           C  
ATOM    823 HD11 LEU    53      62.590  81.139  60.245  1.00  0.00           H  
ATOM    824 HD12 LEU    53      62.750  80.743  58.533  1.00  0.00           H  
ATOM    825 HD13 LEU    53      63.980  81.825  59.295  1.00  0.00           H  
ATOM    826  CD2 LEU    53      64.951  80.261  61.103  1.00  0.00           C  
ATOM    827 HD21 LEU    53      65.585  79.412  61.360  1.00  0.00           H  
ATOM    828 HD22 LEU    53      65.478  81.180  60.846  1.00  0.00           H  
ATOM    829 HD23 LEU    53      64.254  80.575  61.880  1.00  0.00           H  
ATOM    830  C   LEU    53      63.190  76.062  60.368  1.00  0.00           C  
ATOM    831  O   LEU    53      62.316  75.644  59.591  1.00  0.00           O  
ATOM    832  N   SER    54      63.362  75.537  61.612  1.00  0.00           N  
ATOM    833  H   SER    54      64.106  75.839  62.225  1.00  0.00           H  
ATOM    834  CA  SER    54      62.483  74.532  62.156  1.00  0.00           C  
ATOM    835  HA  SER    54      61.655  74.286  61.492  1.00  0.00           H  
ATOM    836  CB  SER    54      63.298  73.219  62.227  1.00  0.00           C  
ATOM    837  HB2 SER    54      63.820  72.906  61.323  1.00  0.00           H  
ATOM    838  HB3 SER    54      63.941  73.487  63.065  1.00  0.00           H  
ATOM    839  OG  SER    54      62.326  72.243  62.611  1.00  0.00           O  
ATOM    840  HG  SER    54      61.678  72.177  61.906  1.00  0.00           H  
ATOM    841  C   SER    54      61.973  74.878  63.515  1.00  0.00           C  
ATOM    842  O   SER    54      62.711  75.050  64.518  1.00  0.00           O  
ATOM    843  N   GLN    55      60.679  74.669  63.624  1.00  0.00           N  
ATOM    844  H   GLN    55      60.170  74.531  62.763  1.00  0.00           H  
ATOM    845  CA  GLN    55      59.944  74.506  64.920  1.00  0.00           C  
ATOM    846  HA  GLN    55      60.042  75.428  65.493  1.00  0.00           H  
ATOM    847  CB  GLN    55      58.511  74.305  64.553  1.00  0.00           C  
ATOM    848  HB2 GLN    55      58.451  73.441  63.891  1.00  0.00           H  
ATOM    849  HB3 GLN    55      57.981  74.132  65.490  1.00  0.00           H  
ATOM    850  CG  GLN    55      57.772  75.570  63.961  1.00  0.00           C  
ATOM    851  HG2 GLN    55      56.688  75.520  64.063  1.00  0.00           H  
ATOM    852  HG3 GLN    55      58.130  76.536  64.316  1.00  0.00           H  
ATOM    853  CD  GLN    55      57.815  75.664  62.419  1.00  0.00           C  
ATOM    854  OE1 GLN    55      58.854  75.741  61.825  1.00  0.00           O  
ATOM    855  NE2 GLN    55      56.803  75.531  61.659  1.00  0.00           N  
ATOM    856 HE21 GLN    55      57.117  75.199  60.758  1.00  0.00           H  
ATOM    857 HE22 GLN    55      55.939  75.161  62.029  1.00  0.00           H  
ATOM    858  C   GLN    55      60.364  73.382  65.841  1.00  0.00           C  
ATOM    859  O   GLN    55      59.861  73.291  66.990  1.00  0.00           O  
ATOM    860  N   GLY    56      61.124  72.360  65.411  1.00  0.00           N  
ATOM    861  H   GLY    56      61.547  72.463  64.499  1.00  0.00           H  
ATOM    862  CA  GLY    56      61.747  71.414  66.303  1.00  0.00           C  
ATOM    863  HA2 GLY    56      62.770  71.265  65.958  1.00  0.00           H  
ATOM    864  HA3 GLY    56      61.816  71.912  67.270  1.00  0.00           H  
ATOM    865  C   GLY    56      60.951  70.130  66.555  1.00  0.00           C  
ATOM    866  O   GLY    56      61.600  69.110  66.667  1.00  0.00           O  
ATOM    867  N   THR    57      59.643  70.165  66.497  1.00  0.00           N  
ATOM    868  H   THR    57      59.277  71.092  66.338  1.00  0.00           H  
ATOM    869  CA  THR    57      58.717  69.045  66.589  1.00  0.00           C  
ATOM    870  HA  THR    57      59.165  68.357  67.307  1.00  0.00           H  
ATOM    871  CB  THR    57      57.335  69.385  67.246  1.00  0.00           C  
ATOM    872  HB  THR    57      56.735  68.479  67.333  1.00  0.00           H  
ATOM    873  CG2 THR    57      57.413  69.995  68.608  1.00  0.00           C  
ATOM    874 HG21 THR    57      58.238  70.707  68.602  1.00  0.00           H  
ATOM    875 HG22 THR    57      57.530  69.169  69.309  1.00  0.00           H  
ATOM    876 HG23 THR    57      56.422  70.359  68.882  1.00  0.00           H  
ATOM    877  OG1 THR    57      56.703  70.311  66.415  1.00  0.00           O  
ATOM    878  HG1 THR    57      56.392  69.847  65.634  1.00  0.00           H  
ATOM    879  C   THR    57      58.627  68.233  65.228  1.00  0.00           C  
ATOM    880  O   THR    57      58.670  68.844  64.151  1.00  0.00           O  
ATOM    881  N   THR    58      58.509  66.911  65.303  1.00  0.00           N  
ATOM    882  H   THR    58      58.323  66.410  66.160  1.00  0.00           H  
ATOM    883  CA  THR    58      58.295  66.092  64.059  1.00  0.00           C  
ATOM    884  HA  THR    58      58.860  66.608  63.283  1.00  0.00           H  
ATOM    885  CB  THR    58      58.738  64.632  64.247  1.00  0.00           C  
ATOM    886  HB  THR    58      58.520  64.175  63.283  1.00  0.00           H  
ATOM    887  CG2 THR    58      60.202  64.443  64.592  1.00  0.00           C  
ATOM    888 HG21 THR    58      60.319  63.453  65.033  1.00  0.00           H  
ATOM    889 HG22 THR    58      60.410  65.140  65.404  1.00  0.00           H  
ATOM    890 HG23 THR    58      60.738  64.718  63.684  1.00  0.00           H  
ATOM    891  OG1 THR    58      57.875  63.880  65.150  1.00  0.00           O  
ATOM    892  HG1 THR    58      58.027  64.178  66.049  1.00  0.00           H  
ATOM    893  C   THR    58      56.897  66.160  63.531  1.00  0.00           C  
ATOM    894  O   THR    58      55.994  66.411  64.329  1.00  0.00           O  
ATOM    895  N   ILE    59      56.711  66.126  62.276  1.00  0.00           N  
ATOM    896  H   ILE    59      57.509  66.021  61.666  1.00  0.00           H  
ATOM    897  CA  ILE    59      55.468  66.356  61.562  1.00  0.00           C  
ATOM    898  HA  ILE    59      55.382  67.441  61.510  1.00  0.00           H  
ATOM    899  CB  ILE    59      55.487  65.927  60.070  1.00  0.00           C  
ATOM    900  HB  ILE    59      55.144  64.895  59.997  1.00  0.00           H  
ATOM    901  CG2 ILE    59      54.375  66.725  59.353  1.00  0.00           C  
ATOM    902 HG21 ILE    59      54.661  67.777  59.360  1.00  0.00           H  
ATOM    903 HG22 ILE    59      53.431  66.632  59.890  1.00  0.00           H  
ATOM    904 HG23 ILE    59      54.145  66.252  58.399  1.00  0.00           H  
ATOM    905  CG1 ILE    59      56.842  66.080  59.334  1.00  0.00           C  
ATOM    906 HG12 ILE    59      57.299  67.025  59.626  1.00  0.00           H  
ATOM    907 HG13 ILE    59      57.449  65.239  59.669  1.00  0.00           H  
ATOM    908  CD1 ILE    59      56.798  65.982  57.796  1.00  0.00           C  
ATOM    909 HD11 ILE    59      56.186  66.737  57.301  1.00  0.00           H  
ATOM    910 HD12 ILE    59      56.416  65.006  57.496  1.00  0.00           H  
ATOM    911 HD13 ILE    59      57.796  66.155  57.395  1.00  0.00           H  
ATOM    912  C   ILE    59      54.162  65.700  62.155  1.00  0.00           C  
ATOM    913  O   ILE    59      53.168  66.443  62.274  1.00  0.00           O  
ATOM    914  N   ARG    60      54.137  64.428  62.514  1.00  0.00           N  
ATOM    915  H   ARG    60      55.054  64.004  62.512  1.00  0.00           H  
ATOM    916  CA  ARG    60      53.039  63.654  63.081  1.00  0.00           C  
ATOM    917  HA  ARG    60      52.160  64.064  62.583  1.00  0.00           H  
ATOM    918  CB  ARG    60      53.143  62.168  62.646  1.00  0.00           C  
ATOM    919  HB2 ARG    60      54.046  61.769  63.108  1.00  0.00           H  
ATOM    920  HB3 ARG    60      52.278  61.649  63.060  1.00  0.00           H  
ATOM    921  CG  ARG    60      53.248  61.803  61.172  1.00  0.00           C  
ATOM    922  HG2 ARG    60      52.518  62.397  60.622  1.00  0.00           H  
ATOM    923  HG3 ARG    60      54.261  62.019  60.832  1.00  0.00           H  
ATOM    924  CD  ARG    60      52.982  60.278  61.133  1.00  0.00           C  
ATOM    925  HD2 ARG    60      53.832  59.762  61.580  1.00  0.00           H  
ATOM    926  HD3 ARG    60      51.987  60.109  61.544  1.00  0.00           H  
ATOM    927  NE  ARG    60      52.922  59.737  59.757  1.00  0.00           N  
ATOM    928  HE  ARG    60      53.760  59.296  59.405  1.00  0.00           H  
ATOM    929  CZ  ARG    60      51.906  59.730  58.903  1.00  0.00           C  
ATOM    930  NH1 ARG    60      50.783  60.265  59.250  1.00  0.00           N  
ATOM    931 HH11 ARG    60      50.690  60.447  60.240  1.00  0.00           H  
ATOM    932 HH12 ARG    60      49.965  60.205  58.661  1.00  0.00           H  
ATOM    933  NH2 ARG    60      51.889  59.049  57.799  1.00  0.00           N  
ATOM    934 HH21 ARG    60      52.687  58.438  57.699  1.00  0.00           H  
ATOM    935 HH22 ARG    60      51.112  59.131  57.159  1.00  0.00           H  
ATOM    936  C   ARG    60      52.890  63.754  64.624  1.00  0.00           C  
ATOM    937  O   ARG    60      51.980  63.170  65.226  1.00  0.00           O  
ATOM    938  N   GLY    61      53.682  64.653  65.238  1.00  0.00           N  
ATOM    939  H   GLY    61      54.227  65.259  64.642  1.00  0.00           H  
ATOM    940  CA  GLY    61      53.525  64.905  66.682  1.00  0.00           C  
ATOM    941  HA2 GLY    61      53.335  63.999  67.258  1.00  0.00           H  
ATOM    942  HA3 GLY    61      54.437  65.346  67.085  1.00  0.00           H  
ATOM    943  C   GLY    61      52.300  65.751  66.963  1.00  0.00           C  
ATOM    944  O   GLY    61      51.836  66.608  66.217  1.00  0.00           O  
ATOM    945  N   LYS    62      51.638  65.605  68.122  1.00  0.00           N  
ATOM    946  H   LYS    62      52.178  65.083  68.796  1.00  0.00           H  
ATOM    947  CA  LYS    62      50.524  66.382  68.555  1.00  0.00           C  
ATOM    948  HA  LYS    62      49.701  66.292  67.846  1.00  0.00           H  
ATOM    949  CB  LYS    62      50.010  65.856  69.921  1.00  0.00           C  
ATOM    950  HB2 LYS    62      50.707  66.016  70.744  1.00  0.00           H  
ATOM    951  HB3 LYS    62      49.106  66.466  69.937  1.00  0.00           H  
ATOM    952  CG  LYS    62      49.447  64.402  69.864  1.00  0.00           C  
ATOM    953  HG2 LYS    62      50.194  63.744  69.420  1.00  0.00           H  
ATOM    954  HG3 LYS    62      49.311  64.141  70.913  1.00  0.00           H  
ATOM    955  CD  LYS    62      48.182  64.127  69.023  1.00  0.00           C  
ATOM    956  HD2 LYS    62      47.365  64.758  69.373  1.00  0.00           H  
ATOM    957  HD3 LYS    62      48.317  64.537  68.022  1.00  0.00           H  
ATOM    958  CE  LYS    62      47.840  62.658  68.944  1.00  0.00           C  
ATOM    959  HE2 LYS    62      48.704  62.094  68.592  1.00  0.00           H  
ATOM    960  HE3 LYS    62      47.471  62.417  69.941  1.00  0.00           H  
ATOM    961  NZ  LYS    62      46.731  62.496  68.043  1.00  0.00           N  
ATOM    962  HZ1 LYS    62      46.957  63.007  67.202  1.00  0.00           H  
ATOM    963  HZ2 LYS    62      45.968  62.972  68.502  1.00  0.00           H  
ATOM    964  HZ3 LYS    62      46.537  61.509  67.949  1.00  0.00           H  
ATOM    965  C   LYS    62      50.934  67.905  68.689  1.00  0.00           C  
ATOM    966  O   LYS    62      50.081  68.759  68.246  1.00  0.00           O  
ATOM    967  N   HID    63      52.146  68.280  69.082  1.00  0.00           N  
ATOM    968  H   HID    63      52.689  67.512  69.449  1.00  0.00           H  
ATOM    969  CA  HID    63      52.502  69.659  69.118  1.00  0.00           C  
ATOM    970  HA  HID    63      51.787  70.146  69.782  1.00  0.00           H  
ATOM    971  CB  HID    63      53.878  69.728  69.825  1.00  0.00           C  
ATOM    972  HB2 HID    63      54.493  68.993  69.307  1.00  0.00           H  
ATOM    973  HB3 HID    63      54.361  70.690  69.652  1.00  0.00           H  
ATOM    974  CG  HID    63      53.838  69.597  71.316  1.00  0.00           C  
ATOM    975  ND1 HID    63      53.486  70.554  72.219  1.00  0.00           N  
ATOM    976  HD1 HID    63      53.062  71.445  72.004  1.00  0.00           H  
ATOM    977  CE1 HID    63      53.627  70.022  73.438  1.00  0.00           C  
ATOM    978  HE1 HID    63      53.432  70.553  74.358  1.00  0.00           H  
ATOM    979  NE2 HID    63      54.059  68.748  73.384  1.00  0.00           N  
ATOM    980  CD2 HID    63      54.226  68.536  72.021  1.00  0.00           C  
ATOM    981  HD2 HID    63      54.562  67.688  71.442  1.00  0.00           H  
ATOM    982  C   HID    63      52.449  70.267  67.738  1.00  0.00           C  
ATOM    983  O   HID    63      52.197  71.437  67.654  1.00  0.00           O  
ATOM    984  N   SER    64      52.845  69.548  66.701  1.00  0.00           N  
ATOM    985  H   SER    64      53.211  68.622  66.872  1.00  0.00           H  
ATOM    986  CA  SER    64      52.982  69.985  65.295  1.00  0.00           C  
ATOM    987  HA  SER    64      53.738  70.770  65.295  1.00  0.00           H  
ATOM    988  CB  SER    64      53.692  68.904  64.434  1.00  0.00           C  
ATOM    989  HB2 SER    64      53.137  67.967  64.387  1.00  0.00           H  
ATOM    990  HB3 SER    64      53.990  69.499  63.570  1.00  0.00           H  
ATOM    991  OG  SER    64      54.915  68.609  65.076  1.00  0.00           O  
ATOM    992  HG  SER    64      55.022  67.677  64.869  1.00  0.00           H  
ATOM    993  C   SER    64      51.712  70.515  64.646  1.00  0.00           C  
ATOM    994  O   SER    64      51.716  71.261  63.655  1.00  0.00           O  
ATOM    995  N   ASN    65      50.552  70.215  65.271  1.00  0.00           N  
ATOM    996  H   ASN    65      50.651  69.607  66.072  1.00  0.00           H  
ATOM    997  CA  ASN    65      49.171  70.601  64.943  1.00  0.00           C  
ATOM    998  HA  ASN    65      48.926  70.786  63.897  1.00  0.00           H  
ATOM    999  CB  ASN    65      48.242  69.446  65.452  1.00  0.00           C  
ATOM   1000  HB2 ASN    65      48.253  69.308  66.534  1.00  0.00           H  
ATOM   1001  HB3 ASN    65      47.244  69.772  65.161  1.00  0.00           H  
ATOM   1002  CG  ASN    65      48.404  68.044  64.777  1.00  0.00           C  
ATOM   1003  OD1 ASN    65      48.885  67.922  63.662  1.00  0.00           O  
ATOM   1004  ND2 ASN    65      47.934  67.016  65.508  1.00  0.00           N  
ATOM   1005 HD21 ASN    65      47.601  67.219  66.440  1.00  0.00           H  
ATOM   1006 HD22 ASN    65      48.000  66.068  65.164  1.00  0.00           H  
ATOM   1007  C   ASN    65      48.947  71.943  65.626  1.00  0.00           C  
ATOM   1008  O   ASN    65      48.078  72.090  66.487  1.00  0.00           O  
ATOM   1009  N   GLY    66      49.857  72.878  65.348  1.00  0.00           N  
ATOM   1010  H   GLY    66      50.588  72.658  64.687  1.00  0.00           H  
ATOM   1011  CA  GLY    66      49.966  74.241  66.004  1.00  0.00           C  
ATOM   1012  HA2 GLY    66      49.144  74.896  65.715  1.00  0.00           H  
ATOM   1013  HA3 GLY    66      49.975  74.085  67.082  1.00  0.00           H  
ATOM   1014  C   GLY    66      51.292  74.903  65.706  1.00  0.00           C  
ATOM   1015  O   GLY    66      51.917  74.620  64.641  1.00  0.00           O  
ATOM   1016  N   THR    67      51.710  75.906  66.491  1.00  0.00           N  
ATOM   1017  H   THR    67      51.182  76.123  67.323  1.00  0.00           H  
ATOM   1018  CA  THR    67      52.937  76.661  66.253  1.00  0.00           C  
ATOM   1019  HA  THR    67      53.006  77.520  66.920  1.00  0.00           H  
ATOM   1020  CB  THR    67      54.090  75.831  66.696  1.00  0.00           C  
ATOM   1021  HB  THR    67      54.295  75.119  65.896  1.00  0.00           H  
ATOM   1022  CG2 THR    67      55.378  76.624  66.992  1.00  0.00           C  
ATOM   1023 HG21 THR    67      55.169  77.236  67.869  1.00  0.00           H  
ATOM   1024 HG22 THR    67      55.629  77.386  66.253  1.00  0.00           H  
ATOM   1025 HG23 THR    67      56.279  76.042  67.183  1.00  0.00           H  
ATOM   1026  OG1 THR    67      53.938  75.164  67.974  1.00  0.00           O  
ATOM   1027  HG1 THR    67      53.226  74.524  68.042  1.00  0.00           H  
ATOM   1028  C   THR    67      53.031  77.338  64.919  1.00  0.00           C  
ATOM   1029  O   THR    67      53.962  77.257  64.108  1.00  0.00           O  
ATOM   1030  N   ILE    68      51.874  77.911  64.529  1.00  0.00           N  
ATOM   1031  H   ILE    68      51.086  77.759  65.142  1.00  0.00           H  
ATOM   1032  CA  ILE    68      51.623  78.510  63.221  1.00  0.00           C  
ATOM   1033  HA  ILE    68      52.070  77.719  62.619  1.00  0.00           H  
ATOM   1034  CB  ILE    68      50.008  78.628  63.019  1.00  0.00           C  
ATOM   1035  HB  ILE    68      49.530  79.097  63.879  1.00  0.00           H  
ATOM   1036  CG2 ILE    68      49.696  79.206  61.672  1.00  0.00           C  
ATOM   1037 HG21 ILE    68      50.167  80.186  61.586  1.00  0.00           H  
ATOM   1038 HG22 ILE    68      48.645  79.490  61.727  1.00  0.00           H  
ATOM   1039 HG23 ILE    68      49.893  78.498  60.867  1.00  0.00           H  
ATOM   1040  CG1 ILE    68      49.440  77.181  62.966  1.00  0.00           C  
ATOM   1041 HG12 ILE    68      49.957  76.638  62.175  1.00  0.00           H  
ATOM   1042 HG13 ILE    68      49.864  76.662  63.825  1.00  0.00           H  
ATOM   1043  CD1 ILE    68      47.929  76.891  63.012  1.00  0.00           C  
ATOM   1044 HD11 ILE    68      47.487  77.424  63.854  1.00  0.00           H  
ATOM   1045 HD12 ILE    68      47.599  75.853  63.049  1.00  0.00           H  
ATOM   1046 HD13 ILE    68      47.434  77.317  62.140  1.00  0.00           H  
ATOM   1047  C   ILE    68      52.425  79.802  62.862  1.00  0.00           C  
ATOM   1048  O   ILE    68      52.498  80.194  61.696  1.00  0.00           O  
ATOM   1049  N   HID    69      52.896  80.531  63.874  1.00  0.00           N  
ATOM   1050  H   HID    69      52.741  80.288  64.842  1.00  0.00           H  
ATOM   1051  CA  HID    69      53.377  81.875  63.678  1.00  0.00           C  
ATOM   1052  HA  HID    69      52.769  82.330  62.895  1.00  0.00           H  
ATOM   1053  CB  HID    69      53.129  82.682  64.955  1.00  0.00           C  
ATOM   1054  HB2 HID    69      52.085  82.608  65.257  1.00  0.00           H  
ATOM   1055  HB3 HID    69      53.690  82.302  65.808  1.00  0.00           H  
ATOM   1056  CG  HID    69      53.427  84.165  64.844  1.00  0.00           C  
ATOM   1057  ND1 HID    69      52.912  84.899  63.820  1.00  0.00           N  
ATOM   1058  HD1 HID    69      52.225  84.630  63.130  1.00  0.00           H  
ATOM   1059  CE1 HID    69      53.701  85.984  63.667  1.00  0.00           C  
ATOM   1060  HE1 HID    69      53.529  86.821  63.006  1.00  0.00           H  
ATOM   1061  NE2 HID    69      54.661  85.892  64.572  1.00  0.00           N  
ATOM   1062  CD2 HID    69      54.547  84.743  65.349  1.00  0.00           C  
ATOM   1063  HD2 HID    69      55.304  84.456  66.064  1.00  0.00           H  
ATOM   1064  C   HID    69      54.837  81.871  63.213  1.00  0.00           C  
ATOM   1065  O   HID    69      55.601  81.045  63.613  1.00  0.00           O  
ATOM   1066  N   ASP    70      55.232  82.957  62.456  1.00  0.00           N  
ATOM   1067  H   ASP    70      54.584  83.728  62.382  1.00  0.00           H  
ATOM   1068  CA  ASP    70      56.571  83.178  62.080  1.00  0.00           C  
ATOM   1069  HA  ASP    70      56.958  82.273  61.612  1.00  0.00           H  
ATOM   1070  CB  ASP    70      56.601  84.321  60.971  1.00  0.00           C  
ATOM   1071  HB2 ASP    70      56.036  85.174  61.347  1.00  0.00           H  
ATOM   1072  HB3 ASP    70      57.644  84.514  60.720  1.00  0.00           H  
ATOM   1073  CG  ASP    70      56.059  83.818  59.610  1.00  0.00           C  
ATOM   1074  OD1 ASP    70      55.068  84.390  59.106  1.00  0.00           O  
ATOM   1075  OD2 ASP    70      56.646  82.864  59.041  1.00  0.00           O  
ATOM   1076  C   ASP    70      57.494  83.610  63.257  1.00  0.00           C  
ATOM   1077  O   ASP    70      58.497  82.885  63.452  1.00  0.00           O  
ATOM   1078  N   ARG    71      57.252  84.761  63.933  1.00  0.00           N  
ATOM   1079  H   ARG    71      56.437  85.323  63.735  1.00  0.00           H  
ATOM   1080  CA  ARG    71      58.111  85.361  64.981  1.00  0.00           C  
ATOM   1081  HA  ARG    71      59.111  85.384  64.549  1.00  0.00           H  
ATOM   1082  CB  ARG    71      57.932  86.883  65.244  1.00  0.00           C  
ATOM   1083  HB2 ARG    71      56.898  87.099  65.514  1.00  0.00           H  
ATOM   1084  HB3 ARG    71      58.520  87.020  66.151  1.00  0.00           H  
ATOM   1085  CG  ARG    71      58.471  87.831  64.133  1.00  0.00           C  
ATOM   1086  HG2 ARG    71      58.590  88.846  64.515  1.00  0.00           H  
ATOM   1087  HG3 ARG    71      59.416  87.386  63.823  1.00  0.00           H  
ATOM   1088  CD  ARG    71      57.611  87.855  62.849  1.00  0.00           C  
ATOM   1089  HD2 ARG    71      58.157  88.451  62.117  1.00  0.00           H  
ATOM   1090  HD3 ARG    71      57.325  86.850  62.539  1.00  0.00           H  
ATOM   1091  NE  ARG    71      56.269  88.640  63.028  1.00  0.00           N  
ATOM   1092  HE  ARG    71      55.941  88.907  63.945  1.00  0.00           H  
ATOM   1093  CZ  ARG    71      55.421  88.835  62.005  1.00  0.00           C  
ATOM   1094  NH1 ARG    71      55.556  88.527  60.801  1.00  0.00           N  
ATOM   1095 HH11 ARG    71      56.478  88.197  60.554  1.00  0.00           H  
ATOM   1096 HH12 ARG    71      54.778  88.531  60.157  1.00  0.00           H  
ATOM   1097  NH2 ARG    71      54.211  89.212  62.199  1.00  0.00           N  
ATOM   1098 HH21 ARG    71      54.032  89.562  63.130  1.00  0.00           H  
ATOM   1099 HH22 ARG    71      53.468  89.382  61.536  1.00  0.00           H  
ATOM   1100  C   ARG    71      58.167  84.474  66.299  1.00  0.00           C  
ATOM   1101  O   ARG    71      58.172  84.991  67.437  1.00  0.00           O  
ATOM   1102  N   SER    72      58.195  83.181  66.157  1.00  0.00           N  
ATOM   1103  H   SER    72      58.127  82.732  65.255  1.00  0.00           H  
ATOM   1104  CA  SER    72      58.059  82.210  67.259  1.00  0.00           C  
ATOM   1105  HA  SER    72      57.329  82.705  67.900  1.00  0.00           H  
ATOM   1106  CB  SER    72      57.265  80.982  66.804  1.00  0.00           C  
ATOM   1107  HB2 SER    72      56.432  81.471  66.298  1.00  0.00           H  
ATOM   1108  HB3 SER    72      57.854  80.393  66.101  1.00  0.00           H  
ATOM   1109  OG  SER    72      56.843  80.063  67.833  1.00  0.00           O  
ATOM   1110  HG  SER    72      55.888  79.996  67.761  1.00  0.00           H  
ATOM   1111  C   SER    72      59.306  81.886  68.040  1.00  0.00           C  
ATOM   1112  O   SER    72      60.327  81.553  67.428  1.00  0.00           O  
ATOM   1113  N   GLN    73      59.111  81.755  69.376  1.00  0.00           N  
ATOM   1114  H   GLN    73      58.160  81.850  69.702  1.00  0.00           H  
ATOM   1115  CA  GLN    73      60.188  81.231  70.336  1.00  0.00           C  
ATOM   1116  HA  GLN    73      61.104  81.795  70.161  1.00  0.00           H  
ATOM   1117  CB  GLN    73      59.842  81.702  71.745  1.00  0.00           C  
ATOM   1118  HB2 GLN    73      60.596  81.367  72.457  1.00  0.00           H  
ATOM   1119  HB3 GLN    73      59.999  82.778  71.815  1.00  0.00           H  
ATOM   1120  CG  GLN    73      58.483  81.310  72.169  1.00  0.00           C  
ATOM   1121  HG2 GLN    73      58.014  82.198  72.591  1.00  0.00           H  
ATOM   1122  HG3 GLN    73      57.890  80.982  71.316  1.00  0.00           H  
ATOM   1123  CD  GLN    73      58.430  80.224  73.220  1.00  0.00           C  
ATOM   1124  OE1 GLN    73      59.353  79.425  73.331  1.00  0.00           O  
ATOM   1125  NE2 GLN    73      57.358  80.191  74.006  1.00  0.00           N  
ATOM   1126 HE21 GLN    73      57.454  79.572  74.798  1.00  0.00           H  
ATOM   1127 HE22 GLN    73      56.653  80.907  74.110  1.00  0.00           H  
ATOM   1128  C   GLN    73      60.471  79.746  70.196  1.00  0.00           C  
ATOM   1129  O   GLN    73      61.454  79.192  70.709  1.00  0.00           O  
ATOM   1130  N   TYR    74      59.750  79.104  69.363  1.00  0.00           N  
ATOM   1131  H   TYR    74      58.953  79.488  68.874  1.00  0.00           H  
ATOM   1132  CA  TYR    74      59.919  77.661  69.125  1.00  0.00           C  
ATOM   1133  HA  TYR    74      60.457  77.187  69.946  1.00  0.00           H  
ATOM   1134  CB  TYR    74      58.597  77.001  69.066  1.00  0.00           C  
ATOM   1135  HB2 TYR    74      57.869  77.558  68.476  1.00  0.00           H  
ATOM   1136  HB3 TYR    74      58.601  75.984  68.673  1.00  0.00           H  
ATOM   1137  CG  TYR    74      58.000  76.916  70.418  1.00  0.00           C  
ATOM   1138  CD1 TYR    74      58.433  75.885  71.250  1.00  0.00           C  
ATOM   1139  HD1 TYR    74      59.258  75.291  70.885  1.00  0.00           H  
ATOM   1140  CE1 TYR    74      57.709  75.693  72.462  1.00  0.00           C  
ATOM   1141  HE1 TYR    74      57.886  74.936  73.211  1.00  0.00           H  
ATOM   1142  CZ  TYR    74      56.824  76.674  72.936  1.00  0.00           C  
ATOM   1143  OH  TYR    74      56.035  76.374  73.988  1.00  0.00           O  
ATOM   1144  HH  TYR    74      55.293  76.937  74.221  1.00  0.00           H  
ATOM   1145  CE2 TYR    74      56.388  77.719  72.053  1.00  0.00           C  
ATOM   1146  HE2 TYR    74      55.543  78.298  72.396  1.00  0.00           H  
ATOM   1147  CD2 TYR    74      56.986  77.818  70.748  1.00  0.00           C  
ATOM   1148  HD2 TYR    74      56.661  78.478  69.958  1.00  0.00           H  
ATOM   1149  C   TYR    74      60.773  77.388  67.845  1.00  0.00           C  
ATOM   1150  O   TYR    74      61.005  76.203  67.599  1.00  0.00           O  
ATOM   1151  N   ARG    75      61.127  78.397  66.990  1.00  0.00           N  
ATOM   1152  H   ARG    75      60.867  79.358  67.159  1.00  0.00           H  
ATOM   1153  CA  ARG    75      61.973  78.254  65.838  1.00  0.00           C  
ATOM   1154  HA  ARG    75      61.668  77.332  65.342  1.00  0.00           H  
ATOM   1155  CB  ARG    75      61.575  79.236  64.775  1.00  0.00           C  
ATOM   1156  HB2 ARG    75      61.702  80.240  65.182  1.00  0.00           H  
ATOM   1157  HB3 ARG    75      62.259  79.194  63.928  1.00  0.00           H  
ATOM   1158  CG  ARG    75      60.054  79.071  64.293  1.00  0.00           C  
ATOM   1159  HG2 ARG    75      59.834  78.089  63.875  1.00  0.00           H  
ATOM   1160  HG3 ARG    75      59.285  79.227  65.049  1.00  0.00           H  
ATOM   1161  CD  ARG    75      59.682  80.166  63.244  1.00  0.00           C  
ATOM   1162  HD2 ARG    75      58.621  80.398  63.339  1.00  0.00           H  
ATOM   1163  HD3 ARG    75      60.208  81.073  63.544  1.00  0.00           H  
ATOM   1164  NE  ARG    75      60.007  79.806  61.874  1.00  0.00           N  
ATOM   1165  HE  ARG    75      60.220  78.831  61.717  1.00  0.00           H  
ATOM   1166  CZ  ARG    75      59.850  80.555  60.801  1.00  0.00           C  
ATOM   1167  NH1 ARG    75      59.476  81.777  60.951  1.00  0.00           N  
ATOM   1168 HH11 ARG    75      59.267  82.176  61.855  1.00  0.00           H  
ATOM   1169 HH12 ARG    75      59.534  82.367  60.133  1.00  0.00           H  
ATOM   1170  NH2 ARG    75      59.958  80.101  59.565  1.00  0.00           N  
ATOM   1171 HH21 ARG    75      60.127  79.107  59.516  1.00  0.00           H  
ATOM   1172 HH22 ARG    75      59.805  80.680  58.751  1.00  0.00           H  
ATOM   1173  C   ARG    75      63.498  78.346  66.077  1.00  0.00           C  
ATOM   1174  O   ARG    75      63.890  79.216  66.903  1.00  0.00           O  
ATOM   1175  N   ALA    76      64.210  77.541  65.333  1.00  0.00           N  
ATOM   1176  H   ALA    76      63.718  76.884  64.745  1.00  0.00           H  
ATOM   1177  CA  ALA    76      65.651  77.495  65.263  1.00  0.00           C  
ATOM   1178  HA  ALA    76      66.006  78.509  65.447  1.00  0.00           H  
ATOM   1179  CB  ALA    76      66.185  76.501  66.299  1.00  0.00           C  
ATOM   1180  HB1 ALA    76      65.648  75.568  66.128  1.00  0.00           H  
ATOM   1181  HB2 ALA    76      66.206  76.889  67.317  1.00  0.00           H  
ATOM   1182  HB3 ALA    76      67.222  76.194  66.169  1.00  0.00           H  
ATOM   1183  C   ALA    76      66.097  77.038  63.884  1.00  0.00           C  
ATOM   1184  O   ALA    76      65.509  76.174  63.208  1.00  0.00           O  
ATOM   1185  N   LEU    77      67.241  77.506  63.452  1.00  0.00           N  
ATOM   1186  H   LEU    77      67.826  77.985  64.122  1.00  0.00           H  
ATOM   1187  CA  LEU    77      67.950  77.221  62.199  1.00  0.00           C  
ATOM   1188  HA  LEU    77      67.236  77.027  61.399  1.00  0.00           H  
ATOM   1189  CB  LEU    77      68.808  78.458  61.840  1.00  0.00           C  
ATOM   1190  HB2 LEU    77      68.223  79.376  61.885  1.00  0.00           H  
ATOM   1191  HB3 LEU    77      69.488  78.510  62.690  1.00  0.00           H  
ATOM   1192  CG  LEU    77      69.728  78.369  60.582  1.00  0.00           C  
ATOM   1193  HG  LEU    77      70.262  77.429  60.723  1.00  0.00           H  
ATOM   1194  CD1 LEU    77      68.897  78.314  59.276  1.00  0.00           C  
ATOM   1195 HD11 LEU    77      68.310  77.397  59.249  1.00  0.00           H  
ATOM   1196 HD12 LEU    77      69.623  78.320  58.463  1.00  0.00           H  
ATOM   1197 HD13 LEU    77      68.366  79.266  59.305  1.00  0.00           H  
ATOM   1198  CD2 LEU    77      70.676  79.642  60.542  1.00  0.00           C  
ATOM   1199 HD21 LEU    77      71.574  79.367  61.095  1.00  0.00           H  
ATOM   1200 HD22 LEU    77      70.983  79.797  59.508  1.00  0.00           H  
ATOM   1201 HD23 LEU    77      70.206  80.525  60.975  1.00  0.00           H  
ATOM   1202  C   LEU    77      68.675  75.918  62.290  1.00  0.00           C  
ATOM   1203  O   LEU    77      69.543  75.793  63.148  1.00  0.00           O  
ATOM   1204  N   ILE    78      68.294  74.986  61.439  1.00  0.00           N  
ATOM   1205  H   ILE    78      67.540  75.269  60.829  1.00  0.00           H  
ATOM   1206  CA  ILE    78      68.896  73.666  61.080  1.00  0.00           C  
ATOM   1207  HA  ILE    78      69.542  73.457  61.933  1.00  0.00           H  
ATOM   1208  CB  ILE    78      67.775  72.603  61.111  1.00  0.00           C  
ATOM   1209  HB  ILE    78      68.308  71.667  60.939  1.00  0.00           H  
ATOM   1210  CG2 ILE    78      67.113  72.558  62.491  1.00  0.00           C  
ATOM   1211 HG21 ILE    78      67.892  72.415  63.240  1.00  0.00           H  
ATOM   1212 HG22 ILE    78      66.458  71.687  62.511  1.00  0.00           H  
ATOM   1213 HG23 ILE    78      66.581  73.464  62.781  1.00  0.00           H  
ATOM   1214  CG1 ILE    78      66.733  72.643  59.994  1.00  0.00           C  
ATOM   1215 HG12 ILE    78      65.866  73.223  60.310  1.00  0.00           H  
ATOM   1216 HG13 ILE    78      67.246  73.156  59.181  1.00  0.00           H  
ATOM   1217  CD1 ILE    78      66.292  71.226  59.625  1.00  0.00           C  
ATOM   1218 HD11 ILE    78      65.924  70.661  60.482  1.00  0.00           H  
ATOM   1219 HD12 ILE    78      67.164  70.727  59.203  1.00  0.00           H  
ATOM   1220 HD13 ILE    78      65.533  71.182  58.845  1.00  0.00           H  
ATOM   1221  C   ILE    78      69.733  73.667  59.804  1.00  0.00           C  
ATOM   1222  O   ILE    78      69.675  74.576  59.005  1.00  0.00           O  
ATOM   1223  N   SER    79      70.450  72.592  59.565  1.00  0.00           N  
ATOM   1224  H   SER    79      70.631  72.075  60.413  1.00  0.00           H  
ATOM   1225  CA  SER    79      71.011  72.231  58.233  1.00  0.00           C  
ATOM   1226  HA  SER    79      70.237  72.408  57.486  1.00  0.00           H  
ATOM   1227  CB  SER    79      72.331  72.950  57.977  1.00  0.00           C  
ATOM   1228  HB2 SER    79      72.526  73.139  56.921  1.00  0.00           H  
ATOM   1229  HB3 SER    79      72.280  73.951  58.406  1.00  0.00           H  
ATOM   1230  OG  SER    79      73.572  72.367  58.556  1.00  0.00           O  
ATOM   1231  HG  SER    79      73.764  72.920  59.317  1.00  0.00           H  
ATOM   1232  C   SER    79      71.181  70.723  58.034  1.00  0.00           C  
ATOM   1233  O   SER    79      71.281  69.942  58.987  1.00  0.00           O  
ATOM   1234  N   TRP    80      71.183  70.247  56.745  1.00  0.00           N  
ATOM   1235  H   TRP    80      71.193  70.932  56.003  1.00  0.00           H  
ATOM   1236  CA  TRP    80      71.186  68.786  56.437  1.00  0.00           C  
ATOM   1237  HA  TRP    80      71.792  68.320  57.214  1.00  0.00           H  
ATOM   1238  CB  TRP    80      69.827  68.199  56.541  1.00  0.00           C  
ATOM   1239  HB2 TRP    80      69.991  67.133  56.384  1.00  0.00           H  
ATOM   1240  HB3 TRP    80      69.365  68.349  57.517  1.00  0.00           H  
ATOM   1241  CG  TRP    80      68.910  68.667  55.460  1.00  0.00           C  
ATOM   1242  CD1 TRP    80      68.796  68.104  54.227  1.00  0.00           C  
ATOM   1243  HD1 TRP    80      69.405  67.270  53.910  1.00  0.00           H  
ATOM   1244  NE1 TRP    80      67.643  68.607  53.592  1.00  0.00           N  
ATOM   1245  HE1 TRP    80      67.224  68.317  52.720  1.00  0.00           H  
ATOM   1246  CE2 TRP    80      67.125  69.629  54.340  1.00  0.00           C  
ATOM   1247  CZ2 TRP    80      66.010  70.500  54.153  1.00  0.00           C  
ATOM   1248  HZ2 TRP    80      65.449  70.409  53.234  1.00  0.00           H  
ATOM   1249  CH2 TRP    80      65.824  71.472  55.124  1.00  0.00           C  
ATOM   1250  HH2 TRP    80      64.894  72.014  55.037  1.00  0.00           H  
ATOM   1251  CZ3 TRP    80      66.714  71.754  56.142  1.00  0.00           C  
ATOM   1252  HZ3 TRP    80      66.452  72.605  56.753  1.00  0.00           H  
ATOM   1253  CE3 TRP    80      67.781  70.859  56.322  1.00  0.00           C  
ATOM   1254  HE3 TRP    80      68.416  70.847  57.196  1.00  0.00           H  
ATOM   1255  CD2 TRP    80      68.016  69.785  55.467  1.00  0.00           C  
ATOM   1256  C   TRP    80      71.753  68.601  55.007  1.00  0.00           C  
ATOM   1257  O   TRP    80      71.895  69.591  54.263  1.00  0.00           O  
ATOM   1258  N   PRO    81      72.122  67.383  54.560  1.00  0.00           N  
ATOM   1259  CD  PRO    81      72.047  66.086  55.284  1.00  0.00           C  
ATOM   1260  HD2 PRO    81      71.038  65.740  55.056  1.00  0.00           H  
ATOM   1261  HD3 PRO    81      72.180  66.183  56.362  1.00  0.00           H  
ATOM   1262  CG  PRO    81      73.138  65.127  54.782  1.00  0.00           C  
ATOM   1263  HG2 PRO    81      72.749  64.117  54.905  1.00  0.00           H  
ATOM   1264  HG3 PRO    81      74.164  65.344  55.083  1.00  0.00           H  
ATOM   1265  CB  PRO    81      73.221  65.556  53.261  1.00  0.00           C  
ATOM   1266  HB2 PRO    81      72.475  65.030  52.665  1.00  0.00           H  
ATOM   1267  HB3 PRO    81      74.224  65.543  52.836  1.00  0.00           H  
ATOM   1268  CA  PRO    81      72.902  67.094  53.313  1.00  0.00           C  
ATOM   1269  HA  PRO    81      73.827  67.664  53.397  1.00  0.00           H  
ATOM   1270  C   PRO    81      72.231  67.561  52.027  1.00  0.00           C  
ATOM   1271  O   PRO    81      71.002  67.842  51.922  1.00  0.00           O  
ATOM   1272  N   LEU    82      73.066  67.516  50.926  1.00  0.00           N  
ATOM   1273  H   LEU    82      74.031  67.389  51.196  1.00  0.00           H  
ATOM   1274  CA  LEU    82      72.665  67.659  49.577  1.00  0.00           C  
ATOM   1275  HA  LEU    82      72.251  68.616  49.259  1.00  0.00           H  
ATOM   1276  CB  LEU    82      73.949  67.425  48.671  1.00  0.00           C  
ATOM   1277  HB2 LEU    82      74.573  68.250  49.014  1.00  0.00           H  
ATOM   1278  HB3 LEU    82      74.534  66.558  48.978  1.00  0.00           H  
ATOM   1279  CG  LEU    82      73.763  67.492  47.153  1.00  0.00           C  
ATOM   1280  HG  LEU    82      73.468  66.511  46.779  1.00  0.00           H  
ATOM   1281  CD1 LEU    82      72.892  68.681  46.684  1.00  0.00           C  
ATOM   1282 HD11 LEU    82      73.250  69.617  47.112  1.00  0.00           H  
ATOM   1283 HD12 LEU    82      71.876  68.551  47.057  1.00  0.00           H  
ATOM   1284 HD13 LEU    82      72.860  68.722  45.596  1.00  0.00           H  
ATOM   1285  CD2 LEU    82      75.125  67.791  46.485  1.00  0.00           C  
ATOM   1286 HD21 LEU    82      75.026  67.462  45.450  1.00  0.00           H  
ATOM   1287 HD22 LEU    82      75.327  68.853  46.623  1.00  0.00           H  
ATOM   1288 HD23 LEU    82      75.842  67.184  47.037  1.00  0.00           H  
ATOM   1289  C   LEU    82      71.604  66.467  49.359  1.00  0.00           C  
ATOM   1290  O   LEU    82      71.938  65.309  49.554  1.00  0.00           O  
ATOM   1291  N   SER    83      70.389  66.871  49.062  1.00  0.00           N  
ATOM   1292  H   SER    83      70.199  67.833  48.819  1.00  0.00           H  
ATOM   1293  CA  SER    83      69.382  65.846  48.501  1.00  0.00           C  
ATOM   1294  HA  SER    83      68.477  66.392  48.235  1.00  0.00           H  
ATOM   1295  CB  SER    83      69.772  65.317  47.152  1.00  0.00           C  
ATOM   1296  HB2 SER    83      70.442  64.459  47.211  1.00  0.00           H  
ATOM   1297  HB3 SER    83      68.942  64.978  46.532  1.00  0.00           H  
ATOM   1298  OG  SER    83      70.375  66.400  46.454  1.00  0.00           O  
ATOM   1299  HG  SER    83      71.010  66.089  45.805  1.00  0.00           H  
ATOM   1300  C   SER    83      68.860  64.813  49.484  1.00  0.00           C  
ATOM   1301  O   SER    83      68.698  63.644  49.209  1.00  0.00           O  
ATOM   1302  N   SER    84      68.582  65.271  50.718  1.00  0.00           N  
ATOM   1303  H   SER    84      68.816  66.215  50.991  1.00  0.00           H  
ATOM   1304  CA  SER    84      68.104  64.517  51.817  1.00  0.00           C  
ATOM   1305  HA  SER    84      67.593  63.640  51.420  1.00  0.00           H  
ATOM   1306  CB  SER    84      69.320  64.247  52.680  1.00  0.00           C  
ATOM   1307  HB2 SER    84      69.971  63.651  52.041  1.00  0.00           H  
ATOM   1308  HB3 SER    84      69.838  65.171  52.935  1.00  0.00           H  
ATOM   1309  OG  SER    84      69.079  63.342  53.830  1.00  0.00           O  
ATOM   1310  HG  SER    84      68.694  62.558  53.432  1.00  0.00           H  
ATOM   1311  C   SER    84      66.958  65.241  52.523  1.00  0.00           C  
ATOM   1312  O   SER    84      66.650  66.399  52.239  1.00  0.00           O  
ATOM   1313  N   PRO    85      66.181  64.520  53.358  1.00  0.00           N  
ATOM   1314  CD  PRO    85      66.034  63.064  53.369  1.00  0.00           C  
ATOM   1315  HD2 PRO    85      66.744  62.742  54.131  1.00  0.00           H  
ATOM   1316  HD3 PRO    85      66.255  62.626  52.396  1.00  0.00           H  
ATOM   1317  CG  PRO    85      64.586  62.696  53.766  1.00  0.00           C  
ATOM   1318  HG2 PRO    85      64.484  61.742  54.283  1.00  0.00           H  
ATOM   1319  HG3 PRO    85      64.024  62.697  52.832  1.00  0.00           H  
ATOM   1320  CB  PRO    85      64.171  63.871  54.607  1.00  0.00           C  
ATOM   1321  HB2 PRO    85      64.377  63.498  55.610  1.00  0.00           H  
ATOM   1322  HB3 PRO    85      63.109  64.067  54.459  1.00  0.00           H  
ATOM   1323  CA  PRO    85      65.144  65.044  54.297  1.00  0.00           C  
ATOM   1324  HA  PRO    85      64.621  65.833  53.755  1.00  0.00           H  
ATOM   1325  C   PRO    85      65.684  65.710  55.589  1.00  0.00           C  
ATOM   1326  O   PRO    85      66.625  65.163  56.166  1.00  0.00           O  
ATOM   1327  N   PRO    86      65.066  66.762  56.175  1.00  0.00           N  
ATOM   1328  CD  PRO    86      63.957  67.545  55.559  1.00  0.00           C  
ATOM   1329  HD2 PRO    86      63.031  66.974  55.493  1.00  0.00           H  
ATOM   1330  HD3 PRO    86      64.286  68.068  54.661  1.00  0.00           H  
ATOM   1331  CG  PRO    86      63.709  68.565  56.541  1.00  0.00           C  
ATOM   1332  HG2 PRO    86      62.824  68.184  57.050  1.00  0.00           H  
ATOM   1333  HG3 PRO    86      63.546  69.550  56.106  1.00  0.00           H  
ATOM   1334  CB  PRO    86      64.872  68.681  57.572  1.00  0.00           C  
ATOM   1335  HB2 PRO    86      64.358  68.861  58.516  1.00  0.00           H  
ATOM   1336  HB3 PRO    86      65.580  69.477  57.340  1.00  0.00           H  
ATOM   1337  CA  PRO    86      65.459  67.311  57.498  1.00  0.00           C  
ATOM   1338  HA  PRO    86      66.536  67.311  57.662  1.00  0.00           H  
ATOM   1339  C   PRO    86      64.902  66.351  58.632  1.00  0.00           C  
ATOM   1340  O   PRO    86      63.825  66.507  59.156  1.00  0.00           O  
ATOM   1341  N   THR    87      65.735  65.309  59.040  1.00  0.00           N  
ATOM   1342  H   THR    87      66.553  65.203  58.456  1.00  0.00           H  
ATOM   1343  CA  THR    87      65.492  64.356  60.096  1.00  0.00           C  
ATOM   1344  HA  THR    87      64.424  64.136  60.099  1.00  0.00           H  
ATOM   1345  CB  THR    87      66.201  63.042  59.842  1.00  0.00           C  
ATOM   1346  HB  THR    87      65.843  62.450  60.684  1.00  0.00           H  
ATOM   1347  CG2 THR    87      65.901  62.429  58.511  1.00  0.00           C  
ATOM   1348 HG21 THR    87      66.318  61.422  58.536  1.00  0.00           H  
ATOM   1349 HG22 THR    87      66.353  62.970  57.679  1.00  0.00           H  
ATOM   1350 HG23 THR    87      64.820  62.291  58.556  1.00  0.00           H  
ATOM   1351  OG1 THR    87      67.647  63.140  59.848  1.00  0.00           O  
ATOM   1352  HG1 THR    87      67.858  63.858  59.246  1.00  0.00           H  
ATOM   1353  C   THR    87      65.925  64.894  61.423  1.00  0.00           C  
ATOM   1354  O   THR    87      67.056  65.436  61.510  1.00  0.00           O  
ATOM   1355  N   VAL    88      65.157  64.759  62.494  1.00  0.00           N  
ATOM   1356  H   VAL    88      64.233  64.391  62.319  1.00  0.00           H  
ATOM   1357  CA  VAL    88      65.407  65.323  63.816  1.00  0.00           C  
ATOM   1358  HA  VAL    88      65.545  66.385  63.611  1.00  0.00           H  
ATOM   1359  CB  VAL    88      64.314  64.889  64.847  1.00  0.00           C  
ATOM   1360  HB  VAL    88      63.413  65.260  64.358  1.00  0.00           H  
ATOM   1361  CG1 VAL    88      64.075  63.367  65.026  1.00  0.00           C  
ATOM   1362 HG11 VAL    88      63.063  63.150  65.366  1.00  0.00           H  
ATOM   1363 HG12 VAL    88      64.173  62.829  64.084  1.00  0.00           H  
ATOM   1364 HG13 VAL    88      64.889  63.123  65.708  1.00  0.00           H  
ATOM   1365  CG2 VAL    88      64.541  65.534  66.201  1.00  0.00           C  
ATOM   1366 HG21 VAL    88      64.886  66.557  66.047  1.00  0.00           H  
ATOM   1367 HG22 VAL    88      65.362  65.065  66.743  1.00  0.00           H  
ATOM   1368 HG23 VAL    88      63.584  65.556  66.722  1.00  0.00           H  
ATOM   1369  C   VAL    88      66.690  64.862  64.372  1.00  0.00           C  
ATOM   1370  O   VAL    88      67.384  65.669  65.003  1.00  0.00           O  
ATOM   1371  N   TYR    89      67.191  63.695  64.008  1.00  0.00           N  
ATOM   1372  H   TYR    89      66.680  63.167  63.315  1.00  0.00           H  
ATOM   1373  CA  TYR    89      68.351  63.120  64.704  1.00  0.00           C  
ATOM   1374  HA  TYR    89      68.352  63.477  65.733  1.00  0.00           H  
ATOM   1375  CB  TYR    89      68.352  61.645  64.794  1.00  0.00           C  
ATOM   1376  HB2 TYR    89      68.602  61.282  63.797  1.00  0.00           H  
ATOM   1377  HB3 TYR    89      69.165  61.417  65.483  1.00  0.00           H  
ATOM   1378  CG  TYR    89      67.034  61.155  65.284  1.00  0.00           C  
ATOM   1379  CD1 TYR    89      66.637  61.419  66.564  1.00  0.00           C  
ATOM   1380  HD1 TYR    89      67.289  61.904  67.276  1.00  0.00           H  
ATOM   1381  CE1 TYR    89      65.416  60.971  67.055  1.00  0.00           C  
ATOM   1382  HE1 TYR    89      65.178  61.041  68.106  1.00  0.00           H  
ATOM   1383  CZ  TYR    89      64.558  60.232  66.180  1.00  0.00           C  
ATOM   1384  OH  TYR    89      63.474  59.532  66.672  1.00  0.00           O  
ATOM   1385  HH  TYR    89      62.981  59.159  65.937  1.00  0.00           H  
ATOM   1386  CE2 TYR    89      65.013  59.873  64.859  1.00  0.00           C  
ATOM   1387  HE2 TYR    89      64.445  59.194  64.240  1.00  0.00           H  
ATOM   1388  CD2 TYR    89      66.245  60.357  64.392  1.00  0.00           C  
ATOM   1389  HD2 TYR    89      66.602  60.192  63.386  1.00  0.00           H  
ATOM   1390  C   TYR    89      69.665  63.466  64.017  1.00  0.00           C  
ATOM   1391  O   TYR    89      70.721  63.529  64.627  1.00  0.00           O  
ATOM   1392  N   ASN    90      69.635  63.641  62.681  1.00  0.00           N  
ATOM   1393  H   ASN    90      68.789  63.544  62.138  1.00  0.00           H  
ATOM   1394  CA  ASN    90      70.795  64.016  61.851  1.00  0.00           C  
ATOM   1395  HA  ASN    90      71.733  63.994  62.406  1.00  0.00           H  
ATOM   1396  CB  ASN    90      70.987  62.881  60.830  1.00  0.00           C  
ATOM   1397  HB2 ASN    90      70.930  61.950  61.394  1.00  0.00           H  
ATOM   1398  HB3 ASN    90      70.180  62.899  60.098  1.00  0.00           H  
ATOM   1399  CG  ASN    90      72.367  62.792  60.100  1.00  0.00           C  
ATOM   1400  OD1 ASN    90      73.413  62.744  60.748  1.00  0.00           O  
ATOM   1401  ND2 ASN    90      72.474  62.965  58.800  1.00  0.00           N  
ATOM   1402 HD21 ASN    90      71.641  62.977  58.229  1.00  0.00           H  
ATOM   1403 HD22 ASN    90      73.427  62.906  58.471  1.00  0.00           H  
ATOM   1404  C   ASN    90      70.780  65.395  61.169  1.00  0.00           C  
ATOM   1405  O   ASN    90      71.848  65.782  60.611  1.00  0.00           O  
ATOM   1406  N   SER    91      69.731  66.215  61.297  1.00  0.00           N  
ATOM   1407  H   SER    91      68.990  65.900  61.907  1.00  0.00           H  
ATOM   1408  CA  SER    91      69.909  67.720  61.002  1.00  0.00           C  
ATOM   1409  HA  SER    91      70.364  67.819  60.017  1.00  0.00           H  
ATOM   1410  CB  SER    91      68.518  68.407  60.901  1.00  0.00           C  
ATOM   1411  HB2 SER    91      68.003  68.334  61.860  1.00  0.00           H  
ATOM   1412  HB3 SER    91      68.598  69.461  60.635  1.00  0.00           H  
ATOM   1413  OG  SER    91      67.742  67.792  59.895  1.00  0.00           O  
ATOM   1414  HG  SER    91      67.534  66.920  60.238  1.00  0.00           H  
ATOM   1415  C   SER    91      70.673  68.317  62.137  1.00  0.00           C  
ATOM   1416  O   SER    91      70.683  67.790  63.244  1.00  0.00           O  
ATOM   1417  N   ARG    92      71.522  69.257  61.737  1.00  0.00           N  
ATOM   1418  H   ARG    92      71.590  69.531  60.767  1.00  0.00           H  
ATOM   1419  CA  ARG    92      72.426  70.045  62.644  1.00  0.00           C  
ATOM   1420  HA  ARG    92      72.418  69.497  63.587  1.00  0.00           H  
ATOM   1421  CB  ARG    92      73.895  69.875  62.096  1.00  0.00           C  
ATOM   1422  HB2 ARG    92      74.190  68.829  62.173  1.00  0.00           H  
ATOM   1423  HB3 ARG    92      73.706  70.152  61.058  1.00  0.00           H  
ATOM   1424  CG  ARG    92      74.871  70.908  62.645  1.00  0.00           C  
ATOM   1425  HG2 ARG    92      74.407  71.894  62.666  1.00  0.00           H  
ATOM   1426  HG3 ARG    92      74.968  70.670  63.704  1.00  0.00           H  
ATOM   1427  CD  ARG    92      76.243  70.890  61.984  1.00  0.00           C  
ATOM   1428  HD2 ARG    92      76.963  71.109  62.772  1.00  0.00           H  
ATOM   1429  HD3 ARG    92      76.470  69.911  61.560  1.00  0.00           H  
ATOM   1430  NE  ARG    92      76.330  71.952  60.926  1.00  0.00           N  
ATOM   1431  HE  ARG    92      75.553  72.586  60.805  1.00  0.00           H  
ATOM   1432  CZ  ARG    92      77.321  72.230  60.102  1.00  0.00           C  
ATOM   1433  NH1 ARG    92      78.382  71.514  60.031  1.00  0.00           N  
ATOM   1434 HH11 ARG    92      78.555  70.866  60.787  1.00  0.00           H  
ATOM   1435 HH12 ARG    92      79.166  71.818  59.472  1.00  0.00           H  
ATOM   1436  NH2 ARG    92      77.132  73.212  59.290  1.00  0.00           N  
ATOM   1437 HH21 ARG    92      76.327  73.743  59.591  1.00  0.00           H  
ATOM   1438 HH22 ARG    92      77.876  73.535  58.688  1.00  0.00           H  
ATOM   1439  C   ARG    92      71.974  71.460  62.844  1.00  0.00           C  
ATOM   1440  O   ARG    92      71.547  72.206  61.963  1.00  0.00           O  
ATOM   1441  N   VAL    93      71.955  71.850  64.084  1.00  0.00           N  
ATOM   1442  H   VAL    93      72.278  71.209  64.794  1.00  0.00           H  
ATOM   1443  CA  VAL    93      71.614  73.179  64.584  1.00  0.00           C  
ATOM   1444  HA  VAL    93      70.708  73.480  64.058  1.00  0.00           H  
ATOM   1445  CB  VAL    93      71.188  73.257  66.047  1.00  0.00           C  
ATOM   1446  HB  VAL    93      72.001  73.014  66.732  1.00  0.00           H  
ATOM   1447  CG1 VAL    93      70.807  74.661  66.387  1.00  0.00           C  
ATOM   1448 HG11 VAL    93      70.211  74.834  67.283  1.00  0.00           H  
ATOM   1449 HG12 VAL    93      71.643  75.352  66.498  1.00  0.00           H  
ATOM   1450 HG13 VAL    93      70.152  75.090  65.629  1.00  0.00           H  
ATOM   1451  CG2 VAL    93      69.897  72.485  66.334  1.00  0.00           C  
ATOM   1452 HG21 VAL    93      70.074  71.413  66.425  1.00  0.00           H  
ATOM   1453 HG22 VAL    93      69.230  72.333  65.485  1.00  0.00           H  
ATOM   1454 HG23 VAL    93      69.445  72.772  67.283  1.00  0.00           H  
ATOM   1455  C   VAL    93      72.686  74.211  64.315  1.00  0.00           C  
ATOM   1456  O   VAL    93      73.836  74.001  64.758  1.00  0.00           O  
ATOM   1457  N   GLU    94      72.371  75.342  63.661  1.00  0.00           N  
ATOM   1458  H   GLU    94      71.525  75.434  63.117  1.00  0.00           H  
ATOM   1459  CA  GLU    94      73.327  76.447  63.498  1.00  0.00           C  
ATOM   1460  HA  GLU    94      74.345  76.098  63.674  1.00  0.00           H  
ATOM   1461  CB  GLU    94      73.265  77.024  62.077  1.00  0.00           C  
ATOM   1462  HB2 GLU    94      72.308  77.526  61.931  1.00  0.00           H  
ATOM   1463  HB3 GLU    94      74.083  77.726  61.914  1.00  0.00           H  
ATOM   1464  CG  GLU    94      73.270  76.008  60.953  1.00  0.00           C  
ATOM   1465  HG2 GLU    94      72.385  75.372  60.966  1.00  0.00           H  
ATOM   1466  HG3 GLU    94      73.175  76.582  60.031  1.00  0.00           H  
ATOM   1467  CD  GLU    94      74.550  75.113  60.899  1.00  0.00           C  
ATOM   1468  OE1 GLU    94      75.447  75.323  61.756  1.00  0.00           O  
ATOM   1469  OE2 GLU    94      74.625  74.054  60.214  1.00  0.00           O  
ATOM   1470  C   GLU    94      73.097  77.612  64.529  1.00  0.00           C  
ATOM   1471  O   GLU    94      74.115  78.132  64.960  1.00  0.00           O  
ATOM   1472  N   CYX    95      71.838  77.912  64.848  1.00  0.00           N  
ATOM   1473  H   CYX    95      71.091  77.450  64.349  1.00  0.00           H  
ATOM   1474  CA  CYX    95      71.502  78.910  65.896  1.00  0.00           C  
ATOM   1475  HA  CYX    95      72.033  78.600  66.796  1.00  0.00           H  
ATOM   1476  CB  CYX    95      72.100  80.303  65.502  1.00  0.00           C  
ATOM   1477  HB2 CYX    95      71.745  81.039  66.223  1.00  0.00           H  
ATOM   1478  HB3 CYX    95      73.189  80.271  65.515  1.00  0.00           H  
ATOM   1479  SG  CYX    95      71.855  81.118  63.856  1.00  0.00           S  
ATOM   1480  C   CYX    95      69.955  78.975  66.156  1.00  0.00           C  
ATOM   1481  O   CYX    95      69.066  78.390  65.480  1.00  0.00           O  
ATOM   1482  N   ILE    96      69.543  79.550  67.268  1.00  0.00           N  
ATOM   1483  H   ILE    96      70.242  79.843  67.935  1.00  0.00           H  
ATOM   1484  CA  ILE    96      68.125  79.729  67.679  1.00  0.00           C  
ATOM   1485  HA  ILE    96      67.437  79.073  67.146  1.00  0.00           H  
ATOM   1486  CB  ILE    96      68.024  79.563  69.196  1.00  0.00           C  
ATOM   1487  HB  ILE    96      68.605  80.347  69.680  1.00  0.00           H  
ATOM   1488  CG2 ILE    96      66.623  79.832  69.832  1.00  0.00           C  
ATOM   1489 HG21 ILE    96      65.859  79.100  69.573  1.00  0.00           H  
ATOM   1490 HG22 ILE    96      66.245  80.840  69.656  1.00  0.00           H  
ATOM   1491 HG23 ILE    96      66.834  79.884  70.900  1.00  0.00           H  
ATOM   1492  CG1 ILE    96      68.673  78.259  69.687  1.00  0.00           C  
ATOM   1493 HG12 ILE    96      69.693  78.258  69.303  1.00  0.00           H  
ATOM   1494 HG13 ILE    96      68.830  78.397  70.757  1.00  0.00           H  
ATOM   1495  CD1 ILE    96      67.937  76.976  69.343  1.00  0.00           C  
ATOM   1496 HD11 ILE    96      68.143  76.694  68.310  1.00  0.00           H  
ATOM   1497 HD12 ILE    96      66.872  77.122  69.522  1.00  0.00           H  
ATOM   1498 HD13 ILE    96      68.161  76.142  70.008  1.00  0.00           H  
ATOM   1499  C   ILE    96      67.689  81.118  67.295  1.00  0.00           C  
ATOM   1500  O   ILE    96      68.356  82.092  67.577  1.00  0.00           O  
ATOM   1501  N   GLY    97      66.505  81.198  66.612  1.00  0.00           N  
ATOM   1502  H   GLY    97      65.887  80.408  66.498  1.00  0.00           H  
ATOM   1503  CA  GLY    97      65.922  82.460  66.045  1.00  0.00           C  
ATOM   1504  HA2 GLY    97      65.342  82.824  66.892  1.00  0.00           H  
ATOM   1505  HA3 GLY    97      66.660  83.199  65.733  1.00  0.00           H  
ATOM   1506  C   GLY    97      64.958  82.176  64.869  1.00  0.00           C  
ATOM   1507  O   GLY    97      64.925  80.964  64.514  1.00  0.00           O  
ATOM   1508  N   TRP    98      64.207  83.195  64.351  1.00  0.00           N  
ATOM   1509  H   TRP    98      64.290  84.116  64.757  1.00  0.00           H  
ATOM   1510  CA  TRP    98      63.034  82.977  63.463  1.00  0.00           C  
ATOM   1511  HA  TRP    98      62.950  81.894  63.378  1.00  0.00           H  
ATOM   1512  CB  TRP    98      61.656  83.380  64.100  1.00  0.00           C  
ATOM   1513  HB2 TRP    98      60.852  83.313  63.366  1.00  0.00           H  
ATOM   1514  HB3 TRP    98      61.287  82.647  64.817  1.00  0.00           H  
ATOM   1515  CG  TRP    98      61.580  84.734  64.843  1.00  0.00           C  
ATOM   1516  CD1 TRP    98      61.367  84.880  66.207  1.00  0.00           C  
ATOM   1517  HD1 TRP    98      61.093  84.077  66.875  1.00  0.00           H  
ATOM   1518  NE1 TRP    98      61.318  86.231  66.512  1.00  0.00           N  
ATOM   1519  HE1 TRP    98      60.930  86.547  67.389  1.00  0.00           H  
ATOM   1520  CE2 TRP    98      61.589  86.997  65.450  1.00  0.00           C  
ATOM   1521  CZ2 TRP    98      61.646  88.405  65.407  1.00  0.00           C  
ATOM   1522  HZ2 TRP    98      61.411  88.928  66.322  1.00  0.00           H  
ATOM   1523  CH2 TRP    98      62.030  88.985  64.202  1.00  0.00           C  
ATOM   1524  HH2 TRP    98      62.189  90.053  64.223  1.00  0.00           H  
ATOM   1525  CZ3 TRP    98      62.287  88.131  63.077  1.00  0.00           C  
ATOM   1526  HZ3 TRP    98      62.594  88.500  62.109  1.00  0.00           H  
ATOM   1527  CE3 TRP    98      62.122  86.690  63.159  1.00  0.00           C  
ATOM   1528  HE3 TRP    98      62.296  86.127  62.254  1.00  0.00           H  
ATOM   1529  CD2 TRP    98      61.808  86.042  64.350  1.00  0.00           C  
ATOM   1530  C   TRP    98      63.130  83.496  62.029  1.00  0.00           C  
ATOM   1531  O   TRP    98      62.156  83.503  61.256  1.00  0.00           O  
ATOM   1532  N   SER    99      64.319  84.053  61.753  1.00  0.00           N  
ATOM   1533  H   SER    99      64.958  84.129  62.532  1.00  0.00           H  
ATOM   1534  CA  SER    99      64.733  84.687  60.481  1.00  0.00           C  
ATOM   1535  HA  SER    99      64.307  84.094  59.671  1.00  0.00           H  
ATOM   1536  CB  SER    99      64.392  86.236  60.413  1.00  0.00           C  
ATOM   1537  HB2 SER    99      63.314  86.375  60.321  1.00  0.00           H  
ATOM   1538  HB3 SER    99      64.510  86.746  61.369  1.00  0.00           H  
ATOM   1539  OG  SER    99      65.116  86.939  59.465  1.00  0.00           O  
ATOM   1540  HG  SER    99      64.674  86.679  58.654  1.00  0.00           H  
ATOM   1541  C   SER    99      66.303  84.495  60.558  1.00  0.00           C  
ATOM   1542  O   SER    99      66.939  84.707  61.584  1.00  0.00           O  
ATOM   1543  N   SER   100      66.902  84.180  59.386  1.00  0.00           N  
ATOM   1544  H   SER   100      66.287  84.168  58.585  1.00  0.00           H  
ATOM   1545  CA  SER   100      68.333  83.862  59.205  1.00  0.00           C  
ATOM   1546  HA  SER   100      68.761  84.253  60.129  1.00  0.00           H  
ATOM   1547  CB  SER   100      68.557  82.332  59.364  1.00  0.00           C  
ATOM   1548  HB2 SER   100      69.631  82.188  59.474  1.00  0.00           H  
ATOM   1549  HB3 SER   100      67.956  82.085  60.239  1.00  0.00           H  
ATOM   1550  OG  SER   100      68.201  81.584  58.232  1.00  0.00           O  
ATOM   1551  HG  SER   100      67.407  82.018  57.913  1.00  0.00           H  
ATOM   1552  C   SER   100      69.006  84.381  57.945  1.00  0.00           C  
ATOM   1553  O   SER   100      68.426  84.746  56.941  1.00  0.00           O  
ATOM   1554  N   THR   101      70.326  84.155  57.965  1.00  0.00           N  
ATOM   1555  H   THR   101      70.699  83.925  58.875  1.00  0.00           H  
ATOM   1556  CA  THR   101      71.119  83.796  56.828  1.00  0.00           C  
ATOM   1557  HA  THR   101      70.536  83.156  56.166  1.00  0.00           H  
ATOM   1558  CB  THR   101      71.401  85.115  55.981  1.00  0.00           C  
ATOM   1559  HB  THR   101      70.449  85.468  55.584  1.00  0.00           H  
ATOM   1560  CG2 THR   101      72.075  86.276  56.711  1.00  0.00           C  
ATOM   1561 HG21 THR   101      72.582  86.928  55.999  1.00  0.00           H  
ATOM   1562 HG22 THR   101      72.675  85.942  57.558  1.00  0.00           H  
ATOM   1563 HG23 THR   101      71.292  86.861  57.193  1.00  0.00           H  
ATOM   1564  OG1 THR   101      72.165  84.800  54.843  1.00  0.00           O  
ATOM   1565  HG1 THR   101      71.648  84.231  54.268  1.00  0.00           H  
ATOM   1566  C   THR   101      72.433  83.107  57.252  1.00  0.00           C  
ATOM   1567  O   THR   101      72.758  83.147  58.440  1.00  0.00           O  
ATOM   1568  N   SER   102      73.108  82.318  56.389  1.00  0.00           N  
ATOM   1569  H   SER   102      72.821  82.203  55.428  1.00  0.00           H  
ATOM   1570  CA  SER   102      74.213  81.398  56.679  1.00  0.00           C  
ATOM   1571  HA  SER   102      74.969  81.806  57.350  1.00  0.00           H  
ATOM   1572  CB  SER   102      73.630  80.060  57.312  1.00  0.00           C  
ATOM   1573  HB2 SER   102      72.920  80.325  58.095  1.00  0.00           H  
ATOM   1574  HB3 SER   102      73.034  79.644  56.499  1.00  0.00           H  
ATOM   1575  OG  SER   102      74.699  79.126  57.686  1.00  0.00           O  
ATOM   1576  HG  SER   102      75.060  79.472  58.506  1.00  0.00           H  
ATOM   1577  C   SER   102      74.965  81.162  55.372  1.00  0.00           C  
ATOM   1578  O   SER   102      74.322  80.941  54.359  1.00  0.00           O  
ATOM   1579  N   CYX   103      76.319  81.356  55.355  1.00  0.00           N  
ATOM   1580  H   CYX   103      76.716  81.726  56.206  1.00  0.00           H  
ATOM   1581  CA  CYX   103      77.124  81.012  54.202  1.00  0.00           C  
ATOM   1582  HA  CYX   103      76.799  80.136  53.640  1.00  0.00           H  
ATOM   1583  CB  CYX   103      77.093  82.197  53.254  1.00  0.00           C  
ATOM   1584  HB2 CYX   103      77.752  82.154  52.387  1.00  0.00           H  
ATOM   1585  HB3 CYX   103      76.060  82.392  52.964  1.00  0.00           H  
ATOM   1586  SG  CYX   103      77.709  83.708  53.914  1.00  0.00           S  
ATOM   1587  C   CYX   103      78.548  80.630  54.608  1.00  0.00           C  
ATOM   1588  O   CYX   103      78.903  80.782  55.768  1.00  0.00           O  
ATOM   1589  N   HID   104      79.380  80.155  53.675  1.00  0.00           N  
ATOM   1590  H   HID   104      78.999  80.157  52.740  1.00  0.00           H  
ATOM   1591  CA  HID   104      80.815  79.944  53.800  1.00  0.00           C  
ATOM   1592  HA  HID   104      81.092  80.195  54.823  1.00  0.00           H  
ATOM   1593  CB  HID   104      80.979  78.442  53.517  1.00  0.00           C  
ATOM   1594  HB2 HID   104      80.408  77.831  54.216  1.00  0.00           H  
ATOM   1595  HB3 HID   104      80.635  78.291  52.493  1.00  0.00           H  
ATOM   1596  CG  HID   104      82.321  77.850  53.530  1.00  0.00           C  
ATOM   1597  ND1 HID   104      82.756  77.065  54.550  1.00  0.00           N  
ATOM   1598  HD1 HID   104      82.252  76.704  55.347  1.00  0.00           H  
ATOM   1599  CE1 HID   104      84.020  76.709  54.313  1.00  0.00           C  
ATOM   1600  HE1 HID   104      84.579  75.927  54.806  1.00  0.00           H  
ATOM   1601  NE2 HID   104      84.372  77.189  53.135  1.00  0.00           N  
ATOM   1602  CD2 HID   104      83.257  77.842  52.541  1.00  0.00           C  
ATOM   1603  HD2 HID   104      83.189  78.295  51.563  1.00  0.00           H  
ATOM   1604  C   HID   104      81.620  80.956  52.959  1.00  0.00           C  
ATOM   1605  O   HID   104      81.325  81.279  51.792  1.00  0.00           O  
ATOM   1606  N   ASP   105      82.718  81.473  53.494  1.00  0.00           N  
ATOM   1607  H   ASP   105      82.987  81.263  54.444  1.00  0.00           H  
ATOM   1608  CA  ASP   105      83.580  82.531  52.986  1.00  0.00           C  
ATOM   1609  HA  ASP   105      83.053  83.095  52.217  1.00  0.00           H  
ATOM   1610  CB  ASP   105      83.874  83.602  54.055  1.00  0.00           C  
ATOM   1611  HB2 ASP   105      84.361  84.437  53.551  1.00  0.00           H  
ATOM   1612  HB3 ASP   105      82.923  83.951  54.458  1.00  0.00           H  
ATOM   1613  CG  ASP   105      84.749  83.200  55.234  1.00  0.00           C  
ATOM   1614  OD1 ASP   105      85.353  82.065  55.163  1.00  0.00           O  
ATOM   1615  OD2 ASP   105      85.132  83.996  56.088  1.00  0.00           O  
ATOM   1616  C   ASP   105      84.848  81.998  52.274  1.00  0.00           C  
ATOM   1617  O   ASP   105      85.630  82.751  51.695  1.00  0.00           O  
ATOM   1618  N   GLY   106      85.023  80.644  52.234  1.00  0.00           N  
ATOM   1619  H   GLY   106      84.325  80.113  52.735  1.00  0.00           H  
ATOM   1620  CA  GLY   106      86.150  79.893  51.655  1.00  0.00           C  
ATOM   1621  HA2 GLY   106      85.711  78.982  51.248  1.00  0.00           H  
ATOM   1622  HA3 GLY   106      86.636  80.406  50.825  1.00  0.00           H  
ATOM   1623  C   GLY   106      87.095  79.465  52.636  1.00  0.00           C  
ATOM   1624  O   GLY   106      87.827  78.518  52.325  1.00  0.00           O  
ATOM   1625  N   LYS   107      86.991  79.941  53.928  1.00  0.00           N  
ATOM   1626  H   LYS   107      86.420  80.741  54.162  1.00  0.00           H  
ATOM   1627  CA  LYS   107      87.708  79.267  54.999  1.00  0.00           C  
ATOM   1628  HA  LYS   107      88.387  78.520  54.589  1.00  0.00           H  
ATOM   1629  CB  LYS   107      88.667  80.291  55.708  1.00  0.00           C  
ATOM   1630  HB2 LYS   107      88.184  81.063  56.307  1.00  0.00           H  
ATOM   1631  HB3 LYS   107      89.297  79.692  56.366  1.00  0.00           H  
ATOM   1632  CG  LYS   107      89.629  81.024  54.839  1.00  0.00           C  
ATOM   1633  HG2 LYS   107      90.218  80.356  54.210  1.00  0.00           H  
ATOM   1634  HG3 LYS   107      89.111  81.588  54.063  1.00  0.00           H  
ATOM   1635  CD  LYS   107      90.329  82.138  55.603  1.00  0.00           C  
ATOM   1636  HD2 LYS   107      89.601  82.851  55.991  1.00  0.00           H  
ATOM   1637  HD3 LYS   107      90.919  81.614  56.355  1.00  0.00           H  
ATOM   1638  CE  LYS   107      91.335  82.780  54.708  1.00  0.00           C  
ATOM   1639  HE2 LYS   107      91.867  81.901  54.346  1.00  0.00           H  
ATOM   1640  HE3 LYS   107      90.772  83.356  53.974  1.00  0.00           H  
ATOM   1641  NZ  LYS   107      92.274  83.672  55.449  1.00  0.00           N  
ATOM   1642  HZ1 LYS   107      91.855  84.268  56.149  1.00  0.00           H  
ATOM   1643  HZ2 LYS   107      92.569  84.357  54.768  1.00  0.00           H  
ATOM   1644  HZ3 LYS   107      93.058  83.125  55.774  1.00  0.00           H  
ATOM   1645  C   LYS   107      86.840  78.608  56.026  1.00  0.00           C  
ATOM   1646  O   LYS   107      87.240  77.582  56.484  1.00  0.00           O  
ATOM   1647  N   THR   108      85.678  79.175  56.341  1.00  0.00           N  
ATOM   1648  H   THR   108      85.473  80.056  55.891  1.00  0.00           H  
ATOM   1649  CA  THR   108      84.607  78.516  57.151  1.00  0.00           C  
ATOM   1650  HA  THR   108      84.458  77.570  56.630  1.00  0.00           H  
ATOM   1651  CB  THR   108      85.097  78.344  58.601  1.00  0.00           C  
ATOM   1652  HB  THR   108      86.089  77.890  58.610  1.00  0.00           H  
ATOM   1653  CG2 THR   108      85.160  79.686  59.374  1.00  0.00           C  
ATOM   1654 HG21 THR   108      85.908  80.370  58.972  1.00  0.00           H  
ATOM   1655 HG22 THR   108      85.259  79.678  60.460  1.00  0.00           H  
ATOM   1656 HG23 THR   108      84.224  80.242  59.316  1.00  0.00           H  
ATOM   1657  OG1 THR   108      84.264  77.403  59.225  1.00  0.00           O  
ATOM   1658  HG1 THR   108      84.591  76.533  58.987  1.00  0.00           H  
ATOM   1659  C   THR   108      83.221  79.245  57.140  1.00  0.00           C  
ATOM   1660  O   THR   108      83.014  80.274  56.516  1.00  0.00           O  
ATOM   1661  N   ARG   109      82.234  78.826  57.944  1.00  0.00           N  
ATOM   1662  H   ARG   109      82.538  78.143  58.623  1.00  0.00           H  
ATOM   1663  CA  ARG   109      80.819  79.227  57.986  1.00  0.00           C  
ATOM   1664  HA  ARG   109      80.472  79.549  57.005  1.00  0.00           H  
ATOM   1665  CB  ARG   109      79.982  78.073  58.422  1.00  0.00           C  
ATOM   1666  HB2 ARG   109      80.127  77.338  57.630  1.00  0.00           H  
ATOM   1667  HB3 ARG   109      80.346  77.556  59.310  1.00  0.00           H  
ATOM   1668  CG  ARG   109      78.510  78.329  58.497  1.00  0.00           C  
ATOM   1669  HG2 ARG   109      78.307  78.686  59.507  1.00  0.00           H  
ATOM   1670  HG3 ARG   109      78.246  79.215  57.920  1.00  0.00           H  
ATOM   1671  CD  ARG   109      77.661  77.080  58.165  1.00  0.00           C  
ATOM   1672  HD2 ARG   109      77.786  76.346  58.961  1.00  0.00           H  
ATOM   1673  HD3 ARG   109      76.599  77.303  58.271  1.00  0.00           H  
ATOM   1674  NE  ARG   109      77.942  76.587  56.800  1.00  0.00           N  
ATOM   1675  HE  ARG   109      78.585  75.829  56.620  1.00  0.00           H  
ATOM   1676  CZ  ARG   109      77.413  77.045  55.680  1.00  0.00           C  
ATOM   1677  NH1 ARG   109      76.485  77.963  55.729  1.00  0.00           N  
ATOM   1678 HH11 ARG   109      76.034  78.164  56.610  1.00  0.00           H  
ATOM   1679 HH12 ARG   109      75.934  78.155  54.905  1.00  0.00           H  
ATOM   1680  NH2 ARG   109      77.813  76.642  54.513  1.00  0.00           N  
ATOM   1681 HH21 ARG   109      78.611  76.035  54.391  1.00  0.00           H  
ATOM   1682 HH22 ARG   109      77.446  77.149  53.720  1.00  0.00           H  
ATOM   1683  C   ARG   109      80.513  80.492  58.801  1.00  0.00           C  
ATOM   1684  O   ARG   109      80.787  80.582  59.990  1.00  0.00           O  
ATOM   1685  N   MET   110      79.766  81.449  58.323  1.00  0.00           N  
ATOM   1686  H   MET   110      79.366  81.165  57.440  1.00  0.00           H  
ATOM   1687  CA  MET   110      79.047  82.462  59.080  1.00  0.00           C  
ATOM   1688  HA  MET   110      79.540  82.666  60.031  1.00  0.00           H  
ATOM   1689  CB  MET   110      79.150  83.803  58.292  1.00  0.00           C  
ATOM   1690  HB2 MET   110      80.136  84.043  57.895  1.00  0.00           H  
ATOM   1691  HB3 MET   110      78.471  83.694  57.446  1.00  0.00           H  
ATOM   1692  CG  MET   110      78.694  84.959  59.161  1.00  0.00           C  
ATOM   1693  HG2 MET   110      77.638  84.817  59.391  1.00  0.00           H  
ATOM   1694  HG3 MET   110      79.156  84.840  60.141  1.00  0.00           H  
ATOM   1695  SD  MET   110      78.933  86.649  58.613  1.00  0.00           S  
ATOM   1696  CE  MET   110      77.831  86.783  57.172  1.00  0.00           C  
ATOM   1697  HE1 MET   110      77.760  87.840  56.915  1.00  0.00           H  
ATOM   1698  HE2 MET   110      78.190  86.190  56.330  1.00  0.00           H  
ATOM   1699  HE3 MET   110      76.821  86.437  57.388  1.00  0.00           H  
ATOM   1700  C   MET   110      77.641  81.930  59.268  1.00  0.00           C  
ATOM   1701  O   MET   110      77.030  81.442  58.345  1.00  0.00           O  
ATOM   1702  N   SER   111      77.066  82.092  60.474  1.00  0.00           N  
ATOM   1703  H   SER   111      77.653  82.493  61.192  1.00  0.00           H  
ATOM   1704  CA  SER   111      75.632  81.884  60.697  1.00  0.00           C  
ATOM   1705  HA  SER   111      75.173  82.060  59.725  1.00  0.00           H  
ATOM   1706  CB  SER   111      75.352  80.528  61.192  1.00  0.00           C  
ATOM   1707  HB2 SER   111      75.994  80.399  62.064  1.00  0.00           H  
ATOM   1708  HB3 SER   111      74.296  80.466  61.457  1.00  0.00           H  
ATOM   1709  OG  SER   111      75.795  79.647  60.144  1.00  0.00           O  
ATOM   1710  HG  SER   111      76.373  79.038  60.610  1.00  0.00           H  
ATOM   1711  C   SER   111      74.965  82.957  61.578  1.00  0.00           C  
ATOM   1712  O   SER   111      75.638  83.395  62.547  1.00  0.00           O  
ATOM   1713  N   ILE   112      73.797  83.472  61.257  1.00  0.00           N  
ATOM   1714  H   ILE   112      73.397  83.146  60.389  1.00  0.00           H  
ATOM   1715  CA  ILE   112      73.075  84.540  61.902  1.00  0.00           C  
ATOM   1716  HA  ILE   112      73.494  84.809  62.871  1.00  0.00           H  
ATOM   1717  CB  ILE   112      73.223  85.772  60.958  1.00  0.00           C  
ATOM   1718  HB  ILE   112      72.779  85.360  60.052  1.00  0.00           H  
ATOM   1719  CG2 ILE   112      72.290  86.927  61.480  1.00  0.00           C  
ATOM   1720 HG21 ILE   112      72.456  87.243  62.510  1.00  0.00           H  
ATOM   1721 HG22 ILE   112      71.237  86.749  61.260  1.00  0.00           H  
ATOM   1722 HG23 ILE   112      72.590  87.696  60.769  1.00  0.00           H  
ATOM   1723  CG1 ILE   112      74.685  86.016  60.684  1.00  0.00           C  
ATOM   1724 HG12 ILE   112      75.218  86.173  61.621  1.00  0.00           H  
ATOM   1725 HG13 ILE   112      75.194  85.244  60.106  1.00  0.00           H  
ATOM   1726  CD1 ILE   112      74.961  87.275  59.844  1.00  0.00           C  
ATOM   1727 HD11 ILE   112      76.032  87.441  59.727  1.00  0.00           H  
ATOM   1728 HD12 ILE   112      74.604  88.132  60.415  1.00  0.00           H  
ATOM   1729 HD13 ILE   112      74.438  87.386  58.894  1.00  0.00           H  
ATOM   1730  C   ILE   112      71.604  84.246  62.081  1.00  0.00           C  
ATOM   1731  O   ILE   112      70.912  83.830  61.155  1.00  0.00           O  
ATOM   1732  N   CYX   113      71.079  84.660  63.231  1.00  0.00           N  
ATOM   1733  H   CYX   113      71.593  85.128  63.963  1.00  0.00           H  
ATOM   1734  CA  CYX   113      69.660  84.391  63.583  1.00  0.00           C  
ATOM   1735  HA  CYX   113      69.132  84.165  62.657  1.00  0.00           H  
ATOM   1736  CB  CYX   113      69.575  83.229  64.457  1.00  0.00           C  
ATOM   1737  HB2 CYX   113      70.210  83.377  65.331  1.00  0.00           H  
ATOM   1738  HB3 CYX   113      68.586  83.163  64.911  1.00  0.00           H  
ATOM   1739  SG  CYX   113      69.890  81.557  63.786  1.00  0.00           S  
ATOM   1740  C   CYX   113      69.080  85.676  64.258  1.00  0.00           C  
ATOM   1741  O   CYX   113      69.736  86.190  65.190  1.00  0.00           O  
ATOM   1742  N   ILE   114      67.873  86.130  63.924  1.00  0.00           N  
ATOM   1743  H   ILE   114      67.474  85.709  63.098  1.00  0.00           H  
ATOM   1744  CA  ILE   114      67.088  87.067  64.738  1.00  0.00           C  
ATOM   1745  HA  ILE   114      67.791  87.629  65.353  1.00  0.00           H  
ATOM   1746  CB  ILE   114      66.319  88.096  63.967  1.00  0.00           C  
ATOM   1747  HB  ILE   114      65.339  87.639  63.836  1.00  0.00           H  
ATOM   1748  CG2 ILE   114      66.094  89.353  64.799  1.00  0.00           C  
ATOM   1749 HG21 ILE   114      66.049  89.091  65.856  1.00  0.00           H  
ATOM   1750 HG22 ILE   114      65.130  89.681  64.412  1.00  0.00           H  
ATOM   1751 HG23 ILE   114      66.880  90.081  64.597  1.00  0.00           H  
ATOM   1752  CG1 ILE   114      66.840  88.400  62.548  1.00  0.00           C  
ATOM   1753 HG12 ILE   114      66.801  87.452  62.011  1.00  0.00           H  
ATOM   1754 HG13 ILE   114      66.122  89.033  62.027  1.00  0.00           H  
ATOM   1755  CD1 ILE   114      68.349  88.879  62.505  1.00  0.00           C  
ATOM   1756 HD11 ILE   114      68.895  88.010  62.872  1.00  0.00           H  
ATOM   1757 HD12 ILE   114      68.608  89.757  63.097  1.00  0.00           H  
ATOM   1758 HD13 ILE   114      68.626  89.077  61.469  1.00  0.00           H  
ATOM   1759  C   ILE   114      66.139  86.338  65.700  1.00  0.00           C  
ATOM   1760  O   ILE   114      65.415  85.450  65.283  1.00  0.00           O  
ATOM   1761  N   SER   115      66.076  86.804  66.974  1.00  0.00           N  
ATOM   1762  H   SER   115      66.667  87.577  67.244  1.00  0.00           H  
ATOM   1763  CA  SER   115      65.074  86.361  67.932  1.00  0.00           C  
ATOM   1764  HA  SER   115      64.196  86.076  67.352  1.00  0.00           H  
ATOM   1765  CB  SER   115      65.626  85.120  68.677  1.00  0.00           C  
ATOM   1766  HB2 SER   115      64.758  84.588  69.066  1.00  0.00           H  
ATOM   1767  HB3 SER   115      66.200  84.592  67.916  1.00  0.00           H  
ATOM   1768  OG  SER   115      66.540  85.466  69.754  1.00  0.00           O  
ATOM   1769  HG  SER   115      67.394  85.327  69.339  1.00  0.00           H  
ATOM   1770  C   SER   115      64.526  87.494  68.764  1.00  0.00           C  
ATOM   1771  O   SER   115      65.139  88.578  68.949  1.00  0.00           O  
ATOM   1772  N   GLY   116      63.391  87.288  69.413  1.00  0.00           N  
ATOM   1773  H   GLY   116      62.903  86.425  69.220  1.00  0.00           H  
ATOM   1774  CA  GLY   116      62.736  88.205  70.362  1.00  0.00           C  
ATOM   1775  HA2 GLY   116      62.772  87.807  71.377  1.00  0.00           H  
ATOM   1776  HA3 GLY   116      63.297  89.128  70.506  1.00  0.00           H  
ATOM   1777  C   GLY   116      61.336  88.662  70.046  1.00  0.00           C  
ATOM   1778  O   GLY   116      60.781  88.278  68.978  1.00  0.00           O  
ATOM   1779  N   PRO   117      60.684  89.583  70.844  1.00  0.00           N  
ATOM   1780  CD  PRO   117      61.327  90.299  71.971  1.00  0.00           C  
ATOM   1781  HD2 PRO   117      61.981  91.056  71.537  1.00  0.00           H  
ATOM   1782  HD3 PRO   117      61.887  89.648  72.642  1.00  0.00           H  
ATOM   1783  CG  PRO   117      60.156  91.047  72.701  1.00  0.00           C  
ATOM   1784  HG2 PRO   117      60.404  91.974  73.217  1.00  0.00           H  
ATOM   1785  HG3 PRO   117      59.827  90.387  73.503  1.00  0.00           H  
ATOM   1786  CB  PRO   117      59.000  91.231  71.755  1.00  0.00           C  
ATOM   1787  HB2 PRO   117      58.994  92.274  71.437  1.00  0.00           H  
ATOM   1788  HB3 PRO   117      58.033  91.015  72.208  1.00  0.00           H  
ATOM   1789  CA  PRO   117      59.378  90.244  70.565  1.00  0.00           C  
ATOM   1790  HA  PRO   117      58.669  89.429  70.419  1.00  0.00           H  
ATOM   1791  C   PRO   117      59.348  90.938  69.222  1.00  0.00           C  
ATOM   1792  O   PRO   117      60.399  91.446  68.816  1.00  0.00           O  
ATOM   1793  N   ASN   118      58.150  91.084  68.633  1.00  0.00           N  
ATOM   1794  H   ASN   118      57.334  90.615  68.999  1.00  0.00           H  
ATOM   1795  CA  ASN   118      57.920  91.845  67.385  1.00  0.00           C  
ATOM   1796  HA  ASN   118      58.329  91.271  66.553  1.00  0.00           H  
ATOM   1797  CB  ASN   118      56.436  91.835  67.037  1.00  0.00           C  
ATOM   1798  HB2 ASN   118      55.901  92.255  67.889  1.00  0.00           H  
ATOM   1799  HB3 ASN   118      56.260  92.497  66.189  1.00  0.00           H  
ATOM   1800  CG  ASN   118      55.906  90.464  66.749  1.00  0.00           C  
ATOM   1801  OD1 ASN   118      55.855  90.064  65.501  1.00  0.00           O  
ATOM   1802  ND2 ASN   118      55.564  89.639  67.666  1.00  0.00           N  
ATOM   1803 HD21 ASN   118      55.577  89.934  68.632  1.00  0.00           H  
ATOM   1804 HD22 ASN   118      55.226  88.741  67.350  1.00  0.00           H  
ATOM   1805  C   ASN   118      58.556  93.315  67.379  1.00  0.00           C  
ATOM   1806  O   ASN   118      58.786  93.792  66.313  1.00  0.00           O  
ATOM   1807  N   ASN   119      58.811  93.951  68.515  1.00  0.00           N  
ATOM   1808  H   ASN   119      58.557  93.519  69.392  1.00  0.00           H  
ATOM   1809  CA  ASN   119      59.345  95.327  68.661  1.00  0.00           C  
ATOM   1810  HA  ASN   119      59.606  95.673  67.661  1.00  0.00           H  
ATOM   1811  CB  ASN   119      58.196  96.098  69.373  1.00  0.00           C  
ATOM   1812  HB2 ASN   119      57.940  95.629  70.323  1.00  0.00           H  
ATOM   1813  HB3 ASN   119      58.583  97.098  69.569  1.00  0.00           H  
ATOM   1814  CG  ASN   119      56.859  96.192  68.697  1.00  0.00           C  
ATOM   1815  OD1 ASN   119      55.881  95.620  69.178  1.00  0.00           O  
ATOM   1816  ND2 ASN   119      56.748  96.901  67.572  1.00  0.00           N  
ATOM   1817 HD21 ASN   119      57.572  97.350  67.199  1.00  0.00           H  
ATOM   1818 HD22 ASN   119      55.835  96.901  67.140  1.00  0.00           H  
ATOM   1819  C   ASN   119      60.701  95.362  69.306  1.00  0.00           C  
ATOM   1820  O   ASN   119      61.382  96.414  69.366  1.00  0.00           O  
ATOM   1821  N   ASN   120      61.310  94.277  69.896  1.00  0.00           N  
ATOM   1822  H   ASN   120      60.737  93.450  69.808  1.00  0.00           H  
ATOM   1823  CA  ASN   120      62.477  94.265  70.771  1.00  0.00           C  
ATOM   1824  HA  ASN   120      63.089  95.118  70.480  1.00  0.00           H  
ATOM   1825  CB  ASN   120      62.076  94.447  72.164  1.00  0.00           C  
ATOM   1826  HB2 ASN   120      61.726  93.543  72.662  1.00  0.00           H  
ATOM   1827  HB3 ASN   120      63.073  94.545  72.593  1.00  0.00           H  
ATOM   1828  CG  ASN   120      61.199  95.672  72.492  1.00  0.00           C  
ATOM   1829  OD1 ASN   120      60.009  95.805  72.242  1.00  0.00           O  
ATOM   1830  ND2 ASN   120      61.657  96.643  73.285  1.00  0.00           N  
ATOM   1831 HD21 ASN   120      62.565  96.611  73.726  1.00  0.00           H  
ATOM   1832 HD22 ASN   120      60.899  97.272  73.508  1.00  0.00           H  
ATOM   1833  C   ASN   120      63.412  93.072  70.400  1.00  0.00           C  
ATOM   1834  O   ASN   120      64.141  92.498  71.222  1.00  0.00           O  
ATOM   1835  N   ALA   121      63.400  92.688  69.113  1.00  0.00           N  
ATOM   1836  H   ALA   121      62.720  93.190  68.559  1.00  0.00           H  
ATOM   1837  CA  ALA   121      64.206  91.657  68.615  1.00  0.00           C  
ATOM   1838  HA  ALA   121      64.123  90.779  69.257  1.00  0.00           H  
ATOM   1839  CB  ALA   121      63.625  91.197  67.264  1.00  0.00           C  
ATOM   1840  HB1 ALA   121      62.543  91.299  67.349  1.00  0.00           H  
ATOM   1841  HB2 ALA   121      63.960  90.214  66.933  1.00  0.00           H  
ATOM   1842  HB3 ALA   121      63.821  92.052  66.616  1.00  0.00           H  
ATOM   1843  C   ALA   121      65.674  91.991  68.583  1.00  0.00           C  
ATOM   1844  O   ALA   121      65.979  93.215  68.733  1.00  0.00           O  
ATOM   1845  N   SER   122      66.549  91.032  68.487  1.00  0.00           N  
ATOM   1846  H   SER   122      66.181  90.091  68.476  1.00  0.00           H  
ATOM   1847  CA  SER   122      67.971  91.170  68.339  1.00  0.00           C  
ATOM   1848  HA  SER   122      68.241  92.106  67.851  1.00  0.00           H  
ATOM   1849  CB  SER   122      68.512  91.237  69.789  1.00  0.00           C  
ATOM   1850  HB2 SER   122      68.232  92.206  70.203  1.00  0.00           H  
ATOM   1851  HB3 SER   122      68.035  90.484  70.417  1.00  0.00           H  
ATOM   1852  OG  SER   122      69.887  91.035  69.832  1.00  0.00           O  
ATOM   1853  HG  SER   122      70.405  91.752  69.459  1.00  0.00           H  
ATOM   1854  C   SER   122      68.620  89.984  67.534  1.00  0.00           C  
ATOM   1855  O   SER   122      68.137  88.842  67.473  1.00  0.00           O  
ATOM   1856  N   ALA   123      69.731  90.312  66.883  1.00  0.00           N  
ATOM   1857  H   ALA   123      69.993  91.284  66.957  1.00  0.00           H  
ATOM   1858  CA  ALA   123      70.508  89.438  65.946  1.00  0.00           C  
ATOM   1859  HA  ALA   123      69.897  88.575  65.681  1.00  0.00           H  
ATOM   1860  CB  ALA   123      70.850  90.223  64.666  1.00  0.00           C  
ATOM   1861  HB1 ALA   123      71.766  90.799  64.801  1.00  0.00           H  
ATOM   1862  HB2 ALA   123      70.029  90.927  64.528  1.00  0.00           H  
ATOM   1863  HB3 ALA   123      70.993  89.566  63.809  1.00  0.00           H  
ATOM   1864  C   ALA   123      71.798  88.976  66.668  1.00  0.00           C  
ATOM   1865  O   ALA   123      72.352  89.745  67.451  1.00  0.00           O  
ATOM   1866  N   VAL   124      72.298  87.759  66.372  1.00  0.00           N  
ATOM   1867  H   VAL   124      71.709  87.217  65.757  1.00  0.00           H  
ATOM   1868  CA  VAL   124      73.479  87.098  66.976  1.00  0.00           C  
ATOM   1869  HA  VAL   124      74.032  87.922  67.428  1.00  0.00           H  
ATOM   1870  CB  VAL   124      73.121  86.237  68.248  1.00  0.00           C  
ATOM   1871  HB  VAL   124      72.341  85.531  67.959  1.00  0.00           H  
ATOM   1872  CG1 VAL   124      74.314  85.566  68.896  1.00  0.00           C  
ATOM   1873 HG11 VAL   124      74.009  84.944  69.738  1.00  0.00           H  
ATOM   1874 HG12 VAL   124      74.924  85.034  68.165  1.00  0.00           H  
ATOM   1875 HG13 VAL   124      74.901  86.402  69.275  1.00  0.00           H  
ATOM   1876  CG2 VAL   124      72.478  87.091  69.282  1.00  0.00           C  
ATOM   1877 HG21 VAL   124      72.316  86.511  70.191  1.00  0.00           H  
ATOM   1878 HG22 VAL   124      71.501  87.355  68.877  1.00  0.00           H  
ATOM   1879 HG23 VAL   124      73.032  88.019  69.428  1.00  0.00           H  
ATOM   1880  C   VAL   124      74.272  86.340  65.847  1.00  0.00           C  
ATOM   1881  O   VAL   124      73.774  85.475  65.180  1.00  0.00           O  
ATOM   1882  N   ILE   125      75.472  86.861  65.589  1.00  0.00           N  
ATOM   1883  H   ILE   125      75.685  87.690  66.124  1.00  0.00           H  
ATOM   1884  CA  ILE   125      76.531  86.509  64.605  1.00  0.00           C  
ATOM   1885  HA  ILE   125      76.044  86.055  63.742  1.00  0.00           H  
ATOM   1886  CB  ILE   125      77.217  87.810  63.973  1.00  0.00           C  
ATOM   1887  HB  ILE   125      77.790  88.426  64.667  1.00  0.00           H  
ATOM   1888  CG2 ILE   125      78.281  87.477  62.986  1.00  0.00           C  
ATOM   1889 HG21 ILE   125      77.848  86.914  62.158  1.00  0.00           H  
ATOM   1890 HG22 ILE   125      79.217  87.155  63.442  1.00  0.00           H  
ATOM   1891 HG23 ILE   125      78.692  88.338  62.460  1.00  0.00           H  
ATOM   1892  CG1 ILE   125      76.101  88.681  63.338  1.00  0.00           C  
ATOM   1893 HG12 ILE   125      76.598  89.166  62.498  1.00  0.00           H  
ATOM   1894 HG13 ILE   125      75.279  88.037  63.026  1.00  0.00           H  
ATOM   1895  CD1 ILE   125      75.542  89.856  64.199  1.00  0.00           C  
ATOM   1896 HD11 ILE   125      75.209  89.484  65.168  1.00  0.00           H  
ATOM   1897 HD12 ILE   125      74.743  90.366  63.662  1.00  0.00           H  
ATOM   1898 HD13 ILE   125      76.337  90.508  64.561  1.00  0.00           H  
ATOM   1899  C   ILE   125      77.577  85.542  65.159  1.00  0.00           C  
ATOM   1900  O   ILE   125      78.634  85.870  65.717  1.00  0.00           O  
ATOM   1901  N   TRP   126      77.310  84.271  64.793  1.00  0.00           N  
ATOM   1902  H   TRP   126      76.381  84.145  64.417  1.00  0.00           H  
ATOM   1903  CA  TRP   126      78.213  83.097  64.918  1.00  0.00           C  
ATOM   1904  HA  TRP   126      78.735  83.180  65.871  1.00  0.00           H  
ATOM   1905  CB  TRP   126      77.382  81.797  65.008  1.00  0.00           C  
ATOM   1906  HB2 TRP   126      76.839  81.816  64.063  1.00  0.00           H  
ATOM   1907  HB3 TRP   126      78.187  81.066  65.082  1.00  0.00           H  
ATOM   1908  CG  TRP   126      76.461  81.620  66.203  1.00  0.00           C  
ATOM   1909  CD1 TRP   126      75.334  82.264  66.540  1.00  0.00           C  
ATOM   1910  HD1 TRP   126      74.834  82.965  65.888  1.00  0.00           H  
ATOM   1911  NE1 TRP   126      75.116  82.041  67.913  1.00  0.00           N  
ATOM   1912  HE1 TRP   126      74.288  82.359  68.397  1.00  0.00           H  
ATOM   1913  CE2 TRP   126      75.994  81.092  68.446  1.00  0.00           C  
ATOM   1914  CZ2 TRP   126      76.032  80.447  69.667  1.00  0.00           C  
ATOM   1915  HZ2 TRP   126      75.281  80.769  70.374  1.00  0.00           H  
ATOM   1916  CH2 TRP   126      76.912  79.407  69.928  1.00  0.00           C  
ATOM   1917  HH2 TRP   126      76.989  78.869  70.861  1.00  0.00           H  
ATOM   1918  CZ3 TRP   126      77.815  79.115  68.865  1.00  0.00           C  
ATOM   1919  HZ3 TRP   126      78.585  78.381  69.053  1.00  0.00           H  
ATOM   1920  CE3 TRP   126      77.779  79.774  67.614  1.00  0.00           C  
ATOM   1921  HE3 TRP   126      78.540  79.518  66.892  1.00  0.00           H  
ATOM   1922  CD2 TRP   126      76.852  80.800  67.339  1.00  0.00           C  
ATOM   1923  C   TRP   126      79.223  83.041  63.730  1.00  0.00           C  
ATOM   1924  O   TRP   126      79.005  83.246  62.550  1.00  0.00           O  
ATOM   1925  N   TYR   127      80.462  82.669  64.039  1.00  0.00           N  
ATOM   1926  H   TYR   127      80.656  82.384  64.988  1.00  0.00           H  
ATOM   1927  CA  TYR   127      81.518  82.339  63.099  1.00  0.00           C  
ATOM   1928  HA  TYR   127      81.005  81.964  62.213  1.00  0.00           H  
ATOM   1929  CB  TYR   127      82.161  83.671  62.587  1.00  0.00           C  
ATOM   1930  HB2 TYR   127      81.321  84.301  62.297  1.00  0.00           H  
ATOM   1931  HB3 TYR   127      82.723  84.096  63.418  1.00  0.00           H  
ATOM   1932  CG  TYR   127      83.144  83.349  61.489  1.00  0.00           C  
ATOM   1933  CD1 TYR   127      82.783  83.478  60.140  1.00  0.00           C  
ATOM   1934  HD1 TYR   127      81.741  83.669  59.934  1.00  0.00           H  
ATOM   1935  CE1 TYR   127      83.735  83.383  59.077  1.00  0.00           C  
ATOM   1936  HE1 TYR   127      83.440  83.420  58.038  1.00  0.00           H  
ATOM   1937  CZ  TYR   127      85.017  83.005  59.428  1.00  0.00           C  
ATOM   1938  OH  TYR   127      85.956  82.952  58.382  1.00  0.00           O  
ATOM   1939  HH  TYR   127      85.579  83.329  57.584  1.00  0.00           H  
ATOM   1940  CE2 TYR   127      85.389  82.916  60.760  1.00  0.00           C  
ATOM   1941  HE2 TYR   127      86.428  82.772  61.019  1.00  0.00           H  
ATOM   1942  CD2 TYR   127      84.468  83.035  61.797  1.00  0.00           C  
ATOM   1943  HD2 TYR   127      84.867  83.048  62.801  1.00  0.00           H  
ATOM   1944  C   TYR   127      82.483  81.301  63.658  1.00  0.00           C  
ATOM   1945  O   TYR   127      82.783  81.396  64.892  1.00  0.00           O  
ATOM   1946  N   ASN   128      82.915  80.278  62.926  1.00  0.00           N  
ATOM   1947  H   ASN   128      82.729  80.312  61.934  1.00  0.00           H  
ATOM   1948  CA  ASN   128      83.737  79.189  63.424  1.00  0.00           C  
ATOM   1949  HA  ASN   128      83.806  78.491  62.589  1.00  0.00           H  
ATOM   1950  CB  ASN   128      85.185  79.811  63.553  1.00  0.00           C  
ATOM   1951  HB2 ASN   128      85.343  80.342  62.614  1.00  0.00           H  
ATOM   1952  HB3 ASN   128      85.162  80.522  64.379  1.00  0.00           H  
ATOM   1953  CG  ASN   128      86.441  78.926  63.923  1.00  0.00           C  
ATOM   1954  OD1 ASN   128      86.989  78.240  63.067  1.00  0.00           O  
ATOM   1955  ND2 ASN   128      86.865  78.949  65.194  1.00  0.00           N  
ATOM   1956 HD21 ASN   128      86.285  79.448  65.853  1.00  0.00           H  
ATOM   1957 HD22 ASN   128      87.491  78.220  65.504  1.00  0.00           H  
ATOM   1958  C   ASN   128      83.002  78.428  64.603  1.00  0.00           C  
ATOM   1959  O   ASN   128      83.628  78.270  65.635  1.00  0.00           O  
ATOM   1960  N   ARG   129      81.638  78.227  64.505  1.00  0.00           N  
ATOM   1961  H   ARG   129      81.203  78.475  63.628  1.00  0.00           H  
ATOM   1962  CA  ARG   129      80.720  77.660  65.584  1.00  0.00           C  
ATOM   1963  HA  ARG   129      79.696  77.886  65.287  1.00  0.00           H  
ATOM   1964  CB  ARG   129      80.874  76.122  65.507  1.00  0.00           C  
ATOM   1965  HB2 ARG   129      81.857  75.920  65.932  1.00  0.00           H  
ATOM   1966  HB3 ARG   129      80.095  75.728  66.161  1.00  0.00           H  
ATOM   1967  CG  ARG   129      80.744  75.555  64.064  1.00  0.00           C  
ATOM   1968  HG2 ARG   129      79.984  76.096  63.499  1.00  0.00           H  
ATOM   1969  HG3 ARG   129      81.686  75.705  63.537  1.00  0.00           H  
ATOM   1970  CD  ARG   129      80.422  74.074  64.139  1.00  0.00           C  
ATOM   1971  HD2 ARG   129      80.685  73.713  63.145  1.00  0.00           H  
ATOM   1972  HD3 ARG   129      81.046  73.521  64.841  1.00  0.00           H  
ATOM   1973  NE  ARG   129      79.013  73.876  64.477  1.00  0.00           N  
ATOM   1974  HE  ARG   129      78.903  73.451  65.387  1.00  0.00           H  
ATOM   1975  CZ  ARG   129      77.939  74.124  63.715  1.00  0.00           C  
ATOM   1976  NH1 ARG   129      77.935  74.510  62.525  1.00  0.00           N  
ATOM   1977 HH11 ARG   129      78.811  74.870  62.175  1.00  0.00           H  
ATOM   1978 HH12 ARG   129      77.029  74.502  62.078  1.00  0.00           H  
ATOM   1979  NH2 ARG   129      76.787  73.780  64.092  1.00  0.00           N  
ATOM   1980 HH21 ARG   129      76.634  73.417  65.022  1.00  0.00           H  
ATOM   1981 HH22 ARG   129      75.994  74.238  63.666  1.00  0.00           H  
ATOM   1982  C   ARG   129      80.825  78.228  67.007  1.00  0.00           C  
ATOM   1983  O   ARG   129      80.489  77.502  67.932  1.00  0.00           O  
ATOM   1984  N   ARG   130      81.390  79.448  67.207  1.00  0.00           N  
ATOM   1985  H   ARG   130      81.587  79.958  66.358  1.00  0.00           H  
ATOM   1986  CA  ARG   130      81.308  80.236  68.453  1.00  0.00           C  
ATOM   1987  HA  ARG   130      80.581  79.759  69.110  1.00  0.00           H  
ATOM   1988  CB  ARG   130      82.676  80.225  69.098  1.00  0.00           C  
ATOM   1989  HB2 ARG   130      83.460  80.244  68.341  1.00  0.00           H  
ATOM   1990  HB3 ARG   130      82.732  81.161  69.654  1.00  0.00           H  
ATOM   1991  CG  ARG   130      82.869  78.973  69.951  1.00  0.00           C  
ATOM   1992  HG2 ARG   130      82.287  78.945  70.872  1.00  0.00           H  
ATOM   1993  HG3 ARG   130      82.597  78.089  69.374  1.00  0.00           H  
ATOM   1994  CD  ARG   130      84.334  78.865  70.284  1.00  0.00           C  
ATOM   1995  HD2 ARG   130      85.030  78.603  69.487  1.00  0.00           H  
ATOM   1996  HD3 ARG   130      84.673  79.839  70.637  1.00  0.00           H  
ATOM   1997  NE  ARG   130      84.449  77.843  71.339  1.00  0.00           N  
ATOM   1998  HE  ARG   130      84.077  78.192  72.210  1.00  0.00           H  
ATOM   1999  CZ  ARG   130      84.908  76.604  71.228  1.00  0.00           C  
ATOM   2000  NH1 ARG   130      85.460  76.114  70.141  1.00  0.00           N  
ATOM   2001 HH11 ARG   130      85.653  76.621  69.290  1.00  0.00           H  
ATOM   2002 HH12 ARG   130      85.762  75.151  70.086  1.00  0.00           H  
ATOM   2003  NH2 ARG   130      84.863  75.709  72.211  1.00  0.00           N  
ATOM   2004 HH21 ARG   130      84.854  76.148  73.120  1.00  0.00           H  
ATOM   2005 HH22 ARG   130      85.309  74.813  72.074  1.00  0.00           H  
ATOM   2006  C   ARG   130      80.774  81.671  68.227  1.00  0.00           C  
ATOM   2007  O   ARG   130      80.839  82.129  67.065  1.00  0.00           O  
ATOM   2008  N   PRO   131      80.138  82.312  69.237  1.00  0.00           N  
ATOM   2009  CD  PRO   131      79.768  81.824  70.557  1.00  0.00           C  
ATOM   2010  HD2 PRO   131      80.664  81.690  71.162  1.00  0.00           H  
ATOM   2011  HD3 PRO   131      79.188  80.902  70.495  1.00  0.00           H  
ATOM   2012  CG  PRO   131      78.861  82.927  71.231  1.00  0.00           C  
ATOM   2013  HG2 PRO   131      79.368  83.369  72.088  1.00  0.00           H  
ATOM   2014  HG3 PRO   131      77.912  82.522  71.582  1.00  0.00           H  
ATOM   2015  CB  PRO   131      78.817  83.994  70.133  1.00  0.00           C  
ATOM   2016  HB2 PRO   131      79.104  84.908  70.652  1.00  0.00           H  
ATOM   2017  HB3 PRO   131      77.839  84.163  69.683  1.00  0.00           H  
ATOM   2018  CA  PRO   131      79.710  83.626  68.989  1.00  0.00           C  
ATOM   2019  HA  PRO   131      79.115  83.721  68.081  1.00  0.00           H  
ATOM   2020  C   PRO   131      80.791  84.667  68.847  1.00  0.00           C  
ATOM   2021  O   PRO   131      81.817  84.569  69.444  1.00  0.00           O  
ATOM   2022  N   VAL   132      80.455  85.738  68.083  1.00  0.00           N  
ATOM   2023  H   VAL   132      79.669  85.627  67.459  1.00  0.00           H  
ATOM   2024  CA  VAL   132      81.389  86.890  67.884  1.00  0.00           C  
ATOM   2025  HA  VAL   132      82.198  86.857  68.613  1.00  0.00           H  
ATOM   2026  CB  VAL   132      82.210  86.672  66.560  1.00  0.00           C  
ATOM   2027  HB  VAL   132      81.490  86.716  65.743  1.00  0.00           H  
ATOM   2028  CG1 VAL   132      83.225  87.771  66.365  1.00  0.00           C  
ATOM   2029 HG11 VAL   132      83.987  87.705  67.142  1.00  0.00           H  
ATOM   2030 HG12 VAL   132      83.652  87.712  65.364  1.00  0.00           H  
ATOM   2031 HG13 VAL   132      82.657  88.701  66.355  1.00  0.00           H  
ATOM   2032  CG2 VAL   132      83.000  85.382  66.316  1.00  0.00           C  
ATOM   2033 HG21 VAL   132      82.351  84.507  66.341  1.00  0.00           H  
ATOM   2034 HG22 VAL   132      83.773  85.278  67.076  1.00  0.00           H  
ATOM   2035 HG23 VAL   132      83.532  85.464  65.368  1.00  0.00           H  
ATOM   2036  C   VAL   132      80.796  88.274  68.023  1.00  0.00           C  
ATOM   2037  O   VAL   132      81.367  89.080  68.716  1.00  0.00           O  
ATOM   2038  N   THR   133      79.674  88.601  67.357  1.00  0.00           N  
ATOM   2039  H   THR   133      79.304  87.857  66.783  1.00  0.00           H  
ATOM   2040  CA  THR   133      78.965  89.914  67.352  1.00  0.00           C  
ATOM   2041  HA  THR   133      79.465  90.368  68.208  1.00  0.00           H  
ATOM   2042  CB  THR   133      79.382  90.667  66.084  1.00  0.00           C  
ATOM   2043  HB  THR   133      78.915  90.190  65.223  1.00  0.00           H  
ATOM   2044  CG2 THR   133      78.806  92.074  66.164  1.00  0.00           C  
ATOM   2045 HG21 THR   133      78.982  92.459  67.168  1.00  0.00           H  
ATOM   2046 HG22 THR   133      77.753  91.940  65.916  1.00  0.00           H  
ATOM   2047 HG23 THR   133      79.234  92.690  65.373  1.00  0.00           H  
ATOM   2048  OG1 THR   133      80.792  90.775  65.877  1.00  0.00           O  
ATOM   2049  HG1 THR   133      81.019  90.250  65.106  1.00  0.00           H  
ATOM   2050  C   THR   133      77.457  89.894  67.582  1.00  0.00           C  
ATOM   2051  O   THR   133      76.760  88.949  67.151  1.00  0.00           O  
ATOM   2052  N   GLU   134      76.948  90.927  68.213  1.00  0.00           N  
ATOM   2053  H   GLU   134      77.581  91.534  68.714  1.00  0.00           H  
ATOM   2054  CA  GLU   134      75.524  91.108  68.421  1.00  0.00           C  
ATOM   2055  HA  GLU   134      74.987  90.444  67.744  1.00  0.00           H  
ATOM   2056  CB  GLU   134      75.072  90.820  69.938  1.00  0.00           C  
ATOM   2057  HB2 GLU   134      75.605  91.572  70.520  1.00  0.00           H  
ATOM   2058  HB3 GLU   134      74.022  91.097  70.035  1.00  0.00           H  
ATOM   2059  CG  GLU   134      75.317  89.430  70.580  1.00  0.00           C  
ATOM   2060  HG2 GLU   134      74.650  89.214  71.415  1.00  0.00           H  
ATOM   2061  HG3 GLU   134      75.221  88.643  69.832  1.00  0.00           H  
ATOM   2062  CD  GLU   134      76.730  89.255  71.098  1.00  0.00           C  
ATOM   2063  OE1 GLU   134      77.139  89.718  72.154  1.00  0.00           O  
ATOM   2064  OE2 GLU   134      77.521  88.517  70.467  1.00  0.00           O  
ATOM   2065  C   GLU   134      75.020  92.523  67.954  1.00  0.00           C  
ATOM   2066  O   GLU   134      75.835  93.442  68.005  1.00  0.00           O  
ATOM   2067  N   ILE   135      73.742  92.536  67.571  1.00  0.00           N  
ATOM   2068  H   ILE   135      73.128  91.741  67.677  1.00  0.00           H  
ATOM   2069  CA  ILE   135      73.028  93.690  67.014  1.00  0.00           C  
ATOM   2070  HA  ILE   135      73.532  94.531  67.489  1.00  0.00           H  
ATOM   2071  CB  ILE   135      73.144  93.738  65.524  1.00  0.00           C  
ATOM   2072  HB  ILE   135      72.711  92.802  65.172  1.00  0.00           H  
ATOM   2073  CG2 ILE   135      72.218  94.749  64.794  1.00  0.00           C  
ATOM   2074 HG21 ILE   135      71.176  94.729  65.115  1.00  0.00           H  
ATOM   2075 HG22 ILE   135      72.194  94.461  63.743  1.00  0.00           H  
ATOM   2076 HG23 ILE   135      72.526  95.793  64.838  1.00  0.00           H  
ATOM   2077  CG1 ILE   135      74.595  93.953  64.940  1.00  0.00           C  
ATOM   2078 HG12 ILE   135      74.926  94.991  64.906  1.00  0.00           H  
ATOM   2079 HG13 ILE   135      75.262  93.299  65.502  1.00  0.00           H  
ATOM   2080  CD1 ILE   135      74.592  93.509  63.486  1.00  0.00           C  
ATOM   2081 HD11 ILE   135      75.636  93.356  63.215  1.00  0.00           H  
ATOM   2082 HD12 ILE   135      74.185  94.135  62.691  1.00  0.00           H  
ATOM   2083 HD13 ILE   135      74.089  92.544  63.430  1.00  0.00           H  
ATOM   2084  C   ILE   135      71.541  93.713  67.535  1.00  0.00           C  
ATOM   2085  O   ILE   135      71.075  92.688  67.966  1.00  0.00           O  
ATOM   2086  N   ASN   136      70.804  94.847  67.493  1.00  0.00           N  
ATOM   2087  H   ASN   136      71.158  95.657  67.004  1.00  0.00           H  
ATOM   2088  CA  ASN   136      69.575  95.172  68.137  1.00  0.00           C  
ATOM   2089  HA  ASN   136      69.035  94.249  68.348  1.00  0.00           H  
ATOM   2090  CB  ASN   136      69.911  95.889  69.437  1.00  0.00           C  
ATOM   2091  HB2 ASN   136      70.647  95.272  69.952  1.00  0.00           H  
ATOM   2092  HB3 ASN   136      70.208  96.902  69.163  1.00  0.00           H  
ATOM   2093  CG  ASN   136      68.712  96.084  70.334  1.00  0.00           C  
ATOM   2094  OD1 ASN   136      67.778  95.353  70.252  1.00  0.00           O  
ATOM   2095  ND2 ASN   136      68.835  97.142  71.104  1.00  0.00           N  
ATOM   2096 HD21 ASN   136      69.760  97.547  71.128  1.00  0.00           H  
ATOM   2097 HD22 ASN   136      68.065  97.293  71.741  1.00  0.00           H  
ATOM   2098  C   ASN   136      68.712  96.063  67.257  1.00  0.00           C  
ATOM   2099  O   ASN   136      69.225  96.626  66.302  1.00  0.00           O  
ATOM   2100  N   THR   137      67.408  96.132  67.487  1.00  0.00           N  
ATOM   2101  H   THR   137      67.087  95.783  68.379  1.00  0.00           H  
ATOM   2102  CA  THR   137      66.466  96.914  66.677  1.00  0.00           C  
ATOM   2103  HA  THR   137      66.494  96.413  65.709  1.00  0.00           H  
ATOM   2104  CB  THR   137      65.109  96.567  67.257  1.00  0.00           C  
ATOM   2105  HB  THR   137      64.997  95.506  67.035  1.00  0.00           H  
ATOM   2106  CG2 THR   137      64.928  97.061  68.642  1.00  0.00           C  
ATOM   2107 HG21 THR   137      63.891  96.862  68.914  1.00  0.00           H  
ATOM   2108 HG22 THR   137      65.094  98.135  68.725  1.00  0.00           H  
ATOM   2109 HG23 THR   137      65.505  96.486  69.366  1.00  0.00           H  
ATOM   2110  OG1 THR   137      64.063  97.333  66.584  1.00  0.00           O  
ATOM   2111  HG1 THR   137      64.120  97.272  65.628  1.00  0.00           H  
ATOM   2112  C   THR   137      66.737  98.482  66.544  1.00  0.00           C  
ATOM   2113  O   THR   137      67.327  99.103  67.370  1.00  0.00           O  
ATOM   2114  N   TRP   138      66.429  99.049  65.370  1.00  0.00           N  
ATOM   2115  H   TRP   138      65.875  98.457  64.768  1.00  0.00           H  
ATOM   2116  CA  TRP   138      66.567 100.477  65.134  1.00  0.00           C  
ATOM   2117  HA  TRP   138      66.884 100.925  66.076  1.00  0.00           H  
ATOM   2118  CB  TRP   138      67.698 100.701  64.166  1.00  0.00           C  
ATOM   2119  HB2 TRP   138      67.968 101.757  64.151  1.00  0.00           H  
ATOM   2120  HB3 TRP   138      68.561 100.187  64.590  1.00  0.00           H  
ATOM   2121  CG  TRP   138      67.515 100.238  62.794  1.00  0.00           C  
ATOM   2122  CD1 TRP   138      66.816 100.766  61.758  1.00  0.00           C  
ATOM   2123  HD1 TRP   138      66.264 101.693  61.702  1.00  0.00           H  
ATOM   2124  NE1 TRP   138      66.901  99.872  60.657  1.00  0.00           N  
ATOM   2125  HE1 TRP   138      66.230  99.799  59.906  1.00  0.00           H  
ATOM   2126  CE2 TRP   138      67.728  98.875  60.894  1.00  0.00           C  
ATOM   2127  CZ2 TRP   138      68.098  97.863  60.068  1.00  0.00           C  
ATOM   2128  HZ2 TRP   138      67.802  97.789  59.032  1.00  0.00           H  
ATOM   2129  CH2 TRP   138      68.957  96.914  60.689  1.00  0.00           C  
ATOM   2130  HH2 TRP   138      69.275  96.095  60.060  1.00  0.00           H  
ATOM   2131  CZ3 TRP   138      69.538  97.088  61.886  1.00  0.00           C  
ATOM   2132  HZ3 TRP   138      70.218  96.317  62.216  1.00  0.00           H  
ATOM   2133  CE3 TRP   138      69.174  98.155  62.706  1.00  0.00           C  
ATOM   2134  HE3 TRP   138      69.615  98.247  63.688  1.00  0.00           H  
ATOM   2135  CD2 TRP   138      68.197  99.068  62.222  1.00  0.00           C  
ATOM   2136  C   TRP   138      65.213 101.107  64.722  1.00  0.00           C  
ATOM   2137  O   TRP   138      65.080 102.330  64.746  1.00  0.00           O  
ATOM   2138  N   ALA   139      64.174 100.297  64.316  1.00  0.00           N  
ATOM   2139  H   ALA   139      64.330  99.306  64.205  1.00  0.00           H  
ATOM   2140  CA  ALA   139      62.934 100.803  63.781  1.00  0.00           C  
ATOM   2141  HA  ALA   139      62.816 101.837  64.107  1.00  0.00           H  
ATOM   2142  CB  ALA   139      63.000 100.718  62.327  1.00  0.00           C  
ATOM   2143  HB1 ALA   139      63.433 101.657  61.983  1.00  0.00           H  
ATOM   2144  HB2 ALA   139      62.018 100.695  61.855  1.00  0.00           H  
ATOM   2145  HB3 ALA   139      63.441  99.767  62.026  1.00  0.00           H  
ATOM   2146  C   ALA   139      61.711 100.119  64.403  1.00  0.00           C  
ATOM   2147  O   ALA   139      60.584 100.359  64.080  1.00  0.00           O  
ATOM   2148  N   ARG   140      61.949  99.159  65.307  1.00  0.00           N  
ATOM   2149  H   ARG   140      62.930  99.079  65.534  1.00  0.00           H  
ATOM   2150  CA  ARG   140      60.972  98.539  66.254  1.00  0.00           C  
ATOM   2151  HA  ARG   140      61.522  97.703  66.684  1.00  0.00           H  
ATOM   2152  CB  ARG   140      60.582  99.526  67.414  1.00  0.00           C  
ATOM   2153  HB2 ARG   140      60.132 100.404  66.951  1.00  0.00           H  
ATOM   2154  HB3 ARG   140      59.808  99.095  68.049  1.00  0.00           H  
ATOM   2155  CG  ARG   140      61.768 100.241  68.244  1.00  0.00           C  
ATOM   2156  HG2 ARG   140      62.487  99.427  68.340  1.00  0.00           H  
ATOM   2157  HG3 ARG   140      62.123 101.182  67.823  1.00  0.00           H  
ATOM   2158  CD  ARG   140      61.342 100.525  69.685  1.00  0.00           C  
ATOM   2159  HD2 ARG   140      60.737 101.430  69.644  1.00  0.00           H  
ATOM   2160  HD3 ARG   140      60.762  99.689  70.076  1.00  0.00           H  
ATOM   2161  NE  ARG   140      62.421 100.564  70.672  1.00  0.00           N  
ATOM   2162  HE  ARG   140      62.681 101.436  71.110  1.00  0.00           H  
ATOM   2163  CZ  ARG   140      62.978  99.482  71.196  1.00  0.00           C  
ATOM   2164  NH1 ARG   140      62.806  98.212  70.971  1.00  0.00           N  
ATOM   2165 HH11 ARG   140      62.186  97.819  70.276  1.00  0.00           H  
ATOM   2166 HH12 ARG   140      63.409  97.566  71.461  1.00  0.00           H  
ATOM   2167  NH2 ARG   140      63.938  99.639  72.107  1.00  0.00           N  
ATOM   2168 HH21 ARG   140      64.405 100.517  72.283  1.00  0.00           H  
ATOM   2169 HH22 ARG   140      64.245  98.775  72.531  1.00  0.00           H  
ATOM   2170  C   ARG   140      59.803  97.944  65.548  1.00  0.00           C  
ATOM   2171  O   ARG   140      58.660  98.140  66.069  1.00  0.00           O  
ATOM   2172  N   ASN   141      60.069  97.177  64.449  1.00  0.00           N  
ATOM   2173  H   ASN   141      60.978  97.092  64.017  1.00  0.00           H  
ATOM   2174  CA  ASN   141      59.026  96.409  63.783  1.00  0.00           C  
ATOM   2175  HA  ASN   141      58.464  95.967  64.606  1.00  0.00           H  
ATOM   2176  CB  ASN   141      58.153  97.344  63.019  1.00  0.00           C  
ATOM   2177  HB2 ASN   141      57.851  98.247  63.550  1.00  0.00           H  
ATOM   2178  HB3 ASN   141      58.655  97.663  62.105  1.00  0.00           H  
ATOM   2179  CG  ASN   141      56.852  96.710  62.566  1.00  0.00           C  
ATOM   2180  OD1 ASN   141      55.821  96.613  63.251  1.00  0.00           O  
ATOM   2181  ND2 ASN   141      56.803  96.088  61.339  1.00  0.00           N  
ATOM   2182 HD21 ASN   141      57.636  96.081  60.768  1.00  0.00           H  
ATOM   2183 HD22 ASN   141      55.930  95.681  61.034  1.00  0.00           H  
ATOM   2184  C   ASN   141      59.712  95.252  62.896  1.00  0.00           C  
ATOM   2185  O   ASN   141      59.926  95.278  61.712  1.00  0.00           O  
ATOM   2186  N   ILE   142      59.964  94.092  63.590  1.00  0.00           N  
ATOM   2187  H   ILE   142      59.833  94.187  64.587  1.00  0.00           H  
ATOM   2188  CA  ILE   142      60.490  92.812  63.122  1.00  0.00           C  
ATOM   2189  HA  ILE   142      60.694  92.133  63.949  1.00  0.00           H  
ATOM   2190  CB  ILE   142      59.400  92.025  62.355  1.00  0.00           C  
ATOM   2191  HB  ILE   142      59.109  92.548  61.444  1.00  0.00           H  
ATOM   2192  CG2 ILE   142      59.881  90.624  61.982  1.00  0.00           C  
ATOM   2193 HG21 ILE   142      60.834  90.653  61.453  1.00  0.00           H  
ATOM   2194 HG22 ILE   142      59.183  90.120  61.314  1.00  0.00           H  
ATOM   2195 HG23 ILE   142      59.953  90.015  62.883  1.00  0.00           H  
ATOM   2196  CG1 ILE   142      58.079  91.815  63.093  1.00  0.00           C  
ATOM   2197 HG12 ILE   142      57.543  90.966  62.670  1.00  0.00           H  
ATOM   2198 HG13 ILE   142      58.346  91.579  64.123  1.00  0.00           H  
ATOM   2199  CD1 ILE   142      57.104  93.032  63.159  1.00  0.00           C  
ATOM   2200 HD11 ILE   142      57.511  93.702  63.917  1.00  0.00           H  
ATOM   2201 HD12 ILE   142      56.151  92.584  63.443  1.00  0.00           H  
ATOM   2202 HD13 ILE   142      57.054  93.611  62.237  1.00  0.00           H  
ATOM   2203  C   ILE   142      61.881  93.021  62.450  1.00  0.00           C  
ATOM   2204  O   ILE   142      62.027  92.802  61.246  1.00  0.00           O  
ATOM   2205  N   LEU   143      62.955  93.383  63.240  1.00  0.00           N  
ATOM   2206  H   LEU   143      62.831  93.651  64.206  1.00  0.00           H  
ATOM   2207  CA  LEU   143      64.382  93.197  62.731  1.00  0.00           C  
ATOM   2208  HA  LEU   143      64.526  93.989  61.996  1.00  0.00           H  
ATOM   2209  CB  LEU   143      65.385  93.369  63.824  1.00  0.00           C  
ATOM   2210  HB2 LEU   143      65.528  94.402  64.141  1.00  0.00           H  
ATOM   2211  HB3 LEU   143      65.031  92.784  64.674  1.00  0.00           H  
ATOM   2212  CG  LEU   143      66.826  92.954  63.381  1.00  0.00           C  
ATOM   2213  HG  LEU   143      66.857  91.953  62.950  1.00  0.00           H  
ATOM   2214  CD1 LEU   143      67.457  94.012  62.378  1.00  0.00           C  
ATOM   2215 HD11 LEU   143      67.517  94.944  62.940  1.00  0.00           H  
ATOM   2216 HD12 LEU   143      66.993  94.191  61.409  1.00  0.00           H  
ATOM   2217 HD13 LEU   143      68.491  93.755  62.145  1.00  0.00           H  
ATOM   2218  CD2 LEU   143      67.749  92.976  64.584  1.00  0.00           C  
ATOM   2219 HD21 LEU   143      67.488  93.745  65.310  1.00  0.00           H  
ATOM   2220 HD22 LEU   143      67.612  92.036  65.119  1.00  0.00           H  
ATOM   2221 HD23 LEU   143      68.797  93.034  64.289  1.00  0.00           H  
ATOM   2222  C   LEU   143      64.492  91.792  62.056  1.00  0.00           C  
ATOM   2223  O   LEU   143      64.183  90.795  62.646  1.00  0.00           O  
ATOM   2224  N   ARG   144      64.957  91.756  60.800  1.00  0.00           N  
ATOM   2225  H   ARG   144      65.255  92.641  60.416  1.00  0.00           H  
ATOM   2226  CA  ARG   144      64.756  90.569  59.893  1.00  0.00           C  
ATOM   2227  HA  ARG   144      64.901  89.623  60.414  1.00  0.00           H  
ATOM   2228  CB  ARG   144      63.308  90.499  59.235  1.00  0.00           C  
ATOM   2229  HB2 ARG   144      63.127  89.575  58.687  1.00  0.00           H  
ATOM   2230  HB3 ARG   144      62.593  90.256  60.022  1.00  0.00           H  
ATOM   2231  CG  ARG   144      62.883  91.802  58.460  1.00  0.00           C  
ATOM   2232  HG2 ARG   144      62.979  92.737  59.012  1.00  0.00           H  
ATOM   2233  HG3 ARG   144      63.602  91.987  57.661  1.00  0.00           H  
ATOM   2234  CD  ARG   144      61.426  91.818  58.014  1.00  0.00           C  
ATOM   2235  HD2 ARG   144      61.294  91.028  57.274  1.00  0.00           H  
ATOM   2236  HD3 ARG   144      60.684  91.673  58.799  1.00  0.00           H  
ATOM   2237  NE  ARG   144      61.014  93.104  57.364  1.00  0.00           N  
ATOM   2238  HE  ARG   144      60.927  93.164  56.360  1.00  0.00           H  
ATOM   2239  CZ  ARG   144      60.724  94.219  57.969  1.00  0.00           C  
ATOM   2240  NH1 ARG   144      60.876  94.308  59.210  1.00  0.00           N  
ATOM   2241 HH11 ARG   144      61.278  93.488  59.641  1.00  0.00           H  
ATOM   2242 HH12 ARG   144      60.525  95.049  59.801  1.00  0.00           H  
ATOM   2243  NH2 ARG   144      60.116  95.184  57.291  1.00  0.00           N  
ATOM   2244 HH21 ARG   144      59.916  95.089  56.305  1.00  0.00           H  
ATOM   2245 HH22 ARG   144      59.819  95.973  57.847  1.00  0.00           H  
ATOM   2246  C   ARG   144      65.851  90.652  58.803  1.00  0.00           C  
ATOM   2247  O   ARG   144      66.307  91.721  58.482  1.00  0.00           O  
ATOM   2248  N   THR   145      66.266  89.494  58.257  1.00  0.00           N  
ATOM   2249  H   THR   145      65.797  88.639  58.522  1.00  0.00           H  
ATOM   2250  CA  THR   145      67.382  89.292  57.319  1.00  0.00           C  
ATOM   2251  HA  THR   145      67.432  90.236  56.775  1.00  0.00           H  
ATOM   2252  CB  THR   145      68.719  89.014  57.994  1.00  0.00           C  
ATOM   2253  HB  THR   145      68.918  89.887  58.615  1.00  0.00           H  
ATOM   2254  CG2 THR   145      68.674  87.718  58.780  1.00  0.00           C  
ATOM   2255 HG21 THR   145      68.386  86.863  58.169  1.00  0.00           H  
ATOM   2256 HG22 THR   145      67.867  87.832  59.503  1.00  0.00           H  
ATOM   2257 HG23 THR   145      69.622  87.504  59.273  1.00  0.00           H  
ATOM   2258  OG1 THR   145      69.805  88.879  57.156  1.00  0.00           O  
ATOM   2259  HG1 THR   145      69.833  89.714  56.683  1.00  0.00           H  
ATOM   2260  C   THR   145      67.048  88.305  56.213  1.00  0.00           C  
ATOM   2261  O   THR   145      65.860  87.967  56.077  1.00  0.00           O  
ATOM   2262  N   GLN   146      67.978  87.923  55.328  1.00  0.00           N  
ATOM   2263  H   GLN   146      68.890  88.300  55.543  1.00  0.00           H  
ATOM   2264  CA  GLN   146      67.665  87.515  53.937  1.00  0.00           C  
ATOM   2265  HA  GLN   146      66.904  88.208  53.580  1.00  0.00           H  
ATOM   2266  CB  GLN   146      68.900  87.959  53.131  1.00  0.00           C  
ATOM   2267  HB2 GLN   146      68.662  87.896  52.069  1.00  0.00           H  
ATOM   2268  HB3 GLN   146      68.995  88.999  53.440  1.00  0.00           H  
ATOM   2269  CG  GLN   146      70.134  87.240  53.440  1.00  0.00           C  
ATOM   2270  HG2 GLN   146      70.151  87.398  54.519  1.00  0.00           H  
ATOM   2271  HG3 GLN   146      70.020  86.164  53.312  1.00  0.00           H  
ATOM   2272  CD  GLN   146      71.381  87.967  52.794  1.00  0.00           C  
ATOM   2273  OE1 GLN   146      71.848  89.108  53.083  1.00  0.00           O  
ATOM   2274  NE2 GLN   146      72.008  87.369  51.814  1.00  0.00           N  
ATOM   2275 HE21 GLN   146      72.888  87.781  51.540  1.00  0.00           H  
ATOM   2276 HE22 GLN   146      71.873  86.411  51.525  1.00  0.00           H  
ATOM   2277  C   GLN   146      67.069  86.091  53.647  1.00  0.00           C  
ATOM   2278  O   GLN   146      66.364  86.008  52.666  1.00  0.00           O  
ATOM   2279  N   GLH   147      67.127  85.080  54.583  1.00  0.00           N  
ATOM   2280  H   GLH   147      67.675  85.284  55.407  1.00  0.00           H  
ATOM   2281  CA  GLH   147      66.670  83.702  54.366  1.00  0.00           C  
ATOM   2282  HA  GLH   147      67.306  83.096  55.011  1.00  0.00           H  
ATOM   2283  CB  GLH   147      65.178  83.490  54.778  1.00  0.00           C  
ATOM   2284  HB2 GLH   147      64.975  84.027  55.704  1.00  0.00           H  
ATOM   2285  HB3 GLH   147      64.523  83.992  54.065  1.00  0.00           H  
ATOM   2286  CG  GLH   147      64.757  82.013  55.020  1.00  0.00           C  
ATOM   2287  HG2 GLH   147      63.670  81.938  55.039  1.00  0.00           H  
ATOM   2288  HG3 GLH   147      65.097  81.451  54.150  1.00  0.00           H  
ATOM   2289  CD  GLH   147      65.360  81.464  56.351  1.00  0.00           C  
ATOM   2290  OE1 GLH   147      65.675  82.169  57.290  1.00  0.00           O  
ATOM   2291  OE2 GLH   147      65.389  80.130  56.490  1.00  0.00           O  
ATOM   2292  HE2 GLH   147      64.986  79.730  55.715  1.00  0.00           H  
ATOM   2293  C   GLH   147      67.110  83.203  53.006  1.00  0.00           C  
ATOM   2294  O   GLH   147      66.248  82.795  52.191  1.00  0.00           O  
ATOM   2295  N   SER   148      68.413  83.230  52.772  1.00  0.00           N  
ATOM   2296  H   SER   148      69.056  83.529  53.491  1.00  0.00           H  
ATOM   2297  CA  SER   148      69.064  83.028  51.476  1.00  0.00           C  
ATOM   2298  HA  SER   148      68.885  82.043  51.045  1.00  0.00           H  
ATOM   2299  CB  SER   148      68.774  84.165  50.451  1.00  0.00           C  
ATOM   2300  HB2 SER   148      69.342  83.943  49.548  1.00  0.00           H  
ATOM   2301  HB3 SER   148      67.699  84.220  50.276  1.00  0.00           H  
ATOM   2302  OG  SER   148      69.222  85.441  50.873  1.00  0.00           O  
ATOM   2303  HG  SER   148      68.509  86.061  50.703  1.00  0.00           H  
ATOM   2304  C   SER   148      70.622  82.957  51.738  1.00  0.00           C  
ATOM   2305  O   SER   148      71.121  83.376  52.821  1.00  0.00           O  
ATOM   2306  N   GLH   149      71.431  82.522  50.786  1.00  0.00           N  
ATOM   2307  H   GLH   149      71.105  82.105  49.925  1.00  0.00           H  
ATOM   2308  CA  GLH   149      72.903  82.571  50.906  1.00  0.00           C  
ATOM   2309  HA  GLH   149      73.160  81.973  51.780  1.00  0.00           H  
ATOM   2310  CB  GLH   149      73.706  81.998  49.650  1.00  0.00           C  
ATOM   2311  HB2 GLH   149      74.758  82.242  49.797  1.00  0.00           H  
ATOM   2312  HB3 GLH   149      73.717  80.909  49.674  1.00  0.00           H  
ATOM   2313  CG  GLH   149      73.326  82.676  48.300  1.00  0.00           C  
ATOM   2314  HG2 GLH   149      72.475  82.199  47.815  1.00  0.00           H  
ATOM   2315  HG3 GLH   149      73.113  83.745  48.318  1.00  0.00           H  
ATOM   2316  CD  GLH   149      74.521  82.489  47.212  1.00  0.00           C  
ATOM   2317  OE1 GLH   149      75.440  81.740  47.265  1.00  0.00           O  
ATOM   2318  OE2 GLH   149      74.329  83.170  46.036  1.00  0.00           O  
ATOM   2319  HE2 GLH   149      73.563  83.728  46.192  1.00  0.00           H  
ATOM   2320  C   GLH   149      73.317  84.095  51.142  1.00  0.00           C  
ATOM   2321  O   GLH   149      72.968  84.948  50.379  1.00  0.00           O  
ATOM   2322  N   CYX   150      74.152  84.312  52.141  1.00  0.00           N  
ATOM   2323  H   CYX   150      74.433  83.591  52.790  1.00  0.00           H  
ATOM   2324  CA  CYX   150      75.156  85.391  52.039  1.00  0.00           C  
ATOM   2325  HA  CYX   150      74.663  86.232  51.550  1.00  0.00           H  
ATOM   2326  CB  CYX   150      75.555  85.895  53.488  1.00  0.00           C  
ATOM   2327  HB2 CYX   150      76.424  86.518  53.276  1.00  0.00           H  
ATOM   2328  HB3 CYX   150      74.695  86.449  53.863  1.00  0.00           H  
ATOM   2329  SG  CYX   150      76.136  84.641  54.660  1.00  0.00           S  
ATOM   2330  C   CYX   150      76.292  85.018  51.093  1.00  0.00           C  
ATOM   2331  O   CYX   150      76.472  83.904  50.655  1.00  0.00           O  
ATOM   2332  N   VAL   151      77.030  86.021  50.613  1.00  0.00           N  
ATOM   2333  H   VAL   151      76.897  86.932  51.028  1.00  0.00           H  
ATOM   2334  CA  VAL   151      78.160  85.839  49.646  1.00  0.00           C  
ATOM   2335  HA  VAL   151      78.487  84.799  49.656  1.00  0.00           H  
ATOM   2336  CB  VAL   151      77.607  86.259  48.239  1.00  0.00           C  
ATOM   2337  HB  VAL   151      77.296  87.300  48.326  1.00  0.00           H  
ATOM   2338  CG1 VAL   151      78.684  86.335  47.149  1.00  0.00           C  
ATOM   2339 HG11 VAL   151      79.069  85.344  46.908  1.00  0.00           H  
ATOM   2340 HG12 VAL   151      78.432  86.887  46.244  1.00  0.00           H  
ATOM   2341 HG13 VAL   151      79.603  86.758  47.554  1.00  0.00           H  
ATOM   2342  CG2 VAL   151      76.514  85.376  47.818  1.00  0.00           C  
ATOM   2343 HG21 VAL   151      76.803  84.349  48.040  1.00  0.00           H  
ATOM   2344 HG22 VAL   151      76.161  85.520  46.797  1.00  0.00           H  
ATOM   2345 HG23 VAL   151      75.590  85.621  48.342  1.00  0.00           H  
ATOM   2346  C   VAL   151      79.291  86.717  50.056  1.00  0.00           C  
ATOM   2347  O   VAL   151      79.150  87.804  50.581  1.00  0.00           O  
ATOM   2348  N   CYX   152      80.502  86.204  49.780  1.00  0.00           N  
ATOM   2349  H   CYX   152      80.570  85.230  49.519  1.00  0.00           H  
ATOM   2350  CA  CYX   152      81.695  86.878  50.274  1.00  0.00           C  
ATOM   2351  HA  CYX   152      81.470  87.924  50.486  1.00  0.00           H  
ATOM   2352  CB  CYX   152      82.156  86.310  51.646  1.00  0.00           C  
ATOM   2353  HB2 CYX   152      82.631  85.343  51.483  1.00  0.00           H  
ATOM   2354  HB3 CYX   152      82.817  87.096  52.012  1.00  0.00           H  
ATOM   2355  SG  CYX   152      80.921  85.952  52.880  1.00  0.00           S  
ATOM   2356  C   CYX   152      82.849  86.875  49.275  1.00  0.00           C  
ATOM   2357  O   CYX   152      82.915  86.087  48.335  1.00  0.00           O  
ATOM   2358  N   HID   153      83.788  87.742  49.540  1.00  0.00           N  
ATOM   2359  H   HID   153      83.632  88.364  50.320  1.00  0.00           H  
ATOM   2360  CA  HID   153      84.978  87.920  48.709  1.00  0.00           C  
ATOM   2361  HA  HID   153      85.291  86.912  48.437  1.00  0.00           H  
ATOM   2362  CB  HID   153      84.741  88.846  47.483  1.00  0.00           C  
ATOM   2363  HB2 HID   153      83.885  88.463  46.928  1.00  0.00           H  
ATOM   2364  HB3 HID   153      84.452  89.824  47.868  1.00  0.00           H  
ATOM   2365  CG  HID   153      85.899  88.971  46.569  1.00  0.00           C  
ATOM   2366  ND1 HID   153      86.845  88.003  46.315  1.00  0.00           N  
ATOM   2367  HD1 HID   153      86.847  87.106  46.779  1.00  0.00           H  
ATOM   2368  CE1 HID   153      87.666  88.506  45.380  1.00  0.00           C  
ATOM   2369  HE1 HID   153      88.493  87.959  44.954  1.00  0.00           H  
ATOM   2370  NE2 HID   153      87.315  89.756  45.009  1.00  0.00           N  
ATOM   2371  CD2 HID   153      86.177  90.050  45.825  1.00  0.00           C  
ATOM   2372  HD2 HID   153      85.559  90.932  45.743  1.00  0.00           H  
ATOM   2373  C   HID   153      86.077  88.523  49.619  1.00  0.00           C  
ATOM   2374  O   HID   153      85.784  89.490  50.322  1.00  0.00           O  
ATOM   2375  N   ASN   154      87.384  88.129  49.430  1.00  0.00           N  
ATOM   2376  H   ASN   154      87.567  87.434  48.721  1.00  0.00           H  
ATOM   2377  CA  ASN   154      88.431  88.440  50.462  1.00  0.00           C  
ATOM   2378  HA  ASN   154      89.131  87.621  50.295  1.00  0.00           H  
ATOM   2379  CB  ASN   154      89.166  89.737  50.070  1.00  0.00           C  
ATOM   2380  HB2 ASN   154      88.717  90.546  50.647  1.00  0.00           H  
ATOM   2381  HB3 ASN   154      90.166  89.537  50.453  1.00  0.00           H  
ATOM   2382  CG  ASN   154      89.308  89.977  48.568  1.00  0.00           C  
ATOM   2383  OD1 ASN   154      89.993  89.220  47.881  1.00  0.00           O  
ATOM   2384  ND2 ASN   154      88.732  90.998  47.910  1.00  0.00           N  
ATOM   2385 HD21 ASN   154      88.099  91.536  48.484  1.00  0.00           H  
ATOM   2386 HD22 ASN   154      88.950  91.157  46.936  1.00  0.00           H  
ATOM   2387  C   ASN   154      88.054  88.263  51.928  1.00  0.00           C  
ATOM   2388  O   ASN   154      88.780  88.754  52.799  1.00  0.00           O  
ATOM   2389  N   GLY   155      86.969  87.526  52.204  1.00  0.00           N  
ATOM   2390  H   GLY   155      86.588  86.959  51.460  1.00  0.00           H  
ATOM   2391  CA  GLY   155      86.401  87.402  53.542  1.00  0.00           C  
ATOM   2392  HA2 GLY   155      85.982  86.416  53.744  1.00  0.00           H  
ATOM   2393  HA3 GLY   155      87.250  87.522  54.215  1.00  0.00           H  
ATOM   2394  C   GLY   155      85.362  88.437  53.952  1.00  0.00           C  
ATOM   2395  O   GLY   155      84.630  88.171  54.928  1.00  0.00           O  
ATOM   2396  N   VAL   156      85.235  89.537  53.133  1.00  0.00           N  
ATOM   2397  H   VAL   156      85.729  89.639  52.258  1.00  0.00           H  
ATOM   2398  CA  VAL   156      84.204  90.608  53.448  1.00  0.00           C  
ATOM   2399  HA  VAL   156      84.278  90.781  54.522  1.00  0.00           H  
ATOM   2400  CB  VAL   156      84.397  91.929  52.679  1.00  0.00           C  
ATOM   2401  HB  VAL   156      84.366  91.766  51.601  1.00  0.00           H  
ATOM   2402  CG1 VAL   156      83.338  92.972  53.062  1.00  0.00           C  
ATOM   2403 HG11 VAL   156      83.320  93.748  52.297  1.00  0.00           H  
ATOM   2404 HG12 VAL   156      82.364  92.482  53.055  1.00  0.00           H  
ATOM   2405 HG13 VAL   156      83.518  93.428  54.036  1.00  0.00           H  
ATOM   2406  CG2 VAL   156      85.847  92.416  53.046  1.00  0.00           C  
ATOM   2407 HG21 VAL   156      85.843  93.506  53.077  1.00  0.00           H  
ATOM   2408 HG22 VAL   156      86.481  91.997  52.265  1.00  0.00           H  
ATOM   2409 HG23 VAL   156      86.270  92.036  53.976  1.00  0.00           H  
ATOM   2410  C   VAL   156      82.871  89.953  53.107  1.00  0.00           C  
ATOM   2411  O   VAL   156      82.596  89.605  51.960  1.00  0.00           O  
ATOM   2412  N   CYX   157      81.988  89.796  53.976  1.00  0.00           N  
ATOM   2413  H   CYX   157      82.272  90.167  54.871  1.00  0.00           H  
ATOM   2414  CA  CYX   157      80.573  89.297  53.938  1.00  0.00           C  
ATOM   2415  HA  CYX   157      80.303  88.893  52.962  1.00  0.00           H  
ATOM   2416  CB  CYX   157      80.409  88.123  54.914  1.00  0.00           C  
ATOM   2417  HB2 CYX   157      80.559  88.547  55.907  1.00  0.00           H  
ATOM   2418  HB3 CYX   157      79.393  87.735  54.985  1.00  0.00           H  
ATOM   2419  SG  CYX   157      81.566  86.689  54.689  1.00  0.00           S  
ATOM   2420  C   CYX   157      79.566  90.464  54.220  1.00  0.00           C  
ATOM   2421  O   CYX   157      79.160  90.672  55.411  1.00  0.00           O  
ATOM   2422  N   PRO   158      79.183  91.197  53.148  1.00  0.00           N  
ATOM   2423  CD  PRO   158      79.626  91.115  51.747  1.00  0.00           C  
ATOM   2424  HD2 PRO   158      79.484  90.093  51.394  1.00  0.00           H  
ATOM   2425  HD3 PRO   158      80.699  91.304  51.778  1.00  0.00           H  
ATOM   2426  CG  PRO   158      78.854  92.035  50.884  1.00  0.00           C  
ATOM   2427  HG2 PRO   158      78.067  91.644  50.239  1.00  0.00           H  
ATOM   2428  HG3 PRO   158      79.541  92.688  50.346  1.00  0.00           H  
ATOM   2429  CB  PRO   158      78.080  92.953  51.892  1.00  0.00           C  
ATOM   2430  HB2 PRO   158      77.043  93.192  51.656  1.00  0.00           H  
ATOM   2431  HB3 PRO   158      78.637  93.866  52.104  1.00  0.00           H  
ATOM   2432  CA  PRO   158      78.046  92.123  53.190  1.00  0.00           C  
ATOM   2433  HA  PRO   158      78.152  92.769  54.062  1.00  0.00           H  
ATOM   2434  C   PRO   158      76.738  91.319  53.354  1.00  0.00           C  
ATOM   2435  O   PRO   158      76.514  90.376  52.568  1.00  0.00           O  
ATOM   2436  N   VAL   159      75.885  91.762  54.242  1.00  0.00           N  
ATOM   2437  H   VAL   159      76.121  92.641  54.681  1.00  0.00           H  
ATOM   2438  CA  VAL   159      74.590  91.079  54.557  1.00  0.00           C  
ATOM   2439  HA  VAL   159      74.278  90.459  53.717  1.00  0.00           H  
ATOM   2440  CB  VAL   159      74.681  90.190  55.881  1.00  0.00           C  
ATOM   2441  HB  VAL   159      74.988  90.789  56.739  1.00  0.00           H  
ATOM   2442  CG1 VAL   159      73.302  89.595  56.406  1.00  0.00           C  
ATOM   2443 HG11 VAL   159      72.846  89.119  55.538  1.00  0.00           H  
ATOM   2444 HG12 VAL   159      73.538  88.862  57.178  1.00  0.00           H  
ATOM   2445 HG13 VAL   159      72.584  90.364  56.693  1.00  0.00           H  
ATOM   2446  CG2 VAL   159      75.748  89.100  55.698  1.00  0.00           C  
ATOM   2447 HG21 VAL   159      75.425  88.337  54.990  1.00  0.00           H  
ATOM   2448 HG22 VAL   159      75.800  88.604  56.667  1.00  0.00           H  
ATOM   2449 HG23 VAL   159      76.748  89.464  55.460  1.00  0.00           H  
ATOM   2450  C   VAL   159      73.378  92.089  54.801  1.00  0.00           C  
ATOM   2451  O   VAL   159      73.510  93.181  55.320  1.00  0.00           O  
ATOM   2452  N   VAL   160      72.214  91.684  54.326  1.00  0.00           N  
ATOM   2453  H   VAL   160      72.017  90.721  54.094  1.00  0.00           H  
ATOM   2454  CA  VAL   160      71.005  92.545  54.234  1.00  0.00           C  
ATOM   2455  HA  VAL   160      71.256  93.604  54.172  1.00  0.00           H  
ATOM   2456  CB  VAL   160      70.140  92.184  52.973  1.00  0.00           C  
ATOM   2457  HB  VAL   160      69.784  91.155  53.015  1.00  0.00           H  
ATOM   2458  CG1 VAL   160      68.949  93.140  52.931  1.00  0.00           C  
ATOM   2459 HG11 VAL   160      68.260  92.725  53.667  1.00  0.00           H  
ATOM   2460 HG12 VAL   160      69.371  94.091  53.256  1.00  0.00           H  
ATOM   2461 HG13 VAL   160      68.636  93.240  51.892  1.00  0.00           H  
ATOM   2462  CG2 VAL   160      70.953  92.328  51.656  1.00  0.00           C  
ATOM   2463 HG21 VAL   160      70.359  91.970  50.816  1.00  0.00           H  
ATOM   2464 HG22 VAL   160      71.878  91.774  51.818  1.00  0.00           H  
ATOM   2465 HG23 VAL   160      71.186  93.365  51.415  1.00  0.00           H  
ATOM   2466  C   VAL   160      70.163  92.346  55.545  1.00  0.00           C  
ATOM   2467  O   VAL   160      69.890  91.168  55.949  1.00  0.00           O  
ATOM   2468  N   PHE   161      69.816  93.549  56.180  1.00  0.00           N  
ATOM   2469  H   PHE   161      70.273  94.423  55.960  1.00  0.00           H  
ATOM   2470  CA  PHE   161      69.003  93.569  57.424  1.00  0.00           C  
ATOM   2471  HA  PHE   161      68.406  92.663  57.532  1.00  0.00           H  
ATOM   2472  CB  PHE   161      69.923  93.618  58.689  1.00  0.00           C  
ATOM   2473  HB2 PHE   161      70.606  94.462  58.597  1.00  0.00           H  
ATOM   2474  HB3 PHE   161      69.379  93.937  59.579  1.00  0.00           H  
ATOM   2475  CG  PHE   161      70.789  92.400  59.099  1.00  0.00           C  
ATOM   2476  CD1 PHE   161      70.377  91.514  60.106  1.00  0.00           C  
ATOM   2477  HD1 PHE   161      69.356  91.461  60.454  1.00  0.00           H  
ATOM   2478  CE1 PHE   161      71.313  90.606  60.631  1.00  0.00           C  
ATOM   2479  HE1 PHE   161      71.120  89.872  61.400  1.00  0.00           H  
ATOM   2480  CZ  PHE   161      72.621  90.714  60.391  1.00  0.00           C  
ATOM   2481  HZ  PHE   161      73.355  90.086  60.872  1.00  0.00           H  
ATOM   2482  CE2 PHE   161      73.053  91.629  59.407  1.00  0.00           C  
ATOM   2483  HE2 PHE   161      74.087  91.617  59.095  1.00  0.00           H  
ATOM   2484  CD2 PHE   161      72.136  92.428  58.698  1.00  0.00           C  
ATOM   2485  HD2 PHE   161      72.475  93.102  57.925  1.00  0.00           H  
ATOM   2486  C   PHE   161      68.024  94.750  57.435  1.00  0.00           C  
ATOM   2487  O   PHE   161      68.290  95.871  56.956  1.00  0.00           O  
ATOM   2488  N   THR   162      66.821  94.508  58.026  1.00  0.00           N  
ATOM   2489  H   THR   162      66.592  93.682  58.560  1.00  0.00           H  
ATOM   2490  CA  THR   162      65.610  95.348  57.825  1.00  0.00           C  
ATOM   2491  HA  THR   162      65.958  96.325  57.488  1.00  0.00           H  
ATOM   2492  CB  THR   162      64.778  94.820  56.632  1.00  0.00           C  
ATOM   2493  HB  THR   162      64.500  93.783  56.819  1.00  0.00           H  
ATOM   2494  CG2 THR   162      63.508  95.635  56.331  1.00  0.00           C  
ATOM   2495 HG21 THR   162      63.764  96.623  55.950  1.00  0.00           H  
ATOM   2496 HG22 THR   162      62.984  95.884  57.254  1.00  0.00           H  
ATOM   2497 HG23 THR   162      62.763  95.075  55.766  1.00  0.00           H  
ATOM   2498  OG1 THR   162      65.564  94.856  55.416  1.00  0.00           O  
ATOM   2499  HG1 THR   162      65.436  95.780  55.189  1.00  0.00           H  
ATOM   2500  C   THR   162      64.775  95.420  59.096  1.00  0.00           C  
ATOM   2501  O   THR   162      64.569  94.449  59.781  1.00  0.00           O  
ATOM   2502  N   ASP   163      64.240  96.581  59.358  1.00  0.00           N  
ATOM   2503  H   ASP   163      64.502  97.316  58.717  1.00  0.00           H  
ATOM   2504  CA  ASP   163      63.384  96.889  60.492  1.00  0.00           C  
ATOM   2505  HA  ASP   163      62.800  96.011  60.770  1.00  0.00           H  
ATOM   2506  CB  ASP   163      64.326  97.131  61.676  1.00  0.00           C  
ATOM   2507  HB2 ASP   163      64.993  96.270  61.633  1.00  0.00           H  
ATOM   2508  HB3 ASP   163      64.711  98.127  61.456  1.00  0.00           H  
ATOM   2509  CG  ASP   163      63.637  97.019  63.047  1.00  0.00           C  
ATOM   2510  OD1 ASP   163      62.434  96.588  63.193  1.00  0.00           O  
ATOM   2511  OD2 ASP   163      64.244  97.420  64.077  1.00  0.00           O  
ATOM   2512  C   ASP   163      62.421  98.066  60.232  1.00  0.00           C  
ATOM   2513  O   ASP   163      62.742  98.981  59.445  1.00  0.00           O  
ATOM   2514  N   GLY   164      61.205  98.065  60.792  1.00  0.00           N  
ATOM   2515  H   GLY   164      60.981  97.257  61.355  1.00  0.00           H  
ATOM   2516  CA  GLY   164      60.114  98.875  60.255  1.00  0.00           C  
ATOM   2517  HA2 GLY   164      59.546  99.392  61.028  1.00  0.00           H  
ATOM   2518  HA3 GLY   164      60.517  99.618  59.566  1.00  0.00           H  
ATOM   2519  C   GLY   164      59.044  98.146  59.461  1.00  0.00           C  
ATOM   2520  O   GLY   164      59.037  96.928  59.385  1.00  0.00           O  
ATOM   2521  N   SER   165      58.029  98.904  58.898  1.00  0.00           N  
ATOM   2522  H   SER   165      58.202  99.894  58.796  1.00  0.00           H  
ATOM   2523  CA  SER   165      56.798  98.195  58.439  1.00  0.00           C  
ATOM   2524  HA  SER   165      56.456  97.627  59.304  1.00  0.00           H  
ATOM   2525  CB  SER   165      55.649  99.247  58.326  1.00  0.00           C  
ATOM   2526  HB2 SER   165      55.569  99.750  59.290  1.00  0.00           H  
ATOM   2527  HB3 SER   165      55.942  99.997  57.592  1.00  0.00           H  
ATOM   2528  OG  SER   165      54.379  98.618  58.108  1.00  0.00           O  
ATOM   2529  HG  SER   165      53.707  99.088  58.608  1.00  0.00           H  
ATOM   2530  C   SER   165      56.877  97.344  57.238  1.00  0.00           C  
ATOM   2531  O   SER   165      57.427  97.740  56.221  1.00  0.00           O  
ATOM   2532  N   ALA   166      56.260  96.196  57.217  1.00  0.00           N  
ATOM   2533  H   ALA   166      55.769  95.911  58.052  1.00  0.00           H  
ATOM   2534  CA  ALA   166      56.077  95.377  56.033  1.00  0.00           C  
ATOM   2535  HA  ALA   166      57.047  95.163  55.584  1.00  0.00           H  
ATOM   2536  CB  ALA   166      55.523  94.066  56.553  1.00  0.00           C  
ATOM   2537  HB1 ALA   166      54.464  94.093  56.807  1.00  0.00           H  
ATOM   2538  HB2 ALA   166      56.067  93.651  57.402  1.00  0.00           H  
ATOM   2539  HB3 ALA   166      55.690  93.324  55.773  1.00  0.00           H  
ATOM   2540  C   ALA   166      55.134  96.049  55.026  1.00  0.00           C  
ATOM   2541  O   ALA   166      55.042  95.460  53.938  1.00  0.00           O  
ATOM   2542  N   THR   167      54.462  97.184  55.327  1.00  0.00           N  
ATOM   2543  H   THR   167      54.588  97.623  56.228  1.00  0.00           H  
ATOM   2544  CA  THR   167      53.258  97.770  54.600  1.00  0.00           C  
ATOM   2545  HA  THR   167      53.334  97.552  53.535  1.00  0.00           H  
ATOM   2546  CB  THR   167      51.898  97.227  55.176  1.00  0.00           C  
ATOM   2547  HB  THR   167      51.788  97.602  56.193  1.00  0.00           H  
ATOM   2548  CG2 THR   167      50.565  97.600  54.404  1.00  0.00           C  
ATOM   2549 HG21 THR   167      50.345  98.644  54.628  1.00  0.00           H  
ATOM   2550 HG22 THR   167      49.725  97.012  54.774  1.00  0.00           H  
ATOM   2551 HG23 THR   167      50.778  97.473  53.343  1.00  0.00           H  
ATOM   2552  OG1 THR   167      51.903  95.817  55.230  1.00  0.00           O  
ATOM   2553  HG1 THR   167      51.583  95.527  56.087  1.00  0.00           H  
ATOM   2554  C   THR   167      53.234  99.280  54.531  1.00  0.00           C  
ATOM   2555  O   THR   167      52.185  99.939  54.287  1.00  0.00           O  
ATOM   2556  N   GLY   168      54.307  99.972  54.856  1.00  0.00           N  
ATOM   2557  H   GLY   168      55.150  99.618  55.287  1.00  0.00           H  
ATOM   2558  CA  GLY   168      54.559 101.419  54.907  1.00  0.00           C  
ATOM   2559  HA2 GLY   168      54.071 101.907  54.063  1.00  0.00           H  
ATOM   2560  HA3 GLY   168      54.161 101.766  55.860  1.00  0.00           H  
ATOM   2561  C   GLY   168      56.094 101.699  54.871  1.00  0.00           C  
ATOM   2562  O   GLY   168      56.993 100.899  54.533  1.00  0.00           O  
ATOM   2563  N   PRO   169      56.526 102.899  55.321  1.00  0.00           N  
ATOM   2564  CD  PRO   169      55.700 104.003  55.782  1.00  0.00           C  
ATOM   2565  HD2 PRO   169      55.404 103.874  56.823  1.00  0.00           H  
ATOM   2566  HD3 PRO   169      54.819 104.004  55.141  1.00  0.00           H  
ATOM   2567  CG  PRO   169      56.539 105.256  55.618  1.00  0.00           C  
ATOM   2568  HG2 PRO   169      56.381 106.080  56.314  1.00  0.00           H  
ATOM   2569  HG3 PRO   169      56.576 105.621  54.592  1.00  0.00           H  
ATOM   2570  CB  PRO   169      57.974 104.727  55.935  1.00  0.00           C  
ATOM   2571  HB2 PRO   169      58.094 104.711  57.018  1.00  0.00           H  
ATOM   2572  HB3 PRO   169      58.759 105.332  55.481  1.00  0.00           H  
ATOM   2573  CA  PRO   169      57.941 103.297  55.373  1.00  0.00           C  
ATOM   2574  HA  PRO   169      58.451 103.256  54.411  1.00  0.00           H  
ATOM   2575  C   PRO   169      58.707 102.456  56.423  1.00  0.00           C  
ATOM   2576  O   PRO   169      58.299 102.314  57.617  1.00  0.00           O  
ATOM   2577  N   ALA   170      59.913 101.885  55.989  1.00  0.00           N  
ATOM   2578  H   ALA   170      60.180 102.074  55.033  1.00  0.00           H  
ATOM   2579  CA  ALA   170      60.789 100.998  56.774  1.00  0.00           C  
ATOM   2580  HA  ALA   170      60.531 101.155  57.822  1.00  0.00           H  
ATOM   2581  CB  ALA   170      60.414  99.565  56.396  1.00  0.00           C  
ATOM   2582  HB1 ALA   170      61.035  98.969  57.065  1.00  0.00           H  
ATOM   2583  HB2 ALA   170      60.742  99.349  55.379  1.00  0.00           H  
ATOM   2584  HB3 ALA   170      59.331  99.463  56.461  1.00  0.00           H  
ATOM   2585  C   ALA   170      62.262 101.386  56.656  1.00  0.00           C  
ATOM   2586  O   ALA   170      62.727 102.190  55.823  1.00  0.00           O  
ATOM   2587  N   GLU   171      63.146 100.779  57.439  1.00  0.00           N  
ATOM   2588  H   GLU   171      62.770 100.242  58.207  1.00  0.00           H  
ATOM   2589  CA  GLU   171      64.594 101.115  57.569  1.00  0.00           C  
ATOM   2590  HA  GLU   171      64.876 101.937  56.911  1.00  0.00           H  
ATOM   2591  CB  GLU   171      64.797 101.695  58.992  1.00  0.00           C  
ATOM   2592  HB2 GLU   171      64.703 100.884  59.714  1.00  0.00           H  
ATOM   2593  HB3 GLU   171      65.823 102.062  58.959  1.00  0.00           H  
ATOM   2594  CG  GLU   171      63.851 102.896  59.340  1.00  0.00           C  
ATOM   2595  HG2 GLU   171      62.800 102.607  59.361  1.00  0.00           H  
ATOM   2596  HG3 GLU   171      63.999 103.282  60.348  1.00  0.00           H  
ATOM   2597  CD  GLU   171      64.010 104.026  58.344  1.00  0.00           C  
ATOM   2598  OE1 GLU   171      65.159 104.360  58.049  1.00  0.00           O  
ATOM   2599  OE2 GLU   171      63.039 104.685  57.907  1.00  0.00           O  
ATOM   2600  C   GLU   171      65.496  99.888  57.226  1.00  0.00           C  
ATOM   2601  O   GLU   171      65.475  98.861  57.986  1.00  0.00           O  
ATOM   2602  N   THR   172      66.371 100.032  56.275  1.00  0.00           N  
ATOM   2603  H   THR   172      66.262 100.750  55.573  1.00  0.00           H  
ATOM   2604  CA  THR   172      67.218  98.885  55.830  1.00  0.00           C  
ATOM   2605  HA  THR   172      67.203  98.046  56.526  1.00  0.00           H  
ATOM   2606  CB  THR   172      66.721  98.390  54.406  1.00  0.00           C  
ATOM   2607  HB  THR   172      66.569  99.177  53.667  1.00  0.00           H  
ATOM   2608  CG2 THR   172      67.605  97.378  53.644  1.00  0.00           C  
ATOM   2609 HG21 THR   172      67.012  97.194  52.748  1.00  0.00           H  
ATOM   2610 HG22 THR   172      67.794  96.468  54.214  1.00  0.00           H  
ATOM   2611 HG23 THR   172      68.586  97.732  53.329  1.00  0.00           H  
ATOM   2612  OG1 THR   172      65.494  97.734  54.618  1.00  0.00           O  
ATOM   2613  HG1 THR   172      64.920  98.495  54.727  1.00  0.00           H  
ATOM   2614  C   THR   172      68.696  99.243  55.748  1.00  0.00           C  
ATOM   2615  O   THR   172      69.085 100.269  55.235  1.00  0.00           O  
ATOM   2616  N   ARG   173      69.544  98.311  56.191  1.00  0.00           N  
ATOM   2617  H   ARG   173      69.235  97.377  56.418  1.00  0.00           H  
ATOM   2618  CA  ARG   173      70.949  98.504  56.226  1.00  0.00           C  
ATOM   2619  HA  ARG   173      71.205  99.380  55.631  1.00  0.00           H  
ATOM   2620  CB  ARG   173      71.409  98.659  57.690  1.00  0.00           C  
ATOM   2621  HB2 ARG   173      71.190  97.671  58.095  1.00  0.00           H  
ATOM   2622  HB3 ARG   173      72.479  98.854  57.768  1.00  0.00           H  
ATOM   2623  CG  ARG   173      70.692  99.724  58.495  1.00  0.00           C  
ATOM   2624  HG2 ARG   173      70.983 100.736  58.214  1.00  0.00           H  
ATOM   2625  HG3 ARG   173      69.616  99.560  58.556  1.00  0.00           H  
ATOM   2626  CD  ARG   173      71.215  99.490  59.959  1.00  0.00           C  
ATOM   2627  HD2 ARG   173      70.633  98.734  60.486  1.00  0.00           H  
ATOM   2628  HD3 ARG   173      72.303  99.430  59.979  1.00  0.00           H  
ATOM   2629  NE  ARG   173      70.782 100.697  60.625  1.00  0.00           N  
ATOM   2630  HE  ARG   173      70.165 101.330  60.137  1.00  0.00           H  
ATOM   2631  CZ  ARG   173      70.994 101.053  61.876  1.00  0.00           C  
ATOM   2632  NH1 ARG   173      71.872 100.358  62.627  1.00  0.00           N  
ATOM   2633 HH11 ARG   173      72.397  99.595  62.225  1.00  0.00           H  
ATOM   2634 HH12 ARG   173      71.955 100.492  63.625  1.00  0.00           H  
ATOM   2635  NH2 ARG   173      70.438 102.130  62.309  1.00  0.00           N  
ATOM   2636 HH21 ARG   173      69.573 102.485  61.928  1.00  0.00           H  
ATOM   2637 HH22 ARG   173      70.858 102.464  63.165  1.00  0.00           H  
ATOM   2638  C   ARG   173      71.762  97.319  55.459  1.00  0.00           C  
ATOM   2639  O   ARG   173      71.315  96.176  55.509  1.00  0.00           O  
ATOM   2640  N   ILE   174      72.908  97.646  54.968  1.00  0.00           N  
ATOM   2641  H   ILE   174      73.311  98.555  55.145  1.00  0.00           H  
ATOM   2642  CA  ILE   174      73.859  96.605  54.811  1.00  0.00           C  
ATOM   2643  HA  ILE   174      73.414  95.633  55.024  1.00  0.00           H  
ATOM   2644  CB  ILE   174      74.494  96.544  53.411  1.00  0.00           C  
ATOM   2645  HB  ILE   174      75.106  97.428  53.235  1.00  0.00           H  
ATOM   2646  CG2 ILE   174      75.442  95.381  53.167  1.00  0.00           C  
ATOM   2647 HG21 ILE   174      74.924  94.424  53.242  1.00  0.00           H  
ATOM   2648 HG22 ILE   174      76.357  95.565  53.730  1.00  0.00           H  
ATOM   2649 HG23 ILE   174      75.718  95.475  52.116  1.00  0.00           H  
ATOM   2650  CG1 ILE   174      73.483  96.623  52.215  1.00  0.00           C  
ATOM   2651 HG12 ILE   174      73.077  97.633  52.173  1.00  0.00           H  
ATOM   2652 HG13 ILE   174      74.047  96.554  51.285  1.00  0.00           H  
ATOM   2653  CD1 ILE   174      72.295  95.608  52.106  1.00  0.00           C  
ATOM   2654 HD11 ILE   174      71.574  95.834  52.892  1.00  0.00           H  
ATOM   2655 HD12 ILE   174      72.738  94.622  52.244  1.00  0.00           H  
ATOM   2656 HD13 ILE   174      71.843  95.702  51.118  1.00  0.00           H  
ATOM   2657  C   ILE   174      75.014  96.657  55.871  1.00  0.00           C  
ATOM   2658  O   ILE   174      75.467  97.771  56.134  1.00  0.00           O  
ATOM   2659  N   TYR   175      75.252  95.579  56.606  1.00  0.00           N  
ATOM   2660  H   TYR   175      74.724  94.740  56.418  1.00  0.00           H  
ATOM   2661  CA  TYR   175      76.378  95.439  57.464  1.00  0.00           C  
ATOM   2662  HA  TYR   175      76.839  96.348  57.850  1.00  0.00           H  
ATOM   2663  CB  TYR   175      75.835  94.606  58.643  1.00  0.00           C  
ATOM   2664  HB2 TYR   175      75.370  93.675  58.318  1.00  0.00           H  
ATOM   2665  HB3 TYR   175      76.728  94.263  59.166  1.00  0.00           H  
ATOM   2666  CG  TYR   175      75.047  95.370  59.667  1.00  0.00           C  
ATOM   2667  CD1 TYR   175      73.678  95.711  59.524  1.00  0.00           C  
ATOM   2668  HD1 TYR   175      73.252  95.509  58.552  1.00  0.00           H  
ATOM   2669  CE1 TYR   175      72.935  96.494  60.430  1.00  0.00           C  
ATOM   2670  HE1 TYR   175      71.873  96.632  60.284  1.00  0.00           H  
ATOM   2671  CZ  TYR   175      73.589  96.945  61.659  1.00  0.00           C  
ATOM   2672  OH  TYR   175      73.016  97.786  62.553  1.00  0.00           O  
ATOM   2673  HH  TYR   175      73.553  97.826  63.348  1.00  0.00           H  
ATOM   2674  CE2 TYR   175      74.909  96.444  61.898  1.00  0.00           C  
ATOM   2675  HE2 TYR   175      75.382  96.679  62.840  1.00  0.00           H  
ATOM   2676  CD2 TYR   175      75.612  95.699  60.925  1.00  0.00           C  
ATOM   2677  HD2 TYR   175      76.575  95.251  61.121  1.00  0.00           H  
ATOM   2678  C   TYR   175      77.455  94.600  56.757  1.00  0.00           C  
ATOM   2679  O   TYR   175      77.148  93.816  55.862  1.00  0.00           O  
ATOM   2680  N   TYR   176      78.706  94.785  57.256  1.00  0.00           N  
ATOM   2681  H   TYR   176      78.803  95.425  58.032  1.00  0.00           H  
ATOM   2682  CA  TYR   176      79.894  94.243  56.596  1.00  0.00           C  
ATOM   2683  HA  TYR   176      79.627  93.494  55.851  1.00  0.00           H  
ATOM   2684  CB  TYR   176      80.772  95.314  55.914  1.00  0.00           C  
ATOM   2685  HB2 TYR   176      81.023  95.972  56.746  1.00  0.00           H  
ATOM   2686  HB3 TYR   176      81.658  94.825  55.509  1.00  0.00           H  
ATOM   2687  CG  TYR   176      80.124  96.022  54.645  1.00  0.00           C  
ATOM   2688  CD1 TYR   176      79.061  96.960  54.835  1.00  0.00           C  
ATOM   2689  HD1 TYR   176      78.733  97.287  55.811  1.00  0.00           H  
ATOM   2690  CE1 TYR   176      78.361  97.421  53.790  1.00  0.00           C  
ATOM   2691  HE1 TYR   176      77.512  98.052  54.008  1.00  0.00           H  
ATOM   2692  CZ  TYR   176      78.695  97.095  52.499  1.00  0.00           C  
ATOM   2693  OH  TYR   176      77.946  97.662  51.556  1.00  0.00           O  
ATOM   2694  HH  TYR   176      77.207  98.161  51.912  1.00  0.00           H  
ATOM   2695  CE2 TYR   176      79.786  96.200  52.268  1.00  0.00           C  
ATOM   2696  HE2 TYR   176      80.031  95.829  51.284  1.00  0.00           H  
ATOM   2697  CD2 TYR   176      80.502  95.637  53.358  1.00  0.00           C  
ATOM   2698  HD2 TYR   176      81.372  95.015  53.209  1.00  0.00           H  
ATOM   2699  C   TYR   176      80.676  93.522  57.632  1.00  0.00           C  
ATOM   2700  O   TYR   176      81.229  94.161  58.534  1.00  0.00           O  
ATOM   2701  N   PHE   177      80.733  92.179  57.510  1.00  0.00           N  
ATOM   2702  H   PHE   177      80.139  91.731  56.827  1.00  0.00           H  
ATOM   2703  CA  PHE   177      81.527  91.387  58.489  1.00  0.00           C  
ATOM   2704  HA  PHE   177      81.721  92.017  59.357  1.00  0.00           H  
ATOM   2705  CB  PHE   177      80.733  90.191  59.011  1.00  0.00           C  
ATOM   2706  HB2 PHE   177      80.581  89.601  58.107  1.00  0.00           H  
ATOM   2707  HB3 PHE   177      81.320  89.509  59.627  1.00  0.00           H  
ATOM   2708  CG  PHE   177      79.428  90.590  59.705  1.00  0.00           C  
ATOM   2709  CD1 PHE   177      79.345  90.907  61.036  1.00  0.00           C  
ATOM   2710  HD1 PHE   177      80.165  90.835  61.735  1.00  0.00           H  
ATOM   2711  CE1 PHE   177      78.088  91.210  61.587  1.00  0.00           C  
ATOM   2712  HE1 PHE   177      78.006  91.496  62.625  1.00  0.00           H  
ATOM   2713  CZ  PHE   177      76.912  91.304  60.835  1.00  0.00           C  
ATOM   2714  HZ  PHE   177      75.976  91.522  61.328  1.00  0.00           H  
ATOM   2715  CE2 PHE   177      76.973  90.928  59.459  1.00  0.00           C  
ATOM   2716  HE2 PHE   177      76.083  91.010  58.852  1.00  0.00           H  
ATOM   2717  CD2 PHE   177      78.250  90.625  58.861  1.00  0.00           C  
ATOM   2718  HD2 PHE   177      78.319  90.177  57.881  1.00  0.00           H  
ATOM   2719  C   PHE   177      82.826  90.796  57.900  1.00  0.00           C  
ATOM   2720  O   PHE   177      82.665  90.368  56.726  1.00  0.00           O  
ATOM   2721  N   LYS   178      84.038  90.778  58.480  1.00  0.00           N  
ATOM   2722  H   LYS   178      84.148  91.229  59.378  1.00  0.00           H  
ATOM   2723  CA  LYS   178      85.045  89.780  58.203  1.00  0.00           C  
ATOM   2724  HA  LYS   178      84.624  89.083  57.478  1.00  0.00           H  
ATOM   2725  CB  LYS   178      86.153  90.585  57.513  1.00  0.00           C  
ATOM   2726  HB2 LYS   178      85.731  91.077  56.637  1.00  0.00           H  
ATOM   2727  HB3 LYS   178      86.540  91.335  58.203  1.00  0.00           H  
ATOM   2728  CG  LYS   178      87.462  89.783  57.356  1.00  0.00           C  
ATOM   2729  HG2 LYS   178      87.841  89.642  58.368  1.00  0.00           H  
ATOM   2730  HG3 LYS   178      87.289  88.794  56.933  1.00  0.00           H  
ATOM   2731  CD  LYS   178      88.564  90.567  56.619  1.00  0.00           C  
ATOM   2732  HD2 LYS   178      88.260  90.842  55.609  1.00  0.00           H  
ATOM   2733  HD3 LYS   178      88.781  91.512  57.116  1.00  0.00           H  
ATOM   2734  CE  LYS   178      89.766  89.736  56.596  1.00  0.00           C  
ATOM   2735  HE2 LYS   178      89.952  89.270  57.563  1.00  0.00           H  
ATOM   2736  HE3 LYS   178      89.553  88.935  55.889  1.00  0.00           H  
ATOM   2737  NZ  LYS   178      90.920  90.565  56.275  1.00  0.00           N  
ATOM   2738  HZ1 LYS   178      91.732  90.018  56.026  1.00  0.00           H  
ATOM   2739  HZ2 LYS   178      91.278  90.982  57.123  1.00  0.00           H  
ATOM   2740  HZ3 LYS   178      90.844  91.215  55.506  1.00  0.00           H  
ATOM   2741  C   LYS   178      85.412  88.970  59.454  1.00  0.00           C  
ATOM   2742  O   LYS   178      85.806  89.474  60.513  1.00  0.00           O  
ATOM   2743  N   GLU   179      85.407  87.652  59.313  1.00  0.00           N  
ATOM   2744  H   GLU   179      85.197  87.168  58.451  1.00  0.00           H  
ATOM   2745  CA  GLU   179      85.445  86.703  60.476  1.00  0.00           C  
ATOM   2746  HA  GLU   179      85.073  85.733  60.148  1.00  0.00           H  
ATOM   2747  CB  GLU   179      86.919  86.499  61.032  1.00  0.00           C  
ATOM   2748  HB2 GLU   179      87.349  87.414  61.441  1.00  0.00           H  
ATOM   2749  HB3 GLU   179      86.977  85.691  61.761  1.00  0.00           H  
ATOM   2750  CG  GLU   179      87.922  86.114  59.945  1.00  0.00           C  
ATOM   2751  HG2 GLU   179      87.562  85.209  59.456  1.00  0.00           H  
ATOM   2752  HG3 GLU   179      87.945  86.970  59.271  1.00  0.00           H  
ATOM   2753  CD  GLU   179      89.333  85.870  60.468  1.00  0.00           C  
ATOM   2754  OE1 GLU   179      89.585  86.001  61.652  1.00  0.00           O  
ATOM   2755  OE2 GLU   179      90.284  85.520  59.673  1.00  0.00           O  
ATOM   2756  C   GLU   179      84.466  86.950  61.655  1.00  0.00           C  
ATOM   2757  O   GLU   179      84.772  86.714  62.796  1.00  0.00           O  
ATOM   2758  N   GLY   180      83.228  87.411  61.383  1.00  0.00           N  
ATOM   2759  H   GLY   180      82.946  87.551  60.423  1.00  0.00           H  
ATOM   2760  CA  GLY   180      82.104  87.743  62.252  1.00  0.00           C  
ATOM   2761  HA2 GLY   180      81.237  87.950  61.625  1.00  0.00           H  
ATOM   2762  HA3 GLY   180      81.787  86.916  62.888  1.00  0.00           H  
ATOM   2763  C   GLY   180      82.396  89.026  63.086  1.00  0.00           C  
ATOM   2764  O   GLY   180      81.570  89.414  63.872  1.00  0.00           O  
ATOM   2765  N   LYS   181      83.543  89.661  62.862  1.00  0.00           N  
ATOM   2766  H   LYS   181      84.123  89.304  62.117  1.00  0.00           H  
ATOM   2767  CA  LYS   181      83.906  91.002  63.311  1.00  0.00           C  
ATOM   2768  HA  LYS   181      83.399  91.277  64.236  1.00  0.00           H  
ATOM   2769  CB  LYS   181      85.404  91.140  63.433  1.00  0.00           C  
ATOM   2770  HB2 LYS   181      85.869  90.883  62.481  1.00  0.00           H  
ATOM   2771  HB3 LYS   181      85.680  92.157  63.711  1.00  0.00           H  
ATOM   2772  CG  LYS   181      86.067  90.215  64.429  1.00  0.00           C  
ATOM   2773  HG2 LYS   181      85.792  89.164  64.347  1.00  0.00           H  
ATOM   2774  HG3 LYS   181      87.125  90.134  64.182  1.00  0.00           H  
ATOM   2775  CD  LYS   181      86.015  90.577  65.927  1.00  0.00           C  
ATOM   2776  HD2 LYS   181      84.958  90.549  66.189  1.00  0.00           H  
ATOM   2777  HD3 LYS   181      86.438  89.841  66.610  1.00  0.00           H  
ATOM   2778  CE  LYS   181      86.663  91.918  66.214  1.00  0.00           C  
ATOM   2779  HE2 LYS   181      86.318  92.623  65.458  1.00  0.00           H  
ATOM   2780  HE3 LYS   181      86.295  92.220  67.194  1.00  0.00           H  
ATOM   2781  NZ  LYS   181      88.085  91.680  66.257  1.00  0.00           N  
ATOM   2782  HZ1 LYS   181      88.361  91.397  65.328  1.00  0.00           H  
ATOM   2783  HZ2 LYS   181      88.403  91.043  66.974  1.00  0.00           H  
ATOM   2784  HZ3 LYS   181      88.635  92.513  66.410  1.00  0.00           H  
ATOM   2785  C   LYS   181      83.317  92.029  62.323  1.00  0.00           C  
ATOM   2786  O   LYS   181      83.414  91.857  61.132  1.00  0.00           O  
ATOM   2787  N   ILE   182      82.746  93.143  62.796  1.00  0.00           N  
ATOM   2788  H   ILE   182      82.616  93.240  63.793  1.00  0.00           H  
ATOM   2789  CA  ILE   182      82.206  94.194  61.892  1.00  0.00           C  
ATOM   2790  HA  ILE   182      81.612  93.691  61.128  1.00  0.00           H  
ATOM   2791  CB  ILE   182      81.104  95.080  62.654  1.00  0.00           C  
ATOM   2792  HB  ILE   182      81.417  95.370  63.657  1.00  0.00           H  
ATOM   2793  CG2 ILE   182      80.829  96.415  61.909  1.00  0.00           C  
ATOM   2794 HG21 ILE   182      80.156  96.292  61.061  1.00  0.00           H  
ATOM   2795 HG22 ILE   182      81.745  96.978  61.729  1.00  0.00           H  
ATOM   2796 HG23 ILE   182      80.259  97.120  62.513  1.00  0.00           H  
ATOM   2797  CG1 ILE   182      79.834  94.258  62.982  1.00  0.00           C  
ATOM   2798 HG12 ILE   182      79.348  93.736  62.158  1.00  0.00           H  
ATOM   2799 HG13 ILE   182      80.092  93.472  63.692  1.00  0.00           H  
ATOM   2800  CD1 ILE   182      78.812  95.209  63.724  1.00  0.00           C  
ATOM   2801 HD11 ILE   182      78.027  94.583  64.148  1.00  0.00           H  
ATOM   2802 HD12 ILE   182      78.281  95.871  63.040  1.00  0.00           H  
ATOM   2803 HD13 ILE   182      79.299  95.832  64.474  1.00  0.00           H  
ATOM   2804  C   ILE   182      83.357  95.037  61.334  1.00  0.00           C  
ATOM   2805  O   ILE   182      84.066  95.700  62.014  1.00  0.00           O  
ATOM   2806  N   LEU   183      83.420  95.131  60.004  1.00  0.00           N  
ATOM   2807  H   LEU   183      82.835  94.536  59.435  1.00  0.00           H  
ATOM   2808  CA  LEU   183      84.215  96.144  59.344  1.00  0.00           C  
ATOM   2809  HA  LEU   183      85.168  96.312  59.847  1.00  0.00           H  
ATOM   2810  CB  LEU   183      84.531  95.709  57.875  1.00  0.00           C  
ATOM   2811  HB2 LEU   183      83.566  95.514  57.408  1.00  0.00           H  
ATOM   2812  HB3 LEU   183      85.111  96.460  57.339  1.00  0.00           H  
ATOM   2813  CG  LEU   183      85.436  94.440  57.749  1.00  0.00           C  
ATOM   2814  HG  LEU   183      84.880  93.594  58.156  1.00  0.00           H  
ATOM   2815  CD1 LEU   183      85.687  94.172  56.281  1.00  0.00           C  
ATOM   2816 HD11 LEU   183      85.994  95.069  55.742  1.00  0.00           H  
ATOM   2817 HD12 LEU   183      84.737  93.965  55.790  1.00  0.00           H  
ATOM   2818 HD13 LEU   183      86.355  93.314  56.206  1.00  0.00           H  
ATOM   2819  CD2 LEU   183      86.713  94.661  58.619  1.00  0.00           C  
ATOM   2820 HD21 LEU   183      87.319  93.766  58.483  1.00  0.00           H  
ATOM   2821 HD22 LEU   183      87.227  95.521  58.189  1.00  0.00           H  
ATOM   2822 HD23 LEU   183      86.540  94.939  59.659  1.00  0.00           H  
ATOM   2823  C   LEU   183      83.417  97.542  59.242  1.00  0.00           C  
ATOM   2824  O   LEU   183      84.092  98.578  59.278  1.00  0.00           O  
ATOM   2825  N   LYS   184      82.073  97.431  59.128  1.00  0.00           N  
ATOM   2826  H   LYS   184      81.632  96.523  59.167  1.00  0.00           H  
ATOM   2827  CA  LYS   184      81.166  98.607  58.840  1.00  0.00           C  
ATOM   2828  HA  LYS   184      81.366  99.462  59.486  1.00  0.00           H  
ATOM   2829  CB  LYS   184      81.522  99.126  57.405  1.00  0.00           C  
ATOM   2830  HB2 LYS   184      82.552  99.463  57.285  1.00  0.00           H  
ATOM   2831  HB3 LYS   184      81.221  98.356  56.695  1.00  0.00           H  
ATOM   2832  CG  LYS   184      80.725 100.335  56.840  1.00  0.00           C  
ATOM   2833  HG2 LYS   184      79.667 100.177  56.634  1.00  0.00           H  
ATOM   2834  HG3 LYS   184      80.983 101.198  57.455  1.00  0.00           H  
ATOM   2835  CD  LYS   184      81.371 100.667  55.455  1.00  0.00           C  
ATOM   2836  HD2 LYS   184      82.390 101.047  55.534  1.00  0.00           H  
ATOM   2837  HD3 LYS   184      81.512  99.795  54.816  1.00  0.00           H  
ATOM   2838  CE  LYS   184      80.423 101.706  54.689  1.00  0.00           C  
ATOM   2839  HE2 LYS   184      79.407 101.367  54.487  1.00  0.00           H  
ATOM   2840  HE3 LYS   184      80.234 102.518  55.391  1.00  0.00           H  
ATOM   2841  NZ  LYS   184      81.019 102.160  53.433  1.00  0.00           N  
ATOM   2842  HZ1 LYS   184      80.884 103.143  53.245  1.00  0.00           H  
ATOM   2843  HZ2 LYS   184      80.521 101.656  52.713  1.00  0.00           H  
ATOM   2844  HZ3 LYS   184      81.991 101.886  53.422  1.00  0.00           H  
ATOM   2845  C   LYS   184      79.656  98.263  58.971  1.00  0.00           C  
ATOM   2846  O   LYS   184      79.260  97.162  58.906  1.00  0.00           O  
ATOM   2847  N   TRP   185      78.849  99.324  58.864  1.00  0.00           N  
ATOM   2848  H   TRP   185      79.300 100.226  58.914  1.00  0.00           H  
ATOM   2849  CA  TRP   185      77.474  99.302  58.287  1.00  0.00           C  
ATOM   2850  HA  TRP   185      77.358  98.581  57.477  1.00  0.00           H  
ATOM   2851  CB  TRP   185      76.459  98.806  59.369  1.00  0.00           C  
ATOM   2852  HB2 TRP   185      75.462  98.817  58.928  1.00  0.00           H  
ATOM   2853  HB3 TRP   185      76.630  97.751  59.579  1.00  0.00           H  
ATOM   2854  CG  TRP   185      76.370  99.601  60.683  1.00  0.00           C  
ATOM   2855  CD1 TRP   185      76.946  99.266  61.845  1.00  0.00           C  
ATOM   2856  HD1 TRP   185      77.545  98.367  61.832  1.00  0.00           H  
ATOM   2857  NE1 TRP   185      76.470 100.100  62.855  1.00  0.00           N  
ATOM   2858  HE1 TRP   185      76.774  99.931  63.803  1.00  0.00           H  
ATOM   2859  CE2 TRP   185      75.559 101.007  62.401  1.00  0.00           C  
ATOM   2860  CZ2 TRP   185      74.748 102.028  62.878  1.00  0.00           C  
ATOM   2861  HZ2 TRP   185      74.789 102.298  63.923  1.00  0.00           H  
ATOM   2862  CH2 TRP   185      73.971 102.780  62.013  1.00  0.00           C  
ATOM   2863  HH2 TRP   185      73.404 103.624  62.379  1.00  0.00           H  
ATOM   2864  CZ3 TRP   185      73.839 102.470  60.618  1.00  0.00           C  
ATOM   2865  HZ3 TRP   185      73.194 103.052  59.976  1.00  0.00           H  
ATOM   2866  CE3 TRP   185      74.601 101.490  60.142  1.00  0.00           C  
ATOM   2867  HE3 TRP   185      74.576 101.335  59.073  1.00  0.00           H  
ATOM   2868  CD2 TRP   185      75.481 100.742  60.943  1.00  0.00           C  
ATOM   2869  C   TRP   185      77.121 100.665  57.680  1.00  0.00           C  
ATOM   2870  O   TRP   185      77.710 101.672  57.966  1.00  0.00           O  
ATOM   2871  N   GLU   186      76.021 100.728  57.017  1.00  0.00           N  
ATOM   2872  H   GLU   186      75.384  99.947  56.954  1.00  0.00           H  
ATOM   2873  CA  GLU   186      75.441 101.980  56.431  1.00  0.00           C  
ATOM   2874  HA  GLU   186      75.583 102.826  57.104  1.00  0.00           H  
ATOM   2875  CB  GLU   186      76.200 102.364  55.124  1.00  0.00           C  
ATOM   2876  HB2 GLU   186      76.345 101.397  54.641  1.00  0.00           H  
ATOM   2877  HB3 GLU   186      75.502 102.864  54.453  1.00  0.00           H  
ATOM   2878  CG  GLU   186      77.588 103.099  55.172  1.00  0.00           C  
ATOM   2879  HG2 GLU   186      78.278 102.427  55.682  1.00  0.00           H  
ATOM   2880  HG3 GLU   186      78.013 103.181  54.172  1.00  0.00           H  
ATOM   2881  CD  GLU   186      77.709 104.434  55.796  1.00  0.00           C  
ATOM   2882  OE1 GLU   186      76.709 104.779  56.553  1.00  0.00           O  
ATOM   2883  OE2 GLU   186      78.780 105.084  55.709  1.00  0.00           O  
ATOM   2884  C   GLU   186      73.956 101.693  56.091  1.00  0.00           C  
ATOM   2885  O   GLU   186      73.550 100.498  55.814  1.00  0.00           O  
ATOM   2886  N   PRO   187      73.154 102.743  56.044  1.00  0.00           N  
ATOM   2887  CD  PRO   187      73.376 104.013  56.719  1.00  0.00           C  
ATOM   2888  HD2 PRO   187      74.245 104.419  56.201  1.00  0.00           H  
ATOM   2889  HD3 PRO   187      73.748 103.970  57.742  1.00  0.00           H  
ATOM   2890  CG  PRO   187      72.036 104.830  56.499  1.00  0.00           C  
ATOM   2891  HG2 PRO   187      72.249 105.336  55.558  1.00  0.00           H  
ATOM   2892  HG3 PRO   187      71.694 105.417  57.351  1.00  0.00           H  
ATOM   2893  CB  PRO   187      71.005 103.720  56.266  1.00  0.00           C  
ATOM   2894  HB2 PRO   187      70.191 104.111  55.654  1.00  0.00           H  
ATOM   2895  HB3 PRO   187      70.519 103.414  57.192  1.00  0.00           H  
ATOM   2896  CA  PRO   187      71.821 102.621  55.578  1.00  0.00           C  
ATOM   2897  HA  PRO   187      71.467 101.685  56.012  1.00  0.00           H  
ATOM   2898  C   PRO   187      71.739 102.608  54.049  1.00  0.00           C  
ATOM   2899  O   PRO   187      72.662 102.979  53.317  1.00  0.00           O  
ATOM   2900  N   LEU   188      70.679 101.961  53.477  1.00  0.00           N  
ATOM   2901  H   LEU   188      69.904 101.620  54.028  1.00  0.00           H  
ATOM   2902  CA  LEU   188      70.558 101.591  52.143  1.00  0.00           C  
ATOM   2903  HA  LEU   188      71.518 101.209  51.797  1.00  0.00           H  
ATOM   2904  CB  LEU   188      69.507 100.419  51.956  1.00  0.00           C  
ATOM   2905  HB2 LEU   188      69.909  99.435  52.200  1.00  0.00           H  
ATOM   2906  HB3 LEU   188      68.509 100.601  52.354  1.00  0.00           H  
ATOM   2907  CG  LEU   188      69.170 100.252  50.415  1.00  0.00           C  
ATOM   2908  HG  LEU   188      68.941 101.214  49.957  1.00  0.00           H  
ATOM   2909  CD1 LEU   188      70.298  99.556  49.645  1.00  0.00           C  
ATOM   2910 HD11 LEU   188      70.511  98.533  49.957  1.00  0.00           H  
ATOM   2911 HD12 LEU   188      71.135 100.253  49.655  1.00  0.00           H  
ATOM   2912 HD13 LEU   188      70.008  99.537  48.594  1.00  0.00           H  
ATOM   2913  CD2 LEU   188      68.087  99.089  50.405  1.00  0.00           C  
ATOM   2914 HD21 LEU   188      67.773  98.788  49.405  1.00  0.00           H  
ATOM   2915 HD22 LEU   188      68.565  98.223  50.863  1.00  0.00           H  
ATOM   2916 HD23 LEU   188      67.228  99.296  51.043  1.00  0.00           H  
ATOM   2917  C   LEU   188      70.439 102.842  51.235  1.00  0.00           C  
ATOM   2918  O   LEU   188      69.516 103.602  51.438  1.00  0.00           O  
ATOM   2919  N   ALA   189      71.130 102.926  50.144  1.00  0.00           N  
ATOM   2920  H   ALA   189      71.873 102.264  49.975  1.00  0.00           H  
ATOM   2921  CA  ALA   189      70.929 103.970  49.136  1.00  0.00           C  
ATOM   2922  HA  ALA   189      70.364 104.736  49.668  1.00  0.00           H  
ATOM   2923  CB  ALA   189      72.317 104.542  48.625  1.00  0.00           C  
ATOM   2924  HB1 ALA   189      72.849 103.665  48.258  1.00  0.00           H  
ATOM   2925  HB2 ALA   189      72.771 104.970  49.519  1.00  0.00           H  
ATOM   2926  HB3 ALA   189      72.266 105.307  47.850  1.00  0.00           H  
ATOM   2927  C   ALA   189      70.121 103.423  47.961  1.00  0.00           C  
ATOM   2928  O   ALA   189      70.294 102.220  47.638  1.00  0.00           O  
ATOM   2929  N   GLY   190      69.340 104.289  47.285  1.00  0.00           N  
ATOM   2930  H   GLY   190      69.441 105.263  47.530  1.00  0.00           H  
ATOM   2931  CA  GLY   190      68.426 103.835  46.244  1.00  0.00           C  
ATOM   2932  HA2 GLY   190      68.865 104.156  45.300  1.00  0.00           H  
ATOM   2933  HA3 GLY   190      68.517 102.752  46.151  1.00  0.00           H  
ATOM   2934  C   GLY   190      67.001 104.251  46.256  1.00  0.00           C  
ATOM   2935  O   GLY   190      66.378 104.367  47.316  1.00  0.00           O  
ATOM   2936  N   THR   191      66.552 104.430  45.040  1.00  0.00           N  
ATOM   2937  H   THR   191      67.165 104.264  44.255  1.00  0.00           H  
ATOM   2938  CA  THR   191      65.172 104.788  44.741  1.00  0.00           C  
ATOM   2939  HA  THR   191      64.931 105.665  45.342  1.00  0.00           H  
ATOM   2940  CB  THR   191      64.976 104.945  43.247  1.00  0.00           C  
ATOM   2941  HB  THR   191      63.925 105.222  43.164  1.00  0.00           H  
ATOM   2942  CG2 THR   191      65.745 106.086  42.589  1.00  0.00           C  
ATOM   2943 HG21 THR   191      66.815 106.014  42.784  1.00  0.00           H  
ATOM   2944 HG22 THR   191      65.291 107.024  42.910  1.00  0.00           H  
ATOM   2945 HG23 THR   191      65.545 105.995  41.522  1.00  0.00           H  
ATOM   2946  OG1 THR   191      65.384 103.758  42.629  1.00  0.00           O  
ATOM   2947  HG1 THR   191      65.731 104.039  41.779  1.00  0.00           H  
ATOM   2948  C   THR   191      64.096 103.695  45.221  1.00  0.00           C  
ATOM   2949  O   THR   191      62.918 104.017  45.524  1.00  0.00           O  
ATOM   2950  N   ALA   192      64.453 102.418  45.383  1.00  0.00           N  
ATOM   2951  H   ALA   192      65.421 102.173  45.231  1.00  0.00           H  
ATOM   2952  CA  ALA   192      63.580 101.340  45.851  1.00  0.00           C  
ATOM   2953  HA  ALA   192      62.789 101.163  45.123  1.00  0.00           H  
ATOM   2954  CB  ALA   192      64.306  99.987  45.930  1.00  0.00           C  
ATOM   2955  HB1 ALA   192      63.580  99.285  46.339  1.00  0.00           H  
ATOM   2956  HB2 ALA   192      65.089 100.101  46.680  1.00  0.00           H  
ATOM   2957  HB3 ALA   192      64.718  99.521  45.036  1.00  0.00           H  
ATOM   2958  C   ALA   192      62.896 101.766  47.184  1.00  0.00           C  
ATOM   2959  O   ALA   192      63.587 102.144  48.127  1.00  0.00           O  
ATOM   2960  N   LYS   193      61.541 101.693  47.217  1.00  0.00           N  
ATOM   2961  H   LYS   193      61.176 101.324  46.351  1.00  0.00           H  
ATOM   2962  CA  LYS   193      60.702 102.277  48.192  1.00  0.00           C  
ATOM   2963  HA  LYS   193      61.170 103.147  48.652  1.00  0.00           H  
ATOM   2964  CB  LYS   193      59.310 102.662  47.577  1.00  0.00           C  
ATOM   2965  HB2 LYS   193      58.838 101.767  47.170  1.00  0.00           H  
ATOM   2966  HB3 LYS   193      58.686 102.978  48.412  1.00  0.00           H  
ATOM   2967  CG  LYS   193      59.325 103.666  46.450  1.00  0.00           C  
ATOM   2968  HG2 LYS   193      59.832 103.188  45.611  1.00  0.00           H  
ATOM   2969  HG3 LYS   193      58.269 103.855  46.259  1.00  0.00           H  
ATOM   2970  CD  LYS   193      59.980 105.013  46.829  1.00  0.00           C  
ATOM   2971  HD2 LYS   193      59.393 105.485  47.616  1.00  0.00           H  
ATOM   2972  HD3 LYS   193      60.975 104.863  47.247  1.00  0.00           H  
ATOM   2973  CE  LYS   193      60.082 105.829  45.607  1.00  0.00           C  
ATOM   2974  HE2 LYS   193      60.935 105.441  45.050  1.00  0.00           H  
ATOM   2975  HE3 LYS   193      59.210 105.740  44.960  1.00  0.00           H  
ATOM   2976  NZ  LYS   193      60.202 107.284  45.937  1.00  0.00           N  
ATOM   2977  HZ1 LYS   193      61.002 107.611  46.460  1.00  0.00           H  
ATOM   2978  HZ2 LYS   193      59.370 107.584  46.423  1.00  0.00           H  
ATOM   2979  HZ3 LYS   193      60.202 107.805  45.071  1.00  0.00           H  
ATOM   2980  C   LYS   193      60.459 101.232  49.337  1.00  0.00           C  
ATOM   2981  O   LYS   193      59.929 101.588  50.405  1.00  0.00           O  
ATOM   2982  N   HIE   194      60.686  99.990  49.110  1.00  0.00           N  
ATOM   2983  H   HIE   194      61.129  99.792  48.225  1.00  0.00           H  
ATOM   2984  CA  HIE   194      60.413  98.828  49.983  1.00  0.00           C  
ATOM   2985  HA  HIE   194      60.643  99.041  51.027  1.00  0.00           H  
ATOM   2986  CB  HIE   194      58.933  98.397  49.977  1.00  0.00           C  
ATOM   2987  HB2 HIE   194      58.352  99.279  49.706  1.00  0.00           H  
ATOM   2988  HB3 HIE   194      58.812  97.713  49.138  1.00  0.00           H  
ATOM   2989  CG  HIE   194      58.451  97.773  51.231  1.00  0.00           C  
ATOM   2990  ND1 HIE   194      58.012  96.430  51.332  1.00  0.00           N  
ATOM   2991  CE1 HIE   194      57.872  96.291  52.687  1.00  0.00           C  
ATOM   2992  HE1 HIE   194      57.391  95.434  53.135  1.00  0.00           H  
ATOM   2993  NE2 HIE   194      57.991  97.493  53.281  1.00  0.00           N  
ATOM   2994  HE2 HIE   194      57.914  97.641  54.277  1.00  0.00           H  
ATOM   2995  CD2 HIE   194      58.441  98.406  52.432  1.00  0.00           C  
ATOM   2996  HD2 HIE   194      58.783  99.413  52.620  1.00  0.00           H  
ATOM   2997  C   HIE   194      61.335  97.674  49.599  1.00  0.00           C  
ATOM   2998  O   HIE   194      61.620  97.559  48.391  1.00  0.00           O  
ATOM   2999  N   ILE   195      61.809  96.923  50.572  1.00  0.00           N  
ATOM   3000  H   ILE   195      61.450  97.059  51.506  1.00  0.00           H  
ATOM   3001  CA  ILE   195      62.796  95.773  50.371  1.00  0.00           C  
ATOM   3002  HA  ILE   195      62.587  95.470  49.345  1.00  0.00           H  
ATOM   3003  CB  ILE   195      64.291  96.155  50.379  1.00  0.00           C  
ATOM   3004  HB  ILE   195      64.689  96.347  51.376  1.00  0.00           H  
ATOM   3005  CG2 ILE   195      65.159  95.079  49.697  1.00  0.00           C  
ATOM   3006 HG21 ILE   195      65.228  95.218  48.619  1.00  0.00           H  
ATOM   3007 HG22 ILE   195      64.633  94.144  49.887  1.00  0.00           H  
ATOM   3008 HG23 ILE   195      66.161  95.108  50.127  1.00  0.00           H  
ATOM   3009  CG1 ILE   195      64.596  97.482  49.531  1.00  0.00           C  
ATOM   3010 HG12 ILE   195      65.583  97.563  49.075  1.00  0.00           H  
ATOM   3011 HG13 ILE   195      63.974  97.616  48.646  1.00  0.00           H  
ATOM   3012  CD1 ILE   195      64.507  98.709  50.426  1.00  0.00           C  
ATOM   3013 HD11 ILE   195      64.913  98.509  51.418  1.00  0.00           H  
ATOM   3014 HD12 ILE   195      63.445  98.956  50.454  1.00  0.00           H  
ATOM   3015 HD13 ILE   195      64.921  99.592  49.940  1.00  0.00           H  
ATOM   3016  C   ILE   195      62.595  94.634  51.333  1.00  0.00           C  
ATOM   3017  O   ILE   195      62.819  94.831  52.528  1.00  0.00           O  
ATOM   3018  N   GLU   196      62.318  93.418  50.848  1.00  0.00           N  
ATOM   3019  H   GLU   196      62.132  93.382  49.856  1.00  0.00           H  
ATOM   3020  CA  GLU   196      61.969  92.305  51.711  1.00  0.00           C  
ATOM   3021  HA  GLU   196      62.392  92.517  52.693  1.00  0.00           H  
ATOM   3022  CB  GLU   196      60.393  92.187  51.933  1.00  0.00           C  
ATOM   3023  HB2 GLU   196      59.795  92.017  51.038  1.00  0.00           H  
ATOM   3024  HB3 GLU   196      60.297  91.273  52.518  1.00  0.00           H  
ATOM   3025  CG  GLU   196      59.700  93.294  52.635  1.00  0.00           C  
ATOM   3026  HG2 GLU   196      59.794  94.212  52.055  1.00  0.00           H  
ATOM   3027  HG3 GLU   196      58.614  93.219  52.697  1.00  0.00           H  
ATOM   3028  CD  GLU   196      60.197  93.643  54.018  1.00  0.00           C  
ATOM   3029  OE1 GLU   196      60.938  92.844  54.613  1.00  0.00           O  
ATOM   3030  OE2 GLU   196      59.746  94.693  54.597  1.00  0.00           O  
ATOM   3031  C   GLU   196      62.663  91.021  51.138  1.00  0.00           C  
ATOM   3032  O   GLU   196      62.783  90.883  49.925  1.00  0.00           O  
ATOM   3033  N   GLU   197      62.862  90.018  52.003  1.00  0.00           N  
ATOM   3034  H   GLU   197      62.698  90.210  52.981  1.00  0.00           H  
ATOM   3035  CA  GLU   197      63.042  88.557  51.653  1.00  0.00           C  
ATOM   3036  HA  GLU   197      63.215  88.045  52.600  1.00  0.00           H  
ATOM   3037  CB  GLU   197      61.714  87.920  51.285  1.00  0.00           C  
ATOM   3038  HB2 GLU   197      61.234  88.381  50.422  1.00  0.00           H  
ATOM   3039  HB3 GLU   197      61.781  86.845  51.116  1.00  0.00           H  
ATOM   3040  CG  GLU   197      60.751  88.043  52.465  1.00  0.00           C  
ATOM   3041  HG2 GLU   197      61.251  88.283  53.403  1.00  0.00           H  
ATOM   3042  HG3 GLU   197      60.079  88.890  52.325  1.00  0.00           H  
ATOM   3043  CD  GLU   197      59.806  86.874  52.512  1.00  0.00           C  
ATOM   3044  OE1 GLU   197      59.907  86.210  53.598  1.00  0.00           O  
ATOM   3045  OE2 GLU   197      59.075  86.647  51.520  1.00  0.00           O  
ATOM   3046  C   GLU   197      64.211  88.188  50.644  1.00  0.00           C  
ATOM   3047  O   GLU   197      64.233  87.216  49.904  1.00  0.00           O  
ATOM   3048  N   CYX   198      65.293  88.953  50.697  1.00  0.00           N  
ATOM   3049  H   CYX   198      65.409  89.586  51.476  1.00  0.00           H  
ATOM   3050  CA  CYX   198      66.179  89.057  49.560  1.00  0.00           C  
ATOM   3051  HA  CYX   198      65.537  89.298  48.713  1.00  0.00           H  
ATOM   3052  CB  CYX   198      67.248  90.171  49.777  1.00  0.00           C  
ATOM   3053  HB2 CYX   198      67.606  90.120  50.805  1.00  0.00           H  
ATOM   3054  HB3 CYX   198      68.054  90.088  49.048  1.00  0.00           H  
ATOM   3055  SG  CYX   198      66.504  91.864  49.809  1.00  0.00           S  
ATOM   3056  C   CYX   198      66.900  87.757  49.161  1.00  0.00           C  
ATOM   3057  O   CYX   198      67.377  87.133  50.117  1.00  0.00           O  
ATOM   3058  N   SER   199      67.086  87.432  47.878  1.00  0.00           N  
ATOM   3059  H   SER   199      66.592  87.986  47.193  1.00  0.00           H  
ATOM   3060  CA  SER   199      68.030  86.418  47.513  1.00  0.00           C  
ATOM   3061  HA  SER   199      68.344  85.819  48.367  1.00  0.00           H  
ATOM   3062  CB  SER   199      67.359  85.395  46.583  1.00  0.00           C  
ATOM   3063  HB2 SER   199      67.024  85.906  45.681  1.00  0.00           H  
ATOM   3064  HB3 SER   199      68.043  84.688  46.113  1.00  0.00           H  
ATOM   3065  OG  SER   199      66.205  84.867  47.273  1.00  0.00           O  
ATOM   3066  HG  SER   199      65.473  85.478  47.153  1.00  0.00           H  
ATOM   3067  C   SER   199      69.267  86.913  46.857  1.00  0.00           C  
ATOM   3068  O   SER   199      69.181  87.829  46.002  1.00  0.00           O  
ATOM   3069  N   CYX   200      70.501  86.527  47.291  1.00  0.00           N  
ATOM   3070  H   CYX   200      70.558  85.918  48.095  1.00  0.00           H  
ATOM   3071  CA  CYX   200      71.697  87.239  46.789  1.00  0.00           C  
ATOM   3072  HA  CYX   200      71.445  87.979  46.030  1.00  0.00           H  
ATOM   3073  CB  CYX   200      72.406  87.936  47.962  1.00  0.00           C  
ATOM   3074  HB2 CYX   200      72.906  87.270  48.665  1.00  0.00           H  
ATOM   3075  HB3 CYX   200      73.239  88.516  47.565  1.00  0.00           H  
ATOM   3076  SG  CYX   200      71.290  89.049  48.808  1.00  0.00           S  
ATOM   3077  C   CYX   200      72.682  86.320  46.028  1.00  0.00           C  
ATOM   3078  O   CYX   200      72.447  85.105  46.000  1.00  0.00           O  
ATOM   3079  N   TYR   201      73.654  86.840  45.272  1.00  0.00           N  
ATOM   3080  H   TYR   201      73.674  87.846  45.183  1.00  0.00           H  
ATOM   3081  CA  TYR   201      74.737  86.033  44.546  1.00  0.00           C  
ATOM   3082  HA  TYR   201      75.142  85.202  45.123  1.00  0.00           H  
ATOM   3083  CB  TYR   201      74.117  85.589  43.224  1.00  0.00           C  
ATOM   3084  HB2 TYR   201      74.780  84.946  42.645  1.00  0.00           H  
ATOM   3085  HB3 TYR   201      73.267  84.937  43.425  1.00  0.00           H  
ATOM   3086  CG  TYR   201      73.692  86.637  42.233  1.00  0.00           C  
ATOM   3087  CD1 TYR   201      74.549  87.108  41.239  1.00  0.00           C  
ATOM   3088  HD1 TYR   201      75.546  86.718  41.097  1.00  0.00           H  
ATOM   3089  CE1 TYR   201      74.094  88.028  40.242  1.00  0.00           C  
ATOM   3090  HE1 TYR   201      74.802  88.408  39.520  1.00  0.00           H  
ATOM   3091  CZ  TYR   201      72.797  88.539  40.307  1.00  0.00           C  
ATOM   3092  OH  TYR   201      72.336  89.304  39.311  1.00  0.00           O  
ATOM   3093  HH  TYR   201      73.055  89.856  38.994  1.00  0.00           H  
ATOM   3094  CE2 TYR   201      71.926  88.025  41.279  1.00  0.00           C  
ATOM   3095  HE2 TYR   201      70.945  88.449  41.434  1.00  0.00           H  
ATOM   3096  CD2 TYR   201      72.395  87.116  42.284  1.00  0.00           C  
ATOM   3097  HD2 TYR   201      71.687  86.728  43.001  1.00  0.00           H  
ATOM   3098  C   TYR   201      75.971  86.961  44.160  1.00  0.00           C  
ATOM   3099  O   TYR   201      75.978  88.169  44.482  1.00  0.00           O  
ATOM   3100  N   GLY   202      76.887  86.476  43.318  1.00  0.00           N  
ATOM   3101  H   GLY   202      76.848  85.531  42.966  1.00  0.00           H  
ATOM   3102  CA  GLY   202      78.062  87.217  43.000  1.00  0.00           C  
ATOM   3103  HA2 GLY   202      77.843  88.285  43.006  1.00  0.00           H  
ATOM   3104  HA3 GLY   202      78.800  87.043  43.783  1.00  0.00           H  
ATOM   3105  C   GLY   202      78.776  86.882  41.654  1.00  0.00           C  
ATOM   3106  O   GLY   202      78.888  85.768  41.214  1.00  0.00           O  
ATOM   3107  N   GLH   203      79.291  87.883  40.955  1.00  0.00           N  
ATOM   3108  H   GLH   203      79.052  88.802  41.299  1.00  0.00           H  
ATOM   3109  CA  GLH   203      80.095  87.766  39.666  1.00  0.00           C  
ATOM   3110  HA  GLH   203      80.781  86.919  39.679  1.00  0.00           H  
ATOM   3111  CB  GLH   203      79.118  87.595  38.545  1.00  0.00           C  
ATOM   3112  HB2 GLH   203      79.711  87.497  37.636  1.00  0.00           H  
ATOM   3113  HB3 GLH   203      78.601  86.642  38.658  1.00  0.00           H  
ATOM   3114  CG  GLH   203      78.171  88.775  38.265  1.00  0.00           C  
ATOM   3115  HG2 GLH   203      77.444  88.943  39.060  1.00  0.00           H  
ATOM   3116  HG3 GLH   203      78.771  89.680  38.179  1.00  0.00           H  
ATOM   3117  CD  GLH   203      77.288  88.653  37.010  1.00  0.00           C  
ATOM   3118  OE1 GLH   203      76.047  88.931  37.018  1.00  0.00           O  
ATOM   3119  OE2 GLH   203      77.894  88.282  35.845  1.00  0.00           O  
ATOM   3120  HE2 GLH   203      77.306  88.276  35.086  1.00  0.00           H  
ATOM   3121  C   GLH   203      80.895  89.029  39.433  1.00  0.00           C  
ATOM   3122  O   GLH   203      80.502  90.058  40.071  1.00  0.00           O  
ATOM   3123  N   ARG   204      81.932  89.105  38.579  1.00  0.00           N  
ATOM   3124  H   ARG   204      82.376  88.301  38.158  1.00  0.00           H  
ATOM   3125  CA  ARG   204      82.711  90.423  38.349  1.00  0.00           C  
ATOM   3126  HA  ARG   204      83.594  90.151  37.771  1.00  0.00           H  
ATOM   3127  CB  ARG   204      82.095  91.318  37.252  1.00  0.00           C  
ATOM   3128  HB2 ARG   204      81.139  91.694  37.615  1.00  0.00           H  
ATOM   3129  HB3 ARG   204      82.706  92.216  37.156  1.00  0.00           H  
ATOM   3130  CG  ARG   204      81.918  90.702  35.891  1.00  0.00           C  
ATOM   3131  HG2 ARG   204      82.850  90.234  35.572  1.00  0.00           H  
ATOM   3132  HG3 ARG   204      81.214  89.870  35.922  1.00  0.00           H  
ATOM   3133  CD  ARG   204      81.332  91.710  34.804  1.00  0.00           C  
ATOM   3134  HD2 ARG   204      81.978  92.580  34.927  1.00  0.00           H  
ATOM   3135  HD3 ARG   204      81.435  91.355  33.779  1.00  0.00           H  
ATOM   3136  NE  ARG   204      79.957  92.060  35.141  1.00  0.00           N  
ATOM   3137  HE  ARG   204      79.807  92.873  35.720  1.00  0.00           H  
ATOM   3138  CZ  ARG   204      78.901  91.486  34.653  1.00  0.00           C  
ATOM   3139  NH1 ARG   204      78.985  90.509  33.807  1.00  0.00           N  
ATOM   3140 HH11 ARG   204      79.906  90.326  33.434  1.00  0.00           H  
ATOM   3141 HH12 ARG   204      78.145  90.015  33.543  1.00  0.00           H  
ATOM   3142  NH2 ARG   204      77.734  91.798  35.083  1.00  0.00           N  
ATOM   3143 HH21 ARG   204      77.727  92.268  35.977  1.00  0.00           H  
ATOM   3144 HH22 ARG   204      77.009  91.215  34.691  1.00  0.00           H  
ATOM   3145  C   ARG   204      83.191  91.205  39.542  1.00  0.00           C  
ATOM   3146  O   ARG   204      83.198  92.435  39.519  1.00  0.00           O  
ATOM   3147  N   ALA   205      83.541  90.517  40.612  1.00  0.00           N  
ATOM   3148  H   ALA   205      83.547  89.521  40.446  1.00  0.00           H  
ATOM   3149  CA  ALA   205      83.963  91.027  41.885  1.00  0.00           C  
ATOM   3150  HA  ALA   205      84.178  90.161  42.510  1.00  0.00           H  
ATOM   3151  CB  ALA   205      85.325  91.721  41.890  1.00  0.00           C  
ATOM   3152  HB1 ALA   205      85.319  92.637  41.300  1.00  0.00           H  
ATOM   3153  HB2 ALA   205      86.044  91.030  41.452  1.00  0.00           H  
ATOM   3154  HB3 ALA   205      85.560  91.834  42.949  1.00  0.00           H  
ATOM   3155  C   ALA   205      82.871  91.767  42.651  1.00  0.00           C  
ATOM   3156  O   ALA   205      83.161  92.580  43.500  1.00  0.00           O  
ATOM   3157  N   GLU   206      81.573  91.609  42.308  1.00  0.00           N  
ATOM   3158  H   GLU   206      81.422  90.998  41.518  1.00  0.00           H  
ATOM   3159  CA  GLU   206      80.342  92.293  42.915  1.00  0.00           C  
ATOM   3160  HA  GLU   206      80.656  92.860  43.792  1.00  0.00           H  
ATOM   3161  CB  GLU   206      79.745  93.150  41.877  1.00  0.00           C  
ATOM   3162  HB2 GLU   206      80.560  93.749  41.471  1.00  0.00           H  
ATOM   3163  HB3 GLU   206      79.312  92.541  41.084  1.00  0.00           H  
ATOM   3164  CG  GLU   206      78.620  94.022  42.427  1.00  0.00           C  
ATOM   3165  HG2 GLU   206      77.795  93.396  42.767  1.00  0.00           H  
ATOM   3166  HG3 GLU   206      78.890  94.568  43.331  1.00  0.00           H  
ATOM   3167  CD  GLU   206      78.068  94.985  41.371  1.00  0.00           C  
ATOM   3168  OE1 GLU   206      78.182  96.228  41.438  1.00  0.00           O  
ATOM   3169  OE2 GLU   206      77.565  94.450  40.358  1.00  0.00           O  
ATOM   3170  C   GLU   206      79.374  91.208  43.483  1.00  0.00           C  
ATOM   3171  O   GLU   206      79.147  90.162  42.863  1.00  0.00           O  
ATOM   3172  N   ILE   207      78.644  91.680  44.600  1.00  0.00           N  
ATOM   3173  H   ILE   207      78.836  92.595  44.982  1.00  0.00           H  
ATOM   3174  CA  ILE   207      77.420  91.016  45.079  1.00  0.00           C  
ATOM   3175  HA  ILE   207      77.481  89.979  44.748  1.00  0.00           H  
ATOM   3176  CB  ILE   207      77.368  91.043  46.655  1.00  0.00           C  
ATOM   3177  HB  ILE   207      77.656  92.056  46.937  1.00  0.00           H  
ATOM   3178  CG2 ILE   207      75.962  90.714  47.278  1.00  0.00           C  
ATOM   3179 HG21 ILE   207      75.898  91.006  48.326  1.00  0.00           H  
ATOM   3180 HG22 ILE   207      75.662  89.671  47.177  1.00  0.00           H  
ATOM   3181 HG23 ILE   207      75.171  91.238  46.741  1.00  0.00           H  
ATOM   3182  CG1 ILE   207      78.352  90.071  47.389  1.00  0.00           C  
ATOM   3183 HG12 ILE   207      78.063  89.811  48.407  1.00  0.00           H  
ATOM   3184 HG13 ILE   207      78.230  89.087  46.935  1.00  0.00           H  
ATOM   3185  CD1 ILE   207      79.881  90.412  47.450  1.00  0.00           C  
ATOM   3186 HD11 ILE   207      79.895  91.454  47.767  1.00  0.00           H  
ATOM   3187 HD12 ILE   207      80.409  90.270  46.507  1.00  0.00           H  
ATOM   3188 HD13 ILE   207      80.354  89.745  48.172  1.00  0.00           H  
ATOM   3189  C   ILE   207      76.156  91.598  44.445  1.00  0.00           C  
ATOM   3190  O   ILE   207      76.176  92.824  44.440  1.00  0.00           O  
ATOM   3191  N   THR   208      75.133  90.856  43.892  1.00  0.00           N  
ATOM   3192  H   THR   208      75.189  89.855  44.014  1.00  0.00           H  
ATOM   3193  CA  THR   208      73.830  91.441  43.674  1.00  0.00           C  
ATOM   3194  HA  THR   208      73.879  92.497  43.939  1.00  0.00           H  
ATOM   3195  CB  THR   208      73.424  91.303  42.191  1.00  0.00           C  
ATOM   3196  HB  THR   208      73.478  90.217  42.114  1.00  0.00           H  
ATOM   3197  CG2 THR   208      72.078  91.806  41.772  1.00  0.00           C  
ATOM   3198 HG21 THR   208      71.995  91.940  40.693  1.00  0.00           H  
ATOM   3199 HG22 THR   208      71.879  92.815  42.135  1.00  0.00           H  
ATOM   3200 HG23 THR   208      71.304  91.153  42.173  1.00  0.00           H  
ATOM   3201  OG1 THR   208      74.363  92.068  41.463  1.00  0.00           O  
ATOM   3202  HG1 THR   208      75.111  91.554  41.150  1.00  0.00           H  
ATOM   3203  C   THR   208      72.841  90.789  44.592  1.00  0.00           C  
ATOM   3204  O   THR   208      72.945  89.547  44.810  1.00  0.00           O  
ATOM   3205  N   CYX   209      71.930  91.571  45.246  1.00  0.00           N  
ATOM   3206  H   CYX   209      72.089  92.568  45.225  1.00  0.00           H  
ATOM   3207  CA  CYX   209      70.816  91.048  45.968  1.00  0.00           C  
ATOM   3208  HA  CYX   209      70.970  89.981  46.132  1.00  0.00           H  
ATOM   3209  CB  CYX   209      70.809  91.725  47.334  1.00  0.00           C  
ATOM   3210  HB2 CYX   209      71.118  92.762  47.204  1.00  0.00           H  
ATOM   3211  HB3 CYX   209      69.838  91.624  47.818  1.00  0.00           H  
ATOM   3212  SG  CYX   209      71.941  90.932  48.431  1.00  0.00           S  
ATOM   3213  C   CYX   209      69.524  91.378  45.201  1.00  0.00           C  
ATOM   3214  O   CYX   209      69.456  92.461  44.708  1.00  0.00           O  
ATOM   3215  N   THR   210      68.469  90.504  45.378  1.00  0.00           N  
ATOM   3216  H   THR   210      68.688  89.729  45.988  1.00  0.00           H  
ATOM   3217  CA  THR   210      67.240  90.602  44.527  1.00  0.00           C  
ATOM   3218  HA  THR   210      67.102  91.608  44.130  1.00  0.00           H  
ATOM   3219  CB  THR   210      67.287  89.773  43.265  1.00  0.00           C  
ATOM   3220  HB  THR   210      66.415  89.783  42.612  1.00  0.00           H  
ATOM   3221  CG2 THR   210      68.602  89.938  42.524  1.00  0.00           C  
ATOM   3222 HG21 THR   210      68.705  90.943  42.114  1.00  0.00           H  
ATOM   3223 HG22 THR   210      68.469  89.311  41.643  1.00  0.00           H  
ATOM   3224 HG23 THR   210      69.461  89.638  43.125  1.00  0.00           H  
ATOM   3225  OG1 THR   210      67.351  88.397  43.622  1.00  0.00           O  
ATOM   3226  HG1 THR   210      67.869  88.369  44.430  1.00  0.00           H  
ATOM   3227  C   THR   210      66.030  90.223  45.396  1.00  0.00           C  
ATOM   3228  O   THR   210      66.123  89.231  46.076  1.00  0.00           O  
ATOM   3229  N   CYX   211      64.947  90.990  45.551  1.00  0.00           N  
ATOM   3230  H   CYX   211      64.782  91.673  44.826  1.00  0.00           H  
ATOM   3231  CA  CYX   211      64.161  91.159  46.761  1.00  0.00           C  
ATOM   3232  HA  CYX   211      64.292  90.372  47.504  1.00  0.00           H  
ATOM   3233  CB  CYX   211      64.646  92.524  47.346  1.00  0.00           C  
ATOM   3234  HB2 CYX   211      64.393  93.339  46.668  1.00  0.00           H  
ATOM   3235  HB3 CYX   211      63.976  92.672  48.193  1.00  0.00           H  
ATOM   3236  SG  CYX   211      66.391  92.514  47.906  1.00  0.00           S  
ATOM   3237  C   CYX   211      62.634  91.156  46.396  1.00  0.00           C  
ATOM   3238  O   CYX   211      62.201  90.888  45.247  1.00  0.00           O  
ATOM   3239  N   ARG   212      61.818  91.363  47.387  1.00  0.00           N  
ATOM   3240  H   ARG   212      62.263  91.476  48.286  1.00  0.00           H  
ATOM   3241  CA  ARG   212      60.351  91.459  47.420  1.00  0.00           C  
ATOM   3242  HA  ARG   212      59.949  91.133  46.461  1.00  0.00           H  
ATOM   3243  CB  ARG   212      59.910  90.542  48.525  1.00  0.00           C  
ATOM   3244  HB2 ARG   212      60.124  89.503  48.273  1.00  0.00           H  
ATOM   3245  HB3 ARG   212      60.467  90.701  49.449  1.00  0.00           H  
ATOM   3246  CG  ARG   212      58.422  90.580  48.840  1.00  0.00           C  
ATOM   3247  HG2 ARG   212      58.026  91.582  49.007  1.00  0.00           H  
ATOM   3248  HG3 ARG   212      57.824  90.200  48.011  1.00  0.00           H  
ATOM   3249  CD  ARG   212      58.171  89.633  50.048  1.00  0.00           C  
ATOM   3250  HD2 ARG   212      58.246  88.599  49.711  1.00  0.00           H  
ATOM   3251  HD3 ARG   212      58.959  89.876  50.761  1.00  0.00           H  
ATOM   3252  NE  ARG   212      56.839  89.745  50.642  1.00  0.00           N  
ATOM   3253  HE  ARG   212      56.286  90.585  50.546  1.00  0.00           H  
ATOM   3254  CZ  ARG   212      56.188  88.796  51.327  1.00  0.00           C  
ATOM   3255  NH1 ARG   212      56.600  87.587  51.459  1.00  0.00           N  
ATOM   3256 HH11 ARG   212      57.588  87.450  51.304  1.00  0.00           H  
ATOM   3257 HH12 ARG   212      56.089  86.946  52.049  1.00  0.00           H  
ATOM   3258  NH2 ARG   212      55.049  88.975  51.872  1.00  0.00           N  
ATOM   3259 HH21 ARG   212      54.448  89.778  51.756  1.00  0.00           H  
ATOM   3260 HH22 ARG   212      54.594  88.103  52.104  1.00  0.00           H  
ATOM   3261  C   ARG   212      59.932  92.914  47.734  1.00  0.00           C  
ATOM   3262  O   ARG   212      60.631  93.626  48.495  1.00  0.00           O  
ATOM   3263  N   AP1   213      58.773  93.314  47.141  1.00  0.00           N  
ATOM   3264  H   AP1   213      58.214  92.736  46.530  1.00  0.00           H  
ATOM   3265  CA  AP1   213      58.132  94.585  47.553  1.00  0.00           C  
ATOM   3266  HA  AP1   213      58.636  95.024  48.414  1.00  0.00           H  
ATOM   3267  CB  AP1   213      58.172  95.613  46.511  1.00  0.00           C  
ATOM   3268  HB2 AP1   213      59.232  95.762  46.306  1.00  0.00           H  
ATOM   3269  HB3 AP1   213      57.647  95.103  45.704  1.00  0.00           H  
ATOM   3270  CG  AP1   213      57.619  97.030  46.823  1.00  0.00           C  
ATOM   3271  OD1 AP1   213      56.708  97.184  47.648  1.00  0.00           O  
ATOM   3272  OD2 AP1   213      57.819  97.962  46.037  1.00  0.00           O  
ATOM   3273  C   AP1   213      56.685  94.229  48.052  1.00  0.00           C  
ATOM   3274  O   AP1   213      56.105  93.257  47.656  1.00  0.00           O  
ATOM   3275  N   ASN   214      56.371  94.743  49.262  1.00  0.00           N  
ATOM   3276  H   ASN   214      56.934  95.501  49.620  1.00  0.00           H  
ATOM   3277  CA  ASN   214      55.222  94.396  50.076  1.00  0.00           C  
ATOM   3278  HA  ASN   214      54.550  93.799  49.459  1.00  0.00           H  
ATOM   3279  CB  ASN   214      55.641  93.448  51.193  1.00  0.00           C  
ATOM   3280  HB2 ASN   214      56.374  92.761  50.770  1.00  0.00           H  
ATOM   3281  HB3 ASN   214      56.048  94.058  52.000  1.00  0.00           H  
ATOM   3282  CG  ASN   214      54.531  92.659  51.845  1.00  0.00           C  
ATOM   3283  OD1 ASN   214      54.151  91.622  51.299  1.00  0.00           O  
ATOM   3284  ND2 ASN   214      53.961  93.071  52.976  1.00  0.00           N  
ATOM   3285 HD21 ASN   214      54.199  93.979  53.351  1.00  0.00           H  
ATOM   3286 HD22 ASN   214      53.195  92.555  53.385  1.00  0.00           H  
ATOM   3287  C   ASN   214      54.375  95.683  50.425  1.00  0.00           C  
ATOM   3288  O   ASN   214      53.162  95.641  50.428  1.00  0.00           O  
ATOM   3289  N   TRP   215      54.942  96.859  50.559  1.00  0.00           N  
ATOM   3290  H   TRP   215      55.908  97.033  50.321  1.00  0.00           H  
ATOM   3291  CA  TRP   215      54.200  98.144  50.533  1.00  0.00           C  
ATOM   3292  HA  TRP   215      53.416  97.946  51.263  1.00  0.00           H  
ATOM   3293  CB  TRP   215      55.113  99.235  50.997  1.00  0.00           C  
ATOM   3294  HB2 TRP   215      55.489  99.027  51.999  1.00  0.00           H  
ATOM   3295  HB3 TRP   215      55.948  99.262  50.297  1.00  0.00           H  
ATOM   3296  CG  TRP   215      54.613 100.686  51.294  1.00  0.00           C  
ATOM   3297  CD1 TRP   215      53.383 101.169  51.129  1.00  0.00           C  
ATOM   3298  HD1 TRP   215      52.591 100.508  50.811  1.00  0.00           H  
ATOM   3299  NE1 TRP   215      53.281 102.492  51.374  1.00  0.00           N  
ATOM   3300  HE1 TRP   215      52.481 103.101  51.273  1.00  0.00           H  
ATOM   3301  CE2 TRP   215      54.510 102.956  51.715  1.00  0.00           C  
ATOM   3302  CZ2 TRP   215      55.036 104.299  51.927  1.00  0.00           C  
ATOM   3303  HZ2 TRP   215      54.365 105.145  51.953  1.00  0.00           H  
ATOM   3304  CH2 TRP   215      56.439 104.502  52.040  1.00  0.00           C  
ATOM   3305  HH2 TRP   215      56.770 105.497  52.298  1.00  0.00           H  
ATOM   3306  CZ3 TRP   215      57.293 103.479  51.748  1.00  0.00           C  
ATOM   3307  HZ3 TRP   215      58.336 103.753  51.806  1.00  0.00           H  
ATOM   3308  CE3 TRP   215      56.847 102.204  51.464  1.00  0.00           C  
ATOM   3309  HE3 TRP   215      57.581 101.467  51.174  1.00  0.00           H  
ATOM   3310  CD2 TRP   215      55.434 101.884  51.545  1.00  0.00           C  
ATOM   3311  C   TRP   215      53.531  98.482  49.209  1.00  0.00           C  
ATOM   3312  O   TRP   215      52.327  98.816  49.241  1.00  0.00           O  
ATOM   3313  N   GLN   216      54.205  98.319  48.035  1.00  0.00           N  
ATOM   3314  H   GLN   216      55.186  98.091  47.954  1.00  0.00           H  
ATOM   3315  CA  GLN   216      53.519  98.866  46.808  1.00  0.00           C  
ATOM   3316  HA  GLN   216      52.464  98.839  47.079  1.00  0.00           H  
ATOM   3317  CB  GLN   216      53.986 100.327  46.527  1.00  0.00           C  
ATOM   3318  HB2 GLN   216      55.069 100.218  46.462  1.00  0.00           H  
ATOM   3319  HB3 GLN   216      53.489 100.685  45.626  1.00  0.00           H  
ATOM   3320  CG  GLN   216      53.713 101.323  47.566  1.00  0.00           C  
ATOM   3321  HG2 GLN   216      52.627 101.310  47.659  1.00  0.00           H  
ATOM   3322  HG3 GLN   216      54.107 101.081  48.553  1.00  0.00           H  
ATOM   3323  CD  GLN   216      54.197 102.739  47.191  1.00  0.00           C  
ATOM   3324  OE1 GLN   216      54.198 103.133  46.005  1.00  0.00           O  
ATOM   3325  NE2 GLN   216      54.640 103.573  48.066  1.00  0.00           N  
ATOM   3326 HE21 GLN   216      54.855 104.486  47.694  1.00  0.00           H  
ATOM   3327 HE22 GLN   216      54.623 103.375  49.057  1.00  0.00           H  
ATOM   3328  C   GLN   216      53.641  98.035  45.508  1.00  0.00           C  
ATOM   3329  O   GLN   216      52.821  98.130  44.612  1.00  0.00           O  
ATOM   3330  N   GY1   217      54.659  97.106  45.430  1.00  0.00           N  
ATOM   3331  H   GY1   217      55.222  96.987  46.259  1.00  0.00           H  
ATOM   3332  CA  GY1   217      55.172  96.597  44.144  1.00  0.00           C  
ATOM   3333  HA2 GY1   217      54.926  97.206  43.275  1.00  0.00           H  
ATOM   3334  HA3 GY1   217      56.256  96.699  44.198  1.00  0.00           H  
ATOM   3335  C   GY1   217      55.008  95.111  43.894  1.00  0.00           C  
ATOM   3336  O   GY1   217      55.378  94.287  44.744  1.00  0.00           O  
ATOM   3337  N   SER   218      54.807  94.939  42.600  1.00  0.00           N  
ATOM   3338  H   SER   218      54.533  95.784  42.120  1.00  0.00           H  
ATOM   3339  CA  SER   218      54.823  93.711  41.804  1.00  0.00           C  
ATOM   3340  HA  SER   218      54.916  92.885  42.509  1.00  0.00           H  
ATOM   3341  CB  SER   218      53.477  93.424  41.062  1.00  0.00           C  
ATOM   3342  HB2 SER   218      53.675  92.494  40.529  1.00  0.00           H  
ATOM   3343  HB3 SER   218      52.670  93.311  41.786  1.00  0.00           H  
ATOM   3344  OG  SER   218      53.089  94.529  40.266  1.00  0.00           O  
ATOM   3345  HG  SER   218      52.636  95.126  40.866  1.00  0.00           H  
ATOM   3346  C   SER   218      56.115  93.485  40.806  1.00  0.00           C  
ATOM   3347  O   SER   218      56.381  92.332  40.367  1.00  0.00           O  
ATOM   3348  N   ASN   219      56.937  94.504  40.573  1.00  0.00           N  
ATOM   3349  H   ASN   219      56.662  95.420  40.898  1.00  0.00           H  
ATOM   3350  CA  ASN   219      58.220  94.509  39.909  1.00  0.00           C  
ATOM   3351  HA  ASN   219      58.266  93.569  39.359  1.00  0.00           H  
ATOM   3352  CB  ASN   219      58.371  95.745  39.061  1.00  0.00           C  
ATOM   3353  HB2 ASN   219      59.434  95.822  38.834  1.00  0.00           H  
ATOM   3354  HB3 ASN   219      57.934  95.594  38.074  1.00  0.00           H  
ATOM   3355  CG  ASN   219      58.043  97.096  39.722  1.00  0.00           C  
ATOM   3356  OD1 ASN   219      57.137  97.235  40.514  1.00  0.00           O  
ATOM   3357  ND2 ASN   219      58.743  98.117  39.351  1.00  0.00           N  
ATOM   3358 HD21 ASN   219      59.377  98.094  38.565  1.00  0.00           H  
ATOM   3359 HD22 ASN   219      58.606  99.062  39.680  1.00  0.00           H  
ATOM   3360  C   ASN   219      59.214  94.533  41.159  1.00  0.00           C  
ATOM   3361  O   ASN   219      58.964  95.226  42.142  1.00  0.00           O  
ATOM   3362  N   ARG   220      60.254  93.719  41.092  1.00  0.00           N  
ATOM   3363  H   ARG   220      60.334  93.169  40.249  1.00  0.00           H  
ATOM   3364  CA  ARG   220      61.128  93.361  42.245  1.00  0.00           C  
ATOM   3365  HA  ARG   220      60.438  93.289  43.086  1.00  0.00           H  
ATOM   3366  CB  ARG   220      61.923  92.078  42.092  1.00  0.00           C  
ATOM   3367  HB2 ARG   220      62.376  92.082  41.100  1.00  0.00           H  
ATOM   3368  HB3 ARG   220      62.675  91.930  42.867  1.00  0.00           H  
ATOM   3369  CG  ARG   220      61.023  90.860  42.003  1.00  0.00           C  
ATOM   3370  HG2 ARG   220      60.296  90.982  42.806  1.00  0.00           H  
ATOM   3371  HG3 ARG   220      60.559  91.005  41.027  1.00  0.00           H  
ATOM   3372  CD  ARG   220      61.661  89.438  42.152  1.00  0.00           C  
ATOM   3373  HD2 ARG   220      62.099  89.137  41.201  1.00  0.00           H  
ATOM   3374  HD3 ARG   220      62.384  89.491  42.967  1.00  0.00           H  
ATOM   3375  NE  ARG   220      60.682  88.474  42.494  1.00  0.00           N  
ATOM   3376  HE  ARG   220      60.325  87.877  41.762  1.00  0.00           H  
ATOM   3377  CZ  ARG   220      60.103  88.136  43.637  1.00  0.00           C  
ATOM   3378  NH1 ARG   220      60.470  88.842  44.669  1.00  0.00           N  
ATOM   3379 HH11 ARG   220      61.217  89.475  44.421  1.00  0.00           H  
ATOM   3380 HH12 ARG   220      60.198  88.507  45.582  1.00  0.00           H  
ATOM   3381  NH2 ARG   220      59.144  87.234  43.753  1.00  0.00           N  
ATOM   3382 HH21 ARG   220      58.843  86.717  42.939  1.00  0.00           H  
ATOM   3383 HH22 ARG   220      58.768  86.982  44.656  1.00  0.00           H  
ATOM   3384  C   ARG   220      62.129  94.525  42.554  1.00  0.00           C  
ATOM   3385  O   ARG   220      62.687  95.083  41.603  1.00  0.00           O  
ATOM   3386  N   PRO   221      62.574  94.803  43.832  1.00  0.00           N  
ATOM   3387  CD  PRO   221      61.868  94.512  45.091  1.00  0.00           C  
ATOM   3388  HD2 PRO   221      62.172  93.520  45.427  1.00  0.00           H  
ATOM   3389  HD3 PRO   221      60.794  94.542  44.908  1.00  0.00           H  
ATOM   3390  CG  PRO   221      62.307  95.598  46.111  1.00  0.00           C  
ATOM   3391  HG2 PRO   221      62.600  95.064  47.014  1.00  0.00           H  
ATOM   3392  HG3 PRO   221      61.447  96.234  46.321  1.00  0.00           H  
ATOM   3393  CB  PRO   221      63.494  96.284  45.456  1.00  0.00           C  
ATOM   3394  HB2 PRO   221      64.332  96.294  46.154  1.00  0.00           H  
ATOM   3395  HB3 PRO   221      63.195  97.309  45.236  1.00  0.00           H  
ATOM   3396  CA  PRO   221      63.746  95.575  44.117  1.00  0.00           C  
ATOM   3397  HA  PRO   221      63.877  96.341  43.352  1.00  0.00           H  
ATOM   3398  C   PRO   221      65.007  94.741  44.038  1.00  0.00           C  
ATOM   3399  O   PRO   221      64.997  93.504  44.165  1.00  0.00           O  
ATOM   3400  N   VAL   222      66.094  95.454  43.871  1.00  0.00           N  
ATOM   3401  H   VAL   222      65.997  96.457  43.801  1.00  0.00           H  
ATOM   3402  CA  VAL   222      67.455  94.909  43.597  1.00  0.00           C  
ATOM   3403  HA  VAL   222      67.499  93.897  43.999  1.00  0.00           H  
ATOM   3404  CB  VAL   222      67.658  94.993  42.120  1.00  0.00           C  
ATOM   3405  HB  VAL   222      67.711  96.057  41.890  1.00  0.00           H  
ATOM   3406  CG1 VAL   222      69.042  94.404  41.677  1.00  0.00           C  
ATOM   3407 HG11 VAL   222      69.227  94.442  40.604  1.00  0.00           H  
ATOM   3408 HG12 VAL   222      69.879  94.877  42.190  1.00  0.00           H  
ATOM   3409 HG13 VAL   222      69.041  93.356  41.979  1.00  0.00           H  
ATOM   3410  CG2 VAL   222      66.504  94.439  41.314  1.00  0.00           C  
ATOM   3411 HG21 VAL   222      66.217  93.505  41.797  1.00  0.00           H  
ATOM   3412 HG22 VAL   222      66.785  94.441  40.261  1.00  0.00           H  
ATOM   3413 HG23 VAL   222      65.755  95.229  41.261  1.00  0.00           H  
ATOM   3414  C   VAL   222      68.467  95.758  44.355  1.00  0.00           C  
ATOM   3415  O   VAL   222      68.231  96.899  44.564  1.00  0.00           O  
ATOM   3416  N   ILE   223      69.639  95.260  44.777  1.00  0.00           N  
ATOM   3417  H   ILE   223      69.751  94.268  44.620  1.00  0.00           H  
ATOM   3418  CA  ILE   223      70.782  95.976  45.429  1.00  0.00           C  
ATOM   3419  HA  ILE   223      70.608  97.041  45.275  1.00  0.00           H  
ATOM   3420  CB  ILE   223      70.929  95.778  46.974  1.00  0.00           C  
ATOM   3421  HB  ILE   223      71.287  94.759  47.121  1.00  0.00           H  
ATOM   3422  CG2 ILE   223      71.907  96.772  47.544  1.00  0.00           C  
ATOM   3423 HG21 ILE   223      72.016  96.713  48.627  1.00  0.00           H  
ATOM   3424 HG22 ILE   223      71.399  97.731  47.439  1.00  0.00           H  
ATOM   3425 HG23 ILE   223      72.885  96.776  47.063  1.00  0.00           H  
ATOM   3426  CG1 ILE   223      69.646  95.953  47.771  1.00  0.00           C  
ATOM   3427 HG12 ILE   223      69.266  96.969  47.877  1.00  0.00           H  
ATOM   3428 HG13 ILE   223      68.933  95.363  47.197  1.00  0.00           H  
ATOM   3429  CD1 ILE   223      69.713  95.254  49.159  1.00  0.00           C  
ATOM   3430 HD11 ILE   223      70.392  94.402  49.127  1.00  0.00           H  
ATOM   3431 HD12 ILE   223      68.673  94.948  49.275  1.00  0.00           H  
ATOM   3432 HD13 ILE   223      69.993  95.933  49.964  1.00  0.00           H  
ATOM   3433  C   ILE   223      72.096  95.458  44.714  1.00  0.00           C  
ATOM   3434  O   ILE   223      72.266  94.250  44.509  1.00  0.00           O  
ATOM   3435  N   ARG   224      73.039  96.335  44.402  1.00  0.00           N  
ATOM   3436  H   ARG   224      72.820  97.314  44.524  1.00  0.00           H  
ATOM   3437  CA  ARG   224      74.487  95.988  43.986  1.00  0.00           C  
ATOM   3438  HA  ARG   224      74.529  94.899  43.985  1.00  0.00           H  
ATOM   3439  CB  ARG   224      74.841  96.399  42.586  1.00  0.00           C  
ATOM   3440  HB2 ARG   224      75.133  97.449  42.605  1.00  0.00           H  
ATOM   3441  HB3 ARG   224      75.720  95.852  42.243  1.00  0.00           H  
ATOM   3442  CG  ARG   224      73.700  96.050  41.599  1.00  0.00           C  
ATOM   3443  HG2 ARG   224      73.374  95.015  41.506  1.00  0.00           H  
ATOM   3444  HG3 ARG   224      72.784  96.582  41.856  1.00  0.00           H  
ATOM   3445  CD  ARG   224      74.013  96.685  40.239  1.00  0.00           C  
ATOM   3446  HD2 ARG   224      73.094  96.605  39.658  1.00  0.00           H  
ATOM   3447  HD3 ARG   224      74.207  97.735  40.462  1.00  0.00           H  
ATOM   3448  NE  ARG   224      75.127  96.019  39.630  1.00  0.00           N  
ATOM   3449  HE  ARG   224      75.502  95.299  40.230  1.00  0.00           H  
ATOM   3450  CZ  ARG   224      75.652  96.394  38.479  1.00  0.00           C  
ATOM   3451  NH1 ARG   224      74.932  97.138  37.710  1.00  0.00           N  
ATOM   3452 HH11 ARG   224      74.003  97.317  38.063  1.00  0.00           H  
ATOM   3453 HH12 ARG   224      75.102  97.068  36.716  1.00  0.00           H  
ATOM   3454  NH2 ARG   224      76.712  95.786  38.037  1.00  0.00           N  
ATOM   3455 HH21 ARG   224      77.157  95.237  38.759  1.00  0.00           H  
ATOM   3456 HH22 ARG   224      77.182  96.086  37.195  1.00  0.00           H  
ATOM   3457  C   ARG   224      75.455  96.435  45.110  1.00  0.00           C  
ATOM   3458  O   ARG   224      75.232  97.589  45.560  1.00  0.00           O  
ATOM   3459  N   ILE   225      76.426  95.623  45.511  1.00  0.00           N  
ATOM   3460  H   ILE   225      76.488  94.782  44.956  1.00  0.00           H  
ATOM   3461  CA  ILE   225      77.367  95.703  46.631  1.00  0.00           C  
ATOM   3462  HA  ILE   225      77.277  96.747  46.929  1.00  0.00           H  
ATOM   3463  CB  ILE   225      76.886  95.021  47.913  1.00  0.00           C  
ATOM   3464  HB  ILE   225      76.908  93.948  47.724  1.00  0.00           H  
ATOM   3465  CG2 ILE   225      77.957  95.254  48.998  1.00  0.00           C  
ATOM   3466 HG21 ILE   225      77.672  94.739  49.916  1.00  0.00           H  
ATOM   3467 HG22 ILE   225      78.021  96.307  49.271  1.00  0.00           H  
ATOM   3468 HG23 ILE   225      78.889  94.786  48.679  1.00  0.00           H  
ATOM   3469  CG1 ILE   225      75.485  95.273  48.340  1.00  0.00           C  
ATOM   3470 HG12 ILE   225      75.477  95.573  49.388  1.00  0.00           H  
ATOM   3471 HG13 ILE   225      74.960  96.079  47.827  1.00  0.00           H  
ATOM   3472  CD1 ILE   225      74.626  94.065  48.322  1.00  0.00           C  
ATOM   3473 HD11 ILE   225      75.076  93.257  48.899  1.00  0.00           H  
ATOM   3474 HD12 ILE   225      74.511  93.638  47.325  1.00  0.00           H  
ATOM   3475 HD13 ILE   225      73.620  94.290  48.677  1.00  0.00           H  
ATOM   3476  C   ILE   225      78.856  95.481  46.222  1.00  0.00           C  
ATOM   3477  O   ILE   225      79.143  94.399  45.750  1.00  0.00           O  
ATOM   3478  N   ASP   226      79.722  96.418  46.389  1.00  0.00           N  
ATOM   3479  H   ASP   226      79.335  97.267  46.776  1.00  0.00           H  
ATOM   3480  CA  ASP   226      81.124  96.170  46.268  1.00  0.00           C  
ATOM   3481  HA  ASP   226      81.113  95.339  45.563  1.00  0.00           H  
ATOM   3482  CB  ASP   226      81.779  97.500  45.666  1.00  0.00           C  
ATOM   3483  HB2 ASP   226      81.122  97.833  44.862  1.00  0.00           H  
ATOM   3484  HB3 ASP   226      81.986  98.268  46.411  1.00  0.00           H  
ATOM   3485  CG  ASP   226      83.164  97.241  45.077  1.00  0.00           C  
ATOM   3486  OD1 ASP   226      83.705  96.183  45.476  1.00  0.00           O  
ATOM   3487  OD2 ASP   226      83.781  98.132  44.459  1.00  0.00           O  
ATOM   3488  C   ASP   226      81.730  95.679  47.562  1.00  0.00           C  
ATOM   3489  O   ASP   226      81.560  96.420  48.563  1.00  0.00           O  
ATOM   3490  N   PRO   227      82.322  94.412  47.613  1.00  0.00           N  
ATOM   3491  CD  PRO   227      82.321  93.449  46.504  1.00  0.00           C  
ATOM   3492  HD2 PRO   227      82.693  93.883  45.575  1.00  0.00           H  
ATOM   3493  HD3 PRO   227      81.316  93.045  46.383  1.00  0.00           H  
ATOM   3494  CG  PRO   227      83.249  92.333  46.988  1.00  0.00           C  
ATOM   3495  HG2 PRO   227      84.254  92.582  46.646  1.00  0.00           H  
ATOM   3496  HG3 PRO   227      82.778  91.399  46.682  1.00  0.00           H  
ATOM   3497  CB  PRO   227      83.186  92.438  48.516  1.00  0.00           C  
ATOM   3498  HB2 PRO   227      83.970  91.942  49.088  1.00  0.00           H  
ATOM   3499  HB3 PRO   227      82.290  91.942  48.889  1.00  0.00           H  
ATOM   3500  CA  PRO   227      83.091  93.958  48.777  1.00  0.00           C  
ATOM   3501  HA  PRO   227      82.496  94.015  49.688  1.00  0.00           H  
ATOM   3502  C   PRO   227      84.463  94.542  48.932  1.00  0.00           C  
ATOM   3503  O   PRO   227      85.111  94.295  49.964  1.00  0.00           O  
ATOM   3504  N   VAL   228      85.011  95.061  47.830  1.00  0.00           N  
ATOM   3505  H   VAL   228      84.416  95.154  47.019  1.00  0.00           H  
ATOM   3506  CA  VAL   228      86.320  95.759  47.878  1.00  0.00           C  
ATOM   3507  HA  VAL   228      86.922  95.173  48.572  1.00  0.00           H  
ATOM   3508  CB  VAL   228      86.987  95.722  46.467  1.00  0.00           C  
ATOM   3509  HB  VAL   228      86.448  96.323  45.735  1.00  0.00           H  
ATOM   3510  CG1 VAL   228      88.349  96.278  46.578  1.00  0.00           C  
ATOM   3511 HG11 VAL   228      88.713  96.399  45.558  1.00  0.00           H  
ATOM   3512 HG12 VAL   228      88.282  97.209  47.142  1.00  0.00           H  
ATOM   3513 HG13 VAL   228      88.880  95.532  47.169  1.00  0.00           H  
ATOM   3514  CG2 VAL   228      87.100  94.296  45.829  1.00  0.00           C  
ATOM   3515 HG21 VAL   228      86.117  93.823  45.834  1.00  0.00           H  
ATOM   3516 HG22 VAL   228      87.917  93.716  46.259  1.00  0.00           H  
ATOM   3517 HG23 VAL   228      87.359  94.396  44.776  1.00  0.00           H  
ATOM   3518  C   VAL   228      86.174  97.194  48.490  1.00  0.00           C  
ATOM   3519  O   VAL   228      86.625  97.431  49.623  1.00  0.00           O  
ATOM   3520  N   ALA   229      85.363  98.074  47.840  1.00  0.00           N  
ATOM   3521  H   ALA   229      84.871  97.801  47.001  1.00  0.00           H  
ATOM   3522  CA  ALA   229      85.157  99.485  48.227  1.00  0.00           C  
ATOM   3523  HA  ALA   229      86.054  99.833  48.739  1.00  0.00           H  
ATOM   3524  CB  ALA   229      84.995 100.278  46.919  1.00  0.00           C  
ATOM   3525  HB1 ALA   229      84.717 101.308  47.142  1.00  0.00           H  
ATOM   3526  HB2 ALA   229      84.199  99.713  46.433  1.00  0.00           H  
ATOM   3527  HB3 ALA   229      85.936 100.320  46.370  1.00  0.00           H  
ATOM   3528  C   ALA   229      83.984  99.707  49.212  1.00  0.00           C  
ATOM   3529  O   ALA   229      83.869 100.809  49.774  1.00  0.00           O  
ATOM   3530  N   MET   230      83.123  98.709  49.478  1.00  0.00           N  
ATOM   3531  H   MET   230      83.184  97.935  48.832  1.00  0.00           H  
ATOM   3532  CA  MET   230      82.152  98.635  50.496  1.00  0.00           C  
ATOM   3533  HA  MET   230      81.613  97.691  50.425  1.00  0.00           H  
ATOM   3534  CB  MET   230      82.756  98.689  51.848  1.00  0.00           C  
ATOM   3535  HB2 MET   230      83.458  99.522  51.858  1.00  0.00           H  
ATOM   3536  HB3 MET   230      81.982  98.890  52.589  1.00  0.00           H  
ATOM   3537  CG  MET   230      83.545  97.428  52.286  1.00  0.00           C  
ATOM   3538  HG2 MET   230      83.068  96.524  51.909  1.00  0.00           H  
ATOM   3539  HG3 MET   230      84.510  97.511  51.786  1.00  0.00           H  
ATOM   3540  SD  MET   230      83.748  97.274  54.032  1.00  0.00           S  
ATOM   3541  CE  MET   230      84.622  98.745  54.577  1.00  0.00           C  
ATOM   3542  HE1 MET   230      85.490  98.876  53.930  1.00  0.00           H  
ATOM   3543  HE2 MET   230      84.076  99.685  54.655  1.00  0.00           H  
ATOM   3544  HE3 MET   230      84.856  98.576  55.628  1.00  0.00           H  
ATOM   3545  C   MET   230      81.055  99.731  50.313  1.00  0.00           C  
ATOM   3546  O   MET   230      80.658 100.473  51.181  1.00  0.00           O  
ATOM   3547  N   THR   231      80.645  99.834  49.083  1.00  0.00           N  
ATOM   3548  H   THR   231      80.971  99.058  48.526  1.00  0.00           H  
ATOM   3549  CA  THR   231      79.612 100.786  48.624  1.00  0.00           C  
ATOM   3550  HA  THR   231      79.178 101.368  49.438  1.00  0.00           H  
ATOM   3551  CB  THR   231      80.226 101.767  47.601  1.00  0.00           C  
ATOM   3552  HB  THR   231      80.738 102.599  48.084  1.00  0.00           H  
ATOM   3553  CG2 THR   231      81.008 101.313  46.365  1.00  0.00           C  
ATOM   3554 HG21 THR   231      81.185 102.081  45.612  1.00  0.00           H  
ATOM   3555 HG22 THR   231      80.374 100.617  45.816  1.00  0.00           H  
ATOM   3556 HG23 THR   231      81.904 100.790  46.699  1.00  0.00           H  
ATOM   3557  OG1 THR   231      79.124 102.402  47.090  1.00  0.00           O  
ATOM   3558  HG1 THR   231      78.683 102.721  47.881  1.00  0.00           H  
ATOM   3559  C   THR   231      78.385  99.977  48.056  1.00  0.00           C  
ATOM   3560  O   THR   231      78.552  98.912  47.446  1.00  0.00           O  
ATOM   3561  N   HIE   232      77.152 100.457  48.415  1.00  0.00           N  
ATOM   3562  H   HIE   232      77.196 101.399  48.776  1.00  0.00           H  
ATOM   3563  CA  HIE   232      75.898  99.907  47.982  1.00  0.00           C  
ATOM   3564  HA  HIE   232      76.188  99.194  47.210  1.00  0.00           H  
ATOM   3565  CB  HIE   232      75.288  99.073  49.165  1.00  0.00           C  
ATOM   3566  HB2 HIE   232      74.394  98.579  48.787  1.00  0.00           H  
ATOM   3567  HB3 HIE   232      76.024  98.321  49.452  1.00  0.00           H  
ATOM   3568  CG  HIE   232      74.975  99.859  50.486  1.00  0.00           C  
ATOM   3569  ND1 HIE   232      75.337  99.368  51.737  1.00  0.00           N  
ATOM   3570  CE1 HIE   232      74.806 100.273  52.551  1.00  0.00           C  
ATOM   3571  HE1 HIE   232      74.893 100.115  53.616  1.00  0.00           H  
ATOM   3572  NE2 HIE   232      74.173 101.269  51.884  1.00  0.00           N  
ATOM   3573  HE2 HIE   232      73.699 101.995  52.404  1.00  0.00           H  
ATOM   3574  CD2 HIE   232      74.285 101.016  50.558  1.00  0.00           C  
ATOM   3575  HD2 HIE   232      74.048 101.564  49.659  1.00  0.00           H  
ATOM   3576  C   HIE   232      74.869 100.783  47.277  1.00  0.00           C  
ATOM   3577  O   HIE   232      75.027 102.009  47.298  1.00  0.00           O  
ATOM   3578  N   THR   233      73.906 100.202  46.590  1.00  0.00           N  
ATOM   3579  H   THR   233      73.881  99.197  46.496  1.00  0.00           H  
ATOM   3580  CA  THR   233      72.880 100.937  45.762  1.00  0.00           C  
ATOM   3581  HA  THR   233      72.417 101.719  46.364  1.00  0.00           H  
ATOM   3582  CB  THR   233      73.546 101.668  44.676  1.00  0.00           C  
ATOM   3583  HB  THR   233      74.323 102.255  45.167  1.00  0.00           H  
ATOM   3584  CG2 THR   233      74.173 100.761  43.658  1.00  0.00           C  
ATOM   3585 HG21 THR   233      73.437 100.114  43.181  1.00  0.00           H  
ATOM   3586 HG22 THR   233      74.899 100.134  44.176  1.00  0.00           H  
ATOM   3587 HG23 THR   233      74.711 101.433  42.989  1.00  0.00           H  
ATOM   3588  OG1 THR   233      72.679 102.525  43.885  1.00  0.00           O  
ATOM   3589  HG1 THR   233      72.484 103.304  44.411  1.00  0.00           H  
ATOM   3590  C   THR   233      71.752 100.027  45.318  1.00  0.00           C  
ATOM   3591  O   THR   233      72.024  98.901  44.958  1.00  0.00           O  
ATOM   3592  N   SER   234      70.504 100.539  45.223  1.00  0.00           N  
ATOM   3593  H   SER   234      70.461 101.514  45.483  1.00  0.00           H  
ATOM   3594  CA  SER   234      69.262  99.847  44.787  1.00  0.00           C  
ATOM   3595  HA  SER   234      69.549  98.861  44.422  1.00  0.00           H  
ATOM   3596  CB  SER   234      68.383  99.573  45.995  1.00  0.00           C  
ATOM   3597  HB2 SER   234      68.934  98.940  46.691  1.00  0.00           H  
ATOM   3598  HB3 SER   234      68.142 100.471  46.565  1.00  0.00           H  
ATOM   3599  OG  SER   234      67.178  98.927  45.624  1.00  0.00           O  
ATOM   3600  HG  SER   234      67.462  98.046  45.368  1.00  0.00           H  
ATOM   3601  C   SER   234      68.481 100.653  43.735  1.00  0.00           C  
ATOM   3602  O   SER   234      68.543 101.875  43.675  1.00  0.00           O  
ATOM   3603  N   GLN   235      67.769  99.835  42.958  1.00  0.00           N  
ATOM   3604  H   GLN   235      67.770  98.859  43.217  1.00  0.00           H  
ATOM   3605  CA  GLN   235      66.692 100.158  41.934  1.00  0.00           C  
ATOM   3606  HA  GLN   235      66.269 101.103  42.274  1.00  0.00           H  
ATOM   3607  CB  GLN   235      67.236 100.250  40.552  1.00  0.00           C  
ATOM   3608  HB2 GLN   235      66.399 100.403  39.871  1.00  0.00           H  
ATOM   3609  HB3 GLN   235      67.924 101.093  40.484  1.00  0.00           H  
ATOM   3610  CG  GLN   235      68.119  99.122  40.060  1.00  0.00           C  
ATOM   3611  HG2 GLN   235      69.028  99.129  40.661  1.00  0.00           H  
ATOM   3612  HG3 GLN   235      67.674  98.128  40.107  1.00  0.00           H  
ATOM   3613  CD  GLN   235      68.514  99.260  38.578  1.00  0.00           C  
ATOM   3614  OE1 GLN   235      69.675  99.341  38.220  1.00  0.00           O  
ATOM   3615  NE2 GLN   235      67.615  99.266  37.628  1.00  0.00           N  
ATOM   3616 HE21 GLN   235      67.973  99.170  36.689  1.00  0.00           H  
ATOM   3617 HE22 GLN   235      66.645  99.040  37.797  1.00  0.00           H  
ATOM   3618  C   GLN   235      65.722  99.032  41.957  1.00  0.00           C  
ATOM   3619  O   GLN   235      65.916  97.981  42.583  1.00  0.00           O  
ATOM   3620  N   TYR   236      64.690  99.280  41.138  1.00  0.00           N  
ATOM   3621  H   TYR   236      64.823 100.053  40.501  1.00  0.00           H  
ATOM   3622  CA  TYR   236      63.749  98.298  40.694  1.00  0.00           C  
ATOM   3623  HA  TYR   236      63.704  97.453  41.382  1.00  0.00           H  
ATOM   3624  CB  TYR   236      62.375  98.979  40.609  1.00  0.00           C  
ATOM   3625  HB2 TYR   236      62.511  99.857  39.977  1.00  0.00           H  
ATOM   3626  HB3 TYR   236      61.672  98.431  39.981  1.00  0.00           H  
ATOM   3627  CG  TYR   236      61.677  99.260  41.878  1.00  0.00           C  
ATOM   3628  CD1 TYR   236      61.558 100.552  42.366  1.00  0.00           C  
ATOM   3629  HD1 TYR   236      62.077 101.306  41.793  1.00  0.00           H  
ATOM   3630  CE1 TYR   236      60.946 100.798  43.615  1.00  0.00           C  
ATOM   3631  HE1 TYR   236      60.916 101.813  43.982  1.00  0.00           H  
ATOM   3632  CZ  TYR   236      60.362  99.741  44.333  1.00  0.00           C  
ATOM   3633  OH  TYR   236      59.554  99.980  45.406  1.00  0.00           O  
ATOM   3634  HH  TYR   236      59.052  99.211  45.689  1.00  0.00           H  
ATOM   3635  CE2 TYR   236      60.495  98.380  43.864  1.00  0.00           C  
ATOM   3636  HE2 TYR   236      59.973  97.605  44.406  1.00  0.00           H  
ATOM   3637  CD2 TYR   236      61.062  98.196  42.574  1.00  0.00           C  
ATOM   3638  HD2 TYR   236      61.158  97.191  42.189  1.00  0.00           H  
ATOM   3639  C   TYR   236      64.163  97.656  39.326  1.00  0.00           C  
ATOM   3640  O   TYR   236      64.903  98.203  38.509  1.00  0.00           O  
ATOM   3641  N   ILE   237      63.731  96.411  38.976  1.00  0.00           N  
ATOM   3642  H   ILE   237      63.267  95.869  39.690  1.00  0.00           H  
ATOM   3643  CA  ILE   237      63.992  95.751  37.699  1.00  0.00           C  
ATOM   3644  HA  ILE   237      65.037  95.960  37.466  1.00  0.00           H  
ATOM   3645  CB  ILE   237      63.797  94.144  37.619  1.00  0.00           C  
ATOM   3646  HB  ILE   237      62.763  93.904  37.866  1.00  0.00           H  
ATOM   3647  CG2 ILE   237      64.257  93.698  36.208  1.00  0.00           C  
ATOM   3648 HG21 ILE   237      65.280  94.010  35.995  1.00  0.00           H  
ATOM   3649 HG22 ILE   237      63.754  94.289  35.443  1.00  0.00           H  
ATOM   3650 HG23 ILE   237      64.053  92.634  36.087  1.00  0.00           H  
ATOM   3651  CG1 ILE   237      64.504  93.321  38.716  1.00  0.00           C  
ATOM   3652 HG12 ILE   237      65.588  93.388  38.623  1.00  0.00           H  
ATOM   3653 HG13 ILE   237      64.289  93.805  39.669  1.00  0.00           H  
ATOM   3654  CD1 ILE   237      63.997  91.923  38.846  1.00  0.00           C  
ATOM   3655 HD11 ILE   237      64.268  91.260  38.024  1.00  0.00           H  
ATOM   3656 HD12 ILE   237      62.933  91.889  39.077  1.00  0.00           H  
ATOM   3657 HD13 ILE   237      64.413  91.424  39.721  1.00  0.00           H  
ATOM   3658  C   ILE   237      63.140  96.564  36.632  1.00  0.00           C  
ATOM   3659  O   ILE   237      61.888  96.654  36.769  1.00  0.00           O  
ATOM   3660  N   CYX   238      63.801  97.170  35.687  1.00  0.00           N  
ATOM   3661  H   CYX   238      64.802  97.037  35.670  1.00  0.00           H  
ATOM   3662  CA  CYX   238      63.111  97.924  34.634  1.00  0.00           C  
ATOM   3663  HA  CYX   238      62.625  98.766  35.129  1.00  0.00           H  
ATOM   3664  CB  CYX   238      64.127  98.571  33.762  1.00  0.00           C  
ATOM   3665  HB2 CYX   238      64.673  97.806  33.209  1.00  0.00           H  
ATOM   3666  HB3 CYX   238      63.490  99.154  33.098  1.00  0.00           H  
ATOM   3667  SG  CYX   238      65.338  99.600  34.652  1.00  0.00           S  
ATOM   3668  C   CYX   238      62.087  97.048  33.865  1.00  0.00           C  
ATOM   3669  O   CYX   238      61.071  97.579  33.400  1.00  0.00           O  
ATOM   3670  N   SER   239      62.310  95.742  33.769  1.00  0.00           N  
ATOM   3671  H   SER   239      63.222  95.438  34.077  1.00  0.00           H  
ATOM   3672  CA  SER   239      61.551  94.936  32.804  1.00  0.00           C  
ATOM   3673  HA  SER   239      61.768  95.317  31.806  1.00  0.00           H  
ATOM   3674  CB  SER   239      61.989  93.470  32.711  1.00  0.00           C  
ATOM   3675  HB2 SER   239      63.005  93.528  32.321  1.00  0.00           H  
ATOM   3676  HB3 SER   239      61.962  93.140  33.750  1.00  0.00           H  
ATOM   3677  OG  SER   239      61.117  92.631  31.948  1.00  0.00           O  
ATOM   3678  HG  SER   239      61.354  92.786  31.030  1.00  0.00           H  
ATOM   3679  C   SER   239      60.058  94.967  33.136  1.00  0.00           C  
ATOM   3680  O   SER   239      59.671  94.885  34.258  1.00  0.00           O  
ATOM   3681  N   PRO   240      59.215  94.966  32.072  1.00  0.00           N  
ATOM   3682  CD  PRO   240      59.530  95.294  30.698  1.00  0.00           C  
ATOM   3683  HD2 PRO   240      60.289  94.666  30.232  1.00  0.00           H  
ATOM   3684  HD3 PRO   240      59.813  96.329  30.507  1.00  0.00           H  
ATOM   3685  CG  PRO   240      58.255  95.050  29.906  1.00  0.00           C  
ATOM   3686  HG2 PRO   240      58.110  94.054  29.487  1.00  0.00           H  
ATOM   3687  HG3 PRO   240      58.233  95.718  29.044  1.00  0.00           H  
ATOM   3688  CB  PRO   240      57.136  95.291  30.973  1.00  0.00           C  
ATOM   3689  HB2 PRO   240      56.228  94.707  30.822  1.00  0.00           H  
ATOM   3690  HB3 PRO   240      56.978  96.369  30.988  1.00  0.00           H  
ATOM   3691  CA  PRO   240      57.719  94.866  32.304  1.00  0.00           C  
ATOM   3692  HA  PRO   240      57.424  95.600  33.054  1.00  0.00           H  
ATOM   3693  C   PRO   240      57.301  93.486  32.764  1.00  0.00           C  
ATOM   3694  O   PRO   240      56.289  93.356  33.385  1.00  0.00           O  
ATOM   3695  N   VAL   241      58.180  92.475  32.700  1.00  0.00           N  
ATOM   3696  H   VAL   241      59.076  92.643  32.265  1.00  0.00           H  
ATOM   3697  CA  VAL   241      57.846  91.192  33.300  1.00  0.00           C  
ATOM   3698  HA  VAL   241      56.878  90.784  33.009  1.00  0.00           H  
ATOM   3699  CB  VAL   241      58.912  90.139  32.806  1.00  0.00           C  
ATOM   3700  HB  VAL   241      59.893  90.332  33.239  1.00  0.00           H  
ATOM   3701  CG1 VAL   241      58.656  88.647  33.223  1.00  0.00           C  
ATOM   3702 HG11 VAL   241      59.332  87.917  32.777  1.00  0.00           H  
ATOM   3703 HG12 VAL   241      58.775  88.436  34.286  1.00  0.00           H  
ATOM   3704 HG13 VAL   241      57.641  88.478  32.864  1.00  0.00           H  
ATOM   3705  CG2 VAL   241      59.246  90.054  31.277  1.00  0.00           C  
ATOM   3706 HG21 VAL   241      58.313  89.840  30.755  1.00  0.00           H  
ATOM   3707 HG22 VAL   241      60.008  89.287  31.135  1.00  0.00           H  
ATOM   3708 HG23 VAL   241      59.619  91.034  30.979  1.00  0.00           H  
ATOM   3709  C   VAL   241      57.762  91.316  34.842  1.00  0.00           C  
ATOM   3710  O   VAL   241      58.832  91.412  35.511  1.00  0.00           O  
ATOM   3711  N   LEU   242      56.506  91.209  35.324  1.00  0.00           N  
ATOM   3712  H   LEU   242      55.772  91.282  34.633  1.00  0.00           H  
ATOM   3713  CA  LEU   242      56.212  91.253  36.813  1.00  0.00           C  
ATOM   3714  HA  LEU   242      56.915  92.008  37.165  1.00  0.00           H  
ATOM   3715  CB  LEU   242      54.773  91.836  37.107  1.00  0.00           C  
ATOM   3716  HB2 LEU   242      53.981  91.154  36.796  1.00  0.00           H  
ATOM   3717  HB3 LEU   242      54.633  91.869  38.188  1.00  0.00           H  
ATOM   3718  CG  LEU   242      54.545  93.221  36.549  1.00  0.00           C  
ATOM   3719  HG  LEU   242      54.774  93.229  35.484  1.00  0.00           H  
ATOM   3720  CD1 LEU   242      53.081  93.748  36.722  1.00  0.00           C  
ATOM   3721 HD11 LEU   242      53.003  94.699  36.194  1.00  0.00           H  
ATOM   3722 HD12 LEU   242      52.733  93.869  37.748  1.00  0.00           H  
ATOM   3723 HD13 LEU   242      52.410  93.057  36.211  1.00  0.00           H  
ATOM   3724  CD2 LEU   242      55.433  94.335  37.240  1.00  0.00           C  
ATOM   3725 HD21 LEU   242      55.266  94.426  38.313  1.00  0.00           H  
ATOM   3726 HD22 LEU   242      56.478  94.309  36.930  1.00  0.00           H  
ATOM   3727 HD23 LEU   242      55.075  95.259  36.786  1.00  0.00           H  
ATOM   3728  C   LEU   242      56.448  89.893  37.475  1.00  0.00           C  
ATOM   3729  O   LEU   242      55.998  88.921  36.865  1.00  0.00           O  
ATOM   3730  N   THR   243      57.145  89.865  38.636  1.00  0.00           N  
ATOM   3731  H   THR   243      57.293  90.784  39.029  1.00  0.00           H  
ATOM   3732  CA  THR   243      57.389  88.594  39.363  1.00  0.00           C  
ATOM   3733  HA  THR   243      56.882  87.820  38.787  1.00  0.00           H  
ATOM   3734  CB  THR   243      58.823  88.110  39.198  1.00  0.00           C  
ATOM   3735  HB  THR   243      58.864  87.096  39.596  1.00  0.00           H  
ATOM   3736  CG2 THR   243      59.171  88.111  37.683  1.00  0.00           C  
ATOM   3737 HG21 THR   243      59.534  89.097  37.393  1.00  0.00           H  
ATOM   3738 HG22 THR   243      58.281  87.738  37.177  1.00  0.00           H  
ATOM   3739 HG23 THR   243      59.916  87.364  37.409  1.00  0.00           H  
ATOM   3740  OG1 THR   243      59.799  88.819  39.929  1.00  0.00           O  
ATOM   3741  HG1 THR   243      60.613  88.315  40.001  1.00  0.00           H  
ATOM   3742  C   THR   243      56.936  88.622  40.786  1.00  0.00           C  
ATOM   3743  O   THR   243      56.712  87.571  41.307  1.00  0.00           O  
ATOM   3744  N   AP2   244      56.749  89.736  41.467  1.00  0.00           N  
ATOM   3745  H   AP2   244      56.831  90.585  40.927  1.00  0.00           H  
ATOM   3746  CA  AP2   244      56.524  89.791  42.892  1.00  0.00           C  
ATOM   3747  HA  AP2   244      57.021  88.921  43.319  1.00  0.00           H  
ATOM   3748  CB  AP2   244      57.153  91.113  43.423  1.00  0.00           C  
ATOM   3749  HB2 AP2   244      58.242  91.126  43.463  1.00  0.00           H  
ATOM   3750  HB3 AP2   244      56.729  91.990  42.935  1.00  0.00           H  
ATOM   3751  CG  AP2   244      56.856  91.366  44.901  1.00  0.00           C  
ATOM   3752  OD1 AP2   244      56.672  90.427  45.732  1.00  0.00           O  
ATOM   3753  OD2 AP2   244      56.921  92.544  45.274  1.00  0.00           O  
ATOM   3754  C   AP2   244      55.008  89.777  43.269  1.00  0.00           C  
ATOM   3755  O   AP2   244      54.436  90.791  43.812  1.00  0.00           O  
ATOM   3756  N   ASN   245      54.500  88.533  42.965  1.00  0.00           N  
ATOM   3757  H   ASN   245      55.156  87.961  42.453  1.00  0.00           H  
ATOM   3758  CA  ASN   245      53.194  87.966  43.110  1.00  0.00           C  
ATOM   3759  HA  ASN   245      52.678  88.480  42.299  1.00  0.00           H  
ATOM   3760  CB  ASN   245      53.216  86.525  42.708  1.00  0.00           C  
ATOM   3761  HB2 ASN   245      53.976  86.379  41.940  1.00  0.00           H  
ATOM   3762  HB3 ASN   245      53.517  85.911  43.556  1.00  0.00           H  
ATOM   3763  CG  ASN   245      51.910  86.113  41.997  1.00  0.00           C  
ATOM   3764  OD1 ASN   245      51.822  86.505  40.837  1.00  0.00           O  
ATOM   3765  ND2 ASN   245      50.996  85.409  42.601  1.00  0.00           N  
ATOM   3766 HD21 ASN   245      51.196  85.063  43.529  1.00  0.00           H  
ATOM   3767 HD22 ASN   245      50.245  84.997  42.067  1.00  0.00           H  
ATOM   3768  C   ASN   245      52.520  88.143  44.514  1.00  0.00           C  
ATOM   3769  O   ASN   245      53.259  88.059  45.494  1.00  0.00           O  
ATOM   3770  N   PRO   246      51.248  88.478  44.624  1.00  0.00           N  
ATOM   3771  CD  PRO   246      50.527  88.806  45.873  1.00  0.00           C  
ATOM   3772  HD2 PRO   246      51.027  89.397  46.639  1.00  0.00           H  
ATOM   3773  HD3 PRO   246      50.225  87.879  46.361  1.00  0.00           H  
ATOM   3774  CG  PRO   246      49.194  89.388  45.487  1.00  0.00           C  
ATOM   3775  HG2 PRO   246      49.196  90.467  45.335  1.00  0.00           H  
ATOM   3776  HG3 PRO   246      48.408  89.123  46.194  1.00  0.00           H  
ATOM   3777  CB  PRO   246      49.028  88.657  44.191  1.00  0.00           C  
ATOM   3778  HB2 PRO   246      48.327  89.171  43.533  1.00  0.00           H  
ATOM   3779  HB3 PRO   246      48.563  87.696  44.411  1.00  0.00           H  
ATOM   3780  CA  PRO   246      50.289  88.634  43.541  1.00  0.00           C  
ATOM   3781  HA  PRO   246      50.387  87.828  42.814  1.00  0.00           H  
ATOM   3782  C   PRO   246      50.515  89.869  42.706  1.00  0.00           C  
ATOM   3783  O   PRO   246      51.306  90.760  43.179  1.00  0.00           O  
ATOM   3784  N   ARG   247      49.905  89.969  41.510  1.00  0.00           N  
ATOM   3785  H   ARG   247      49.266  89.258  41.184  1.00  0.00           H  
ATOM   3786  CA  ARG   247      50.340  90.991  40.490  1.00  0.00           C  
ATOM   3787  HA  ARG   247      50.500  91.953  40.977  1.00  0.00           H  
ATOM   3788  CB  ARG   247      51.656  90.592  39.756  1.00  0.00           C  
ATOM   3789  HB2 ARG   247      51.686  91.238  38.879  1.00  0.00           H  
ATOM   3790  HB3 ARG   247      52.426  90.586  40.528  1.00  0.00           H  
ATOM   3791  CG  ARG   247      51.651  89.130  39.214  1.00  0.00           C  
ATOM   3792  HG2 ARG   247      51.034  88.540  39.892  1.00  0.00           H  
ATOM   3793  HG3 ARG   247      51.034  89.115  38.316  1.00  0.00           H  
ATOM   3794  CD  ARG   247      52.974  88.466  38.879  1.00  0.00           C  
ATOM   3795  HD2 ARG   247      53.780  89.188  38.749  1.00  0.00           H  
ATOM   3796  HD3 ARG   247      53.396  87.871  39.688  1.00  0.00           H  
ATOM   3797  NE  ARG   247      52.933  87.646  37.688  1.00  0.00           N  
ATOM   3798  HE  ARG   247      52.963  88.125  36.800  1.00  0.00           H  
ATOM   3799  CZ  ARG   247      52.836  86.305  37.561  1.00  0.00           C  
ATOM   3800  NH1 ARG   247      52.969  85.451  38.525  1.00  0.00           N  
ATOM   3801 HH11 ARG   247      52.823  85.793  39.464  1.00  0.00           H  
ATOM   3802 HH12 ARG   247      52.882  84.496  38.206  1.00  0.00           H  
ATOM   3803  NH2 ARG   247      52.644  85.878  36.339  1.00  0.00           N  
ATOM   3804 HH21 ARG   247      52.635  86.505  35.547  1.00  0.00           H  
ATOM   3805 HH22 ARG   247      52.831  84.907  36.131  1.00  0.00           H  
ATOM   3806  C   ARG   247      49.194  91.226  39.500  1.00  0.00           C  
ATOM   3807  O   ARG   247      48.434  90.319  39.235  1.00  0.00           O  
ATOM   3808  N   PRO   248      49.116  92.425  38.949  1.00  0.00           N  
ATOM   3809  CD  PRO   248      49.808  93.638  39.363  1.00  0.00           C  
ATOM   3810  HD2 PRO   248      50.869  93.565  39.604  1.00  0.00           H  
ATOM   3811  HD3 PRO   248      49.415  93.945  40.333  1.00  0.00           H  
ATOM   3812  CG  PRO   248      49.693  94.754  38.349  1.00  0.00           C  
ATOM   3813  HG2 PRO   248      50.659  94.954  37.885  1.00  0.00           H  
ATOM   3814  HG3 PRO   248      49.371  95.688  38.808  1.00  0.00           H  
ATOM   3815  CB  PRO   248      48.635  94.255  37.416  1.00  0.00           C  
ATOM   3816  HB2 PRO   248      48.733  94.528  36.365  1.00  0.00           H  
ATOM   3817  HB3 PRO   248      47.679  94.715  37.665  1.00  0.00           H  
ATOM   3818  CA  PRO   248      48.502  92.741  37.617  1.00  0.00           C  
ATOM   3819  HA  PRO   248      47.476  92.409  37.463  1.00  0.00           H  
ATOM   3820  C   PRO   248      49.287  91.960  36.543  1.00  0.00           C  
ATOM   3821  O   PRO   248      50.323  91.375  36.758  1.00  0.00           O  
ATOM   3822  N   ASN   249      48.793  92.075  35.322  1.00  0.00           N  
ATOM   3823  H   ASN   249      47.990  92.670  35.173  1.00  0.00           H  
ATOM   3824  CA  ASN   249      49.459  91.553  34.126  1.00  0.00           C  
ATOM   3825  HA  ASN   249      49.911  90.579  34.315  1.00  0.00           H  
ATOM   3826  CB  ASN   249      48.395  91.437  33.000  1.00  0.00           C  
ATOM   3827  HB2 ASN   249      47.579  90.835  33.401  1.00  0.00           H  
ATOM   3828  HB3 ASN   249      48.070  92.454  32.781  1.00  0.00           H  
ATOM   3829  CG  ASN   249      48.934  90.754  31.828  1.00  0.00           C  
ATOM   3830  OD1 ASN   249      49.927  90.056  31.901  1.00  0.00           O  
ATOM   3831  ND2 ASN   249      48.397  90.957  30.692  1.00  0.00           N  
ATOM   3832 HD21 ASN   249      47.464  91.339  30.624  1.00  0.00           H  
ATOM   3833 HD22 ASN   249      48.810  90.437  29.931  1.00  0.00           H  
ATOM   3834  C   ASN   249      50.633  92.496  33.721  1.00  0.00           C  
ATOM   3835  O   ASN   249      50.667  93.677  34.121  1.00  0.00           O  
ATOM   3836  N   ASP   250      51.610  92.050  32.940  1.00  0.00           N  
ATOM   3837  H   ASP   250      51.544  91.085  32.652  1.00  0.00           H  
ATOM   3838  CA  ASP   250      52.769  92.766  32.514  1.00  0.00           C  
ATOM   3839  HA  ASP   250      53.169  93.105  33.470  1.00  0.00           H  
ATOM   3840  CB  ASP   250      53.861  91.808  31.894  1.00  0.00           C  
ATOM   3841  HB2 ASP   250      53.489  91.520  30.911  1.00  0.00           H  
ATOM   3842  HB3 ASP   250      54.700  92.460  31.648  1.00  0.00           H  
ATOM   3843  CG  ASP   250      54.338  90.593  32.688  1.00  0.00           C  
ATOM   3844  OD1 ASP   250      54.056  90.451  33.895  1.00  0.00           O  
ATOM   3845  OD2 ASP   250      54.865  89.726  32.012  1.00  0.00           O  
ATOM   3846  C   ASP   250      52.284  93.886  31.527  1.00  0.00           C  
ATOM   3847  O   ASP   250      51.542  93.539  30.656  1.00  0.00           O  
ATOM   3848  N   PRO   251      52.710  95.091  31.769  1.00  0.00           N  
ATOM   3849  CD  PRO   251      53.488  95.535  32.935  1.00  0.00           C  
ATOM   3850  HD2 PRO   251      54.310  94.841  33.109  1.00  0.00           H  
ATOM   3851  HD3 PRO   251      52.811  95.579  33.788  1.00  0.00           H  
ATOM   3852  CG  PRO   251      53.905  97.032  32.654  1.00  0.00           C  
ATOM   3853  HG2 PRO   251      54.811  97.123  32.054  1.00  0.00           H  
ATOM   3854  HG3 PRO   251      54.047  97.582  33.584  1.00  0.00           H  
ATOM   3855  CB  PRO   251      52.656  97.424  31.855  1.00  0.00           C  
ATOM   3856  HB2 PRO   251      52.924  98.347  31.341  1.00  0.00           H  
ATOM   3857  HB3 PRO   251      51.785  97.545  32.498  1.00  0.00           H  
ATOM   3858  CA  PRO   251      52.322  96.227  30.936  1.00  0.00           C  
ATOM   3859  HA  PRO   251      51.298  96.186  30.565  1.00  0.00           H  
ATOM   3860  C   PRO   251      53.192  96.291  29.699  1.00  0.00           C  
ATOM   3861  O   PRO   251      54.139  95.523  29.601  1.00  0.00           O  
ATOM   3862  N   THR   252      53.000  97.254  28.818  1.00  0.00           N  
ATOM   3863  H   THR   252      52.150  97.798  28.794  1.00  0.00           H  
ATOM   3864  CA  THR   252      53.927  97.518  27.618  1.00  0.00           C  
ATOM   3865  HA  THR   252      54.469  96.588  27.451  1.00  0.00           H  
ATOM   3866  CB  THR   252      53.162  97.968  26.384  1.00  0.00           C  
ATOM   3867  HB  THR   252      53.853  98.112  25.553  1.00  0.00           H  
ATOM   3868  CG2 THR   252      52.052  96.934  25.973  1.00  0.00           C  
ATOM   3869 HG21 THR   252      51.097  96.915  26.499  1.00  0.00           H  
ATOM   3870 HG22 THR   252      52.466  95.933  25.854  1.00  0.00           H  
ATOM   3871 HG23 THR   252      51.744  97.334  25.007  1.00  0.00           H  
ATOM   3872  OG1 THR   252      52.582  99.132  26.816  1.00  0.00           O  
ATOM   3873  HG1 THR   252      53.313  99.743  26.934  1.00  0.00           H  
ATOM   3874  C   THR   252      55.202  98.353  27.960  1.00  0.00           C  
ATOM   3875  O   THR   252      56.009  98.581  27.059  1.00  0.00           O  
ATOM   3876  N   VAL   253      55.343  98.866  29.222  1.00  0.00           N  
ATOM   3877  H   VAL   253      54.585  98.592  29.831  1.00  0.00           H  
ATOM   3878  CA  VAL   253      56.483  99.509  29.799  1.00  0.00           C  
ATOM   3879  HA  VAL   253      57.336  98.938  29.433  1.00  0.00           H  
ATOM   3880  CB  VAL   253      56.450 100.955  29.257  1.00  0.00           C  
ATOM   3881  HB  VAL   253      56.543 100.849  28.176  1.00  0.00           H  
ATOM   3882  CG1 VAL   253      55.188 101.791  29.491  1.00  0.00           C  
ATOM   3883 HG11 VAL   253      54.916 101.730  30.545  1.00  0.00           H  
ATOM   3884 HG12 VAL   253      55.447 102.845  29.387  1.00  0.00           H  
ATOM   3885 HG13 VAL   253      54.435 101.368  28.826  1.00  0.00           H  
ATOM   3886  CG2 VAL   253      57.633 101.920  29.724  1.00  0.00           C  
ATOM   3887 HG21 VAL   253      57.644 102.774  29.047  1.00  0.00           H  
ATOM   3888 HG22 VAL   253      58.608 101.444  29.615  1.00  0.00           H  
ATOM   3889 HG23 VAL   253      57.437 102.196  30.760  1.00  0.00           H  
ATOM   3890  C   VAL   253      56.567  99.413  31.310  1.00  0.00           C  
ATOM   3891  O   VAL   253      55.677  99.862  32.105  1.00  0.00           O  
ATOM   3892  N   GLY   254      57.670  98.914  31.768  1.00  0.00           N  
ATOM   3893  H   GLY   254      58.504  98.787  31.211  1.00  0.00           H  
ATOM   3894  CA  GLY   254      57.994  98.830  33.196  1.00  0.00           C  
ATOM   3895  HA2 GLY   254      57.158  98.462  33.792  1.00  0.00           H  
ATOM   3896  HA3 GLY   254      58.736  98.048  33.358  1.00  0.00           H  
ATOM   3897  C   GLY   254      58.548 100.111  33.746  1.00  0.00           C  
ATOM   3898  O   GLY   254      58.400 101.245  33.195  1.00  0.00           O  
ATOM   3899  N   LYS   255      59.225 100.011  34.830  1.00  0.00           N  
ATOM   3900  H   LYS   255      59.339  99.100  35.251  1.00  0.00           H  
ATOM   3901  CA  LYS   255      59.766 101.126  35.753  1.00  0.00           C  
ATOM   3902  HA  LYS   255      59.991 101.946  35.072  1.00  0.00           H  
ATOM   3903  CB  LYS   255      58.603 101.408  36.728  1.00  0.00           C  
ATOM   3904  HB2 LYS   255      58.386 100.499  37.288  1.00  0.00           H  
ATOM   3905  HB3 LYS   255      58.936 102.156  37.448  1.00  0.00           H  
ATOM   3906  CG  LYS   255      57.284 101.915  36.096  1.00  0.00           C  
ATOM   3907  HG2 LYS   255      57.406 102.610  35.266  1.00  0.00           H  
ATOM   3908  HG3 LYS   255      56.819 100.999  35.732  1.00  0.00           H  
ATOM   3909  CD  LYS   255      56.473 102.608  37.203  1.00  0.00           C  
ATOM   3910  HD2 LYS   255      56.602 102.104  38.161  1.00  0.00           H  
ATOM   3911  HD3 LYS   255      56.760 103.653  37.318  1.00  0.00           H  
ATOM   3912  CE  LYS   255      54.980 102.615  36.703  1.00  0.00           C  
ATOM   3913  HE2 LYS   255      54.649 101.647  36.327  1.00  0.00           H  
ATOM   3914  HE3 LYS   255      54.231 102.970  37.411  1.00  0.00           H  
ATOM   3915  NZ  LYS   255      54.830 103.558  35.541  1.00  0.00           N  
ATOM   3916  HZ1 LYS   255      55.331 104.417  35.718  1.00  0.00           H  
ATOM   3917  HZ2 LYS   255      53.854 103.750  35.367  1.00  0.00           H  
ATOM   3918  HZ3 LYS   255      55.110 103.179  34.647  1.00  0.00           H  
ATOM   3919  C   LYS   255      60.959 100.679  36.589  1.00  0.00           C  
ATOM   3920  O   LYS   255      60.800  99.688  37.338  1.00  0.00           O  
ATOM   3921  N   CYX   256      62.059 101.412  36.369  1.00  0.00           N  
ATOM   3922  H   CYX   256      62.082 102.111  35.640  1.00  0.00           H  
ATOM   3923  CA  CYX   256      63.348 101.279  36.986  1.00  0.00           C  
ATOM   3924  HA  CYX   256      63.679 100.243  37.058  1.00  0.00           H  
ATOM   3925  CB  CYX   256      64.361 102.042  36.043  1.00  0.00           C  
ATOM   3926  HB2 CYX   256      63.910 103.022  35.885  1.00  0.00           H  
ATOM   3927  HB3 CYX   256      65.342 102.288  36.450  1.00  0.00           H  
ATOM   3928  SG  CYX   256      64.737 101.430  34.394  1.00  0.00           S  
ATOM   3929  C   CYX   256      63.489 101.942  38.366  1.00  0.00           C  
ATOM   3930  O   CYX   256      64.367 101.506  39.106  1.00  0.00           O  
ATOM   3931  N   ASN   257      62.676 102.949  38.761  1.00  0.00           N  
ATOM   3932  H   ASN   257      61.933 103.202  38.126  1.00  0.00           H  
ATOM   3933  CA  ASN   257      62.858 103.896  39.950  1.00  0.00           C  
ATOM   3934  HA  ASN   257      63.706 103.540  40.537  1.00  0.00           H  
ATOM   3935  CB  ASN   257      63.173 105.273  39.504  1.00  0.00           C  
ATOM   3936  HB2 ASN   257      62.382 105.640  38.850  1.00  0.00           H  
ATOM   3937  HB3 ASN   257      63.277 105.891  40.396  1.00  0.00           H  
ATOM   3938  CG  ASN   257      64.515 105.425  38.786  1.00  0.00           C  
ATOM   3939  OD1 ASN   257      65.578 104.998  39.287  1.00  0.00           O  
ATOM   3940  ND2 ASN   257      64.456 106.120  37.691  1.00  0.00           N  
ATOM   3941 HD21 ASN   257      63.646 106.664  37.431  1.00  0.00           H  
ATOM   3942 HD22 ASN   257      65.301 106.021  37.147  1.00  0.00           H  
ATOM   3943  C   ASN   257      61.577 103.876  40.830  1.00  0.00           C  
ATOM   3944  O   ASN   257      61.673 104.309  41.991  1.00  0.00           O  
ATOM   3945  N   ASP   258      60.424 103.245  40.419  1.00  0.00           N  
ATOM   3946  H   ASP   258      60.385 102.882  39.477  1.00  0.00           H  
ATOM   3947  CA  ASP   258      59.102 103.347  41.019  1.00  0.00           C  
ATOM   3948  HA  ASP   258      59.276 103.774  42.007  1.00  0.00           H  
ATOM   3949  CB  ASP   258      58.229 104.320  40.257  1.00  0.00           C  
ATOM   3950  HB2 ASP   258      58.103 103.927  39.248  1.00  0.00           H  
ATOM   3951  HB3 ASP   258      57.290 104.446  40.795  1.00  0.00           H  
ATOM   3952  CG  ASP   258      58.853 105.675  40.210  1.00  0.00           C  
ATOM   3953  OD1 ASP   258      59.400 105.961  39.140  1.00  0.00           O  
ATOM   3954  OD2 ASP   258      58.686 106.490  41.180  1.00  0.00           O  
ATOM   3955  C   ASP   258      58.418 101.975  41.012  1.00  0.00           C  
ATOM   3956  O   ASP   258      58.704 101.198  40.130  1.00  0.00           O  
ATOM   3957  N   PRO   259      57.648 101.588  42.046  1.00  0.00           N  
ATOM   3958  CD  PRO   259      57.333 102.316  43.226  1.00  0.00           C  
ATOM   3959  HD2 PRO   259      56.939 103.317  43.047  1.00  0.00           H  
ATOM   3960  HD3 PRO   259      58.224 102.272  43.852  1.00  0.00           H  
ATOM   3961  CG  PRO   259      56.214 101.580  43.978  1.00  0.00           C  
ATOM   3962  HG2 PRO   259      55.300 102.075  43.649  1.00  0.00           H  
ATOM   3963  HG3 PRO   259      56.409 101.620  45.050  1.00  0.00           H  
ATOM   3964  CB  PRO   259      56.282 100.212  43.410  1.00  0.00           C  
ATOM   3965  HB2 PRO   259      55.298  99.743  43.399  1.00  0.00           H  
ATOM   3966  HB3 PRO   259      56.991  99.671  44.036  1.00  0.00           H  
ATOM   3967  CA  PRO   259      56.849 100.381  41.964  1.00  0.00           C  
ATOM   3968  HA  PRO   259      57.383  99.471  41.688  1.00  0.00           H  
ATOM   3969  C   PRO   259      55.812 100.644  40.835  1.00  0.00           C  
ATOM   3970  O   PRO   259      55.340 101.737  40.707  1.00  0.00           O  
ATOM   3971  N   TYR   260      55.495  99.568  40.047  1.00  0.00           N  
ATOM   3972  H   TYR   260      55.873  98.644  40.201  1.00  0.00           H  
ATOM   3973  CA  TYR   260      54.246  99.503  39.223  1.00  0.00           C  
ATOM   3974  HA  TYR   260      54.198 100.437  38.663  1.00  0.00           H  
ATOM   3975  CB  TYR   260      54.308  98.280  38.336  1.00  0.00           C  
ATOM   3976  HB2 TYR   260      55.272  98.352  37.833  1.00  0.00           H  
ATOM   3977  HB3 TYR   260      54.232  97.371  38.933  1.00  0.00           H  
ATOM   3978  CG  TYR   260      53.243  98.251  37.241  1.00  0.00           C  
ATOM   3979  CD1 TYR   260      53.409  98.907  36.075  1.00  0.00           C  
ATOM   3980  HD1 TYR   260      54.344  99.433  35.952  1.00  0.00           H  
ATOM   3981  CE1 TYR   260      52.364  99.157  35.233  1.00  0.00           C  
ATOM   3982  HE1 TYR   260      52.375  99.738  34.322  1.00  0.00           H  
ATOM   3983  CZ  TYR   260      51.135  98.469  35.419  1.00  0.00           C  
ATOM   3984  OH  TYR   260      50.099  98.618  34.546  1.00  0.00           O  
ATOM   3985  HH  TYR   260      49.724  97.739  34.453  1.00  0.00           H  
ATOM   3986  CE2 TYR   260      50.941  97.650  36.533  1.00  0.00           C  
ATOM   3987  HE2 TYR   260      49.931  97.353  36.775  1.00  0.00           H  
ATOM   3988  CD2 TYR   260      52.064  97.519  37.476  1.00  0.00           C  
ATOM   3989  HD2 TYR   260      51.760  97.098  38.423  1.00  0.00           H  
ATOM   3990  C   TYR   260      53.010  99.515  40.140  1.00  0.00           C  
ATOM   3991  O   TYR   260      52.894  98.738  41.094  1.00  0.00           O  
ATOM   3992  N   PRO   261      51.991 100.387  39.804  1.00  0.00           N  
ATOM   3993  CD  PRO   261      51.907 101.327  38.688  1.00  0.00           C  
ATOM   3994  HD2 PRO   261      52.133 100.853  37.732  1.00  0.00           H  
ATOM   3995  HD3 PRO   261      52.427 102.226  39.017  1.00  0.00           H  
ATOM   3996  CG  PRO   261      50.398 101.672  38.656  1.00  0.00           C  
ATOM   3997  HG2 PRO   261      49.852 100.898  38.116  1.00  0.00           H  
ATOM   3998  HG3 PRO   261      50.221 102.619  38.147  1.00  0.00           H  
ATOM   3999  CB  PRO   261      49.844 101.559  40.060  1.00  0.00           C  
ATOM   4000  HB2 PRO   261      48.775 101.357  40.001  1.00  0.00           H  
ATOM   4001  HB3 PRO   261      50.092 102.421  40.679  1.00  0.00           H  
ATOM   4002  CA  PRO   261      50.675 100.344  40.547  1.00  0.00           C  
ATOM   4003  HA  PRO   261      50.927 100.416  41.606  1.00  0.00           H  
ATOM   4004  C   PRO   261      49.837  99.096  40.424  1.00  0.00           C  
ATOM   4005  O   PRO   261      49.523  98.609  39.361  1.00  0.00           O  
ATOM   4006  N   GLY   262      49.463  98.615  41.615  1.00  0.00           N  
ATOM   4007  H   GLY   262      49.699  99.179  42.419  1.00  0.00           H  
ATOM   4008  CA  GLY   262      48.635  97.421  41.756  1.00  0.00           C  
ATOM   4009  HA2 GLY   262      47.611  97.763  41.908  1.00  0.00           H  
ATOM   4010  HA3 GLY   262      48.560  96.985  40.759  1.00  0.00           H  
ATOM   4011  C   GLY   262      49.023  96.401  42.835  1.00  0.00           C  
ATOM   4012  O   GLY   262      48.688  95.204  42.648  1.00  0.00           O  
ATOM   4013  N   ASN   263      49.615  96.850  44.000  1.00  0.00           N  
ATOM   4014  H   ASN   263      49.715  97.847  44.128  1.00  0.00           H  
ATOM   4015  CA  ASN   263      49.890  96.006  45.164  1.00  0.00           C  
ATOM   4016  HA  ASN   263      49.132  95.226  45.236  1.00  0.00           H  
ATOM   4017  CB  ASN   263      51.342  95.419  45.034  1.00  0.00           C  
ATOM   4018  HB2 ASN   263      51.823  96.007  44.252  1.00  0.00           H  
ATOM   4019  HB3 ASN   263      51.958  95.454  45.932  1.00  0.00           H  
ATOM   4020  CG  ASN   263      51.569  94.000  44.628  1.00  0.00           C  
ATOM   4021  OD1 ASN   263      52.614  93.395  44.902  1.00  0.00           O  
ATOM   4022  ND2 ASN   263      50.676  93.449  43.820  1.00  0.00           N  
ATOM   4023 HD21 ASN   263      49.819  93.958  43.658  1.00  0.00           H  
ATOM   4024 HD22 ASN   263      50.779  92.466  43.612  1.00  0.00           H  
ATOM   4025  C   ASN   263      49.817  96.792  46.523  1.00  0.00           C  
ATOM   4026  O   ASN   263      50.192  97.982  46.634  1.00  0.00           O  
ATOM   4027  N   ASN   264      49.391  96.084  47.578  1.00  0.00           N  
ATOM   4028  H   ASN   264      49.123  95.125  47.414  1.00  0.00           H  
ATOM   4029  CA  ASN   264      49.604  96.454  48.929  1.00  0.00           C  
ATOM   4030  HA  ASN   264      50.646  96.762  49.014  1.00  0.00           H  
ATOM   4031  CB  ASN   264      48.598  97.496  49.260  1.00  0.00           C  
ATOM   4032  HB2 ASN   264      48.495  98.224  48.455  1.00  0.00           H  
ATOM   4033  HB3 ASN   264      47.619  97.020  49.310  1.00  0.00           H  
ATOM   4034  CG  ASN   264      48.888  98.121  50.558  1.00  0.00           C  
ATOM   4035  OD1 ASN   264      47.917  98.321  51.330  1.00  0.00           O  
ATOM   4036  ND2 ASN   264      50.113  98.520  50.810  1.00  0.00           N  
ATOM   4037 HD21 ASN   264      50.794  98.484  50.065  1.00  0.00           H  
ATOM   4038 HD22 ASN   264      50.271  99.156  51.579  1.00  0.00           H  
ATOM   4039  C   ASN   264      49.471  95.284  49.985  1.00  0.00           C  
ATOM   4040  O   ASN   264      48.608  94.457  49.888  1.00  0.00           O  
ATOM   4041  N   ASN   265      50.506  95.103  50.876  1.00  0.00           N  
ATOM   4042  H   ASN   265      51.232  95.790  50.727  1.00  0.00           H  
ATOM   4043  CA  ASN   265      50.758  93.881  51.656  1.00  0.00           C  
ATOM   4044  HA  ASN   265      51.777  93.903  52.043  1.00  0.00           H  
ATOM   4045  CB  ASN   265      49.864  93.708  52.954  1.00  0.00           C  
ATOM   4046  HB2 ASN   265      49.952  94.581  53.600  1.00  0.00           H  
ATOM   4047  HB3 ASN   265      48.831  93.517  52.663  1.00  0.00           H  
ATOM   4048  CG  ASN   265      50.327  92.583  53.894  1.00  0.00           C  
ATOM   4049  OD1 ASN   265      51.566  92.408  54.047  1.00  0.00           O  
ATOM   4050  ND2 ASN   265      49.427  91.819  54.465  1.00  0.00           N  
ATOM   4051 HD21 ASN   265      48.444  91.945  54.272  1.00  0.00           H  
ATOM   4052 HD22 ASN   265      49.807  91.351  55.276  1.00  0.00           H  
ATOM   4053  C   ASN   265      50.899  92.581  50.813  1.00  0.00           C  
ATOM   4054  O   ASN   265      50.611  91.482  51.213  1.00  0.00           O  
ATOM   4055  N   AN1   266      51.351  92.765  49.532  1.00  0.00           N  
ATOM   4056  H   AN1   266      51.668  93.696  49.304  1.00  0.00           H  
ATOM   4057  CA  AN1   266      51.408  91.690  48.495  1.00  0.00           C  
ATOM   4058  HA  AN1   266      50.914  90.813  48.912  1.00  0.00           H  
ATOM   4059  CB  AN1   266      50.579  92.251  47.305  1.00  0.00           C  
ATOM   4060  HB2 AN1   266      50.981  93.211  46.978  1.00  0.00           H  
ATOM   4061  HB3 AN1   266      50.700  91.557  46.474  1.00  0.00           H  
ATOM   4062  CG  AN1   266      49.098  92.408  47.473  1.00  0.00           C  
ATOM   4063  OD1 AN1   266      48.507  93.244  46.803  1.00  0.00           O  
ATOM   4064  ND2 AN1   266      48.536  91.531  48.355  1.00  0.00           N  
ATOM   4065 HD21 AN1   266      48.944  90.697  48.751  1.00  0.00           H  
ATOM   4066 HD22 AN1   266      47.540  91.607  48.499  1.00  0.00           H  
ATOM   4067  C   AN1   266      52.829  91.418  48.013  1.00  0.00           C  
ATOM   4068  O   AN1   266      53.674  92.269  47.631  1.00  0.00           O  
ATOM   4069  N   GLY   267      53.289  90.222  48.328  1.00  0.00           N  
ATOM   4070  H   GLY   267      52.667  89.633  48.863  1.00  0.00           H  
ATOM   4071  CA  GLY   267      54.619  89.775  47.906  1.00  0.00           C  
ATOM   4072  HA2 GLY   267      54.693  90.027  46.848  1.00  0.00           H  
ATOM   4073  HA3 GLY   267      55.403  90.264  48.484  1.00  0.00           H  
ATOM   4074  C   GLY   267      54.854  88.292  48.093  1.00  0.00           C  
ATOM   4075  O   GLY   267      54.155  87.611  48.790  1.00  0.00           O  
ATOM   4076  N   VAL   268      55.885  87.839  47.407  1.00  0.00           N  
ATOM   4077  H   VAL   268      56.265  88.530  46.777  1.00  0.00           H  
ATOM   4078  CA  VAL   268      56.554  86.521  47.569  1.00  0.00           C  
ATOM   4079  HA  VAL   268      56.648  86.245  48.619  1.00  0.00           H  
ATOM   4080  CB  VAL   268      55.837  85.393  46.790  1.00  0.00           C  
ATOM   4081  HB  VAL   268      54.765  85.455  46.979  1.00  0.00           H  
ATOM   4082  CG1 VAL   268      55.924  85.595  45.219  1.00  0.00           C  
ATOM   4083 HG11 VAL   268      55.547  86.579  44.940  1.00  0.00           H  
ATOM   4084 HG12 VAL   268      56.988  85.620  44.986  1.00  0.00           H  
ATOM   4085 HG13 VAL   268      55.292  84.833  44.762  1.00  0.00           H  
ATOM   4086  CG2 VAL   268      56.331  83.961  47.214  1.00  0.00           C  
ATOM   4087 HG21 VAL   268      56.361  83.925  48.303  1.00  0.00           H  
ATOM   4088 HG22 VAL   268      57.327  83.785  46.807  1.00  0.00           H  
ATOM   4089 HG23 VAL   268      55.747  83.149  46.780  1.00  0.00           H  
ATOM   4090  C   VAL   268      58.010  86.541  47.226  1.00  0.00           C  
ATOM   4091  O   VAL   268      58.490  87.311  46.435  1.00  0.00           O  
ATOM   4092  N   LYS   269      58.808  85.693  47.962  1.00  0.00           N  
ATOM   4093  H   LYS   269      58.358  85.096  48.642  1.00  0.00           H  
ATOM   4094  CA  LYS   269      60.239  85.533  47.721  1.00  0.00           C  
ATOM   4095  HA  LYS   269      60.645  86.544  47.743  1.00  0.00           H  
ATOM   4096  CB  LYS   269      60.786  84.514  48.749  1.00  0.00           C  
ATOM   4097  HB2 LYS   269      60.285  84.724  49.694  1.00  0.00           H  
ATOM   4098  HB3 LYS   269      60.546  83.521  48.368  1.00  0.00           H  
ATOM   4099  CG  LYS   269      62.317  84.621  48.910  1.00  0.00           C  
ATOM   4100  HG2 LYS   269      62.773  84.583  47.921  1.00  0.00           H  
ATOM   4101  HG3 LYS   269      62.533  85.529  49.473  1.00  0.00           H  
ATOM   4102  CD  LYS   269      62.840  83.426  49.680  1.00  0.00           C  
ATOM   4103  HD2 LYS   269      62.136  83.300  50.503  1.00  0.00           H  
ATOM   4104  HD3 LYS   269      62.706  82.524  49.082  1.00  0.00           H  
ATOM   4105  CE  LYS   269      64.247  83.574  50.162  1.00  0.00           C  
ATOM   4106  HE2 LYS   269      64.503  82.699  50.760  1.00  0.00           H  
ATOM   4107  HE3 LYS   269      64.948  83.639  49.330  1.00  0.00           H  
ATOM   4108  NZ  LYS   269      64.394  84.678  51.095  1.00  0.00           N  
ATOM   4109  HZ1 LYS   269      65.255  84.396  51.542  1.00  0.00           H  
ATOM   4110  HZ2 LYS   269      63.699  84.720  51.827  1.00  0.00           H  
ATOM   4111  HZ3 LYS   269      64.640  85.578  50.708  1.00  0.00           H  
ATOM   4112  C   LYS   269      60.641  85.011  46.316  1.00  0.00           C  
ATOM   4113  O   LYS   269      60.106  84.031  45.783  1.00  0.00           O  
ATOM   4114  N   GLY   270      61.584  85.687  45.656  1.00  0.00           N  
ATOM   4115  H   GLY   270      62.202  86.310  46.157  1.00  0.00           H  
ATOM   4116  CA  GLY   270      62.113  85.242  44.396  1.00  0.00           C  
ATOM   4117  HA2 GLY   270      62.151  84.157  44.304  1.00  0.00           H  
ATOM   4118  HA3 GLY   270      61.486  85.603  43.581  1.00  0.00           H  
ATOM   4119  C   GLY   270      63.445  85.975  44.224  1.00  0.00           C  
ATOM   4120  O   GLY   270      63.979  86.625  45.141  1.00  0.00           O  
ATOM   4121  N   PHE   271      63.925  85.859  42.941  1.00  0.00           N  
ATOM   4122  H   PHE   271      63.233  85.463  42.320  1.00  0.00           H  
ATOM   4123  CA  PHE   271      65.284  86.185  42.650  1.00  0.00           C  
ATOM   4124  HA  PHE   271      65.531  87.159  43.071  1.00  0.00           H  
ATOM   4125  CB  PHE   271      66.202  84.995  43.122  1.00  0.00           C  
ATOM   4126  HB2 PHE   271      67.239  85.307  43.250  1.00  0.00           H  
ATOM   4127  HB3 PHE   271      65.911  84.538  44.068  1.00  0.00           H  
ATOM   4128  CG  PHE   271      66.162  83.787  42.179  1.00  0.00           C  
ATOM   4129  CD1 PHE   271      65.278  82.792  42.632  1.00  0.00           C  
ATOM   4130  HD1 PHE   271      64.700  82.848  43.542  1.00  0.00           H  
ATOM   4131  CE1 PHE   271      65.191  81.604  41.857  1.00  0.00           C  
ATOM   4132  HE1 PHE   271      64.619  80.773  42.245  1.00  0.00           H  
ATOM   4133  CZ  PHE   271      65.981  81.561  40.630  1.00  0.00           C  
ATOM   4134  HZ  PHE   271      66.016  80.662  40.032  1.00  0.00           H  
ATOM   4135  CE2 PHE   271      66.741  82.619  40.116  1.00  0.00           C  
ATOM   4136  HE2 PHE   271      67.234  82.458  39.169  1.00  0.00           H  
ATOM   4137  CD2 PHE   271      66.909  83.679  40.955  1.00  0.00           C  
ATOM   4138  HD2 PHE   271      67.625  84.473  40.803  1.00  0.00           H  
ATOM   4139  C   PHE   271      65.449  86.497  41.209  1.00  0.00           C  
ATOM   4140  O   PHE   271      64.587  86.262  40.381  1.00  0.00           O  
ATOM   4141  N   SER   272      66.622  87.019  40.778  1.00  0.00           N  
ATOM   4142  H   SER   272      67.347  87.254  41.442  1.00  0.00           H  
ATOM   4143  CA  SER   272      66.856  87.069  39.301  1.00  0.00           C  
ATOM   4144  HA  SER   272      66.652  86.064  38.929  1.00  0.00           H  
ATOM   4145  CB  SER   272      66.129  88.271  38.633  1.00  0.00           C  
ATOM   4146  HB2 SER   272      66.473  88.165  37.604  1.00  0.00           H  
ATOM   4147  HB3 SER   272      65.047  88.259  38.763  1.00  0.00           H  
ATOM   4148  OG  SER   272      66.448  89.535  39.181  1.00  0.00           O  
ATOM   4149  HG  SER   272      67.406  89.491  39.216  1.00  0.00           H  
ATOM   4150  C   SER   272      68.329  87.388  38.955  1.00  0.00           C  
ATOM   4151  O   SER   272      68.950  88.215  39.617  1.00  0.00           O  
ATOM   4152  N   TYR   273      68.817  86.735  37.898  1.00  0.00           N  
ATOM   4153  H   TYR   273      68.363  85.961  37.434  1.00  0.00           H  
ATOM   4154  CA  TYR   273      70.196  86.950  37.410  1.00  0.00           C  
ATOM   4155  HA  TYR   273      70.827  87.369  38.194  1.00  0.00           H  
ATOM   4156  CB  TYR   273      70.853  85.636  37.047  1.00  0.00           C  
ATOM   4157  HB2 TYR   273      70.266  85.140  36.275  1.00  0.00           H  
ATOM   4158  HB3 TYR   273      71.785  85.793  36.504  1.00  0.00           H  
ATOM   4159  CG  TYR   273      71.120  84.751  38.191  1.00  0.00           C  
ATOM   4160  CD1 TYR   273      70.232  83.667  38.460  1.00  0.00           C  
ATOM   4161  HD1 TYR   273      69.407  83.453  37.797  1.00  0.00           H  
ATOM   4162  CE1 TYR   273      70.385  82.912  39.687  1.00  0.00           C  
ATOM   4163  HE1 TYR   273      69.634  82.230  40.057  1.00  0.00           H  
ATOM   4164  CZ  TYR   273      71.553  82.970  40.394  1.00  0.00           C  
ATOM   4165  OH  TYR   273      71.885  81.993  41.277  1.00  0.00           O  
ATOM   4166  HH  TYR   273      71.360  81.197  41.161  1.00  0.00           H  
ATOM   4167  CE2 TYR   273      72.480  84.015  40.099  1.00  0.00           C  
ATOM   4168  HE2 TYR   273      73.397  84.073  40.666  1.00  0.00           H  
ATOM   4169  CD2 TYR   273      72.285  84.902  38.984  1.00  0.00           C  
ATOM   4170  HD2 TYR   273      73.067  85.561  38.638  1.00  0.00           H  
ATOM   4171  C   TYR   273      70.236  87.923  36.273  1.00  0.00           C  
ATOM   4172  O   TYR   273      69.891  87.608  35.160  1.00  0.00           O  
ATOM   4173  N   LEU   274      70.658  89.156  36.690  1.00  0.00           N  
ATOM   4174  H   LEU   274      71.086  89.213  37.602  1.00  0.00           H  
ATOM   4175  CA  LEU   274      70.513  90.427  35.941  1.00  0.00           C  
ATOM   4176  HA  LEU   274      69.743  90.217  35.200  1.00  0.00           H  
ATOM   4177  CB  LEU   274      69.976  91.466  37.033  1.00  0.00           C  
ATOM   4178  HB2 LEU   274      70.773  91.580  37.768  1.00  0.00           H  
ATOM   4179  HB3 LEU   274      69.851  92.490  36.680  1.00  0.00           H  
ATOM   4180  CG  LEU   274      68.590  91.254  37.665  1.00  0.00           C  
ATOM   4181  HG  LEU   274      68.519  90.194  37.909  1.00  0.00           H  
ATOM   4182  CD1 LEU   274      68.340  92.222  38.889  1.00  0.00           C  
ATOM   4183 HD11 LEU   274      69.257  92.207  39.479  1.00  0.00           H  
ATOM   4184 HD12 LEU   274      67.528  91.827  39.499  1.00  0.00           H  
ATOM   4185 HD13 LEU   274      68.138  93.241  38.559  1.00  0.00           H  
ATOM   4186  CD2 LEU   274      67.428  91.586  36.630  1.00  0.00           C  
ATOM   4187 HD21 LEU   274      67.700  90.957  35.782  1.00  0.00           H  
ATOM   4188 HD22 LEU   274      66.473  91.247  37.032  1.00  0.00           H  
ATOM   4189 HD23 LEU   274      67.412  92.617  36.277  1.00  0.00           H  
ATOM   4190  C   LEU   274      71.921  90.725  35.272  1.00  0.00           C  
ATOM   4191  O   LEU   274      72.727  91.493  35.791  1.00  0.00           O  
ATOM   4192  N   ASP   275      72.126  90.084  34.097  1.00  0.00           N  
ATOM   4193  H   ASP   275      71.450  89.405  33.778  1.00  0.00           H  
ATOM   4194  CA  ASP   275      73.401  90.235  33.364  1.00  0.00           C  
ATOM   4195  HA  ASP   275      73.730  91.274  33.336  1.00  0.00           H  
ATOM   4196  CB  ASP   275      74.483  89.359  34.056  1.00  0.00           C  
ATOM   4197  HB2 ASP   275      74.502  89.616  35.115  1.00  0.00           H  
ATOM   4198  HB3 ASP   275      74.127  88.329  34.030  1.00  0.00           H  
ATOM   4199  CG  ASP   275      75.888  89.520  33.425  1.00  0.00           C  
ATOM   4200  OD1 ASP   275      76.227  90.726  33.114  1.00  0.00           O  
ATOM   4201  OD2 ASP   275      76.731  88.609  33.552  1.00  0.00           O  
ATOM   4202  C   ASP   275      73.291  89.951  31.872  1.00  0.00           C  
ATOM   4203  O   ASP   275      73.425  88.842  31.384  1.00  0.00           O  
ATOM   4204  N   GLY   276      73.261  91.066  31.064  1.00  0.00           N  
ATOM   4205  H   GLY   276      72.824  91.862  31.508  1.00  0.00           H  
ATOM   4206  CA  GLY   276      73.366  91.006  29.668  1.00  0.00           C  
ATOM   4207  HA2 GLY   276      73.499  92.025  29.304  1.00  0.00           H  
ATOM   4208  HA3 GLY   276      74.292  90.519  29.361  1.00  0.00           H  
ATOM   4209  C   GLY   276      72.096  90.419  28.976  1.00  0.00           C  
ATOM   4210  O   GLY   276      70.961  90.392  29.535  1.00  0.00           O  
ATOM   4211  N   VAL   277      72.266  89.923  27.674  1.00  0.00           N  
ATOM   4212  H   VAL   277      73.206  90.114  27.359  1.00  0.00           H  
ATOM   4213  CA  VAL   277      71.363  89.069  26.873  1.00  0.00           C  
ATOM   4214  HA  VAL   277      70.405  89.584  26.803  1.00  0.00           H  
ATOM   4215  CB  VAL   277      71.831  88.642  25.484  1.00  0.00           C  
ATOM   4216  HB  VAL   277      72.817  88.180  25.527  1.00  0.00           H  
ATOM   4217  CG1 VAL   277      70.882  87.644  24.733  1.00  0.00           C  
ATOM   4218 HG11 VAL   277      71.289  87.460  23.739  1.00  0.00           H  
ATOM   4219 HG12 VAL   277      70.997  86.733  25.320  1.00  0.00           H  
ATOM   4220 HG13 VAL   277      69.858  88.015  24.776  1.00  0.00           H  
ATOM   4221  CG2 VAL   277      71.867  89.880  24.561  1.00  0.00           C  
ATOM   4222 HG21 VAL   277      72.298  89.637  23.590  1.00  0.00           H  
ATOM   4223 HG22 VAL   277      72.412  90.675  25.072  1.00  0.00           H  
ATOM   4224 HG23 VAL   277      70.877  90.306  24.399  1.00  0.00           H  
ATOM   4225  C   VAL   277      71.146  87.728  27.680  1.00  0.00           C  
ATOM   4226  O   VAL   277      70.015  87.311  27.799  1.00  0.00           O  
ATOM   4227  N   ASN   278      72.136  87.113  28.389  1.00  0.00           N  
ATOM   4228  H   ASN   278      73.089  87.425  28.269  1.00  0.00           H  
ATOM   4229  CA  ASN   278      71.929  86.018  29.352  1.00  0.00           C  
ATOM   4230  HA  ASN   278      71.367  85.343  28.707  1.00  0.00           H  
ATOM   4231  CB  ASN   278      73.361  85.535  29.687  1.00  0.00           C  
ATOM   4232  HB2 ASN   278      74.054  85.519  28.845  1.00  0.00           H  
ATOM   4233  HB3 ASN   278      73.823  86.331  30.270  1.00  0.00           H  
ATOM   4234  CG  ASN   278      73.504  84.170  30.380  1.00  0.00           C  
ATOM   4235  OD1 ASN   278      72.906  83.128  30.151  1.00  0.00           O  
ATOM   4236  ND2 ASN   278      74.551  84.177  31.250  1.00  0.00           N  
ATOM   4237 HD21 ASN   278      74.977  85.090  31.317  1.00  0.00           H  
ATOM   4238 HD22 ASN   278      74.976  83.337  31.617  1.00  0.00           H  
ATOM   4239  C   ASN   278      71.154  86.293  30.729  1.00  0.00           C  
ATOM   4240  O   ASN   278      71.393  85.628  31.728  1.00  0.00           O  
ATOM   4241  N   THR   279      70.218  87.217  30.697  1.00  0.00           N  
ATOM   4242  H   THR   279      70.069  87.763  29.861  1.00  0.00           H  
ATOM   4243  CA  THR   279      69.438  87.595  31.946  1.00  0.00           C  
ATOM   4244  HA  THR   279      70.139  87.465  32.770  1.00  0.00           H  
ATOM   4245  CB  THR   279      68.978  89.007  31.893  1.00  0.00           C  
ATOM   4246  HB  THR   279      68.610  89.108  30.872  1.00  0.00           H  
ATOM   4247  CG2 THR   279      67.876  89.491  32.834  1.00  0.00           C  
ATOM   4248 HG21 THR   279      68.221  89.228  33.834  1.00  0.00           H  
ATOM   4249 HG22 THR   279      66.941  89.008  32.551  1.00  0.00           H  
ATOM   4250 HG23 THR   279      67.780  90.577  32.840  1.00  0.00           H  
ATOM   4251  OG1 THR   279      70.093  89.879  32.032  1.00  0.00           O  
ATOM   4252  HG1 THR   279      70.358  89.975  31.114  1.00  0.00           H  
ATOM   4253  C   THR   279      68.224  86.709  32.252  1.00  0.00           C  
ATOM   4254  O   THR   279      67.461  86.462  31.327  1.00  0.00           O  
ATOM   4255  N   TRP   280      68.024  86.217  33.437  1.00  0.00           N  
ATOM   4256  H   TRP   280      68.690  86.572  34.108  1.00  0.00           H  
ATOM   4257  CA  TRP   280      67.080  85.203  33.810  1.00  0.00           C  
ATOM   4258  HA  TRP   280      66.284  85.174  33.067  1.00  0.00           H  
ATOM   4259  CB  TRP   280      67.746  83.817  33.957  1.00  0.00           C  
ATOM   4260  HB2 TRP   280      68.609  83.869  34.620  1.00  0.00           H  
ATOM   4261  HB3 TRP   280      67.138  83.106  34.518  1.00  0.00           H  
ATOM   4262  CG  TRP   280      68.076  83.107  32.644  1.00  0.00           C  
ATOM   4263  CD1 TRP   280      69.301  83.165  31.996  1.00  0.00           C  
ATOM   4264  HD1 TRP   280      70.142  83.737  32.358  1.00  0.00           H  
ATOM   4265  NE1 TRP   280      69.262  82.274  30.918  1.00  0.00           N  
ATOM   4266  HE1 TRP   280      70.012  82.162  30.251  1.00  0.00           H  
ATOM   4267  CE2 TRP   280      68.060  81.588  30.888  1.00  0.00           C  
ATOM   4268  CZ2 TRP   280      67.603  80.658  30.003  1.00  0.00           C  
ATOM   4269  HZ2 TRP   280      68.226  80.262  29.214  1.00  0.00           H  
ATOM   4270  CH2 TRP   280      66.317  80.157  30.253  1.00  0.00           C  
ATOM   4271  HH2 TRP   280      66.013  79.362  29.589  1.00  0.00           H  
ATOM   4272  CZ3 TRP   280      65.532  80.592  31.271  1.00  0.00           C  
ATOM   4273  HZ3 TRP   280      64.573  80.165  31.526  1.00  0.00           H  
ATOM   4274  CE3 TRP   280      65.975  81.730  32.017  1.00  0.00           C  
ATOM   4275  HE3 TRP   280      65.376  82.135  32.819  1.00  0.00           H  
ATOM   4276  CD2 TRP   280      67.281  82.160  31.914  1.00  0.00           C  
ATOM   4277  C   TRP   280      66.344  85.604  35.144  1.00  0.00           C  
ATOM   4278  O   TRP   280      66.848  85.617  36.298  1.00  0.00           O  
ATOM   4279  N   LEU   281      65.044  85.974  34.909  1.00  0.00           N  
ATOM   4280  H   LEU   281      64.665  85.757  33.998  1.00  0.00           H  
ATOM   4281  CA  LEU   281      64.022  86.125  35.952  1.00  0.00           C  
ATOM   4282  HA  LEU   281      64.571  86.302  36.877  1.00  0.00           H  
ATOM   4283  CB  LEU   281      63.162  87.274  35.512  1.00  0.00           C  
ATOM   4284  HB2 LEU   281      62.986  87.147  34.444  1.00  0.00           H  
ATOM   4285  HB3 LEU   281      62.180  87.175  35.976  1.00  0.00           H  
ATOM   4286  CG  LEU   281      63.665  88.655  35.785  1.00  0.00           C  
ATOM   4287  HG  LEU   281      63.959  88.733  36.832  1.00  0.00           H  
ATOM   4288  CD1 LEU   281      64.787  89.179  34.871  1.00  0.00           C  
ATOM   4289 HD11 LEU   281      65.683  88.565  34.955  1.00  0.00           H  
ATOM   4290 HD12 LEU   281      65.154  90.084  35.356  1.00  0.00           H  
ATOM   4291 HD13 LEU   281      64.464  89.497  33.879  1.00  0.00           H  
ATOM   4292  CD2 LEU   281      62.518  89.647  35.406  1.00  0.00           C  
ATOM   4293 HD21 LEU   281      61.662  89.604  36.079  1.00  0.00           H  
ATOM   4294 HD22 LEU   281      62.888  90.655  35.595  1.00  0.00           H  
ATOM   4295 HD23 LEU   281      62.115  89.501  34.404  1.00  0.00           H  
ATOM   4296  C   LEU   281      63.222  84.868  36.180  1.00  0.00           C  
ATOM   4297  O   LEU   281      63.253  83.927  35.383  1.00  0.00           O  
ATOM   4298  N   GLY   282      62.381  84.869  37.222  1.00  0.00           N  
ATOM   4299  H   GLY   282      62.570  85.534  37.958  1.00  0.00           H  
ATOM   4300  CA  GLY   282      61.414  83.784  37.354  1.00  0.00           C  
ATOM   4301  HA2 GLY   282      61.029  83.580  36.355  1.00  0.00           H  
ATOM   4302  HA3 GLY   282      61.918  82.888  37.716  1.00  0.00           H  
ATOM   4303  C   GLY   282      60.198  84.116  38.231  1.00  0.00           C  
ATOM   4304  O   GLY   282      60.209  85.200  38.881  1.00  0.00           O  
ATOM   4305  N   ARG   283      59.123  83.400  38.176  1.00  0.00           N  
ATOM   4306  H   ARG   283      59.185  82.513  37.698  1.00  0.00           H  
ATOM   4307  CA  ARG   283      57.936  83.654  38.944  1.00  0.00           C  
ATOM   4308  HA  ARG   283      58.153  83.934  39.975  1.00  0.00           H  
ATOM   4309  CB  ARG   283      57.162  84.788  38.183  1.00  0.00           C  
ATOM   4310  HB2 ARG   283      56.230  84.949  38.726  1.00  0.00           H  
ATOM   4311  HB3 ARG   283      57.710  85.690  38.454  1.00  0.00           H  
ATOM   4312  CG  ARG   283      56.905  84.520  36.757  1.00  0.00           C  
ATOM   4313  HG2 ARG   283      57.733  84.356  36.068  1.00  0.00           H  
ATOM   4314  HG3 ARG   283      56.276  83.630  36.725  1.00  0.00           H  
ATOM   4315  CD  ARG   283      56.139  85.721  36.158  1.00  0.00           C  
ATOM   4316  HD2 ARG   283      55.241  85.937  36.737  1.00  0.00           H  
ATOM   4317  HD3 ARG   283      56.754  86.621  36.166  1.00  0.00           H  
ATOM   4318  NE  ARG   283      55.794  85.475  34.679  1.00  0.00           N  
ATOM   4319  HE  ARG   283      55.915  84.524  34.362  1.00  0.00           H  
ATOM   4320  CZ  ARG   283      55.238  86.409  33.966  1.00  0.00           C  
ATOM   4321  NH1 ARG   283      55.092  87.689  34.256  1.00  0.00           N  
ATOM   4322 HH11 ARG   283      55.480  87.981  35.142  1.00  0.00           H  
ATOM   4323 HH12 ARG   283      54.964  88.402  33.553  1.00  0.00           H  
ATOM   4324  NH2 ARG   283      54.691  86.030  32.886  1.00  0.00           N  
ATOM   4325 HH21 ARG   283      54.693  85.050  32.643  1.00  0.00           H  
ATOM   4326 HH22 ARG   283      54.151  86.641  32.289  1.00  0.00           H  
ATOM   4327  C   ARG   283      56.951  82.440  39.078  1.00  0.00           C  
ATOM   4328  O   ARG   283      57.268  81.314  38.674  1.00  0.00           O  
ATOM   4329  N   THR   284      55.800  82.677  39.745  1.00  0.00           N  
ATOM   4330  H   THR   284      55.652  83.591  40.146  1.00  0.00           H  
ATOM   4331  CA  THR   284      54.679  81.758  39.899  1.00  0.00           C  
ATOM   4332  HA  THR   284      55.153  80.789  40.055  1.00  0.00           H  
ATOM   4333  CB  THR   284      53.779  82.113  41.132  1.00  0.00           C  
ATOM   4334  HB  THR   284      52.987  81.366  41.079  1.00  0.00           H  
ATOM   4335  CG2 THR   284      54.501  81.944  42.422  1.00  0.00           C  
ATOM   4336 HG21 THR   284      53.819  81.987  43.271  1.00  0.00           H  
ATOM   4337 HG22 THR   284      55.299  82.670  42.575  1.00  0.00           H  
ATOM   4338 HG23 THR   284      54.893  80.930  42.336  1.00  0.00           H  
ATOM   4339  OG1 THR   284      53.364  83.457  41.163  1.00  0.00           O  
ATOM   4340  HG1 THR   284      52.439  83.442  40.904  1.00  0.00           H  
ATOM   4341  C   THR   284      53.763  81.777  38.696  1.00  0.00           C  
ATOM   4342  O   THR   284      53.694  82.789  37.935  1.00  0.00           O  
ATOM   4343  N   ILE   285      53.067  80.675  38.437  1.00  0.00           N  
ATOM   4344  H   ILE   285      53.059  79.927  39.115  1.00  0.00           H  
ATOM   4345  CA  ILE   285      52.165  80.591  37.318  1.00  0.00           C  
ATOM   4346  HA  ILE   285      52.680  81.046  36.471  1.00  0.00           H  
ATOM   4347  CB  ILE   285      51.828  79.180  36.884  1.00  0.00           C  
ATOM   4348  HB  ILE   285      51.358  78.673  37.727  1.00  0.00           H  
ATOM   4349  CG2 ILE   285      50.979  79.228  35.633  1.00  0.00           C  
ATOM   4350 HG21 ILE   285      50.952  78.195  35.286  1.00  0.00           H  
ATOM   4351 HG22 ILE   285      51.425  79.972  34.971  1.00  0.00           H  
ATOM   4352 HG23 ILE   285      49.936  79.475  35.829  1.00  0.00           H  
ATOM   4353  CG1 ILE   285      53.150  78.463  36.546  1.00  0.00           C  
ATOM   4354 HG12 ILE   285      53.567  78.890  35.634  1.00  0.00           H  
ATOM   4355 HG13 ILE   285      53.780  78.437  37.435  1.00  0.00           H  
ATOM   4356  CD1 ILE   285      53.007  76.967  36.205  1.00  0.00           C  
ATOM   4357 HD11 ILE   285      52.644  76.357  37.031  1.00  0.00           H  
ATOM   4358 HD12 ILE   285      54.053  76.691  36.069  1.00  0.00           H  
ATOM   4359 HD13 ILE   285      52.468  76.854  35.264  1.00  0.00           H  
ATOM   4360  C   ILE   285      50.844  81.352  37.604  1.00  0.00           C  
ATOM   4361  O   ILE   285      50.284  81.953  36.658  1.00  0.00           O  
ATOM   4362  N   SER   286      50.358  81.322  38.842  1.00  0.00           N  
ATOM   4363  H   SER   286      50.857  80.910  39.617  1.00  0.00           H  
ATOM   4364  CA  SER   286      49.150  82.137  39.114  1.00  0.00           C  
ATOM   4365  HA  SER   286      48.362  82.019  38.370  1.00  0.00           H  
ATOM   4366  CB  SER   286      48.586  81.615  40.377  1.00  0.00           C  
ATOM   4367  HB2 SER   286      48.232  80.584  40.375  1.00  0.00           H  
ATOM   4368  HB3 SER   286      49.324  81.805  41.157  1.00  0.00           H  
ATOM   4369  OG  SER   286      47.514  82.449  40.699  1.00  0.00           O  
ATOM   4370  HG  SER   286      46.738  82.162  40.210  1.00  0.00           H  
ATOM   4371  C   SER   286      49.561  83.624  39.316  1.00  0.00           C  
ATOM   4372  O   SER   286      50.628  83.840  39.918  1.00  0.00           O  
ATOM   4373  N   ILE   287      48.860  84.575  38.790  1.00  0.00           N  
ATOM   4374  H   ILE   287      48.087  84.355  38.179  1.00  0.00           H  
ATOM   4375  CA  ILE   287      48.931  86.008  39.084  1.00  0.00           C  
ATOM   4376  HA  ILE   287      50.000  86.204  39.168  1.00  0.00           H  
ATOM   4377  CB  ILE   287      48.420  86.898  37.908  1.00  0.00           C  
ATOM   4378  HB  ILE   287      48.685  87.917  38.191  1.00  0.00           H  
ATOM   4379  CG2 ILE   287      49.117  86.575  36.559  1.00  0.00           C  
ATOM   4380 HG21 ILE   287      49.246  85.495  36.484  1.00  0.00           H  
ATOM   4381 HG22 ILE   287      50.073  87.094  36.495  1.00  0.00           H  
ATOM   4382 HG23 ILE   287      48.529  87.009  35.751  1.00  0.00           H  
ATOM   4383  CG1 ILE   287      46.945  86.945  37.768  1.00  0.00           C  
ATOM   4384 HG12 ILE   287      46.475  87.254  38.701  1.00  0.00           H  
ATOM   4385 HG13 ILE   287      46.749  87.716  37.023  1.00  0.00           H  
ATOM   4386  CD1 ILE   287      46.310  85.572  37.371  1.00  0.00           C  
ATOM   4387 HD11 ILE   287      45.249  85.679  37.146  1.00  0.00           H  
ATOM   4388 HD12 ILE   287      46.385  84.814  38.150  1.00  0.00           H  
ATOM   4389 HD13 ILE   287      46.946  85.187  36.574  1.00  0.00           H  
ATOM   4390  C   ILE   287      48.285  86.421  40.414  1.00  0.00           C  
ATOM   4391  O   ILE   287      48.489  87.613  40.796  1.00  0.00           O  
ATOM   4392  N   ALA   288      47.508  85.598  41.067  1.00  0.00           N  
ATOM   4393  H   ALA   288      47.335  84.681  40.681  1.00  0.00           H  
ATOM   4394  CA  ALA   288      46.803  85.957  42.359  1.00  0.00           C  
ATOM   4395  HA  ALA   288      47.336  86.834  42.729  1.00  0.00           H  
ATOM   4396  CB  ALA   288      45.307  86.207  42.176  1.00  0.00           C  
ATOM   4397  HB1 ALA   288      45.148  87.102  41.573  1.00  0.00           H  
ATOM   4398  HB2 ALA   288      45.001  86.475  43.187  1.00  0.00           H  
ATOM   4399  HB3 ALA   288      44.897  85.270  41.799  1.00  0.00           H  
ATOM   4400  C   ALA   288      46.937  84.927  43.552  1.00  0.00           C  
ATOM   4401  O   ALA   288      46.399  85.033  44.637  1.00  0.00           O  
ATOM   4402  N   SER   289      47.796  83.877  43.333  1.00  0.00           N  
ATOM   4403  H   SER   289      48.336  83.719  42.494  1.00  0.00           H  
ATOM   4404  CA  SER   289      48.109  82.893  44.314  1.00  0.00           C  
ATOM   4405  HA  SER   289      47.918  83.342  45.289  1.00  0.00           H  
ATOM   4406  CB  SER   289      47.134  81.680  44.193  1.00  0.00           C  
ATOM   4407  HB2 SER   289      46.140  82.000  44.506  1.00  0.00           H  
ATOM   4408  HB3 SER   289      47.169  81.207  43.212  1.00  0.00           H  
ATOM   4409  OG  SER   289      47.463  80.567  44.992  1.00  0.00           O  
ATOM   4410  HG  SER   289      46.721  79.978  45.148  1.00  0.00           H  
ATOM   4411  C   SER   289      49.573  82.424  44.118  1.00  0.00           C  
ATOM   4412  O   SER   289      50.213  82.667  43.091  1.00  0.00           O  
ATOM   4413  N   ARG   290      50.197  81.929  45.149  1.00  0.00           N  
ATOM   4414  H   ARG   290      49.546  81.902  45.921  1.00  0.00           H  
ATOM   4415  CA  ARG   290      51.562  81.461  45.212  1.00  0.00           C  
ATOM   4416  HA  ARG   290      52.220  82.095  44.618  1.00  0.00           H  
ATOM   4417  CB  ARG   290      52.111  81.405  46.645  1.00  0.00           C  
ATOM   4418  HB2 ARG   290      51.541  80.591  47.094  1.00  0.00           H  
ATOM   4419  HB3 ARG   290      53.190  81.281  46.551  1.00  0.00           H  
ATOM   4420  CG  ARG   290      51.773  82.712  47.363  1.00  0.00           C  
ATOM   4421  HG2 ARG   290      52.118  83.600  46.833  1.00  0.00           H  
ATOM   4422  HG3 ARG   290      50.713  82.874  47.556  1.00  0.00           H  
ATOM   4423  CD  ARG   290      52.439  82.649  48.751  1.00  0.00           C  
ATOM   4424  HD2 ARG   290      51.902  81.894  49.326  1.00  0.00           H  
ATOM   4425  HD3 ARG   290      53.497  82.447  48.584  1.00  0.00           H  
ATOM   4426  NE  ARG   290      52.203  83.925  49.502  1.00  0.00           N  
ATOM   4427  HE  ARG   290      51.406  84.512  49.301  1.00  0.00           H  
ATOM   4428  CZ  ARG   290      52.906  84.238  50.559  1.00  0.00           C  
ATOM   4429  NH1 ARG   290      53.867  83.488  51.036  1.00  0.00           N  
ATOM   4430 HH11 ARG   290      54.057  82.545  50.728  1.00  0.00           H  
ATOM   4431 HH12 ARG   290      54.385  83.751  51.863  1.00  0.00           H  
ATOM   4432  NH2 ARG   290      52.680  85.379  51.243  1.00  0.00           N  
ATOM   4433 HH21 ARG   290      52.049  86.058  50.841  1.00  0.00           H  
ATOM   4434 HH22 ARG   290      53.441  85.717  51.814  1.00  0.00           H  
ATOM   4435  C   ARG   290      51.814  80.107  44.551  1.00  0.00           C  
ATOM   4436  O   ARG   290      52.609  79.294  44.996  1.00  0.00           O  
ATOM   4437  N   SER   291      51.030  79.842  43.550  1.00  0.00           N  
ATOM   4438  H   SER   291      50.498  80.612  43.170  1.00  0.00           H  
ATOM   4439  CA  SER   291      51.059  78.495  42.913  1.00  0.00           C  
ATOM   4440  HA  SER   291      51.607  77.835  43.585  1.00  0.00           H  
ATOM   4441  CB  SER   291      49.565  78.004  42.888  1.00  0.00           C  
ATOM   4442  HB2 SER   291      49.581  77.019  42.422  1.00  0.00           H  
ATOM   4443  HB3 SER   291      49.036  77.865  43.831  1.00  0.00           H  
ATOM   4444  OG  SER   291      48.647  78.763  42.106  1.00  0.00           O  
ATOM   4445  HG  SER   291      48.821  78.737  41.162  1.00  0.00           H  
ATOM   4446  C   SER   291      51.754  78.399  41.593  1.00  0.00           C  
ATOM   4447  O   SER   291      51.807  79.306  40.778  1.00  0.00           O  
ATOM   4448  N   GLY   292      52.460  77.278  41.445  1.00  0.00           N  
ATOM   4449  H   GLY   292      52.272  76.602  42.172  1.00  0.00           H  
ATOM   4450  CA  GLY   292      53.289  76.885  40.333  1.00  0.00           C  
ATOM   4451  HA2 GLY   292      53.326  75.806  40.483  1.00  0.00           H  
ATOM   4452  HA3 GLY   292      52.777  77.046  39.384  1.00  0.00           H  
ATOM   4453  C   GLY   292      54.656  77.694  40.348  1.00  0.00           C  
ATOM   4454  O   GLY   292      54.735  78.691  40.993  1.00  0.00           O  
ATOM   4455  N   TYR   293      55.613  77.270  39.422  1.00  0.00           N  
ATOM   4456  H   TYR   293      55.413  76.361  39.029  1.00  0.00           H  
ATOM   4457  CA  TYR   293      56.851  77.975  39.161  1.00  0.00           C  
ATOM   4458  HA  TYR   293      56.655  79.026  39.373  1.00  0.00           H  
ATOM   4459  CB  TYR   293      57.871  77.513  40.161  1.00  0.00           C  
ATOM   4460  HB2 TYR   293      57.437  77.680  41.147  1.00  0.00           H  
ATOM   4461  HB3 TYR   293      58.133  76.504  39.843  1.00  0.00           H  
ATOM   4462  CG  TYR   293      59.137  78.395  40.230  1.00  0.00           C  
ATOM   4463  CD1 TYR   293      60.421  77.990  39.772  1.00  0.00           C  
ATOM   4464  HD1 TYR   293      60.580  77.025  39.315  1.00  0.00           H  
ATOM   4465  CE1 TYR   293      61.481  78.907  39.790  1.00  0.00           C  
ATOM   4466  HE1 TYR   293      62.351  78.637  39.210  1.00  0.00           H  
ATOM   4467  CZ  TYR   293      61.151  80.209  40.185  1.00  0.00           C  
ATOM   4468  OH  TYR   293      62.128  81.210  40.069  1.00  0.00           O  
ATOM   4469  HH  TYR   293      62.949  80.908  39.675  1.00  0.00           H  
ATOM   4470  CE2 TYR   293      59.899  80.625  40.706  1.00  0.00           C  
ATOM   4471  HE2 TYR   293      59.784  81.639  41.059  1.00  0.00           H  
ATOM   4472  CD2 TYR   293      58.881  79.719  40.667  1.00  0.00           C  
ATOM   4473  HD2 TYR   293      57.920  80.045  41.038  1.00  0.00           H  
ATOM   4474  C   TYR   293      57.438  77.963  37.692  1.00  0.00           C  
ATOM   4475  O   TYR   293      57.330  77.010  36.923  1.00  0.00           O  
ATOM   4476  N   GLU   294      58.027  79.054  37.230  1.00  0.00           N  
ATOM   4477  H   GLU   294      58.044  79.815  37.894  1.00  0.00           H  
ATOM   4478  CA  GLU   294      58.577  79.371  35.897  1.00  0.00           C  
ATOM   4479  HA  GLU   294      58.924  78.436  35.456  1.00  0.00           H  
ATOM   4480  CB  GLU   294      57.472  79.668  34.882  1.00  0.00           C  
ATOM   4481  HB2 GLU   294      57.860  79.461  33.885  1.00  0.00           H  
ATOM   4482  HB3 GLU   294      56.763  78.869  35.101  1.00  0.00           H  
ATOM   4483  CG  GLU   294      56.759  81.051  35.098  1.00  0.00           C  
ATOM   4484  HG2 GLU   294      56.345  81.023  36.106  1.00  0.00           H  
ATOM   4485  HG3 GLU   294      57.517  81.822  34.961  1.00  0.00           H  
ATOM   4486  CD  GLU   294      55.540  81.429  34.273  1.00  0.00           C  
ATOM   4487  OE1 GLU   294      55.055  80.588  33.510  1.00  0.00           O  
ATOM   4488  OE2 GLU   294      55.196  82.610  34.135  1.00  0.00           O  
ATOM   4489  C   GLU   294      59.793  80.260  35.849  1.00  0.00           C  
ATOM   4490  O   GLU   294      59.961  81.156  36.677  1.00  0.00           O  
ATOM   4491  N   MET   295      60.807  79.976  35.014  1.00  0.00           N  
ATOM   4492  H   MET   295      60.559  79.160  34.473  1.00  0.00           H  
ATOM   4493  CA  MET   295      61.947  80.787  34.697  1.00  0.00           C  
ATOM   4494  HA  MET   295      62.105  81.604  35.401  1.00  0.00           H  
ATOM   4495  CB  MET   295      63.243  79.884  34.682  1.00  0.00           C  
ATOM   4496  HB2 MET   295      63.103  78.999  34.060  1.00  0.00           H  
ATOM   4497  HB3 MET   295      64.056  80.420  34.193  1.00  0.00           H  
ATOM   4498  CG  MET   295      63.599  79.549  36.133  1.00  0.00           C  
ATOM   4499  HG2 MET   295      62.986  78.748  36.545  1.00  0.00           H  
ATOM   4500  HG3 MET   295      64.553  79.022  36.135  1.00  0.00           H  
ATOM   4501  SD  MET   295      63.745  80.771  37.344  1.00  0.00           S  
ATOM   4502  CE  MET   295      65.436  81.486  36.852  1.00  0.00           C  
ATOM   4503  HE1 MET   295      66.142  80.662  36.950  1.00  0.00           H  
ATOM   4504  HE2 MET   295      65.417  81.794  35.807  1.00  0.00           H  
ATOM   4505  HE3 MET   295      65.664  82.336  37.495  1.00  0.00           H  
ATOM   4506  C   MET   295      61.844  81.323  33.297  1.00  0.00           C  
ATOM   4507  O   MET   295      61.541  80.570  32.337  1.00  0.00           O  
ATOM   4508  N   LEU   296      62.272  82.523  33.062  1.00  0.00           N  
ATOM   4509  H   LEU   296      62.601  82.900  33.940  1.00  0.00           H  
ATOM   4510  CA  LEU   296      62.202  83.310  31.886  1.00  0.00           C  
ATOM   4511  HA  LEU   296      61.979  82.723  30.995  1.00  0.00           H  
ATOM   4512  CB  LEU   296      61.111  84.245  32.233  1.00  0.00           C  
ATOM   4513  HB2 LEU   296      61.266  84.785  33.168  1.00  0.00           H  
ATOM   4514  HB3 LEU   296      61.131  85.101  31.559  1.00  0.00           H  
ATOM   4515  CG  LEU   296      59.713  83.674  32.314  1.00  0.00           C  
ATOM   4516  HG  LEU   296      59.670  82.813  32.981  1.00  0.00           H  
ATOM   4517  CD1 LEU   296      58.593  84.617  32.776  1.00  0.00           C  
ATOM   4518 HD11 LEU   296      58.798  84.752  33.838  1.00  0.00           H  
ATOM   4519 HD12 LEU   296      57.619  84.131  32.712  1.00  0.00           H  
ATOM   4520 HD13 LEU   296      58.596  85.574  32.256  1.00  0.00           H  
ATOM   4521  CD2 LEU   296      59.388  83.387  30.797  1.00  0.00           C  
ATOM   4522 HD21 LEU   296      60.078  82.888  30.117  1.00  0.00           H  
ATOM   4523 HD22 LEU   296      58.451  82.830  30.769  1.00  0.00           H  
ATOM   4524 HD23 LEU   296      59.021  84.252  30.244  1.00  0.00           H  
ATOM   4525  C   LEU   296      63.462  84.054  31.590  1.00  0.00           C  
ATOM   4526  O   LEU   296      63.985  84.752  32.472  1.00  0.00           O  
ATOM   4527  N   LYS   297      63.968  83.887  30.350  1.00  0.00           N  
ATOM   4528  H   LYS   297      63.666  83.133  29.750  1.00  0.00           H  
ATOM   4529  CA  LYS   297      65.118  84.619  29.728  1.00  0.00           C  
ATOM   4530  HA  LYS   297      65.916  84.828  30.440  1.00  0.00           H  
ATOM   4531  CB  LYS   297      65.731  83.761  28.629  1.00  0.00           C  
ATOM   4532  HB2 LYS   297      66.097  82.853  29.110  1.00  0.00           H  
ATOM   4533  HB3 LYS   297      65.002  83.439  27.886  1.00  0.00           H  
ATOM   4534  CG  LYS   297      67.009  84.541  28.016  1.00  0.00           C  
ATOM   4535  HG2 LYS   297      66.678  85.430  27.478  1.00  0.00           H  
ATOM   4536  HG3 LYS   297      67.689  84.677  28.857  1.00  0.00           H  
ATOM   4537  CD  LYS   297      67.813  83.696  27.047  1.00  0.00           C  
ATOM   4538  HD2 LYS   297      68.302  82.850  27.530  1.00  0.00           H  
ATOM   4539  HD3 LYS   297      67.181  83.216  26.300  1.00  0.00           H  
ATOM   4540  CE  LYS   297      68.895  84.557  26.364  1.00  0.00           C  
ATOM   4541  HE2 LYS   297      68.511  85.365  25.742  1.00  0.00           H  
ATOM   4542  HE3 LYS   297      69.458  85.034  27.167  1.00  0.00           H  
ATOM   4543  NZ  LYS   297      69.705  83.648  25.474  1.00  0.00           N  
ATOM   4544  HZ1 LYS   297      70.395  84.228  25.018  1.00  0.00           H  
ATOM   4545  HZ2 LYS   297      69.213  83.168  24.734  1.00  0.00           H  
ATOM   4546  HZ3 LYS   297      70.281  83.005  25.998  1.00  0.00           H  
ATOM   4547  C   LYS   297      64.640  85.930  29.142  1.00  0.00           C  
ATOM   4548  O   LYS   297      63.787  85.957  28.228  1.00  0.00           O  
ATOM   4549  N   VAL   298      65.111  87.015  29.734  1.00  0.00           N  
ATOM   4550  H   VAL   298      65.901  86.916  30.356  1.00  0.00           H  
ATOM   4551  CA  VAL   298      64.719  88.460  29.620  1.00  0.00           C  
ATOM   4552  HA  VAL   298      64.027  88.606  28.791  1.00  0.00           H  
ATOM   4553  CB  VAL   298      63.917  88.885  30.849  1.00  0.00           C  
ATOM   4554  HB  VAL   298      64.517  88.983  31.754  1.00  0.00           H  
ATOM   4555  CG1 VAL   298      63.128  90.169  30.553  1.00  0.00           C  
ATOM   4556 HG11 VAL   298      63.792  90.924  30.134  1.00  0.00           H  
ATOM   4557 HG12 VAL   298      62.291  90.027  29.868  1.00  0.00           H  
ATOM   4558 HG13 VAL   298      62.698  90.579  31.467  1.00  0.00           H  
ATOM   4559  CG2 VAL   298      62.848  87.817  31.234  1.00  0.00           C  
ATOM   4560 HG21 VAL   298      61.976  88.192  31.769  1.00  0.00           H  
ATOM   4561 HG22 VAL   298      63.316  86.970  31.736  1.00  0.00           H  
ATOM   4562 HG23 VAL   298      62.416  87.505  30.283  1.00  0.00           H  
ATOM   4563  C   VAL   298      65.947  89.376  29.324  1.00  0.00           C  
ATOM   4564  O   VAL   298      66.537  89.970  30.207  1.00  0.00           O  
ATOM   4565  N   PRO   299      66.437  89.477  28.063  1.00  0.00           N  
ATOM   4566  CD  PRO   299      66.015  88.678  26.901  1.00  0.00           C  
ATOM   4567  HD2 PRO   299      65.132  89.176  26.501  1.00  0.00           H  
ATOM   4568  HD3 PRO   299      65.954  87.628  27.185  1.00  0.00           H  
ATOM   4569  CG  PRO   299      67.138  88.865  25.901  1.00  0.00           C  
ATOM   4570  HG2 PRO   299      66.789  88.771  24.873  1.00  0.00           H  
ATOM   4571  HG3 PRO   299      67.921  88.169  26.203  1.00  0.00           H  
ATOM   4572  CB  PRO   299      67.641  90.266  26.248  1.00  0.00           C  
ATOM   4573  HB2 PRO   299      67.058  91.069  25.798  1.00  0.00           H  
ATOM   4574  HB3 PRO   299      68.649  90.425  25.865  1.00  0.00           H  
ATOM   4575  CA  PRO   299      67.607  90.248  27.746  1.00  0.00           C  
ATOM   4576  HA  PRO   299      68.579  89.862  28.053  1.00  0.00           H  
ATOM   4577  C   PRO   299      67.625  91.677  28.249  1.00  0.00           C  
ATOM   4578  O   PRO   299      66.734  92.492  28.091  1.00  0.00           O  
ATOM   4579  N   ASN   300      68.696  92.057  28.867  1.00  0.00           N  
ATOM   4580  H   ASN   300      69.456  91.392  28.883  1.00  0.00           H  
ATOM   4581  CA  ASN   300      68.986  93.401  29.372  1.00  0.00           C  
ATOM   4582  HA  ASN   300      69.836  93.204  30.025  1.00  0.00           H  
ATOM   4583  CB  ASN   300      69.470  94.325  28.332  1.00  0.00           C  
ATOM   4584  HB2 ASN   300      68.552  94.633  27.831  1.00  0.00           H  
ATOM   4585  HB3 ASN   300      69.946  95.158  28.848  1.00  0.00           H  
ATOM   4586  CG  ASN   300      70.481  93.682  27.438  1.00  0.00           C  
ATOM   4587  OD1 ASN   300      70.180  93.147  26.374  1.00  0.00           O  
ATOM   4588  ND2 ASN   300      71.721  93.742  27.767  1.00  0.00           N  
ATOM   4589 HD21 ASN   300      72.066  94.399  28.453  1.00  0.00           H  
ATOM   4590 HD22 ASN   300      72.460  93.310  27.232  1.00  0.00           H  
ATOM   4591  C   ASN   300      67.952  93.972  30.426  1.00  0.00           C  
ATOM   4592  O   ASN   300      67.987  95.221  30.648  1.00  0.00           O  
ATOM   4593  N   ALA   301      67.140  93.180  31.170  1.00  0.00           N  
ATOM   4594  H   ALA   301      67.103  92.205  30.909  1.00  0.00           H  
ATOM   4595  CA  ALA   301      66.127  93.655  32.135  1.00  0.00           C  
ATOM   4596  HA  ALA   301      65.367  94.055  31.463  1.00  0.00           H  
ATOM   4597  CB  ALA   301      65.606  92.437  32.833  1.00  0.00           C  
ATOM   4598  HB1 ALA   301      65.497  91.561  32.192  1.00  0.00           H  
ATOM   4599  HB2 ALA   301      64.705  92.559  33.433  1.00  0.00           H  
ATOM   4600  HB3 ALA   301      66.404  92.186  33.531  1.00  0.00           H  
ATOM   4601  C   ALA   301      66.622  94.741  33.162  1.00  0.00           C  
ATOM   4602  O   ALA   301      65.717  95.425  33.676  1.00  0.00           O  
ATOM   4603  N   LEU   302      67.913  94.788  33.468  1.00  0.00           N  
ATOM   4604  H   LEU   302      68.517  94.169  32.947  1.00  0.00           H  
ATOM   4605  CA  LEU   302      68.422  95.671  34.523  1.00  0.00           C  
ATOM   4606  HA  LEU   302      67.838  95.571  35.438  1.00  0.00           H  
ATOM   4607  CB  LEU   302      69.845  95.188  34.776  1.00  0.00           C  
ATOM   4608  HB2 LEU   302      69.681  94.161  35.102  1.00  0.00           H  
ATOM   4609  HB3 LEU   302      70.447  95.329  33.879  1.00  0.00           H  
ATOM   4610  CG  LEU   302      70.603  95.838  35.971  1.00  0.00           C  
ATOM   4611  HG  LEU   302      70.885  96.872  35.769  1.00  0.00           H  
ATOM   4612  CD1 LEU   302      69.883  95.787  37.297  1.00  0.00           C  
ATOM   4613 HD11 LEU   302      69.214  96.646  37.335  1.00  0.00           H  
ATOM   4614 HD12 LEU   302      70.549  96.084  38.108  1.00  0.00           H  
ATOM   4615 HD13 LEU   302      69.451  94.799  37.461  1.00  0.00           H  
ATOM   4616  CD2 LEU   302      71.933  95.090  36.090  1.00  0.00           C  
ATOM   4617 HD21 LEU   302      72.499  95.427  36.958  1.00  0.00           H  
ATOM   4618 HD22 LEU   302      71.728  94.019  36.117  1.00  0.00           H  
ATOM   4619 HD23 LEU   302      72.420  95.273  35.133  1.00  0.00           H  
ATOM   4620  C   LEU   302      68.332  97.175  34.189  1.00  0.00           C  
ATOM   4621  O   LEU   302      68.445  98.038  35.062  1.00  0.00           O  
ATOM   4622  N   THR   303      68.144  97.477  32.933  1.00  0.00           N  
ATOM   4623  H   THR   303      67.792  96.741  32.338  1.00  0.00           H  
ATOM   4624  CA  THR   303      67.990  98.850  32.384  1.00  0.00           C  
ATOM   4625  HA  THR   303      67.693  99.509  33.201  1.00  0.00           H  
ATOM   4626  CB  THR   303      69.351  99.269  31.759  1.00  0.00           C  
ATOM   4627  HB  THR   303      70.107  99.240  32.543  1.00  0.00           H  
ATOM   4628  CG2 THR   303      69.780  98.653  30.416  1.00  0.00           C  
ATOM   4629 HG21 THR   303      70.811  98.933  30.200  1.00  0.00           H  
ATOM   4630 HG22 THR   303      69.158  99.019  29.599  1.00  0.00           H  
ATOM   4631 HG23 THR   303      69.695  97.567  30.417  1.00  0.00           H  
ATOM   4632  OG1 THR   303      69.350 100.647  31.421  1.00  0.00           O  
ATOM   4633  HG1 THR   303      68.857 101.130  32.088  1.00  0.00           H  
ATOM   4634  C   THR   303      66.897  98.903  31.401  1.00  0.00           C  
ATOM   4635  O   THR   303      66.268  99.957  31.384  1.00  0.00           O  
ATOM   4636  N   ASP   304      66.754  97.956  30.471  1.00  0.00           N  
ATOM   4637  H   ASP   304      67.283  97.096  30.444  1.00  0.00           H  
ATOM   4638  CA  ASP   304      65.638  97.946  29.465  1.00  0.00           C  
ATOM   4639  HA  ASP   304      65.670  98.823  28.817  1.00  0.00           H  
ATOM   4640  CB  ASP   304      65.898  96.787  28.407  1.00  0.00           C  
ATOM   4641  HB2 ASP   304      66.890  96.914  27.973  1.00  0.00           H  
ATOM   4642  HB3 ASP   304      65.912  95.831  28.930  1.00  0.00           H  
ATOM   4643  CG  ASP   304      64.856  96.718  27.234  1.00  0.00           C  
ATOM   4644  OD1 ASP   304      63.829  97.388  27.266  1.00  0.00           O  
ATOM   4645  OD2 ASP   304      65.012  95.829  26.321  1.00  0.00           O  
ATOM   4646  C   ASP   304      64.147  97.802  30.071  1.00  0.00           C  
ATOM   4647  O   ASP   304      63.888  96.766  30.711  1.00  0.00           O  
ATOM   4648  N   ASP   305      63.319  98.800  29.910  1.00  0.00           N  
ATOM   4649  H   ASP   305      63.541  99.482  29.198  1.00  0.00           H  
ATOM   4650  CA  ASP   305      61.980  98.959  30.447  1.00  0.00           C  
ATOM   4651  HA  ASP   305      61.868  98.264  31.279  1.00  0.00           H  
ATOM   4652  CB  ASP   305      61.717 100.372  31.005  1.00  0.00           C  
ATOM   4653  HB2 ASP   305      60.851 100.344  31.666  1.00  0.00           H  
ATOM   4654  HB3 ASP   305      62.612 100.592  31.586  1.00  0.00           H  
ATOM   4655  CG  ASP   305      61.717 101.505  29.989  1.00  0.00           C  
ATOM   4656  OD1 ASP   305      61.475 102.630  30.473  1.00  0.00           O  
ATOM   4657  OD2 ASP   305      61.700 101.303  28.789  1.00  0.00           O  
ATOM   4658  C   ASP   305      60.849  98.564  29.469  1.00  0.00           C  
ATOM   4659  O   ASP   305      59.688  98.746  29.821  1.00  0.00           O  
ATOM   4660  N   LYS   306      61.145  98.027  28.259  1.00  0.00           N  
ATOM   4661  H   LYS   306      62.147  97.941  28.159  1.00  0.00           H  
ATOM   4662  CA  LYS   306      60.236  97.362  27.317  1.00  0.00           C  
ATOM   4663  HA  LYS   306      59.239  97.615  27.676  1.00  0.00           H  
ATOM   4664  CB  LYS   306      60.433  98.003  25.977  1.00  0.00           C  
ATOM   4665  HB2 LYS   306      61.429  97.765  25.601  1.00  0.00           H  
ATOM   4666  HB3 LYS   306      59.809  97.525  25.221  1.00  0.00           H  
ATOM   4667  CG  LYS   306      60.166  99.506  25.939  1.00  0.00           C  
ATOM   4668  HG2 LYS   306      59.411  99.825  26.657  1.00  0.00           H  
ATOM   4669  HG3 LYS   306      61.067 100.022  26.270  1.00  0.00           H  
ATOM   4670  CD  LYS   306      59.703 100.015  24.595  1.00  0.00           C  
ATOM   4671  HD2 LYS   306      59.786 101.099  24.519  1.00  0.00           H  
ATOM   4672  HD3 LYS   306      60.469  99.666  23.903  1.00  0.00           H  
ATOM   4673  CE  LYS   306      58.298  99.416  24.175  1.00  0.00           C  
ATOM   4674  HE2 LYS   306      58.107  99.571  23.114  1.00  0.00           H  
ATOM   4675  HE3 LYS   306      58.313  98.350  24.402  1.00  0.00           H  
ATOM   4676  NZ  LYS   306      57.129  99.902  24.912  1.00  0.00           N  
ATOM   4677  HZ1 LYS   306      57.149 100.873  25.187  1.00  0.00           H  
ATOM   4678  HZ2 LYS   306      57.084  99.340  25.750  1.00  0.00           H  
ATOM   4679  HZ3 LYS   306      56.315  99.785  24.327  1.00  0.00           H  
ATOM   4680  C   LYS   306      60.488  95.831  27.167  1.00  0.00           C  
ATOM   4681  O   LYS   306      59.656  95.090  26.605  1.00  0.00           O  
ATOM   4682  N   SER   307      61.660  95.463  27.680  1.00  0.00           N  
ATOM   4683  H   SER   307      62.355  96.169  27.874  1.00  0.00           H  
ATOM   4684  CA  SER   307      62.195  94.060  27.694  1.00  0.00           C  
ATOM   4685  HA  SER   307      62.449  93.935  26.641  1.00  0.00           H  
ATOM   4686  CB  SER   307      63.353  93.853  28.634  1.00  0.00           C  
ATOM   4687  HB2 SER   307      63.609  92.795  28.705  1.00  0.00           H  
ATOM   4688  HB3 SER   307      64.235  94.387  28.281  1.00  0.00           H  
ATOM   4689  OG  SER   307      63.154  94.284  29.986  1.00  0.00           O  
ATOM   4690  HG  SER   307      63.162  95.236  30.113  1.00  0.00           H  
ATOM   4691  C   SER   307      61.213  92.917  28.043  1.00  0.00           C  
ATOM   4692  O   SER   307      60.899  92.719  29.203  1.00  0.00           O  
ATOM   4693  N   LYS   308      60.841  92.051  27.004  1.00  0.00           N  
ATOM   4694  H   LYS   308      61.137  92.430  26.115  1.00  0.00           H  
ATOM   4695  CA  LYS   308      59.889  90.874  26.995  1.00  0.00           C  
ATOM   4696  HA  LYS   308      59.416  90.914  27.976  1.00  0.00           H  
ATOM   4697  CB  LYS   308      58.782  91.098  25.967  1.00  0.00           C  
ATOM   4698  HB2 LYS   308      57.962  90.380  25.925  1.00  0.00           H  
ATOM   4699  HB3 LYS   308      58.359  92.069  26.222  1.00  0.00           H  
ATOM   4700  CG  LYS   308      59.106  91.285  24.498  1.00  0.00           C  
ATOM   4701  HG2 LYS   308      59.671  92.195  24.296  1.00  0.00           H  
ATOM   4702  HG3 LYS   308      59.588  90.413  24.055  1.00  0.00           H  
ATOM   4703  CD  LYS   308      57.721  91.417  23.710  1.00  0.00           C  
ATOM   4704  HD2 LYS   308      57.291  90.454  23.988  1.00  0.00           H  
ATOM   4705  HD3 LYS   308      57.094  92.184  24.166  1.00  0.00           H  
ATOM   4706  CE  LYS   308      57.847  91.555  22.198  1.00  0.00           C  
ATOM   4707  HE2 LYS   308      58.191  92.574  22.021  1.00  0.00           H  
ATOM   4708  HE3 LYS   308      58.595  90.807  21.937  1.00  0.00           H  
ATOM   4709  NZ  LYS   308      56.562  91.362  21.496  1.00  0.00           N  
ATOM   4710  HZ1 LYS   308      56.168  90.452  21.688  1.00  0.00           H  
ATOM   4711  HZ2 LYS   308      56.555  91.338  20.487  1.00  0.00           H  
ATOM   4712  HZ3 LYS   308      55.827  91.996  21.777  1.00  0.00           H  
ATOM   4713  C   LYS   308      60.699  89.580  26.851  1.00  0.00           C  
ATOM   4714  O   LYS   308      61.869  89.684  26.432  1.00  0.00           O  
ATOM   4715  N   PRO   309      60.166  88.408  27.226  1.00  0.00           N  
ATOM   4716  CD  PRO   309      58.981  88.131  28.077  1.00  0.00           C  
ATOM   4717  HD2 PRO   309      58.107  88.017  27.436  1.00  0.00           H  
ATOM   4718  HD3 PRO   309      58.703  89.013  28.653  1.00  0.00           H  
ATOM   4719  CG  PRO   309      59.430  86.860  28.908  1.00  0.00           C  
ATOM   4720  HG2 PRO   309      58.479  86.560  29.348  1.00  0.00           H  
ATOM   4721  HG3 PRO   309      60.161  87.141  29.666  1.00  0.00           H  
ATOM   4722  CB  PRO   309      60.151  86.135  27.825  1.00  0.00           C  
ATOM   4723  HB2 PRO   309      59.351  85.745  27.197  1.00  0.00           H  
ATOM   4724  HB3 PRO   309      60.780  85.314  28.169  1.00  0.00           H  
ATOM   4725  CA  PRO   309      60.923  87.214  27.140  1.00  0.00           C  
ATOM   4726  HA  PRO   309      61.872  87.373  27.653  1.00  0.00           H  
ATOM   4727  C   PRO   309      61.199  86.786  25.687  1.00  0.00           C  
ATOM   4728  O   PRO   309      60.362  86.778  24.753  1.00  0.00           O  
ATOM   4729  N   THR   310      62.469  86.410  25.505  1.00  0.00           N  
ATOM   4730  H   THR   310      63.065  86.539  26.311  1.00  0.00           H  
ATOM   4731  CA  THR   310      62.951  85.683  24.255  1.00  0.00           C  
ATOM   4732  HA  THR   310      62.369  86.045  23.407  1.00  0.00           H  
ATOM   4733  CB  THR   310      64.365  85.982  23.976  1.00  0.00           C  
ATOM   4734  HB  THR   310      64.676  85.385  23.118  1.00  0.00           H  
ATOM   4735  CG2 THR   310      64.665  87.424  23.605  1.00  0.00           C  
ATOM   4736 HG21 THR   310      63.898  87.819  22.938  1.00  0.00           H  
ATOM   4737 HG22 THR   310      65.659  87.581  23.187  1.00  0.00           H  
ATOM   4738 HG23 THR   310      64.593  88.115  24.445  1.00  0.00           H  
ATOM   4739  OG1 THR   310      65.170  85.606  25.001  1.00  0.00           O  
ATOM   4740  HG1 THR   310      66.064  85.771  24.692  1.00  0.00           H  
ATOM   4741  C   THR   310      62.769  84.110  24.280  1.00  0.00           C  
ATOM   4742  O   THR   310      62.342  83.469  23.297  1.00  0.00           O  
ATOM   4743  N   GLN   311      62.983  83.553  25.461  1.00  0.00           N  
ATOM   4744  H   GLN   311      63.317  84.222  26.141  1.00  0.00           H  
ATOM   4745  CA  GLN   311      62.996  82.168  25.790  1.00  0.00           C  
ATOM   4746  HA  GLN   311      62.301  81.741  25.067  1.00  0.00           H  
ATOM   4747  CB  GLN   311      64.451  81.558  25.724  1.00  0.00           C  
ATOM   4748  HB2 GLN   311      64.756  81.677  24.684  1.00  0.00           H  
ATOM   4749  HB3 GLN   311      65.170  82.123  26.317  1.00  0.00           H  
ATOM   4750  CG  GLN   311      64.561  80.092  26.115  1.00  0.00           C  
ATOM   4751  HG2 GLN   311      64.175  80.047  27.134  1.00  0.00           H  
ATOM   4752  HG3 GLN   311      64.013  79.457  25.418  1.00  0.00           H  
ATOM   4753  CD  GLN   311      65.985  79.531  26.171  1.00  0.00           C  
ATOM   4754  OE1 GLN   311      67.030  80.264  26.136  1.00  0.00           O  
ATOM   4755  NE2 GLN   311      66.025  78.253  25.988  1.00  0.00           N  
ATOM   4756 HE21 GLN   311      66.871  77.812  26.319  1.00  0.00           H  
ATOM   4757 HE22 GLN   311      65.109  77.827  26.000  1.00  0.00           H  
ATOM   4758  C   GLN   311      62.347  82.016  27.218  1.00  0.00           C  
ATOM   4759  O   GLN   311      62.501  82.841  28.108  1.00  0.00           O  
ATOM   4760  N   GLY   312      61.673  80.875  27.452  1.00  0.00           N  
ATOM   4761  H   GLY   312      61.577  80.227  26.684  1.00  0.00           H  
ATOM   4762  CA  GLY   312      61.295  80.462  28.804  1.00  0.00           C  
ATOM   4763  HA2 GLY   312      61.899  81.015  29.524  1.00  0.00           H  
ATOM   4764  HA3 GLY   312      60.262  80.741  29.013  1.00  0.00           H  
ATOM   4765  C   GLY   312      61.374  78.936  29.170  1.00  0.00           C  
ATOM   4766  O   GLY   312      61.629  78.079  28.288  1.00  0.00           O  
ATOM   4767  N   GLN   313      61.068  78.610  30.432  1.00  0.00           N  
ATOM   4768  H   GLN   313      61.032  79.306  31.163  1.00  0.00           H  
ATOM   4769  CA  GLN   313      60.890  77.244  30.939  1.00  0.00           C  
ATOM   4770  HA  GLN   313      60.390  76.627  30.192  1.00  0.00           H  
ATOM   4771  CB  GLN   313      62.283  76.652  31.230  1.00  0.00           C  
ATOM   4772  HB2 GLN   313      62.955  76.927  30.417  1.00  0.00           H  
ATOM   4773  HB3 GLN   313      62.744  77.033  32.141  1.00  0.00           H  
ATOM   4774  CG  GLN   313      62.289  75.207  31.557  1.00  0.00           C  
ATOM   4775  HG2 GLN   313      61.581  75.191  32.386  1.00  0.00           H  
ATOM   4776  HG3 GLN   313      61.812  74.530  30.849  1.00  0.00           H  
ATOM   4777  CD  GLN   313      63.629  74.586  32.020  1.00  0.00           C  
ATOM   4778  OE1 GLN   313      64.716  75.031  31.648  1.00  0.00           O  
ATOM   4779  NE2 GLN   313      63.704  73.451  32.705  1.00  0.00           N  
ATOM   4780 HE21 GLN   313      64.600  73.146  33.056  1.00  0.00           H  
ATOM   4781 HE22 GLN   313      62.833  73.079  33.054  1.00  0.00           H  
ATOM   4782  C   GLN   313      59.912  77.244  32.131  1.00  0.00           C  
ATOM   4783  O   GLN   313      60.217  77.777  33.211  1.00  0.00           O  
ATOM   4784  N   THR   314      58.792  76.562  32.060  1.00  0.00           N  
ATOM   4785  H   THR   314      58.484  76.262  31.146  1.00  0.00           H  
ATOM   4786  CA  THR   314      57.883  76.166  33.227  1.00  0.00           C  
ATOM   4787  HA  THR   314      57.800  77.093  33.793  1.00  0.00           H  
ATOM   4788  CB  THR   314      56.476  75.813  32.837  1.00  0.00           C  
ATOM   4789  HB  THR   314      56.511  74.820  32.388  1.00  0.00           H  
ATOM   4790  CG2 THR   314      55.562  75.934  34.100  1.00  0.00           C  
ATOM   4791 HG21 THR   314      54.552  75.892  33.690  1.00  0.00           H  
ATOM   4792 HG22 THR   314      55.717  76.897  34.585  1.00  0.00           H  
ATOM   4793 HG23 THR   314      55.644  75.136  34.838  1.00  0.00           H  
ATOM   4794  OG1 THR   314      55.977  76.736  31.843  1.00  0.00           O  
ATOM   4795  HG1 THR   314      56.392  76.373  31.058  1.00  0.00           H  
ATOM   4796  C   THR   314      58.558  75.043  34.000  1.00  0.00           C  
ATOM   4797  O   THR   314      58.710  73.949  33.492  1.00  0.00           O  
ATOM   4798  N   ILE   315      58.896  75.283  35.286  1.00  0.00           N  
ATOM   4799  H   ILE   315      58.480  76.108  35.694  1.00  0.00           H  
ATOM   4800  CA  ILE   315      59.532  74.331  36.163  1.00  0.00           C  
ATOM   4801  HA  ILE   315      60.093  73.658  35.515  1.00  0.00           H  
ATOM   4802  CB  ILE   315      60.491  75.061  37.122  1.00  0.00           C  
ATOM   4803  HB  ILE   315      59.858  75.580  37.841  1.00  0.00           H  
ATOM   4804  CG2 ILE   315      61.343  74.059  37.958  1.00  0.00           C  
ATOM   4805 HG21 ILE   315      61.783  73.272  37.346  1.00  0.00           H  
ATOM   4806 HG22 ILE   315      60.740  73.613  38.749  1.00  0.00           H  
ATOM   4807 HG23 ILE   315      62.029  74.672  38.544  1.00  0.00           H  
ATOM   4808  CG1 ILE   315      61.349  76.220  36.532  1.00  0.00           C  
ATOM   4809 HG12 ILE   315      60.744  77.049  36.167  1.00  0.00           H  
ATOM   4810 HG13 ILE   315      61.954  76.617  37.347  1.00  0.00           H  
ATOM   4811  CD1 ILE   315      62.224  75.802  35.387  1.00  0.00           C  
ATOM   4812 HD11 ILE   315      62.797  76.697  35.146  1.00  0.00           H  
ATOM   4813 HD12 ILE   315      61.547  75.539  34.575  1.00  0.00           H  
ATOM   4814 HD13 ILE   315      62.780  74.926  35.724  1.00  0.00           H  
ATOM   4815  C   ILE   315      58.539  73.425  36.928  1.00  0.00           C  
ATOM   4816  O   ILE   315      58.890  72.251  37.105  1.00  0.00           O  
ATOM   4817  N   VAL   316      57.346  73.954  37.339  1.00  0.00           N  
ATOM   4818  H   VAL   316      57.146  74.894  37.026  1.00  0.00           H  
ATOM   4819  CA  VAL   316      56.364  73.344  38.359  1.00  0.00           C  
ATOM   4820  HA  VAL   316      56.367  72.260  38.241  1.00  0.00           H  
ATOM   4821  CB  VAL   316      56.652  73.678  39.887  1.00  0.00           C  
ATOM   4822  HB  VAL   316      56.756  74.737  40.123  1.00  0.00           H  
ATOM   4823  CG1 VAL   316      55.605  73.107  40.853  1.00  0.00           C  
ATOM   4824 HG11 VAL   316      54.644  73.622  40.865  1.00  0.00           H  
ATOM   4825 HG12 VAL   316      55.393  72.066  40.607  1.00  0.00           H  
ATOM   4826 HG13 VAL   316      55.942  73.200  41.885  1.00  0.00           H  
ATOM   4827  CG2 VAL   316      57.977  72.980  40.134  1.00  0.00           C  
ATOM   4828 HG21 VAL   316      57.988  71.934  39.827  1.00  0.00           H  
ATOM   4829 HG22 VAL   316      58.107  72.915  41.214  1.00  0.00           H  
ATOM   4830 HG23 VAL   316      58.809  73.626  39.852  1.00  0.00           H  
ATOM   4831  C   VAL   316      54.904  73.825  38.142  1.00  0.00           C  
ATOM   4832  O   VAL   316      54.658  74.991  38.249  1.00  0.00           O  
ATOM   4833  N   LEU   317      53.980  72.878  38.102  1.00  0.00           N  
ATOM   4834  H   LEU   317      54.308  71.923  38.094  1.00  0.00           H  
ATOM   4835  CA  LEU   317      52.645  73.059  37.608  1.00  0.00           C  
ATOM   4836  HA  LEU   317      52.602  73.663  36.702  1.00  0.00           H  
ATOM   4837  CB  LEU   317      52.013  71.674  37.135  1.00  0.00           C  
ATOM   4838  HB2 LEU   317      52.152  70.982  37.966  1.00  0.00           H  
ATOM   4839  HB3 LEU   317      50.934  71.743  36.998  1.00  0.00           H  
ATOM   4840  CG  LEU   317      52.622  71.056  35.844  1.00  0.00           C  
ATOM   4841  HG  LEU   317      53.700  71.061  36.000  1.00  0.00           H  
ATOM   4842  CD1 LEU   317      52.241  69.622  35.713  1.00  0.00           C  
ATOM   4843 HD11 LEU   317      52.836  69.079  36.447  1.00  0.00           H  
ATOM   4844 HD12 LEU   317      52.397  69.145  34.746  1.00  0.00           H  
ATOM   4845 HD13 LEU   317      51.206  69.393  35.970  1.00  0.00           H  
ATOM   4846  CD2 LEU   317      52.234  71.913  34.581  1.00  0.00           C  
ATOM   4847 HD21 LEU   317      52.805  72.839  34.520  1.00  0.00           H  
ATOM   4848 HD22 LEU   317      52.420  71.349  33.667  1.00  0.00           H  
ATOM   4849 HD23 LEU   317      51.167  72.117  34.492  1.00  0.00           H  
ATOM   4850  C   LEU   317      51.764  73.705  38.648  1.00  0.00           C  
ATOM   4851  O   LEU   317      51.968  73.522  39.913  1.00  0.00           O  
ATOM   4852  N   ASN   318      50.720  74.432  38.248  1.00  0.00           N  
ATOM   4853  H   ASN   318      50.664  74.552  37.247  1.00  0.00           H  
ATOM   4854  CA  ASN   318      49.892  75.310  39.094  1.00  0.00           C  
ATOM   4855  HA  ASN   318      50.615  75.903  39.654  1.00  0.00           H  
ATOM   4856  CB  ASN   318      49.252  76.245  38.077  1.00  0.00           C  
ATOM   4857  HB2 ASN   318      49.957  76.790  37.449  1.00  0.00           H  
ATOM   4858  HB3 ASN   318      48.581  75.644  37.463  1.00  0.00           H  
ATOM   4859  CG  ASN   318      48.537  77.424  38.703  1.00  0.00           C  
ATOM   4860  OD1 ASN   318      49.047  78.148  39.576  1.00  0.00           O  
ATOM   4861  ND2 ASN   318      47.361  77.766  38.361  1.00  0.00           N  
ATOM   4862 HD21 ASN   318      46.900  77.219  37.648  1.00  0.00           H  
ATOM   4863 HD22 ASN   318      46.949  78.413  39.019  1.00  0.00           H  
ATOM   4864  C   ASN   318      48.913  74.714  40.135  1.00  0.00           C  
ATOM   4865  O   ASN   318      48.184  75.372  40.852  1.00  0.00           O  
ATOM   4866  N   THR   319      48.930  73.377  40.363  1.00  0.00           N  
ATOM   4867  H   THR   319      49.354  72.775  39.672  1.00  0.00           H  
ATOM   4868  CA  THR   319      48.295  72.794  41.577  1.00  0.00           C  
ATOM   4869  HA  THR   319      47.333  73.244  41.824  1.00  0.00           H  
ATOM   4870  CB  THR   319      47.878  71.342  41.322  1.00  0.00           C  
ATOM   4871  HB  THR   319      47.317  71.071  42.216  1.00  0.00           H  
ATOM   4872  CG2 THR   319      47.055  71.116  40.034  1.00  0.00           C  
ATOM   4873 HG21 THR   319      46.293  71.895  40.008  1.00  0.00           H  
ATOM   4874 HG22 THR   319      46.560  70.155  40.175  1.00  0.00           H  
ATOM   4875 HG23 THR   319      47.730  71.127  39.179  1.00  0.00           H  
ATOM   4876  OG1 THR   319      48.962  70.431  41.308  1.00  0.00           O  
ATOM   4877  HG1 THR   319      49.649  70.711  40.700  1.00  0.00           H  
ATOM   4878  C   THR   319      49.011  72.927  42.864  1.00  0.00           C  
ATOM   4879  O   THR   319      48.425  73.164  43.888  1.00  0.00           O  
ATOM   4880  N   ASP   320      50.344  72.851  42.883  1.00  0.00           N  
ATOM   4881  H   ASP   320      50.875  72.605  42.060  1.00  0.00           H  
ATOM   4882  CA  ASP   320      51.120  73.164  44.074  1.00  0.00           C  
ATOM   4883  HA  ASP   320      50.496  72.794  44.886  1.00  0.00           H  
ATOM   4884  CB  ASP   320      52.535  72.468  44.194  1.00  0.00           C  
ATOM   4885  HB2 ASP   320      53.252  72.648  43.393  1.00  0.00           H  
ATOM   4886  HB3 ASP   320      53.078  72.766  45.091  1.00  0.00           H  
ATOM   4887  CG  ASP   320      52.533  70.931  44.326  1.00  0.00           C  
ATOM   4888  OD1 ASP   320      51.508  70.210  44.432  1.00  0.00           O  
ATOM   4889  OD2 ASP   320      53.660  70.328  44.248  1.00  0.00           O  
ATOM   4890  C   ASP   320      51.242  74.668  44.470  1.00  0.00           C  
ATOM   4891  O   ASP   320      51.390  75.559  43.613  1.00  0.00           O  
ATOM   4892  N   TRP   321      51.092  75.048  45.754  1.00  0.00           N  
ATOM   4893  H   TRP   321      50.740  74.349  46.392  1.00  0.00           H  
ATOM   4894  CA  TRP   321      51.667  76.268  46.251  1.00  0.00           C  
ATOM   4895  HA  TRP   321      51.495  77.027  45.487  1.00  0.00           H  
ATOM   4896  CB  TRP   321      51.090  76.782  47.638  1.00  0.00           C  
ATOM   4897  HB2 TRP   321      51.318  76.007  48.370  1.00  0.00           H  
ATOM   4898  HB3 TRP   321      51.773  77.545  48.012  1.00  0.00           H  
ATOM   4899  CG  TRP   321      49.697  77.374  47.756  1.00  0.00           C  
ATOM   4900  CD1 TRP   321      48.685  77.263  46.906  1.00  0.00           C  
ATOM   4901  HD1 TRP   321      48.797  76.729  45.974  1.00  0.00           H  
ATOM   4902  NE1 TRP   321      47.524  77.756  47.400  1.00  0.00           N  
ATOM   4903  HE1 TRP   321      46.648  77.777  46.898  1.00  0.00           H  
ATOM   4904  CE2 TRP   321      47.664  78.180  48.654  1.00  0.00           C  
ATOM   4905  CZ2 TRP   321      46.786  78.799  49.508  1.00  0.00           C  
ATOM   4906  HZ2 TRP   321      45.765  78.942  49.188  1.00  0.00           H  
ATOM   4907  CH2 TRP   321      47.238  79.188  50.822  1.00  0.00           C  
ATOM   4908  HH2 TRP   321      46.622  79.681  51.559  1.00  0.00           H  
ATOM   4909  CZ3 TRP   321      48.552  79.013  51.222  1.00  0.00           C  
ATOM   4910  HZ3 TRP   321      48.863  79.388  52.185  1.00  0.00           H  
ATOM   4911  CE3 TRP   321      49.426  78.432  50.260  1.00  0.00           C  
ATOM   4912  HE3 TRP   321      50.480  78.318  50.468  1.00  0.00           H  
ATOM   4913  CD2 TRP   321      49.026  77.958  48.990  1.00  0.00           C  
ATOM   4914  C   TRP   321      53.162  76.058  46.329  1.00  0.00           C  
ATOM   4915  O   TRP   321      53.642  75.072  46.840  1.00  0.00           O  
ATOM   4916  N   SER   322      53.941  76.981  45.635  1.00  0.00           N  
ATOM   4917  H   SER   322      53.442  77.825  45.393  1.00  0.00           H  
ATOM   4918  CA  SER   322      55.375  76.666  45.290  1.00  0.00           C  
ATOM   4919  HA  SER   322      55.768  75.924  45.985  1.00  0.00           H  
ATOM   4920  CB  SER   322      55.368  75.904  43.908  1.00  0.00           C  
ATOM   4921  HB2 SER   322      54.646  75.094  44.015  1.00  0.00           H  
ATOM   4922  HB3 SER   322      55.158  76.588  43.085  1.00  0.00           H  
ATOM   4923  OG  SER   322      56.633  75.384  43.542  1.00  0.00           O  
ATOM   4924  HG  SER   322      57.276  76.081  43.694  1.00  0.00           H  
ATOM   4925  C   SER   322      56.055  78.005  45.131  1.00  0.00           C  
ATOM   4926  O   SER   322      57.028  78.121  44.419  1.00  0.00           O  
ATOM   4927  N   GLY   323      55.583  79.093  45.747  1.00  0.00           N  
ATOM   4928  H   GLY   323      54.745  78.944  46.290  1.00  0.00           H  
ATOM   4929  CA  GLY   323      55.970  80.426  45.260  1.00  0.00           C  
ATOM   4930  HA2 GLY   323      56.079  80.411  44.176  1.00  0.00           H  
ATOM   4931  HA3 GLY   323      55.242  81.190  45.531  1.00  0.00           H  
ATOM   4932  C   GLY   323      57.331  80.878  45.700  1.00  0.00           C  
ATOM   4933  O   GLY   323      57.991  81.613  44.963  1.00  0.00           O  
ATOM   4934  N   TYR   324      57.682  80.586  46.953  1.00  0.00           N  
ATOM   4935  H   TYR   324      57.023  80.152  47.584  1.00  0.00           H  
ATOM   4936  CA  TYR   324      58.982  80.789  47.512  1.00  0.00           C  
ATOM   4937  HA  TYR   324      59.129  81.855  47.681  1.00  0.00           H
[truncated: 14,359,203 more chars]
